# Supplementary material for: Structural insights into the allosteric inhibition of P2X4 receptors
Source: Nat Commun. 2023 Oct 13;14:6437. doi: 10.1038/s41467-023-42164-y (PMC10575874; doi:10.1038/s41467-023-42164-y)
Supplement: Supplementary file 4 — Supplementary Dataset 1 [file 41467_2023_42164_MOESM4_ESM.zip › hP2X1trimer_a111a/hP2X1trimer_a111a_unrelaxed_rank_005_alphafold2_multimer_v3_model_4_seed_000.pdb]

MODEL     1                                                                     
ATOM      1  N   MET A   1      34.438 -59.656 -15.898  1.00 59.75           N  
ATOM      2  CA  MET A   1      33.500 -58.719 -15.281  1.00 59.75           C  
ATOM      3  C   MET A   1      33.312 -57.469 -16.156  1.00 59.75           C  
ATOM      4  CB  MET A   1      34.000 -58.312 -13.891  1.00 59.75           C  
ATOM      5  O   MET A   1      32.188 -57.031 -16.344  1.00 59.75           O  
ATOM      6  CG  MET A   1      33.094 -58.750 -12.766  1.00 59.75           C  
ATOM      7  SD  MET A   1      33.562 -58.062 -11.141  1.00 59.75           S  
ATOM      8  CE  MET A   1      34.469 -59.469 -10.445  1.00 59.75           C  
ATOM      9  N   ALA A   2      34.500 -56.969 -16.594  1.00 67.19           N  
ATOM     10  CA  ALA A   2      34.469 -55.812 -17.453  1.00 67.19           C  
ATOM     11  C   ALA A   2      33.750 -56.094 -18.766  1.00 67.19           C  
ATOM     12  CB  ALA A   2      35.875 -55.312 -17.734  1.00 67.19           C  
ATOM     13  O   ALA A   2      32.969 -55.281 -19.266  1.00 67.19           O  
ATOM     14  N   ARG A   3      34.062 -57.281 -19.391  1.00 68.94           N  
ATOM     15  CA  ARG A   3      33.469 -57.688 -20.656  1.00 68.94           C  
ATOM     16  C   ARG A   3      31.938 -57.812 -20.500  1.00 68.94           C  
ATOM     17  CB  ARG A   3      34.062 -58.969 -21.172  1.00 68.94           C  
ATOM     18  O   ARG A   3      31.188 -57.375 -21.375  1.00 68.94           O  
ATOM     19  CG  ARG A   3      34.094 -59.094 -22.688  1.00 68.94           C  
ATOM     20  CD  ARG A   3      34.875 -60.312 -23.156  1.00 68.94           C  
ATOM     21  NE  ARG A   3      33.969 -61.406 -23.484  1.00 68.94           N  
ATOM     22  NH1 ARG A   3      35.688 -62.844 -24.125  1.00 68.94           N  
ATOM     23  NH2 ARG A   3      33.500 -63.531 -24.219  1.00 68.94           N  
ATOM     24  CZ  ARG A   3      34.375 -62.594 -23.938  1.00 68.94           C  
ATOM     25  N   ARG A   4      31.594 -58.469 -19.453  1.00 69.12           N  
ATOM     26  CA  ARG A   4      30.172 -58.625 -19.172  1.00 69.12           C  
ATOM     27  C   ARG A   4      29.500 -57.281 -19.031  1.00 69.12           C  
ATOM     28  CB  ARG A   4      29.953 -59.469 -17.906  1.00 69.12           C  
ATOM     29  O   ARG A   4      28.375 -57.062 -19.500  1.00 69.12           O  
ATOM     30  CG  ARG A   4      28.922 -60.562 -18.062  1.00 69.12           C  
ATOM     31  CD  ARG A   4      28.797 -61.406 -16.797  1.00 69.12           C  
ATOM     32  NE  ARG A   4      27.844 -62.500 -16.969  1.00 69.12           N  
ATOM     33  NH1 ARG A   4      28.031 -63.281 -14.797  1.00 69.12           N  
ATOM     34  NH2 ARG A   4      26.625 -64.312 -16.266  1.00 69.12           N  
ATOM     35  CZ  ARG A   4      27.500 -63.344 -16.016  1.00 69.12           C  
ATOM     36  N   PHE A   5      30.281 -56.406 -18.328  1.00 73.44           N  
ATOM     37  CA  PHE A   5      29.750 -55.062 -18.172  1.00 73.44           C  
ATOM     38  C   PHE A   5      29.641 -54.344 -19.516  1.00 73.44           C  
ATOM     39  CB  PHE A   5      30.641 -54.219 -17.219  1.00 73.44           C  
ATOM     40  O   PHE A   5      28.672 -53.625 -19.766  1.00 73.44           O  
ATOM     41  CG  PHE A   5      29.875 -53.250 -16.391  1.00 73.44           C  
ATOM     42  CD1 PHE A   5      29.734 -51.906 -16.812  1.00 73.44           C  
ATOM     43  CD2 PHE A   5      29.312 -53.625 -15.180  1.00 73.44           C  
ATOM     44  CE1 PHE A   5      29.031 -51.000 -16.031  1.00 73.44           C  
ATOM     45  CE2 PHE A   5      28.609 -52.719 -14.406  1.00 73.44           C  
ATOM     46  CZ  PHE A   5      28.469 -51.406 -14.836  1.00 73.44           C  
ATOM     47  N   GLN A   6      30.609 -54.531 -20.312  1.00 75.56           N  
ATOM     48  CA  GLN A   6      30.578 -53.938 -21.641  1.00 75.56           C  
ATOM     49  C   GLN A   6      29.438 -54.500 -22.484  1.00 75.56           C  
ATOM     50  CB  GLN A   6      31.922 -54.156 -22.359  1.00 75.56           C  
ATOM     51  O   GLN A   6      28.812 -53.781 -23.250  1.00 75.56           O  
ATOM     52  CG  GLN A   6      32.938 -53.031 -22.156  1.00 75.56           C  
ATOM     53  CD  GLN A   6      34.219 -53.250 -22.938  1.00 75.56           C  
ATOM     54  NE2 GLN A   6      35.031 -52.219 -23.031  1.00 75.56           N  
ATOM     55  OE1 GLN A   6      34.469 -54.344 -23.469  1.00 75.56           O  
ATOM     56  N   GLU A   7      29.203 -55.812 -22.422  1.00 74.12           N  
ATOM     57  CA  GLU A   7      28.109 -56.438 -23.156  1.00 74.12           C  
ATOM     58  C   GLU A   7      26.750 -55.906 -22.672  1.00 74.12           C  
ATOM     59  CB  GLU A   7      28.172 -57.938 -23.031  1.00 74.12           C  
ATOM     60  O   GLU A   7      25.844 -55.688 -23.469  1.00 74.12           O  
ATOM     61  CG  GLU A   7      29.141 -58.594 -24.000  1.00 74.12           C  
ATOM     62  CD  GLU A   7      29.266 -60.094 -23.812  1.00 74.12           C  
ATOM     63  OE1 GLU A   7      30.016 -60.750 -24.578  1.00 74.12           O  
ATOM     64  OE2 GLU A   7      28.594 -60.656 -22.906  1.00 74.12           O  
ATOM     65  N   GLU A   8      26.797 -55.844 -21.422  1.00 74.12           N  
ATOM     66  CA  GLU A   8      25.562 -55.312 -20.844  1.00 74.12           C  
ATOM     67  C   GLU A   8      25.312 -53.875 -21.250  1.00 74.12           C  
ATOM     68  CB  GLU A   8      25.578 -55.438 -19.312  1.00 74.12           C  
ATOM     69  O   GLU A   8      24.188 -53.469 -21.516  1.00 74.12           O  
ATOM     70  CG  GLU A   8      25.109 -56.781 -18.797  1.00 74.12           C  
ATOM     71  CD  GLU A   8      25.094 -56.875 -17.281  1.00 74.12           C  
ATOM     72  OE1 GLU A   8      24.672 -57.938 -16.734  1.00 74.12           O  
ATOM     73  OE2 GLU A   8      25.531 -55.906 -16.625  1.00 74.12           O  
ATOM     74  N   LEU A   9      26.344 -53.125 -21.219  1.00 75.56           N  
ATOM     75  CA  LEU A   9      26.234 -51.750 -21.656  1.00 75.56           C  
ATOM     76  C   LEU A   9      25.875 -51.656 -23.141  1.00 75.56           C  
ATOM     77  CB  LEU A   9      27.547 -51.000 -21.391  1.00 75.56           C  
ATOM     78  O   LEU A   9      25.094 -50.781 -23.531  1.00 75.56           O  
ATOM     79  CG  LEU A   9      27.422 -49.656 -20.641  1.00 75.56           C  
ATOM     80  CD1 LEU A   9      28.047 -49.781 -19.250  1.00 75.56           C  
ATOM     81  CD2 LEU A   9      28.094 -48.531 -21.438  1.00 75.56           C  
ATOM     82  N   ALA A  10      26.453 -52.500 -23.844  1.00 75.44           N  
ATOM     83  CA  ALA A  10      26.156 -52.531 -25.266  1.00 75.44           C  
ATOM     84  C   ALA A  10      24.719 -52.969 -25.516  1.00 75.44           C  
ATOM     85  CB  ALA A  10      27.125 -53.469 -26.000  1.00 75.44           C  
ATOM     86  O   ALA A  10      24.047 -52.406 -26.391  1.00 75.44           O  
ATOM     87  N   ALA A  11      24.297 -53.969 -24.797  1.00 70.56           N  
ATOM     88  CA  ALA A  11      22.906 -54.375 -24.938  1.00 70.56           C  
ATOM     89  C   ALA A  11      21.938 -53.250 -24.562  1.00 70.56           C  
ATOM     90  CB  ALA A  11      22.641 -55.625 -24.062  1.00 70.56           C  
ATOM     91  O   ALA A  11      20.922 -53.062 -25.219  1.00 70.56           O  
ATOM     92  N   PHE A  12      22.375 -52.562 -23.609  1.00 72.81           N  
ATOM     93  CA  PHE A  12      21.547 -51.469 -23.141  1.00 72.81           C  
ATOM     94  C   PHE A  12      21.531 -50.312 -24.172  1.00 72.81           C  
ATOM     95  CB  PHE A  12      22.031 -50.938 -21.797  1.00 72.81           C  
ATOM     96  O   PHE A  12      20.484 -49.719 -24.422  1.00 72.81           O  
ATOM     97  CG  PHE A  12      21.234 -49.781 -21.266  1.00 72.81           C  
ATOM     98  CD1 PHE A  12      21.703 -48.469 -21.375  1.00 72.81           C  
ATOM     99  CD2 PHE A  12      20.016 -50.000 -20.641  1.00 72.81           C  
ATOM    100  CE1 PHE A  12      20.969 -47.406 -20.891  1.00 72.81           C  
ATOM    101  CE2 PHE A  12      19.281 -48.938 -20.141  1.00 72.81           C  
ATOM    102  CZ  PHE A  12      19.750 -47.625 -20.266  1.00 72.81           C  
ATOM    103  N   LEU A  13      22.516 -50.125 -24.797  1.00 73.44           N  
ATOM    104  CA  LEU A  13      22.641 -49.000 -25.719  1.00 73.44           C  
ATOM    105  C   LEU A  13      22.047 -49.344 -27.078  1.00 73.44           C  
ATOM    106  CB  LEU A  13      24.109 -48.594 -25.875  1.00 73.44           C  
ATOM    107  O   LEU A  13      21.547 -48.469 -27.781  1.00 73.44           O  
ATOM    108  CG  LEU A  13      24.703 -47.750 -24.750  1.00 73.44           C  
ATOM    109  CD1 LEU A  13      26.219 -47.812 -24.781  1.00 73.44           C  
ATOM    110  CD2 LEU A  13      24.219 -46.312 -24.875  1.00 73.44           C  
ATOM    111  N   PHE A  14      21.984 -50.719 -27.328  1.00 74.50           N  
ATOM    112  CA  PHE A  14      21.609 -51.094 -28.688  1.00 74.50           C  
ATOM    113  C   PHE A  14      20.234 -51.750 -28.719  1.00 74.50           C  
ATOM    114  CB  PHE A  14      22.656 -52.000 -29.312  1.00 74.50           C  
ATOM    115  O   PHE A  14      19.750 -52.094 -29.797  1.00 74.50           O  
ATOM    116  CG  PHE A  14      24.031 -51.438 -29.375  1.00 74.50           C  
ATOM    117  CD1 PHE A  14      24.234 -50.125 -29.812  1.00 74.50           C  
ATOM    118  CD2 PHE A  14      25.141 -52.188 -28.984  1.00 74.50           C  
ATOM    119  CE1 PHE A  14      25.516 -49.562 -29.875  1.00 74.50           C  
ATOM    120  CE2 PHE A  14      26.422 -51.625 -29.047  1.00 74.50           C  
ATOM    121  CZ  PHE A  14      26.609 -50.344 -29.500  1.00 74.50           C  
ATOM    122  N   GLU A  15      19.641 -51.844 -27.656  1.00 71.88           N  
ATOM    123  CA  GLU A  15      18.328 -52.500 -27.641  1.00 71.88           C  
ATOM    124  C   GLU A  15      17.203 -51.500 -27.609  1.00 71.88           C  
ATOM    125  CB  GLU A  15      18.219 -53.469 -26.453  1.00 71.88           C  
ATOM    126  O   GLU A  15      17.266 -50.500 -26.891  1.00 71.88           O  
ATOM    127  CG  GLU A  15      19.047 -54.750 -26.594  1.00 71.88           C  
ATOM    128  CD  GLU A  15      18.953 -55.656 -25.375  1.00 71.88           C  
ATOM    129  OE1 GLU A  15      19.625 -56.719 -25.359  1.00 71.88           O  
ATOM    130  OE2 GLU A  15      18.203 -55.312 -24.438  1.00 71.88           O  
ATOM    131  N   TYR A  16      16.297 -51.594 -28.578  1.00 73.69           N  
ATOM    132  CA  TYR A  16      15.086 -50.781 -28.672  1.00 73.69           C  
ATOM    133  C   TYR A  16      13.844 -51.656 -28.406  1.00 73.69           C  
ATOM    134  CB  TYR A  16      14.984 -50.125 -30.047  1.00 73.69           C  
ATOM    135  O   TYR A  16      13.609 -52.625 -29.094  1.00 73.69           O  
ATOM    136  CG  TYR A  16      13.633 -49.500 -30.312  1.00 73.69           C  
ATOM    137  CD1 TYR A  16      12.805 -50.031 -31.312  1.00 73.69           C  
ATOM    138  CD2 TYR A  16      13.180 -48.438 -29.578  1.00 73.69           C  
ATOM    139  CE1 TYR A  16      11.562 -49.438 -31.578  1.00 73.69           C  
ATOM    140  CE2 TYR A  16      11.938 -47.844 -29.828  1.00 73.69           C  
ATOM    141  OH  TYR A  16       9.906 -47.812 -31.078  1.00 73.69           O  
ATOM    142  CZ  TYR A  16      11.133 -48.375 -30.828  1.00 73.69           C  
ATOM    143  N   ASP A  17      13.133 -51.312 -27.359  1.00 73.44           N  
ATOM    144  CA  ASP A  17      11.945 -52.094 -27.000  1.00 73.44           C  
ATOM    145  C   ASP A  17      10.672 -51.312 -27.391  1.00 73.44           C  
ATOM    146  CB  ASP A  17      11.930 -52.406 -25.500  1.00 73.44           C  
ATOM    147  O   ASP A  17      10.562 -50.125 -27.156  1.00 73.44           O  
ATOM    148  CG  ASP A  17      13.211 -53.062 -25.031  1.00 73.44           C  
ATOM    149  OD1 ASP A  17      13.867 -53.750 -25.828  1.00 73.44           O  
ATOM    150  OD2 ASP A  17      13.555 -52.875 -23.844  1.00 73.44           O  
ATOM    151  N   THR A  18       9.766 -51.938 -28.188  1.00 76.12           N  
ATOM    152  CA  THR A  18       8.461 -51.406 -28.562  1.00 76.12           C  
ATOM    153  C   THR A  18       7.344 -52.375 -28.172  1.00 76.12           C  
ATOM    154  CB  THR A  18       8.383 -51.094 -30.062  1.00 76.12           C  
ATOM    155  O   THR A  18       7.516 -53.594 -28.250  1.00 76.12           O  
ATOM    156  CG2 THR A  18       8.594 -52.375 -30.891  1.00 76.12           C  
ATOM    157  OG1 THR A  18       7.094 -50.562 -30.375  1.00 76.12           O  
ATOM    158  N   PRO A  19       6.215 -51.906 -27.609  1.00 77.62           N  
ATOM    159  CA  PRO A  19       5.105 -52.781 -27.234  1.00 77.62           C  
ATOM    160  C   PRO A  19       4.406 -53.406 -28.438  1.00 77.62           C  
ATOM    161  CB  PRO A  19       4.160 -51.844 -26.469  1.00 77.62           C  
ATOM    162  O   PRO A  19       4.266 -52.750 -29.469  1.00 77.62           O  
ATOM    163  CG  PRO A  19       4.539 -50.469 -26.938  1.00 77.62           C  
ATOM    164  CD  PRO A  19       5.961 -50.500 -27.406  1.00 77.62           C  
ATOM    165  N   ARG A  20       4.035 -54.656 -28.234  1.00 79.19           N  
ATOM    166  CA  ARG A  20       3.246 -55.344 -29.250  1.00 79.19           C  
ATOM    167  C   ARG A  20       1.780 -54.938 -29.172  1.00 79.19           C  
ATOM    168  CB  ARG A  20       3.367 -56.875 -29.078  1.00 79.19           C  
ATOM    169  O   ARG A  20       1.228 -54.750 -28.094  1.00 79.19           O  
ATOM    170  CG  ARG A  20       4.500 -57.500 -29.875  1.00 79.19           C  
ATOM    171  CD  ARG A  20       4.445 -59.000 -29.844  1.00 79.19           C  
ATOM    172  NE  ARG A  20       5.520 -59.594 -30.625  1.00 79.19           N  
ATOM    173  NH1 ARG A  20       4.789 -61.781 -30.359  1.00 79.19           N  
ATOM    174  NH2 ARG A  20       6.676 -61.344 -31.594  1.00 79.19           N  
ATOM    175  CZ  ARG A  20       5.660 -60.906 -30.859  1.00 79.19           C  
ATOM    176  N   MET A  21       1.224 -54.625 -30.344  1.00 81.19           N  
ATOM    177  CA  MET A  21      -0.133 -54.062 -30.391  1.00 81.19           C  
ATOM    178  C   MET A  21      -1.069 -55.031 -31.125  1.00 81.19           C  
ATOM    179  CB  MET A  21      -0.146 -52.688 -31.047  1.00 81.19           C  
ATOM    180  O   MET A  21      -0.624 -55.812 -31.969  1.00 81.19           O  
ATOM    181  CG  MET A  21       0.770 -51.688 -30.391  1.00 81.19           C  
ATOM    182  SD  MET A  21       0.080 -51.031 -28.812  1.00 81.19           S  
ATOM    183  CE  MET A  21       0.232 -49.250 -29.094  1.00 81.19           C  
ATOM    184  N   VAL A  22      -2.320 -55.094 -30.734  1.00 79.12           N  
ATOM    185  CA  VAL A  22      -3.369 -55.812 -31.438  1.00 79.12           C  
ATOM    186  C   VAL A  22      -4.258 -54.812 -32.188  1.00 79.12           C  
ATOM    187  CB  VAL A  22      -4.219 -56.656 -30.469  1.00 79.12           C  
ATOM    188  O   VAL A  22      -4.707 -53.812 -31.625  1.00 79.12           O  
ATOM    189  CG1 VAL A  22      -5.355 -57.344 -31.219  1.00 79.12           C  
ATOM    190  CG2 VAL A  22      -3.344 -57.688 -29.750  1.00 79.12           C  
ATOM    191  N   LEU A  23      -4.422 -54.969 -33.438  1.00 80.50           N  
ATOM    192  CA  LEU A  23      -5.234 -54.094 -34.250  1.00 80.50           C  
ATOM    193  C   LEU A  23      -6.633 -54.688 -34.469  1.00 80.50           C  
ATOM    194  CB  LEU A  23      -4.562 -53.875 -35.625  1.00 80.50           C  
ATOM    195  O   LEU A  23      -6.777 -55.812 -34.969  1.00 80.50           O  
ATOM    196  CG  LEU A  23      -4.887 -52.562 -36.344  1.00 80.50           C  
ATOM    197  CD1 LEU A  23      -3.684 -51.625 -36.281  1.00 80.50           C  
ATOM    198  CD2 LEU A  23      -5.305 -52.844 -37.781  1.00 80.50           C  
ATOM    199  N   VAL A  24      -7.605 -53.938 -33.938  1.00 75.50           N  
ATOM    200  CA  VAL A  24      -8.992 -54.344 -34.125  1.00 75.50           C  
ATOM    201  C   VAL A  24      -9.633 -53.531 -35.250  1.00 75.50           C  
ATOM    202  CB  VAL A  24      -9.812 -54.188 -32.812  1.00 75.50           C  
ATOM    203  O   VAL A  24      -9.594 -52.312 -35.219  1.00 75.50           O  
ATOM    204  CG1 VAL A  24     -11.250 -54.656 -33.031  1.00 75.50           C  
ATOM    205  CG2 VAL A  24      -9.148 -54.969 -31.688  1.00 75.50           C  
ATOM    206  N   ARG A  25     -10.125 -54.125 -36.250  1.00 76.00           N  
ATOM    207  CA  ARG A  25     -10.773 -53.469 -37.375  1.00 76.00           C  
ATOM    208  C   ARG A  25     -12.289 -53.500 -37.219  1.00 76.00           C  
ATOM    209  CB  ARG A  25     -10.367 -54.094 -38.719  1.00 76.00           C  
ATOM    210  O   ARG A  25     -12.953 -54.406 -37.750  1.00 76.00           O  
ATOM    211  CG  ARG A  25      -9.047 -53.594 -39.250  1.00 76.00           C  
ATOM    212  CD  ARG A  25      -8.742 -54.156 -40.625  1.00 76.00           C  
ATOM    213  NE  ARG A  25      -7.492 -53.656 -41.188  1.00 76.00           N  
ATOM    214  NH1 ARG A  25      -7.504 -54.969 -43.062  1.00 76.00           N  
ATOM    215  NH2 ARG A  25      -5.801 -53.500 -42.719  1.00 76.00           N  
ATOM    216  CZ  ARG A  25      -6.938 -54.031 -42.312  1.00 76.00           C  
ATOM    217  N   ASN A  26     -12.781 -52.781 -36.281  1.00 74.19           N  
ATOM    218  CA  ASN A  26     -14.211 -52.562 -36.125  1.00 74.19           C  
ATOM    219  C   ASN A  26     -14.586 -51.094 -36.438  1.00 74.19           C  
ATOM    220  CB  ASN A  26     -14.680 -52.969 -34.750  1.00 74.19           C  
ATOM    221  O   ASN A  26     -14.070 -50.188 -35.781  1.00 74.19           O  
ATOM    222  CG  ASN A  26     -16.188 -53.062 -34.625  1.00 74.19           C  
ATOM    223  ND2 ASN A  26     -16.656 -53.844 -33.656  1.00 74.19           N  
ATOM    224  OD1 ASN A  26     -16.922 -52.438 -35.406  1.00 74.19           O  
ATOM    225  N   LYS A  27     -15.445 -50.875 -37.344  1.00 77.19           N  
ATOM    226  CA  LYS A  27     -15.812 -49.531 -37.812  1.00 77.19           C  
ATOM    227  C   LYS A  27     -16.422 -48.719 -36.656  1.00 77.19           C  
ATOM    228  CB  LYS A  27     -16.797 -49.625 -38.969  1.00 77.19           C  
ATOM    229  O   LYS A  27     -16.078 -47.562 -36.500  1.00 77.19           O  
ATOM    230  CG  LYS A  27     -16.156 -50.000 -40.312  1.00 77.19           C  
ATOM    231  CD  LYS A  27     -17.172 -50.000 -41.438  1.00 77.19           C  
ATOM    232  CE  LYS A  27     -16.531 -50.438 -42.750  1.00 77.19           C  
ATOM    233  NZ  LYS A  27     -17.516 -50.406 -43.875  1.00 77.19           N  
ATOM    234  N   LYS A  28     -17.297 -49.375 -35.938  1.00 76.12           N  
ATOM    235  CA  LYS A  28     -17.984 -48.656 -34.875  1.00 76.12           C  
ATOM    236  C   LYS A  28     -17.031 -48.281 -33.750  1.00 76.12           C  
ATOM    237  CB  LYS A  28     -19.141 -49.500 -34.312  1.00 76.12           C  
ATOM    238  O   LYS A  28     -17.047 -47.125 -33.281  1.00 76.12           O  
ATOM    239  CG  LYS A  28     -20.359 -49.531 -35.219  1.00 76.12           C  
ATOM    240  CD  LYS A  28     -21.500 -50.312 -34.594  1.00 76.12           C  
ATOM    241  CE  LYS A  28     -22.719 -50.375 -35.500  1.00 76.12           C  
ATOM    242  NZ  LYS A  28     -23.844 -51.156 -34.875  1.00 76.12           N  
ATOM    243  N   VAL A  29     -16.234 -49.156 -33.438  1.00 75.50           N  
ATOM    244  CA  VAL A  29     -15.305 -48.938 -32.312  1.00 75.50           C  
ATOM    245  C   VAL A  29     -14.227 -47.938 -32.750  1.00 75.50           C  
ATOM    246  CB  VAL A  29     -14.664 -50.250 -31.828  1.00 75.50           C  
ATOM    247  O   VAL A  29     -13.812 -47.094 -31.953  1.00 75.50           O  
ATOM    248  CG1 VAL A  29     -13.625 -49.969 -30.734  1.00 75.50           C  
ATOM    249  CG2 VAL A  29     -15.734 -51.219 -31.312  1.00 75.50           C  
ATOM    250  N   GLY A  30     -13.859 -48.094 -33.969  1.00 78.94           N  
ATOM    251  CA  GLY A  30     -12.859 -47.188 -34.469  1.00 78.94           C  
ATOM    252  C   GLY A  30     -13.344 -45.750 -34.531  1.00 78.94           C  
ATOM    253  O   GLY A  30     -12.633 -44.812 -34.125  1.00 78.94           O  
ATOM    254  N   VAL A  31     -14.539 -45.625 -34.938  1.00 82.56           N  
ATOM    255  CA  VAL A  31     -15.094 -44.281 -35.031  1.00 82.56           C  
ATOM    256  C   VAL A  31     -15.289 -43.656 -33.656  1.00 82.56           C  
ATOM    257  CB  VAL A  31     -16.422 -44.281 -35.812  1.00 82.56           C  
ATOM    258  O   VAL A  31     -15.031 -42.469 -33.438  1.00 82.56           O  
ATOM    259  CG1 VAL A  31     -17.141 -42.938 -35.656  1.00 82.56           C  
ATOM    260  CG2 VAL A  31     -16.188 -44.594 -37.281  1.00 82.56           C  
ATOM    261  N   ILE A  32     -15.758 -44.438 -32.750  1.00 80.06           N  
ATOM    262  CA  ILE A  32     -15.969 -43.969 -31.375  1.00 80.06           C  
ATOM    263  C   ILE A  32     -14.633 -43.562 -30.766  1.00 80.06           C  
ATOM    264  CB  ILE A  32     -16.672 -45.031 -30.516  1.00 80.06           C  
ATOM    265  O   ILE A  32     -14.539 -42.562 -30.062  1.00 80.06           O  
ATOM    266  CG1 ILE A  32     -18.141 -45.188 -30.938  1.00 80.06           C  
ATOM    267  CG2 ILE A  32     -16.578 -44.656 -29.031  1.00 80.06           C  
ATOM    268  CD1 ILE A  32     -18.844 -46.406 -30.328  1.00 80.06           C  
ATOM    269  N   PHE A  33     -13.625 -44.312 -31.016  1.00 80.75           N  
ATOM    270  CA  PHE A  33     -12.297 -44.000 -30.500  1.00 80.75           C  
ATOM    271  C   PHE A  33     -11.758 -42.719 -31.078  1.00 80.75           C  
ATOM    272  CB  PHE A  33     -11.336 -45.156 -30.797  1.00 80.75           C  
ATOM    273  O   PHE A  33     -11.211 -41.875 -30.359  1.00 80.75           O  
ATOM    274  CG  PHE A  33      -9.953 -44.969 -30.219  1.00 80.75           C  
ATOM    275  CD1 PHE A  33      -8.867 -44.719 -31.047  1.00 80.75           C  
ATOM    276  CD2 PHE A  33      -9.750 -45.062 -28.859  1.00 80.75           C  
ATOM    277  CE1 PHE A  33      -7.594 -44.531 -30.516  1.00 80.75           C  
ATOM    278  CE2 PHE A  33      -8.477 -44.906 -28.312  1.00 80.75           C  
ATOM    279  CZ  PHE A  33      -7.398 -44.625 -29.141  1.00 80.75           C  
ATOM    280  N   ARG A  34     -11.977 -42.469 -32.344  1.00 83.94           N  
ATOM    281  CA  ARG A  34     -11.492 -41.250 -33.000  1.00 83.94           C  
ATOM    282  C   ARG A  34     -12.289 -40.062 -32.531  1.00 83.94           C  
ATOM    283  CB  ARG A  34     -11.562 -41.375 -34.500  1.00 83.94           C  
ATOM    284  O   ARG A  34     -11.742 -38.938 -32.406  1.00 83.94           O  
ATOM    285  CG  ARG A  34     -10.648 -42.469 -35.094  1.00 83.94           C  
ATOM    286  CD  ARG A  34      -9.180 -42.125 -34.875  1.00 83.94           C  
ATOM    287  NE  ARG A  34      -8.297 -43.156 -35.406  1.00 83.94           N  
ATOM    288  NH1 ARG A  34      -6.391 -42.344 -34.375  1.00 83.94           N  
ATOM    289  NH2 ARG A  34      -6.285 -44.219 -35.719  1.00 83.94           N  
ATOM    290  CZ  ARG A  34      -6.996 -43.219 -35.156  1.00 83.94           C  
ATOM    291  N   LEU A  35     -13.500 -40.344 -32.281  1.00 84.00           N  
ATOM    292  CA  LEU A  35     -14.320 -39.219 -31.812  1.00 84.00           C  
ATOM    293  C   LEU A  35     -13.883 -38.781 -30.422  1.00 84.00           C  
ATOM    294  CB  LEU A  35     -15.797 -39.625 -31.797  1.00 84.00           C  
ATOM    295  O   LEU A  35     -13.836 -37.562 -30.141  1.00 84.00           O  
ATOM    296  CG  LEU A  35     -16.812 -38.500 -32.062  1.00 84.00           C  
ATOM    297  CD1 LEU A  35     -17.453 -38.656 -33.406  1.00 84.00           C  
ATOM    298  CD2 LEU A  35     -17.859 -38.469 -30.953  1.00 84.00           C  
ATOM    299  N   ILE A  36     -13.555 -39.656 -29.547  1.00 80.44           N  
ATOM    300  CA  ILE A  36     -13.102 -39.312 -28.203  1.00 80.44           C  
ATOM    301  C   ILE A  36     -11.758 -38.594 -28.281  1.00 80.44           C  
ATOM    302  CB  ILE A  36     -12.984 -40.562 -27.312  1.00 80.44           C  
ATOM    303  O   ILE A  36     -11.539 -37.625 -27.562  1.00 80.44           O  
ATOM    304  CG1 ILE A  36     -14.375 -41.156 -27.047  1.00 80.44           C  
ATOM    305  CG2 ILE A  36     -12.258 -40.250 -26.016  1.00 80.44           C  
ATOM    306  CD1 ILE A  36     -14.344 -42.531 -26.359  1.00 80.44           C  
ATOM    307  N   GLN A  37     -10.852 -39.062 -29.125  1.00 79.81           N  
ATOM    308  CA  GLN A  37      -9.562 -38.406 -29.312  1.00 79.81           C  
ATOM    309  C   GLN A  37      -9.734 -36.969 -29.812  1.00 79.81           C  
ATOM    310  CB  GLN A  37      -8.695 -39.219 -30.281  1.00 79.81           C  
ATOM    311  O   GLN A  37      -9.016 -36.062 -29.391  1.00 79.81           O  
ATOM    312  CG  GLN A  37      -8.141 -40.500 -29.703  1.00 79.81           C  
ATOM    313  CD  GLN A  37      -7.266 -41.250 -30.688  1.00 79.81           C  
ATOM    314  NE2 GLN A  37      -6.371 -42.094 -30.156  1.00 79.81           N  
ATOM    315  OE1 GLN A  37      -7.398 -41.094 -31.906  1.00 79.81           O  
ATOM    316  N   LEU A  38     -10.664 -36.844 -30.656  1.00 86.62           N  
ATOM    317  CA  LEU A  38     -10.914 -35.531 -31.203  1.00 86.62           C  
ATOM    318  C   LEU A  38     -11.461 -34.594 -30.125  1.00 86.62           C  
ATOM    319  CB  LEU A  38     -11.906 -35.594 -32.375  1.00 86.62           C  
ATOM    320  O   LEU A  38     -11.094 -33.406 -30.078  1.00 86.62           O  
ATOM    321  CG  LEU A  38     -12.172 -34.281 -33.125  1.00 86.62           C  
ATOM    322  CD1 LEU A  38     -10.914 -33.844 -33.844  1.00 86.62           C  
ATOM    323  CD2 LEU A  38     -13.328 -34.469 -34.094  1.00 86.62           C  
ATOM    324  N   VAL A  39     -12.359 -35.094 -29.359  1.00 86.19           N  
ATOM    325  CA  VAL A  39     -12.914 -34.281 -28.281  1.00 86.19           C  
ATOM    326  C   VAL A  39     -11.797 -33.844 -27.344  1.00 86.19           C  
ATOM    327  CB  VAL A  39     -14.016 -35.031 -27.500  1.00 86.19           C  
ATOM    328  O   VAL A  39     -11.758 -32.688 -26.906  1.00 86.19           O  
ATOM    329  CG1 VAL A  39     -14.336 -34.312 -26.203  1.00 86.19           C  
ATOM    330  CG2 VAL A  39     -15.266 -35.188 -28.359  1.00 86.19           C  
ATOM    331  N   VAL A  40     -10.906 -34.625 -26.969  1.00 80.94           N  
ATOM    332  CA  VAL A  40      -9.797 -34.312 -26.078  1.00 80.94           C  
ATOM    333  C   VAL A  40      -8.875 -33.281 -26.734  1.00 80.94           C  
ATOM    334  CB  VAL A  40      -9.000 -35.562 -25.688  1.00 80.94           C  
ATOM    335  O   VAL A  40      -8.398 -32.344 -26.094  1.00 80.94           O  
ATOM    336  CG1 VAL A  40      -7.734 -35.219 -24.906  1.00 80.94           C  
ATOM    337  CG2 VAL A  40      -9.867 -36.531 -24.859  1.00 80.94           C  
ATOM    338  N   LEU A  41      -8.609 -33.531 -27.938  1.00 85.62           N  
ATOM    339  CA  LEU A  41      -7.738 -32.625 -28.672  1.00 85.62           C  
ATOM    340  C   LEU A  41      -8.336 -31.219 -28.750  1.00 85.62           C  
ATOM    341  CB  LEU A  41      -7.488 -33.156 -30.094  1.00 85.62           C  
ATOM    342  O   LEU A  41      -7.621 -30.234 -28.578  1.00 85.62           O  
ATOM    343  CG  LEU A  41      -6.445 -32.406 -30.922  1.00 85.62           C  
ATOM    344  CD1 LEU A  41      -5.051 -32.625 -30.344  1.00 85.62           C  
ATOM    345  CD2 LEU A  41      -6.500 -32.844 -32.375  1.00 85.62           C  
ATOM    346  N   VAL A  42      -9.602 -31.188 -29.016  1.00 89.38           N  
ATOM    347  CA  VAL A  42     -10.281 -29.891 -29.078  1.00 89.38           C  
ATOM    348  C   VAL A  42     -10.219 -29.219 -27.719  1.00 89.38           C  
ATOM    349  CB  VAL A  42     -11.750 -30.047 -29.531  1.00 89.38           C  
ATOM    350  O   VAL A  42     -10.062 -28.000 -27.625  1.00 89.38           O  
ATOM    351  CG1 VAL A  42     -12.531 -28.766 -29.281  1.00 89.38           C  
ATOM    352  CG2 VAL A  42     -11.812 -30.453 -31.000  1.00 89.38           C  
ATOM    353  N   TYR A  43     -10.289 -29.938 -26.750  1.00 82.56           N  
ATOM    354  CA  TYR A  43     -10.211 -29.375 -25.391  1.00 82.56           C  
ATOM    355  C   TYR A  43      -8.820 -28.812 -25.125  1.00 82.56           C  
ATOM    356  CB  TYR A  43     -10.555 -30.453 -24.359  1.00 82.56           C  
ATOM    357  O   TYR A  43      -8.688 -27.703 -24.609  1.00 82.56           O  
ATOM    358  CG  TYR A  43     -10.273 -30.031 -22.938  1.00 82.56           C  
ATOM    359  CD1 TYR A  43      -9.125 -30.469 -22.266  1.00 82.56           C  
ATOM    360  CD2 TYR A  43     -11.141 -29.188 -22.250  1.00 82.56           C  
ATOM    361  CE1 TYR A  43      -8.859 -30.078 -20.969  1.00 82.56           C  
ATOM    362  CE2 TYR A  43     -10.883 -28.797 -20.938  1.00 82.56           C  
ATOM    363  OH  TYR A  43      -9.484 -28.859 -19.016  1.00 82.56           O  
ATOM    364  CZ  TYR A  43      -9.742 -29.250 -20.312  1.00 82.56           C  
ATOM    365  N   VAL A  44      -7.840 -29.547 -25.406  1.00 81.06           N  
ATOM    366  CA  VAL A  44      -6.473 -29.141 -25.109  1.00 81.06           C  
ATOM    367  C   VAL A  44      -6.129 -27.891 -25.922  1.00 81.06           C  
ATOM    368  CB  VAL A  44      -5.461 -30.266 -25.422  1.00 81.06           C  
ATOM    369  O   VAL A  44      -5.621 -26.906 -25.375  1.00 81.06           O  
ATOM    370  CG1 VAL A  44      -4.027 -29.734 -25.359  1.00 81.06           C  
ATOM    371  CG2 VAL A  44      -5.645 -31.422 -24.438  1.00 81.06           C  
ATOM    372  N   ILE A  45      -6.418 -27.906 -27.188  1.00 87.12           N  
ATOM    373  CA  ILE A  45      -6.059 -26.781 -28.047  1.00 87.12           C  
ATOM    374  C   ILE A  45      -6.969 -25.594 -27.750  1.00 87.12           C  
ATOM    375  CB  ILE A  45      -6.145 -27.172 -29.547  1.00 87.12           C  
ATOM    376  O   ILE A  45      -6.496 -24.469 -27.609  1.00 87.12           O  
ATOM    377  CG1 ILE A  45      -5.113 -28.266 -29.875  1.00 87.12           C  
ATOM    378  CG2 ILE A  45      -5.949 -25.938 -30.438  1.00 87.12           C  
ATOM    379  CD1 ILE A  45      -5.152 -28.734 -31.328  1.00 87.12           C  
ATOM    380  N   GLY A  46      -8.250 -25.875 -27.766  1.00 88.25           N  
ATOM    381  CA  GLY A  46      -9.203 -24.797 -27.578  1.00 88.25           C  
ATOM    382  C   GLY A  46      -9.133 -24.156 -26.203  1.00 88.25           C  
ATOM    383  O   GLY A  46      -9.078 -22.938 -26.078  1.00 88.25           O  
ATOM    384  N   TRP A  47      -9.094 -24.938 -25.203  1.00 83.12           N  
ATOM    385  CA  TRP A  47      -9.188 -24.391 -23.844  1.00 83.12           C  
ATOM    386  C   TRP A  47      -7.801 -24.109 -23.281  1.00 83.12           C  
ATOM    387  CB  TRP A  47      -9.938 -25.359 -22.938  1.00 83.12           C  
ATOM    388  O   TRP A  47      -7.512 -22.984 -22.859  1.00 83.12           O  
ATOM    389  CG  TRP A  47     -10.227 -24.812 -21.562  1.00 83.12           C  
ATOM    390  CD1 TRP A  47      -9.477 -24.984 -20.438  1.00 83.12           C  
ATOM    391  CD2 TRP A  47     -11.344 -24.000 -21.188  1.00 83.12           C  
ATOM    392  CE2 TRP A  47     -11.203 -23.719 -19.812  1.00 83.12           C  
ATOM    393  CE3 TRP A  47     -12.445 -23.484 -21.891  1.00 83.12           C  
ATOM    394  NE1 TRP A  47     -10.062 -24.344 -19.375  1.00 83.12           N  
ATOM    395  CH2 TRP A  47     -13.203 -22.453 -19.812  1.00 83.12           C  
ATOM    396  CZ2 TRP A  47     -12.133 -22.953 -19.109  1.00 83.12           C  
ATOM    397  CZ3 TRP A  47     -13.367 -22.719 -21.188  1.00 83.12           C  
ATOM    398  N   VAL A  48      -6.898 -25.062 -23.266  1.00 81.00           N  
ATOM    399  CA  VAL A  48      -5.605 -24.938 -22.609  1.00 81.00           C  
ATOM    400  C   VAL A  48      -4.715 -23.984 -23.406  1.00 81.00           C  
ATOM    401  CB  VAL A  48      -4.910 -26.312 -22.438  1.00 81.00           C  
ATOM    402  O   VAL A  48      -4.090 -23.078 -22.828  1.00 81.00           O  
ATOM    403  CG1 VAL A  48      -3.521 -26.141 -21.828  1.00 81.00           C  
ATOM    404  CG2 VAL A  48      -5.766 -27.234 -21.594  1.00 81.00           C  
ATOM    405  N   PHE A  49      -4.656 -24.094 -24.641  1.00 86.62           N  
ATOM    406  CA  PHE A  49      -3.727 -23.328 -25.469  1.00 86.62           C  
ATOM    407  C   PHE A  49      -4.312 -21.953 -25.812  1.00 86.62           C  
ATOM    408  CB  PHE A  49      -3.377 -24.094 -26.750  1.00 86.62           C  
ATOM    409  O   PHE A  49      -3.643 -20.938 -25.672  1.00 86.62           O  
ATOM    410  CG  PHE A  49      -1.898 -24.172 -27.016  1.00 86.62           C  
ATOM    411  CD1 PHE A  49      -1.302 -23.375 -27.969  1.00 86.62           C  
ATOM    412  CD2 PHE A  49      -1.106 -25.078 -26.297  1.00 86.62           C  
ATOM    413  CE1 PHE A  49       0.066 -23.453 -28.219  1.00 86.62           C  
ATOM    414  CE2 PHE A  49       0.261 -25.156 -26.547  1.00 86.62           C  
ATOM    415  CZ  PHE A  49       0.846 -24.344 -27.500  1.00 86.62           C  
ATOM    416  N   LEU A  50      -5.598 -21.984 -26.203  1.00 89.62           N  
ATOM    417  CA  LEU A  50      -6.141 -20.734 -26.734  1.00 89.62           C  
ATOM    418  C   LEU A  50      -6.816 -19.922 -25.641  1.00 89.62           C  
ATOM    419  CB  LEU A  50      -7.141 -21.031 -27.859  1.00 89.62           C  
ATOM    420  O   LEU A  50      -6.582 -18.719 -25.516  1.00 89.62           O  
ATOM    421  CG  LEU A  50      -6.555 -21.578 -29.156  1.00 89.62           C  
ATOM    422  CD1 LEU A  50      -7.672 -21.938 -30.141  1.00 89.62           C  
ATOM    423  CD2 LEU A  50      -5.598 -20.562 -29.781  1.00 89.62           C  
ATOM    424  N   TYR A  51      -7.660 -20.594 -24.922  1.00 86.25           N  
ATOM    425  CA  TYR A  51      -8.414 -19.844 -23.922  1.00 86.25           C  
ATOM    426  C   TYR A  51      -7.539 -19.484 -22.734  1.00 86.25           C  
ATOM    427  CB  TYR A  51      -9.633 -20.641 -23.453  1.00 86.25           C  
ATOM    428  O   TYR A  51      -7.500 -18.328 -22.312  1.00 86.25           O  
ATOM    429  CG  TYR A  51     -10.523 -19.891 -22.500  1.00 86.25           C  
ATOM    430  CD1 TYR A  51     -10.430 -20.078 -21.125  1.00 86.25           C  
ATOM    431  CD2 TYR A  51     -11.469 -18.984 -22.969  1.00 86.25           C  
ATOM    432  CE1 TYR A  51     -11.250 -19.391 -20.234  1.00 86.25           C  
ATOM    433  CE2 TYR A  51     -12.297 -18.281 -22.094  1.00 86.25           C  
ATOM    434  OH  TYR A  51     -12.992 -17.812 -19.859  1.00 86.25           O  
ATOM    435  CZ  TYR A  51     -12.180 -18.500 -20.734  1.00 86.25           C  
ATOM    436  N   GLU A  52      -6.746 -20.422 -22.203  1.00 85.44           N  
ATOM    437  CA  GLU A  52      -5.887 -20.156 -21.047  1.00 85.44           C  
ATOM    438  C   GLU A  52      -4.547 -19.562 -21.484  1.00 85.44           C  
ATOM    439  CB  GLU A  52      -5.656 -21.453 -20.250  1.00 85.44           C  
ATOM    440  O   GLU A  52      -3.738 -19.172 -20.641  1.00 85.44           O  
ATOM    441  CG  GLU A  52      -6.867 -21.891 -19.438  1.00 85.44           C  
ATOM    442  CD  GLU A  52      -7.133 -21.000 -18.219  1.00 85.44           C  
ATOM    443  OE1 GLU A  52      -8.234 -21.094 -17.641  1.00 85.44           O  
ATOM    444  OE2 GLU A  52      -6.230 -20.219 -17.859  1.00 85.44           O  
ATOM    445  N   LYS A  53      -4.336 -19.469 -22.797  1.00 90.25           N  
ATOM    446  CA  LYS A  53      -3.123 -18.906 -23.375  1.00 90.25           C  
ATOM    447  C   LYS A  53      -1.873 -19.516 -22.750  1.00 90.25           C  
ATOM    448  CB  LYS A  53      -3.104 -17.391 -23.219  1.00 90.25           C  
ATOM    449  O   LYS A  53      -0.973 -18.797 -22.312  1.00 90.25           O  
ATOM    450  CG  LYS A  53      -4.211 -16.672 -23.969  1.00 90.25           C  
ATOM    451  CD  LYS A  53      -4.055 -15.156 -23.891  1.00 90.25           C  
ATOM    452  CE  LYS A  53      -5.125 -14.438 -24.703  1.00 90.25           C  
ATOM    453  NZ  LYS A  53      -4.941 -12.953 -24.672  1.00 90.25           N  
ATOM    454  N   GLY A  54      -1.770 -20.750 -22.734  1.00 88.00           N  
ATOM    455  CA  GLY A  54      -0.641 -21.469 -22.188  1.00 88.00           C  
ATOM    456  C   GLY A  54       0.648 -21.250 -22.953  1.00 88.00           C  
ATOM    457  O   GLY A  54       1.718 -21.688 -22.516  1.00 88.00           O  
ATOM    458  N   TYR A  55       0.587 -20.531 -23.984  1.00 90.38           N  
ATOM    459  CA  TYR A  55       1.759 -20.281 -24.828  1.00 90.38           C  
ATOM    460  C   TYR A  55       2.447 -18.984 -24.438  1.00 90.38           C  
ATOM    461  CB  TYR A  55       1.364 -20.250 -26.297  1.00 90.38           C  
ATOM    462  O   TYR A  55       3.434 -18.578 -25.062  1.00 90.38           O  
ATOM    463  CG  TYR A  55       0.284 -19.250 -26.625  1.00 90.38           C  
ATOM    464  CD1 TYR A  55      -1.062 -19.594 -26.578  1.00 90.38           C  
ATOM    465  CD2 TYR A  55       0.606 -17.938 -26.969  1.00 90.38           C  
ATOM    466  CE1 TYR A  55      -2.061 -18.672 -26.859  1.00 90.38           C  
ATOM    467  CE2 TYR A  55      -0.385 -17.000 -27.266  1.00 90.38           C  
ATOM    468  OH  TYR A  55      -2.699 -16.469 -27.500  1.00 90.38           O  
ATOM    469  CZ  TYR A  55      -1.714 -17.391 -27.203  1.00 90.38           C  
ATOM    470  N   GLN A  56       1.933 -18.297 -23.484  1.00 92.81           N  
ATOM    471  CA  GLN A  56       2.490 -17.016 -23.094  1.00 92.81           C  
ATOM    472  C   GLN A  56       3.127 -17.078 -21.719  1.00 92.81           C  
ATOM    473  CB  GLN A  56       1.411 -15.922 -23.125  1.00 92.81           C  
ATOM    474  O   GLN A  56       2.770 -17.938 -20.906  1.00 92.81           O  
ATOM    475  CG  GLN A  56       0.847 -15.648 -24.516  1.00 92.81           C  
ATOM    476  CD  GLN A  56      -0.173 -14.523 -24.516  1.00 92.81           C  
ATOM    477  NE2 GLN A  56      -0.388 -13.930 -25.688  1.00 92.81           N  
ATOM    478  OE1 GLN A  56      -0.763 -14.203 -23.484  1.00 92.81           O  
ATOM    479  N   THR A  57       4.133 -16.281 -21.562  1.00 90.50           N  
ATOM    480  CA  THR A  57       4.645 -15.992 -20.219  1.00 90.50           C  
ATOM    481  C   THR A  57       3.934 -14.789 -19.609  1.00 90.50           C  
ATOM    482  CB  THR A  57       6.164 -15.742 -20.250  1.00 90.50           C  
ATOM    483  O   THR A  57       3.689 -13.789 -20.297  1.00 90.50           O  
ATOM    484  CG2 THR A  57       6.699 -15.477 -18.844  1.00 90.50           C  
ATOM    485  OG1 THR A  57       6.824 -16.891 -20.797  1.00 90.50           O  
ATOM    486  N   SER A  58       3.523 -15.000 -18.406  1.00 89.31           N  
ATOM    487  CA  SER A  58       2.795 -13.922 -17.750  1.00 89.31           C  
ATOM    488  C   SER A  58       3.689 -13.164 -16.781  1.00 89.31           C  
ATOM    489  CB  SER A  58       1.574 -14.477 -17.016  1.00 89.31           C  
ATOM    490  O   SER A  58       4.688 -13.703 -16.297  1.00 89.31           O  
ATOM    491  OG  SER A  58       1.972 -15.312 -15.945  1.00 89.31           O  
ATOM    492  N   SER A  59       3.428 -11.898 -16.578  1.00 85.56           N  
ATOM    493  CA  SER A  59       4.164 -11.070 -15.633  1.00 85.56           C  
ATOM    494  C   SER A  59       3.232 -10.125 -14.883  1.00 85.56           C  
ATOM    495  CB  SER A  59       5.246 -10.258 -16.359  1.00 85.56           C  
ATOM    496  O   SER A  59       2.207  -9.703 -15.414  1.00 85.56           O  
ATOM    497  OG  SER A  59       5.906  -9.391 -15.453  1.00 85.56           O  
ATOM    498  N   GLY A  60       3.578  -9.938 -13.664  1.00 84.44           N  
ATOM    499  CA  GLY A  60       2.869  -8.938 -12.891  1.00 84.44           C  
ATOM    500  C   GLY A  60       3.277  -7.516 -13.242  1.00 84.44           C  
ATOM    501  O   GLY A  60       4.133  -7.305 -14.102  1.00 84.44           O  
ATOM    502  N   LEU A  61       2.531  -6.539 -12.523  1.00 86.25           N  
ATOM    503  CA  LEU A  61       2.828  -5.148 -12.852  1.00 86.25           C  
ATOM    504  C   LEU A  61       3.221  -4.367 -11.602  1.00 86.25           C  
ATOM    505  CB  LEU A  61       1.620  -4.484 -13.516  1.00 86.25           C  
ATOM    506  O   LEU A  61       2.990  -4.828 -10.477  1.00 86.25           O  
ATOM    507  CG  LEU A  61       0.364  -4.336 -12.656  1.00 86.25           C  
ATOM    508  CD1 LEU A  61       0.486  -3.119 -11.742  1.00 86.25           C  
ATOM    509  CD2 LEU A  61      -0.877  -4.230 -13.539  1.00 86.25           C  
ATOM    510  N   ILE A  62       3.896  -3.320 -11.898  1.00 79.12           N  
ATOM    511  CA  ILE A  62       4.176  -2.281 -10.914  1.00 79.12           C  
ATOM    512  C   ILE A  62       3.371  -1.026 -11.242  1.00 79.12           C  
ATOM    513  CB  ILE A  62       5.684  -1.952 -10.852  1.00 79.12           C  
ATOM    514  O   ILE A  62       3.230  -0.663 -12.414  1.00 79.12           O  
ATOM    515  CG1 ILE A  62       6.500  -3.227 -10.602  1.00 79.12           C  
ATOM    516  CG2 ILE A  62       5.965  -0.901  -9.773  1.00 79.12           C  
ATOM    517  CD1 ILE A  62       7.992  -3.068 -10.859  1.00 79.12           C  
ATOM    518  N   SER A  63       2.881  -0.526 -10.203  1.00 86.69           N  
ATOM    519  CA  SER A  63       1.970   0.580 -10.477  1.00 86.69           C  
ATOM    520  C   SER A  63       2.297   1.794  -9.617  1.00 86.69           C  
ATOM    521  CB  SER A  63       0.521   0.152 -10.242  1.00 86.69           C  
ATOM    522  O   SER A  63       2.908   1.661  -8.555  1.00 86.69           O  
ATOM    523  OG  SER A  63       0.222   0.133  -8.852  1.00 86.69           O  
ATOM    524  N   SER A  64       1.928   2.986 -10.094  1.00 84.44           N  
ATOM    525  CA  SER A  64       1.958   4.270  -9.398  1.00 84.44           C  
ATOM    526  C   SER A  64       0.682   5.066  -9.656  1.00 84.44           C  
ATOM    527  CB  SER A  64       3.174   5.086  -9.836  1.00 84.44           C  
ATOM    528  O   SER A  64       0.230   5.180 -10.797  1.00 84.44           O  
ATOM    529  OG  SER A  64       3.107   6.406  -9.320  1.00 84.44           O  
ATOM    530  N   VAL A  65       0.109   5.539  -8.562  1.00 90.31           N  
ATOM    531  CA  VAL A  65      -1.159   6.250  -8.680  1.00 90.31           C  
ATOM    532  C   VAL A  65      -1.023   7.652  -8.086  1.00 90.31           C  
ATOM    533  CB  VAL A  65      -2.307   5.484  -7.984  1.00 90.31           C  
ATOM    534  O   VAL A  65      -0.436   7.824  -7.020  1.00 90.31           O  
ATOM    535  CG1 VAL A  65      -3.605   6.289  -8.039  1.00 90.31           C  
ATOM    536  CG2 VAL A  65      -2.496   4.109  -8.625  1.00 90.31           C  
ATOM    537  N   SER A  66      -1.552   8.633  -8.805  1.00 88.75           N  
ATOM    538  CA  SER A  66      -1.679  10.008  -8.336  1.00 88.75           C  
ATOM    539  C   SER A  66      -3.100  10.531  -8.523  1.00 88.75           C  
ATOM    540  CB  SER A  66      -0.690  10.922  -9.062  1.00 88.75           C  
ATOM    541  O   SER A  66      -3.744  10.234  -9.531  1.00 88.75           O  
ATOM    542  OG  SER A  66      -1.373  11.828  -9.914  1.00 88.75           O  
ATOM    543  N   VAL A  67      -3.533  11.258  -7.500  1.00 93.50           N  
ATOM    544  CA  VAL A  67      -4.910  11.734  -7.562  1.00 93.50           C  
ATOM    545  C   VAL A  67      -4.938  13.250  -7.359  1.00 93.50           C  
ATOM    546  CB  VAL A  67      -5.801  11.039  -6.512  1.00 93.50           C  
ATOM    547  O   VAL A  67      -4.078  13.805  -6.672  1.00 93.50           O  
ATOM    548  CG1 VAL A  67      -5.848   9.531  -6.754  1.00 93.50           C  
ATOM    549  CG2 VAL A  67      -5.301  11.344  -5.102  1.00 93.50           C  
ATOM    550  N   LYS A  68      -5.859  13.844  -8.055  1.00 91.12           N  
ATOM    551  CA  LYS A  68      -6.141  15.266  -7.906  1.00 91.12           C  
ATOM    552  C   LYS A  68      -7.641  15.531  -7.832  1.00 91.12           C  
ATOM    553  CB  LYS A  68      -5.527  16.062  -9.062  1.00 91.12           C  
ATOM    554  O   LYS A  68      -8.406  15.031  -8.664  1.00 91.12           O  
ATOM    555  CG  LYS A  68      -5.551  17.562  -8.859  1.00 91.12           C  
ATOM    556  CD  LYS A  68      -4.770  18.297  -9.953  1.00 91.12           C  
ATOM    557  CE  LYS A  68      -4.777  19.797  -9.742  1.00 91.12           C  
ATOM    558  NZ  LYS A  68      -3.951  20.500 -10.766  1.00 91.12           N  
ATOM    559  N   LEU A  69      -8.039  16.328  -6.832  1.00 93.75           N  
ATOM    560  CA  LEU A  69      -9.445  16.672  -6.652  1.00 93.75           C  
ATOM    561  C   LEU A  69      -9.703  18.125  -6.992  1.00 93.75           C  
ATOM    562  CB  LEU A  69      -9.883  16.375  -5.215  1.00 93.75           C  
ATOM    563  O   LEU A  69      -8.812  18.969  -6.844  1.00 93.75           O  
ATOM    564  CG  LEU A  69     -10.297  14.938  -4.906  1.00 93.75           C  
ATOM    565  CD1 LEU A  69      -9.492  14.398  -3.734  1.00 93.75           C  
ATOM    566  CD2 LEU A  69     -11.797  14.859  -4.617  1.00 93.75           C  
ATOM    567  N   LYS A  70     -10.859  18.328  -7.543  1.00 91.94           N  
ATOM    568  CA  LYS A  70     -11.336  19.672  -7.824  1.00 91.94           C  
ATOM    569  C   LYS A  70     -12.781  19.859  -7.348  1.00 91.94           C  
ATOM    570  CB  LYS A  70     -11.242  19.984  -9.320  1.00 91.94           C  
ATOM    571  O   LYS A  70     -13.594  18.938  -7.457  1.00 91.94           O  
ATOM    572  CG  LYS A  70      -9.812  20.094  -9.836  1.00 91.94           C  
ATOM    573  CD  LYS A  70      -9.773  20.484 -11.305  1.00 91.94           C  
ATOM    574  CE  LYS A  70      -8.352  20.641 -11.812  1.00 91.94           C  
ATOM    575  NZ  LYS A  70      -8.312  21.031 -13.258  1.00 91.94           N  
ATOM    576  N   GLY A  71     -12.992  21.000  -6.742  1.00 92.44           N  
ATOM    577  CA  GLY A  71     -14.320  21.328  -6.266  1.00 92.44           C  
ATOM    578  C   GLY A  71     -14.312  22.281  -5.082  1.00 92.44           C  
ATOM    579  O   GLY A  71     -13.281  22.469  -4.438  1.00 92.44           O  
ATOM    580  N   LEU A  72     -15.484  22.969  -4.883  1.00 93.38           N  
ATOM    581  CA  LEU A  72     -15.641  23.922  -3.779  1.00 93.38           C  
ATOM    582  C   LEU A  72     -16.922  23.641  -3.000  1.00 93.38           C  
ATOM    583  CB  LEU A  72     -15.656  25.359  -4.301  1.00 93.38           C  
ATOM    584  O   LEU A  72     -17.922  23.188  -3.574  1.00 93.38           O  
ATOM    585  CG  LEU A  72     -14.352  25.859  -4.914  1.00 93.38           C  
ATOM    586  CD1 LEU A  72     -14.602  27.125  -5.727  1.00 93.38           C  
ATOM    587  CD2 LEU A  72     -13.312  26.125  -3.824  1.00 93.38           C  
ATOM    588  N   ALA A  73     -16.812  23.875  -1.758  1.00 92.69           N  
ATOM    589  CA  ALA A  73     -17.984  23.766  -0.895  1.00 92.69           C  
ATOM    590  C   ALA A  73     -18.141  25.016  -0.023  1.00 92.69           C  
ATOM    591  CB  ALA A  73     -17.906  22.516  -0.023  1.00 92.69           C  
ATOM    592  O   ALA A  73     -17.156  25.688   0.270  1.00 92.69           O  
ATOM    593  N   VAL A  74     -19.375  25.328   0.282  1.00 91.56           N  
ATOM    594  CA  VAL A  74     -19.672  26.484   1.124  1.00 91.56           C  
ATOM    595  C   VAL A  74     -20.469  26.031   2.348  1.00 91.56           C  
ATOM    596  CB  VAL A  74     -20.438  27.562   0.345  1.00 91.56           C  
ATOM    597  O   VAL A  74     -21.391  25.234   2.234  1.00 91.56           O  
ATOM    598  CG1 VAL A  74     -20.688  28.781   1.229  1.00 91.56           C  
ATOM    599  CG2 VAL A  74     -19.672  27.969  -0.916  1.00 91.56           C  
ATOM    600  N   THR A  75     -19.953  26.500   3.434  1.00 91.44           N  
ATOM    601  CA  THR A  75     -20.672  26.219   4.672  1.00 91.44           C  
ATOM    602  C   THR A  75     -21.078  27.500   5.367  1.00 91.44           C  
ATOM    603  CB  THR A  75     -19.812  25.359   5.629  1.00 91.44           C  
ATOM    604  O   THR A  75     -20.516  28.562   5.098  1.00 91.44           O  
ATOM    605  CG2 THR A  75     -19.391  24.062   4.973  1.00 91.44           C  
ATOM    606  OG1 THR A  75     -18.656  26.109   6.004  1.00 91.44           O  
ATOM    607  N   GLN A  76     -22.156  27.406   6.117  1.00 87.12           N  
ATOM    608  CA  GLN A  76     -22.625  28.500   6.965  1.00 87.12           C  
ATOM    609  C   GLN A  76     -22.766  28.047   8.414  1.00 87.12           C  
ATOM    610  CB  GLN A  76     -23.969  29.047   6.453  1.00 87.12           C  
ATOM    611  O   GLN A  76     -23.781  27.438   8.789  1.00 87.12           O  
ATOM    612  CG  GLN A  76     -23.828  30.250   5.535  1.00 87.12           C  
ATOM    613  CD  GLN A  76     -25.109  30.547   4.770  1.00 87.12           C  
ATOM    614  NE2 GLN A  76     -25.031  31.484   3.830  1.00 87.12           N  
ATOM    615  OE1 GLN A  76     -26.156  29.953   5.023  1.00 87.12           O  
ATOM    616  N   LEU A  77     -21.719  28.094   9.078  1.00 79.62           N  
ATOM    617  CA  LEU A  77     -21.750  27.703  10.484  1.00 79.62           C  
ATOM    618  C   LEU A  77     -22.156  28.875  11.367  1.00 79.62           C  
ATOM    619  CB  LEU A  77     -20.391  27.172  10.930  1.00 79.62           C  
ATOM    620  O   LEU A  77     -21.828  30.016  11.078  1.00 79.62           O  
ATOM    621  CG  LEU A  77     -19.953  25.812  10.336  1.00 79.62           C  
ATOM    622  CD1 LEU A  77     -18.438  25.703  10.336  1.00 79.62           C  
ATOM    623  CD2 LEU A  77     -20.594  24.672  11.117  1.00 79.62           C  
ATOM    624  N   PRO A  78     -22.938  28.547  12.359  1.00 73.75           N  
ATOM    625  CA  PRO A  78     -23.297  29.625  13.281  1.00 73.75           C  
ATOM    626  C   PRO A  78     -22.094  30.250  13.984  1.00 73.75           C  
ATOM    627  CB  PRO A  78     -24.219  28.922  14.297  1.00 73.75           C  
ATOM    628  O   PRO A  78     -21.250  29.531  14.516  1.00 73.75           O  
ATOM    629  CG  PRO A  78     -24.406  27.547  13.750  1.00 73.75           C  
ATOM    630  CD  PRO A  78     -23.453  27.359  12.594  1.00 73.75           C  
ATOM    631  N   GLY A  79     -21.859  31.531  13.930  1.00 67.81           N  
ATOM    632  CA  GLY A  79     -20.797  32.250  14.609  1.00 67.81           C  
ATOM    633  C   GLY A  79     -19.594  32.500  13.727  1.00 67.81           C  
ATOM    634  O   GLY A  79     -18.781  33.375  14.000  1.00 67.81           O  
ATOM    635  N   LEU A  80     -19.312  31.656  12.711  1.00 70.81           N  
ATOM    636  CA  LEU A  80     -18.094  31.812  11.906  1.00 70.81           C  
ATOM    637  C   LEU A  80     -18.422  32.406  10.539  1.00 70.81           C  
ATOM    638  CB  LEU A  80     -17.391  30.469  11.742  1.00 70.81           C  
ATOM    639  O   LEU A  80     -17.531  32.875   9.828  1.00 70.81           O  
ATOM    640  CG  LEU A  80     -16.344  30.109  12.797  1.00 70.81           C  
ATOM    641  CD1 LEU A  80     -16.578  28.703  13.328  1.00 70.81           C  
ATOM    642  CD2 LEU A  80     -14.938  30.250  12.219  1.00 70.81           C  
ATOM    643  N   GLY A  81     -19.781  32.688  10.234  1.00 76.62           N  
ATOM    644  CA  GLY A  81     -20.109  33.188   8.914  1.00 76.62           C  
ATOM    645  C   GLY A  81     -19.891  32.188   7.805  1.00 76.62           C  
ATOM    646  O   GLY A  81     -19.578  31.031   8.070  1.00 76.62           O  
ATOM    647  N   PRO A  82     -20.078  32.688   6.547  1.00 86.50           N  
ATOM    648  CA  PRO A  82     -19.875  31.797   5.402  1.00 86.50           C  
ATOM    649  C   PRO A  82     -18.406  31.453   5.176  1.00 86.50           C  
ATOM    650  CB  PRO A  82     -20.453  32.594   4.227  1.00 86.50           C  
ATOM    651  O   PRO A  82     -17.547  32.312   5.348  1.00 86.50           O  
ATOM    652  CG  PRO A  82     -20.406  34.000   4.676  1.00 86.50           C  
ATOM    653  CD  PRO A  82     -20.453  34.031   6.180  1.00 86.50           C  
ATOM    654  N   GLN A  83     -18.203  30.219   5.016  1.00 91.69           N  
ATOM    655  CA  GLN A  83     -16.828  29.766   4.777  1.00 91.69           C  
ATOM    656  C   GLN A  83     -16.750  28.922   3.516  1.00 91.69           C  
ATOM    657  CB  GLN A  83     -16.312  28.969   5.980  1.00 91.69           C  
ATOM    658  O   GLN A  83     -17.625  28.078   3.264  1.00 91.69           O  
ATOM    659  CG  GLN A  83     -16.047  29.828   7.211  1.00 91.69           C  
ATOM    660  CD  GLN A  83     -15.250  29.094   8.273  1.00 91.69           C  
ATOM    661  NE2 GLN A  83     -14.898  29.812   9.344  1.00 91.69           N  
ATOM    662  OE1 GLN A  83     -14.953  27.906   8.141  1.00 91.69           O  
ATOM    663  N   VAL A  84     -15.789  29.203   2.680  1.00 92.81           N  
ATOM    664  CA  VAL A  84     -15.539  28.406   1.479  1.00 92.81           C  
ATOM    665  C   VAL A  84     -14.445  27.375   1.756  1.00 92.81           C  
ATOM    666  CB  VAL A  84     -15.133  29.312   0.286  1.00 92.81           C  
ATOM    667  O   VAL A  84     -13.430  27.688   2.383  1.00 92.81           O  
ATOM    668  CG1 VAL A  84     -14.703  28.453  -0.908  1.00 92.81           C  
ATOM    669  CG2 VAL A  84     -16.281  30.234  -0.098  1.00 92.81           C  
ATOM    670  N   TRP A  85     -14.719  26.172   1.361  1.00 94.19           N  
ATOM    671  CA  TRP A  85     -13.773  25.078   1.521  1.00 94.19           C  
ATOM    672  C   TRP A  85     -13.266  24.594   0.168  1.00 94.19           C  
ATOM    673  CB  TRP A  85     -14.430  23.922   2.275  1.00 94.19           C  
ATOM    674  O   TRP A  85     -14.047  24.203  -0.696  1.00 94.19           O  
ATOM    675  CG  TRP A  85     -15.008  24.297   3.604  1.00 94.19           C  
ATOM    676  CD1 TRP A  85     -16.172  24.969   3.828  1.00 94.19           C  
ATOM    677  CD2 TRP A  85     -14.445  24.031   4.891  1.00 94.19           C  
ATOM    678  CE2 TRP A  85     -15.320  24.578   5.852  1.00 94.19           C  
ATOM    679  CE3 TRP A  85     -13.273  23.391   5.324  1.00 94.19           C  
ATOM    680  NE1 TRP A  85     -16.375  25.141   5.180  1.00 94.19           N  
ATOM    681  CH2 TRP A  85     -13.922  23.859   7.625  1.00 94.19           C  
ATOM    682  CZ2 TRP A  85     -15.070  24.500   7.227  1.00 94.19           C  
ATOM    683  CZ3 TRP A  85     -13.031  23.312   6.691  1.00 94.19           C  
ATOM    684  N   ASP A  86     -12.000  24.656  -0.035  1.00 94.44           N  
ATOM    685  CA  ASP A  86     -11.391  24.188  -1.280  1.00 94.44           C  
ATOM    686  C   ASP A  86     -10.562  22.938  -1.053  1.00 94.44           C  
ATOM    687  CB  ASP A  86     -10.523  25.297  -1.891  1.00 94.44           C  
ATOM    688  O   ASP A  86     -10.648  22.312   0.008  1.00 94.44           O  
ATOM    689  CG  ASP A  86      -9.328  25.656  -1.021  1.00 94.44           C  
ATOM    690  OD1 ASP A  86      -9.125  25.016   0.029  1.00 94.44           O  
ATOM    691  OD2 ASP A  86      -8.602  26.594  -1.387  1.00 94.44           O  
ATOM    692  N   VAL A  87      -9.789  22.516  -2.033  1.00 94.44           N  
ATOM    693  CA  VAL A  87      -9.086  21.234  -2.049  1.00 94.44           C  
ATOM    694  C   VAL A  87      -8.094  21.188  -0.894  1.00 94.44           C  
ATOM    695  CB  VAL A  87      -8.359  21.016  -3.393  1.00 94.44           C  
ATOM    696  O   VAL A  87      -7.848  20.109  -0.326  1.00 94.44           O  
ATOM    697  CG1 VAL A  87      -7.234  22.031  -3.578  1.00 94.44           C  
ATOM    698  CG2 VAL A  87      -7.812  19.578  -3.467  1.00 94.44           C  
ATOM    699  N   ALA A  88      -7.457  22.219  -0.510  1.00 96.00           N  
ATOM    700  CA  ALA A  88      -6.465  22.266   0.562  1.00 96.00           C  
ATOM    701  C   ALA A  88      -7.121  22.062   1.924  1.00 96.00           C  
ATOM    702  CB  ALA A  88      -5.699  23.578   0.532  1.00 96.00           C  
ATOM    703  O   ALA A  88      -6.445  21.750   2.906  1.00 96.00           O  
ATOM    704  N   ASP A  89      -8.438  22.141   1.928  1.00 94.94           N  
ATOM    705  CA  ASP A  89      -9.141  22.078   3.203  1.00 94.94           C  
ATOM    706  C   ASP A  89      -9.758  20.703   3.428  1.00 94.94           C  
ATOM    707  CB  ASP A  89     -10.234  23.156   3.270  1.00 94.94           C  
ATOM    708  O   ASP A  89      -9.805  20.219   4.559  1.00 94.94           O  
ATOM    709  CG  ASP A  89      -9.680  24.562   3.221  1.00 94.94           C  
ATOM    710  OD1 ASP A  89      -8.656  24.844   3.883  1.00 94.94           O  
ATOM    711  OD2 ASP A  89     -10.266  25.422   2.516  1.00 94.94           O  
ATOM    712  N   TYR A  90     -10.195  20.047   2.332  1.00 96.69           N  
ATOM    713  CA  TYR A  90     -11.055  18.891   2.574  1.00 96.69           C  
ATOM    714  C   TYR A  90     -10.383  17.609   2.111  1.00 96.69           C  
ATOM    715  CB  TYR A  90     -12.398  19.062   1.864  1.00 96.69           C  
ATOM    716  O   TYR A  90     -10.930  16.516   2.291  1.00 96.69           O  
ATOM    717  CG  TYR A  90     -12.281  19.203   0.366  1.00 96.69           C  
ATOM    718  CD1 TYR A  90     -12.539  20.422  -0.265  1.00 96.69           C  
ATOM    719  CD2 TYR A  90     -11.906  18.125  -0.423  1.00 96.69           C  
ATOM    720  CE1 TYR A  90     -12.438  20.547  -1.646  1.00 96.69           C  
ATOM    721  CE2 TYR A  90     -11.797  18.234  -1.805  1.00 96.69           C  
ATOM    722  OH  TYR A  90     -11.961  19.578  -3.773  1.00 96.69           O  
ATOM    723  CZ  TYR A  90     -12.062  19.453  -2.406  1.00 96.69           C  
ATOM    724  N   VAL A  91      -9.258  17.656   1.584  1.00 97.06           N  
ATOM    725  CA  VAL A  91      -8.594  16.438   1.113  1.00 97.06           C  
ATOM    726  C   VAL A  91      -7.496  16.031   2.094  1.00 97.06           C  
ATOM    727  CB  VAL A  91      -8.008  16.625  -0.302  1.00 97.06           C  
ATOM    728  O   VAL A  91      -6.695  16.875   2.518  1.00 97.06           O  
ATOM    729  CG1 VAL A  91      -7.191  15.406  -0.716  1.00 97.06           C  
ATOM    730  CG2 VAL A  91      -9.117  16.906  -1.312  1.00 97.06           C  
ATOM    731  N   PHE A  92      -7.418  14.711   2.400  1.00 95.94           N  
ATOM    732  CA  PHE A  92      -6.402  14.133   3.270  1.00 95.94           C  
ATOM    733  C   PHE A  92      -5.855  12.836   2.676  1.00 95.94           C  
ATOM    734  CB  PHE A  92      -6.977  13.867   4.664  1.00 95.94           C  
ATOM    735  O   PHE A  92      -6.621  11.930   2.338  1.00 95.94           O  
ATOM    736  CG  PHE A  92      -7.477  15.102   5.363  1.00 95.94           C  
ATOM    737  CD1 PHE A  92      -6.668  15.789   6.258  1.00 95.94           C  
ATOM    738  CD2 PHE A  92      -8.758  15.578   5.117  1.00 95.94           C  
ATOM    739  CE1 PHE A  92      -7.129  16.938   6.906  1.00 95.94           C  
ATOM    740  CE2 PHE A  92      -9.227  16.719   5.758  1.00 95.94           C  
ATOM    741  CZ  PHE A  92      -8.406  17.406   6.652  1.00 95.94           C  
ATOM    742  N   PRO A  93      -4.551  12.625   2.615  1.00 94.06           N  
ATOM    743  CA  PRO A  93      -3.533  13.664   2.789  1.00 94.06           C  
ATOM    744  C   PRO A  93      -3.488  14.648   1.620  1.00 94.06           C  
ATOM    745  CB  PRO A  93      -2.229  12.875   2.885  1.00 94.06           C  
ATOM    746  O   PRO A  93      -4.090  14.398   0.573  1.00 94.06           O  
ATOM    747  CG  PRO A  93      -2.453  11.664   2.037  1.00 94.06           C  
ATOM    748  CD  PRO A  93      -3.893  11.258   2.160  1.00 94.06           C  
ATOM    749  N   ALA A  94      -2.777  15.680   1.748  1.00 93.44           N  
ATOM    750  CA  ALA A  94      -2.775  16.750   0.754  1.00 93.44           C  
ATOM    751  C   ALA A  94      -2.121  16.297  -0.545  1.00 93.44           C  
ATOM    752  CB  ALA A  94      -2.061  17.984   1.302  1.00 93.44           C  
ATOM    753  O   ALA A  94      -2.535  16.703  -1.634  1.00 93.44           O  
ATOM    754  N   GLN A  95      -1.092  15.398  -0.437  1.00 91.88           N  
ATOM    755  CA  GLN A  95      -0.350  14.992  -1.626  1.00 91.88           C  
ATOM    756  C   GLN A  95      -1.089  13.898  -2.389  1.00 91.88           C  
ATOM    757  CB  GLN A  95       1.053  14.516  -1.247  1.00 91.88           C  
ATOM    758  O   GLN A  95      -0.683  13.516  -3.490  1.00 91.88           O  
ATOM    759  CG  GLN A  95       1.066  13.211  -0.460  1.00 91.88           C  
ATOM    760  CD  GLN A  95       0.871  13.422   1.029  1.00 91.88           C  
ATOM    761  NE2 GLN A  95       1.167  12.391   1.818  1.00 91.88           N  
ATOM    762  OE1 GLN A  95       0.457  14.500   1.468  1.00 91.88           O  
ATOM    763  N   GLY A  96      -2.107  13.484  -1.950  1.00 86.75           N  
ATOM    764  CA  GLY A  96      -2.822  12.422  -2.643  1.00 86.75           C  
ATOM    765  C   GLY A  96      -2.066  11.102  -2.660  1.00 86.75           C  
ATOM    766  O   GLY A  96      -0.854  11.086  -2.879  1.00 86.75           O  
ATOM    767  N   ASP A  97      -2.686  10.070  -2.273  1.00 87.62           N  
ATOM    768  CA  ASP A  97      -2.117   8.719  -2.260  1.00 87.62           C  
ATOM    769  C   ASP A  97      -3.119   7.695  -2.785  1.00 87.62           C  
ATOM    770  CB  ASP A  97      -1.669   8.344  -0.846  1.00 87.62           C  
ATOM    771  O   ASP A  97      -4.191   8.062  -3.271  1.00 87.62           O  
ATOM    772  CG  ASP A  97      -0.631   7.234  -0.831  1.00 87.62           C  
ATOM    773  OD1 ASP A  97      -0.210   6.777  -1.915  1.00 87.62           O  
ATOM    774  OD2 ASP A  97      -0.233   6.812   0.277  1.00 87.62           O  
ATOM    775  N   ASN A  98      -2.709   6.500  -2.799  1.00 89.62           N  
ATOM    776  CA  ASN A  98      -3.623   5.445  -3.229  1.00 89.62           C  
ATOM    777  C   ASN A  98      -4.848   5.363  -2.324  1.00 89.62           C  
ATOM    778  CB  ASN A  98      -2.904   4.098  -3.271  1.00 89.62           C  
ATOM    779  O   ASN A  98      -5.891   4.840  -2.727  1.00 89.62           O  
ATOM    780  CG  ASN A  98      -1.789   4.062  -4.297  1.00 89.62           C  
ATOM    781  ND2 ASN A  98      -1.030   2.971  -4.312  1.00 89.62           N  
ATOM    782  OD1 ASN A  98      -1.611   5.004  -5.074  1.00 89.62           O  
ATOM    783  N   SER A  99      -4.695   5.848  -1.139  1.00 91.50           N  
ATOM    784  CA  SER A  99      -5.801   5.984  -0.197  1.00 91.50           C  
ATOM    785  C   SER A  99      -5.941   7.422   0.290  1.00 91.50           C  
ATOM    786  CB  SER A  99      -5.605   5.047   0.998  1.00 91.50           C  
ATOM    787  O   SER A  99      -4.992   7.992   0.834  1.00 91.50           O  
ATOM    788  OG  SER A  99      -6.676   5.176   1.918  1.00 91.50           O  
ATOM    789  N   PHE A 100      -7.051   7.965   0.023  1.00 95.00           N  
ATOM    790  CA  PHE A 100      -7.266   9.352   0.430  1.00 95.00           C  
ATOM    791  C   PHE A 100      -8.688   9.547   0.949  1.00 95.00           C  
ATOM    792  CB  PHE A 100      -6.996  10.305  -0.738  1.00 95.00           C  
ATOM    793  O   PHE A 100      -9.555   8.695   0.735  1.00 95.00           O  
ATOM    794  CG  PHE A 100      -7.930  10.109  -1.903  1.00 95.00           C  
ATOM    795  CD1 PHE A 100      -7.672   9.148  -2.867  1.00 95.00           C  
ATOM    796  CD2 PHE A 100      -9.062  10.906  -2.035  1.00 95.00           C  
ATOM    797  CE1 PHE A 100      -8.531   8.969  -3.947  1.00 95.00           C  
ATOM    798  CE2 PHE A 100      -9.930  10.734  -3.113  1.00 95.00           C  
ATOM    799  CZ  PHE A 100      -9.664   9.766  -4.066  1.00 95.00           C  
ATOM    800  N   VAL A 101      -8.883  10.633   1.694  1.00 96.31           N  
ATOM    801  CA  VAL A 101     -10.172  10.930   2.318  1.00 96.31           C  
ATOM    802  C   VAL A 101     -10.656  12.305   1.865  1.00 96.31           C  
ATOM    803  CB  VAL A 101     -10.078  10.875   3.861  1.00 96.31           C  
ATOM    804  O   VAL A 101      -9.875  13.250   1.774  1.00 96.31           O  
ATOM    805  CG1 VAL A 101     -11.430  11.203   4.496  1.00 96.31           C  
ATOM    806  CG2 VAL A 101      -9.586   9.508   4.320  1.00 96.31           C  
ATOM    807  N   VAL A 102     -11.914  12.375   1.533  1.00 97.81           N  
ATOM    808  CA  VAL A 102     -12.594  13.641   1.254  1.00 97.81           C  
ATOM    809  C   VAL A 102     -13.539  13.977   2.398  1.00 97.81           C  
ATOM    810  CB  VAL A 102     -13.359  13.586  -0.083  1.00 97.81           C  
ATOM    811  O   VAL A 102     -14.469  13.219   2.693  1.00 97.81           O  
ATOM    812  CG1 VAL A 102     -14.070  14.914  -0.352  1.00 97.81           C  
ATOM    813  CG2 VAL A 102     -12.414  13.234  -1.231  1.00 97.81           C  
ATOM    814  N   MET A 103     -13.336  15.102   3.002  1.00 98.06           N  
ATOM    815  CA  MET A 103     -14.188  15.547   4.109  1.00 98.06           C  
ATOM    816  C   MET A 103     -15.562  15.969   3.604  1.00 98.06           C  
ATOM    817  CB  MET A 103     -13.523  16.703   4.863  1.00 98.06           C  
ATOM    818  O   MET A 103     -15.664  16.812   2.705  1.00 98.06           O  
ATOM    819  CG  MET A 103     -14.367  17.234   6.008  1.00 98.06           C  
ATOM    820  SD  MET A 103     -13.477  18.500   6.996  1.00 98.06           S  
ATOM    821  CE  MET A 103     -13.375  19.844   5.781  1.00 98.06           C  
ATOM    822  N   THR A 104     -16.578  15.414   4.168  1.00 98.00           N  
ATOM    823  CA  THR A 104     -17.938  15.742   3.762  1.00 98.00           C  
ATOM    824  C   THR A 104     -18.703  16.391   4.914  1.00 98.00           C  
ATOM    825  CB  THR A 104     -18.703  14.500   3.273  1.00 98.00           C  
ATOM    826  O   THR A 104     -19.719  17.047   4.695  1.00 98.00           O  
ATOM    827  CG2 THR A 104     -18.094  13.961   1.979  1.00 98.00           C  
ATOM    828  OG1 THR A 104     -18.625  13.477   4.277  1.00 98.00           O  
ATOM    829  N   ASN A 105     -18.250  16.141   6.117  1.00 97.56           N  
ATOM    830  CA  ASN A 105     -18.875  16.672   7.328  1.00 97.56           C  
ATOM    831  C   ASN A 105     -17.844  16.859   8.438  1.00 97.56           C  
ATOM    832  CB  ASN A 105     -20.000  15.758   7.805  1.00 97.56           C  
ATOM    833  O   ASN A 105     -16.750  16.312   8.375  1.00 97.56           O  
ATOM    834  CG  ASN A 105     -21.109  16.516   8.508  1.00 97.56           C  
ATOM    835  ND2 ASN A 105     -22.156  15.805   8.891  1.00 97.56           N  
ATOM    836  OD1 ASN A 105     -21.016  17.719   8.719  1.00 97.56           O  
ATOM    837  N   PHE A 106     -18.172  17.797   9.344  1.00 96.75           N  
ATOM    838  CA  PHE A 106     -17.219  17.969  10.430  1.00 96.75           C  
ATOM    839  C   PHE A 106     -17.875  18.656  11.617  1.00 96.75           C  
ATOM    840  CB  PHE A 106     -16.000  18.781   9.953  1.00 96.75           C  
ATOM    841  O   PHE A 106     -18.938  19.250  11.492  1.00 96.75           O  
ATOM    842  CG  PHE A 106     -16.359  20.188   9.508  1.00 96.75           C  
ATOM    843  CD1 PHE A 106     -16.641  20.453   8.180  1.00 96.75           C  
ATOM    844  CD2 PHE A 106     -16.391  21.234  10.422  1.00 96.75           C  
ATOM    845  CE1 PHE A 106     -16.969  21.750   7.762  1.00 96.75           C  
ATOM    846  CE2 PHE A 106     -16.719  22.516  10.023  1.00 96.75           C  
ATOM    847  CZ  PHE A 106     -17.000  22.781   8.688  1.00 96.75           C  
ATOM    848  N   ILE A 107     -17.375  18.438  12.781  1.00 95.69           N  
ATOM    849  CA  ILE A 107     -17.672  19.141  14.023  1.00 95.69           C  
ATOM    850  C   ILE A 107     -16.422  19.891  14.500  1.00 95.69           C  
ATOM    851  CB  ILE A 107     -18.172  18.172  15.117  1.00 95.69           C  
ATOM    852  O   ILE A 107     -15.359  19.297  14.664  1.00 95.69           O  
ATOM    853  CG1 ILE A 107     -19.422  17.438  14.648  1.00 95.69           C  
ATOM    854  CG2 ILE A 107     -18.438  18.938  16.422  1.00 95.69           C  
ATOM    855  CD1 ILE A 107     -19.844  16.281  15.555  1.00 95.69           C  
ATOM    856  N   VAL A 108     -16.578  21.188  14.711  1.00 94.62           N  
ATOM    857  CA  VAL A 108     -15.430  22.000  15.078  1.00 94.62           C  
ATOM    858  C   VAL A 108     -15.547  22.438  16.547  1.00 94.62           C  
ATOM    859  CB  VAL A 108     -15.289  23.250  14.164  1.00 94.62           C  
ATOM    860  O   VAL A 108     -16.641  22.781  17.000  1.00 94.62           O  
ATOM    861  CG1 VAL A 108     -16.500  24.156  14.312  1.00 94.62           C  
ATOM    862  CG2 VAL A 108     -14.000  24.000  14.492  1.00 94.62           C  
ATOM    863  N   THR A 109     -14.516  22.266  17.312  1.00 95.44           N  
ATOM    864  CA  THR A 109     -14.336  22.844  18.625  1.00 95.44           C  
ATOM    865  C   THR A 109     -13.258  23.922  18.594  1.00 95.44           C  
ATOM    866  CB  THR A 109     -13.961  21.781  19.672  1.00 95.44           C  
ATOM    867  O   THR A 109     -12.062  23.625  18.656  1.00 95.44           O  
ATOM    868  CG2 THR A 109     -14.000  22.344  21.078  1.00 95.44           C  
ATOM    869  OG1 THR A 109     -14.883  20.688  19.578  1.00 95.44           O  
ATOM    870  N   PRO A 110     -13.680  25.188  18.453  1.00 94.00           N  
ATOM    871  CA  PRO A 110     -12.727  26.266  18.203  1.00 94.00           C  
ATOM    872  C   PRO A 110     -11.961  26.703  19.453  1.00 94.00           C  
ATOM    873  CB  PRO A 110     -13.617  27.406  17.688  1.00 94.00           C  
ATOM    874  O   PRO A 110     -12.484  26.578  20.562  1.00 94.00           O  
ATOM    875  CG  PRO A 110     -14.930  27.188  18.359  1.00 94.00           C  
ATOM    876  CD  PRO A 110     -15.141  25.719  18.531  1.00 94.00           C  
ATOM    877  N   LYS A 111     -10.766  27.109  19.297  1.00 94.62           N  
ATOM    878  CA  LYS A 111      -9.914  27.859  20.219  1.00 94.62           C  
ATOM    879  C   LYS A 111      -9.758  27.109  21.547  1.00 94.62           C  
ATOM    880  CB  LYS A 111     -10.469  29.250  20.469  1.00 94.62           C  
ATOM    881  O   LYS A 111      -9.969  27.688  22.609  1.00 94.62           O  
ATOM    882  CG  LYS A 111      -9.438  30.250  20.969  1.00 94.62           C  
ATOM    883  CD  LYS A 111     -10.016  31.656  21.047  1.00 94.62           C  
ATOM    884  CE  LYS A 111      -8.969  32.656  21.500  1.00 94.62           C  
ATOM    885  NZ  LYS A 111      -9.555  34.031  21.656  1.00 94.62           N  
ATOM    886  N   GLN A 112      -9.398  25.906  21.469  1.00 96.75           N  
ATOM    887  CA  GLN A 112      -9.086  25.141  22.672  1.00 96.75           C  
ATOM    888  C   GLN A 112      -7.742  25.578  23.266  1.00 96.75           C  
ATOM    889  CB  GLN A 112      -9.062  23.641  22.359  1.00 96.75           C  
ATOM    890  O   GLN A 112      -6.824  25.938  22.531  1.00 96.75           O  
ATOM    891  CG  GLN A 112     -10.430  23.078  22.000  1.00 96.75           C  
ATOM    892  CD  GLN A 112     -10.445  21.562  21.953  1.00 96.75           C  
ATOM    893  NE2 GLN A 112     -11.445  20.953  22.578  1.00 96.75           N  
ATOM    894  OE1 GLN A 112      -9.562  20.938  21.359  1.00 96.75           O  
ATOM    895  N   THR A 113      -7.641  25.562  24.547  1.00 96.31           N  
ATOM    896  CA  THR A 113      -6.406  25.828  25.281  1.00 96.31           C  
ATOM    897  C   THR A 113      -6.270  24.891  26.469  1.00 96.31           C  
ATOM    898  CB  THR A 113      -6.352  27.297  25.766  1.00 96.31           C  
ATOM    899  O   THR A 113      -7.262  24.359  26.969  1.00 96.31           O  
ATOM    900  CG2 THR A 113      -7.406  27.562  26.844  1.00 96.31           C  
ATOM    901  OG1 THR A 113      -5.055  27.562  26.312  1.00 96.31           O  
ATOM    902  N   GLN A 114      -5.066  24.578  26.859  1.00 95.31           N  
ATOM    903  CA  GLN A 114      -4.836  23.734  28.016  1.00 95.31           C  
ATOM    904  C   GLN A 114      -5.277  24.422  29.312  1.00 95.31           C  
ATOM    905  CB  GLN A 114      -3.359  23.344  28.109  1.00 95.31           C  
ATOM    906  O   GLN A 114      -4.844  25.531  29.609  1.00 95.31           O  
ATOM    907  CG  GLN A 114      -2.857  22.547  26.922  1.00 95.31           C  
ATOM    908  CD  GLN A 114      -3.180  21.062  27.016  1.00 95.31           C  
ATOM    909  NE2 GLN A 114      -2.998  20.344  25.922  1.00 95.31           N  
ATOM    910  OE1 GLN A 114      -3.586  20.578  28.078  1.00 95.31           O  
ATOM    911  N   GLY A 115      -6.180  23.766  29.953  1.00 95.25           N  
ATOM    912  CA  GLY A 115      -6.719  24.312  31.188  1.00 95.25           C  
ATOM    913  C   GLY A 115      -7.699  23.375  31.875  1.00 95.25           C  
ATOM    914  O   GLY A 115      -7.605  22.156  31.734  1.00 95.25           O  
ATOM    915  N   TYR A 116      -8.453  23.938  32.750  1.00 96.50           N  
ATOM    916  CA  TYR A 116      -9.430  23.172  33.500  1.00 96.50           C  
ATOM    917  C   TYR A 116     -10.844  23.453  33.031  1.00 96.50           C  
ATOM    918  CB  TYR A 116      -9.320  23.500  35.000  1.00 96.50           C  
ATOM    919  O   TYR A 116     -11.188  24.594  32.719  1.00 96.50           O  
ATOM    920  CG  TYR A 116      -7.957  23.219  35.594  1.00 96.50           C  
ATOM    921  CD1 TYR A 116      -7.625  21.953  36.062  1.00 96.50           C  
ATOM    922  CD2 TYR A 116      -7.000  24.234  35.688  1.00 96.50           C  
ATOM    923  CE1 TYR A 116      -6.371  21.688  36.594  1.00 96.50           C  
ATOM    924  CE2 TYR A 116      -5.742  23.969  36.219  1.00 96.50           C  
ATOM    925  OH  TYR A 116      -4.195  22.453  37.219  1.00 96.50           O  
ATOM    926  CZ  TYR A 116      -5.438  22.703  36.688  1.00 96.50           C  
ATOM    927  N   CYS A 117     -11.617  22.438  32.781  1.00 96.81           N  
ATOM    928  CA  CYS A 117     -13.016  22.547  32.375  1.00 96.81           C  
ATOM    929  C   CYS A 117     -13.789  21.281  32.719  1.00 96.81           C  
ATOM    930  CB  CYS A 117     -13.117  22.812  30.875  1.00 96.81           C  
ATOM    931  O   CYS A 117     -13.211  20.312  33.219  1.00 96.81           O  
ATOM    932  SG  CYS A 117     -12.367  21.516  29.859  1.00 96.81           S  
ATOM    933  N   ALA A 118     -15.102  21.344  32.594  1.00 95.44           N  
ATOM    934  CA  ALA A 118     -15.969  20.203  32.906  1.00 95.44           C  
ATOM    935  C   ALA A 118     -15.906  19.156  31.797  1.00 95.44           C  
ATOM    936  CB  ALA A 118     -17.406  20.672  33.125  1.00 95.44           C  
ATOM    937  O   ALA A 118     -15.875  19.500  30.609  1.00 95.44           O  
ATOM    938  N   GLU A 119     -15.859  17.969  32.156  1.00 92.38           N  
ATOM    939  CA  GLU A 119     -15.898  16.859  31.219  1.00 92.38           C  
ATOM    940  C   GLU A 119     -17.266  16.734  30.562  1.00 92.38           C  
ATOM    941  CB  GLU A 119     -15.539  15.547  31.922  1.00 92.38           C  
ATOM    942  O   GLU A 119     -18.281  17.188  31.125  1.00 92.38           O  
ATOM    943  CG  GLU A 119     -15.359  14.375  30.984  1.00 92.38           C  
ATOM    944  CD  GLU A 119     -15.016  13.078  31.703  1.00 92.38           C  
ATOM    945  OE1 GLU A 119     -14.531  12.125  31.031  1.00 92.38           O  
ATOM    946  OE2 GLU A 119     -15.227  13.008  32.938  1.00 92.38           O  
ATOM    947  N   HIS A 120     -17.266  16.219  29.406  1.00 92.25           N  
ATOM    948  CA  HIS A 120     -18.531  15.953  28.750  1.00 92.25           C  
ATOM    949  C   HIS A 120     -19.375  14.953  29.531  1.00 92.25           C  
ATOM    950  CB  HIS A 120     -18.281  15.422  27.328  1.00 92.25           C  
ATOM    951  O   HIS A 120     -18.844  14.000  30.109  1.00 92.25           O  
ATOM    952  CG  HIS A 120     -19.531  15.336  26.500  1.00 92.25           C  
ATOM    953  CD2 HIS A 120     -20.062  16.203  25.594  1.00 92.25           C  
ATOM    954  ND1 HIS A 120     -20.391  14.258  26.547  1.00 92.25           N  
ATOM    955  CE1 HIS A 120     -21.391  14.469  25.719  1.00 92.25           C  
ATOM    956  NE2 HIS A 120     -21.219  15.633  25.125  1.00 92.25           N  
ATOM    957  N   PRO A 121     -20.703  15.070  29.641  1.00 90.69           N  
ATOM    958  CA  PRO A 121     -21.594  14.227  30.453  1.00 90.69           C  
ATOM    959  C   PRO A 121     -21.531  12.758  30.047  1.00 90.69           C  
ATOM    960  CB  PRO A 121     -22.984  14.812  30.172  1.00 90.69           C  
ATOM    961  O   PRO A 121     -21.953  11.883  30.797  1.00 90.69           O  
ATOM    962  CG  PRO A 121     -22.734  16.234  29.812  1.00 90.69           C  
ATOM    963  CD  PRO A 121     -21.406  16.328  29.094  1.00 90.69           C  
ATOM    964  N   GLU A 122     -21.062  12.555  28.875  1.00 86.56           N  
ATOM    965  CA  GLU A 122     -20.938  11.164  28.438  1.00 86.56           C  
ATOM    966  C   GLU A 122     -20.000  10.391  29.359  1.00 86.56           C  
ATOM    967  CB  GLU A 122     -20.438  11.094  27.000  1.00 86.56           C  
ATOM    968  O   GLU A 122     -20.109   9.172  29.500  1.00 86.56           O  
ATOM    969  CG  GLU A 122     -20.703   9.758  26.312  1.00 86.56           C  
ATOM    970  CD  GLU A 122     -20.250   9.719  24.859  1.00 86.56           C  
ATOM    971  OE1 GLU A 122     -20.422   8.664  24.203  1.00 86.56           O  
ATOM    972  OE2 GLU A 122     -19.734  10.750  24.391  1.00 86.56           O  
ATOM    973  N   GLY A 123     -19.062  11.055  30.016  1.00 83.56           N  
ATOM    974  CA  GLY A 123     -18.141  10.422  30.953  1.00 83.56           C  
ATOM    975  C   GLY A 123     -18.750  10.180  32.312  1.00 83.56           C  
ATOM    976  O   GLY A 123     -18.156   9.516  33.156  1.00 83.56           O  
ATOM    977  N   GLY A 124     -19.891  10.711  32.562  1.00 87.06           N  
ATOM    978  CA  GLY A 124     -20.578  10.539  33.812  1.00 87.06           C  
ATOM    979  C   GLY A 124     -20.953  11.852  34.500  1.00 87.06           C  
ATOM    980  O   GLY A 124     -20.266  12.852  34.312  1.00 87.06           O  
ATOM    981  N   ILE A 125     -22.047  11.820  35.125  1.00 92.88           N  
ATOM    982  CA  ILE A 125     -22.516  12.984  35.875  1.00 92.88           C  
ATOM    983  C   ILE A 125     -22.141  12.844  37.344  1.00 92.88           C  
ATOM    984  CB  ILE A 125     -24.047  13.180  35.719  1.00 92.88           C  
ATOM    985  O   ILE A 125     -21.891  11.734  37.812  1.00 92.88           O  
ATOM    986  CG1 ILE A 125     -24.766  11.844  35.938  1.00 92.88           C  
ATOM    987  CG2 ILE A 125     -24.391  13.789  34.375  1.00 92.88           C  
ATOM    988  CD1 ILE A 125     -26.281  11.961  35.938  1.00 92.88           C  
ATOM    989  N   CYS A 126     -21.969  13.977  38.031  1.00 93.31           N  
ATOM    990  CA  CYS A 126     -21.594  13.953  39.438  1.00 93.31           C  
ATOM    991  C   CYS A 126     -22.453  14.930  40.219  1.00 93.31           C  
ATOM    992  CB  CYS A 126     -20.109  14.297  39.594  1.00 93.31           C  
ATOM    993  O   CYS A 126     -23.062  15.836  39.656  1.00 93.31           O  
ATOM    994  SG  CYS A 126     -19.703  16.000  39.188  1.00 93.31           S  
ATOM    995  N   LYS A 127     -22.578  14.688  41.469  1.00 94.06           N  
ATOM    996  CA  LYS A 127     -23.312  15.570  42.375  1.00 94.06           C  
ATOM    997  C   LYS A 127     -22.359  16.234  43.375  1.00 94.06           C  
ATOM    998  CB  LYS A 127     -24.391  14.789  43.125  1.00 94.06           C  
ATOM    999  O   LYS A 127     -22.562  17.391  43.719  1.00 94.06           O  
ATOM   1000  CG  LYS A 127     -25.500  14.266  42.219  1.00 94.06           C  
ATOM   1001  CD  LYS A 127     -26.594  13.570  43.031  1.00 94.06           C  
ATOM   1002  CE  LYS A 127     -27.703  13.039  42.125  1.00 94.06           C  
ATOM   1003  NZ  LYS A 127     -28.766  12.344  42.938  1.00 94.06           N  
ATOM   1004  N   GLU A 128     -21.344  15.516  43.812  1.00 93.88           N  
ATOM   1005  CA  GLU A 128     -20.328  15.992  44.750  1.00 93.88           C  
ATOM   1006  C   GLU A 128     -18.922  15.586  44.312  1.00 93.88           C  
ATOM   1007  CB  GLU A 128     -20.625  15.469  46.156  1.00 93.88           C  
ATOM   1008  O   GLU A 128     -18.766  14.758  43.406  1.00 93.88           O  
ATOM   1009  CG  GLU A 128     -22.078  15.633  46.594  1.00 93.88           C  
ATOM   1010  CD  GLU A 128     -22.359  15.031  47.938  1.00 93.88           C  
ATOM   1011  OE1 GLU A 128     -23.516  15.164  48.438  1.00 93.88           O  
ATOM   1012  OE2 GLU A 128     -21.438  14.430  48.531  1.00 93.88           O  
ATOM   1013  N   ASP A 129     -17.938  16.203  44.844  1.00 93.12           N  
ATOM   1014  CA  ASP A 129     -16.547  15.945  44.500  1.00 93.12           C  
ATOM   1015  C   ASP A 129     -16.188  14.477  44.750  1.00 93.12           C  
ATOM   1016  CB  ASP A 129     -15.617  16.844  45.344  1.00 93.12           C  
ATOM   1017  O   ASP A 129     -15.344  13.922  44.031  1.00 93.12           O  
ATOM   1018  CG  ASP A 129     -15.680  18.297  44.906  1.00 93.12           C  
ATOM   1019  OD1 ASP A 129     -16.359  18.625  43.906  1.00 93.12           O  
ATOM   1020  OD2 ASP A 129     -15.062  19.141  45.594  1.00 93.12           O  
ATOM   1021  N   SER A 130     -16.844  13.781  45.656  1.00 91.75           N  
ATOM   1022  CA  SER A 130     -16.547  12.391  46.000  1.00 91.75           C  
ATOM   1023  C   SER A 130     -16.844  11.469  44.812  1.00 91.75           C  
ATOM   1024  CB  SER A 130     -17.328  11.938  47.219  1.00 91.75           C  
ATOM   1025  O   SER A 130     -16.312  10.359  44.750  1.00 91.75           O  
ATOM   1026  OG  SER A 130     -18.719  12.117  47.031  1.00 91.75           O  
ATOM   1027  N   GLY A 131     -17.609  11.891  43.875  1.00 89.25           N  
ATOM   1028  CA  GLY A 131     -17.969  11.094  42.719  1.00 89.25           C  
ATOM   1029  C   GLY A 131     -16.938  11.164  41.625  1.00 89.25           C  
ATOM   1030  O   GLY A 131     -17.094  10.500  40.594  1.00 89.25           O  
ATOM   1031  N   CYS A 132     -15.992  11.977  41.781  1.00 91.25           N  
ATOM   1032  CA  CYS A 132     -14.969  12.156  40.781  1.00 91.25           C  
ATOM   1033  C   CYS A 132     -13.617  11.656  41.250  1.00 91.25           C  
ATOM   1034  CB  CYS A 132     -14.867  13.625  40.375  1.00 91.25           C  
ATOM   1035  O   CYS A 132     -13.008  12.273  42.156  1.00 91.25           O  
ATOM   1036  SG  CYS A 132     -16.391  14.289  39.656  1.00 91.25           S  
ATOM   1037  N   THR A 133     -13.094  10.594  40.781  1.00 89.25           N  
ATOM   1038  CA  THR A 133     -11.781  10.070  41.125  1.00 89.25           C  
ATOM   1039  C   THR A 133     -10.688  10.758  40.312  1.00 89.25           C  
ATOM   1040  CB  THR A 133     -11.711   8.547  40.906  1.00 89.25           C  
ATOM   1041  O   THR A 133     -10.711  10.734  39.094  1.00 89.25           O  
ATOM   1042  CG2 THR A 133     -10.492   7.953  41.594  1.00 89.25           C  
ATOM   1043  OG1 THR A 133     -12.891   7.938  41.438  1.00 89.25           O  
ATOM   1044  N   PRO A 134      -9.727  11.422  41.062  1.00 88.50           N  
ATOM   1045  CA  PRO A 134      -8.633  12.078  40.344  1.00 88.50           C  
ATOM   1046  C   PRO A 134      -7.738  11.086  39.594  1.00 88.50           C  
ATOM   1047  CB  PRO A 134      -7.863  12.789  41.438  1.00 88.50           C  
ATOM   1048  O   PRO A 134      -7.547   9.961  40.062  1.00 88.50           O  
ATOM   1049  CG  PRO A 134      -8.641  12.508  42.688  1.00 88.50           C  
ATOM   1050  CD  PRO A 134      -9.789  11.602  42.344  1.00 88.50           C  
ATOM   1051  N   GLY A 135      -7.160  11.570  38.469  1.00 76.75           N  
ATOM   1052  CA  GLY A 135      -6.117  10.828  37.781  1.00 76.75           C  
ATOM   1053  C   GLY A 135      -6.629  10.055  36.562  1.00 76.75           C  
ATOM   1054  O   GLY A 135      -7.324  10.617  35.719  1.00 76.75           O  
ATOM   1055  N   LYS A 136      -7.090   8.797  36.688  1.00 62.75           N  
ATOM   1056  CA  LYS A 136      -7.137   7.703  35.750  1.00 62.75           C  
ATOM   1057  C   LYS A 136      -7.957   8.086  34.500  1.00 62.75           C  
ATOM   1058  CB  LYS A 136      -7.719   6.445  36.375  1.00 62.75           C  
ATOM   1059  O   LYS A 136      -9.070   8.594  34.625  1.00 62.75           O  
ATOM   1060  CG  LYS A 136      -6.676   5.531  37.000  1.00 62.75           C  
ATOM   1061  CD  LYS A 136      -7.309   4.273  37.594  1.00 62.75           C  
ATOM   1062  CE  LYS A 136      -6.277   3.387  38.250  1.00 62.75           C  
ATOM   1063  NZ  LYS A 136      -6.891   2.143  38.812  1.00 62.75           N  
ATOM   1064  N   ALA A 137      -7.250   8.070  33.312  1.00 61.91           N  
ATOM   1065  CA  ALA A 137      -7.914   8.281  32.031  1.00 61.91           C  
ATOM   1066  C   ALA A 137      -8.586   6.996  31.547  1.00 61.91           C  
ATOM   1067  CB  ALA A 137      -6.914   8.781  30.984  1.00 61.91           C  
ATOM   1068  O   ALA A 137      -8.000   5.914  31.625  1.00 61.91           O  
ATOM   1069  N   LYS A 138      -9.875   6.961  31.562  1.00 64.56           N  
ATOM   1070  CA  LYS A 138     -10.602   5.867  30.906  1.00 64.56           C  
ATOM   1071  C   LYS A 138     -10.430   5.922  29.391  1.00 64.56           C  
ATOM   1072  CB  LYS A 138     -12.086   5.914  31.281  1.00 64.56           C  
ATOM   1073  O   LYS A 138      -9.977   6.934  28.859  1.00 64.56           O  
ATOM   1074  CG  LYS A 138     -12.383   5.488  32.719  1.00 64.56           C  
ATOM   1075  CD  LYS A 138     -13.883   5.473  32.969  1.00 64.56           C  
ATOM   1076  CE  LYS A 138     -14.180   5.098  34.438  1.00 64.56           C  
ATOM   1077  NZ  LYS A 138     -15.648   5.125  34.719  1.00 64.56           N  
ATOM   1078  N   ARG A 139     -10.656   4.867  28.750  1.00 64.44           N  
ATOM   1079  CA  ARG A 139     -10.539   4.738  27.312  1.00 64.44           C  
ATOM   1080  C   ARG A 139     -11.156   5.938  26.594  1.00 64.44           C  
ATOM   1081  CB  ARG A 139     -11.203   3.445  26.828  1.00 64.44           C  
ATOM   1082  O   ARG A 139     -10.609   6.438  25.609  1.00 64.44           O  
ATOM   1083  CG  ARG A 139     -10.219   2.373  26.391  1.00 64.44           C  
ATOM   1084  CD  ARG A 139     -10.930   1.136  25.859  1.00 64.44           C  
ATOM   1085  NE  ARG A 139      -9.984   0.072  25.531  1.00 64.44           N  
ATOM   1086  NH1 ARG A 139     -11.602  -1.429  24.844  1.00 64.44           N  
ATOM   1087  NH2 ARG A 139      -9.391  -2.016  24.781  1.00 64.44           N  
ATOM   1088  CZ  ARG A 139     -10.328  -1.122  25.047  1.00 64.44           C  
ATOM   1089  N   LYS A 140     -12.250   6.500  27.141  1.00 73.94           N  
ATOM   1090  CA  LYS A 140     -12.945   7.598  26.484  1.00 73.94           C  
ATOM   1091  C   LYS A 140     -12.742   8.906  27.234  1.00 73.94           C  
ATOM   1092  CB  LYS A 140     -14.438   7.289  26.359  1.00 73.94           C  
ATOM   1093  O   LYS A 140     -13.617   9.781  27.219  1.00 73.94           O  
ATOM   1094  CG  LYS A 140     -14.742   6.121  25.422  1.00 73.94           C  
ATOM   1095  CD  LYS A 140     -16.250   5.926  25.266  1.00 73.94           C  
ATOM   1096  CE  LYS A 140     -16.562   4.762  24.328  1.00 73.94           C  
ATOM   1097  NZ  LYS A 140     -18.031   4.566  24.156  1.00 73.94           N  
ATOM   1098  N   ALA A 141     -11.539   9.031  27.828  1.00 83.19           N  
ATOM   1099  CA  ALA A 141     -11.312  10.219  28.641  1.00 83.19           C  
ATOM   1100  C   ALA A 141     -10.883  11.398  27.781  1.00 83.19           C  
ATOM   1101  CB  ALA A 141     -10.258   9.945  29.719  1.00 83.19           C  
ATOM   1102  O   ALA A 141     -10.156  11.227  26.797  1.00 83.19           O  
ATOM   1103  N   GLN A 142     -11.406  12.594  28.078  1.00 90.06           N  
ATOM   1104  CA  GLN A 142     -11.062  13.812  27.344  1.00 90.06           C  
ATOM   1105  C   GLN A 142      -9.961  14.594  28.062  1.00 90.06           C  
ATOM   1106  CB  GLN A 142     -12.305  14.695  27.172  1.00 90.06           C  
ATOM   1107  O   GLN A 142      -9.453  15.578  27.531  1.00 90.06           O  
ATOM   1108  CG  GLN A 142     -13.375  14.086  26.281  1.00 90.06           C  
ATOM   1109  CD  GLN A 142     -14.609  14.961  26.172  1.00 90.06           C  
ATOM   1110  NE2 GLN A 142     -15.039  15.211  24.938  1.00 90.06           N  
ATOM   1111  OE1 GLN A 142     -15.172  15.406  27.172  1.00 90.06           O  
ATOM   1112  N   GLY A 143      -9.602  14.156  29.234  1.00 92.00           N  
ATOM   1113  CA  GLY A 143      -8.570  14.773  30.047  1.00 92.00           C  
ATOM   1114  C   GLY A 143      -8.336  14.047  31.359  1.00 92.00           C  
ATOM   1115  O   GLY A 143      -8.781  12.906  31.531  1.00 92.00           O  
ATOM   1116  N   ILE A 144      -7.578  14.695  32.219  1.00 91.25           N  
ATOM   1117  CA  ILE A 144      -7.277  14.133  33.531  1.00 91.25           C  
ATOM   1118  C   ILE A 144      -8.195  14.750  34.594  1.00 91.25           C  
ATOM   1119  CB  ILE A 144      -5.797  14.352  33.906  1.00 91.25           C  
ATOM   1120  O   ILE A 144      -8.203  15.969  34.781  1.00 91.25           O  
ATOM   1121  CG1 ILE A 144      -4.875  13.836  32.812  1.00 91.25           C  
ATOM   1122  CG2 ILE A 144      -5.477  13.672  35.250  1.00 91.25           C  
ATOM   1123  CD1 ILE A 144      -4.773  12.320  32.750  1.00 91.25           C  
ATOM   1124  N   ARG A 145      -8.820  13.906  35.281  1.00 92.56           N  
ATOM   1125  CA  ARG A 145      -9.766  14.391  36.281  1.00 92.56           C  
ATOM   1126  C   ARG A 145      -9.039  14.977  37.469  1.00 92.56           C  
ATOM   1127  CB  ARG A 145     -10.703  13.266  36.719  1.00 92.56           C  
ATOM   1128  O   ARG A 145      -8.055  14.398  37.938  1.00 92.56           O  
ATOM   1129  CG  ARG A 145     -11.750  12.891  35.688  1.00 92.56           C  
ATOM   1130  CD  ARG A 145     -12.656  11.773  36.188  1.00 92.56           C  
ATOM   1131  NE  ARG A 145     -13.688  11.438  35.219  1.00 92.56           N  
ATOM   1132  NH1 ARG A 145     -14.531   9.648  36.406  1.00 92.56           N  
ATOM   1133  NH2 ARG A 145     -15.461  10.227  34.375  1.00 92.56           N  
ATOM   1134  CZ  ARG A 145     -14.555  10.438  35.344  1.00 92.56           C  
ATOM   1135  N   THR A 146      -9.445  16.109  37.938  1.00 93.75           N  
ATOM   1136  CA  THR A 146      -8.852  16.781  39.094  1.00 93.75           C  
ATOM   1137  C   THR A 146      -9.461  16.266  40.375  1.00 93.75           C  
ATOM   1138  CB  THR A 146      -9.039  18.297  39.000  1.00 93.75           C  
ATOM   1139  O   THR A 146      -8.844  16.375  41.438  1.00 93.75           O  
ATOM   1140  CG2 THR A 146      -8.438  18.859  37.688  1.00 93.75           C  
ATOM   1141  OG1 THR A 146     -10.438  18.609  39.031  1.00 93.75           O  
ATOM   1142  N   GLY A 147     -10.680  15.773  40.375  1.00 93.88           N  
ATOM   1143  CA  GLY A 147     -11.375  15.336  41.562  1.00 93.88           C  
ATOM   1144  C   GLY A 147     -12.516  16.266  41.969  1.00 93.88           C  
ATOM   1145  O   GLY A 147     -13.250  15.977  42.906  1.00 93.88           O  
ATOM   1146  N   LYS A 148     -12.656  17.344  41.250  1.00 96.00           N  
ATOM   1147  CA  LYS A 148     -13.711  18.297  41.562  1.00 96.00           C  
ATOM   1148  C   LYS A 148     -14.930  18.078  40.688  1.00 96.00           C  
ATOM   1149  CB  LYS A 148     -13.203  19.734  41.406  1.00 96.00           C  
ATOM   1150  O   LYS A 148     -14.812  17.562  39.562  1.00 96.00           O  
ATOM   1151  CG  LYS A 148     -12.102  20.109  42.375  1.00 96.00           C  
ATOM   1152  CD  LYS A 148     -11.625  21.531  42.188  1.00 96.00           C  
ATOM   1153  CE  LYS A 148     -10.469  21.891  43.094  1.00 96.00           C  
ATOM   1154  NZ  LYS A 148      -9.961  23.281  42.844  1.00 96.00           N  
ATOM   1155  N   CYS A 149     -16.109  18.281  41.219  1.00 95.56           N  
ATOM   1156  CA  CYS A 149     -17.359  18.266  40.469  1.00 95.56           C  
ATOM   1157  C   CYS A 149     -17.812  19.672  40.125  1.00 95.56           C  
ATOM   1158  CB  CYS A 149     -18.438  17.531  41.281  1.00 95.56           C  
ATOM   1159  O   CYS A 149     -18.062  20.484  41.031  1.00 95.56           O  
ATOM   1160  SG  CYS A 149     -19.953  17.219  40.312  1.00 95.56           S  
ATOM   1161  N   VAL A 150     -17.844  20.078  38.938  1.00 96.69           N  
ATOM   1162  CA  VAL A 150     -18.156  21.438  38.531  1.00 96.69           C  
ATOM   1163  C   VAL A 150     -19.344  21.406  37.562  1.00 96.69           C  
ATOM   1164  CB  VAL A 150     -16.938  22.109  37.844  1.00 96.69           C  
ATOM   1165  O   VAL A 150     -19.734  20.359  37.062  1.00 96.69           O  
ATOM   1166  CG1 VAL A 150     -15.797  22.281  38.844  1.00 96.69           C  
ATOM   1167  CG2 VAL A 150     -16.484  21.312  36.656  1.00 96.69           C  
ATOM   1168  N   ALA A 151     -20.047  22.547  37.375  1.00 95.44           N  
ATOM   1169  CA  ALA A 151     -21.203  22.641  36.469  1.00 95.44           C  
ATOM   1170  C   ALA A 151     -20.781  22.578  35.000  1.00 95.44           C  
ATOM   1171  CB  ALA A 151     -21.984  23.922  36.750  1.00 95.44           C  
ATOM   1172  O   ALA A 151     -19.906  23.344  34.562  1.00 95.44           O  
ATOM   1173  N   PHE A 152     -21.203  21.703  34.250  1.00 94.62           N  
ATOM   1174  CA  PHE A 152     -21.000  21.656  32.812  1.00 94.62           C  
ATOM   1175  C   PHE A 152     -21.922  22.625  32.094  1.00 94.62           C  
ATOM   1176  CB  PHE A 152     -21.219  20.234  32.281  1.00 94.62           C  
ATOM   1177  O   PHE A 152     -21.469  23.438  31.281  1.00 94.62           O  
ATOM   1178  CG  PHE A 152     -21.094  20.109  30.781  1.00 94.62           C  
ATOM   1179  CD1 PHE A 152     -22.219  20.000  29.984  1.00 94.62           C  
ATOM   1180  CD2 PHE A 152     -19.828  20.109  30.188  1.00 94.62           C  
ATOM   1181  CE1 PHE A 152     -22.094  19.891  28.594  1.00 94.62           C  
ATOM   1182  CE2 PHE A 152     -19.703  20.000  28.812  1.00 94.62           C  
ATOM   1183  CZ  PHE A 152     -20.828  19.891  28.016  1.00 94.62           C  
ATOM   1184  N   ASN A 153     -23.156  22.594  32.406  1.00 93.19           N  
ATOM   1185  CA  ASN A 153     -24.172  23.547  32.000  1.00 93.19           C  
ATOM   1186  C   ASN A 153     -25.141  23.875  33.156  1.00 93.19           C  
ATOM   1187  CB  ASN A 153     -24.938  23.031  30.781  1.00 93.19           C  
ATOM   1188  O   ASN A 153     -24.828  23.625  34.312  1.00 93.19           O  
ATOM   1189  CG  ASN A 153     -25.594  21.688  31.031  1.00 93.19           C  
ATOM   1190  ND2 ASN A 153     -25.844  20.953  29.969  1.00 93.19           N  
ATOM   1191  OD1 ASN A 153     -25.859  21.328  32.188  1.00 93.19           O  
ATOM   1192  N   ASP A 154     -26.281  24.438  32.938  1.00 91.88           N  
ATOM   1193  CA  ASP A 154     -27.234  24.891  33.938  1.00 91.88           C  
ATOM   1194  C   ASP A 154     -27.938  23.703  34.594  1.00 91.88           C  
ATOM   1195  CB  ASP A 154     -28.266  25.844  33.344  1.00 91.88           C  
ATOM   1196  O   ASP A 154     -28.453  23.812  35.719  1.00 91.88           O  
ATOM   1197  CG  ASP A 154     -27.656  27.156  32.875  1.00 91.88           C  
ATOM   1198  OD1 ASP A 154     -26.656  27.594  33.469  1.00 91.88           O  
ATOM   1199  OD2 ASP A 154     -28.188  27.750  31.922  1.00 91.88           O  
ATOM   1200  N   THR A 155     -27.797  22.531  33.969  1.00 91.69           N  
ATOM   1201  CA  THR A 155     -28.625  21.438  34.406  1.00 91.69           C  
ATOM   1202  C   THR A 155     -27.781  20.266  34.906  1.00 91.69           C  
ATOM   1203  CB  THR A 155     -29.578  20.953  33.312  1.00 91.69           C  
ATOM   1204  O   THR A 155     -28.234  19.438  35.688  1.00 91.69           O  
ATOM   1205  CG2 THR A 155     -30.562  22.047  32.906  1.00 91.69           C  
ATOM   1206  OG1 THR A 155     -28.812  20.578  32.156  1.00 91.69           O  
ATOM   1207  N   VAL A 156     -26.594  20.156  34.375  1.00 93.94           N  
ATOM   1208  CA  VAL A 156     -25.828  18.938  34.656  1.00 93.94           C  
ATOM   1209  C   VAL A 156     -24.453  19.297  35.219  1.00 93.94           C  
ATOM   1210  CB  VAL A 156     -25.672  18.062  33.406  1.00 93.94           C  
ATOM   1211  O   VAL A 156     -23.844  20.281  34.781  1.00 93.94           O  
ATOM   1212  CG1 VAL A 156     -25.000  16.719  33.750  1.00 93.94           C  
ATOM   1213  CG2 VAL A 156     -27.031  17.812  32.719  1.00 93.94           C  
ATOM   1214  N   LYS A 157     -23.984  18.531  36.219  1.00 96.25           N  
ATOM   1215  CA  LYS A 157     -22.625  18.641  36.781  1.00 96.25           C  
ATOM   1216  C   LYS A 157     -21.781  17.422  36.406  1.00 96.25           C  
ATOM   1217  CB  LYS A 157     -22.688  18.781  38.312  1.00 96.25           C  
ATOM   1218  O   LYS A 157     -22.281  16.297  36.406  1.00 96.25           O  
ATOM   1219  CG  LYS A 157     -23.344  20.078  38.781  1.00 96.25           C  
ATOM   1220  CD  LYS A 157     -23.312  20.188  40.312  1.00 96.25           C  
ATOM   1221  CE  LYS A 157     -23.953  21.500  40.781  1.00 96.25           C  
ATOM   1222  NZ  LYS A 157     -23.859  21.656  42.250  1.00 96.25           N  
ATOM   1223  N   THR A 158     -20.578  17.719  36.062  1.00 95.00           N  
ATOM   1224  CA  THR A 158     -19.656  16.656  35.719  1.00 95.00           C  
ATOM   1225  C   THR A 158     -18.297  16.891  36.375  1.00 95.00           C  
ATOM   1226  CB  THR A 158     -19.469  16.562  34.188  1.00 95.00           C  
ATOM   1227  O   THR A 158     -18.078  17.906  37.031  1.00 95.00           O  
ATOM   1228  CG2 THR A 158     -20.797  16.219  33.500  1.00 95.00           C  
ATOM   1229  OG1 THR A 158     -19.000  17.812  33.688  1.00 95.00           O  
ATOM   1230  N   CYS A 159     -17.453  15.938  36.250  1.00 94.25           N  
ATOM   1231  CA  CYS A 159     -16.125  16.016  36.844  1.00 94.25           C  
ATOM   1232  C   CYS A 159     -15.234  17.000  36.125  1.00 94.25           C  
ATOM   1233  CB  CYS A 159     -15.469  14.641  36.875  1.00 94.25           C  
ATOM   1234  O   CYS A 159     -15.281  17.078  34.875  1.00 94.25           O  
ATOM   1235  SG  CYS A 159     -16.344  13.438  37.906  1.00 94.25           S  
ATOM   1236  N   GLU A 160     -14.383  17.797  36.844  1.00 96.00           N  
ATOM   1237  CA  GLU A 160     -13.414  18.719  36.250  1.00 96.00           C  
ATOM   1238  C   GLU A 160     -12.188  17.969  35.719  1.00 96.00           C  
ATOM   1239  CB  GLU A 160     -12.984  19.766  37.281  1.00 96.00           C  
ATOM   1240  O   GLU A 160     -11.695  17.047  36.375  1.00 96.00           O  
ATOM   1241  CG  GLU A 160     -12.070  20.844  36.719  1.00 96.00           C  
ATOM   1242  CD  GLU A 160     -11.531  21.797  37.781  1.00 96.00           C  
ATOM   1243  OE1 GLU A 160     -11.734  23.016  37.656  1.00 96.00           O  
ATOM   1244  OE2 GLU A 160     -10.906  21.297  38.750  1.00 96.00           O  
ATOM   1245  N   ILE A 161     -11.805  18.297  34.594  1.00 94.81           N  
ATOM   1246  CA  ILE A 161     -10.633  17.656  34.000  1.00 94.81           C  
ATOM   1247  C   ILE A 161      -9.602  18.703  33.594  1.00 94.81           C  
ATOM   1248  CB  ILE A 161     -11.023  16.797  32.781  1.00 94.81           C  
ATOM   1249  O   ILE A 161      -9.945  19.875  33.438  1.00 94.81           O  
ATOM   1250  CG1 ILE A 161     -11.672  17.656  31.703  1.00 94.81           C  
ATOM   1251  CG2 ILE A 161     -11.945  15.641  33.188  1.00 94.81           C  
ATOM   1252  CD1 ILE A 161     -11.672  17.031  30.312  1.00 94.81           C  
ATOM   1253  N   PHE A 162      -8.398  18.359  33.531  1.00 94.62           N  
ATOM   1254  CA  PHE A 162      -7.324  19.156  32.938  1.00 94.62           C  
ATOM   1255  C   PHE A 162      -7.004  18.672  31.531  1.00 94.62           C  
ATOM   1256  CB  PHE A 162      -6.066  19.094  33.812  1.00 94.62           C  
ATOM   1257  O   PHE A 162      -6.801  17.469  31.312  1.00 94.62           O  
ATOM   1258  CG  PHE A 162      -4.895  19.844  33.219  1.00 94.62           C  
ATOM   1259  CD1 PHE A 162      -3.848  19.156  32.625  1.00 94.62           C  
ATOM   1260  CD2 PHE A 162      -4.840  21.234  33.312  1.00 94.62           C  
ATOM   1261  CE1 PHE A 162      -2.762  19.859  32.094  1.00 94.62           C  
ATOM   1262  CE2 PHE A 162      -3.758  21.922  32.781  1.00 94.62           C  
ATOM   1263  CZ  PHE A 162      -2.719  21.234  32.188  1.00 94.62           C  
ATOM   1264  N   GLY A 163      -7.023  19.484  30.562  1.00 94.38           N  
ATOM   1265  CA  GLY A 163      -6.734  19.156  29.188  1.00 94.38           C  
ATOM   1266  C   GLY A 163      -7.102  20.266  28.219  1.00 94.38           C  
ATOM   1267  O   GLY A 163      -6.984  21.453  28.547  1.00 94.38           O  
ATOM   1268  N   TRP A 164      -7.391  19.875  27.047  1.00 96.19           N  
ATOM   1269  CA  TRP A 164      -7.836  20.859  26.062  1.00 96.19           C  
ATOM   1270  C   TRP A 164      -9.258  21.312  26.359  1.00 96.19           C  
ATOM   1271  CB  TRP A 164      -7.762  20.250  24.656  1.00 96.19           C  
ATOM   1272  O   TRP A 164     -10.195  20.516  26.328  1.00 96.19           O  
ATOM   1273  CG  TRP A 164      -6.363  20.016  24.172  1.00 96.19           C  
ATOM   1274  CD1 TRP A 164      -5.688  18.828  24.172  1.00 96.19           C  
ATOM   1275  CD2 TRP A 164      -5.465  20.984  23.625  1.00 96.19           C  
ATOM   1276  CE2 TRP A 164      -4.262  20.312  23.312  1.00 96.19           C  
ATOM   1277  CE3 TRP A 164      -5.559  22.359  23.359  1.00 96.19           C  
ATOM   1278  NE1 TRP A 164      -4.426  19.000  23.656  1.00 96.19           N  
ATOM   1279  CH2 TRP A 164      -3.281  22.312  22.516  1.00 96.19           C  
ATOM   1280  CZ2 TRP A 164      -3.160  20.969  22.750  1.00 96.19           C  
ATOM   1281  CZ3 TRP A 164      -4.461  23.000  22.812  1.00 96.19           C  
ATOM   1282  N   CYS A 165      -9.445  22.531  26.672  1.00 96.94           N  
ATOM   1283  CA  CYS A 165     -10.734  23.125  27.016  1.00 96.94           C  
ATOM   1284  C   CYS A 165     -11.133  24.203  26.000  1.00 96.94           C  
ATOM   1285  CB  CYS A 165     -10.703  23.703  28.422  1.00 96.94           C  
ATOM   1286  O   CYS A 165     -10.281  24.953  25.547  1.00 96.94           O  
ATOM   1287  SG  CYS A 165     -10.617  22.469  29.734  1.00 96.94           S  
ATOM   1288  N   PRO A 166     -12.445  24.266  25.719  1.00 96.19           N  
ATOM   1289  CA  PRO A 166     -13.547  23.406  26.172  1.00 96.19           C  
ATOM   1290  C   PRO A 166     -13.508  22.016  25.531  1.00 96.19           C  
ATOM   1291  CB  PRO A 166     -14.797  24.172  25.719  1.00 96.19           C  
ATOM   1292  O   PRO A 166     -12.766  21.797  24.578  1.00 96.19           O  
ATOM   1293  CG  PRO A 166     -14.367  24.906  24.484  1.00 96.19           C  
ATOM   1294  CD  PRO A 166     -12.938  25.328  24.641  1.00 96.19           C  
ATOM   1295  N   VAL A 167     -14.203  21.172  26.062  1.00 95.50           N  
ATOM   1296  CA  VAL A 167     -14.203  19.797  25.562  1.00 95.50           C  
ATOM   1297  C   VAL A 167     -15.055  19.688  24.312  1.00 95.50           C  
ATOM   1298  CB  VAL A 167     -14.719  18.812  26.641  1.00 95.50           C  
ATOM   1299  O   VAL A 167     -15.898  20.547  24.047  1.00 95.50           O  
ATOM   1300  CG1 VAL A 167     -13.750  18.750  27.828  1.00 95.50           C  
ATOM   1301  CG2 VAL A 167     -16.109  19.203  27.109  1.00 95.50           C  
ATOM   1302  N   GLU A 168     -14.766  18.750  23.500  1.00 95.19           N  
ATOM   1303  CA  GLU A 168     -15.531  18.500  22.281  1.00 95.19           C  
ATOM   1304  C   GLU A 168     -16.938  18.000  22.609  1.00 95.19           C  
ATOM   1305  CB  GLU A 168     -14.812  17.484  21.391  1.00 95.19           C  
ATOM   1306  O   GLU A 168     -17.109  17.109  23.422  1.00 95.19           O  
ATOM   1307  CG  GLU A 168     -15.562  17.141  20.109  1.00 95.19           C  
ATOM   1308  CD  GLU A 168     -14.977  15.953  19.375  1.00 95.19           C  
ATOM   1309  OE1 GLU A 168     -15.469  14.820  19.562  1.00 95.19           O  
ATOM   1310  OE2 GLU A 168     -14.016  16.156  18.594  1.00 95.19           O  
ATOM   1311  N   VAL A 169     -17.906  18.594  22.047  1.00 93.56           N  
ATOM   1312  CA  VAL A 169     -19.297  18.141  22.125  1.00 93.56           C  
ATOM   1313  C   VAL A 169     -19.750  17.594  20.781  1.00 93.56           C  
ATOM   1314  CB  VAL A 169     -20.234  19.281  22.578  1.00 93.56           C  
ATOM   1315  O   VAL A 169     -20.016  18.359  19.844  1.00 93.56           O  
ATOM   1316  CG1 VAL A 169     -21.672  18.766  22.703  1.00 93.56           C  
ATOM   1317  CG2 VAL A 169     -19.766  19.875  23.906  1.00 93.56           C  
ATOM   1318  N   ASP A 170     -19.734  16.359  20.641  1.00 90.25           N  
ATOM   1319  CA  ASP A 170     -20.047  15.727  19.359  1.00 90.25           C  
ATOM   1320  C   ASP A 170     -21.375  14.977  19.422  1.00 90.25           C  
ATOM   1321  CB  ASP A 170     -18.906  14.781  18.953  1.00 90.25           C  
ATOM   1322  O   ASP A 170     -21.547  13.977  18.719  1.00 90.25           O  
ATOM   1323  CG  ASP A 170     -18.719  13.641  19.938  1.00 90.25           C  
ATOM   1324  OD1 ASP A 170     -19.250  13.711  21.062  1.00 90.25           O  
ATOM   1325  OD2 ASP A 170     -18.031  12.656  19.578  1.00 90.25           O  
ATOM   1326  N   ASP A 171     -22.250  15.383  20.109  1.00 89.38           N  
ATOM   1327  CA  ASP A 171     -23.547  14.719  20.281  1.00 89.38           C  
ATOM   1328  C   ASP A 171     -24.391  14.828  19.016  1.00 89.38           C  
ATOM   1329  CB  ASP A 171     -24.297  15.312  21.469  1.00 89.38           C  
ATOM   1330  O   ASP A 171     -25.125  13.898  18.672  1.00 89.38           O  
ATOM   1331  CG  ASP A 171     -23.578  15.117  22.781  1.00 89.38           C  
ATOM   1332  OD1 ASP A 171     -22.797  14.148  22.922  1.00 89.38           O  
ATOM   1333  OD2 ASP A 171     -23.781  15.938  23.703  1.00 89.38           O  
ATOM   1334  N   ASP A 172     -24.266  15.938  18.375  1.00 90.44           N  
ATOM   1335  CA  ASP A 172     -25.094  16.141  17.188  1.00 90.44           C  
ATOM   1336  C   ASP A 172     -24.250  16.234  15.930  1.00 90.44           C  
ATOM   1337  CB  ASP A 172     -25.938  17.422  17.344  1.00 90.44           C  
ATOM   1338  O   ASP A 172     -23.484  17.188  15.750  1.00 90.44           O  
ATOM   1339  CG  ASP A 172     -26.984  17.312  18.438  1.00 90.44           C  
ATOM   1340  OD1 ASP A 172     -27.641  16.250  18.547  1.00 90.44           O  
ATOM   1341  OD2 ASP A 172     -27.156  18.281  19.188  1.00 90.44           O  
ATOM   1342  N   ILE A 173     -24.391  15.328  15.133  1.00 92.44           N  
ATOM   1343  CA  ILE A 173     -23.750  15.359  13.820  1.00 92.44           C  
ATOM   1344  C   ILE A 173     -24.609  16.172  12.852  1.00 92.44           C  
ATOM   1345  CB  ILE A 173     -23.531  13.930  13.273  1.00 92.44           C  
ATOM   1346  O   ILE A 173     -25.797  15.906  12.688  1.00 92.44           O  
ATOM   1347  CG1 ILE A 173     -22.688  13.109  14.242  1.00 92.44           C  
ATOM   1348  CG2 ILE A 173     -22.891  13.977  11.883  1.00 92.44           C  
ATOM   1349  CD1 ILE A 173     -22.609  11.625  13.898  1.00 92.44           C  
ATOM   1350  N   PRO A 174     -24.031  17.094  12.266  1.00 93.38           N  
ATOM   1351  CA  PRO A 174     -24.812  17.938  11.352  1.00 93.38           C  
ATOM   1352  C   PRO A 174     -25.500  17.125  10.258  1.00 93.38           C  
ATOM   1353  CB  PRO A 174     -23.766  18.875  10.758  1.00 93.38           C  
ATOM   1354  O   PRO A 174     -24.891  16.219   9.672  1.00 93.38           O  
ATOM   1355  CG  PRO A 174     -22.641  18.891  11.758  1.00 93.38           C  
ATOM   1356  CD  PRO A 174     -22.562  17.531  12.398  1.00 93.38           C  
ATOM   1357  N   ARG A 175     -26.781  17.406  10.086  1.00 93.50           N  
ATOM   1358  CA  ARG A 175     -27.609  16.797   9.055  1.00 93.50           C  
ATOM   1359  C   ARG A 175     -28.469  17.859   8.359  1.00 93.50           C  
ATOM   1360  CB  ARG A 175     -28.516  15.711   9.648  1.00 93.50           C  
ATOM   1361  O   ARG A 175     -29.188  18.609   9.023  1.00 93.50           O  
ATOM   1362  CG  ARG A 175     -27.750  14.523  10.203  1.00 93.50           C  
ATOM   1363  CD  ARG A 175     -28.688  13.477  10.789  1.00 93.50           C  
ATOM   1364  NE  ARG A 175     -27.953  12.492  11.586  1.00 93.50           N  
ATOM   1365  NH1 ARG A 175     -29.797  11.156  11.984  1.00 93.50           N  
ATOM   1366  NH2 ARG A 175     -27.750  10.570  12.836  1.00 93.50           N  
ATOM   1367  CZ  ARG A 175     -28.500  11.406  12.133  1.00 93.50           C  
ATOM   1368  N   PRO A 176     -28.438  17.938   7.078  1.00 93.31           N  
ATOM   1369  CA  PRO A 176     -27.594  17.203   6.129  1.00 93.31           C  
ATOM   1370  C   PRO A 176     -26.109  17.547   6.285  1.00 93.31           C  
ATOM   1371  CB  PRO A 176     -28.109  17.672   4.766  1.00 93.31           C  
ATOM   1372  O   PRO A 176     -25.750  18.422   7.062  1.00 93.31           O  
ATOM   1373  CG  PRO A 176     -28.625  19.062   5.004  1.00 93.31           C  
ATOM   1374  CD  PRO A 176     -29.172  19.141   6.398  1.00 93.31           C  
ATOM   1375  N   ALA A 177     -25.312  16.750   5.590  1.00 95.88           N  
ATOM   1376  CA  ALA A 177     -23.875  16.938   5.680  1.00 95.88           C  
ATOM   1377  C   ALA A 177     -23.469  18.359   5.289  1.00 95.88           C  
ATOM   1378  CB  ALA A 177     -23.141  15.930   4.801  1.00 95.88           C  
ATOM   1379  O   ALA A 177     -24.047  18.938   4.352  1.00 95.88           O  
ATOM   1380  N   LEU A 178     -22.500  18.938   5.961  1.00 95.50           N  
ATOM   1381  CA  LEU A 178     -22.094  20.328   5.770  1.00 95.50           C  
ATOM   1382  C   LEU A 178     -21.547  20.547   4.359  1.00 95.50           C  
ATOM   1383  CB  LEU A 178     -21.047  20.734   6.805  1.00 95.50           C  
ATOM   1384  O   LEU A 178     -21.828  21.578   3.736  1.00 95.50           O  
ATOM   1385  CG  LEU A 178     -21.531  20.844   8.250  1.00 95.50           C  
ATOM   1386  CD1 LEU A 178     -20.344  21.109   9.180  1.00 95.50           C  
ATOM   1387  CD2 LEU A 178     -22.578  21.938   8.375  1.00 95.50           C  
ATOM   1388  N   LEU A 179     -20.828  19.562   3.871  1.00 96.00           N  
ATOM   1389  CA  LEU A 179     -20.266  19.688   2.531  1.00 96.00           C  
ATOM   1390  C   LEU A 179     -21.016  18.797   1.548  1.00 96.00           C  
ATOM   1391  CB  LEU A 179     -18.781  19.312   2.543  1.00 96.00           C  
ATOM   1392  O   LEU A 179     -20.422  17.891   0.950  1.00 96.00           O  
ATOM   1393  CG  LEU A 179     -17.844  20.328   3.191  1.00 96.00           C  
ATOM   1394  CD1 LEU A 179     -17.891  20.203   4.711  1.00 96.00           C  
ATOM   1395  CD2 LEU A 179     -16.422  20.141   2.682  1.00 96.00           C  
ATOM   1396  N   ARG A 180     -22.172  19.047   1.291  1.00 92.81           N  
ATOM   1397  CA  ARG A 180     -23.000  18.250   0.384  1.00 92.81           C  
ATOM   1398  C   ARG A 180     -22.562  18.438  -1.063  1.00 92.81           C  
ATOM   1399  CB  ARG A 180     -24.484  18.641   0.537  1.00 92.81           C  
ATOM   1400  O   ARG A 180     -22.750  17.562  -1.896  1.00 92.81           O  
ATOM   1401  CG  ARG A 180     -24.766  20.109   0.297  1.00 92.81           C  
ATOM   1402  CD  ARG A 180     -26.219  20.453   0.539  1.00 92.81           C  
ATOM   1403  NE  ARG A 180     -26.484  21.875   0.326  1.00 92.81           N  
ATOM   1404  NH1 ARG A 180     -28.750  21.734   0.766  1.00 92.81           N  
ATOM   1405  NH2 ARG A 180     -27.812  23.750   0.222  1.00 92.81           N  
ATOM   1406  CZ  ARG A 180     -27.688  22.453   0.438  1.00 92.81           C  
ATOM   1407  N   GLU A 181     -21.922  19.562  -1.368  1.00 92.69           N  
ATOM   1408  CA  GLU A 181     -21.453  19.844  -2.721  1.00 92.69           C  
ATOM   1409  C   GLU A 181     -20.359  18.875  -3.139  1.00 92.69           C  
ATOM   1410  CB  GLU A 181     -20.938  21.281  -2.826  1.00 92.69           C  
ATOM   1411  O   GLU A 181     -20.000  18.781  -4.316  1.00 92.69           O  
ATOM   1412  CG  GLU A 181     -22.031  22.344  -2.697  1.00 92.69           C  
ATOM   1413  CD  GLU A 181     -22.281  22.766  -1.260  1.00 92.69           C  
ATOM   1414  OE1 GLU A 181     -23.062  23.719  -1.039  1.00 92.69           O  
ATOM   1415  OE2 GLU A 181     -21.703  22.141  -0.347  1.00 92.69           O  
ATOM   1416  N   ALA A 182     -19.875  18.125  -2.168  1.00 95.38           N  
ATOM   1417  CA  ALA A 182     -18.812  17.172  -2.457  1.00 95.38           C  
ATOM   1418  C   ALA A 182     -19.266  16.125  -3.471  1.00 95.38           C  
ATOM   1419  CB  ALA A 182     -18.344  16.500  -1.172  1.00 95.38           C  
ATOM   1420  O   ALA A 182     -18.453  15.508  -4.148  1.00 95.38           O  
ATOM   1421  N   GLU A 183     -20.562  15.945  -3.584  1.00 95.69           N  
ATOM   1422  CA  GLU A 183     -21.109  15.016  -4.562  1.00 95.69           C  
ATOM   1423  C   GLU A 183     -20.719  15.414  -5.984  1.00 95.69           C  
ATOM   1424  CB  GLU A 183     -22.641  14.945  -4.441  1.00 95.69           C  
ATOM   1425  O   GLU A 183     -20.578  14.555  -6.855  1.00 95.69           O  
ATOM   1426  CG  GLU A 183     -23.281  13.891  -5.332  1.00 95.69           C  
ATOM   1427  CD  GLU A 183     -24.781  13.742  -5.098  1.00 95.69           C  
ATOM   1428  OE1 GLU A 183     -25.391  12.812  -5.672  1.00 95.69           O  
ATOM   1429  OE2 GLU A 183     -25.344  14.562  -4.340  1.00 95.69           O  
ATOM   1430  N   ASN A 184     -20.453  16.656  -6.195  1.00 93.25           N  
ATOM   1431  CA  ASN A 184     -20.156  17.172  -7.531  1.00 93.25           C  
ATOM   1432  C   ASN A 184     -18.656  17.375  -7.734  1.00 93.25           C  
ATOM   1433  CB  ASN A 184     -20.906  18.469  -7.789  1.00 93.25           C  
ATOM   1434  O   ASN A 184     -18.234  17.875  -8.773  1.00 93.25           O  
ATOM   1435  CG  ASN A 184     -22.422  18.297  -7.742  1.00 93.25           C  
ATOM   1436  ND2 ASN A 184     -23.109  19.234  -7.113  1.00 93.25           N  
ATOM   1437  OD1 ASN A 184     -22.953  17.312  -8.273  1.00 93.25           O  
ATOM   1438  N   PHE A 185     -17.906  17.031  -6.762  1.00 95.00           N  
ATOM   1439  CA  PHE A 185     -16.469  17.125  -6.930  1.00 95.00           C  
ATOM   1440  C   PHE A 185     -15.984  16.156  -8.016  1.00 95.00           C  
ATOM   1441  CB  PHE A 185     -15.750  16.828  -5.609  1.00 95.00           C  
ATOM   1442  O   PHE A 185     -16.656  15.180  -8.328  1.00 95.00           O  
ATOM   1443  CG  PHE A 185     -15.992  17.844  -4.543  1.00 95.00           C  
ATOM   1444  CD1 PHE A 185     -16.672  19.031  -4.832  1.00 95.00           C  
ATOM   1445  CD2 PHE A 185     -15.539  17.641  -3.246  1.00 95.00           C  
ATOM   1446  CE1 PHE A 185     -16.906  19.984  -3.842  1.00 95.00           C  
ATOM   1447  CE2 PHE A 185     -15.766  18.594  -2.252  1.00 95.00           C  
ATOM   1448  CZ  PHE A 185     -16.453  19.766  -2.553  1.00 95.00           C  
ATOM   1449  N   THR A 186     -14.852  16.500  -8.594  1.00 95.25           N  
ATOM   1450  CA  THR A 186     -14.258  15.656  -9.633  1.00 95.25           C  
ATOM   1451  C   THR A 186     -12.898  15.125  -9.188  1.00 95.25           C  
ATOM   1452  CB  THR A 186     -14.102  16.422 -10.953  1.00 95.25           C  
ATOM   1453  O   THR A 186     -12.125  15.836  -8.547  1.00 95.25           O  
ATOM   1454  CG2 THR A 186     -15.461  16.812 -11.531  1.00 95.25           C  
ATOM   1455  OG1 THR A 186     -13.344  17.625 -10.719  1.00 95.25           O  
ATOM   1456  N   LEU A 187     -12.719  13.938  -9.406  1.00 95.75           N  
ATOM   1457  CA  LEU A 187     -11.492  13.227  -9.086  1.00 95.75           C  
ATOM   1458  C   LEU A 187     -10.727  12.859 -10.352  1.00 95.75           C  
ATOM   1459  CB  LEU A 187     -11.789  11.961  -8.273  1.00 95.75           C  
ATOM   1460  O   LEU A 187     -11.273  12.203 -11.242  1.00 95.75           O  
ATOM   1461  CG  LEU A 187     -10.617  11.023  -8.016  1.00 95.75           C  
ATOM   1462  CD1 LEU A 187      -9.609  11.680  -7.074  1.00 95.75           C  
ATOM   1463  CD2 LEU A 187     -11.102   9.695  -7.449  1.00 95.75           C  
ATOM   1464  N   PHE A 188      -9.594  13.305 -10.508  1.00 93.25           N  
ATOM   1465  CA  PHE A 188      -8.703  12.953 -11.609  1.00 93.25           C  
ATOM   1466  C   PHE A 188      -7.688  11.906 -11.164  1.00 93.25           C  
ATOM   1467  CB  PHE A 188      -7.984  14.188 -12.141  1.00 93.25           C  
ATOM   1468  O   PHE A 188      -6.902  12.148 -10.242  1.00 93.25           O  
ATOM   1469  CG  PHE A 188      -6.957  13.891 -13.203  1.00 93.25           C  
ATOM   1470  CD1 PHE A 188      -5.637  14.289 -13.047  1.00 93.25           C  
ATOM   1471  CD2 PHE A 188      -7.316  13.203 -14.359  1.00 93.25           C  
ATOM   1472  CE1 PHE A 188      -4.684  14.008 -14.023  1.00 93.25           C  
ATOM   1473  CE2 PHE A 188      -6.371  12.922 -15.336  1.00 93.25           C  
ATOM   1474  CZ  PHE A 188      -5.059  13.328 -15.172  1.00 93.25           C  
ATOM   1475  N   ILE A 189      -7.629  10.766 -11.789  1.00 93.25           N  
ATOM   1476  CA  ILE A 189      -6.719   9.688 -11.445  1.00 93.25           C  
ATOM   1477  C   ILE A 189      -5.672   9.516 -12.547  1.00 93.25           C  
ATOM   1478  CB  ILE A 189      -7.477   8.359 -11.219  1.00 93.25           C  
ATOM   1479  O   ILE A 189      -6.020   9.328 -13.711  1.00 93.25           O  
ATOM   1480  CG1 ILE A 189      -8.500   8.516 -10.086  1.00 93.25           C  
ATOM   1481  CG2 ILE A 189      -6.496   7.219 -10.914  1.00 93.25           C  
ATOM   1482  CD1 ILE A 189      -9.391   7.297  -9.891  1.00 93.25           C  
ATOM   1483  N   LYS A 190      -4.469   9.648 -12.180  1.00 89.25           N  
ATOM   1484  CA  LYS A 190      -3.348   9.320 -13.055  1.00 89.25           C  
ATOM   1485  C   LYS A 190      -2.658   8.039 -12.602  1.00 89.25           C  
ATOM   1486  CB  LYS A 190      -2.340  10.469 -13.094  1.00 89.25           C  
ATOM   1487  O   LYS A 190      -2.117   7.973 -11.500  1.00 89.25           O  
ATOM   1488  CG  LYS A 190      -1.294  10.344 -14.188  1.00 89.25           C  
ATOM   1489  CD  LYS A 190      -0.398  11.570 -14.258  1.00 89.25           C  
ATOM   1490  CE  LYS A 190       0.779  11.359 -15.195  1.00 89.25           C  
ATOM   1491  NZ  LYS A 190       1.680  12.547 -15.242  1.00 89.25           N  
ATOM   1492  N   ASN A 191      -2.680   7.051 -13.398  1.00 91.44           N  
ATOM   1493  CA  ASN A 191      -2.105   5.746 -13.094  1.00 91.44           C  
ATOM   1494  C   ASN A 191      -1.053   5.336 -14.117  1.00 91.44           C  
ATOM   1495  CB  ASN A 191      -3.203   4.684 -13.008  1.00 91.44           C  
ATOM   1496  O   ASN A 191      -1.314   5.355 -15.320  1.00 91.44           O  
ATOM   1497  CG  ASN A 191      -2.648   3.281 -12.844  1.00 91.44           C  
ATOM   1498  ND2 ASN A 191      -1.619   3.143 -12.016  1.00 91.44           N  
ATOM   1499  OD1 ASN A 191      -3.139   2.330 -13.461  1.00 91.44           O  
ATOM   1500  N   SER A 192       0.104   5.066 -13.641  1.00 87.06           N  
ATOM   1501  CA  SER A 192       1.176   4.547 -14.484  1.00 87.06           C  
ATOM   1502  C   SER A 192       1.552   3.123 -14.086  1.00 87.06           C  
ATOM   1503  CB  SER A 192       2.406   5.449 -14.406  1.00 87.06           C  
ATOM   1504  O   SER A 192       1.694   2.822 -12.898  1.00 87.06           O  
ATOM   1505  OG  SER A 192       2.090   6.770 -14.812  1.00 87.06           O  
ATOM   1506  N   ILE A 193       1.706   2.262 -15.102  1.00 88.25           N  
ATOM   1507  CA  ILE A 193       2.041   0.868 -14.828  1.00 88.25           C  
ATOM   1508  C   ILE A 193       3.258   0.458 -15.656  1.00 88.25           C  
ATOM   1509  CB  ILE A 193       0.850  -0.070 -15.125  1.00 88.25           C  
ATOM   1510  O   ILE A 193       3.566   1.086 -16.672  1.00 88.25           O  
ATOM   1511  CG1 ILE A 193       0.444   0.033 -16.594  1.00 88.25           C  
ATOM   1512  CG2 ILE A 193      -0.333   0.254 -14.211  1.00 88.25           C  
ATOM   1513  CD1 ILE A 193      -0.274  -1.200 -17.125  1.00 88.25           C  
ATOM   1514  N   SER A 194       3.969  -0.497 -15.188  1.00 85.31           N  
ATOM   1515  CA  SER A 194       5.113  -1.075 -15.883  1.00 85.31           C  
ATOM   1516  C   SER A 194       5.141  -2.594 -15.734  1.00 85.31           C  
ATOM   1517  CB  SER A 194       6.422  -0.480 -15.352  1.00 85.31           C  
ATOM   1518  O   SER A 194       4.840  -3.123 -14.664  1.00 85.31           O  
ATOM   1519  OG  SER A 194       7.539  -1.068 -16.000  1.00 85.31           O  
ATOM   1520  N   PHE A 195       5.406  -3.186 -16.828  1.00 87.44           N  
ATOM   1521  CA  PHE A 195       5.707  -4.613 -16.828  1.00 87.44           C  
ATOM   1522  C   PHE A 195       7.203  -4.848 -17.000  1.00 87.44           C  
ATOM   1523  CB  PHE A 195       4.930  -5.320 -17.953  1.00 87.44           C  
ATOM   1524  O   PHE A 195       7.688  -4.984 -18.125  1.00 87.44           O  
ATOM   1525  CG  PHE A 195       3.436  -5.207 -17.812  1.00 87.44           C  
ATOM   1526  CD1 PHE A 195       2.752  -5.957 -16.859  1.00 87.44           C  
ATOM   1527  CD2 PHE A 195       2.717  -4.355 -18.641  1.00 87.44           C  
ATOM   1528  CE1 PHE A 195       1.367  -5.852 -16.734  1.00 87.44           C  
ATOM   1529  CE2 PHE A 195       1.333  -4.246 -18.516  1.00 87.44           C  
ATOM   1530  CZ  PHE A 195       0.661  -4.996 -17.578  1.00 87.44           C  
ATOM   1531  N   PRO A 196       7.914  -4.867 -15.953  1.00 77.88           N  
ATOM   1532  CA  PRO A 196       9.375  -4.902 -16.016  1.00 77.88           C  
ATOM   1533  C   PRO A 196       9.898  -6.070 -16.844  1.00 77.88           C  
ATOM   1534  CB  PRO A 196       9.797  -5.043 -14.555  1.00 77.88           C  
ATOM   1535  O   PRO A 196      10.891  -5.922 -17.578  1.00 77.88           O  
ATOM   1536  CG  PRO A 196       8.602  -4.586 -13.773  1.00 77.88           C  
ATOM   1537  CD  PRO A 196       7.379  -4.773 -14.617  1.00 77.88           C  
ATOM   1538  N   ARG A 197       9.242  -7.195 -16.797  1.00 82.69           N  
ATOM   1539  CA  ARG A 197       9.719  -8.359 -17.531  1.00 82.69           C  
ATOM   1540  C   ARG A 197       9.734  -8.086 -19.031  1.00 82.69           C  
ATOM   1541  CB  ARG A 197       8.859  -9.586 -17.234  1.00 82.69           C  
ATOM   1542  O   ARG A 197      10.625  -8.555 -19.750  1.00 82.69           O  
ATOM   1543  CG  ARG A 197       9.367 -10.875 -17.844  1.00 82.69           C  
ATOM   1544  CD  ARG A 197       8.633 -12.094 -17.312  1.00 82.69           C  
ATOM   1545  NE  ARG A 197       9.156 -13.328 -17.891  1.00 82.69           N  
ATOM   1546  NH1 ARG A 197       8.219 -14.711 -16.281  1.00 82.69           N  
ATOM   1547  NH2 ARG A 197       9.461 -15.602 -17.984  1.00 82.69           N  
ATOM   1548  CZ  ARG A 197       8.945 -14.547 -17.391  1.00 82.69           C  
ATOM   1549  N   PHE A 198       8.781  -7.348 -19.469  1.00 89.56           N  
ATOM   1550  CA  PHE A 198       8.641  -7.113 -20.906  1.00 89.56           C  
ATOM   1551  C   PHE A 198       9.133  -5.719 -21.281  1.00 89.56           C  
ATOM   1552  CB  PHE A 198       7.188  -7.289 -21.344  1.00 89.56           C  
ATOM   1553  O   PHE A 198       9.141  -5.348 -22.453  1.00 89.56           O  
ATOM   1554  CG  PHE A 198       6.602  -8.625 -20.984  1.00 89.56           C  
ATOM   1555  CD1 PHE A 198       7.203  -9.805 -21.406  1.00 89.56           C  
ATOM   1556  CD2 PHE A 198       5.445  -8.703 -20.203  1.00 89.56           C  
ATOM   1557  CE1 PHE A 198       6.660 -11.047 -21.062  1.00 89.56           C  
ATOM   1558  CE2 PHE A 198       4.898  -9.938 -19.875  1.00 89.56           C  
ATOM   1559  CZ  PHE A 198       5.508 -11.109 -20.297  1.00 89.56           C  
ATOM   1560  N   LYS A 199       9.453  -4.922 -20.297  1.00 83.94           N  
ATOM   1561  CA  LYS A 199       9.922  -3.549 -20.484  1.00 83.94           C  
ATOM   1562  C   LYS A 199       8.867  -2.705 -21.203  1.00 83.94           C  
ATOM   1563  CB  LYS A 199      11.227  -3.527 -21.281  1.00 83.94           C  
ATOM   1564  O   LYS A 199       9.172  -1.997 -22.156  1.00 83.94           O  
ATOM   1565  CG  LYS A 199      12.383  -4.230 -20.578  1.00 83.94           C  
ATOM   1566  CD  LYS A 199      13.672  -4.117 -21.391  1.00 83.94           C  
ATOM   1567  CE  LYS A 199      14.820  -4.844 -20.703  1.00 83.94           C  
ATOM   1568  NZ  LYS A 199      16.094  -4.730 -21.484  1.00 83.94           N  
ATOM   1569  N   VAL A 200       7.703  -2.916 -20.812  1.00 88.62           N  
ATOM   1570  CA  VAL A 200       6.590  -2.150 -21.359  1.00 88.62           C  
ATOM   1571  C   VAL A 200       6.008  -1.235 -20.297  1.00 88.62           C  
ATOM   1572  CB  VAL A 200       5.492  -3.076 -21.938  1.00 88.62           C  
ATOM   1573  O   VAL A 200       5.754  -1.672 -19.172  1.00 88.62           O  
ATOM   1574  CG1 VAL A 200       4.250  -2.271 -22.312  1.00 88.62           C  
ATOM   1575  CG2 VAL A 200       6.016  -3.855 -23.141  1.00 88.62           C  
ATOM   1576  N   ASN A 201       5.891  -0.018 -20.641  1.00 84.50           N  
ATOM   1577  CA  ASN A 201       5.266   0.977 -19.781  1.00 84.50           C  
ATOM   1578  C   ASN A 201       3.984   1.532 -20.391  1.00 84.50           C  
ATOM   1579  CB  ASN A 201       6.242   2.113 -19.469  1.00 84.50           C  
ATOM   1580  O   ASN A 201       3.910   1.725 -21.609  1.00 84.50           O  
ATOM   1581  CG  ASN A 201       7.535   1.620 -18.859  1.00 84.50           C  
ATOM   1582  ND2 ASN A 201       8.648   2.236 -19.234  1.00 84.50           N  
ATOM   1583  OD1 ASN A 201       7.535   0.692 -18.047  1.00 84.50           O  
ATOM   1584  N   ARG A 202       2.979   1.671 -19.531  1.00 87.94           N  
ATOM   1585  CA  ARG A 202       1.700   2.195 -20.000  1.00 87.94           C  
ATOM   1586  C   ARG A 202       1.086   3.139 -18.969  1.00 87.94           C  
ATOM   1587  CB  ARG A 202       0.730   1.052 -20.297  1.00 87.94           C  
ATOM   1588  O   ARG A 202       1.421   3.078 -17.781  1.00 87.94           O  
ATOM   1589  CG  ARG A 202      -0.439   1.458 -21.188  1.00 87.94           C  
ATOM   1590  CD  ARG A 202       0.011   1.785 -22.609  1.00 87.94           C  
ATOM   1591  NE  ARG A 202      -1.124   2.049 -23.484  1.00 87.94           N  
ATOM   1592  NH1 ARG A 202       0.148   2.889 -25.219  1.00 87.94           N  
ATOM   1593  NH2 ARG A 202      -2.131   2.764 -25.422  1.00 87.94           N  
ATOM   1594  CZ  ARG A 202      -1.033   2.566 -24.703  1.00 87.94           C  
ATOM   1595  N   ARG A 203       0.236   4.031 -19.453  1.00 87.75           N  
ATOM   1596  CA  ARG A 203      -0.521   4.957 -18.609  1.00 87.75           C  
ATOM   1597  C   ARG A 203      -2.006   4.914 -18.953  1.00 87.75           C  
ATOM   1598  CB  ARG A 203       0.013   6.383 -18.766  1.00 87.75           C  
ATOM   1599  O   ARG A 203      -2.389   4.445 -20.031  1.00 87.75           O  
ATOM   1600  CG  ARG A 203       1.431   6.570 -18.250  1.00 87.75           C  
ATOM   1601  CD  ARG A 203       1.918   7.996 -18.453  1.00 87.75           C  
ATOM   1602  NE  ARG A 203       3.285   8.172 -17.969  1.00 87.75           N  
ATOM   1603  NH1 ARG A 203       3.438  10.398 -18.578  1.00 87.75           N  
ATOM   1604  NH2 ARG A 203       5.211   9.359 -17.562  1.00 87.75           N  
ATOM   1605  CZ  ARG A 203       3.975   9.305 -18.031  1.00 87.75           C  
ATOM   1606  N   ASN A 204      -2.818   5.422 -17.938  1.00 89.44           N  
ATOM   1607  CA  ASN A 204      -4.258   5.371 -18.188  1.00 89.44           C  
ATOM   1608  C   ASN A 204      -4.707   6.504 -19.109  1.00 89.44           C  
ATOM   1609  CB  ASN A 204      -5.031   5.418 -16.875  1.00 89.44           C  
ATOM   1610  O   ASN A 204      -5.859   6.539 -19.547  1.00 89.44           O  
ATOM   1611  CG  ASN A 204      -4.820   6.715 -16.109  1.00 89.44           C  
ATOM   1612  ND2 ASN A 204      -5.836   7.137 -15.367  1.00 89.44           N  
ATOM   1613  OD1 ASN A 204      -3.760   7.336 -16.203  1.00 89.44           O  
ATOM   1614  N   LEU A 205      -3.865   7.473 -19.359  1.00 85.38           N  
ATOM   1615  CA  LEU A 205      -4.137   8.484 -20.359  1.00 85.38           C  
ATOM   1616  C   LEU A 205      -3.773   7.980 -21.750  1.00 85.38           C  
ATOM   1617  CB  LEU A 205      -3.359   9.773 -20.062  1.00 85.38           C  
ATOM   1618  O   LEU A 205      -2.787   8.422 -22.344  1.00 85.38           O  
ATOM   1619  CG  LEU A 205      -3.586  10.391 -18.672  1.00 85.38           C  
ATOM   1620  CD1 LEU A 205      -2.635  11.562 -18.453  1.00 85.38           C  
ATOM   1621  CD2 LEU A 205      -5.035  10.836 -18.531  1.00 85.38           C  
ATOM   1622  N   VAL A 206      -4.625   7.148 -22.297  1.00 83.56           N  
ATOM   1623  CA  VAL A 206      -4.383   6.434 -23.547  1.00 83.56           C  
ATOM   1624  C   VAL A 206      -4.531   7.387 -24.719  1.00 83.56           C  
ATOM   1625  CB  VAL A 206      -5.348   5.234 -23.703  1.00 83.56           C  
ATOM   1626  O   VAL A 206      -4.867   8.562 -24.547  1.00 83.56           O  
ATOM   1627  CG1 VAL A 206      -5.066   4.168 -22.641  1.00 83.56           C  
ATOM   1628  CG2 VAL A 206      -6.801   5.703 -23.625  1.00 83.56           C  
ATOM   1629  N   GLU A 207      -4.207   6.898 -25.891  1.00 80.75           N  
ATOM   1630  CA  GLU A 207      -4.145   7.699 -27.109  1.00 80.75           C  
ATOM   1631  C   GLU A 207      -5.500   8.312 -27.438  1.00 80.75           C  
ATOM   1632  CB  GLU A 207      -3.656   6.848 -28.281  1.00 80.75           C  
ATOM   1633  O   GLU A 207      -5.574   9.398 -28.016  1.00 80.75           O  
ATOM   1634  CG  GLU A 207      -2.236   6.328 -28.125  1.00 80.75           C  
ATOM   1635  CD  GLU A 207      -2.160   5.027 -27.344  1.00 80.75           C  
ATOM   1636  OE1 GLU A 207      -1.047   4.477 -27.188  1.00 80.75           O  
ATOM   1637  OE2 GLU A 207      -3.223   4.559 -26.875  1.00 80.75           O  
ATOM   1638  N   GLU A 208      -6.480   7.691 -26.984  1.00 78.19           N  
ATOM   1639  CA  GLU A 208      -7.820   8.180 -27.297  1.00 78.19           C  
ATOM   1640  C   GLU A 208      -8.188   9.383 -26.438  1.00 78.19           C  
ATOM   1641  CB  GLU A 208      -8.852   7.066 -27.109  1.00 78.19           C  
ATOM   1642  O   GLU A 208      -9.094  10.141 -26.781  1.00 78.19           O  
ATOM   1643  CG  GLU A 208      -8.836   6.012 -28.203  1.00 78.19           C  
ATOM   1644  CD  GLU A 208      -9.734   4.820 -27.906  1.00 78.19           C  
ATOM   1645  OE1 GLU A 208      -9.688   3.822 -28.656  1.00 78.19           O  
ATOM   1646  OE2 GLU A 208     -10.484   4.883 -26.906  1.00 78.19           O  
ATOM   1647  N   VAL A 209      -7.465   9.609 -25.406  1.00 78.19           N  
ATOM   1648  CA  VAL A 209      -7.746  10.727 -24.500  1.00 78.19           C  
ATOM   1649  C   VAL A 209      -6.945  11.953 -24.938  1.00 78.19           C  
ATOM   1650  CB  VAL A 209      -7.414  10.367 -23.031  1.00 78.19           C  
ATOM   1651  O   VAL A 209      -5.719  11.977 -24.812  1.00 78.19           O  
ATOM   1652  CG1 VAL A 209      -7.781  11.523 -22.109  1.00 78.19           C  
ATOM   1653  CG2 VAL A 209      -8.141   9.094 -22.625  1.00 78.19           C  
ATOM   1654  N   ASN A 210      -7.516  12.922 -25.531  1.00 78.06           N  
ATOM   1655  CA  ASN A 210      -6.875  14.156 -25.969  1.00 78.06           C  
ATOM   1656  C   ASN A 210      -7.148  15.297 -25.000  1.00 78.06           C  
ATOM   1657  CB  ASN A 210      -7.340  14.539 -27.375  1.00 78.06           C  
ATOM   1658  O   ASN A 210      -7.922  15.141 -24.047  1.00 78.06           O  
ATOM   1659  CG  ASN A 210      -8.844  14.641 -27.484  1.00 78.06           C  
ATOM   1660  ND2 ASN A 210      -9.352  14.633 -28.719  1.00 78.06           N  
ATOM   1661  OD1 ASN A 210      -9.547  14.734 -26.484  1.00 78.06           O  
ATOM   1662  N   ALA A 211      -6.379  16.328 -25.109  1.00 75.00           N  
ATOM   1663  CA  ALA A 211      -6.449  17.469 -24.219  1.00 75.00           C  
ATOM   1664  C   ALA A 211      -7.855  18.062 -24.188  1.00 75.00           C  
ATOM   1665  CB  ALA A 211      -5.434  18.531 -24.625  1.00 75.00           C  
ATOM   1666  O   ALA A 211      -8.359  18.453 -23.125  1.00 75.00           O  
ATOM   1667  N   ALA A 212      -8.469  18.094 -25.359  1.00 74.69           N  
ATOM   1668  CA  ALA A 212      -9.820  18.656 -25.453  1.00 74.69           C  
ATOM   1669  C   ALA A 212     -10.820  17.797 -24.688  1.00 74.69           C  
ATOM   1670  CB  ALA A 212     -10.242  18.812 -26.906  1.00 74.69           C  
ATOM   1671  O   ALA A 212     -11.711  18.312 -24.016  1.00 74.69           O  
ATOM   1672  N   HIS A 213     -10.625  16.484 -24.812  1.00 76.50           N  
ATOM   1673  CA  HIS A 213     -11.492  15.523 -24.125  1.00 76.50           C  
ATOM   1674  C   HIS A 213     -11.305  15.594 -22.609  1.00 76.50           C  
ATOM   1675  CB  HIS A 213     -11.211  14.102 -24.625  1.00 76.50           C  
ATOM   1676  O   HIS A 213     -12.273  15.500 -21.859  1.00 76.50           O  
ATOM   1677  CG  HIS A 213     -12.289  13.125 -24.281  1.00 76.50           C  
ATOM   1678  CD2 HIS A 213     -12.266  12.016 -23.516  1.00 76.50           C  
ATOM   1679  ND1 HIS A 213     -13.578  13.242 -24.750  1.00 76.50           N  
ATOM   1680  CE1 HIS A 213     -14.305  12.234 -24.281  1.00 76.50           C  
ATOM   1681  NE2 HIS A 213     -13.531  11.477 -23.531  1.00 76.50           N  
ATOM   1682  N   MET A 214     -10.180  15.945 -22.234  1.00 77.19           N  
ATOM   1683  CA  MET A 214      -9.859  15.969 -20.812  1.00 77.19           C  
ATOM   1684  C   MET A 214     -10.555  17.141 -20.109  1.00 77.19           C  
ATOM   1685  CB  MET A 214      -8.352  16.047 -20.594  1.00 77.19           C  
ATOM   1686  O   MET A 214     -10.883  17.047 -18.922  1.00 77.19           O  
ATOM   1687  CG  MET A 214      -7.656  14.695 -20.562  1.00 77.19           C  
ATOM   1688  SD  MET A 214      -6.668  14.453 -19.031  1.00 77.19           S  
ATOM   1689  CE  MET A 214      -5.480  15.812 -19.203  1.00 77.19           C  
ATOM   1690  N   LYS A 215     -10.766  18.125 -20.812  1.00 76.75           N  
ATOM   1691  CA  LYS A 215     -11.359  19.328 -20.219  1.00 76.75           C  
ATOM   1692  C   LYS A 215     -12.836  19.125 -19.922  1.00 76.75           C  
ATOM   1693  CB  LYS A 215     -11.172  20.531 -21.141  1.00 76.75           C  
ATOM   1694  O   LYS A 215     -13.375  19.719 -18.984  1.00 76.75           O  
ATOM   1695  CG  LYS A 215      -9.750  21.078 -21.172  1.00 76.75           C  
ATOM   1696  CD  LYS A 215      -9.648  22.312 -22.047  1.00 76.75           C  
ATOM   1697  CE  LYS A 215      -8.219  22.844 -22.109  1.00 76.75           C  
ATOM   1698  NZ  LYS A 215      -8.102  24.047 -22.969  1.00 76.75           N  
ATOM   1699  N   THR A 216     -13.453  18.172 -20.641  1.00 81.81           N  
ATOM   1700  CA  THR A 216     -14.906  18.109 -20.484  1.00 81.81           C  
ATOM   1701  C   THR A 216     -15.352  16.672 -20.219  1.00 81.81           C  
ATOM   1702  CB  THR A 216     -15.633  18.656 -21.719  1.00 81.81           C  
ATOM   1703  O   THR A 216     -16.516  16.422 -19.906  1.00 81.81           O  
ATOM   1704  CG2 THR A 216     -15.289  20.125 -21.953  1.00 81.81           C  
ATOM   1705  OG1 THR A 216     -15.242  17.891 -22.875  1.00 81.81           O  
ATOM   1706  N   CYS A 217     -14.508  15.750 -20.219  1.00 88.56           N  
ATOM   1707  CA  CYS A 217     -14.953  14.367 -20.125  1.00 88.56           C  
ATOM   1708  C   CYS A 217     -15.234  13.969 -18.688  1.00 88.56           C  
ATOM   1709  CB  CYS A 217     -13.906  13.430 -20.734  1.00 88.56           C  
ATOM   1710  O   CYS A 217     -14.633  14.516 -17.766  1.00 88.56           O  
ATOM   1711  SG  CYS A 217     -12.477  13.148 -19.672  1.00 88.56           S  
ATOM   1712  N   LEU A 218     -16.234  13.258 -18.469  1.00 92.00           N  
ATOM   1713  CA  LEU A 218     -16.594  12.625 -17.203  1.00 92.00           C  
ATOM   1714  C   LEU A 218     -16.781  11.125 -17.375  1.00 92.00           C  
ATOM   1715  CB  LEU A 218     -17.875  13.250 -16.625  1.00 92.00           C  
ATOM   1716  O   LEU A 218     -17.422  10.688 -18.344  1.00 92.00           O  
ATOM   1717  CG  LEU A 218     -17.688  14.531 -15.812  1.00 92.00           C  
ATOM   1718  CD1 LEU A 218     -18.906  15.438 -15.977  1.00 92.00           C  
ATOM   1719  CD2 LEU A 218     -17.453  14.203 -14.344  1.00 92.00           C  
ATOM   1720  N   PHE A 219     -16.266  10.469 -16.594  1.00 94.31           N  
ATOM   1721  CA  PHE A 219     -16.297   9.008 -16.672  1.00 94.31           C  
ATOM   1722  C   PHE A 219     -17.734   8.500 -16.641  1.00 94.31           C  
ATOM   1723  CB  PHE A 219     -15.492   8.383 -15.531  1.00 94.31           C  
ATOM   1724  O   PHE A 219     -18.547   8.977 -15.852  1.00 94.31           O  
ATOM   1725  CG  PHE A 219     -15.547   6.875 -15.508  1.00 94.31           C  
ATOM   1726  CD1 PHE A 219     -16.484   6.215 -14.734  1.00 94.31           C  
ATOM   1727  CD2 PHE A 219     -14.656   6.125 -16.266  1.00 94.31           C  
ATOM   1728  CE1 PHE A 219     -16.547   4.820 -14.711  1.00 94.31           C  
ATOM   1729  CE2 PHE A 219     -14.703   4.734 -16.250  1.00 94.31           C  
ATOM   1730  CZ  PHE A 219     -15.648   4.086 -15.469  1.00 94.31           C  
ATOM   1731  N   HIS A 220     -17.938   7.668 -17.484  1.00 94.12           N  
ATOM   1732  CA  HIS A 220     -19.156   6.871 -17.516  1.00 94.12           C  
ATOM   1733  C   HIS A 220     -18.859   5.434 -17.938  1.00 94.12           C  
ATOM   1734  CB  HIS A 220     -20.172   7.500 -18.469  1.00 94.12           C  
ATOM   1735  O   HIS A 220     -18.125   5.203 -18.906  1.00 94.12           O  
ATOM   1736  CG  HIS A 220     -21.562   6.980 -18.297  1.00 94.12           C  
ATOM   1737  CD2 HIS A 220     -22.609   7.457 -17.578  1.00 94.12           C  
ATOM   1738  ND1 HIS A 220     -22.000   5.824 -18.906  1.00 94.12           N  
ATOM   1739  CE1 HIS A 220     -23.266   5.613 -18.562  1.00 94.12           C  
ATOM   1740  NE2 HIS A 220     -23.656   6.590 -17.750  1.00 94.12           N  
ATOM   1741  N   LYS A 221     -19.344   4.543 -17.297  1.00 91.62           N  
ATOM   1742  CA  LYS A 221     -19.047   3.125 -17.469  1.00 91.62           C  
ATOM   1743  C   LYS A 221     -19.234   2.686 -18.906  1.00 91.62           C  
ATOM   1744  CB  LYS A 221     -19.906   2.273 -16.531  1.00 91.62           C  
ATOM   1745  O   LYS A 221     -18.438   1.920 -19.453  1.00 91.62           O  
ATOM   1746  CG  LYS A 221     -19.516   0.802 -16.500  1.00 91.62           C  
ATOM   1747  CD  LYS A 221     -20.344   0.027 -15.484  1.00 91.62           C  
ATOM   1748  CE  LYS A 221     -19.938  -1.438 -15.430  1.00 91.62           C  
ATOM   1749  NZ  LYS A 221     -20.688  -2.184 -14.375  1.00 91.62           N  
ATOM   1750  N   THR A 222     -20.219   3.199 -19.609  1.00 92.69           N  
ATOM   1751  CA  THR A 222     -20.547   2.742 -20.953  1.00 92.69           C  
ATOM   1752  C   THR A 222     -20.156   3.797 -22.000  1.00 92.69           C  
ATOM   1753  CB  THR A 222     -22.031   2.412 -21.094  1.00 92.69           C  
ATOM   1754  O   THR A 222     -19.578   3.473 -23.031  1.00 92.69           O  
ATOM   1755  CG2 THR A 222     -22.422   1.229 -20.203  1.00 92.69           C  
ATOM   1756  OG1 THR A 222     -22.812   3.553 -20.703  1.00 92.69           O  
ATOM   1757  N   LEU A 223     -20.344   5.090 -21.703  1.00 90.06           N  
ATOM   1758  CA  LEU A 223     -20.188   6.152 -22.688  1.00 90.06           C  
ATOM   1759  C   LEU A 223     -18.734   6.594 -22.797  1.00 90.06           C  
ATOM   1760  CB  LEU A 223     -21.078   7.352 -22.328  1.00 90.06           C  
ATOM   1761  O   LEU A 223     -18.219   6.773 -23.891  1.00 90.06           O  
ATOM   1762  CG  LEU A 223     -22.578   7.113 -22.359  1.00 90.06           C  
ATOM   1763  CD1 LEU A 223     -23.312   8.281 -21.719  1.00 90.06           C  
ATOM   1764  CD2 LEU A 223     -23.062   6.902 -23.797  1.00 90.06           C  
ATOM   1765  N   HIS A 224     -18.094   6.777 -21.688  1.00 91.31           N  
ATOM   1766  CA  HIS A 224     -16.703   7.223 -21.641  1.00 91.31           C  
ATOM   1767  C   HIS A 224     -15.898   6.426 -20.625  1.00 91.31           C  
ATOM   1768  CB  HIS A 224     -16.625   8.719 -21.328  1.00 91.31           C  
ATOM   1769  O   HIS A 224     -15.391   6.988 -19.656  1.00 91.31           O  
ATOM   1770  CG  HIS A 224     -17.422   9.570 -22.266  1.00 91.31           C  
ATOM   1771  CD2 HIS A 224     -18.516  10.328 -22.062  1.00 91.31           C  
ATOM   1772  ND1 HIS A 224     -17.078   9.719 -23.594  1.00 91.31           N  
ATOM   1773  CE1 HIS A 224     -17.953  10.531 -24.172  1.00 91.31           C  
ATOM   1774  NE2 HIS A 224     -18.828  10.914 -23.266  1.00 91.31           N  
ATOM   1775  N   PRO A 225     -15.648   5.184 -20.891  1.00 92.06           N  
ATOM   1776  CA  PRO A 225     -15.023   4.312 -19.891  1.00 92.06           C  
ATOM   1777  C   PRO A 225     -13.531   4.578 -19.734  1.00 92.06           C  
ATOM   1778  CB  PRO A 225     -15.273   2.908 -20.438  1.00 92.06           C  
ATOM   1779  O   PRO A 225     -12.906   4.090 -18.781  1.00 92.06           O  
ATOM   1780  CG  PRO A 225     -15.391   3.094 -21.922  1.00 92.06           C  
ATOM   1781  CD  PRO A 225     -16.047   4.422 -22.188  1.00 92.06           C  
ATOM   1782  N   LEU A 226     -12.977   5.355 -20.625  1.00 91.81           N  
ATOM   1783  CA  LEU A 226     -11.531   5.566 -20.578  1.00 91.81           C  
ATOM   1784  C   LEU A 226     -11.211   6.949 -20.016  1.00 91.81           C  
ATOM   1785  CB  LEU A 226     -10.914   5.398 -21.969  1.00 91.81           C  
ATOM   1786  O   LEU A 226     -10.039   7.320 -19.906  1.00 91.81           O  
ATOM   1787  CG  LEU A 226     -10.969   3.994 -22.562  1.00 91.81           C  
ATOM   1788  CD1 LEU A 226     -10.492   4.020 -24.016  1.00 91.81           C  
ATOM   1789  CD2 LEU A 226     -10.125   3.027 -21.734  1.00 91.81           C  
ATOM   1790  N   CYS A 227     -12.281   7.727 -19.703  1.00 92.31           N  
ATOM   1791  CA  CYS A 227     -12.039   9.039 -19.125  1.00 92.31           C  
ATOM   1792  C   CYS A 227     -11.469   8.914 -17.719  1.00 92.31           C  
ATOM   1793  CB  CYS A 227     -13.336   9.852 -19.078  1.00 92.31           C  
ATOM   1794  O   CYS A 227     -12.016   8.180 -16.891  1.00 92.31           O  
ATOM   1795  SG  CYS A 227     -13.133  11.508 -18.391  1.00 92.31           S  
ATOM   1796  N   PRO A 228     -10.367   9.547 -17.406  1.00 92.44           N  
ATOM   1797  CA  PRO A 228      -9.742   9.438 -16.094  1.00 92.44           C  
ATOM   1798  C   PRO A 228     -10.312  10.438 -15.086  1.00 92.44           C  
ATOM   1799  CB  PRO A 228      -8.266   9.727 -16.375  1.00 92.44           C  
ATOM   1800  O   PRO A 228      -9.750  10.617 -14.008  1.00 92.44           O  
ATOM   1801  CG  PRO A 228      -8.281  10.664 -17.547  1.00 92.44           C  
ATOM   1802  CD  PRO A 228      -9.438  10.297 -18.438  1.00 92.44           C  
ATOM   1803  N   VAL A 229     -11.367  11.195 -15.367  1.00 93.94           N  
ATOM   1804  CA  VAL A 229     -12.000  12.164 -14.484  1.00 93.94           C  
ATOM   1805  C   VAL A 229     -13.328  11.609 -13.977  1.00 93.94           C  
ATOM   1806  CB  VAL A 229     -12.227  13.516 -15.195  1.00 93.94           C  
ATOM   1807  O   VAL A 229     -14.227  11.305 -14.766  1.00 93.94           O  
ATOM   1808  CG1 VAL A 229     -12.820  14.539 -14.234  1.00 93.94           C  
ATOM   1809  CG2 VAL A 229     -10.914  14.039 -15.789  1.00 93.94           C  
ATOM   1810  N   PHE A 230     -13.477  11.531 -12.703  1.00 96.38           N  
ATOM   1811  CA  PHE A 230     -14.641  10.898 -12.078  1.00 96.38           C  
ATOM   1812  C   PHE A 230     -15.398  11.898 -11.219  1.00 96.38           C  
ATOM   1813  CB  PHE A 230     -14.211   9.695 -11.234  1.00 96.38           C  
ATOM   1814  O   PHE A 230     -14.797  12.656 -10.461  1.00 96.38           O  
ATOM   1815  CG  PHE A 230     -13.344   8.711 -11.977  1.00 96.38           C  
ATOM   1816  CD1 PHE A 230     -13.898   7.598 -12.586  1.00 96.38           C  
ATOM   1817  CD2 PHE A 230     -11.969   8.906 -12.062  1.00 96.38           C  
ATOM   1818  CE1 PHE A 230     -13.102   6.684 -13.273  1.00 96.38           C  
ATOM   1819  CE2 PHE A 230     -11.164   8.000 -12.750  1.00 96.38           C  
ATOM   1820  CZ  PHE A 230     -11.734   6.891 -13.352  1.00 96.38           C  
ATOM   1821  N   GLN A 231     -16.656  11.859 -11.383  1.00 96.12           N  
ATOM   1822  CA  GLN A 231     -17.500  12.578 -10.430  1.00 96.12           C  
ATOM   1823  C   GLN A 231     -17.734  11.742  -9.172  1.00 96.12           C  
ATOM   1824  CB  GLN A 231     -18.844  12.953 -11.070  1.00 96.12           C  
ATOM   1825  O   GLN A 231     -18.141  10.578  -9.266  1.00 96.12           O  
ATOM   1826  CG  GLN A 231     -19.703  13.844 -10.188  1.00 96.12           C  
ATOM   1827  CD  GLN A 231     -21.016  14.219 -10.852  1.00 96.12           C  
ATOM   1828  NE2 GLN A 231     -21.672  15.258 -10.328  1.00 96.12           N  
ATOM   1829  OE1 GLN A 231     -21.438  13.586 -11.820  1.00 96.12           O  
ATOM   1830  N   LEU A 232     -17.578  12.312  -8.000  1.00 96.56           N  
ATOM   1831  CA  LEU A 232     -17.656  11.555  -6.758  1.00 96.56           C  
ATOM   1832  C   LEU A 232     -19.047  10.961  -6.566  1.00 96.56           C  
ATOM   1833  CB  LEU A 232     -17.297  12.445  -5.562  1.00 96.56           C  
ATOM   1834  O   LEU A 232     -19.188   9.828  -6.102  1.00 96.56           O  
ATOM   1835  CG  LEU A 232     -15.852  12.938  -5.500  1.00 96.56           C  
ATOM   1836  CD1 LEU A 232     -15.578  13.609  -4.156  1.00 96.56           C  
ATOM   1837  CD2 LEU A 232     -14.875  11.789  -5.738  1.00 96.56           C  
ATOM   1838  N   GLY A 233     -20.031  11.695  -6.906  1.00 96.69           N  
ATOM   1839  CA  GLY A 233     -21.375  11.172  -6.805  1.00 96.69           C  
ATOM   1840  C   GLY A 233     -21.594   9.922  -7.641  1.00 96.69           C  
ATOM   1841  O   GLY A 233     -22.266   8.984  -7.195  1.00 96.69           O  
ATOM   1842  N   TYR A 234     -21.047   9.953  -8.820  1.00 96.56           N  
ATOM   1843  CA  TYR A 234     -21.172   8.805  -9.711  1.00 96.56           C  
ATOM   1844  C   TYR A 234     -20.438   7.594  -9.148  1.00 96.56           C  
ATOM   1845  CB  TYR A 234     -20.625   9.148 -11.102  1.00 96.56           C  
ATOM   1846  O   TYR A 234     -20.953   6.477  -9.172  1.00 96.56           O  
ATOM   1847  CG  TYR A 234     -20.766   8.023 -12.102  1.00 96.56           C  
ATOM   1848  CD1 TYR A 234     -19.703   7.160 -12.359  1.00 96.56           C  
ATOM   1849  CD2 TYR A 234     -21.953   7.816 -12.781  1.00 96.56           C  
ATOM   1850  CE1 TYR A 234     -19.812   6.121 -13.273  1.00 96.56           C  
ATOM   1851  CE2 TYR A 234     -22.094   6.781 -13.703  1.00 96.56           C  
ATOM   1852  OH  TYR A 234     -21.141   4.914 -14.852  1.00 96.56           O  
ATOM   1853  CZ  TYR A 234     -21.016   5.941 -13.945  1.00 96.56           C  
ATOM   1854  N   VAL A 235     -19.266   7.801  -8.641  1.00 96.19           N  
ATOM   1855  CA  VAL A 235     -18.453   6.730  -8.078  1.00 96.19           C  
ATOM   1856  C   VAL A 235     -19.203   6.059  -6.930  1.00 96.19           C  
ATOM   1857  CB  VAL A 235     -17.078   7.258  -7.590  1.00 96.19           C  
ATOM   1858  O   VAL A 235     -19.266   4.828  -6.867  1.00 96.19           O  
ATOM   1859  CG1 VAL A 235     -16.328   6.172  -6.824  1.00 96.19           C  
ATOM   1860  CG2 VAL A 235     -16.250   7.758  -8.773  1.00 96.19           C  
ATOM   1861  N   VAL A 236     -19.766   6.887  -6.109  1.00 95.19           N  
ATOM   1862  CA  VAL A 236     -20.484   6.363  -4.945  1.00 95.19           C  
ATOM   1863  C   VAL A 236     -21.750   5.637  -5.402  1.00 95.19           C  
ATOM   1864  CB  VAL A 236     -20.844   7.484  -3.947  1.00 95.19           C  
ATOM   1865  O   VAL A 236     -22.078   4.562  -4.895  1.00 95.19           O  
ATOM   1866  CG1 VAL A 236     -21.781   6.961  -2.859  1.00 95.19           C  
ATOM   1867  CG2 VAL A 236     -19.578   8.070  -3.328  1.00 95.19           C  
ATOM   1868  N   GLN A 237     -22.422   6.164  -6.359  1.00 95.00           N  
ATOM   1869  CA  GLN A 237     -23.625   5.531  -6.879  1.00 95.00           C  
ATOM   1870  C   GLN A 237     -23.312   4.176  -7.508  1.00 95.00           C  
ATOM   1871  CB  GLN A 237     -24.312   6.438  -7.898  1.00 95.00           C  
ATOM   1872  O   GLN A 237     -24.031   3.199  -7.281  1.00 95.00           O  
ATOM   1873  CG  GLN A 237     -25.625   5.887  -8.422  1.00 95.00           C  
ATOM   1874  CD  GLN A 237     -26.297   6.820  -9.414  1.00 95.00           C  
ATOM   1875  NE2 GLN A 237     -27.453   6.395  -9.945  1.00 95.00           N  
ATOM   1876  OE1 GLN A 237     -25.797   7.910  -9.703  1.00 95.00           O  
ATOM   1877  N   GLU A 238     -22.250   4.105  -8.281  1.00 93.56           N  
ATOM   1878  CA  GLU A 238     -21.859   2.867  -8.945  1.00 93.56           C  
ATOM   1879  C   GLU A 238     -21.406   1.814  -7.941  1.00 93.56           C  
ATOM   1880  CB  GLU A 238     -20.734   3.135  -9.961  1.00 93.56           C  
ATOM   1881  O   GLU A 238     -21.422   0.617  -8.234  1.00 93.56           O  
ATOM   1882  CG  GLU A 238     -21.219   3.760 -11.258  1.00 93.56           C  
ATOM   1883  CD  GLU A 238     -22.156   2.854 -12.055  1.00 93.56           C  
ATOM   1884  OE1 GLU A 238     -23.125   3.361 -12.664  1.00 93.56           O  
ATOM   1885  OE2 GLU A 238     -21.906   1.625 -12.062  1.00 93.56           O  
ATOM   1886  N   SER A 239     -20.984   2.223  -6.801  1.00 89.38           N  
ATOM   1887  CA  SER A 239     -20.594   1.285  -5.754  1.00 89.38           C  
ATOM   1888  C   SER A 239     -21.812   0.721  -5.035  1.00 89.38           C  
ATOM   1889  CB  SER A 239     -19.656   1.962  -4.746  1.00 89.38           C  
ATOM   1890  O   SER A 239     -21.688  -0.198  -4.223  1.00 89.38           O  
ATOM   1891  OG  SER A 239     -20.391   2.826  -3.891  1.00 89.38           O  
ATOM   1892  N   GLY A 240     -22.969   1.294  -5.262  1.00 88.94           N  
ATOM   1893  CA  GLY A 240     -24.188   0.802  -4.664  1.00 88.94           C  
ATOM   1894  C   GLY A 240     -24.594   1.562  -3.416  1.00 88.94           C  
ATOM   1895  O   GLY A 240     -25.531   1.159  -2.711  1.00 88.94           O  
ATOM   1896  N   GLN A 241     -23.953   2.654  -3.092  1.00 89.81           N  
ATOM   1897  CA  GLN A 241     -24.250   3.426  -1.892  1.00 89.81           C  
ATOM   1898  C   GLN A 241     -24.906   4.762  -2.244  1.00 89.81           C  
ATOM   1899  CB  GLN A 241     -22.984   3.656  -1.068  1.00 89.81           C  
ATOM   1900  O   GLN A 241     -24.969   5.133  -3.418  1.00 89.81           O  
ATOM   1901  CG  GLN A 241     -22.312   2.373  -0.592  1.00 89.81           C  
ATOM   1902  CD  GLN A 241     -21.062   2.631   0.207  1.00 89.81           C  
ATOM   1903  NE2 GLN A 241     -19.906   2.359  -0.400  1.00 89.81           N  
ATOM   1904  OE1 GLN A 241     -21.109   3.068   1.360  1.00 89.81           O  
ATOM   1905  N   ASN A 242     -25.484   5.336  -1.188  1.00 93.00           N  
ATOM   1906  CA  ASN A 242     -26.078   6.664  -1.327  1.00 93.00           C  
ATOM   1907  C   ASN A 242     -25.156   7.750  -0.790  1.00 93.00           C  
ATOM   1908  CB  ASN A 242     -27.438   6.727  -0.620  1.00 93.00           C  
ATOM   1909  O   ASN A 242     -24.719   7.684   0.361  1.00 93.00           O  
ATOM   1910  CG  ASN A 242     -28.141   8.047  -0.833  1.00 93.00           C  
ATOM   1911  ND2 ASN A 242     -29.266   8.016  -1.540  1.00 93.00           N  
ATOM   1912  OD1 ASN A 242     -27.688   9.094  -0.367  1.00 93.00           O  
ATOM   1913  N   PHE A 243     -24.938   8.742  -1.606  1.00 94.94           N  
ATOM   1914  CA  PHE A 243     -23.953   9.758  -1.259  1.00 94.94           C  
ATOM   1915  C   PHE A 243     -24.406  10.539  -0.028  1.00 94.94           C  
ATOM   1916  CB  PHE A 243     -23.734  10.711  -2.436  1.00 94.94           C  
ATOM   1917  O   PHE A 243     -23.594  10.812   0.864  1.00 94.94           O  
ATOM   1918  CG  PHE A 243     -22.562  11.633  -2.252  1.00 94.94           C  
ATOM   1919  CD1 PHE A 243     -22.703  12.844  -1.591  1.00 94.94           C  
ATOM   1920  CD2 PHE A 243     -21.297  11.281  -2.740  1.00 94.94           C  
ATOM   1921  CE1 PHE A 243     -21.609  13.695  -1.419  1.00 94.94           C  
ATOM   1922  CE2 PHE A 243     -20.219  12.133  -2.572  1.00 94.94           C  
ATOM   1923  CZ  PHE A 243     -20.375  13.336  -1.912  1.00 94.94           C  
ATOM   1924  N   SER A 244     -25.625  10.922   0.031  1.00 95.19           N  
ATOM   1925  CA  SER A 244     -26.125  11.750   1.119  1.00 95.19           C  
ATOM   1926  C   SER A 244     -26.000  11.031   2.461  1.00 95.19           C  
ATOM   1927  CB  SER A 244     -27.578  12.133   0.865  1.00 95.19           C  
ATOM   1928  O   SER A 244     -25.594  11.633   3.455  1.00 95.19           O  
ATOM   1929  OG  SER A 244     -27.703  12.852  -0.351  1.00 95.19           O  
ATOM   1930  N   THR A 245     -26.312   9.828   2.447  1.00 91.69           N  
ATOM   1931  CA  THR A 245     -26.219   9.047   3.672  1.00 91.69           C  
ATOM   1932  C   THR A 245     -24.750   8.820   4.051  1.00 91.69           C  
ATOM   1933  CB  THR A 245     -26.922   7.688   3.525  1.00 91.69           C  
ATOM   1934  O   THR A 245     -24.375   8.953   5.219  1.00 91.69           O  
ATOM   1935  CG2 THR A 245     -26.984   6.949   4.859  1.00 91.69           C  
ATOM   1936  OG1 THR A 245     -28.266   7.898   3.053  1.00 91.69           O  
ATOM   1937  N   LEU A 246     -23.984   8.594   3.080  1.00 92.31           N  
ATOM   1938  CA  LEU A 246     -22.562   8.344   3.297  1.00 92.31           C  
ATOM   1939  C   LEU A 246     -21.859   9.602   3.775  1.00 92.31           C  
ATOM   1940  CB  LEU A 246     -21.906   7.828   2.012  1.00 92.31           C  
ATOM   1941  O   LEU A 246     -20.938   9.531   4.594  1.00 92.31           O  
ATOM   1942  CG  LEU A 246     -20.594   7.074   2.180  1.00 92.31           C  
ATOM   1943  CD1 LEU A 246     -20.828   5.730   2.861  1.00 92.31           C  
ATOM   1944  CD2 LEU A 246     -19.906   6.879   0.829  1.00 92.31           C  
ATOM   1945  N   ALA A 247     -22.281  10.711   3.316  1.00 95.81           N  
ATOM   1946  CA  ALA A 247     -21.625  11.984   3.609  1.00 95.81           C  
ATOM   1947  C   ALA A 247     -21.844  12.391   5.066  1.00 95.81           C  
ATOM   1948  CB  ALA A 247     -22.156  13.070   2.674  1.00 95.81           C  
ATOM   1949  O   ALA A 247     -21.062  13.156   5.625  1.00 95.81           O  
ATOM   1950  N   GLU A 248     -22.859  11.922   5.672  1.00 95.50           N  
ATOM   1951  CA  GLU A 248     -23.172  12.328   7.039  1.00 95.50           C  
ATOM   1952  C   GLU A 248     -22.219  11.688   8.039  1.00 95.50           C  
ATOM   1953  CB  GLU A 248     -24.625  11.953   7.379  1.00 95.50           C  
ATOM   1954  O   GLU A 248     -21.656  12.375   8.891  1.00 95.50           O  
ATOM   1955  CG  GLU A 248     -25.656  12.797   6.652  1.00 95.50           C  
ATOM   1956  CD  GLU A 248     -27.094  12.406   6.977  1.00 95.50           C  
ATOM   1957  OE1 GLU A 248     -28.031  13.039   6.453  1.00 95.50           O  
ATOM   1958  OE2 GLU A 248     -27.281  11.445   7.762  1.00 95.50           O  
ATOM   1959  N   LYS A 249     -21.969  10.367   7.871  1.00 92.50           N  
ATOM   1960  CA  LYS A 249     -21.188   9.664   8.875  1.00 92.50           C  
ATOM   1961  C   LYS A 249     -19.891   9.109   8.273  1.00 92.50           C  
ATOM   1962  CB  LYS A 249     -22.000   8.531   9.500  1.00 92.50           C  
ATOM   1963  O   LYS A 249     -19.094   8.492   8.977  1.00 92.50           O  
ATOM   1964  CG  LYS A 249     -23.156   9.008  10.367  1.00 92.50           C  
ATOM   1965  CD  LYS A 249     -23.891   7.840  11.000  1.00 92.50           C  
ATOM   1966  CE  LYS A 249     -25.078   8.312  11.836  1.00 92.50           C  
ATOM   1967  NZ  LYS A 249     -25.781   7.172  12.492  1.00 92.50           N  
ATOM   1968  N   GLY A 250     -19.750   9.312   7.090  1.00 92.19           N  
ATOM   1969  CA  GLY A 250     -18.531   8.836   6.445  1.00 92.19           C  
ATOM   1970  C   GLY A 250     -18.625   7.387   6.000  1.00 92.19           C  
ATOM   1971  O   GLY A 250     -19.562   6.680   6.359  1.00 92.19           O  
ATOM   1972  N   GLY A 251     -17.688   6.965   5.176  1.00 89.38           N  
ATOM   1973  CA  GLY A 251     -17.625   5.609   4.656  1.00 89.38           C  
ATOM   1974  C   GLY A 251     -16.391   5.336   3.824  1.00 89.38           C  
ATOM   1975  O   GLY A 251     -15.461   6.152   3.791  1.00 89.38           O  
ATOM   1976  N   VAL A 252     -16.391   4.102   3.260  1.00 89.50           N  
ATOM   1977  CA  VAL A 252     -15.258   3.676   2.449  1.00 89.50           C  
ATOM   1978  C   VAL A 252     -15.750   3.205   1.082  1.00 89.50           C  
ATOM   1979  CB  VAL A 252     -14.453   2.557   3.145  1.00 89.50           C  
ATOM   1980  O   VAL A 252     -16.750   2.488   0.984  1.00 89.50           O  
ATOM   1981  CG1 VAL A 252     -13.266   2.135   2.287  1.00 89.50           C  
ATOM   1982  CG2 VAL A 252     -13.992   3.012   4.527  1.00 89.50           C  
ATOM   1983  N   VAL A 253     -15.016   3.623   0.037  1.00 90.50           N  
ATOM   1984  CA  VAL A 253     -15.297   3.209  -1.333  1.00 90.50           C  
ATOM   1985  C   VAL A 253     -14.023   2.686  -1.990  1.00 90.50           C  
ATOM   1986  CB  VAL A 253     -15.891   4.367  -2.166  1.00 90.50           C  
ATOM   1987  O   VAL A 253     -12.977   3.328  -1.918  1.00 90.50           O  
ATOM   1988  CG1 VAL A 253     -16.094   3.941  -3.621  1.00 90.50           C  
ATOM   1989  CG2 VAL A 253     -17.219   4.836  -1.562  1.00 90.50           C  
ATOM   1990  N   GLY A 254     -14.133   1.549  -2.615  1.00 89.81           N  
ATOM   1991  CA  GLY A 254     -13.000   0.972  -3.328  1.00 89.81           C  
ATOM   1992  C   GLY A 254     -13.070   1.180  -4.828  1.00 89.81           C  
ATOM   1993  O   GLY A 254     -14.141   1.030  -5.430  1.00 89.81           O  
ATOM   1994  N   ILE A 255     -11.930   1.628  -5.379  1.00 92.38           N  
ATOM   1995  CA  ILE A 255     -11.789   1.752  -6.824  1.00 92.38           C  
ATOM   1996  C   ILE A 255     -10.727   0.774  -7.320  1.00 92.38           C  
ATOM   1997  CB  ILE A 255     -11.414   3.195  -7.234  1.00 92.38           C  
ATOM   1998  O   ILE A 255      -9.562   0.845  -6.910  1.00 92.38           O  
ATOM   1999  CG1 ILE A 255     -12.438   4.188  -6.664  1.00 92.38           C  
ATOM   2000  CG2 ILE A 255     -11.328   3.318  -8.758  1.00 92.38           C  
ATOM   2001  CD1 ILE A 255     -12.016   5.648  -6.789  1.00 92.38           C  
ATOM   2002  N   THR A 256     -11.086  -0.109  -8.234  1.00 91.38           N  
ATOM   2003  CA  THR A 256     -10.125  -1.060  -8.789  1.00 91.38           C  
ATOM   2004  C   THR A 256      -9.805  -0.716 -10.242  1.00 91.38           C  
ATOM   2005  CB  THR A 256     -10.664  -2.502  -8.711  1.00 91.38           C  
ATOM   2006  O   THR A 256     -10.703  -0.399 -11.023  1.00 91.38           O  
ATOM   2007  CG2 THR A 256     -10.836  -2.941  -7.262  1.00 91.38           C  
ATOM   2008  OG1 THR A 256     -11.930  -2.574  -9.375  1.00 91.38           O  
ATOM   2009  N   ILE A 257      -8.594  -0.619 -10.539  1.00 93.94           N  
ATOM   2010  CA  ILE A 257      -8.102  -0.437 -11.906  1.00 93.94           C  
ATOM   2011  C   ILE A 257      -7.426  -1.719 -12.383  1.00 93.94           C  
ATOM   2012  CB  ILE A 257      -7.121   0.754 -12.000  1.00 93.94           C  
ATOM   2013  O   ILE A 257      -6.355  -2.086 -11.891  1.00 93.94           O  
ATOM   2014  CG1 ILE A 257      -7.730   1.997 -11.336  1.00 93.94           C  
ATOM   2015  CG2 ILE A 257      -6.754   1.034 -13.461  1.00 93.94           C  
ATOM   2016  CD1 ILE A 257      -6.789   3.195 -11.297  1.00 93.94           C  
ATOM   2017  N   ASP A 258      -7.988  -2.371 -13.383  1.00 92.75           N  
ATOM   2018  CA  ASP A 258      -7.484  -3.650 -13.875  1.00 92.75           C  
ATOM   2019  C   ASP A 258      -6.797  -3.482 -15.234  1.00 92.75           C  
ATOM   2020  CB  ASP A 258      -8.625  -4.668 -13.992  1.00 92.75           C  
ATOM   2021  O   ASP A 258      -7.363  -2.895 -16.156  1.00 92.75           O  
ATOM   2022  CG  ASP A 258      -9.172  -5.090 -12.641  1.00 92.75           C  
ATOM   2023  OD1 ASP A 258      -8.391  -5.250 -11.680  1.00 92.75           O  
ATOM   2024  OD2 ASP A 258     -10.406  -5.266 -12.531  1.00 92.75           O  
ATOM   2025  N   TRP A 259      -5.621  -3.955 -15.320  1.00 93.50           N  
ATOM   2026  CA  TRP A 259      -4.840  -3.967 -16.562  1.00 93.50           C  
ATOM   2027  C   TRP A 259      -4.637  -5.395 -17.062  1.00 93.50           C  
ATOM   2028  CB  TRP A 259      -3.486  -3.287 -16.344  1.00 93.50           C  
ATOM   2029  O   TRP A 259      -3.705  -6.078 -16.641  1.00 93.50           O  
ATOM   2030  CG  TRP A 259      -3.582  -1.832 -16.000  1.00 93.50           C  
ATOM   2031  CD1 TRP A 259      -3.705  -1.286 -14.758  1.00 93.50           C  
ATOM   2032  CD2 TRP A 259      -3.566  -0.734 -16.922  1.00 93.50           C  
ATOM   2033  CE2 TRP A 259      -3.684   0.449 -16.156  1.00 93.50           C  
ATOM   2034  CE3 TRP A 259      -3.463  -0.637 -18.312  1.00 93.50           C  
ATOM   2035  NE1 TRP A 259      -3.766   0.086 -14.844  1.00 93.50           N  
ATOM   2036  CH2 TRP A 259      -3.600   1.783 -18.109  1.00 93.50           C  
ATOM   2037  CZ2 TRP A 259      -3.701   1.717 -16.750  1.00 93.50           C  
ATOM   2038  CZ3 TRP A 259      -3.480   0.625 -18.891  1.00 93.50           C  
ATOM   2039  N   HIS A 260      -5.430  -5.918 -17.875  1.00 93.00           N  
ATOM   2040  CA  HIS A 260      -5.207  -7.180 -18.578  1.00 93.00           C  
ATOM   2041  C   HIS A 260      -4.699  -6.941 -19.984  1.00 93.00           C  
ATOM   2042  CB  HIS A 260      -6.496  -8.008 -18.609  1.00 93.00           C  
ATOM   2043  O   HIS A 260      -5.477  -6.605 -20.891  1.00 93.00           O  
ATOM   2044  CG  HIS A 260      -6.871  -8.594 -17.281  1.00 93.00           C  
ATOM   2045  CD2 HIS A 260      -7.898  -8.320 -16.453  1.00 93.00           C  
ATOM   2046  ND1 HIS A 260      -6.137  -9.594 -16.688  1.00 93.00           N  
ATOM   2047  CE1 HIS A 260      -6.703  -9.906 -15.531  1.00 93.00           C  
ATOM   2048  NE2 HIS A 260      -7.773  -9.148 -15.367  1.00 93.00           N  
ATOM   2049  N   CYS A 261      -3.439  -7.152 -20.234  1.00 93.31           N  
ATOM   2050  CA  CYS A 261      -2.811  -6.762 -21.484  1.00 93.31           C  
ATOM   2051  C   CYS A 261      -2.223  -7.973 -22.203  1.00 93.31           C  
ATOM   2052  CB  CYS A 261      -1.718  -5.723 -21.234  1.00 93.31           C  
ATOM   2053  O   CYS A 261      -1.451  -8.734 -21.609  1.00 93.31           O  
ATOM   2054  SG  CYS A 261      -2.332  -4.172 -20.547  1.00 93.31           S  
ATOM   2055  N   ASP A 262      -2.631  -8.141 -23.375  1.00 95.50           N  
ATOM   2056  CA  ASP A 262      -1.994  -9.094 -24.281  1.00 95.50           C  
ATOM   2057  C   ASP A 262      -0.940  -8.414 -25.156  1.00 95.50           C  
ATOM   2058  CB  ASP A 262      -3.041  -9.781 -25.172  1.00 95.50           C  
ATOM   2059  O   ASP A 262      -1.276  -7.719 -26.109  1.00 95.50           O  
ATOM   2060  CG  ASP A 262      -2.486 -10.969 -25.922  1.00 95.50           C  
ATOM   2061  OD1 ASP A 262      -1.248 -11.086 -26.062  1.00 95.50           O  
ATOM   2062  OD2 ASP A 262      -3.293 -11.797 -26.406  1.00 95.50           O  
ATOM   2063  N   LEU A 263       0.296  -8.586 -24.891  1.00 94.88           N  
ATOM   2064  CA  LEU A 263       1.389  -7.867 -25.531  1.00 94.88           C  
ATOM   2065  C   LEU A 263       1.768  -8.523 -26.859  1.00 94.88           C  
ATOM   2066  CB  LEU A 263       2.609  -7.812 -24.609  1.00 94.88           C  
ATOM   2067  O   LEU A 263       2.713  -8.086 -27.531  1.00 94.88           O  
ATOM   2068  CG  LEU A 263       2.430  -7.059 -23.297  1.00 94.88           C  
ATOM   2069  CD1 LEU A 263       3.707  -7.133 -22.469  1.00 94.88           C  
ATOM   2070  CD2 LEU A 263       2.043  -5.605 -23.562  1.00 94.88           C  
ATOM   2071  N   ASP A 264       1.065  -9.633 -27.141  1.00 94.12           N  
ATOM   2072  CA  ASP A 264       1.220 -10.141 -28.500  1.00 94.12           C  
ATOM   2073  C   ASP A 264       0.590  -9.188 -29.516  1.00 94.12           C  
ATOM   2074  CB  ASP A 264       0.598 -11.531 -28.625  1.00 94.12           C  
ATOM   2075  O   ASP A 264       0.978  -9.180 -30.688  1.00 94.12           O  
ATOM   2076  CG  ASP A 264       1.332 -12.586 -27.812  1.00 94.12           C  
ATOM   2077  OD1 ASP A 264       2.537 -12.406 -27.531  1.00 94.12           O  
ATOM   2078  OD2 ASP A 264       0.699 -13.602 -27.453  1.00 94.12           O  
ATOM   2079  N   TRP A 265      -0.354  -8.477 -29.062  1.00 93.12           N  
ATOM   2080  CA  TRP A 265      -0.953  -7.414 -29.859  1.00 93.12           C  
ATOM   2081  C   TRP A 265      -0.271  -6.078 -29.594  1.00 93.12           C  
ATOM   2082  CB  TRP A 265      -2.453  -7.305 -29.578  1.00 93.12           C  
ATOM   2083  O   TRP A 265       0.581  -5.973 -28.703  1.00 93.12           O  
ATOM   2084  CG  TRP A 265      -3.221  -8.562 -29.859  1.00 93.12           C  
ATOM   2085  CD1 TRP A 265      -3.508  -9.570 -28.984  1.00 93.12           C  
ATOM   2086  CD2 TRP A 265      -3.797  -8.938 -31.109  1.00 93.12           C  
ATOM   2087  CE2 TRP A 265      -4.422 -10.195 -30.922  1.00 93.12           C  
ATOM   2088  CE3 TRP A 265      -3.848  -8.344 -32.375  1.00 93.12           C  
ATOM   2089  NE1 TRP A 265      -4.230 -10.555 -29.609  1.00 93.12           N  
ATOM   2090  CH2 TRP A 265      -5.121 -10.258 -33.188  1.00 93.12           C  
ATOM   2091  CZ2 TRP A 265      -5.086 -10.859 -31.953  1.00 93.12           C  
ATOM   2092  CZ3 TRP A 265      -4.512  -9.008 -33.406  1.00 93.12           C  
ATOM   2093  N   HIS A 266      -0.597  -5.172 -30.391  1.00 91.81           N  
ATOM   2094  CA  HIS A 266      -0.041  -3.836 -30.219  1.00 91.81           C  
ATOM   2095  C   HIS A 266      -0.407  -3.270 -28.844  1.00 91.81           C  
ATOM   2096  CB  HIS A 266      -0.528  -2.895 -31.312  1.00 91.81           C  
ATOM   2097  O   HIS A 266      -1.505  -3.518 -28.344  1.00 91.81           O  
ATOM   2098  CG  HIS A 266       0.292  -1.652 -31.453  1.00 91.81           C  
ATOM   2099  CD2 HIS A 266       1.387  -1.388 -32.219  1.00 91.81           C  
ATOM   2100  ND1 HIS A 266       0.014  -0.497 -30.750  1.00 91.81           N  
ATOM   2101  CE1 HIS A 266       0.904   0.428 -31.078  1.00 91.81           C  
ATOM   2102  NE2 HIS A 266       1.748  -0.087 -31.953  1.00 91.81           N  
ATOM   2103  N   VAL A 267       0.411  -2.543 -28.156  1.00 91.00           N  
ATOM   2104  CA  VAL A 267       0.310  -2.031 -26.797  1.00 91.00           C  
ATOM   2105  C   VAL A 267      -0.912  -1.123 -26.672  1.00 91.00           C  
ATOM   2106  CB  VAL A 267       1.586  -1.265 -26.391  1.00 91.00           C  
ATOM   2107  O   VAL A 267      -1.426  -0.906 -25.578  1.00 91.00           O  
ATOM   2108  CG1 VAL A 267       1.374  -0.541 -25.062  1.00 91.00           C  
ATOM   2109  CG2 VAL A 267       2.775  -2.219 -26.297  1.00 91.00           C  
ATOM   2110  N   ARG A 268      -1.491  -0.659 -27.766  1.00 89.50           N  
ATOM   2111  CA  ARG A 268      -2.648   0.229 -27.766  1.00 89.50           C  
ATOM   2112  C   ARG A 268      -3.889  -0.491 -27.234  1.00 89.50           C  
ATOM   2113  CB  ARG A 268      -2.914   0.780 -29.156  1.00 89.50           C  
ATOM   2114  O   ARG A 268      -4.848   0.150 -26.812  1.00 89.50           O  
ATOM   2115  CG  ARG A 268      -1.858   1.760 -29.641  1.00 89.50           C  
ATOM   2116  CD  ARG A 268      -2.168   2.273 -31.047  1.00 89.50           C  
ATOM   2117  NE  ARG A 268      -1.150   3.211 -31.516  1.00 89.50           N  
ATOM   2118  NH1 ARG A 268      -2.074   3.486 -33.625  1.00 89.50           N  
ATOM   2119  NH2 ARG A 268      -0.155   4.605 -33.031  1.00 89.50           N  
ATOM   2120  CZ  ARG A 268      -1.129   3.766 -32.719  1.00 89.50           C  
ATOM   2121  N   HIS A 269      -3.826  -1.794 -27.344  1.00 91.44           N  
ATOM   2122  CA  HIS A 269      -4.977  -2.568 -26.891  1.00 91.44           C  
ATOM   2123  C   HIS A 269      -4.926  -2.809 -25.375  1.00 91.44           C  
ATOM   2124  CB  HIS A 269      -5.047  -3.904 -27.625  1.00 91.44           C  
ATOM   2125  O   HIS A 269      -5.891  -3.307 -24.797  1.00 91.44           O  
ATOM   2126  CG  HIS A 269      -5.348  -3.768 -29.094  1.00 91.44           C  
ATOM   2127  CD2 HIS A 269      -6.527  -3.684 -29.750  1.00 91.44           C  
ATOM   2128  ND1 HIS A 269      -4.363  -3.703 -30.047  1.00 91.44           N  
ATOM   2129  CE1 HIS A 269      -4.926  -3.584 -31.234  1.00 91.44           C  
ATOM   2130  NE2 HIS A 269      -6.238  -3.570 -31.078  1.00 91.44           N  
ATOM   2131  N   CYS A 270      -3.855  -2.484 -24.766  1.00 92.81           N  
ATOM   2132  CA  CYS A 270      -3.736  -2.529 -23.312  1.00 92.81           C  
ATOM   2133  C   CYS A 270      -4.430  -1.333 -22.672  1.00 92.81           C  
ATOM   2134  CB  CYS A 270      -2.266  -2.564 -22.891  1.00 92.81           C  
ATOM   2135  O   CYS A 270      -3.889  -0.225 -22.672  1.00 92.81           O  
ATOM   2136  SG  CYS A 270      -2.018  -2.816 -21.125  1.00 92.81           S  
ATOM   2137  N   ARG A 271      -5.605  -1.558 -22.172  1.00 93.56           N  
ATOM   2138  CA  ARG A 271      -6.426  -0.486 -21.609  1.00 93.56           C  
ATOM   2139  C   ARG A 271      -6.918  -0.842 -20.219  1.00 93.56           C  
ATOM   2140  CB  ARG A 271      -7.613  -0.188 -22.531  1.00 93.56           C  
ATOM   2141  O   ARG A 271      -7.168  -2.012 -19.922  1.00 93.56           O  
ATOM   2142  CG  ARG A 271      -7.219   0.224 -23.938  1.00 93.56           C  
ATOM   2143  CD  ARG A 271      -8.438   0.366 -24.844  1.00 93.56           C  
ATOM   2144  NE  ARG A 271      -8.055   0.798 -26.188  1.00 93.56           N  
ATOM   2145  NH1 ARG A 271     -10.203   0.746 -27.031  1.00 93.56           N  
ATOM   2146  NH2 ARG A 271      -8.453   1.365 -28.375  1.00 93.56           N  
ATOM   2147  CZ  ARG A 271      -8.906   0.969 -27.203  1.00 93.56           C  
ATOM   2148  N   PRO A 272      -7.055   0.193 -19.422  1.00 94.44           N  
ATOM   2149  CA  PRO A 272      -7.520  -0.053 -18.047  1.00 94.44           C  
ATOM   2150  C   PRO A 272      -9.039  -0.226 -17.969  1.00 94.44           C  
ATOM   2151  CB  PRO A 272      -7.070   1.199 -17.297  1.00 94.44           C  
ATOM   2152  O   PRO A 272      -9.773   0.328 -18.797  1.00 94.44           O  
ATOM   2153  CG  PRO A 272      -7.102   2.293 -18.312  1.00 94.44           C  
ATOM   2154  CD  PRO A 272      -6.688   1.722 -19.641  1.00 94.44           C  
ATOM   2155  N   ILE A 273      -9.484  -0.999 -17.031  1.00 94.50           N  
ATOM   2156  CA  ILE A 273     -10.898  -1.164 -16.703  1.00 94.50           C  
ATOM   2157  C   ILE A 273     -11.148  -0.736 -15.258  1.00 94.50           C  
ATOM   2158  CB  ILE A 273     -11.359  -2.623 -16.922  1.00 94.50           C  
ATOM   2159  O   ILE A 273     -10.508  -1.248 -14.336  1.00 94.50           O  
ATOM   2160  CG1 ILE A 273     -11.180  -3.029 -18.375  1.00 94.50           C  
ATOM   2161  CG2 ILE A 273     -12.812  -2.797 -16.469  1.00 94.50           C  
ATOM   2162  CD1 ILE A 273     -11.398  -4.512 -18.641  1.00 94.50           C  
ATOM   2163  N   TYR A 274     -12.109   0.180 -15.086  1.00 94.81           N  
ATOM   2164  CA  TYR A 274     -12.422   0.707 -13.766  1.00 94.81           C  
ATOM   2165  C   TYR A 274     -13.656   0.028 -13.180  1.00 94.81           C  
ATOM   2166  CB  TYR A 274     -12.641   2.223 -13.828  1.00 94.81           C  
ATOM   2167  O   TYR A 274     -14.672  -0.113 -13.859  1.00 94.81           O  
ATOM   2168  CG  TYR A 274     -11.445   2.984 -14.352  1.00 94.81           C  
ATOM   2169  CD1 TYR A 274     -10.391   3.340 -13.516  1.00 94.81           C  
ATOM   2170  CD2 TYR A 274     -11.375   3.354 -15.695  1.00 94.81           C  
ATOM   2171  CE1 TYR A 274      -9.297   4.047 -14.000  1.00 94.81           C  
ATOM   2172  CE2 TYR A 274     -10.281   4.059 -16.188  1.00 94.81           C  
ATOM   2173  OH  TYR A 274      -8.164   5.098 -15.812  1.00 94.81           O  
ATOM   2174  CZ  TYR A 274      -9.250   4.398 -15.336  1.00 94.81           C  
ATOM   2175  N   GLU A 275     -13.555  -0.382 -11.961  1.00 91.38           N  
ATOM   2176  CA  GLU A 275     -14.680  -0.944 -11.211  1.00 91.38           C  
ATOM   2177  C   GLU A 275     -14.789  -0.322  -9.828  1.00 91.38           C  
ATOM   2178  CB  GLU A 275     -14.539  -2.465 -11.102  1.00 91.38           C  
ATOM   2179  O   GLU A 275     -13.781   0.062  -9.227  1.00 91.38           O  
ATOM   2180  CG  GLU A 275     -14.727  -3.199 -12.422  1.00 91.38           C  
ATOM   2181  CD  GLU A 275     -14.617  -4.711 -12.289  1.00 91.38           C  
ATOM   2182  OE1 GLU A 275     -14.953  -5.430 -13.250  1.00 91.38           O  
ATOM   2183  OE2 GLU A 275     -14.188  -5.176 -11.203  1.00 91.38           O  
ATOM   2184  N   PHE A 276     -15.977  -0.233  -9.312  1.00 91.69           N  
ATOM   2185  CA  PHE A 276     -16.250   0.412  -8.031  1.00 91.69           C  
ATOM   2186  C   PHE A 276     -16.969  -0.539  -7.090  1.00 91.69           C  
ATOM   2187  CB  PHE A 276     -17.078   1.685  -8.234  1.00 91.69           C  
ATOM   2188  O   PHE A 276     -17.906  -1.238  -7.500  1.00 91.69           O  
ATOM   2189  CG  PHE A 276     -16.562   2.576  -9.328  1.00 91.69           C  
ATOM   2190  CD1 PHE A 276     -15.469   3.410  -9.109  1.00 91.69           C  
ATOM   2191  CD2 PHE A 276     -17.156   2.578 -10.578  1.00 91.69           C  
ATOM   2192  CE1 PHE A 276     -14.992   4.238 -10.125  1.00 91.69           C  
ATOM   2193  CE2 PHE A 276     -16.688   3.400 -11.602  1.00 91.69           C  
ATOM   2194  CZ  PHE A 276     -15.602   4.230 -11.367  1.00 91.69           C  
ATOM   2195  N   HIS A 277     -16.438  -0.551  -5.879  1.00 83.88           N  
ATOM   2196  CA  HIS A 277     -16.984  -1.479  -4.898  1.00 83.88           C  
ATOM   2197  C   HIS A 277     -17.312  -0.771  -3.588  1.00 83.88           C  
ATOM   2198  CB  HIS A 277     -16.016  -2.637  -4.648  1.00 83.88           C  
ATOM   2199  O   HIS A 277     -16.594   0.145  -3.182  1.00 83.88           O  
ATOM   2200  CG  HIS A 277     -15.492  -3.258  -5.902  1.00 83.88           C  
ATOM   2201  CD2 HIS A 277     -14.305  -3.109  -6.531  1.00 83.88           C  
ATOM   2202  ND1 HIS A 277     -16.219  -4.148  -6.656  1.00 83.88           N  
ATOM   2203  CE1 HIS A 277     -15.500  -4.527  -7.699  1.00 83.88           C  
ATOM   2204  NE2 HIS A 277     -14.328  -3.908  -7.648  1.00 83.88           N  
ATOM   2205  N   GLY A 278     -18.453  -1.104  -3.043  1.00 77.50           N  
ATOM   2206  CA  GLY A 278     -18.766  -0.656  -1.696  1.00 77.50           C  
ATOM   2207  C   GLY A 278     -18.328  -1.631  -0.624  1.00 77.50           C  
ATOM   2208  O   GLY A 278     -18.578  -2.832  -0.722  1.00 77.50           O  
ATOM   2209  N   LEU A 279     -17.312  -1.363   0.181  1.00 63.56           N  
ATOM   2210  CA  LEU A 279     -16.766  -2.262   1.195  1.00 63.56           C  
ATOM   2211  C   LEU A 279     -17.641  -2.256   2.447  1.00 63.56           C  
ATOM   2212  CB  LEU A 279     -15.336  -1.863   1.556  1.00 63.56           C  
ATOM   2213  O   LEU A 279     -17.375  -2.998   3.396  1.00 63.56           O  
ATOM   2214  CG  LEU A 279     -14.281  -2.078   0.470  1.00 63.56           C  
ATOM   2215  CD1 LEU A 279     -13.023  -1.286   0.795  1.00 63.56           C  
ATOM   2216  CD2 LEU A 279     -13.969  -3.562   0.319  1.00 63.56           C  
ATOM   2217  N   TYR A 280     -18.625  -1.384   2.723  1.00 56.59           N  
ATOM   2218  CA  TYR A 280     -19.328  -1.337   3.996  1.00 56.59           C  
ATOM   2219  C   TYR A 280     -20.609  -2.158   3.936  1.00 56.59           C  
ATOM   2220  CB  TYR A 280     -19.656   0.110   4.379  1.00 56.59           C  
ATOM   2221  O   TYR A 280     -21.344  -2.105   2.943  1.00 56.59           O  
ATOM   2222  CG  TYR A 280     -18.609   0.756   5.254  1.00 56.59           C  
ATOM   2223  CD1 TYR A 280     -18.672   0.660   6.641  1.00 56.59           C  
ATOM   2224  CD2 TYR A 280     -17.547   1.465   4.695  1.00 56.59           C  
ATOM   2225  CE1 TYR A 280     -17.719   1.255   7.453  1.00 56.59           C  
ATOM   2226  CE2 TYR A 280     -16.594   2.064   5.496  1.00 56.59           C  
ATOM   2227  OH  TYR A 280     -15.727   2.545   7.672  1.00 56.59           O  
ATOM   2228  CZ  TYR A 280     -16.672   1.954   6.871  1.00 56.59           C  
ATOM   2229  N   GLU A 281     -20.562  -3.436   4.543  1.00 54.31           N  
ATOM   2230  CA  GLU A 281     -21.812  -4.172   4.746  1.00 54.31           C  
ATOM   2231  C   GLU A 281     -22.719  -3.445   5.730  1.00 54.31           C  
ATOM   2232  CB  GLU A 281     -21.516  -5.590   5.246  1.00 54.31           C  
ATOM   2233  O   GLU A 281     -22.281  -2.564   6.469  1.00 54.31           O  
ATOM   2234  CG  GLU A 281     -21.500  -6.637   4.145  1.00 54.31           C  
ATOM   2235  CD  GLU A 281     -21.312  -8.055   4.664  1.00 54.31           C  
ATOM   2236  OE1 GLU A 281     -21.312  -9.008   3.850  1.00 54.31           O  
ATOM   2237  OE2 GLU A 281     -21.172  -8.211   5.898  1.00 54.31           O  
ATOM   2238  N   GLU A 282     -24.047  -3.883   5.773  1.00 48.59           N  
ATOM   2239  CA  GLU A 282     -25.250  -3.459   6.500  1.00 48.59           C  
ATOM   2240  C   GLU A 282     -24.984  -3.395   8.000  1.00 48.59           C  
ATOM   2241  CB  GLU A 282     -26.422  -4.398   6.207  1.00 48.59           C  
ATOM   2242  O   GLU A 282     -25.766  -2.807   8.750  1.00 48.59           O  
ATOM   2243  CG  GLU A 282     -27.250  -3.996   4.996  1.00 48.59           C  
ATOM   2244  CD  GLU A 282     -28.453  -4.895   4.770  1.00 48.59           C  
ATOM   2245  OE1 GLU A 282     -29.281  -4.586   3.881  1.00 48.59           O  
ATOM   2246  OE2 GLU A 282     -28.562  -5.914   5.484  1.00 48.59           O  
ATOM   2247  N   LYS A 283     -24.031  -4.266   8.633  1.00 54.19           N  
ATOM   2248  CA  LYS A 283     -24.203  -4.352  10.086  1.00 54.19           C  
ATOM   2249  C   LYS A 283     -23.766  -3.059  10.766  1.00 54.19           C  
ATOM   2250  CB  LYS A 283     -23.406  -5.535  10.648  1.00 54.19           C  
ATOM   2251  O   LYS A 283     -22.797  -2.424  10.336  1.00 54.19           O  
ATOM   2252  CG  LYS A 283     -24.250  -6.793  10.859  1.00 54.19           C  
ATOM   2253  CD  LYS A 283     -23.422  -7.906  11.484  1.00 54.19           C  
ATOM   2254  CE  LYS A 283     -24.219  -9.195  11.617  1.00 54.19           C  
ATOM   2255  NZ  LYS A 283     -23.406 -10.305  12.188  1.00 54.19           N  
ATOM   2256  N   ASN A 284     -24.656  -2.475  11.680  1.00 56.22           N  
ATOM   2257  CA  ASN A 284     -24.875  -1.252  12.453  1.00 56.22           C  
ATOM   2258  C   ASN A 284     -23.781  -1.041  13.492  1.00 56.22           C  
ATOM   2259  CB  ASN A 284     -26.250  -1.276  13.125  1.00 56.22           C  
ATOM   2260  O   ASN A 284     -23.938  -0.251  14.422  1.00 56.22           O  
ATOM   2261  CG  ASN A 284     -27.328  -0.671  12.258  1.00 56.22           C  
ATOM   2262  ND2 ASN A 284     -28.594  -0.908  12.625  1.00 56.22           N  
ATOM   2263  OD1 ASN A 284     -27.047   0.004  11.266  1.00 56.22           O  
ATOM   2264  N   LEU A 285     -22.750  -1.909  13.602  1.00 59.19           N  
ATOM   2265  CA  LEU A 285     -21.953  -1.708  14.805  1.00 59.19           C  
ATOM   2266  C   LEU A 285     -21.047  -0.495  14.656  1.00 59.19           C  
ATOM   2267  CB  LEU A 285     -21.109  -2.955  15.109  1.00 59.19           C  
ATOM   2268  O   LEU A 285     -20.906   0.301  15.586  1.00 59.19           O  
ATOM   2269  CG  LEU A 285     -21.719  -3.943  16.109  1.00 59.19           C  
ATOM   2270  CD1 LEU A 285     -21.578  -5.371  15.602  1.00 59.19           C  
ATOM   2271  CD2 LEU A 285     -21.047  -3.791  17.469  1.00 59.19           C  
ATOM   2272  N   SER A 286     -20.375  -0.303  13.766  1.00 61.44           N  
ATOM   2273  CA  SER A 286     -19.516   0.868  13.594  1.00 61.44           C  
ATOM   2274  C   SER A 286     -19.656   1.447  12.188  1.00 61.44           C  
ATOM   2275  CB  SER A 286     -18.047   0.513  13.867  1.00 61.44           C  
ATOM   2276  O   SER A 286     -18.750   1.300  11.359  1.00 61.44           O  
ATOM   2277  OG  SER A 286     -17.234   1.667  13.797  1.00 61.44           O  
ATOM   2278  N   PRO A 287     -20.953   2.150  12.312  1.00 70.19           N  
ATOM   2279  CA  PRO A 287     -21.188   2.707  10.977  1.00 70.19           C  
ATOM   2280  C   PRO A 287     -20.375   3.971  10.711  1.00 70.19           C  
ATOM   2281  CB  PRO A 287     -22.688   3.016  10.984  1.00 70.19           C  
ATOM   2282  O   PRO A 287     -20.047   4.707  11.641  1.00 70.19           O  
ATOM   2283  CG  PRO A 287     -23.047   3.115  12.430  1.00 70.19           C  
ATOM   2284  CD  PRO A 287     -22.016   2.377  13.234  1.00 70.19           C  
ATOM   2285  N   GLY A 288     -19.672   4.098   9.688  1.00 81.50           N  
ATOM   2286  CA  GLY A 288     -19.094   5.348   9.219  1.00 81.50           C  
ATOM   2287  C   GLY A 288     -17.578   5.395   9.344  1.00 81.50           C  
ATOM   2288  O   GLY A 288     -16.953   4.398   9.719  1.00 81.50           O  
ATOM   2289  N   PHE A 289     -17.000   6.438   9.047  1.00 90.19           N  
ATOM   2290  CA  PHE A 289     -15.570   6.711   9.094  1.00 90.19           C  
ATOM   2291  C   PHE A 289     -15.312   8.148   9.516  1.00 90.19           C  
ATOM   2292  CB  PHE A 289     -14.930   6.434   7.730  1.00 90.19           C  
ATOM   2293  O   PHE A 289     -15.781   9.086   8.867  1.00 90.19           O  
ATOM   2294  CG  PHE A 289     -13.469   6.805   7.664  1.00 90.19           C  
ATOM   2295  CD1 PHE A 289     -13.062   7.957   7.000  1.00 90.19           C  
ATOM   2296  CD2 PHE A 289     -12.508   6.004   8.266  1.00 90.19           C  
ATOM   2297  CE1 PHE A 289     -11.719   8.305   6.934  1.00 90.19           C  
ATOM   2298  CE2 PHE A 289     -11.156   6.344   8.203  1.00 90.19           C  
ATOM   2299  CZ  PHE A 289     -10.766   7.496   7.535  1.00 90.19           C  
ATOM   2300  N   ASN A 290     -14.648   8.219  10.648  1.00 94.69           N  
ATOM   2301  CA  ASN A 290     -14.305   9.555  11.133  1.00 94.69           C  
ATOM   2302  C   ASN A 290     -12.930   9.570  11.797  1.00 94.69           C  
ATOM   2303  CB  ASN A 290     -15.367  10.062  12.109  1.00 94.69           C  
ATOM   2304  O   ASN A 290     -12.398   8.516  12.156  1.00 94.69           O  
ATOM   2305  CG  ASN A 290     -15.508   9.188  13.336  1.00 94.69           C  
ATOM   2306  ND2 ASN A 290     -16.641   8.500  13.453  1.00 94.69           N  
ATOM   2307  OD1 ASN A 290     -14.602   9.133  14.180  1.00 94.69           O  
ATOM   2308  N   PHE A 291     -12.328  10.672  11.898  1.00 95.88           N  
ATOM   2309  CA  PHE A 291     -11.062  10.883  12.594  1.00 95.88           C  
ATOM   2310  C   PHE A 291     -10.953  12.312  13.109  1.00 95.88           C  
ATOM   2311  CB  PHE A 291      -9.883  10.578  11.664  1.00 95.88           C  
ATOM   2312  O   PHE A 291     -11.828  13.141  12.836  1.00 95.88           O  
ATOM   2313  CG  PHE A 291      -9.758  11.523  10.500  1.00 95.88           C  
ATOM   2314  CD1 PHE A 291     -10.531  11.336   9.359  1.00 95.88           C  
ATOM   2315  CD2 PHE A 291      -8.875  12.586  10.547  1.00 95.88           C  
ATOM   2316  CE1 PHE A 291     -10.422  12.211   8.273  1.00 95.88           C  
ATOM   2317  CE2 PHE A 291      -8.766  13.469   9.469  1.00 95.88           C  
ATOM   2318  CZ  PHE A 291      -9.539  13.273   8.336  1.00 95.88           C  
ATOM   2319  N   ARG A 292      -9.938  12.586  13.898  1.00 96.94           N  
ATOM   2320  CA  ARG A 292      -9.742  13.898  14.508  1.00 96.94           C  
ATOM   2321  C   ARG A 292      -8.398  14.492  14.102  1.00 96.94           C  
ATOM   2322  CB  ARG A 292      -9.844  13.805  16.031  1.00 96.94           C  
ATOM   2323  O   ARG A 292      -7.402  13.773  13.992  1.00 96.94           O  
ATOM   2324  CG  ARG A 292     -11.250  13.562  16.547  1.00 96.94           C  
ATOM   2325  CD  ARG A 292     -11.297  13.516  18.062  1.00 96.94           C  
ATOM   2326  NE  ARG A 292     -12.664  13.352  18.562  1.00 96.94           N  
ATOM   2327  NH1 ARG A 292     -12.523  11.062  18.812  1.00 96.94           N  
ATOM   2328  NH2 ARG A 292     -14.461  12.164  19.344  1.00 96.94           N  
ATOM   2329  CZ  ARG A 292     -13.211  12.195  18.906  1.00 96.94           C  
ATOM   2330  N   PHE A 293      -8.398  15.766  13.867  1.00 96.38           N  
ATOM   2331  CA  PHE A 293      -7.164  16.500  13.641  1.00 96.38           C  
ATOM   2332  C   PHE A 293      -7.289  17.938  14.172  1.00 96.38           C  
ATOM   2333  CB  PHE A 293      -6.812  16.531  12.148  1.00 96.38           C  
ATOM   2334  O   PHE A 293      -8.391  18.391  14.484  1.00 96.38           O  
ATOM   2335  CG  PHE A 293      -7.539  17.594  11.375  1.00 96.38           C  
ATOM   2336  CD1 PHE A 293      -8.844  17.391  10.945  1.00 96.38           C  
ATOM   2337  CD2 PHE A 293      -6.914  18.797  11.070  1.00 96.38           C  
ATOM   2338  CE1 PHE A 293      -9.516  18.375  10.219  1.00 96.38           C  
ATOM   2339  CE2 PHE A 293      -7.578  19.781  10.352  1.00 96.38           C  
ATOM   2340  CZ  PHE A 293      -8.883  19.578   9.930  1.00 96.38           C  
ATOM   2341  N   ALA A 294      -6.137  18.594  14.375  1.00 96.44           N  
ATOM   2342  CA  ALA A 294      -6.145  19.922  14.984  1.00 96.44           C  
ATOM   2343  C   ALA A 294      -5.293  20.906  14.188  1.00 96.44           C  
ATOM   2344  CB  ALA A 294      -5.645  19.844  16.422  1.00 96.44           C  
ATOM   2345  O   ALA A 294      -4.285  20.516  13.594  1.00 96.44           O  
ATOM   2346  N   ARG A 295      -5.754  22.172  14.062  1.00 95.25           N  
ATOM   2347  CA  ARG A 295      -4.980  23.297  13.562  1.00 95.25           C  
ATOM   2348  C   ARG A 295      -4.418  24.125  14.711  1.00 95.25           C  
ATOM   2349  CB  ARG A 295      -5.836  24.172  12.648  1.00 95.25           C  
ATOM   2350  O   ARG A 295      -5.172  24.766  15.453  1.00 95.25           O  
ATOM   2351  CG  ARG A 295      -6.254  23.500  11.352  1.00 95.25           C  
ATOM   2352  CD  ARG A 295      -7.223  24.359  10.555  1.00 95.25           C  
ATOM   2353  NE  ARG A 295      -7.641  23.703   9.320  1.00 95.25           N  
ATOM   2354  NH1 ARG A 295      -9.320  25.203   8.836  1.00 95.25           N  
ATOM   2355  NH2 ARG A 295      -8.922  23.438   7.438  1.00 95.25           N  
ATOM   2356  CZ  ARG A 295      -8.625  24.109   8.531  1.00 95.25           C  
ATOM   2357  N   HIS A 296      -3.162  24.172  14.844  1.00 94.25           N  
ATOM   2358  CA  HIS A 296      -2.520  24.844  15.969  1.00 94.25           C  
ATOM   2359  C   HIS A 296      -2.156  26.281  15.617  1.00 94.25           C  
ATOM   2360  CB  HIS A 296      -1.269  24.078  16.406  1.00 94.25           C  
ATOM   2361  O   HIS A 296      -1.832  26.578  14.461  1.00 94.25           O  
ATOM   2362  CG  HIS A 296      -1.561  22.734  16.969  1.00 94.25           C  
ATOM   2363  CD2 HIS A 296      -1.684  21.516  16.375  1.00 94.25           C  
ATOM   2364  ND1 HIS A 296      -1.767  22.516  18.328  1.00 94.25           N  
ATOM   2365  CE1 HIS A 296      -2.004  21.234  18.531  1.00 94.25           C  
ATOM   2366  NE2 HIS A 296      -1.959  20.609  17.359  1.00 94.25           N  
ATOM   2367  N   PHE A 297      -2.271  27.141  16.531  1.00 93.75           N  
ATOM   2368  CA  PHE A 297      -1.860  28.531  16.375  1.00 93.75           C  
ATOM   2369  C   PHE A 297      -1.479  29.141  17.719  1.00 93.75           C  
ATOM   2370  CB  PHE A 297      -2.977  29.359  15.734  1.00 93.75           C  
ATOM   2371  O   PHE A 297      -1.646  28.500  18.766  1.00 93.75           O  
ATOM   2372  CG  PHE A 297      -4.246  29.391  16.531  1.00 93.75           C  
ATOM   2373  CD1 PHE A 297      -5.191  28.391  16.422  1.00 93.75           C  
ATOM   2374  CD2 PHE A 297      -4.500  30.453  17.406  1.00 93.75           C  
ATOM   2375  CE1 PHE A 297      -6.367  28.422  17.156  1.00 93.75           C  
ATOM   2376  CE2 PHE A 297      -5.672  30.484  18.156  1.00 93.75           C  
ATOM   2377  CZ  PHE A 297      -6.605  29.469  18.031  1.00 93.75           C  
ATOM   2378  N   VAL A 298      -0.814  30.281  17.703  1.00 93.12           N  
ATOM   2379  CA  VAL A 298      -0.373  30.969  18.906  1.00 93.12           C  
ATOM   2380  C   VAL A 298      -0.888  32.406  18.891  1.00 93.12           C  
ATOM   2381  CB  VAL A 298       1.167  30.953  19.031  1.00 93.12           C  
ATOM   2382  O   VAL A 298      -0.799  33.094  17.875  1.00 93.12           O  
ATOM   2383  CG1 VAL A 298       1.613  31.766  20.250  1.00 93.12           C  
ATOM   2384  CG2 VAL A 298       1.681  29.516  19.141  1.00 93.12           C  
ATOM   2385  N   GLU A 299      -1.551  32.750  19.938  1.00 90.50           N  
ATOM   2386  CA  GLU A 299      -1.987  34.125  20.141  1.00 90.50           C  
ATOM   2387  C   GLU A 299      -1.520  34.656  21.500  1.00 90.50           C  
ATOM   2388  CB  GLU A 299      -3.512  34.250  20.031  1.00 90.50           C  
ATOM   2389  O   GLU A 299      -1.833  34.062  22.531  1.00 90.50           O  
ATOM   2390  CG  GLU A 299      -4.016  35.656  19.797  1.00 90.50           C  
ATOM   2391  CD  GLU A 299      -5.512  35.719  19.531  1.00 90.50           C  
ATOM   2392  OE1 GLU A 299      -5.918  36.281  18.484  1.00 90.50           O  
ATOM   2393  OE2 GLU A 299      -6.285  35.188  20.359  1.00 90.50           O  
ATOM   2394  N   ASN A 300      -0.762  35.719  21.562  1.00 88.06           N  
ATOM   2395  CA  ASN A 300      -0.230  36.312  22.766  1.00 88.06           C  
ATOM   2396  C   ASN A 300       0.600  35.344  23.578  1.00 88.06           C  
ATOM   2397  CB  ASN A 300      -1.364  36.906  23.625  1.00 88.06           C  
ATOM   2398  O   ASN A 300       0.426  35.219  24.797  1.00 88.06           O  
ATOM   2399  CG  ASN A 300      -2.135  38.000  22.906  1.00 88.06           C  
ATOM   2400  ND2 ASN A 300      -3.434  38.062  23.172  1.00 88.06           N  
ATOM   2401  OD1 ASN A 300      -1.567  38.750  22.141  1.00 88.06           O  
ATOM   2402  N   GLY A 301       1.392  34.469  22.891  1.00 86.50           N  
ATOM   2403  CA  GLY A 301       2.328  33.562  23.531  1.00 86.50           C  
ATOM   2404  C   GLY A 301       1.673  32.281  24.047  1.00 86.50           C  
ATOM   2405  O   GLY A 301       2.344  31.422  24.609  1.00 86.50           O  
ATOM   2406  N   THR A 302       0.381  32.250  23.984  1.00 90.81           N  
ATOM   2407  CA  THR A 302      -0.348  31.062  24.438  1.00 90.81           C  
ATOM   2408  C   THR A 302      -0.714  30.172  23.250  1.00 90.81           C  
ATOM   2409  CB  THR A 302      -1.625  31.453  25.203  1.00 90.81           C  
ATOM   2410  O   THR A 302      -1.126  30.656  22.203  1.00 90.81           O  
ATOM   2411  CG2 THR A 302      -2.342  30.219  25.750  1.00 90.81           C  
ATOM   2412  OG1 THR A 302      -1.275  32.312  26.297  1.00 90.81           O  
ATOM   2413  N   ASN A 303      -0.532  28.891  23.406  1.00 91.94           N  
ATOM   2414  CA  ASN A 303      -0.834  27.922  22.359  1.00 91.94           C  
ATOM   2415  C   ASN A 303      -2.316  27.547  22.344  1.00 91.94           C  
ATOM   2416  CB  ASN A 303       0.018  26.656  22.547  1.00 91.94           C  
ATOM   2417  O   ASN A 303      -2.889  27.203  23.391  1.00 91.94           O  
ATOM   2418  CG  ASN A 303       1.498  26.922  22.344  1.00 91.94           C  
ATOM   2419  ND2 ASN A 303       2.309  26.500  23.312  1.00 91.94           N  
ATOM   2420  OD1 ASN A 303       1.910  27.500  21.344  1.00 91.94           O  
ATOM   2421  N   TYR A 304      -2.990  27.656  21.219  1.00 95.12           N  
ATOM   2422  CA  TYR A 304      -4.379  27.281  20.984  1.00 95.12           C  
ATOM   2423  C   TYR A 304      -4.488  26.281  19.828  1.00 95.12           C  
ATOM   2424  CB  TYR A 304      -5.230  28.516  20.688  1.00 95.12           C  
ATOM   2425  O   TYR A 304      -3.523  26.078  19.094  1.00 95.12           O  
ATOM   2426  CG  TYR A 304      -5.297  29.500  21.828  1.00 95.12           C  
ATOM   2427  CD1 TYR A 304      -6.262  29.359  22.828  1.00 95.12           C  
ATOM   2428  CD2 TYR A 304      -4.398  30.547  21.922  1.00 95.12           C  
ATOM   2429  CE1 TYR A 304      -6.328  30.266  23.891  1.00 95.12           C  
ATOM   2430  CE2 TYR A 304      -4.453  31.453  22.969  1.00 95.12           C  
ATOM   2431  OH  TYR A 304      -5.480  32.219  24.984  1.00 95.12           O  
ATOM   2432  CZ  TYR A 304      -5.422  31.312  23.953  1.00 95.12           C  
ATOM   2433  N   ARG A 305      -5.648  25.641  19.797  1.00 96.19           N  
ATOM   2434  CA  ARG A 305      -5.902  24.828  18.625  1.00 96.19           C  
ATOM   2435  C   ARG A 305      -7.391  24.766  18.297  1.00 96.19           C  
ATOM   2436  CB  ARG A 305      -5.359  23.406  18.828  1.00 96.19           C  
ATOM   2437  O   ARG A 305      -8.227  24.984  19.188  1.00 96.19           O  
ATOM   2438  CG  ARG A 305      -6.199  22.562  19.781  1.00 96.19           C  
ATOM   2439  CD  ARG A 305      -5.660  21.141  19.891  1.00 96.19           C  
ATOM   2440  NE  ARG A 305      -6.516  20.297  20.719  1.00 96.19           N  
ATOM   2441  NH1 ARG A 305      -5.176  18.422  20.578  1.00 96.19           N  
ATOM   2442  NH2 ARG A 305      -7.117  18.359  21.797  1.00 96.19           N  
ATOM   2443  CZ  ARG A 305      -6.270  19.031  21.031  1.00 96.19           C  
ATOM   2444  N   HIS A 306      -7.691  24.641  17.000  1.00 95.50           N  
ATOM   2445  CA  HIS A 306      -9.023  24.250  16.562  1.00 95.50           C  
ATOM   2446  C   HIS A 306      -9.094  22.734  16.328  1.00 95.50           C  
ATOM   2447  CB  HIS A 306      -9.406  24.984  15.281  1.00 95.50           C  
ATOM   2448  O   HIS A 306      -8.367  22.203  15.500  1.00 95.50           O  
ATOM   2449  CG  HIS A 306      -9.383  26.484  15.422  1.00 95.50           C  
ATOM   2450  CD2 HIS A 306      -8.742  27.438  14.703  1.00 95.50           C  
ATOM   2451  ND1 HIS A 306     -10.086  27.141  16.406  1.00 95.50           N  
ATOM   2452  CE1 HIS A 306      -9.875  28.438  16.281  1.00 95.50           C  
ATOM   2453  NE2 HIS A 306      -9.062  28.641  15.258  1.00 95.50           N  
ATOM   2454  N   LEU A 307      -9.930  22.094  17.094  1.00 97.19           N  
ATOM   2455  CA  LEU A 307     -10.086  20.656  16.922  1.00 97.19           C  
ATOM   2456  C   LEU A 307     -11.195  20.328  15.938  1.00 97.19           C  
ATOM   2457  CB  LEU A 307     -10.383  20.000  18.281  1.00 97.19           C  
ATOM   2458  O   LEU A 307     -12.273  20.922  15.992  1.00 97.19           O  
ATOM   2459  CG  LEU A 307     -10.555  18.469  18.266  1.00 97.19           C  
ATOM   2460  CD1 LEU A 307      -9.211  17.797  18.031  1.00 97.19           C  
ATOM   2461  CD2 LEU A 307     -11.188  18.000  19.562  1.00 97.19           C  
ATOM   2462  N   PHE A 308     -10.883  19.453  15.016  1.00 96.75           N  
ATOM   2463  CA  PHE A 308     -11.859  19.016  14.023  1.00 96.75           C  
ATOM   2464  C   PHE A 308     -12.133  17.531  14.141  1.00 96.75           C  
ATOM   2465  CB  PHE A 308     -11.375  19.359  12.609  1.00 96.75           C  
ATOM   2466  O   PHE A 308     -11.211  16.719  14.117  1.00 96.75           O  
ATOM   2467  CG  PHE A 308     -11.273  20.828  12.344  1.00 96.75           C  
ATOM   2468  CD1 PHE A 308     -12.312  21.516  11.711  1.00 96.75           C  
ATOM   2469  CD2 PHE A 308     -10.141  21.547  12.719  1.00 96.75           C  
ATOM   2470  CE1 PHE A 308     -12.219  22.875  11.453  1.00 96.75           C  
ATOM   2471  CE2 PHE A 308     -10.039  22.906  12.469  1.00 96.75           C  
ATOM   2472  CZ  PHE A 308     -11.078  23.578  11.836  1.00 96.75           C  
ATOM   2473  N   LYS A 309     -13.352  17.172  14.406  1.00 96.88           N  
ATOM   2474  CA  LYS A 309     -13.828  15.812  14.148  1.00 96.88           C  
ATOM   2475  C   LYS A 309     -14.359  15.680  12.727  1.00 96.88           C  
ATOM   2476  CB  LYS A 309     -14.906  15.422  15.156  1.00 96.88           C  
ATOM   2477  O   LYS A 309     -15.438  16.203  12.414  1.00 96.88           O  
ATOM   2478  CG  LYS A 309     -15.391  13.984  15.016  1.00 96.88           C  
ATOM   2479  CD  LYS A 309     -16.359  13.609  16.125  1.00 96.88           C  
ATOM   2480  CE  LYS A 309     -16.812  12.156  16.016  1.00 96.88           C  
ATOM   2481  NZ  LYS A 309     -17.672  11.758  17.156  1.00 96.88           N  
ATOM   2482  N   VAL A 310     -13.680  14.945  11.945  1.00 97.12           N  
ATOM   2483  CA  VAL A 310     -13.953  14.914  10.508  1.00 97.12           C  
ATOM   2484  C   VAL A 310     -14.680  13.625  10.141  1.00 97.12           C  
ATOM   2485  CB  VAL A 310     -12.648  15.047   9.688  1.00 97.12           C  
ATOM   2486  O   VAL A 310     -14.281  12.539  10.570  1.00 97.12           O  
ATOM   2487  CG1 VAL A 310     -12.930  14.844   8.195  1.00 97.12           C  
ATOM   2488  CG2 VAL A 310     -12.000  16.406   9.930  1.00 97.12           C  
ATOM   2489  N   PHE A 311     -15.797  13.789   9.469  1.00 96.62           N  
ATOM   2490  CA  PHE A 311     -16.469  12.695   8.773  1.00 96.62           C  
ATOM   2491  C   PHE A 311     -16.219  12.773   7.273  1.00 96.62           C  
ATOM   2492  CB  PHE A 311     -17.969  12.719   9.055  1.00 96.62           C  
ATOM   2493  O   PHE A 311     -16.359  13.836   6.664  1.00 96.62           O  
ATOM   2494  CG  PHE A 311     -18.312  12.797  10.516  1.00 96.62           C  
ATOM   2495  CD1 PHE A 311     -18.531  11.633  11.250  1.00 96.62           C  
ATOM   2496  CD2 PHE A 311     -18.438  14.023  11.156  1.00 96.62           C  
ATOM   2497  CE1 PHE A 311     -18.844  11.695  12.609  1.00 96.62           C  
ATOM   2498  CE2 PHE A 311     -18.750  14.094  12.508  1.00 96.62           C  
ATOM   2499  CZ  PHE A 311     -18.953  12.930  13.234  1.00 96.62           C  
ATOM   2500  N   GLY A 312     -15.805  11.727   6.660  1.00 95.75           N  
ATOM   2501  CA  GLY A 312     -15.500  11.773   5.238  1.00 95.75           C  
ATOM   2502  C   GLY A 312     -15.594  10.414   4.570  1.00 95.75           C  
ATOM   2503  O   GLY A 312     -15.852   9.406   5.230  1.00 95.75           O  
ATOM   2504  N   ILE A 313     -15.422  10.430   3.266  1.00 94.31           N  
ATOM   2505  CA  ILE A 313     -15.398   9.219   2.453  1.00 94.31           C  
ATOM   2506  C   ILE A 313     -13.953   8.859   2.105  1.00 94.31           C  
ATOM   2507  CB  ILE A 313     -16.234   9.391   1.164  1.00 94.31           C  
ATOM   2508  O   ILE A 313     -13.234   9.664   1.507  1.00 94.31           O  
ATOM   2509  CG1 ILE A 313     -17.656   9.867   1.504  1.00 94.31           C  
ATOM   2510  CG2 ILE A 313     -16.281   8.078   0.371  1.00 94.31           C  
ATOM   2511  CD1 ILE A 313     -18.469  10.297   0.292  1.00 94.31           C  
ATOM   2512  N   ARG A 314     -13.594   7.707   2.455  1.00 93.81           N  
ATOM   2513  CA  ARG A 314     -12.266   7.195   2.119  1.00 93.81           C  
ATOM   2514  C   ARG A 314     -12.289   6.430   0.799  1.00 93.81           C  
ATOM   2515  CB  ARG A 314     -11.734   6.293   3.236  1.00 93.81           C  
ATOM   2516  O   ARG A 314     -13.094   5.516   0.624  1.00 93.81           O  
ATOM   2517  CG  ARG A 314     -10.352   5.719   2.965  1.00 93.81           C  
ATOM   2518  CD  ARG A 314      -9.852   4.879   4.129  1.00 93.81           C  
ATOM   2519  NE  ARG A 314      -8.594   4.215   3.811  1.00 93.81           N  
ATOM   2520  NH1 ARG A 314      -7.906   4.016   6.008  1.00 93.81           N  
ATOM   2521  NH2 ARG A 314      -6.582   3.229   4.312  1.00 93.81           N  
ATOM   2522  CZ  ARG A 314      -7.695   3.820   4.711  1.00 93.81           C  
ATOM   2523  N   PHE A 315     -11.438   6.785  -0.119  1.00 93.69           N  
ATOM   2524  CA  PHE A 315     -11.289   6.094  -1.396  1.00 93.69           C  
ATOM   2525  C   PHE A 315     -10.000   5.289  -1.433  1.00 93.69           C  
ATOM   2526  CB  PHE A 315     -11.320   7.098  -2.555  1.00 93.69           C  
ATOM   2527  O   PHE A 315      -8.914   5.828  -1.191  1.00 93.69           O  
ATOM   2528  CG  PHE A 315     -12.633   7.820  -2.701  1.00 93.69           C  
ATOM   2529  CD1 PHE A 315     -13.648   7.293  -3.484  1.00 93.69           C  
ATOM   2530  CD2 PHE A 315     -12.844   9.031  -2.055  1.00 93.69           C  
ATOM   2531  CE1 PHE A 315     -14.867   7.961  -3.619  1.00 93.69           C  
ATOM   2532  CE2 PHE A 315     -14.055   9.703  -2.186  1.00 93.69           C  
ATOM   2533  CZ  PHE A 315     -15.062   9.172  -2.971  1.00 93.69           C  
ATOM   2534  N   ASP A 316     -10.109   4.059  -1.687  1.00 91.12           N  
ATOM   2535  CA  ASP A 316      -8.953   3.176  -1.851  1.00 91.12           C  
ATOM   2536  C   ASP A 316      -8.812   2.727  -3.303  1.00 91.12           C  
ATOM   2537  CB  ASP A 316      -9.078   1.956  -0.934  1.00 91.12           C  
ATOM   2538  O   ASP A 316      -9.672   2.025  -3.832  1.00 91.12           O  
ATOM   2539  CG  ASP A 316      -8.945   2.305   0.538  1.00 91.12           C  
ATOM   2540  OD1 ASP A 316      -8.289   3.318   0.867  1.00 91.12           O  
ATOM   2541  OD2 ASP A 316      -9.492   1.558   1.376  1.00 91.12           O  
ATOM   2542  N   ILE A 317      -7.691   3.082  -3.883  1.00 92.69           N  
ATOM   2543  CA  ILE A 317      -7.434   2.699  -5.266  1.00 92.69           C  
ATOM   2544  C   ILE A 317      -6.516   1.479  -5.301  1.00 92.69           C  
ATOM   2545  CB  ILE A 317      -6.809   3.863  -6.066  1.00 92.69           C  
ATOM   2546  O   ILE A 317      -5.387   1.529  -4.801  1.00 92.69           O  
ATOM   2547  CG1 ILE A 317      -7.734   5.082  -6.051  1.00 92.69           C  
ATOM   2548  CG2 ILE A 317      -6.500   3.428  -7.504  1.00 92.69           C  
ATOM   2549  CD1 ILE A 317      -7.105   6.348  -6.617  1.00 92.69           C  
ATOM   2550  N   LEU A 318      -6.973   0.426  -5.938  1.00 88.50           N  
ATOM   2551  CA  LEU A 318      -6.211  -0.807  -6.090  1.00 88.50           C  
ATOM   2552  C   LEU A 318      -5.938  -1.099  -7.562  1.00 88.50           C  
ATOM   2553  CB  LEU A 318      -6.957  -1.983  -5.457  1.00 88.50           C  
ATOM   2554  O   LEU A 318      -6.871  -1.173  -8.367  1.00 88.50           O  
ATOM   2555  CG  LEU A 318      -7.266  -1.861  -3.963  1.00 88.50           C  
ATOM   2556  CD1 LEU A 318      -8.773  -1.863  -3.732  1.00 88.50           C  
ATOM   2557  CD2 LEU A 318      -6.602  -2.990  -3.184  1.00 88.50           C  
ATOM   2558  N   VAL A 319      -4.711  -1.255  -7.844  1.00 90.50           N  
ATOM   2559  CA  VAL A 319      -4.316  -1.532  -9.219  1.00 90.50           C  
ATOM   2560  C   VAL A 319      -3.846  -2.979  -9.344  1.00 90.50           C  
ATOM   2561  CB  VAL A 319      -3.209  -0.567  -9.695  1.00 90.50           C  
ATOM   2562  O   VAL A 319      -2.996  -3.428  -8.570  1.00 90.50           O  
ATOM   2563  CG1 VAL A 319      -2.842  -0.846 -11.156  1.00 90.50           C  
ATOM   2564  CG2 VAL A 319      -3.654   0.884  -9.523  1.00 90.50           C  
ATOM   2565  N   ASP A 320      -4.453  -3.729 -10.234  1.00 85.38           N  
ATOM   2566  CA  ASP A 320      -4.078  -5.113 -10.500  1.00 85.38           C  
ATOM   2567  C   ASP A 320      -4.047  -5.402 -12.000  1.00 85.38           C  
ATOM   2568  CB  ASP A 320      -5.043  -6.074  -9.797  1.00 85.38           C  
ATOM   2569  O   ASP A 320      -4.586  -4.629 -12.797  1.00 85.38           O  
ATOM   2570  CG  ASP A 320      -4.504  -7.488  -9.703  1.00 85.38           C  
ATOM   2571  OD1 ASP A 320      -3.275  -7.684  -9.828  1.00 85.38           O  
ATOM   2572  OD2 ASP A 320      -5.312  -8.422  -9.492  1.00 85.38           O  
ATOM   2573  N   GLY A 321      -3.252  -6.312 -12.297  1.00 88.19           N  
ATOM   2574  CA  GLY A 321      -3.193  -6.695 -13.695  1.00 88.19           C  
ATOM   2575  C   GLY A 321      -2.113  -7.719 -13.992  1.00 88.19           C  
ATOM   2576  O   GLY A 321      -1.335  -8.078 -13.109  1.00 88.19           O  
ATOM   2577  N   LYS A 322      -2.246  -8.242 -15.242  1.00 90.88           N  
ATOM   2578  CA  LYS A 322      -1.299  -9.219 -15.773  1.00 90.88           C  
ATOM   2579  C   LYS A 322      -1.085  -9.016 -17.266  1.00 90.88           C  
ATOM   2580  CB  LYS A 322      -1.784 -10.648 -15.500  1.00 90.88           C  
ATOM   2581  O   LYS A 322      -2.012  -8.641 -17.984  1.00 90.88           O  
ATOM   2582  CG  LYS A 322      -0.740 -11.719 -15.766  1.00 90.88           C  
ATOM   2583  CD  LYS A 322      -1.266 -13.109 -15.438  1.00 90.88           C  
ATOM   2584  CE  LYS A 322      -0.246 -14.188 -15.766  1.00 90.88           C  
ATOM   2585  NZ  LYS A 322      -0.776 -15.555 -15.492  1.00 90.88           N  
ATOM   2586  N   ALA A 323       0.142  -9.188 -17.625  1.00 94.75           N  
ATOM   2587  CA  ALA A 323       0.468  -9.125 -19.047  1.00 94.75           C  
ATOM   2588  C   ALA A 323       1.042 -10.453 -19.547  1.00 94.75           C  
ATOM   2589  CB  ALA A 323       1.452  -7.992 -19.328  1.00 94.75           C  
ATOM   2590  O   ALA A 323       1.689 -11.172 -18.781  1.00 94.75           O  
ATOM   2591  N   GLY A 324       0.667 -10.820 -20.750  1.00 94.94           N  
ATOM   2592  CA  GLY A 324       1.194 -12.023 -21.375  1.00 94.94           C  
ATOM   2593  C   GLY A 324       1.878 -11.750 -22.703  1.00 94.94           C  
ATOM   2594  O   GLY A 324       1.439 -10.891 -23.469  1.00 94.94           O  
ATOM   2595  N   LYS A 325       2.932 -12.414 -22.891  1.00 95.81           N  
ATOM   2596  CA  LYS A 325       3.662 -12.359 -24.156  1.00 95.81           C  
ATOM   2597  C   LYS A 325       4.148 -13.742 -24.578  1.00 95.81           C  
ATOM   2598  CB  LYS A 325       4.844 -11.398 -24.047  1.00 95.81           C  
ATOM   2599  O   LYS A 325       4.492 -14.570 -23.719  1.00 95.81           O  
ATOM   2600  CG  LYS A 325       5.508 -11.078 -25.375  1.00 95.81           C  
ATOM   2601  CD  LYS A 325       6.625 -10.055 -25.219  1.00 95.81           C  
ATOM   2602  CE  LYS A 325       7.285  -9.734 -26.562  1.00 95.81           C  
ATOM   2603  NZ  LYS A 325       8.375  -8.727 -26.406  1.00 95.81           N  
ATOM   2604  N   PHE A 326       4.121 -13.891 -25.859  1.00 94.75           N  
ATOM   2605  CA  PHE A 326       4.516 -15.188 -26.406  1.00 94.75           C  
ATOM   2606  C   PHE A 326       5.945 -15.523 -26.016  1.00 94.75           C  
ATOM   2607  CB  PHE A 326       4.375 -15.188 -27.922  1.00 94.75           C  
ATOM   2608  O   PHE A 326       6.828 -14.672 -26.047  1.00 94.75           O  
ATOM   2609  CG  PHE A 326       4.961 -16.406 -28.594  1.00 94.75           C  
ATOM   2610  CD1 PHE A 326       6.223 -16.359 -29.172  1.00 94.75           C  
ATOM   2611  CD2 PHE A 326       4.246 -17.594 -28.625  1.00 94.75           C  
ATOM   2612  CE1 PHE A 326       6.766 -17.484 -29.781  1.00 94.75           C  
ATOM   2613  CE2 PHE A 326       4.785 -18.719 -29.250  1.00 94.75           C  
ATOM   2614  CZ  PHE A 326       6.043 -18.672 -29.812  1.00 94.75           C  
ATOM   2615  N   ASP A 327       6.035 -16.750 -25.500  1.00 91.88           N  
ATOM   2616  CA  ASP A 327       7.344 -17.312 -25.172  1.00 91.88           C  
ATOM   2617  C   ASP A 327       7.441 -18.781 -25.578  1.00 91.88           C  
ATOM   2618  CB  ASP A 327       7.609 -17.172 -23.672  1.00 91.88           C  
ATOM   2619  O   ASP A 327       6.473 -19.531 -25.469  1.00 91.88           O  
ATOM   2620  CG  ASP A 327       9.062 -17.422 -23.297  1.00 91.88           C  
ATOM   2621  OD1 ASP A 327       9.812 -17.969 -24.125  1.00 91.88           O  
ATOM   2622  OD2 ASP A 327       9.453 -17.062 -22.156  1.00 91.88           O  
ATOM   2623  N   ILE A 328       8.492 -19.234 -26.031  1.00 85.44           N  
ATOM   2624  CA  ILE A 328       8.695 -20.578 -26.594  1.00 85.44           C  
ATOM   2625  C   ILE A 328       8.727 -21.609 -25.453  1.00 85.44           C  
ATOM   2626  CB  ILE A 328       9.992 -20.656 -27.422  1.00 85.44           C  
ATOM   2627  O   ILE A 328       8.289 -22.734 -25.625  1.00 85.44           O  
ATOM   2628  CG1 ILE A 328      10.070 -22.000 -28.156  1.00 85.44           C  
ATOM   2629  CG2 ILE A 328      11.219 -20.453 -26.531  1.00 85.44           C  
ATOM   2630  CD1 ILE A 328       9.008 -22.172 -29.234  1.00 85.44           C  
ATOM   2631  N   ILE A 329       9.195 -21.203 -24.359  1.00 76.81           N  
ATOM   2632  CA  ILE A 329       9.359 -22.141 -23.250  1.00 76.81           C  
ATOM   2633  C   ILE A 329       7.988 -22.594 -22.750  1.00 76.81           C  
ATOM   2634  CB  ILE A 329      10.188 -21.531 -22.094  1.00 76.81           C  
ATOM   2635  O   ILE A 329       7.668 -23.781 -22.766  1.00 76.81           O  
ATOM   2636  CG1 ILE A 329      11.625 -21.266 -22.547  1.00 76.81           C  
ATOM   2637  CG2 ILE A 329      10.156 -22.438 -20.875  1.00 76.81           C  
ATOM   2638  CD1 ILE A 329      12.461 -20.500 -21.547  1.00 76.81           C  
ATOM   2639  N   PRO A 330       7.121 -21.672 -22.391  1.00 85.00           N  
ATOM   2640  CA  PRO A 330       5.801 -22.141 -21.969  1.00 85.00           C  
ATOM   2641  C   PRO A 330       5.039 -22.844 -23.078  1.00 85.00           C  
ATOM   2642  CB  PRO A 330       5.086 -20.844 -21.547  1.00 85.00           C  
ATOM   2643  O   PRO A 330       4.250 -23.750 -22.828  1.00 85.00           O  
ATOM   2644  CG  PRO A 330       5.973 -19.750 -22.031  1.00 85.00           C  
ATOM   2645  CD  PRO A 330       7.328 -20.328 -22.328  1.00 85.00           C  
ATOM   2646  N   THR A 331       5.281 -22.516 -24.281  1.00 85.06           N  
ATOM   2647  CA  THR A 331       4.648 -23.188 -25.406  1.00 85.06           C  
ATOM   2648  C   THR A 331       5.047 -24.656 -25.453  1.00 85.06           C  
ATOM   2649  CB  THR A 331       5.020 -22.500 -26.750  1.00 85.06           C  
ATOM   2650  O   THR A 331       4.188 -25.531 -25.562  1.00 85.06           O  
ATOM   2651  CG2 THR A 331       4.258 -23.125 -27.906  1.00 85.06           C  
ATOM   2652  OG1 THR A 331       4.699 -21.109 -26.672  1.00 85.06           O  
ATOM   2653  N   MET A 332       6.301 -24.922 -25.297  1.00 77.19           N  
ATOM   2654  CA  MET A 332       6.797 -26.297 -25.328  1.00 77.19           C  
ATOM   2655  C   MET A 332       6.305 -27.094 -24.125  1.00 77.19           C  
ATOM   2656  CB  MET A 332       8.328 -26.328 -25.391  1.00 77.19           C  
ATOM   2657  O   MET A 332       5.965 -28.266 -24.250  1.00 77.19           O  
ATOM   2658  CG  MET A 332       8.906 -25.750 -26.672  1.00 77.19           C  
ATOM   2659  SD  MET A 332       8.477 -26.766 -28.141  1.00 77.19           S  
ATOM   2660  CE  MET A 332       9.852 -26.328 -29.234  1.00 77.19           C  
ATOM   2661  N   THR A 333       6.328 -26.469 -23.062  1.00 74.19           N  
ATOM   2662  CA  THR A 333       5.855 -27.141 -21.859  1.00 74.19           C  
ATOM   2663  C   THR A 333       4.367 -27.469 -21.984  1.00 74.19           C  
ATOM   2664  CB  THR A 333       6.102 -26.297 -20.609  1.00 74.19           C  
ATOM   2665  O   THR A 333       3.938 -28.562 -21.625  1.00 74.19           O  
ATOM   2666  CG2 THR A 333       5.672 -27.031 -19.344  1.00 74.19           C  
ATOM   2667  OG1 THR A 333       7.496 -25.984 -20.516  1.00 74.19           O  
ATOM   2668  N   THR A 334       3.627 -26.562 -22.500  1.00 80.06           N  
ATOM   2669  CA  THR A 334       2.195 -26.781 -22.656  1.00 80.06           C  
ATOM   2670  C   THR A 334       1.935 -27.859 -23.719  1.00 80.06           C  
ATOM   2671  CB  THR A 334       1.465 -25.500 -23.062  1.00 80.06           C  
ATOM   2672  O   THR A 334       1.047 -28.703 -23.531  1.00 80.06           O  
ATOM   2673  CG2 THR A 334      -0.024 -25.750 -23.281  1.00 80.06           C  
ATOM   2674  OG1 THR A 334       1.627 -24.516 -22.031  1.00 80.06           O  
ATOM   2675  N   ILE A 335       2.688 -27.828 -24.750  1.00 76.38           N  
ATOM   2676  CA  ILE A 335       2.562 -28.875 -25.781  1.00 76.38           C  
ATOM   2677  C   ILE A 335       2.898 -30.234 -25.172  1.00 76.38           C  
ATOM   2678  CB  ILE A 335       3.477 -28.578 -26.984  1.00 76.38           C  
ATOM   2679  O   ILE A 335       2.180 -31.203 -25.391  1.00 76.38           O  
ATOM   2680  CG1 ILE A 335       2.945 -27.391 -27.781  1.00 76.38           C  
ATOM   2681  CG2 ILE A 335       3.598 -29.828 -27.875  1.00 76.38           C  
ATOM   2682  CD1 ILE A 335       3.863 -26.938 -28.906  1.00 76.38           C  
ATOM   2683  N   GLY A 336       3.916 -30.281 -24.453  1.00 71.31           N  
ATOM   2684  CA  GLY A 336       4.266 -31.516 -23.781  1.00 71.31           C  
ATOM   2685  C   GLY A 336       3.186 -32.031 -22.859  1.00 71.31           C  
ATOM   2686  O   GLY A 336       2.832 -33.219 -22.891  1.00 71.31           O  
ATOM   2687  N   SER A 337       2.662 -31.109 -22.031  1.00 73.38           N  
ATOM   2688  CA  SER A 337       1.577 -31.484 -21.141  1.00 73.38           C  
ATOM   2689  C   SER A 337       0.333 -31.891 -21.906  1.00 73.38           C  
ATOM   2690  CB  SER A 337       1.237 -30.312 -20.203  1.00 73.38           C  
ATOM   2691  O   SER A 337      -0.365 -32.844 -21.516  1.00 73.38           O  
ATOM   2692  OG  SER A 337       2.338 -30.016 -19.359  1.00 73.38           O  
ATOM   2693  N   GLY A 338       0.059 -31.266 -23.016  1.00 73.56           N  
ATOM   2694  CA  GLY A 338      -1.059 -31.641 -23.859  1.00 73.56           C  
ATOM   2695  C   GLY A 338      -0.910 -33.031 -24.453  1.00 73.56           C  
ATOM   2696  O   GLY A 338      -1.865 -33.812 -24.469  1.00 73.56           O  
ATOM   2697  N   ILE A 339       0.310 -33.344 -24.844  1.00 73.25           N  
ATOM   2698  CA  ILE A 339       0.583 -34.656 -25.406  1.00 73.25           C  
ATOM   2699  C   ILE A 339       0.433 -35.719 -24.312  1.00 73.25           C  
ATOM   2700  CB  ILE A 339       1.994 -34.719 -26.031  1.00 73.25           C  
ATOM   2701  O   ILE A 339      -0.095 -36.781 -24.547  1.00 73.25           O  
ATOM   2702  CG1 ILE A 339       2.062 -33.844 -27.281  1.00 73.25           C  
ATOM   2703  CG2 ILE A 339       2.373 -36.188 -26.344  1.00 73.25           C  
ATOM   2704  CD1 ILE A 339       3.471 -33.688 -27.844  1.00 73.25           C  
ATOM   2705  N   GLY A 340       0.799 -35.344 -23.172  1.00 70.25           N  
ATOM   2706  CA  GLY A 340       0.627 -36.281 -22.047  1.00 70.25           C  
ATOM   2707  C   GLY A 340      -0.828 -36.562 -21.734  1.00 70.25           C  
ATOM   2708  O   GLY A 340      -1.218 -37.719 -21.594  1.00 70.25           O  
ATOM   2709  N   ILE A 341      -1.562 -35.531 -21.703  1.00 71.56           N  
ATOM   2710  CA  ILE A 341      -2.982 -35.656 -21.406  1.00 71.56           C  
ATOM   2711  C   ILE A 341      -3.660 -36.469 -22.516  1.00 71.56           C  
ATOM   2712  CB  ILE A 341      -3.670 -34.281 -21.234  1.00 71.56           C  
ATOM   2713  O   ILE A 341      -4.520 -37.312 -22.250  1.00 71.56           O  
ATOM   2714  CG1 ILE A 341      -3.201 -33.625 -19.938  1.00 71.56           C  
ATOM   2715  CG2 ILE A 341      -5.195 -34.438 -21.250  1.00 71.56           C  
ATOM   2716  CD1 ILE A 341      -3.607 -32.156 -19.828  1.00 71.56           C  
ATOM   2717  N   PHE A 342      -3.299 -36.219 -23.703  1.00 72.25           N  
ATOM   2718  CA  PHE A 342      -3.846 -36.938 -24.844  1.00 72.25           C  
ATOM   2719  C   PHE A 342      -3.490 -38.406 -24.750  1.00 72.25           C  
ATOM   2720  CB  PHE A 342      -3.332 -36.344 -26.156  1.00 72.25           C  
ATOM   2721  O   PHE A 342      -4.332 -39.281 -25.000  1.00 72.25           O  
ATOM   2722  CG  PHE A 342      -3.936 -37.000 -27.375  1.00 72.25           C  
ATOM   2723  CD1 PHE A 342      -3.232 -37.938 -28.109  1.00 72.25           C  
ATOM   2724  CD2 PHE A 342      -5.207 -36.625 -27.812  1.00 72.25           C  
ATOM   2725  CE1 PHE A 342      -3.789 -38.531 -29.234  1.00 72.25           C  
ATOM   2726  CE2 PHE A 342      -5.770 -37.219 -28.938  1.00 72.25           C  
ATOM   2727  CZ  PHE A 342      -5.059 -38.156 -29.656  1.00 72.25           C  
ATOM   2728  N   GLY A 343      -2.346 -38.781 -24.359  1.00 68.50           N  
ATOM   2729  CA  GLY A 343      -1.925 -40.156 -24.203  1.00 68.50           C  
ATOM   2730  C   GLY A 343      -2.699 -40.906 -23.141  1.00 68.50           C  
ATOM   2731  O   GLY A 343      -3.174 -42.031 -23.359  1.00 68.50           O  
ATOM   2732  N   VAL A 344      -2.883 -40.250 -22.062  1.00 69.00           N  
ATOM   2733  CA  VAL A 344      -3.596 -40.875 -20.953  1.00 69.00           C  
ATOM   2734  C   VAL A 344      -5.062 -41.062 -21.328  1.00 69.00           C  
ATOM   2735  CB  VAL A 344      -3.484 -40.000 -19.672  1.00 69.00           C  
ATOM   2736  O   VAL A 344      -5.652 -42.094 -21.000  1.00 69.00           O  
ATOM   2737  CG1 VAL A 344      -4.461 -40.500 -18.609  1.00 69.00           C  
ATOM   2738  CG2 VAL A 344      -2.053 -40.031 -19.141  1.00 69.00           C  
ATOM   2739  N   ALA A 345      -5.609 -40.156 -21.984  1.00 71.69           N  
ATOM   2740  CA  ALA A 345      -7.012 -40.250 -22.375  1.00 71.69           C  
ATOM   2741  C   ALA A 345      -7.230 -41.406 -23.359  1.00 71.69           C  
ATOM   2742  CB  ALA A 345      -7.480 -38.938 -22.984  1.00 71.69           C  
ATOM   2743  O   ALA A 345      -8.242 -42.094 -23.297  1.00 71.69           O  
ATOM   2744  N   THR A 346      -6.227 -41.625 -24.188  1.00 68.50           N  
ATOM   2745  CA  THR A 346      -6.340 -42.688 -25.172  1.00 68.50           C  
ATOM   2746  C   THR A 346      -6.250 -44.031 -24.500  1.00 68.50           C  
ATOM   2747  CB  THR A 346      -5.250 -42.562 -26.250  1.00 68.50           C  
ATOM   2748  O   THR A 346      -7.012 -44.969 -24.828  1.00 68.50           O  
ATOM   2749  CG2 THR A 346      -5.578 -41.438 -27.250  1.00 68.50           C  
ATOM   2750  OG1 THR A 346      -3.994 -42.281 -25.625  1.00 68.50           O  
ATOM   2751  N   VAL A 347      -5.512 -44.094 -23.516  1.00 69.00           N  
ATOM   2752  CA  VAL A 347      -5.371 -45.375 -22.797  1.00 69.00           C  
ATOM   2753  C   VAL A 347      -6.641 -45.656 -22.000  1.00 69.00           C  
ATOM   2754  CB  VAL A 347      -4.145 -45.344 -21.859  1.00 69.00           C  
ATOM   2755  O   VAL A 347      -7.121 -46.781 -21.969  1.00 69.00           O  
ATOM   2756  CG1 VAL A 347      -4.160 -46.562 -20.938  1.00 69.00           C  
ATOM   2757  CG2 VAL A 347      -2.852 -45.312 -22.672  1.00 69.00           C  
ATOM   2758  N   LEU A 348      -7.137 -44.625 -21.406  1.00 70.38           N  
ATOM   2759  CA  LEU A 348      -8.359 -44.781 -20.625  1.00 70.38           C  
ATOM   2760  C   LEU A 348      -9.531 -45.156 -21.531  1.00 70.38           C  
ATOM   2761  CB  LEU A 348      -8.680 -43.500 -19.859  1.00 70.38           C  
ATOM   2762  O   LEU A 348     -10.352 -46.000 -21.156  1.00 70.38           O  
ATOM   2763  CG  LEU A 348      -9.047 -43.656 -18.391  1.00 70.38           C  
ATOM   2764  CD1 LEU A 348      -7.941 -43.094 -17.500  1.00 70.38           C  
ATOM   2765  CD2 LEU A 348     -10.383 -43.000 -18.094  1.00 70.38           C  
ATOM   2766  N   CYS A 349      -9.523 -44.688 -22.578  1.00 72.44           N  
ATOM   2767  CA  CYS A 349     -10.594 -45.000 -23.516  1.00 72.44           C  
ATOM   2768  C   CYS A 349     -10.484 -46.438 -24.016  1.00 72.44           C  
ATOM   2769  CB  CYS A 349     -10.562 -44.031 -24.703  1.00 72.44           C  
ATOM   2770  O   CYS A 349     -11.500 -47.125 -24.188  1.00 72.44           O  
ATOM   2771  SG  CYS A 349     -11.500 -42.500 -24.422  1.00 72.44           S  
ATOM   2772  N   ASP A 350      -9.344 -46.781 -24.188  1.00 69.56           N  
ATOM   2773  CA  ASP A 350      -9.125 -48.188 -24.578  1.00 69.56           C  
ATOM   2774  C   ASP A 350      -9.641 -49.125 -23.516  1.00 69.56           C  
ATOM   2775  CB  ASP A 350      -7.637 -48.438 -24.844  1.00 69.56           C  
ATOM   2776  O   ASP A 350     -10.336 -50.094 -23.828  1.00 69.56           O  
ATOM   2777  CG  ASP A 350      -7.391 -49.656 -25.719  1.00 69.56           C  
ATOM   2778  OD1 ASP A 350      -8.359 -50.188 -26.297  1.00 69.56           O  
ATOM   2779  OD2 ASP A 350      -6.219 -50.062 -25.828  1.00 69.56           O  
ATOM   2780  N   LEU A 351      -9.398 -48.750 -22.344  1.00 68.75           N  
ATOM   2781  CA  LEU A 351      -9.828 -49.594 -21.219  1.00 68.75           C  
ATOM   2782  C   LEU A 351     -11.352 -49.594 -21.109  1.00 68.75           C  
ATOM   2783  CB  LEU A 351      -9.211 -49.094 -19.922  1.00 68.75           C  
ATOM   2784  O   LEU A 351     -11.945 -50.656 -20.812  1.00 68.75           O  
ATOM   2785  CG  LEU A 351      -8.219 -50.031 -19.234  1.00 68.75           C  
ATOM   2786  CD1 LEU A 351      -6.898 -49.312 -18.969  1.00 68.75           C  
ATOM   2787  CD2 LEU A 351      -8.805 -50.562 -17.938  1.00 68.75           C  
ATOM   2788  N   LEU A 352     -11.883 -48.562 -21.422  1.00 70.62           N  
ATOM   2789  CA  LEU A 352     -13.336 -48.438 -21.312  1.00 70.62           C  
ATOM   2790  C   LEU A 352     -14.016 -49.188 -22.453  1.00 70.62           C  
ATOM   2791  CB  LEU A 352     -13.773 -46.969 -21.297  1.00 70.62           C  
ATOM   2792  O   LEU A 352     -15.031 -49.844 -22.266  1.00 70.62           O  
ATOM   2793  CG  LEU A 352     -13.812 -46.281 -19.938  1.00 70.62           C  
ATOM   2794  CD1 LEU A 352     -13.469 -44.812 -20.078  1.00 70.62           C  
ATOM   2795  CD2 LEU A 352     -15.172 -46.469 -19.281  1.00 70.62           C  
ATOM   2796  N   LEU A 353     -13.367 -49.094 -23.625  1.00 68.19           N  
ATOM   2797  CA  LEU A 353     -13.961 -49.719 -24.797  1.00 68.19           C  
ATOM   2798  C   LEU A 353     -13.844 -51.250 -24.703  1.00 68.19           C  
ATOM   2799  CB  LEU A 353     -13.281 -49.250 -26.078  1.00 68.19           C  
ATOM   2800  O   LEU A 353     -14.758 -51.969 -25.109  1.00 68.19           O  
ATOM   2801  CG  LEU A 353     -14.039 -48.188 -26.891  1.00 68.19           C  
ATOM   2802  CD1 LEU A 353     -13.070 -47.156 -27.469  1.00 68.19           C  
ATOM   2803  CD2 LEU A 353     -14.859 -48.844 -27.984  1.00 68.19           C  
ATOM   2804  N   LEU A 354     -12.805 -51.656 -24.016  1.00 67.56           N  
ATOM   2805  CA  LEU A 354     -12.641 -53.094 -23.844  1.00 67.56           C  
ATOM   2806  C   LEU A 354     -13.711 -53.656 -22.906  1.00 67.56           C  
ATOM   2807  CB  LEU A 354     -11.250 -53.406 -23.281  1.00 67.56           C  
ATOM   2808  O   LEU A 354     -14.164 -54.781 -23.078  1.00 67.56           O  
ATOM   2809  CG  LEU A 354     -10.156 -53.688 -24.312  1.00 67.56           C  
ATOM   2810  CD1 LEU A 354      -8.789 -53.312 -23.766  1.00 67.56           C  
ATOM   2811  CD2 LEU A 354     -10.172 -55.156 -24.734  1.00 67.56           C  
ATOM   2812  N   HIS A 355     -14.117 -52.719 -22.062  1.00 65.06           N  
ATOM   2813  CA  HIS A 355     -15.094 -53.188 -21.094  1.00 65.06           C  
ATOM   2814  C   HIS A 355     -16.516 -53.031 -21.609  1.00 65.06           C  
ATOM   2815  CB  HIS A 355     -14.930 -52.469 -19.766  1.00 65.06           C  
ATOM   2816  O   HIS A 355     -17.438 -53.719 -21.156  1.00 65.06           O  
ATOM   2817  CG  HIS A 355     -13.859 -53.031 -18.891  1.00 65.06           C  
ATOM   2818  CD2 HIS A 355     -13.930 -53.750 -17.734  1.00 65.06           C  
ATOM   2819  ND1 HIS A 355     -12.516 -52.875 -19.172  1.00 65.06           N  
ATOM   2820  CE1 HIS A 355     -11.805 -53.469 -18.219  1.00 65.06           C  
ATOM   2821  NE2 HIS A 355     -12.641 -54.000 -17.344  1.00 65.06           N  
ATOM   2822  N   ILE A 356     -16.703 -52.156 -22.531  1.00 67.19           N  
ATOM   2823  CA  ILE A 356     -18.062 -51.875 -22.984  1.00 67.19           C  
ATOM   2824  C   ILE A 356     -18.344 -52.656 -24.281  1.00 67.19           C  
ATOM   2825  CB  ILE A 356     -18.266 -50.375 -23.219  1.00 67.19           C  
ATOM   2826  O   ILE A 356     -19.500 -52.938 -24.594  1.00 67.19           O  
ATOM   2827  CG1 ILE A 356     -18.047 -49.594 -21.906  1.00 67.19           C  
ATOM   2828  CG2 ILE A 356     -19.656 -50.094 -23.781  1.00 67.19           C  
ATOM   2829  CD1 ILE A 356     -17.969 -48.094 -22.078  1.00 67.19           C  
ATOM   2830  N   LEU A 357     -17.344 -53.156 -25.031  1.00 66.25           N  
ATOM   2831  CA  LEU A 357     -17.562 -53.844 -26.312  1.00 66.25           C  
ATOM   2832  C   LEU A 357     -18.219 -55.188 -26.094  1.00 66.25           C  
ATOM   2833  CB  LEU A 357     -16.234 -54.000 -27.047  1.00 66.25           C  
ATOM   2834  O   LEU A 357     -17.953 -55.875 -25.094  1.00 66.25           O  
ATOM   2835  CG  LEU A 357     -15.891 -52.938 -28.094  1.00 66.25           C  
ATOM   2836  CD1 LEU A 357     -14.648 -52.188 -27.672  1.00 66.25           C  
ATOM   2837  CD2 LEU A 357     -15.695 -53.594 -29.469  1.00 66.25           C  
ATOM   2838  N   PRO A 358     -19.375 -55.500 -26.797  1.00 63.16           N  
ATOM   2839  CA  PRO A 358     -20.109 -56.750 -26.641  1.00 63.16           C  
ATOM   2840  C   PRO A 358     -19.203 -57.969 -26.797  1.00 63.16           C  
ATOM   2841  CB  PRO A 358     -21.141 -56.688 -27.781  1.00 63.16           C  
ATOM   2842  O   PRO A 358     -19.391 -58.969 -26.109  1.00 63.16           O  
ATOM   2843  CG  PRO A 358     -20.750 -55.500 -28.594  1.00 63.16           C  
ATOM   2844  CD  PRO A 358     -19.688 -54.750 -27.844  1.00 63.16           C  
ATOM   2845  N   LYS A 359     -18.297 -58.062 -27.891  1.00 63.78           N  
ATOM   2846  CA  LYS A 359     -17.406 -59.188 -28.062  1.00 63.78           C  
ATOM   2847  C   LYS A 359     -16.156 -59.031 -27.188  1.00 63.78           C  
ATOM   2848  CB  LYS A 359     -17.000 -59.344 -29.516  1.00 63.78           C  
ATOM   2849  O   LYS A 359     -15.039 -59.312 -27.641  1.00 63.78           O  
ATOM   2850  CG  LYS A 359     -18.141 -59.781 -30.438  1.00 63.78           C  
ATOM   2851  CD  LYS A 359     -17.641 -60.062 -31.844  1.00 63.78           C  
ATOM   2852  CE  LYS A 359     -18.766 -60.531 -32.750  1.00 63.78           C  
ATOM   2853  NZ  LYS A 359     -18.297 -60.844 -34.125  1.00 63.78           N  
ATOM   2854  N   ARG A 360     -16.484 -58.656 -25.969  1.00 67.44           N  
ATOM   2855  CA  ARG A 360     -15.422 -58.312 -25.016  1.00 67.44           C  
ATOM   2856  C   ARG A 360     -14.570 -59.531 -24.688  1.00 67.44           C  
ATOM   2857  CB  ARG A 360     -16.000 -57.719 -23.734  1.00 67.44           C  
ATOM   2858  O   ARG A 360     -13.352 -59.438 -24.547  1.00 67.44           O  
ATOM   2859  CG  ARG A 360     -16.906 -58.656 -22.969  1.00 67.44           C  
ATOM   2860  CD  ARG A 360     -17.562 -58.000 -21.781  1.00 67.44           C  
ATOM   2861  NE  ARG A 360     -18.438 -58.906 -21.047  1.00 67.44           N  
ATOM   2862  NH1 ARG A 360     -19.109 -57.344 -19.484  1.00 67.44           N  
ATOM   2863  NH2 ARG A 360     -19.906 -59.500 -19.375  1.00 67.44           N  
ATOM   2864  CZ  ARG A 360     -19.141 -58.594 -19.969  1.00 67.44           C  
ATOM   2865  N   HIS A 361     -15.219 -60.656 -24.609  1.00 68.50           N  
ATOM   2866  CA  HIS A 361     -14.477 -61.844 -24.203  1.00 68.50           C  
ATOM   2867  C   HIS A 361     -13.469 -62.250 -25.281  1.00 68.50           C  
ATOM   2868  CB  HIS A 361     -15.445 -63.000 -23.938  1.00 68.50           C  
ATOM   2869  O   HIS A 361     -12.359 -62.656 -24.969  1.00 68.50           O  
ATOM   2870  CG  HIS A 361     -16.094 -62.906 -22.594  1.00 68.50           C  
ATOM   2871  CD2 HIS A 361     -17.375 -62.594 -22.234  1.00 68.50           C  
ATOM   2872  ND1 HIS A 361     -15.422 -63.188 -21.422  1.00 68.50           N  
ATOM   2873  CE1 HIS A 361     -16.250 -63.031 -20.391  1.00 68.50           C  
ATOM   2874  NE2 HIS A 361     -17.438 -62.688 -20.875  1.00 68.50           N  
ATOM   2875  N   TYR A 362     -13.930 -62.094 -26.547  1.00 67.94           N  
ATOM   2876  CA  TYR A 362     -13.031 -62.438 -27.641  1.00 67.94           C  
ATOM   2877  C   TYR A 362     -11.820 -61.500 -27.672  1.00 67.94           C  
ATOM   2878  CB  TYR A 362     -13.773 -62.344 -28.984  1.00 67.94           C  
ATOM   2879  O   TYR A 362     -10.688 -61.938 -27.797  1.00 67.94           O  
ATOM   2880  CG  TYR A 362     -12.891 -62.625 -30.188  1.00 67.94           C  
ATOM   2881  CD1 TYR A 362     -12.477 -61.562 -31.000  1.00 67.94           C  
ATOM   2882  CD2 TYR A 362     -12.469 -63.906 -30.484  1.00 67.94           C  
ATOM   2883  CE1 TYR A 362     -11.656 -61.812 -32.094  1.00 67.94           C  
ATOM   2884  CE2 TYR A 362     -11.656 -64.125 -31.594  1.00 67.94           C  
ATOM   2885  OH  TYR A 362     -10.453 -63.344 -33.500  1.00 67.94           O  
ATOM   2886  CZ  TYR A 362     -11.258 -63.094 -32.406  1.00 67.94           C  
ATOM   2887  N   TYR A 363     -12.078 -60.312 -27.469  1.00 70.31           N  
ATOM   2888  CA  TYR A 363     -10.992 -59.344 -27.547  1.00 70.31           C  
ATOM   2889  C   TYR A 363     -10.086 -59.438 -26.312  1.00 70.31           C  
ATOM   2890  CB  TYR A 363     -11.547 -57.938 -27.672  1.00 70.31           C  
ATOM   2891  O   TYR A 363      -8.875 -59.219 -26.406  1.00 70.31           O  
ATOM   2892  CG  TYR A 363     -12.281 -57.688 -28.969  1.00 70.31           C  
ATOM   2893  CD1 TYR A 363     -11.625 -57.781 -30.188  1.00 70.31           C  
ATOM   2894  CD2 TYR A 363     -13.633 -57.344 -28.969  1.00 70.31           C  
ATOM   2895  CE1 TYR A 363     -12.297 -57.531 -31.391  1.00 70.31           C  
ATOM   2896  CE2 TYR A 363     -14.312 -57.125 -30.156  1.00 70.31           C  
ATOM   2897  OH  TYR A 363     -14.305 -57.000 -32.531  1.00 70.31           O  
ATOM   2898  CZ  TYR A 363     -13.633 -57.219 -31.359  1.00 70.31           C  
ATOM   2899  N   LYS A 364     -10.625 -59.875 -25.281  1.00 72.38           N  
ATOM   2900  CA  LYS A 364      -9.828 -60.062 -24.078  1.00 72.38           C  
ATOM   2901  C   LYS A 364      -8.883 -61.250 -24.234  1.00 72.38           C  
ATOM   2902  CB  LYS A 364     -10.727 -60.250 -22.859  1.00 72.38           C  
ATOM   2903  O   LYS A 364      -7.738 -61.188 -23.766  1.00 72.38           O  
ATOM   2904  CG  LYS A 364     -11.141 -58.969 -22.172  1.00 72.38           C  
ATOM   2905  CD  LYS A 364     -11.922 -59.219 -20.891  1.00 72.38           C  
ATOM   2906  CE  LYS A 364     -12.328 -57.938 -20.203  1.00 72.38           C  
ATOM   2907  NZ  LYS A 364     -13.117 -58.188 -18.969  1.00 72.38           N  
ATOM   2908  N   GLN A 365      -9.359 -62.188 -24.922  1.00 73.56           N  
ATOM   2909  CA  GLN A 365      -8.523 -63.375 -25.125  1.00 73.56           C  
ATOM   2910  C   GLN A 365      -7.355 -63.062 -26.047  1.00 73.56           C  
ATOM   2911  CB  GLN A 365      -9.352 -64.500 -25.688  1.00 73.56           C  
ATOM   2912  O   GLN A 365      -6.258 -63.594 -25.875  1.00 73.56           O  
ATOM   2913  CG  GLN A 365      -9.820 -65.500 -24.641  1.00 73.56           C  
ATOM   2914  CD  GLN A 365     -10.680 -66.625 -25.219  1.00 73.56           C  
ATOM   2915  NE2 GLN A 365     -11.297 -67.438 -24.344  1.00 73.56           N  
ATOM   2916  OE1 GLN A 365     -10.797 -66.750 -26.438  1.00 73.56           O  
ATOM   2917  N   LYS A 366      -7.672 -62.250 -26.969  1.00 71.88           N  
ATOM   2918  CA  LYS A 366      -6.613 -61.906 -27.906  1.00 71.88           C  
ATOM   2919  C   LYS A 366      -5.617 -60.906 -27.297  1.00 71.88           C  
ATOM   2920  CB  LYS A 366      -7.203 -61.312 -29.188  1.00 71.88           C  
ATOM   2921  O   LYS A 366      -4.438 -60.906 -27.641  1.00 71.88           O  
ATOM   2922  CG  LYS A 366      -7.754 -62.344 -30.156  1.00 71.88           C  
ATOM   2923  CD  LYS A 366      -6.746 -62.656 -31.250  1.00 71.88           C  
ATOM   2924  CE  LYS A 366      -7.297 -63.688 -32.219  1.00 71.88           C  
ATOM   2925  NZ  LYS A 366      -6.344 -63.969 -33.344  1.00 71.88           N  
ATOM   2926  N   LYS A 367      -6.133 -60.156 -26.375  1.00 73.94           N  
ATOM   2927  CA  LYS A 367      -5.312 -59.125 -25.734  1.00 73.94           C  
ATOM   2928  C   LYS A 367      -4.441 -59.719 -24.641  1.00 73.94           C  
ATOM   2929  CB  LYS A 367      -6.191 -58.031 -25.172  1.00 73.94           C  
ATOM   2930  O   LYS A 367      -3.271 -59.375 -24.500  1.00 73.94           O  
ATOM   2931  CG  LYS A 367      -5.418 -56.938 -24.422  1.00 73.94           C  
ATOM   2932  CD  LYS A 367      -6.344 -55.844 -23.891  1.00 73.94           C  
ATOM   2933  CE  LYS A 367      -5.578 -54.812 -23.109  1.00 73.94           C  
ATOM   2934  NZ  LYS A 367      -5.973 -53.406 -23.500  1.00 73.94           N  
ATOM   2935  N   PHE A 368      -4.957 -60.688 -23.859  1.00 75.38           N  
ATOM   2936  CA  PHE A 368      -4.262 -61.188 -22.688  1.00 75.38           C  
ATOM   2937  C   PHE A 368      -3.672 -62.562 -22.969  1.00 75.38           C  
ATOM   2938  CB  PHE A 368      -5.211 -61.250 -21.484  1.00 75.38           C  
ATOM   2939  O   PHE A 368      -4.352 -63.438 -23.500  1.00 75.38           O  
ATOM   2940  CG  PHE A 368      -5.641 -59.906 -20.984  1.00 75.38           C  
ATOM   2941  CD1 PHE A 368      -4.832 -59.188 -20.109  1.00 75.38           C  
ATOM   2942  CD2 PHE A 368      -6.859 -59.375 -21.375  1.00 75.38           C  
ATOM   2943  CE1 PHE A 368      -5.227 -57.938 -19.641  1.00 75.38           C  
ATOM   2944  CE2 PHE A 368      -7.262 -58.125 -20.906  1.00 75.38           C  
ATOM   2945  CZ  PHE A 368      -6.445 -57.406 -20.031  1.00 75.38           C  
ATOM   2946  N   LYS A 369      -2.354 -62.750 -22.875  1.00 73.19           N  
ATOM   2947  CA  LYS A 369      -1.696 -64.062 -22.891  1.00 73.19           C  
ATOM   2948  C   LYS A 369      -1.402 -64.562 -21.469  1.00 73.19           C  
ATOM   2949  CB  LYS A 369      -0.402 -64.000 -23.703  1.00 73.19           C  
ATOM   2950  O   LYS A 369      -0.746 -63.844 -20.688  1.00 73.19           O  
ATOM   2951  CG  LYS A 369       0.014 -65.312 -24.297  1.00 73.19           C  
ATOM   2952  CD  LYS A 369       1.253 -65.188 -25.172  1.00 73.19           C  
ATOM   2953  CE  LYS A 369       1.715 -66.562 -25.703  1.00 73.19           C  
ATOM   2954  NZ  LYS A 369       2.939 -66.375 -26.547  1.00 73.19           N  
ATOM   2955  N   TYR A 370      -2.055 -65.688 -21.062  1.00 67.88           N  
ATOM   2956  CA  TYR A 370      -1.902 -66.188 -19.719  1.00 67.88           C  
ATOM   2957  C   TYR A 370      -0.540 -66.875 -19.562  1.00 67.88           C  
ATOM   2958  CB  TYR A 370      -3.014 -67.250 -19.422  1.00 67.88           C  
ATOM   2959  O   TYR A 370      -0.097 -67.625 -20.422  1.00 67.88           O  
ATOM   2960  CG  TYR A 370      -4.363 -66.625 -19.188  1.00 67.88           C  
ATOM   2961  CD1 TYR A 370      -4.730 -66.188 -17.906  1.00 67.88           C  
ATOM   2962  CD2 TYR A 370      -5.270 -66.438 -20.219  1.00 67.88           C  
ATOM   2963  CE1 TYR A 370      -5.973 -65.562 -17.672  1.00 67.88           C  
ATOM   2964  CE2 TYR A 370      -6.512 -65.812 -20.000  1.00 67.88           C  
ATOM   2965  OH  TYR A 370      -8.086 -64.875 -18.500  1.00 67.88           O  
ATOM   2966  CZ  TYR A 370      -6.855 -65.438 -18.734  1.00 67.88           C  
ATOM   2967  N   ALA A 371       0.379 -66.438 -18.844  1.00 64.06           N  
ATOM   2968  CA  ALA A 371       1.641 -67.062 -18.500  1.00 64.06           C  
ATOM   2969  C   ALA A 371       1.453 -68.062 -17.359  1.00 64.06           C  
ATOM   2970  CB  ALA A 371       2.697 -66.062 -18.141  1.00 64.06           C  
ATOM   2971  O   ALA A 371       1.033 -67.688 -16.266  1.00 64.06           O  
ATOM   2972  N   GLU A 372       0.939 -69.438 -17.562  1.00 53.56           N  
ATOM   2973  CA  GLU A 372       0.754 -70.438 -16.547  1.00 53.56           C  
ATOM   2974  C   GLU A 372       2.043 -70.688 -15.773  1.00 53.56           C  
ATOM   2975  CB  GLU A 372       0.270 -71.750 -17.203  1.00 53.56           C  
ATOM   2976  O   GLU A 372       3.141 -70.562 -16.312  1.00 53.56           O  
ATOM   2977  CG  GLU A 372      -1.221 -71.750 -17.500  1.00 53.56           C  
ATOM   2978  CD  GLU A 372      -1.716 -73.125 -18.000  1.00 53.56           C  
ATOM   2979  OE1 GLU A 372      -2.941 -73.312 -18.203  1.00 53.56           O  
ATOM   2980  OE2 GLU A 372      -0.869 -74.000 -18.219  1.00 53.56           O  
ATOM   2981  N   ASP A 373       2.170 -70.625 -14.438  1.00 49.50           N  
ATOM   2982  CA  ASP A 373       3.248 -71.125 -13.578  1.00 49.50           C  
ATOM   2983  C   ASP A 373       3.654 -72.500 -13.938  1.00 49.50           C  
ATOM   2984  CB  ASP A 373       2.834 -71.000 -12.102  1.00 49.50           C  
ATOM   2985  O   ASP A 373       2.814 -73.438 -13.961  1.00 49.50           O  
ATOM   2986  CG  ASP A 373       3.387 -69.812 -11.391  1.00 49.50           C  
ATOM   2987  OD1 ASP A 373       4.293 -69.125 -11.930  1.00 49.50           O  
ATOM   2988  OD2 ASP A 373       2.912 -69.500 -10.273  1.00 49.50           O  
ATOM   2989  N   MET A 374       4.570 -72.812 -14.906  1.00 42.75           N  
ATOM   2990  CA  MET A 374       5.047 -74.188 -14.961  1.00 42.75           C  
ATOM   2991  C   MET A 374       5.387 -74.688 -13.562  1.00 42.75           C  
ATOM   2992  CB  MET A 374       6.270 -74.312 -15.867  1.00 42.75           C  
ATOM   2993  O   MET A 374       6.184 -74.125 -12.852  1.00 42.75           O  
ATOM   2994  CG  MET A 374       5.973 -74.938 -17.219  1.00 42.75           C  
ATOM   2995  SD  MET A 374       7.336 -76.000 -17.828  1.00 42.75           S  
ATOM   2996  CE  MET A 374       8.039 -74.938 -19.109  1.00 42.75           C  
ATOM   2997  N   GLY A 375       4.605 -75.312 -12.797  1.00 41.44           N  
ATOM   2998  CA  GLY A 375       5.074 -76.062 -11.641  1.00 41.44           C  
ATOM   2999  C   GLY A 375       6.406 -76.750 -11.883  1.00 41.44           C  
ATOM   3000  O   GLY A 375       6.902 -76.812 -13.008  1.00 41.44           O  
ATOM   3001  N   PRO A 376       7.301 -77.312 -10.922  1.00 39.09           N  
ATOM   3002  CA  PRO A 376       8.570 -78.000 -11.109  1.00 39.09           C  
ATOM   3003  C   PRO A 376       8.539 -78.938 -12.297  1.00 39.09           C  
ATOM   3004  CB  PRO A 376       8.742 -78.750  -9.797  1.00 39.09           C  
ATOM   3005  O   PRO A 376       9.578 -79.250 -12.891  1.00 39.09           O  
ATOM   3006  CG  PRO A 376       7.480 -78.500  -9.039  1.00 39.09           C  
ATOM   3007  CD  PRO A 376       6.609 -77.625  -9.852  1.00 39.09           C  
ATOM   3008  N   GLY A 377       7.477 -79.750 -12.477  1.00 37.94           N  
ATOM   3009  CA  GLY A 377       7.508 -81.000 -13.297  1.00 37.94           C  
ATOM   3010  C   GLY A 377       7.586 -80.688 -14.781  1.00 37.94           C  
ATOM   3011  O   GLY A 377       7.719 -81.562 -15.602  1.00 37.94           O  
ATOM   3012  N   ALA A 378       7.031 -79.625 -15.258  1.00 38.06           N  
ATOM   3013  CA  ALA A 378       6.938 -79.562 -16.719  1.00 38.06           C  
ATOM   3014  C   ALA A 378       8.273 -79.125 -17.328  1.00 38.06           C  
ATOM   3015  CB  ALA A 378       5.855 -78.562 -17.109  1.00 38.06           C  
ATOM   3016  O   ALA A 378       8.438 -79.188 -18.547  1.00 38.06           O  
ATOM   3017  N   ALA A 379       9.211 -78.562 -16.625  1.00 38.31           N  
ATOM   3018  CA  ALA A 379      10.570 -78.500 -17.156  1.00 38.31           C  
ATOM   3019  C   ALA A 379      11.156 -79.875 -17.422  1.00 38.31           C  
ATOM   3020  CB  ALA A 379      11.461 -77.688 -16.203  1.00 38.31           C  
ATOM   3021  O   ALA A 379      12.062 -80.000 -18.250  1.00 38.31           O  
ATOM   3022  N   GLU A 380      10.789 -80.875 -16.594  1.00 38.28           N  
ATOM   3023  CA  GLU A 380      11.258 -82.250 -16.797  1.00 38.28           C  
ATOM   3024  C   GLU A 380      10.664 -82.875 -18.062  1.00 38.28           C  
ATOM   3025  CB  GLU A 380      10.906 -83.125 -15.586  1.00 38.28           C  
ATOM   3026  O   GLU A 380      11.312 -83.625 -18.750  1.00 38.28           O  
ATOM   3027  CG  GLU A 380      11.945 -83.062 -14.477  1.00 38.28           C  
ATOM   3028  CD  GLU A 380      11.578 -83.938 -13.273  1.00 38.28           C  
ATOM   3029  OE1 GLU A 380      12.438 -84.125 -12.383  1.00 38.28           O  
ATOM   3030  OE2 GLU A 380      10.430 -84.438 -13.227  1.00 38.28           O  
ATOM   3031  N   ARG A 381       9.414 -82.562 -18.391  1.00 35.66           N  
ATOM   3032  CA  ARG A 381       8.805 -83.188 -19.547  1.00 35.66           C  
ATOM   3033  C   ARG A 381       9.312 -82.562 -20.859  1.00 35.66           C  
ATOM   3034  CB  ARG A 381       7.281 -83.125 -19.484  1.00 35.66           C  
ATOM   3035  O   ARG A 381       9.359 -83.250 -21.875  1.00 35.66           O  
ATOM   3036  CG  ARG A 381       6.629 -84.250 -18.719  1.00 35.66           C  
ATOM   3037  CD  ARG A 381       5.109 -84.125 -18.734  1.00 35.66           C  
ATOM   3038  NE  ARG A 381       4.496 -85.125 -17.844  1.00 35.66           N  
ATOM   3039  NH1 ARG A 381       2.344 -84.312 -18.109  1.00 35.66           N  
ATOM   3040  NH2 ARG A 381       2.740 -86.125 -16.734  1.00 35.66           N  
ATOM   3041  CZ  ARG A 381       3.193 -85.188 -17.562  1.00 35.66           C  
ATOM   3042  N   ASP A 382       9.586 -81.375 -20.938  1.00 36.59           N  
ATOM   3043  CA  ASP A 382      10.109 -80.875 -22.203  1.00 36.59           C  
ATOM   3044  C   ASP A 382      11.562 -81.250 -22.391  1.00 36.59           C  
ATOM   3045  CB  ASP A 382       9.984 -79.312 -22.281  1.00 36.59           C  
ATOM   3046  O   ASP A 382      12.062 -81.312 -23.531  1.00 36.59           O  
ATOM   3047  CG  ASP A 382       8.789 -78.875 -23.094  1.00 36.59           C  
ATOM   3048  OD1 ASP A 382       8.172 -79.688 -23.797  1.00 36.59           O  
ATOM   3049  OD2 ASP A 382       8.453 -77.688 -23.031  1.00 36.59           O  
ATOM   3050  N   LEU A 383      12.312 -81.438 -21.344  1.00 35.00           N  
ATOM   3051  CA  LEU A 383      13.633 -82.062 -21.484  1.00 35.00           C  
ATOM   3052  C   LEU A 383      13.508 -83.500 -21.844  1.00 35.00           C  
ATOM   3053  CB  LEU A 383      14.438 -81.875 -20.203  1.00 35.00           C  
ATOM   3054  O   LEU A 383      14.391 -84.062 -22.516  1.00 35.00           O  
ATOM   3055  CG  LEU A 383      15.562 -80.875 -20.219  1.00 35.00           C  
ATOM   3056  CD1 LEU A 383      15.484 -79.938 -18.984  1.00 35.00           C  
ATOM   3057  CD2 LEU A 383      16.922 -81.562 -20.312  1.00 35.00           C  
ATOM   3058  N   ALA A 384      12.469 -84.188 -21.281  1.00 37.78           N  
ATOM   3059  CA  ALA A 384      12.266 -85.625 -21.562  1.00 37.78           C  
ATOM   3060  C   ALA A 384      11.742 -85.812 -22.984  1.00 37.78           C  
ATOM   3061  CB  ALA A 384      11.297 -86.250 -20.547  1.00 37.78           C  
ATOM   3062  O   ALA A 384      12.055 -86.812 -23.641  1.00 37.78           O  
ATOM   3063  N   ALA A 385      10.914 -84.938 -23.500  1.00 37.00           N  
ATOM   3064  CA  ALA A 385      10.406 -85.125 -24.859  1.00 37.00           C  
ATOM   3065  C   ALA A 385      11.492 -84.812 -25.891  1.00 37.00           C  
ATOM   3066  CB  ALA A 385       9.211 -84.188 -25.078  1.00 37.00           C  
ATOM   3067  O   ALA A 385      11.523 -85.438 -26.953  1.00 37.00           O  
ATOM   3068  N   THR A 386      12.359 -83.938 -25.641  1.00 37.09           N  
ATOM   3069  CA  THR A 386      13.492 -83.750 -26.531  1.00 37.09           C  
ATOM   3070  C   THR A 386      14.492 -84.875 -26.391  1.00 37.09           C  
ATOM   3071  CB  THR A 386      14.203 -82.375 -26.281  1.00 37.09           C  
ATOM   3072  O   THR A 386      15.094 -85.312 -27.375  1.00 37.09           O  
ATOM   3073  CG2 THR A 386      13.703 -81.312 -27.219  1.00 37.09           C  
ATOM   3074  OG1 THR A 386      13.953 -82.000 -24.922  1.00 37.09           O  
ATOM   3075  N   SER A 387      14.648 -85.375 -25.125  1.00 37.84           N  
ATOM   3076  CA  SER A 387      15.562 -86.500 -24.938  1.00 37.84           C  
ATOM   3077  C   SER A 387      15.000 -87.750 -25.516  1.00 37.84           C  
ATOM   3078  CB  SER A 387      15.867 -86.688 -23.453  1.00 37.84           C  
ATOM   3079  O   SER A 387      15.750 -88.625 -26.016  1.00 37.84           O  
ATOM   3080  OG  SER A 387      14.797 -87.312 -22.797  1.00 37.84           O  
ATOM   3081  N   SER A 388      13.656 -88.000 -25.391  1.00 38.03           N  
ATOM   3082  CA  SER A 388      13.047 -89.188 -25.922  1.00 38.03           C  
ATOM   3083  C   SER A 388      13.094 -89.188 -27.453  1.00 38.03           C  
ATOM   3084  CB  SER A 388      11.602 -89.312 -25.438  1.00 38.03           C  
ATOM   3085  O   SER A 388      13.156 -90.312 -28.062  1.00 38.03           O  
ATOM   3086  OG  SER A 388      10.844 -88.188 -25.812  1.00 38.03           O  
ATOM   3087  N   THR A 389      12.945 -88.125 -28.109  1.00 36.34           N  
ATOM   3088  CA  THR A 389      13.008 -88.125 -29.562  1.00 36.34           C  
ATOM   3089  C   THR A 389      14.438 -88.312 -30.047  1.00 36.34           C  
ATOM   3090  CB  THR A 389      12.438 -86.812 -30.141  1.00 36.34           C  
ATOM   3091  O   THR A 389      14.664 -88.688 -31.188  1.00 36.34           O  
ATOM   3092  CG2 THR A 389      10.914 -86.812 -30.188  1.00 36.34           C  
ATOM   3093  OG1 THR A 389      12.859 -85.688 -29.297  1.00 36.34           O  
ATOM   3094  N   LEU A 390      15.414 -87.875 -29.234  1.00 35.00           N  
ATOM   3095  CA  LEU A 390      16.781 -88.125 -29.641  1.00 35.00           C  
ATOM   3096  C   LEU A 390      17.141 -89.625 -29.531  1.00 35.00           C  
ATOM   3097  CB  LEU A 390      17.766 -87.312 -28.812  1.00 35.00           C  
ATOM   3098  O   LEU A 390      18.000 -90.125 -30.250  1.00 35.00           O  
ATOM   3099  CG  LEU A 390      18.250 -86.000 -29.453  1.00 35.00           C  
ATOM   3100  CD1 LEU A 390      18.266 -84.875 -28.422  1.00 35.00           C  
ATOM   3101  CD2 LEU A 390      19.641 -86.188 -30.047  1.00 35.00           C  
ATOM   3102  N   GLY A 391      16.562 -90.312 -28.453  1.00 36.59           N  
ATOM   3103  CA  GLY A 391      16.859 -91.750 -28.312  1.00 36.59           C  
ATOM   3104  C   GLY A 391      16.266 -92.562 -29.406  1.00 36.59           C  
ATOM   3105  O   GLY A 391      16.719 -93.688 -29.641  1.00 36.59           O  
ATOM   3106  N   LEU A 392      15.125 -92.250 -29.922  1.00 33.16           N  
ATOM   3107  CA  LEU A 392      14.500 -93.062 -30.938  1.00 33.16           C  
ATOM   3108  C   LEU A 392      15.266 -92.938 -32.250  1.00 33.16           C  
ATOM   3109  CB  LEU A 392      13.047 -92.625 -31.156  1.00 33.16           C  
ATOM   3110  O   LEU A 392      15.141 -93.812 -33.125  1.00 33.16           O  
ATOM   3111  CG  LEU A 392      11.992 -93.375 -30.359  1.00 33.16           C  
ATOM   3112  CD1 LEU A 392      10.766 -92.500 -30.109  1.00 33.16           C  
ATOM   3113  CD2 LEU A 392      11.602 -94.688 -31.078  1.00 33.16           C  
ATOM   3114  N   GLN A 393      15.906 -91.875 -32.531  1.00 34.47           N  
ATOM   3115  CA  GLN A 393      16.609 -91.750 -33.812  1.00 34.47           C  
ATOM   3116  C   GLN A 393      17.875 -92.625 -33.812  1.00 34.47           C  
ATOM   3117  CB  GLN A 393      16.953 -90.312 -34.125  1.00 34.47           C  
ATOM   3118  O   GLN A 393      18.375 -93.000 -34.875  1.00 34.47           O  
ATOM   3119  CG  GLN A 393      15.930 -89.625 -35.000  1.00 34.47           C  
ATOM   3120  CD  GLN A 393      16.359 -88.188 -35.375  1.00 34.47           C  
ATOM   3121  NE2 GLN A 393      15.648 -87.625 -36.312  1.00 34.47           N  
ATOM   3122  OE1 GLN A 393      17.312 -87.688 -34.812  1.00 34.47           O  
ATOM   3123  N   GLU A 394      18.500 -92.750 -32.625  1.00 35.88           N  
ATOM   3124  CA  GLU A 394      19.750 -93.500 -32.625  1.00 35.88           C  
ATOM   3125  C   GLU A 394      19.484 -95.000 -32.875  1.00 35.88           C  
ATOM   3126  CB  GLU A 394      20.484 -93.312 -31.281  1.00 35.88           C  
ATOM   3127  O   GLU A 394      20.359 -95.688 -33.375  1.00 35.88           O  
ATOM   3128  CG  GLU A 394      21.953 -92.938 -31.453  1.00 35.88           C  
ATOM   3129  CD  GLU A 394      22.656 -92.688 -30.125  1.00 35.88           C  
ATOM   3130  OE1 GLU A 394      23.891 -92.500 -30.125  1.00 35.88           O  
ATOM   3131  OE2 GLU A 394      21.984 -92.750 -29.078  1.00 35.88           O  
ATOM   3132  N   ASN A 395      18.359 -95.500 -32.344  1.00 32.66           N  
ATOM   3133  CA  ASN A 395      18.203 -96.938 -32.438  1.00 32.66           C  
ATOM   3134  C   ASN A 395      17.984 -97.375 -33.906  1.00 32.66           C  
ATOM   3135  CB  ASN A 395      17.031 -97.375 -31.578  1.00 32.66           C  
ATOM   3136  O   ASN A 395      17.922 -98.562 -34.188  1.00 32.66           O  
ATOM   3137  CG  ASN A 395      17.500 -98.188 -30.375  1.00 32.66           C  
ATOM   3138  ND2 ASN A 395      16.578 -98.500 -29.453  1.00 32.66           N  
ATOM   3139  OD1 ASN A 395      18.672 -98.562 -30.266  1.00 32.66           O  
ATOM   3140  N   MET A 396      17.500 -96.500 -34.719  1.00 32.44           N  
ATOM   3141  CA  MET A 396      17.203 -96.938 -36.062  1.00 32.44           C  
ATOM   3142  C   MET A 396      18.484 -97.188 -36.844  1.00 32.44           C  
ATOM   3143  CB  MET A 396      16.328 -95.938 -36.781  1.00 32.44           C  
ATOM   3144  O   MET A 396      18.438 -97.688 -37.969  1.00 32.44           O  
ATOM   3145  CG  MET A 396      14.852 -96.312 -36.844  1.00 32.44           C  
ATOM   3146  SD  MET A 396      13.883 -95.188 -37.938  1.00 32.44           S  
ATOM   3147  CE  MET A 396      12.211 -95.750 -37.594  1.00 32.44           C  
ATOM   3148  N   ARG A 397      19.547 -96.500 -36.469  1.00 34.06           N  
ATOM   3149  CA  ARG A 397      20.719 -96.688 -37.312  1.00 34.06           C  
ATOM   3150  C   ARG A 397      21.359 -98.062 -37.062  1.00 34.06           C  
ATOM   3151  CB  ARG A 397      21.734 -95.562 -37.031  1.00 34.06           C  
ATOM   3152  O   ARG A 397      22.141 -98.500 -37.906  1.00 34.06           O  
ATOM   3153  CG  ARG A 397      21.828 -94.562 -38.156  1.00 34.06           C  
ATOM   3154  CD  ARG A 397      22.891 -93.500 -37.875  1.00 34.06           C  
ATOM   3155  NE  ARG A 397      22.953 -92.500 -38.938  1.00 34.06           N  
ATOM   3156  NH1 ARG A 397      24.438 -91.125 -37.844  1.00 34.06           N  
ATOM   3157  NH2 ARG A 397      23.688 -90.562 -39.938  1.00 34.06           N  
ATOM   3158  CZ  ARG A 397      23.688 -91.375 -38.906  1.00 34.06           C  
ATOM   3159  N   THR A 398      21.297 -98.500 -35.750  1.00 34.28           N  
ATOM   3160  CA  THR A 398      22.109 -99.688 -35.500  1.00 34.28           C  
ATOM   3161  C   THR A 398      21.391-100.938 -36.031  1.00 34.28           C  
ATOM   3162  CB  THR A 398      22.438 -99.875 -34.031  1.00 34.28           C  
ATOM   3163  O   THR A 398      22.031-101.938 -36.281  1.00 34.28           O  
ATOM   3164  CG2 THR A 398      23.609 -99.000 -33.594  1.00 34.28           C  
ATOM   3165  OG1 THR A 398      21.281 -99.500 -33.250  1.00 34.28           O  
ATOM   3166  N   SER A 399      20.078-100.938 -36.156  1.00 28.08           N  
ATOM   3167  CA  SER A 399      19.641-102.188 -36.688  1.00 28.08           C  
ATOM   3168  C   SER A 399      19.828-102.250 -38.188  1.00 28.08           C  
ATOM   3169  CB  SER A 399      18.156-102.438 -36.344  1.00 28.08           C  
ATOM   3170  O   SER A 399      19.594-101.312 -38.906  1.00 28.08           O  
ATOM   3171  OG  SER A 399      17.312-101.938 -37.375  1.00 28.08           O  
TER    3172      SER A 399                                                      
ATOM   3173  N   MET B   1      -4.559 -41.875 -56.469  1.00 59.28           N  
ATOM   3174  CA  MET B   1      -4.008 -41.156 -55.312  1.00 59.28           C  
ATOM   3175  C   MET B   1      -5.090 -40.844 -54.312  1.00 59.28           C  
ATOM   3176  CB  MET B   1      -3.352 -39.844 -55.812  1.00 59.28           C  
ATOM   3177  O   MET B   1      -4.867 -40.969 -53.094  1.00 59.28           O  
ATOM   3178  CG  MET B   1      -1.861 -39.781 -55.531  1.00 59.28           C  
ATOM   3179  SD  MET B   1      -1.142 -38.125 -55.969  1.00 59.28           S  
ATOM   3180  CE  MET B   1      -0.242 -38.594 -57.469  1.00 59.28           C  
ATOM   3181  N   ALA B   2      -6.215 -40.344 -54.875  1.00 66.81           N  
ATOM   3182  CA  ALA B   2      -7.344 -40.031 -54.000  1.00 66.81           C  
ATOM   3183  C   ALA B   2      -7.871 -41.281 -53.281  1.00 66.81           C  
ATOM   3184  CB  ALA B   2      -8.461 -39.344 -54.781  1.00 66.81           C  
ATOM   3185  O   ALA B   2      -8.188 -41.250 -52.094  1.00 66.81           O  
ATOM   3186  N   ARG B   3      -8.023 -42.375 -54.062  1.00 68.50           N  
ATOM   3187  CA  ARG B   3      -8.531 -43.625 -53.500  1.00 68.50           C  
ATOM   3188  C   ARG B   3      -7.609 -44.156 -52.406  1.00 68.50           C  
ATOM   3189  CB  ARG B   3      -8.688 -44.688 -54.594  1.00 68.50           C  
ATOM   3190  O   ARG B   3      -8.078 -44.625 -51.375  1.00 68.50           O  
ATOM   3191  CG  ARG B   3      -9.859 -45.625 -54.375  1.00 68.50           C  
ATOM   3192  CD  ARG B   3     -10.070 -46.562 -55.562  1.00 68.50           C  
ATOM   3193  NE  ARG B   3      -9.430 -47.844 -55.375  1.00 68.50           N  
ATOM   3194  NH1 ARG B   3     -10.180 -48.781 -57.344  1.00 68.50           N  
ATOM   3195  NH2 ARG B   3      -8.867 -50.000 -55.938  1.00 68.50           N  
ATOM   3196  CZ  ARG B   3      -9.492 -48.875 -56.219  1.00 68.50           C  
ATOM   3197  N   ARG B   4      -6.352 -44.125 -52.719  1.00 68.75           N  
ATOM   3198  CA  ARG B   4      -5.371 -44.531 -51.719  1.00 68.75           C  
ATOM   3199  C   ARG B   4      -5.484 -43.688 -50.469  1.00 68.75           C  
ATOM   3200  CB  ARG B   4      -3.953 -44.469 -52.281  1.00 68.75           C  
ATOM   3201  O   ARG B   4      -5.367 -44.188 -49.344  1.00 68.75           O  
ATOM   3202  CG  ARG B   4      -3.119 -45.719 -52.062  1.00 68.75           C  
ATOM   3203  CD  ARG B   4      -1.748 -45.594 -52.688  1.00 68.75           C  
ATOM   3204  NE  ARG B   4      -0.962 -46.812 -52.500  1.00 68.75           N  
ATOM   3205  NH1 ARG B   4       0.922 -46.000 -53.594  1.00 68.75           N  
ATOM   3206  NH2 ARG B   4       0.910 -48.125 -52.688  1.00 68.75           N  
ATOM   3207  CZ  ARG B   4       0.288 -46.969 -52.938  1.00 68.75           C  
ATOM   3208  N   PHE B   5      -5.688 -42.375 -50.781  1.00 72.62           N  
ATOM   3209  CA  PHE B   5      -5.852 -41.469 -49.625  1.00 72.62           C  
ATOM   3210  C   PHE B   5      -7.117 -41.812 -48.844  1.00 72.62           C  
ATOM   3211  CB  PHE B   5      -5.906 -40.000 -50.094  1.00 72.62           C  
ATOM   3212  O   PHE B   5      -7.129 -41.750 -47.625  1.00 72.62           O  
ATOM   3213  CG  PHE B   5      -5.297 -39.031 -49.125  1.00 72.62           C  
ATOM   3214  CD1 PHE B   5      -6.086 -38.375 -48.188  1.00 72.62           C  
ATOM   3215  CD2 PHE B   5      -3.932 -38.781 -49.156  1.00 72.62           C  
ATOM   3216  CE1 PHE B   5      -5.527 -37.500 -47.281  1.00 72.62           C  
ATOM   3217  CE2 PHE B   5      -3.363 -37.875 -48.250  1.00 72.62           C  
ATOM   3218  CZ  PHE B   5      -4.164 -37.250 -47.312  1.00 72.62           C  
ATOM   3219  N   GLN B   6      -8.141 -42.094 -49.531  1.00 75.12           N  
ATOM   3220  CA  GLN B   6      -9.391 -42.469 -48.906  1.00 75.12           C  
ATOM   3221  C   GLN B   6      -9.234 -43.781 -48.094  1.00 75.12           C  
ATOM   3222  CB  GLN B   6     -10.508 -42.625 -49.938  1.00 75.12           C  
ATOM   3223  O   GLN B   6      -9.812 -43.938 -47.031  1.00 75.12           O  
ATOM   3224  CG  GLN B   6     -11.312 -41.375 -50.156  1.00 75.12           C  
ATOM   3225  CD  GLN B   6     -12.469 -41.562 -51.125  1.00 75.12           C  
ATOM   3226  NE2 GLN B   6     -13.359 -40.562 -51.188  1.00 75.12           N  
ATOM   3227  OE1 GLN B   6     -12.555 -42.594 -51.812  1.00 75.12           O  
ATOM   3228  N   GLU B   7      -8.547 -44.750 -48.656  1.00 73.75           N  
ATOM   3229  CA  GLU B   7      -8.312 -46.031 -47.938  1.00 73.75           C  
ATOM   3230  C   GLU B   7      -7.469 -45.812 -46.688  1.00 73.75           C  
ATOM   3231  CB  GLU B   7      -7.629 -47.031 -48.875  1.00 73.75           C  
ATOM   3232  O   GLU B   7      -7.727 -46.406 -45.656  1.00 73.75           O  
ATOM   3233  CG  GLU B   7      -8.586 -47.781 -49.781  1.00 73.75           C  
ATOM   3234  CD  GLU B   7      -7.887 -48.719 -50.750  1.00 73.75           C  
ATOM   3235  OE1 GLU B   7      -8.578 -49.406 -51.531  1.00 73.75           O  
ATOM   3236  OE2 GLU B   7      -6.641 -48.781 -50.719  1.00 73.75           O  
ATOM   3237  N   GLU B   8      -6.566 -44.969 -46.938  1.00 73.88           N  
ATOM   3238  CA  GLU B   8      -5.723 -44.688 -45.812  1.00 73.88           C  
ATOM   3239  C   GLU B   8      -6.508 -43.938 -44.719  1.00 73.88           C  
ATOM   3240  CB  GLU B   8      -4.512 -43.844 -46.219  1.00 73.88           C  
ATOM   3241  O   GLU B   8      -6.312 -44.188 -43.531  1.00 73.88           O  
ATOM   3242  CG  GLU B   8      -3.330 -44.656 -46.719  1.00 73.88           C  
ATOM   3243  CD  GLU B   8      -2.107 -43.844 -47.062  1.00 73.88           C  
ATOM   3244  OE1 GLU B   8      -1.052 -44.406 -47.406  1.00 73.88           O  
ATOM   3245  OE2 GLU B   8      -2.207 -42.594 -46.969  1.00 73.88           O  
ATOM   3246  N   LEU B   9      -7.293 -43.031 -45.125  1.00 75.25           N  
ATOM   3247  CA  LEU B   9      -8.133 -42.344 -44.188  1.00 75.25           C  
ATOM   3248  C   LEU B   9      -9.125 -43.281 -43.500  1.00 75.25           C  
ATOM   3249  CB  LEU B   9      -8.883 -41.188 -44.875  1.00 75.25           C  
ATOM   3250  O   LEU B   9      -9.406 -43.156 -42.312  1.00 75.25           O  
ATOM   3251  CG  LEU B   9      -8.820 -39.812 -44.219  1.00 75.25           C  
ATOM   3252  CD1 LEU B   9      -7.996 -38.844 -45.062  1.00 75.25           C  
ATOM   3253  CD2 LEU B   9     -10.219 -39.281 -43.969  1.00 75.25           C  
ATOM   3254  N   ALA B  10      -9.609 -44.125 -44.281  1.00 75.12           N  
ATOM   3255  CA  ALA B  10     -10.547 -45.125 -43.750  1.00 75.12           C  
ATOM   3256  C   ALA B  10      -9.852 -46.031 -42.781  1.00 75.12           C  
ATOM   3257  CB  ALA B  10     -11.188 -45.906 -44.875  1.00 75.12           C  
ATOM   3258  O   ALA B  10     -10.406 -46.375 -41.719  1.00 75.12           O  
ATOM   3259  N   ALA B  11      -8.680 -46.469 -43.125  1.00 70.38           N  
ATOM   3260  CA  ALA B  11      -7.918 -47.312 -42.219  1.00 70.38           C  
ATOM   3261  C   ALA B  11      -7.613 -46.594 -40.906  1.00 70.38           C  
ATOM   3262  CB  ALA B  11      -6.621 -47.781 -42.875  1.00 70.38           C  
ATOM   3263  O   ALA B  11      -7.699 -47.188 -39.844  1.00 70.38           O  
ATOM   3264  N   PHE B  12      -7.371 -45.375 -41.094  1.00 72.62           N  
ATOM   3265  CA  PHE B  12      -7.062 -44.562 -39.906  1.00 72.62           C  
ATOM   3266  C   PHE B  12      -8.305 -44.375 -39.062  1.00 72.62           C  
ATOM   3267  CB  PHE B  12      -6.488 -43.219 -40.312  1.00 72.62           C  
ATOM   3268  O   PHE B  12      -8.234 -44.438 -37.812  1.00 72.62           O  
ATOM   3269  CG  PHE B  12      -6.148 -42.312 -39.156  1.00 72.62           C  
ATOM   3270  CD1 PHE B  12      -7.012 -41.312 -38.781  1.00 72.62           C  
ATOM   3271  CD2 PHE B  12      -4.965 -42.500 -38.469  1.00 72.62           C  
ATOM   3272  CE1 PHE B  12      -6.699 -40.469 -37.688  1.00 72.62           C  
ATOM   3273  CE2 PHE B  12      -4.645 -41.688 -37.375  1.00 72.62           C  
ATOM   3274  CZ  PHE B  12      -5.512 -40.656 -37.000  1.00 72.62           C  
ATOM   3275  N   LEU B  13      -9.352 -44.281 -39.594  1.00 73.62           N  
ATOM   3276  CA  LEU B  13     -10.586 -43.969 -38.875  1.00 73.62           C  
ATOM   3277  C   LEU B  13     -11.188 -45.250 -38.281  1.00 73.62           C  
ATOM   3278  CB  LEU B  13     -11.594 -43.312 -39.781  1.00 73.62           C  
ATOM   3279  O   LEU B  13     -11.828 -45.219 -37.219  1.00 73.62           O  
ATOM   3280  CG  LEU B  13     -11.391 -41.812 -40.031  1.00 73.62           C  
ATOM   3281  CD1 LEU B  13     -12.148 -41.375 -41.281  1.00 73.62           C  
ATOM   3282  CD2 LEU B  13     -11.828 -41.000 -38.844  1.00 73.62           C  
ATOM   3283  N   PHE B  14     -10.773 -46.406 -38.938  1.00 74.50           N  
ATOM   3284  CA  PHE B  14     -11.492 -47.625 -38.500  1.00 74.50           C  
ATOM   3285  C   PHE B  14     -10.562 -48.562 -37.750  1.00 74.50           C  
ATOM   3286  CB  PHE B  14     -12.094 -48.344 -39.719  1.00 74.50           C  
ATOM   3287  O   PHE B  14     -10.992 -49.625 -37.312  1.00 74.50           O  
ATOM   3288  CG  PHE B  14     -13.078 -47.500 -40.500  1.00 74.50           C  
ATOM   3289  CD1 PHE B  14     -14.047 -46.750 -39.844  1.00 74.50           C  
ATOM   3290  CD2 PHE B  14     -13.031 -47.438 -41.875  1.00 74.50           C  
ATOM   3291  CE1 PHE B  14     -14.961 -45.969 -40.531  1.00 74.50           C  
ATOM   3292  CE2 PHE B  14     -13.938 -46.688 -42.594  1.00 74.50           C  
ATOM   3293  CZ  PHE B  14     -14.898 -45.938 -41.938  1.00 74.50           C  
ATOM   3294  N   GLU B  15      -9.406 -48.188 -37.594  1.00 72.12           N  
ATOM   3295  CA  GLU B  15      -8.477 -49.094 -36.906  1.00 72.12           C  
ATOM   3296  C   GLU B  15      -8.297 -48.688 -35.438  1.00 72.12           C  
ATOM   3297  CB  GLU B  15      -7.121 -49.125 -37.625  1.00 72.12           C  
ATOM   3298  O   GLU B  15      -8.172 -47.500 -35.125  1.00 72.12           O  
ATOM   3299  CG  GLU B  15      -7.129 -49.875 -38.938  1.00 72.12           C  
ATOM   3300  CD  GLU B  15      -5.785 -49.844 -39.656  1.00 72.12           C  
ATOM   3301  OE1 GLU B  15      -5.684 -50.406 -40.781  1.00 72.12           O  
ATOM   3302  OE2 GLU B  15      -4.828 -49.281 -39.094  1.00 72.12           O  
ATOM   3303  N   TYR B  16      -8.555 -49.656 -34.562  1.00 74.12           N  
ATOM   3304  CA  TYR B  16      -8.344 -49.500 -33.125  1.00 74.12           C  
ATOM   3305  C   TYR B  16      -7.184 -50.375 -32.656  1.00 74.12           C  
ATOM   3306  CB  TYR B  16      -9.617 -49.875 -32.344  1.00 74.12           C  
ATOM   3307  O   TYR B  16      -7.191 -51.594 -32.844  1.00 74.12           O  
ATOM   3308  CG  TYR B  16      -9.398 -50.031 -30.859  1.00 74.12           C  
ATOM   3309  CD1 TYR B  16      -9.547 -51.250 -30.234  1.00 74.12           C  
ATOM   3310  CD2 TYR B  16      -9.039 -48.938 -30.078  1.00 74.12           C  
ATOM   3311  CE1 TYR B  16      -9.352 -51.406 -28.859  1.00 74.12           C  
ATOM   3312  CE2 TYR B  16      -8.844 -49.062 -28.703  1.00 74.12           C  
ATOM   3313  OH  TYR B  16      -8.805 -50.438 -26.750  1.00 74.12           O  
ATOM   3314  CZ  TYR B  16      -9.000 -50.312 -28.109  1.00 74.12           C  
ATOM   3315  N   ASP B  17      -6.152 -49.719 -32.156  1.00 73.75           N  
ATOM   3316  CA  ASP B  17      -4.980 -50.469 -31.703  1.00 73.75           C  
ATOM   3317  C   ASP B  17      -4.949 -50.562 -30.172  1.00 73.75           C  
ATOM   3318  CB  ASP B  17      -3.697 -49.812 -32.219  1.00 73.75           C  
ATOM   3319  O   ASP B  17      -5.191 -49.562 -29.484  1.00 73.75           O  
ATOM   3320  CG  ASP B  17      -3.709 -49.594 -33.719  1.00 73.75           C  
ATOM   3321  OD1 ASP B  17      -4.371 -50.375 -34.438  1.00 73.75           O  
ATOM   3322  OD2 ASP B  17      -3.049 -48.625 -34.188  1.00 73.75           O  
ATOM   3323  N   THR B  18      -4.852 -51.781 -29.594  1.00 76.81           N  
ATOM   3324  CA  THR B  18      -4.699 -52.000 -28.172  1.00 76.81           C  
ATOM   3325  C   THR B  18      -3.457 -52.844 -27.891  1.00 76.81           C  
ATOM   3326  CB  THR B  18      -5.941 -52.719 -27.594  1.00 76.81           C  
ATOM   3327  O   THR B  18      -3.113 -53.750 -28.672  1.00 76.81           O  
ATOM   3328  CG2 THR B  18      -6.164 -54.062 -28.250  1.00 76.81           C  
ATOM   3329  OG1 THR B  18      -5.754 -52.906 -26.188  1.00 76.81           O  
ATOM   3330  N   PRO B  19      -2.666 -52.531 -26.859  1.00 77.88           N  
ATOM   3331  CA  PRO B  19      -1.463 -53.281 -26.547  1.00 77.88           C  
ATOM   3332  C   PRO B  19      -1.779 -54.688 -26.031  1.00 77.88           C  
ATOM   3333  CB  PRO B  19      -0.796 -52.469 -25.453  1.00 77.88           C  
ATOM   3334  O   PRO B  19      -2.768 -54.906 -25.328  1.00 77.88           O  
ATOM   3335  CG  PRO B  19      -1.894 -51.594 -24.891  1.00 77.88           C  
ATOM   3336  CD  PRO B  19      -2.955 -51.469 -25.938  1.00 77.88           C  
ATOM   3337  N   ARG B  20      -0.947 -55.625 -26.453  1.00 79.44           N  
ATOM   3338  CA  ARG B  20      -1.043 -57.000 -25.969  1.00 79.44           C  
ATOM   3339  C   ARG B  20      -0.428 -57.125 -24.578  1.00 79.44           C  
ATOM   3340  CB  ARG B  20      -0.359 -57.969 -26.922  1.00 79.44           C  
ATOM   3341  O   ARG B  20       0.613 -56.500 -24.297  1.00 79.44           O  
ATOM   3342  CG  ARG B  20      -1.306 -58.594 -27.922  1.00 79.44           C  
ATOM   3343  CD  ARG B  20      -0.620 -59.719 -28.719  1.00 79.44           C  
ATOM   3344  NE  ARG B  20      -1.524 -60.312 -29.688  1.00 79.44           N  
ATOM   3345  NH1 ARG B  20      -0.041 -61.969 -30.359  1.00 79.44           N  
ATOM   3346  NH2 ARG B  20      -2.127 -61.844 -31.297  1.00 79.44           N  
ATOM   3347  CZ  ARG B  20      -1.229 -61.375 -30.438  1.00 79.44           C  
ATOM   3348  N   MET B  21      -1.165 -57.781 -23.688  1.00 81.50           N  
ATOM   3349  CA  MET B  21      -0.740 -57.844 -22.281  1.00 81.50           C  
ATOM   3350  C   MET B  21      -0.452 -59.281 -21.875  1.00 81.50           C  
ATOM   3351  CB  MET B  21      -1.806 -57.250 -21.375  1.00 81.50           C  
ATOM   3352  O   MET B  21      -0.990 -60.219 -22.469  1.00 81.50           O  
ATOM   3353  CG  MET B  21      -2.166 -55.812 -21.703  1.00 81.50           C  
ATOM   3354  SD  MET B  21      -0.888 -54.594 -21.156  1.00 81.50           S  
ATOM   3355  CE  MET B  21      -1.941 -53.344 -20.406  1.00 81.50           C  
ATOM   3356  N   VAL B  22       0.501 -59.469 -21.000  1.00 79.25           N  
ATOM   3357  CA  VAL B  22       0.780 -60.781 -20.391  1.00 79.25           C  
ATOM   3358  C   VAL B  22       0.250 -60.781 -18.953  1.00 79.25           C  
ATOM   3359  CB  VAL B  22       2.291 -61.094 -20.391  1.00 79.25           C  
ATOM   3360  O   VAL B  22       0.507 -59.875 -18.172  1.00 79.25           O  
ATOM   3361  CG1 VAL B  22       2.568 -62.406 -19.688  1.00 79.25           C  
ATOM   3362  CG2 VAL B  22       2.816 -61.125 -21.828  1.00 79.25           C  
ATOM   3363  N   LEU B  23      -0.549 -61.688 -18.609  1.00 80.31           N  
ATOM   3364  CA  LEU B  23      -1.140 -61.812 -17.281  1.00 80.31           C  
ATOM   3365  C   LEU B  23      -0.360 -62.812 -16.438  1.00 80.31           C  
ATOM   3366  CB  LEU B  23      -2.604 -62.250 -17.391  1.00 80.31           C  
ATOM   3367  O   LEU B  23      -0.206 -63.969 -16.812  1.00 80.31           O  
ATOM   3368  CG  LEU B  23      -3.520 -61.812 -16.234  1.00 80.31           C  
ATOM   3369  CD1 LEU B  23      -4.461 -60.719 -16.688  1.00 80.31           C  
ATOM   3370  CD2 LEU B  23      -4.309 -63.031 -15.711  1.00 80.31           C  
ATOM   3371  N   VAL B  24       0.210 -62.281 -15.359  1.00 75.62           N  
ATOM   3372  CA  VAL B  24       0.930 -63.156 -14.422  1.00 75.62           C  
ATOM   3373  C   VAL B  24       0.057 -63.438 -13.203  1.00 75.62           C  
ATOM   3374  CB  VAL B  24       2.270 -62.500 -13.992  1.00 75.62           C  
ATOM   3375  O   VAL B  24      -0.442 -62.500 -12.562  1.00 75.62           O  
ATOM   3376  CG1 VAL B  24       3.021 -63.438 -13.031  1.00 75.62           C  
ATOM   3377  CG2 VAL B  24       3.129 -62.188 -15.211  1.00 75.62           C  
ATOM   3378  N   ARG B  25      -0.226 -64.625 -12.898  1.00 75.94           N  
ATOM   3379  CA  ARG B  25      -1.030 -65.000 -11.742  1.00 75.94           C  
ATOM   3380  C   ARG B  25      -0.145 -65.438 -10.570  1.00 75.94           C  
ATOM   3381  CB  ARG B  25      -1.991 -66.188 -12.102  1.00 75.94           C  
ATOM   3382  O   ARG B  25       0.178 -66.625 -10.430  1.00 75.94           O  
ATOM   3383  CG  ARG B  25      -3.281 -65.688 -12.758  1.00 75.94           C  
ATOM   3384  CD  ARG B  25      -4.242 -66.812 -13.008  1.00 75.94           C  
ATOM   3385  NE  ARG B  25      -5.496 -66.375 -13.602  1.00 75.94           N  
ATOM   3386  NH1 ARG B  25      -6.375 -68.500 -13.883  1.00 75.94           N  
ATOM   3387  NH2 ARG B  25      -7.578 -66.625 -14.523  1.00 75.94           N  
ATOM   3388  CZ  ARG B  25      -6.480 -67.188 -14.000  1.00 75.94           C  
ATOM   3389  N   ASN B  26       0.524 -64.500 -10.016  1.00 74.06           N  
ATOM   3390  CA  ASN B  26       1.265 -64.688  -8.773  1.00 74.06           C  
ATOM   3391  C   ASN B  26       0.645 -63.938  -7.613  1.00 74.06           C  
ATOM   3392  CB  ASN B  26       2.732 -64.312  -8.953  1.00 74.06           C  
ATOM   3393  O   ASN B  26       0.517 -62.719  -7.680  1.00 74.06           O  
ATOM   3394  CG  ASN B  26       3.615 -64.812  -7.828  1.00 74.06           C  
ATOM   3395  ND2 ASN B  26       4.910 -64.938  -8.102  1.00 74.06           N  
ATOM   3396  OD1 ASN B  26       3.137 -65.125  -6.723  1.00 74.06           O  
ATOM   3397  N   LYS B  27       0.271 -64.625  -6.578  1.00 76.81           N  
ATOM   3398  CA  LYS B  27      -0.436 -64.000  -5.449  1.00 76.81           C  
ATOM   3399  C   LYS B  27       0.406 -62.938  -4.785  1.00 76.81           C  
ATOM   3400  CB  LYS B  27      -0.811 -65.125  -4.426  1.00 76.81           C  
ATOM   3401  O   LYS B  27      -0.102 -61.875  -4.461  1.00 76.81           O  
ATOM   3402  CG  LYS B  27      -1.981 -66.000  -4.844  1.00 76.81           C  
ATOM   3403  CD  LYS B  27      -2.348 -67.000  -3.760  1.00 76.81           C  
ATOM   3404  CE  LYS B  27      -3.500 -67.875  -4.191  1.00 76.81           C  
ATOM   3405  NZ  LYS B  27      -3.869 -68.875  -3.127  1.00 76.81           N  
ATOM   3406  N   LYS B  28       1.672 -63.281  -4.605  1.00 75.81           N  
ATOM   3407  CA  LYS B  28       2.537 -62.312  -3.902  1.00 75.81           C  
ATOM   3408  C   LYS B  28       2.760 -61.062  -4.730  1.00 75.81           C  
ATOM   3409  CB  LYS B  28       3.881 -62.969  -3.568  1.00 75.81           C  
ATOM   3410  O   LYS B  28       2.672 -59.938  -4.207  1.00 75.81           O  
ATOM   3411  CG  LYS B  28       3.822 -63.938  -2.402  1.00 75.81           C  
ATOM   3412  CD  LYS B  28       5.203 -64.500  -2.059  1.00 75.81           C  
ATOM   3413  CE  LYS B  28       5.141 -65.500  -0.914  1.00 75.81           C  
ATOM   3414  NZ  LYS B  28       6.492 -66.062  -0.582  1.00 75.81           N  
ATOM   3415  N   VAL B  29       2.986 -61.250  -5.945  1.00 75.31           N  
ATOM   3416  CA  VAL B  29       3.275 -60.125  -6.820  1.00 75.31           C  
ATOM   3417  C   VAL B  29       2.004 -59.312  -7.047  1.00 75.31           C  
ATOM   3418  CB  VAL B  29       3.865 -60.594  -8.172  1.00 75.31           C  
ATOM   3419  O   VAL B  29       2.049 -58.094  -7.094  1.00 75.31           O  
ATOM   3420  CG1 VAL B  29       4.066 -59.406  -9.109  1.00 75.31           C  
ATOM   3421  CG2 VAL B  29       5.184 -61.344  -7.953  1.00 75.31           C  
ATOM   3422  N   GLY B  30       0.944 -60.062  -7.129  1.00 78.75           N  
ATOM   3423  CA  GLY B  30      -0.318 -59.344  -7.312  1.00 78.75           C  
ATOM   3424  C   GLY B  30      -0.701 -58.500  -6.121  1.00 78.75           C  
ATOM   3425  O   GLY B  30      -1.124 -57.344  -6.289  1.00 78.75           O  
ATOM   3426  N   VAL B  31      -0.458 -59.000  -5.000  1.00 82.25           N  
ATOM   3427  CA  VAL B  31      -0.818 -58.281  -3.795  1.00 82.25           C  
ATOM   3428  C   VAL B  31       0.099 -57.062  -3.637  1.00 82.25           C  
ATOM   3429  CB  VAL B  31      -0.741 -59.156  -2.537  1.00 82.25           C  
ATOM   3430  O   VAL B  31      -0.349 -56.000  -3.240  1.00 82.25           O  
ATOM   3431  CG1 VAL B  31      -0.802 -58.312  -1.268  1.00 82.25           C  
ATOM   3432  CG2 VAL B  31      -1.865 -60.219  -2.549  1.00 82.25           C  
ATOM   3433  N   ILE B  32       1.356 -57.250  -3.910  1.00 79.56           N  
ATOM   3434  CA  ILE B  32       2.307 -56.156  -3.799  1.00 79.56           C  
ATOM   3435  C   ILE B  32       1.951 -55.062  -4.805  1.00 79.56           C  
ATOM   3436  CB  ILE B  32       3.758 -56.625  -4.020  1.00 79.56           C  
ATOM   3437  O   ILE B  32       2.021 -53.875  -4.488  1.00 79.56           O  
ATOM   3438  CG1 ILE B  32       4.227 -57.469  -2.832  1.00 79.56           C  
ATOM   3439  CG2 ILE B  32       4.695 -55.438  -4.246  1.00 79.56           C  
ATOM   3440  CD1 ILE B  32       5.539 -58.219  -3.074  1.00 79.56           C  
ATOM   3441  N   PHE B  33       1.546 -55.406  -5.945  1.00 80.62           N  
ATOM   3442  CA  PHE B  33       1.156 -54.469  -6.977  1.00 80.62           C  
ATOM   3443  C   PHE B  33      -0.090 -53.688  -6.562  1.00 80.62           C  
ATOM   3444  CB  PHE B  33       0.908 -55.188  -8.305  1.00 80.62           C  
ATOM   3445  O   PHE B  33      -0.149 -52.469  -6.711  1.00 80.62           O  
ATOM   3446  CG  PHE B  33       0.584 -54.250  -9.445  1.00 80.62           C  
ATOM   3447  CD1 PHE B  33      -0.699 -54.188  -9.977  1.00 80.62           C  
ATOM   3448  CD2 PHE B  33       1.564 -53.438  -9.992  1.00 80.62           C  
ATOM   3449  CE1 PHE B  33      -1.001 -53.344 -11.039  1.00 80.62           C  
ATOM   3450  CE2 PHE B  33       1.271 -52.562 -11.047  1.00 80.62           C  
ATOM   3451  CZ  PHE B  33      -0.013 -52.531 -11.570  1.00 80.62           C  
ATOM   3452  N   ARG B  34      -1.044 -54.344  -5.945  1.00 83.62           N  
ATOM   3453  CA  ARG B  34      -2.271 -53.688  -5.520  1.00 83.62           C  
ATOM   3454  C   ARG B  34      -2.014 -52.781  -4.324  1.00 83.62           C  
ATOM   3455  CB  ARG B  34      -3.346 -54.719  -5.168  1.00 83.62           C  
ATOM   3456  O   ARG B  34      -2.645 -51.719  -4.195  1.00 83.62           O  
ATOM   3457  CG  ARG B  34      -3.818 -55.531  -6.352  1.00 83.62           C  
ATOM   3458  CD  ARG B  34      -4.527 -54.688  -7.391  1.00 83.62           C  
ATOM   3459  NE  ARG B  34      -4.965 -55.469  -8.539  1.00 83.62           N  
ATOM   3460  NH1 ARG B  34      -5.457 -53.656  -9.867  1.00 83.62           N  
ATOM   3461  NH2 ARG B  34      -5.770 -55.781 -10.664  1.00 83.62           N  
ATOM   3462  CZ  ARG B  34      -5.398 -54.969  -9.688  1.00 83.62           C  
ATOM   3463  N   LEU B  35      -1.104 -53.219  -3.576  1.00 83.75           N  
ATOM   3464  CA  LEU B  35      -0.787 -52.406  -2.422  1.00 83.75           C  
ATOM   3465  C   LEU B  35      -0.127 -51.094  -2.854  1.00 83.75           C  
ATOM   3466  CB  LEU B  35       0.130 -53.156  -1.453  1.00 83.75           C  
ATOM   3467  O   LEU B  35      -0.419 -50.031  -2.301  1.00 83.75           O  
ATOM   3468  CG  LEU B  35      -0.018 -52.812   0.029  1.00 83.75           C  
ATOM   3469  CD1 LEU B  35      -0.681 -53.938   0.780  1.00 83.75           C  
ATOM   3470  CD2 LEU B  35       1.340 -52.469   0.639  1.00 83.75           C  
ATOM   3471  N   ILE B  36       0.736 -51.094  -3.799  1.00 80.19           N  
ATOM   3472  CA  ILE B  36       1.401 -49.906  -4.297  1.00 80.19           C  
ATOM   3473  C   ILE B  36       0.380 -48.969  -4.961  1.00 80.19           C  
ATOM   3474  CB  ILE B  36       2.533 -50.250  -5.289  1.00 80.19           C  
ATOM   3475  O   ILE B  36       0.418 -47.750  -4.777  1.00 80.19           O  
ATOM   3476  CG1 ILE B  36       3.678 -50.969  -4.562  1.00 80.19           C  
ATOM   3477  CG2 ILE B  36       3.037 -49.000  -6.000  1.00 80.19           C  
ATOM   3478  CD1 ILE B  36       4.734 -51.531  -5.488  1.00 80.19           C  
ATOM   3479  N   GLN B  37      -0.524 -49.562  -5.750  1.00 79.56           N  
ATOM   3480  CA  GLN B  37      -1.582 -48.781  -6.383  1.00 79.56           C  
ATOM   3481  C   GLN B  37      -2.459 -48.094  -5.340  1.00 79.56           C  
ATOM   3482  CB  GLN B  37      -2.438 -49.656  -7.285  1.00 79.56           C  
ATOM   3483  O   GLN B  37      -2.867 -46.938  -5.523  1.00 79.56           O  
ATOM   3484  CG  GLN B  37      -1.742 -50.062  -8.578  1.00 79.56           C  
ATOM   3485  CD  GLN B  37      -2.619 -50.938  -9.461  1.00 79.56           C  
ATOM   3486  NE2 GLN B  37      -2.328 -50.938 -10.758  1.00 79.56           N  
ATOM   3487  OE1 GLN B  37      -3.551 -51.594  -8.984  1.00 79.56           O  
ATOM   3488  N   LEU B  38      -2.691 -48.781  -4.332  1.00 86.44           N  
ATOM   3489  CA  LEU B  38      -3.525 -48.219  -3.273  1.00 86.44           C  
ATOM   3490  C   LEU B  38      -2.814 -47.062  -2.580  1.00 86.44           C  
ATOM   3491  CB  LEU B  38      -3.893 -49.312  -2.250  1.00 86.44           C  
ATOM   3492  O   LEU B  38      -3.443 -46.062  -2.242  1.00 86.44           O  
ATOM   3493  CG  LEU B  38      -4.867 -48.875  -1.146  1.00 86.44           C  
ATOM   3494  CD1 LEU B  38      -6.242 -48.594  -1.736  1.00 86.44           C  
ATOM   3495  CD2 LEU B  38      -4.957 -49.969  -0.075  1.00 86.44           C  
ATOM   3496  N   VAL B  39      -1.574 -47.250  -2.320  1.00 86.06           N  
ATOM   3497  CA  VAL B  39      -0.809 -46.188  -1.677  1.00 86.06           C  
ATOM   3498  C   VAL B  39      -0.817 -44.938  -2.557  1.00 86.06           C  
ATOM   3499  CB  VAL B  39       0.645 -46.625  -1.392  1.00 86.06           C  
ATOM   3500  O   VAL B  39      -0.983 -43.844  -2.061  1.00 86.06           O  
ATOM   3501  CG1 VAL B  39       1.517 -45.438  -1.046  1.00 86.06           C  
ATOM   3502  CG2 VAL B  39       0.678 -47.656  -0.262  1.00 86.06           C  
ATOM   3503  N   VAL B  40      -0.645 -45.031  -3.799  1.00 80.81           N  
ATOM   3504  CA  VAL B  40      -0.651 -43.906  -4.730  1.00 80.81           C  
ATOM   3505  C   VAL B  40      -2.037 -43.250  -4.758  1.00 80.81           C  
ATOM   3506  CB  VAL B  40      -0.239 -44.344  -6.152  1.00 80.81           C  
ATOM   3507  O   VAL B  40      -2.160 -42.031  -4.773  1.00 80.81           O  
ATOM   3508  CG1 VAL B  40      -0.430 -43.188  -7.148  1.00 80.81           C  
ATOM   3509  CG2 VAL B  40       1.210 -44.812  -6.160  1.00 80.81           C  
ATOM   3510  N   LEU B  41      -2.988 -44.062  -4.809  1.00 85.50           N  
ATOM   3511  CA  LEU B  41      -4.359 -43.562  -4.844  1.00 85.50           C  
ATOM   3512  C   LEU B  41      -4.680 -42.750  -3.582  1.00 85.50           C  
ATOM   3513  CB  LEU B  41      -5.348 -44.719  -5.000  1.00 85.50           C  
ATOM   3514  O   LEU B  41      -5.316 -41.719  -3.652  1.00 85.50           O  
ATOM   3515  CG  LEU B  41      -6.809 -44.312  -5.230  1.00 85.50           C  
ATOM   3516  CD1 LEU B  41      -6.977 -43.688  -6.605  1.00 85.50           C  
ATOM   3517  CD2 LEU B  41      -7.715 -45.562  -5.094  1.00 85.50           C  
ATOM   3518  N   VAL B  42      -4.270 -43.312  -2.486  1.00 89.19           N  
ATOM   3519  CA  VAL B  42      -4.496 -42.625  -1.221  1.00 89.19           C  
ATOM   3520  C   VAL B  42      -3.758 -41.281  -1.221  1.00 89.19           C  
ATOM   3521  CB  VAL B  42      -4.043 -43.469  -0.017  1.00 89.19           C  
ATOM   3522  O   VAL B  42      -4.266 -40.281  -0.704  1.00 89.19           O  
ATOM   3523  CG1 VAL B  42      -3.992 -42.625   1.257  1.00 89.19           C  
ATOM   3524  CG2 VAL B  42      -4.980 -44.656   0.166  1.00 89.19           C  
ATOM   3525  N   TYR B  43      -2.688 -41.250  -1.779  1.00 82.38           N  
ATOM   3526  CA  TYR B  43      -1.922 -40.000  -1.864  1.00 82.38           C  
ATOM   3527  C   TYR B  43      -2.637 -39.000  -2.738  1.00 82.38           C  
ATOM   3528  CB  TYR B  43      -0.519 -40.281  -2.416  1.00 82.38           C  
ATOM   3529  O   TYR B  43      -2.770 -37.812  -2.357  1.00 82.38           O  
ATOM   3530  CG  TYR B  43       0.250 -39.031  -2.760  1.00 82.38           C  
ATOM   3531  CD1 TYR B  43       0.348 -38.594  -4.078  1.00 82.38           C  
ATOM   3532  CD2 TYR B  43       0.881 -38.281  -1.769  1.00 82.38           C  
ATOM   3533  CE1 TYR B  43       1.059 -37.438  -4.398  1.00 82.38           C  
ATOM   3534  CE2 TYR B  43       1.594 -37.125  -2.078  1.00 82.38           C  
ATOM   3535  OH  TYR B  43       2.381 -35.562  -3.707  1.00 82.38           O  
ATOM   3536  CZ  TYR B  43       1.676 -36.719  -3.395  1.00 82.38           C  
ATOM   3537  N   VAL B  44      -3.047 -39.375  -3.852  1.00 80.81           N  
ATOM   3538  CA  VAL B  44      -3.682 -38.469  -4.789  1.00 80.81           C  
ATOM   3539  C   VAL B  44      -4.980 -37.906  -4.191  1.00 80.81           C  
ATOM   3540  CB  VAL B  44      -3.967 -39.125  -6.148  1.00 80.81           C  
ATOM   3541  O   VAL B  44      -5.211 -36.719  -4.188  1.00 80.81           O  
ATOM   3542  CG1 VAL B  44      -4.852 -38.250  -7.023  1.00 80.81           C  
ATOM   3543  CG2 VAL B  44      -2.658 -39.469  -6.863  1.00 80.81           C  
ATOM   3544  N   ILE B  45      -5.789 -38.781  -3.664  1.00 87.06           N  
ATOM   3545  CA  ILE B  45      -7.082 -38.375  -3.135  1.00 87.06           C  
ATOM   3546  C   ILE B  45      -6.883 -37.625  -1.823  1.00 87.06           C  
ATOM   3547  CB  ILE B  45      -8.023 -39.562  -2.922  1.00 87.06           C  
ATOM   3548  O   ILE B  45      -7.469 -36.562  -1.618  1.00 87.06           O  
ATOM   3549  CG1 ILE B  45      -8.352 -40.250  -4.262  1.00 87.06           C  
ATOM   3550  CG2 ILE B  45      -9.305 -39.156  -2.197  1.00 87.06           C  
ATOM   3551  CD1 ILE B  45      -9.250 -41.469  -4.145  1.00 87.06           C  
ATOM   3552  N   GLY B  46      -6.125 -38.250  -0.948  1.00 88.00           N  
ATOM   3553  CA  GLY B  46      -5.941 -37.656   0.366  1.00 88.00           C  
ATOM   3554  C   GLY B  46      -5.180 -36.344   0.324  1.00 88.00           C  
ATOM   3555  O   GLY B  46      -5.602 -35.344   0.922  1.00 88.00           O  
ATOM   3556  N   TRP B  47      -4.133 -36.281  -0.364  1.00 83.00           N  
ATOM   3557  CA  TRP B  47      -3.268 -35.125  -0.320  1.00 83.00           C  
ATOM   3558  C   TRP B  47      -3.646 -34.125  -1.411  1.00 83.00           C  
ATOM   3559  CB  TRP B  47      -1.799 -35.531  -0.468  1.00 83.00           C  
ATOM   3560  O   TRP B  47      -3.914 -32.938  -1.127  1.00 83.00           O  
ATOM   3561  CG  TRP B  47      -0.832 -34.375  -0.264  1.00 83.00           C  
ATOM   3562  CD1 TRP B  47      -0.278 -33.594  -1.228  1.00 83.00           C  
ATOM   3563  CD2 TRP B  47      -0.299 -33.938   0.985  1.00 83.00           C  
ATOM   3564  CE2 TRP B  47       0.571 -32.875   0.703  1.00 83.00           C  
ATOM   3565  CE3 TRP B  47      -0.475 -34.344   2.316  1.00 83.00           C  
ATOM   3566  NE1 TRP B  47       0.566 -32.688  -0.653  1.00 83.00           N  
ATOM   3567  CH2 TRP B  47       1.075 -32.594   3.000  1.00 83.00           C  
ATOM   3568  CZ2 TRP B  47       1.266 -32.188   1.705  1.00 83.00           C  
ATOM   3569  CZ3 TRP B  47       0.216 -33.656   3.312  1.00 83.00           C  
ATOM   3570  N   VAL B  48      -3.707 -34.500  -2.650  1.00 80.81           N  
ATOM   3571  CA  VAL B  48      -3.906 -33.594  -3.775  1.00 80.81           C  
ATOM   3572  C   VAL B  48      -5.344 -33.094  -3.775  1.00 80.81           C  
ATOM   3573  CB  VAL B  48      -3.582 -34.281  -5.121  1.00 80.81           C  
ATOM   3574  O   VAL B  48      -5.586 -31.891  -3.920  1.00 80.81           O  
ATOM   3575  CG1 VAL B  48      -3.877 -33.344  -6.289  1.00 80.81           C  
ATOM   3576  CG2 VAL B  48      -2.123 -34.750  -5.152  1.00 80.81           C  
ATOM   3577  N   PHE B  49      -6.285 -33.906  -3.582  1.00 86.31           N  
ATOM   3578  CA  PHE B  49      -7.691 -33.531  -3.711  1.00 86.31           C  
ATOM   3579  C   PHE B  49      -8.211 -32.938  -2.410  1.00 86.31           C  
ATOM   3580  CB  PHE B  49      -8.539 -34.750  -4.109  1.00 86.31           C  
ATOM   3581  O   PHE B  49      -8.852 -31.875  -2.416  1.00 86.31           O  
ATOM   3582  CG  PHE B  49      -9.438 -34.500  -5.289  1.00 86.31           C  
ATOM   3583  CD1 PHE B  49     -10.797 -34.281  -5.113  1.00 86.31           C  
ATOM   3584  CD2 PHE B  49      -8.914 -34.469  -6.578  1.00 86.31           C  
ATOM   3585  CE1 PHE B  49     -11.633 -34.062  -6.207  1.00 86.31           C  
ATOM   3586  CE2 PHE B  49      -9.742 -34.250  -7.676  1.00 86.31           C  
ATOM   3587  CZ  PHE B  49     -11.102 -34.031  -7.488  1.00 86.31           C  
ATOM   3588  N   LEU B  50      -7.844 -33.594  -1.302  1.00 89.25           N  
ATOM   3589  CA  LEU B  50      -8.484 -33.188  -0.056  1.00 89.25           C  
ATOM   3590  C   LEU B  50      -7.629 -32.156   0.671  1.00 89.25           C  
ATOM   3591  CB  LEU B  50      -8.719 -34.406   0.851  1.00 89.25           C  
ATOM   3592  O   LEU B  50      -8.141 -31.125   1.122  1.00 89.25           O  
ATOM   3593  CG  LEU B  50      -9.797 -35.375   0.394  1.00 89.25           C  
ATOM   3594  CD1 LEU B  50      -9.828 -36.594   1.319  1.00 89.25           C  
ATOM   3595  CD2 LEU B  50     -11.156 -34.719   0.344  1.00 89.25           C  
ATOM   3596  N   TYR B  51      -6.395 -32.500   0.796  1.00 86.12           N  
ATOM   3597  CA  TYR B  51      -5.555 -31.594   1.577  1.00 86.12           C  
ATOM   3598  C   TYR B  51      -5.230 -30.328   0.787  1.00 86.12           C  
ATOM   3599  CB  TYR B  51      -4.262 -32.281   2.002  1.00 86.12           C  
ATOM   3600  O   TYR B  51      -5.395 -29.219   1.289  1.00 86.12           O  
ATOM   3601  CG  TYR B  51      -3.387 -31.453   2.902  1.00 86.12           C  
ATOM   3602  CD1 TYR B  51      -2.305 -30.734   2.391  1.00 86.12           C  
ATOM   3603  CD2 TYR B  51      -3.641 -31.375   4.270  1.00 86.12           C  
ATOM   3604  CE1 TYR B  51      -1.494 -29.969   3.217  1.00 86.12           C  
ATOM   3605  CE2 TYR B  51      -2.838 -30.594   5.105  1.00 86.12           C  
ATOM   3606  OH  TYR B  51      -0.970 -29.141   5.391  1.00 86.12           O  
ATOM   3607  CZ  TYR B  51      -1.769 -29.906   4.570  1.00 86.12           C  
ATOM   3608  N   GLU B  52      -4.832 -30.438  -0.478  1.00 85.19           N  
ATOM   3609  CA  GLU B  52      -4.488 -29.281  -1.300  1.00 85.19           C  
ATOM   3610  C   GLU B  52      -5.730 -28.672  -1.945  1.00 85.19           C  
ATOM   3611  CB  GLU B  52      -3.473 -29.672  -2.377  1.00 85.19           C  
ATOM   3612  O   GLU B  52      -5.656 -27.609  -2.574  1.00 85.19           O  
ATOM   3613  CG  GLU B  52      -2.064 -29.891  -1.844  1.00 85.19           C  
ATOM   3614  CD  GLU B  52      -1.368 -28.594  -1.439  1.00 85.19           C  
ATOM   3615  OE1 GLU B  52      -0.329 -28.656  -0.744  1.00 85.19           O  
ATOM   3616  OE2 GLU B  52      -1.865 -27.516  -1.820  1.00 85.19           O  
ATOM   3617  N   LYS B  53      -6.883 -29.312  -1.759  1.00 90.06           N  
ATOM   3618  CA  LYS B  53      -8.172 -28.859  -2.283  1.00 90.06           C  
ATOM   3619  C   LYS B  53      -8.070 -28.531  -3.770  1.00 90.06           C  
ATOM   3620  CB  LYS B  53      -8.672 -27.641  -1.502  1.00 90.06           C  
ATOM   3621  O   LYS B  53      -8.484 -27.453  -4.195  1.00 90.06           O  
ATOM   3622  CG  LYS B  53      -8.984 -27.938  -0.042  1.00 90.06           C  
ATOM   3623  CD  LYS B  53      -9.617 -26.734   0.643  1.00 90.06           C  
ATOM   3624  CE  LYS B  53      -9.992 -27.047   2.088  1.00 90.06           C  
ATOM   3625  NZ  LYS B  53     -10.656 -25.875   2.746  1.00 90.06           N  
ATOM   3626  N   GLY B  54      -7.605 -29.375  -4.527  1.00 87.81           N  
ATOM   3627  CA  GLY B  54      -7.449 -29.219  -5.961  1.00 87.81           C  
ATOM   3628  C   GLY B  54      -8.773 -29.094  -6.699  1.00 87.81           C  
ATOM   3629  O   GLY B  54      -8.797 -28.812  -7.895  1.00 87.81           O  
ATOM   3630  N   TYR B  55      -9.836 -29.203  -6.004  1.00 90.12           N  
ATOM   3631  CA  TYR B  55     -11.156 -29.156  -6.617  1.00 90.12           C  
ATOM   3632  C   TYR B  55     -11.734 -27.750  -6.551  1.00 90.12           C  
ATOM   3633  CB  TYR B  55     -12.109 -30.141  -5.934  1.00 90.12           C  
ATOM   3634  O   TYR B  55     -12.859 -27.500  -6.988  1.00 90.12           O  
ATOM   3635  CG  TYR B  55     -12.219 -29.938  -4.441  1.00 90.12           C  
ATOM   3636  CD1 TYR B  55     -11.367 -30.609  -3.564  1.00 90.12           C  
ATOM   3637  CD2 TYR B  55     -13.172 -29.078  -3.904  1.00 90.12           C  
ATOM   3638  CE1 TYR B  55     -11.469 -30.438  -2.188  1.00 90.12           C  
ATOM   3639  CE2 TYR B  55     -13.281 -28.891  -2.531  1.00 90.12           C  
ATOM   3640  OH  TYR B  55     -12.531 -29.391  -0.321  1.00 90.12           O  
ATOM   3641  CZ  TYR B  55     -12.430 -29.578  -1.682  1.00 90.12           C  
ATOM   3642  N   GLN B  56     -11.031 -26.859  -5.977  1.00 92.62           N  
ATOM   3643  CA  GLN B  56     -11.531 -25.500  -5.809  1.00 92.62           C  
ATOM   3644  C   GLN B  56     -10.758 -24.516  -6.680  1.00 92.62           C  
ATOM   3645  CB  GLN B  56     -11.453 -25.062  -4.340  1.00 92.62           C  
ATOM   3646  O   GLN B  56      -9.609 -24.766  -7.051  1.00 92.62           O  
ATOM   3647  CG  GLN B  56     -12.352 -25.875  -3.414  1.00 92.62           C  
ATOM   3648  CD  GLN B  56     -12.305 -25.391  -1.979  1.00 92.62           C  
ATOM   3649  NE2 GLN B  56     -13.328 -25.734  -1.206  1.00 92.62           N  
ATOM   3650  OE1 GLN B  56     -11.352 -24.719  -1.566  1.00 92.62           O  
ATOM   3651  N   THR B  57     -11.469 -23.500  -7.086  1.00 90.31           N  
ATOM   3652  CA  THR B  57     -10.812 -22.328  -7.656  1.00 90.31           C  
ATOM   3653  C   THR B  57     -10.484 -21.312  -6.570  1.00 90.31           C  
ATOM   3654  CB  THR B  57     -11.695 -21.672  -8.734  1.00 90.31           C  
ATOM   3655  O   THR B  57     -11.297 -21.062  -5.672  1.00 90.31           O  
ATOM   3656  CG2 THR B  57     -11.000 -20.453  -9.344  1.00 90.31           C  
ATOM   3657  OG1 THR B  57     -11.977 -22.625  -9.766  1.00 90.31           O  
ATOM   3658  N   SER B  58      -9.258 -20.891  -6.641  1.00 89.19           N  
ATOM   3659  CA  SER B  58      -8.836 -19.953  -5.621  1.00 89.19           C  
ATOM   3660  C   SER B  58      -8.844 -18.516  -6.152  1.00 89.19           C  
ATOM   3661  CB  SER B  58      -7.434 -20.297  -5.113  1.00 89.19           C  
ATOM   3662  O   SER B  58      -8.758 -18.297  -7.363  1.00 89.19           O  
ATOM   3663  OG  SER B  58      -6.473 -20.141  -6.141  1.00 89.19           O  
ATOM   3664  N   SER B  59      -9.078 -17.562  -5.289  1.00 85.31           N  
ATOM   3665  CA  SER B  59      -9.055 -16.156  -5.656  1.00 85.31           C  
ATOM   3666  C   SER B  59      -8.398 -15.305  -4.566  1.00 85.31           C  
ATOM   3667  CB  SER B  59     -10.477 -15.641  -5.918  1.00 85.31           C  
ATOM   3668  O   SER B  59      -8.469 -15.648  -3.385  1.00 85.31           O  
ATOM   3669  OG  SER B  59     -10.469 -14.250  -6.184  1.00 85.31           O  
ATOM   3670  N   GLY B  60      -7.715 -14.336  -5.031  1.00 84.00           N  
ATOM   3671  CA  GLY B  60      -7.180 -13.359  -4.094  1.00 84.00           C  
ATOM   3672  C   GLY B  60      -8.227 -12.398  -3.562  1.00 84.00           C  
ATOM   3673  O   GLY B  60      -9.398 -12.484  -3.936  1.00 84.00           O  
ATOM   3674  N   LEU B  61      -7.703 -11.484  -2.598  1.00 85.94           N  
ATOM   3675  CA  LEU B  61      -8.664 -10.570  -1.999  1.00 85.94           C  
ATOM   3676  C   LEU B  61      -8.219  -9.125  -2.182  1.00 85.94           C  
ATOM   3677  CB  LEU B  61      -8.844 -10.875  -0.510  1.00 85.94           C  
ATOM   3678  O   LEU B  61      -7.062  -8.859  -2.502  1.00 85.94           O  
ATOM   3679  CG  LEU B  61      -7.617 -10.656   0.379  1.00 85.94           C  
ATOM   3680  CD1 LEU B  61      -7.480  -9.180   0.736  1.00 85.94           C  
ATOM   3681  CD2 LEU B  61      -7.711 -11.508   1.640  1.00 85.94           C  
ATOM   3682  N   ILE B  62      -9.219  -8.320  -2.096  1.00 78.69           N  
ATOM   3683  CA  ILE B  62      -9.023  -6.879  -1.986  1.00 78.69           C  
ATOM   3684  C   ILE B  62      -9.383  -6.418  -0.577  1.00 78.69           C  
ATOM   3685  CB  ILE B  62      -9.867  -6.117  -3.033  1.00 78.69           C  
ATOM   3686  O   ILE B  62     -10.359  -6.895   0.009  1.00 78.69           O  
ATOM   3687  CG1 ILE B  62      -9.562  -6.633  -4.445  1.00 78.69           C  
ATOM   3688  CG2 ILE B  62      -9.609  -4.609  -2.938  1.00 78.69           C  
ATOM   3689  CD1 ILE B  62     -10.578  -6.203  -5.492  1.00 78.69           C  
ATOM   3690  N   SER B  63      -8.555  -5.582  -0.146  1.00 86.38           N  
ATOM   3691  CA  SER B  63      -8.758  -5.230   1.255  1.00 86.38           C  
ATOM   3692  C   SER B  63      -8.766  -3.717   1.450  1.00 86.38           C  
ATOM   3693  CB  SER B  63      -7.680  -5.863   2.133  1.00 86.38           C  
ATOM   3694  O   SER B  63      -8.203  -2.979   0.636  1.00 86.38           O  
ATOM   3695  OG  SER B  63      -6.453  -5.160   2.008  1.00 86.38           O  
ATOM   3696  N   SER B  64      -9.422  -3.260   2.500  1.00 84.25           N  
ATOM   3697  CA  SER B  64      -9.438  -1.895   3.014  1.00 84.25           C  
ATOM   3698  C   SER B  64      -9.312  -1.875   4.535  1.00 84.25           C  
ATOM   3699  CB  SER B  64     -10.711  -1.170   2.584  1.00 84.25           C  
ATOM   3700  O   SER B  64     -10.016  -2.619   5.227  1.00 84.25           O  
ATOM   3701  OG  SER B  64     -10.820   0.086   3.232  1.00 84.25           O  
ATOM   3702  N   VAL B  65      -8.391  -1.055   4.992  1.00 89.94           N  
ATOM   3703  CA  VAL B  65      -8.141  -1.011   6.430  1.00 89.94           C  
ATOM   3704  C   VAL B  65      -8.320   0.416   6.945  1.00 89.94           C  
ATOM   3705  CB  VAL B  65      -6.723  -1.525   6.773  1.00 89.94           C  
ATOM   3706  O   VAL B  65      -7.859   1.372   6.316  1.00 89.94           O  
ATOM   3707  CG1 VAL B  65      -6.449  -1.391   8.273  1.00 89.94           C  
ATOM   3708  CG2 VAL B  65      -6.559  -2.977   6.324  1.00 89.94           C  
ATOM   3709  N   SER B  66      -9.016   0.536   8.070  1.00 88.56           N  
ATOM   3710  CA  SER B  66      -9.148   1.786   8.812  1.00 88.56           C  
ATOM   3711  C   SER B  66      -8.805   1.596  10.281  1.00 88.56           C  
ATOM   3712  CB  SER B  66     -10.570   2.338   8.672  1.00 88.56           C  
ATOM   3713  O   SER B  66      -9.141   0.566  10.875  1.00 88.56           O  
ATOM   3714  OG  SER B  66     -11.125   2.613   9.953  1.00 88.56           O  
ATOM   3715  N   VAL B  67      -8.109   2.600  10.789  1.00 93.44           N  
ATOM   3716  CA  VAL B  67      -7.672   2.473  12.180  1.00 93.44           C  
ATOM   3717  C   VAL B  67      -8.125   3.695  12.977  1.00 93.44           C  
ATOM   3718  CB  VAL B  67      -6.137   2.309  12.273  1.00 93.44           C  
ATOM   3719  O   VAL B  67      -8.266   4.789  12.422  1.00 93.44           O  
ATOM   3720  CG1 VAL B  67      -5.680   1.046  11.547  1.00 93.44           C  
ATOM   3721  CG2 VAL B  67      -5.430   3.539  11.711  1.00 93.44           C  
ATOM   3722  N   LYS B  68      -8.438   3.418  14.203  1.00 90.94           N  
ATOM   3723  CA  LYS B  68      -8.773   4.461  15.172  1.00 90.94           C  
ATOM   3724  C   LYS B  68      -8.078   4.219  16.500  1.00 90.94           C  
ATOM   3725  CB  LYS B  68     -10.281   4.547  15.375  1.00 90.94           C  
ATOM   3726  O   LYS B  68      -8.141   3.113  17.047  1.00 90.94           O  
ATOM   3727  CG  LYS B  68     -10.734   5.766  16.172  1.00 90.94           C  
ATOM   3728  CD  LYS B  68     -12.250   5.891  16.172  1.00 90.94           C  
ATOM   3729  CE  LYS B  68     -12.703   7.125  16.953  1.00 90.94           C  
ATOM   3730  NZ  LYS B  68     -14.188   7.301  16.891  1.00 90.94           N  
ATOM   3731  N   LEU B  69      -7.426   5.270  17.016  1.00 93.75           N  
ATOM   3732  CA  LEU B  69      -6.727   5.172  18.297  1.00 93.75           C  
ATOM   3733  C   LEU B  69      -7.457   5.961  19.375  1.00 93.75           C  
ATOM   3734  CB  LEU B  69      -5.289   5.680  18.156  1.00 93.75           C  
ATOM   3735  O   LEU B  69      -8.133   6.949  19.078  1.00 93.75           O  
ATOM   3736  CG  LEU B  69      -4.262   4.676  17.641  1.00 93.75           C  
ATOM   3737  CD1 LEU B  69      -3.521   5.254  16.438  1.00 93.75           C  
ATOM   3738  CD2 LEU B  69      -3.279   4.293  18.750  1.00 93.75           C  
ATOM   3739  N   LYS B  70      -7.398   5.398  20.547  1.00 92.00           N  
ATOM   3740  CA  LYS B  70      -7.926   6.070  21.734  1.00 92.00           C  
ATOM   3741  C   LYS B  70      -6.926   6.027  22.875  1.00 92.00           C  
ATOM   3742  CB  LYS B  70      -9.250   5.430  22.172  1.00 92.00           C  
ATOM   3743  O   LYS B  70      -6.227   5.027  23.062  1.00 92.00           O  
ATOM   3744  CG  LYS B  70     -10.398   5.664  21.203  1.00 92.00           C  
ATOM   3745  CD  LYS B  70     -11.703   5.078  21.719  1.00 92.00           C  
ATOM   3746  CE  LYS B  70     -12.859   5.352  20.781  1.00 92.00           C  
ATOM   3747  NZ  LYS B  70     -14.148   4.793  21.297  1.00 92.00           N  
ATOM   3748  N   GLY B  71      -6.820   7.148  23.531  1.00 92.44           N  
ATOM   3749  CA  GLY B  71      -5.930   7.250  24.672  1.00 92.44           C  
ATOM   3750  C   GLY B  71      -5.414   8.656  24.906  1.00 92.44           C  
ATOM   3751  O   GLY B  71      -5.520   9.516  24.031  1.00 92.44           O  
ATOM   3752  N   LEU B  72      -4.957   8.922  26.172  1.00 93.50           N  
ATOM   3753  CA  LEU B  72      -4.422  10.219  26.562  1.00 93.50           C  
ATOM   3754  C   LEU B  72      -3.070  10.070  27.250  1.00 93.50           C  
ATOM   3755  CB  LEU B  72      -5.402  10.953  27.469  1.00 93.50           C  
ATOM   3756  O   LEU B  72      -2.828   9.078  27.938  1.00 93.50           O  
ATOM   3757  CG  LEU B  72      -6.723  11.391  26.844  1.00 93.50           C  
ATOM   3758  CD1 LEU B  72      -7.742  11.734  27.922  1.00 93.50           C  
ATOM   3759  CD2 LEU B  72      -6.504  12.586  25.922  1.00 93.50           C  
ATOM   3760  N   ALA B  73      -2.264  11.016  27.000  1.00 92.75           N  
ATOM   3761  CA  ALA B  73      -0.975  11.078  27.688  1.00 92.75           C  
ATOM   3762  C   ALA B  73      -0.744  12.469  28.281  1.00 92.75           C  
ATOM   3763  CB  ALA B  73       0.158  10.719  26.734  1.00 92.75           C  
ATOM   3764  O   ALA B  73      -1.290  13.461  27.797  1.00 92.75           O  
ATOM   3765  N   VAL B  74      -0.033  12.492  29.391  1.00 91.69           N  
ATOM   3766  CA  VAL B  74       0.278  13.750  30.062  1.00 91.69           C  
ATOM   3767  C   VAL B  74       1.792  13.914  30.172  1.00 91.69           C  
ATOM   3768  CB  VAL B  74      -0.378  13.828  31.453  1.00 91.69           C  
ATOM   3769  O   VAL B  74       2.500  12.961  30.516  1.00 91.69           O  
ATOM   3770  CG1 VAL B  74      -0.079  15.172  32.125  1.00 91.69           C  
ATOM   3771  CG2 VAL B  74      -1.886  13.602  31.344  1.00 91.69           C  
ATOM   3772  N   THR B  75       2.182  15.062  29.750  1.00 91.56           N  
ATOM   3773  CA  THR B  75       3.600  15.375  29.891  1.00 91.56           C  
ATOM   3774  C   THR B  75       3.801  16.609  30.766  1.00 91.56           C  
ATOM   3775  CB  THR B  75       4.258  15.609  28.516  1.00 91.56           C  
ATOM   3776  O   THR B  75       2.879  17.406  30.953  1.00 91.56           O  
ATOM   3777  CG2 THR B  75       4.082  14.391  27.609  1.00 91.56           C  
ATOM   3778  OG1 THR B  75       3.652  16.750  27.891  1.00 91.56           O  
ATOM   3779  N   GLN B  76       4.949  16.656  31.422  1.00 87.25           N  
ATOM   3780  CA  GLN B  76       5.383  17.812  32.188  1.00 87.25           C  
ATOM   3781  C   GLN B  76       6.746  18.312  31.719  1.00 87.25           C  
ATOM   3782  CB  GLN B  76       5.438  17.469  33.688  1.00 87.25           C  
ATOM   3783  O   GLN B  76       7.781  17.766  32.125  1.00 87.25           O  
ATOM   3784  CG  GLN B  76       4.188  17.859  34.438  1.00 87.25           C  
ATOM   3785  CD  GLN B  76       4.086  17.188  35.812  1.00 87.25           C  
ATOM   3786  NE2 GLN B  76       2.949  17.359  36.469  1.00 87.25           N  
ATOM   3787  OE1 GLN B  76       5.027  16.516  36.250  1.00 87.25           O  
ATOM   3788  N   LEU B  77       6.707  19.078  30.734  1.00 79.94           N  
ATOM   3789  CA  LEU B  77       7.961  19.625  30.219  1.00 79.94           C  
ATOM   3790  C   LEU B  77       8.352  20.875  30.984  1.00 79.94           C  
ATOM   3791  CB  LEU B  77       7.836  19.938  28.734  1.00 79.94           C  
ATOM   3792  O   LEU B  77       7.488  21.656  31.406  1.00 79.94           O  
ATOM   3793  CG  LEU B  77       7.758  18.734  27.781  1.00 79.94           C  
ATOM   3794  CD1 LEU B  77       7.059  19.125  26.484  1.00 79.94           C  
ATOM   3795  CD2 LEU B  77       9.148  18.188  27.500  1.00 79.94           C  
ATOM   3796  N   PRO B  78       9.625  21.000  31.203  1.00 74.00           N  
ATOM   3797  CA  PRO B  78      10.070  22.219  31.875  1.00 74.00           C  
ATOM   3798  C   PRO B  78       9.742  23.484  31.094  1.00 74.00           C  
ATOM   3799  CB  PRO B  78      11.586  22.031  32.000  1.00 74.00           C  
ATOM   3800  O   PRO B  78      10.031  23.547  29.891  1.00 74.00           O  
ATOM   3801  CG  PRO B  78      11.828  20.625  31.547  1.00 74.00           C  
ATOM   3802  CD  PRO B  78      10.562  20.094  30.922  1.00 74.00           C  
ATOM   3803  N   GLY B  79       9.062  24.453  31.609  1.00 68.12           N  
ATOM   3804  CA  GLY B  79       8.750  25.734  30.984  1.00 68.12           C  
ATOM   3805  C   GLY B  79       7.379  25.766  30.344  1.00 68.12           C  
ATOM   3806  O   GLY B  79       6.824  26.844  30.109  1.00 68.12           O  
ATOM   3807  N   LEU B  80       6.820  24.625  29.906  1.00 71.69           N  
ATOM   3808  CA  LEU B  80       5.547  24.641  29.203  1.00 71.69           C  
ATOM   3809  C   LEU B  80       4.418  24.156  30.094  1.00 71.69           C  
ATOM   3810  CB  LEU B  80       5.629  23.781  27.938  1.00 71.69           C  
ATOM   3811  O   LEU B  80       3.240  24.344  29.781  1.00 71.69           O  
ATOM   3812  CG  LEU B  80       6.102  24.484  26.656  1.00 71.69           C  
ATOM   3813  CD1 LEU B  80       7.145  23.625  25.953  1.00 71.69           C  
ATOM   3814  CD2 LEU B  80       4.918  24.766  25.750  1.00 71.69           C  
ATOM   3815  N   GLY B  81       4.723  23.750  31.406  1.00 76.88           N  
ATOM   3816  CA  GLY B  81       3.664  23.234  32.250  1.00 76.88           C  
ATOM   3817  C   GLY B  81       3.129  21.891  31.781  1.00 76.88           C  
ATOM   3818  O   GLY B  81       3.662  21.297  30.844  1.00 76.88           O  
ATOM   3819  N   PRO B  82       2.070  21.438  32.500  1.00 86.75           N  
ATOM   3820  CA  PRO B  82       1.464  20.156  32.125  1.00 86.75           C  
ATOM   3821  C   PRO B  82       0.698  20.234  30.797  1.00 86.75           C  
ATOM   3822  CB  PRO B  82       0.516  19.844  33.281  1.00 86.75           C  
ATOM   3823  O   PRO B  82       0.040  21.250  30.531  1.00 86.75           O  
ATOM   3824  CG  PRO B  82       0.251  21.172  33.906  1.00 86.75           C  
ATOM   3825  CD  PRO B  82       1.406  22.078  33.625  1.00 86.75           C  
ATOM   3826  N   GLN B  83       0.980  19.312  30.000  1.00 91.81           N  
ATOM   3827  CA  GLN B  83       0.315  19.266  28.703  1.00 91.81           C  
ATOM   3828  C   GLN B  83      -0.345  17.906  28.469  1.00 91.81           C  
ATOM   3829  CB  GLN B  83       1.308  19.562  27.578  1.00 91.81           C  
ATOM   3830  O   GLN B  83       0.235  16.875  28.781  1.00 91.81           O  
ATOM   3831  CG  GLN B  83       1.780  21.016  27.547  1.00 91.81           C  
ATOM   3832  CD  GLN B  83       2.496  21.375  26.266  1.00 91.81           C  
ATOM   3833  NE2 GLN B  83       2.857  22.641  26.109  1.00 91.81           N  
ATOM   3834  OE1 GLN B  83       2.727  20.516  25.406  1.00 91.81           O  
ATOM   3835  N   VAL B  84      -1.575  17.922  28.031  1.00 93.00           N  
ATOM   3836  CA  VAL B  84      -2.299  16.703  27.688  1.00 93.00           C  
ATOM   3837  C   VAL B  84      -2.203  16.469  26.172  1.00 93.00           C  
ATOM   3838  CB  VAL B  84      -3.779  16.781  28.125  1.00 93.00           C  
ATOM   3839  O   VAL B  84      -2.346  17.406  25.391  1.00 93.00           O  
ATOM   3840  CG1 VAL B  84      -4.559  15.586  27.578  1.00 93.00           C  
ATOM   3841  CG2 VAL B  84      -3.885  16.859  29.641  1.00 93.00           C  
ATOM   3842  N   TRP B  85      -1.877  15.258  25.844  1.00 94.31           N  
ATOM   3843  CA  TRP B  85      -1.770  14.852  24.438  1.00 94.31           C  
ATOM   3844  C   TRP B  85      -2.865  13.852  24.078  1.00 94.31           C  
ATOM   3845  CB  TRP B  85      -0.394  14.242  24.172  1.00 94.31           C  
ATOM   3846  O   TRP B  85      -2.977  12.789  24.703  1.00 94.31           O  
ATOM   3847  CG  TRP B  85       0.754  15.125  24.547  1.00 94.31           C  
ATOM   3848  CD1 TRP B  85       1.226  15.375  25.797  1.00 94.31           C  
ATOM   3849  CD2 TRP B  85       1.571  15.891  23.641  1.00 94.31           C  
ATOM   3850  CE2 TRP B  85       2.521  16.578  24.438  1.00 94.31           C  
ATOM   3851  CE3 TRP B  85       1.594  16.062  22.250  1.00 94.31           C  
ATOM   3852  NE1 TRP B  85       2.289  16.250  25.750  1.00 94.31           N  
ATOM   3853  CH2 TRP B  85       3.484  17.562  22.516  1.00 94.31           C  
ATOM   3854  CZ2 TRP B  85       3.484  17.422  23.875  1.00 94.31           C  
ATOM   3855  CZ3 TRP B  85       2.553  16.906  21.703  1.00 94.31           C  
ATOM   3856  N   ASP B  86      -3.674  14.180  23.141  1.00 94.44           N  
ATOM   3857  CA  ASP B  86      -4.738  13.289  22.703  1.00 94.44           C  
ATOM   3858  C   ASP B  86      -4.461  12.766  21.297  1.00 94.44           C  
ATOM   3859  CB  ASP B  86      -6.090  14.008  22.734  1.00 94.44           C  
ATOM   3860  O   ASP B  86      -3.352  12.922  20.766  1.00 94.44           O  
ATOM   3861  CG  ASP B  86      -6.164  15.180  21.766  1.00 94.44           C  
ATOM   3862  OD1 ASP B  86      -5.199  15.406  21.000  1.00 94.44           O  
ATOM   3863  OD2 ASP B  86      -7.195  15.891  21.781  1.00 94.44           O  
ATOM   3864  N   VAL B  87      -5.430  12.109  20.656  1.00 94.56           N  
ATOM   3865  CA  VAL B  87      -5.266  11.391  19.406  1.00 94.56           C  
ATOM   3866  C   VAL B  87      -4.855  12.367  18.297  1.00 94.56           C  
ATOM   3867  CB  VAL B  87      -6.562  10.648  19.000  1.00 94.56           C  
ATOM   3868  O   VAL B  87      -4.102  12.000  17.391  1.00 94.56           O  
ATOM   3869  CG1 VAL B  87      -7.680  11.641  18.688  1.00 94.56           C  
ATOM   3870  CG2 VAL B  87      -6.305   9.734  17.812  1.00 94.56           C  
ATOM   3871  N   ALA B  88      -5.305  13.562  18.266  1.00 96.06           N  
ATOM   3872  CA  ALA B  88      -4.992  14.547  17.234  1.00 96.06           C  
ATOM   3873  C   ALA B  88      -3.539  15.008  17.344  1.00 96.06           C  
ATOM   3874  CB  ALA B  88      -5.934  15.742  17.344  1.00 96.06           C  
ATOM   3875  O   ALA B  88      -2.994  15.586  16.406  1.00 96.06           O  
ATOM   3876  N   ASP B  89      -2.916  14.656  18.453  1.00 95.00           N  
ATOM   3877  CA  ASP B  89      -1.562  15.148  18.688  1.00 95.00           C  
ATOM   3878  C   ASP B  89      -0.523  14.078  18.375  1.00 95.00           C  
ATOM   3879  CB  ASP B  89      -1.412  15.625  20.141  1.00 95.00           C  
ATOM   3880  O   ASP B  89       0.562  14.383  17.891  1.00 95.00           O  
ATOM   3881  CG  ASP B  89      -2.299  16.812  20.469  1.00 95.00           C  
ATOM   3882  OD1 ASP B  89      -2.412  17.734  19.641  1.00 95.00           O  
ATOM   3883  OD2 ASP B  89      -2.885  16.828  21.578  1.00 95.00           O  
ATOM   3884  N   TYR B  90      -0.871  12.812  18.641  1.00 96.75           N  
ATOM   3885  CA  TYR B  90       0.216  11.836  18.656  1.00 96.75           C  
ATOM   3886  C   TYR B  90       0.054  10.828  17.516  1.00 96.75           C  
ATOM   3887  CB  TYR B  90       0.273  11.109  20.000  1.00 96.75           C  
ATOM   3888  O   TYR B  90       0.910   9.961  17.328  1.00 96.75           O  
ATOM   3889  CG  TYR B  90      -0.988  10.344  20.328  1.00 96.75           C  
ATOM   3890  CD1 TYR B  90      -1.833  10.773  21.344  1.00 96.75           C  
ATOM   3891  CD2 TYR B  90      -1.336   9.203  19.625  1.00 96.75           C  
ATOM   3892  CE1 TYR B  90      -2.996  10.078  21.656  1.00 96.75           C  
ATOM   3893  CE2 TYR B  90      -2.496   8.492  19.922  1.00 96.75           C  
ATOM   3894  OH  TYR B  90      -4.465   8.242  21.250  1.00 96.75           O  
ATOM   3895  CZ  TYR B  90      -3.318   8.938  20.938  1.00 96.75           C  
ATOM   3896  N   VAL B  91      -0.931  10.898  16.766  1.00 97.06           N  
ATOM   3897  CA  VAL B  91      -1.123   9.945  15.680  1.00 97.06           C  
ATOM   3898  C   VAL B  91      -0.758  10.586  14.344  1.00 97.06           C  
ATOM   3899  CB  VAL B  91      -2.576   9.414  15.633  1.00 97.06           C  
ATOM   3900  O   VAL B  91      -1.179  11.711  14.055  1.00 97.06           O  
ATOM   3901  CG1 VAL B  91      -2.797   8.539  14.406  1.00 97.06           C  
ATOM   3902  CG2 VAL B  91      -2.902   8.648  16.906  1.00 97.06           C  
ATOM   3903  N   PHE B  92      -0.009   9.836  13.492  1.00 95.94           N  
ATOM   3904  CA  PHE B  92       0.385  10.258  12.148  1.00 95.94           C  
ATOM   3905  C   PHE B  92       0.185   9.133  11.148  1.00 95.94           C  
ATOM   3906  CB  PHE B  92       1.845  10.719  12.141  1.00 95.94           C  
ATOM   3907  O   PHE B  92       0.688   8.023  11.336  1.00 95.94           O  
ATOM   3908  CG  PHE B  92       2.121  11.883  13.055  1.00 95.94           C  
ATOM   3909  CD1 PHE B  92       2.115  13.188  12.562  1.00 95.94           C  
ATOM   3910  CD2 PHE B  92       2.385  11.680  14.398  1.00 95.94           C  
ATOM   3911  CE1 PHE B  92       2.371  14.266  13.406  1.00 95.94           C  
ATOM   3912  CE2 PHE B  92       2.641  12.750  15.250  1.00 95.94           C  
ATOM   3913  CZ  PHE B  92       2.633  14.047  14.750  1.00 95.94           C  
ATOM   3914  N   PRO B  93      -0.432   9.359   9.992  1.00 93.94           N  
ATOM   3915  CA  PRO B  93      -1.233  10.547   9.703  1.00 93.94           C  
ATOM   3916  C   PRO B  93      -2.549  10.578  10.477  1.00 93.94           C  
ATOM   3917  CB  PRO B  93      -1.489  10.438   8.195  1.00 93.94           C  
ATOM   3918  O   PRO B  93      -2.947   9.570  11.062  1.00 93.94           O  
ATOM   3919  CG  PRO B  93      -1.527   8.969   7.918  1.00 93.94           C  
ATOM   3920  CD  PRO B  93      -0.544   8.289   8.828  1.00 93.94           C  
ATOM   3921  N   ALA B  94      -3.234  11.633  10.430  1.00 93.44           N  
ATOM   3922  CA  ALA B  94      -4.430  11.820  11.242  1.00 93.44           C  
ATOM   3923  C   ALA B  94      -5.562  10.914  10.781  1.00 93.44           C  
ATOM   3924  CB  ALA B  94      -4.875  13.281  11.211  1.00 93.44           C  
ATOM   3925  O   ALA B  94      -6.352  10.430  11.594  1.00 93.44           O  
ATOM   3926  N   GLN B  95      -5.629  10.648   9.438  1.00 91.81           N  
ATOM   3927  CA  GLN B  95      -6.742   9.875   8.906  1.00 91.81           C  
ATOM   3928  C   GLN B  95      -6.508   8.375   9.078  1.00 91.81           C  
ATOM   3929  CB  GLN B  95      -6.961  10.195   7.426  1.00 91.81           C  
ATOM   3930  O   GLN B  95      -7.398   7.566   8.820  1.00 91.81           O  
ATOM   3931  CG  GLN B  95      -5.836   9.719   6.516  1.00 91.81           C  
ATOM   3932  CD  GLN B  95      -4.688  10.711   6.434  1.00 91.81           C  
ATOM   3933  NE2 GLN B  95      -3.818  10.531   5.445  1.00 91.81           N  
ATOM   3934  OE1 GLN B  95      -4.586  11.625   7.254  1.00 91.81           O  
ATOM   3935  N   GLY B  96      -5.484   8.008   9.562  1.00 86.50           N  
ATOM   3936  CA  GLY B  96      -5.219   6.590   9.727  1.00 86.50           C  
ATOM   3937  C   GLY B  96      -5.070   5.855   8.406  1.00 86.50           C  
ATOM   3938  O   GLY B  96      -5.824   6.102   7.461  1.00 86.50           O  
ATOM   3939  N   ASP B  97      -4.047   5.125   8.250  1.00 87.56           N  
ATOM   3940  CA  ASP B  97      -3.770   4.332   7.059  1.00 87.56           C  
ATOM   3941  C   ASP B  97      -3.252   2.943   7.430  1.00 87.56           C  
ATOM   3942  CB  ASP B  97      -2.756   5.047   6.164  1.00 87.56           C  
ATOM   3943  O   ASP B  97      -3.242   2.572   8.609  1.00 87.56           O  
ATOM   3944  CG  ASP B  97      -2.807   4.582   4.719  1.00 87.56           C  
ATOM   3945  OD1 ASP B  97      -3.652   3.725   4.383  1.00 87.56           O  
ATOM   3946  OD2 ASP B  97      -1.990   5.070   3.910  1.00 87.56           O  
ATOM   3947  N   ASN B  98      -2.967   2.193   6.449  1.00 89.44           N  
ATOM   3948  CA  ASN B  98      -2.410   0.871   6.711  1.00 89.44           C  
ATOM   3949  C   ASN B  98      -1.072   0.961   7.441  1.00 89.44           C  
ATOM   3950  CB  ASN B  98      -2.250   0.087   5.406  1.00 89.44           C  
ATOM   3951  O   ASN B  98      -0.648   0.003   8.086  1.00 89.44           O  
ATOM   3952  CG  ASN B  98      -3.578  -0.204   4.734  1.00 89.44           C  
ATOM   3953  ND2 ASN B  98      -3.523  -0.781   3.539  1.00 89.44           N  
ATOM   3954  OD1 ASN B  98      -4.645   0.088   5.285  1.00 89.44           O  
ATOM   3955  N   SER B  99      -0.450   2.076   7.305  1.00 91.38           N  
ATOM   3956  CA  SER B  99       0.767   2.385   8.047  1.00 91.38           C  
ATOM   3957  C   SER B  99       0.622   3.688   8.828  1.00 91.38           C  
ATOM   3958  CB  SER B  99       1.964   2.480   7.102  1.00 91.38           C  
ATOM   3959  O   SER B  99       0.333   4.734   8.250  1.00 91.38           O  
ATOM   3960  OG  SER B  99       3.143   2.812   7.812  1.00 91.38           O  
ATOM   3961  N   PHE B 100       0.743   3.576  10.078  1.00 94.94           N  
ATOM   3962  CA  PHE B 100       0.595   4.766  10.914  1.00 94.94           C  
ATOM   3963  C   PHE B 100       1.619   4.766  12.039  1.00 94.94           C  
ATOM   3964  CB  PHE B 100      -0.822   4.848  11.492  1.00 94.94           C  
ATOM   3965  O   PHE B 100       2.236   3.738  12.328  1.00 94.94           O  
ATOM   3966  CG  PHE B 100      -1.170   3.707  12.406  1.00 94.94           C  
ATOM   3967  CD1 PHE B 100      -1.637   2.502  11.898  1.00 94.94           C  
ATOM   3968  CD2 PHE B 100      -1.031   3.842  13.781  1.00 94.94           C  
ATOM   3969  CE1 PHE B 100      -1.960   1.445  12.750  1.00 94.94           C  
ATOM   3970  CE2 PHE B 100      -1.352   2.791  14.641  1.00 94.94           C  
ATOM   3971  CZ  PHE B 100      -1.817   1.594  14.117  1.00 94.94           C  
ATOM   3972  N   VAL B 101       1.853   5.945  12.617  1.00 96.25           N  
ATOM   3973  CA  VAL B 101       2.846   6.133  13.664  1.00 96.25           C  
ATOM   3974  C   VAL B 101       2.180   6.711  14.914  1.00 96.25           C  
ATOM   3975  CB  VAL B 101       4.000   7.047  13.203  1.00 96.25           C  
ATOM   3976  O   VAL B 101       1.332   7.602  14.812  1.00 96.25           O  
ATOM   3977  CG1 VAL B 101       5.020   7.238  14.320  1.00 96.25           C  
ATOM   3978  CG2 VAL B 101       4.672   6.473  11.961  1.00 96.25           C  
ATOM   3979  N   VAL B 102       2.520   6.156  16.047  1.00 97.81           N  
ATOM   3980  CA  VAL B 102       2.123   6.695  17.344  1.00 97.81           C  
ATOM   3981  C   VAL B 102       3.332   7.328  18.031  1.00 97.81           C  
ATOM   3982  CB  VAL B 102       1.507   5.605  18.234  1.00 97.81           C  
ATOM   3983  O   VAL B 102       4.332   6.652  18.281  1.00 97.81           O  
ATOM   3984  CG1 VAL B 102       1.107   6.188  19.594  1.00 97.81           C  
ATOM   3985  CG2 VAL B 102       0.302   4.961  17.562  1.00 97.81           C  
ATOM   3986  N   MET B 103       3.236   8.578  18.328  1.00 98.06           N  
ATOM   3987  CA  MET B 103       4.320   9.297  19.000  1.00 98.06           C  
ATOM   3988  C   MET B 103       4.445   8.859  20.453  1.00 98.06           C  
ATOM   3989  CB  MET B 103       4.098  10.805  18.922  1.00 98.06           C  
ATOM   3990  O   MET B 103       3.465   8.906  21.203  1.00 98.06           O  
ATOM   3991  CG  MET B 103       5.168  11.625  19.625  1.00 98.06           C  
ATOM   3992  SD  MET B 103       4.961  13.430  19.359  1.00 98.06           S  
ATOM   3993  CE  MET B 103       3.434  13.711  20.297  1.00 98.06           C  
ATOM   3994  N   THR B 104       5.613   8.469  20.844  1.00 97.94           N  
ATOM   3995  CA  THR B 104       5.844   8.031  22.203  1.00 97.94           C  
ATOM   3996  C   THR B 104       6.840   8.953  22.906  1.00 97.94           C  
ATOM   3997  CB  THR B 104       6.363   6.582  22.250  1.00 97.94           C  
ATOM   3998  O   THR B 104       6.918   8.977  24.141  1.00 97.94           O  
ATOM   3999  CG2 THR B 104       5.289   5.602  21.797  1.00 97.94           C  
ATOM   4000  OG1 THR B 104       7.504   6.465  21.406  1.00 97.94           O  
ATOM   4001  N   ASN B 105       7.641   9.633  22.141  1.00 97.50           N  
ATOM   4002  CA  ASN B 105       8.656  10.555  22.641  1.00 97.50           C  
ATOM   4003  C   ASN B 105       8.906  11.695  21.656  1.00 97.50           C  
ATOM   4004  CB  ASN B 105       9.961   9.812  22.938  1.00 97.50           C  
ATOM   4005  O   ASN B 105       8.547  11.602  20.484  1.00 97.50           O  
ATOM   4006  CG  ASN B 105      10.742  10.438  24.062  1.00 97.50           C  
ATOM   4007  ND2 ASN B 105      11.852   9.805  24.438  1.00 97.50           N  
ATOM   4008  OD1 ASN B 105      10.359  11.484  24.594  1.00 97.50           O  
ATOM   4009  N   PHE B 106       9.375  12.812  22.219  1.00 96.75           N  
ATOM   4010  CA  PHE B 106       9.648  13.906  21.281  1.00 96.75           C  
ATOM   4011  C   PHE B 106      10.609  14.914  21.906  1.00 96.75           C  
ATOM   4012  CB  PHE B 106       8.352  14.602  20.875  1.00 96.75           C  
ATOM   4013  O   PHE B 106      10.805  14.930  23.125  1.00 96.75           O  
ATOM   4014  CG  PHE B 106       7.613  15.242  22.016  1.00 96.75           C  
ATOM   4015  CD1 PHE B 106       6.629  14.539  22.703  1.00 96.75           C  
ATOM   4016  CD2 PHE B 106       7.902  16.547  22.406  1.00 96.75           C  
ATOM   4017  CE1 PHE B 106       5.945  15.133  23.766  1.00 96.75           C  
ATOM   4018  CE2 PHE B 106       7.219  17.141  23.453  1.00 96.75           C  
ATOM   4019  CZ  PHE B 106       6.242  16.438  24.141  1.00 96.75           C  
ATOM   4020  N   ILE B 107      11.344  15.609  21.125  1.00 95.69           N  
ATOM   4021  CA  ILE B 107      12.148  16.781  21.453  1.00 95.69           C  
ATOM   4022  C   ILE B 107      11.578  18.016  20.750  1.00 95.69           C  
ATOM   4023  CB  ILE B 107      13.625  16.578  21.078  1.00 95.69           C  
ATOM   4024  O   ILE B 107      11.430  18.016  19.516  1.00 95.69           O  
ATOM   4025  CG1 ILE B 107      14.203  15.352  21.781  1.00 95.69           C  
ATOM   4026  CG2 ILE B 107      14.445  17.828  21.391  1.00 95.69           C  
ATOM   4027  CD1 ILE B 107      15.570  14.922  21.281  1.00 95.69           C  
ATOM   4028  N   VAL B 108      11.273  19.047  21.531  1.00 94.69           N  
ATOM   4029  CA  VAL B 108      10.648  20.234  20.953  1.00 94.69           C  
ATOM   4030  C   VAL B 108      11.648  21.391  20.953  1.00 94.69           C  
ATOM   4031  CB  VAL B 108       9.375  20.625  21.719  1.00 94.69           C  
ATOM   4032  O   VAL B 108      12.406  21.562  21.906  1.00 94.69           O  
ATOM   4033  CG1 VAL B 108       9.711  20.984  23.172  1.00 94.69           C  
ATOM   4034  CG2 VAL B 108       8.672  21.781  21.031  1.00 94.69           C  
ATOM   4035  N   THR B 109      11.797  22.047  19.844  1.00 95.44           N  
ATOM   4036  CA  THR B 109      12.477  23.328  19.703  1.00 95.44           C  
ATOM   4037  C   THR B 109      11.469  24.438  19.438  1.00 95.44           C  
ATOM   4038  CB  THR B 109      13.523  23.297  18.578  1.00 95.44           C  
ATOM   4039  O   THR B 109      11.039  24.641  18.297  1.00 95.44           O  
ATOM   4040  CG2 THR B 109      14.383  24.547  18.594  1.00 95.44           C  
ATOM   4041  OG1 THR B 109      14.359  22.141  18.750  1.00 95.44           O  
ATOM   4042  N   PRO B 110      11.055  25.156  20.500  1.00 94.06           N  
ATOM   4043  CA  PRO B 110       9.930  26.094  20.375  1.00 94.06           C  
ATOM   4044  C   PRO B 110      10.328  27.391  19.703  1.00 94.06           C  
ATOM   4045  CB  PRO B 110       9.523  26.328  21.828  1.00 94.06           C  
ATOM   4046  O   PRO B 110      11.484  27.828  19.797  1.00 94.06           O  
ATOM   4047  CG  PRO B 110      10.781  26.156  22.625  1.00 94.06           C  
ATOM   4048  CD  PRO B 110      11.625  25.109  21.938  1.00 94.06           C  
ATOM   4049  N   LYS B 111       9.445  27.984  19.000  1.00 94.69           N  
ATOM   4050  CA  LYS B 111       9.414  29.359  18.500  1.00 94.69           C  
ATOM   4051  C   LYS B 111      10.656  29.672  17.656  1.00 94.69           C  
ATOM   4052  CB  LYS B 111       9.305  30.359  19.656  1.00 94.69           C  
ATOM   4053  O   LYS B 111      11.336  30.656  17.891  1.00 94.69           O  
ATOM   4054  CG  LYS B 111       8.766  31.719  19.234  1.00 94.69           C  
ATOM   4055  CD  LYS B 111       8.547  32.625  20.453  1.00 94.69           C  
ATOM   4056  CE  LYS B 111       7.965  33.969  20.047  1.00 94.69           C  
ATOM   4057  NZ  LYS B 111       7.812  34.875  21.234  1.00 94.69           N  
ATOM   4058  N   GLN B 112      10.914  28.859  16.734  1.00 96.81           N  
ATOM   4059  CA  GLN B 112      11.992  29.125  15.781  1.00 96.81           C  
ATOM   4060  C   GLN B 112      11.594  30.219  14.797  1.00 96.81           C  
ATOM   4061  CB  GLN B 112      12.359  27.844  15.023  1.00 96.81           C  
ATOM   4062  O   GLN B 112      10.422  30.344  14.438  1.00 96.81           O  
ATOM   4063  CG  GLN B 112      13.000  26.766  15.898  1.00 96.81           C  
ATOM   4064  CD  GLN B 112      13.594  25.625  15.094  1.00 96.81           C  
ATOM   4065  NE2 GLN B 112      14.820  25.250  15.422  1.00 96.81           N  
ATOM   4066  OE1 GLN B 112      12.953  25.094  14.180  1.00 96.81           O  
ATOM   4067  N   THR B 113      12.523  31.016  14.406  1.00 96.31           N  
ATOM   4068  CA  THR B 113      12.352  32.062  13.383  1.00 96.31           C  
ATOM   4069  C   THR B 113      13.586  32.125  12.484  1.00 96.31           C  
ATOM   4070  CB  THR B 113      12.094  33.438  14.023  1.00 96.31           C  
ATOM   4071  O   THR B 113      14.680  31.719  12.883  1.00 96.31           O  
ATOM   4072  CG2 THR B 113      13.320  33.938  14.766  1.00 96.31           C  
ATOM   4073  OG1 THR B 113      11.750  34.375  12.992  1.00 96.31           O  
ATOM   4074  N   GLN B 114      13.406  32.531  11.266  1.00 95.25           N  
ATOM   4075  CA  GLN B 114      14.531  32.656  10.344  1.00 95.25           C  
ATOM   4076  C   GLN B 114      15.445  33.812  10.773  1.00 95.25           C  
ATOM   4077  CB  GLN B 114      14.023  32.906   8.922  1.00 95.25           C  
ATOM   4078  O   GLN B 114      15.000  34.938  10.969  1.00 95.25           O  
ATOM   4079  CG  GLN B 114      13.188  31.766   8.359  1.00 95.25           C  
ATOM   4080  CD  GLN B 114      14.031  30.641   7.793  1.00 95.25           C  
ATOM   4081  NE2 GLN B 114      13.398  29.516   7.512  1.00 95.25           N  
ATOM   4082  OE1 GLN B 114      15.242  30.797   7.609  1.00 95.25           O  
ATOM   4083  N   GLY B 115      16.656  33.438  10.992  1.00 95.19           N  
ATOM   4084  CA  GLY B 115      17.641  34.406  11.445  1.00 95.19           C  
ATOM   4085  C   GLY B 115      19.031  33.812  11.570  1.00 95.19           C  
ATOM   4086  O   GLY B 115      19.391  32.875  10.867  1.00 95.19           O  
ATOM   4087  N   TYR B 116      19.859  34.531  12.273  1.00 96.50           N  
ATOM   4088  CA  TYR B 116      21.234  34.125  12.461  1.00 96.50           C  
ATOM   4089  C   TYR B 116      21.453  33.562  13.875  1.00 96.50           C  
ATOM   4090  CB  TYR B 116      22.188  35.281  12.211  1.00 96.50           C  
ATOM   4091  O   TYR B 116      20.922  34.125  14.844  1.00 96.50           O  
ATOM   4092  CG  TYR B 116      22.078  35.875  10.820  1.00 96.50           C  
ATOM   4093  CD1 TYR B 116      22.781  35.312   9.758  1.00 96.50           C  
ATOM   4094  CD2 TYR B 116      21.250  36.969  10.570  1.00 96.50           C  
ATOM   4095  CE1 TYR B 116      22.688  35.844   8.477  1.00 96.50           C  
ATOM   4096  CE2 TYR B 116      21.141  37.500   9.297  1.00 96.50           C  
ATOM   4097  OH  TYR B 116      21.766  37.469   6.992  1.00 96.50           O  
ATOM   4098  CZ  TYR B 116      21.859  36.938   8.258  1.00 96.50           C  
ATOM   4099  N   CYS B 117      22.078  32.438  13.984  1.00 96.81           N  
ATOM   4100  CA  CYS B 117      22.406  31.828  15.266  1.00 96.81           C  
ATOM   4101  C   CYS B 117      23.578  30.875  15.117  1.00 96.81           C  
ATOM   4102  CB  CYS B 117      21.203  31.094  15.844  1.00 96.81           C  
ATOM   4103  O   CYS B 117      24.078  30.656  14.008  1.00 96.81           O  
ATOM   4104  SG  CYS B 117      20.594  29.766  14.789  1.00 96.81           S  
ATOM   4105  N   ALA B 118      24.125  30.422  16.250  1.00 95.31           N  
ATOM   4106  CA  ALA B 118      25.250  29.484  16.266  1.00 95.31           C  
ATOM   4107  C   ALA B 118      24.797  28.078  15.898  1.00 95.31           C  
ATOM   4108  CB  ALA B 118      25.938  29.500  17.625  1.00 95.31           C  
ATOM   4109  O   ALA B 118      23.734  27.625  16.328  1.00 95.31           O  
ATOM   4110  N   GLU B 119      25.547  27.453  15.133  1.00 92.25           N  
ATOM   4111  CA  GLU B 119      25.312  26.047  14.773  1.00 92.25           C  
ATOM   4112  C   GLU B 119      25.547  25.125  15.969  1.00 92.25           C  
ATOM   4113  CB  GLU B 119      26.219  25.641  13.609  1.00 92.25           C  
ATOM   4114  O   GLU B 119      26.281  25.469  16.891  1.00 92.25           O  
ATOM   4115  CG  GLU B 119      25.891  24.266  13.047  1.00 92.25           C  
ATOM   4116  CD  GLU B 119      26.797  23.844  11.898  1.00 92.25           C  
ATOM   4117  OE1 GLU B 119      26.453  22.906  11.156  1.00 92.25           O  
ATOM   4118  OE2 GLU B 119      27.875  24.484  11.742  1.00 92.25           O  
ATOM   4119  N   HIS B 120      24.875  24.047  15.945  1.00 92.06           N  
ATOM   4120  CA  HIS B 120      25.109  23.047  16.969  1.00 92.06           C  
ATOM   4121  C   HIS B 120      26.547  22.531  16.938  1.00 92.06           C  
ATOM   4122  CB  HIS B 120      24.125  21.875  16.812  1.00 92.06           C  
ATOM   4123  O   HIS B 120      27.109  22.344  15.859  1.00 92.06           O  
ATOM   4124  CG  HIS B 120      24.141  20.922  17.969  1.00 92.06           C  
ATOM   4125  CD2 HIS B 120      23.359  20.844  19.078  1.00 92.06           C  
ATOM   4126  ND1 HIS B 120      25.047  19.891  18.062  1.00 92.06           N  
ATOM   4127  CE1 HIS B 120      24.828  19.219  19.172  1.00 92.06           C  
ATOM   4128  NE2 HIS B 120      23.812  19.781  19.812  1.00 92.06           N  
ATOM   4129  N   PRO B 121      27.234  22.250  18.047  1.00 90.56           N  
ATOM   4130  CA  PRO B 121      28.641  21.844  18.125  1.00 90.56           C  
ATOM   4131  C   PRO B 121      28.906  20.531  17.359  1.00 90.56           C  
ATOM   4132  CB  PRO B 121      28.875  21.656  19.625  1.00 90.56           C  
ATOM   4133  O   PRO B 121      30.062  20.219  17.062  1.00 90.56           O  
ATOM   4134  CG  PRO B 121      27.891  22.562  20.281  1.00 90.56           C  
ATOM   4135  CD  PRO B 121      26.656  22.609  19.422  1.00 90.56           C  
ATOM   4136  N   GLU B 122      27.859  19.828  17.156  1.00 86.38           N  
ATOM   4137  CA  GLU B 122      28.047  18.594  16.406  1.00 86.38           C  
ATOM   4138  C   GLU B 122      28.594  18.891  15.008  1.00 86.38           C  
ATOM   4139  CB  GLU B 122      26.719  17.828  16.297  1.00 86.38           C  
ATOM   4140  O   GLU B 122      29.266  18.031  14.406  1.00 86.38           O  
ATOM   4141  CG  GLU B 122      26.891  16.359  15.945  1.00 86.38           C  
ATOM   4142  CD  GLU B 122      25.578  15.602  15.898  1.00 86.38           C  
ATOM   4143  OE1 GLU B 122      25.594  14.383  15.609  1.00 86.38           O  
ATOM   4144  OE2 GLU B 122      24.516  16.234  16.141  1.00 86.38           O  
ATOM   4145  N   GLY B 123      28.359  20.062  14.461  1.00 83.50           N  
ATOM   4146  CA  GLY B 123      28.875  20.453  13.156  1.00 83.50           C  
ATOM   4147  C   GLY B 123      30.328  20.922  13.203  1.00 83.50           C  
ATOM   4148  O   GLY B 123      30.938  21.125  12.156  1.00 83.50           O  
ATOM   4149  N   GLY B 124      30.844  21.078  14.352  1.00 86.94           N  
ATOM   4150  CA  GLY B 124      32.219  21.500  14.516  1.00 86.94           C  
ATOM   4151  C   GLY B 124      32.375  22.734  15.375  1.00 86.94           C  
ATOM   4152  O   GLY B 124      31.484  23.594  15.406  1.00 86.94           O  
ATOM   4153  N   ILE B 125      33.438  22.766  16.094  1.00 92.81           N  
ATOM   4154  CA  ILE B 125      33.750  23.922  16.938  1.00 92.81           C  
ATOM   4155  C   ILE B 125      34.750  24.828  16.219  1.00 92.81           C  
ATOM   4156  CB  ILE B 125      34.312  23.484  18.312  1.00 92.81           C  
ATOM   4157  O   ILE B 125      35.438  24.391  15.305  1.00 92.81           O  
ATOM   4158  CG1 ILE B 125      35.375  22.391  18.125  1.00 92.81           C  
ATOM   4159  CG2 ILE B 125      33.188  23.000  19.219  1.00 92.81           C  
ATOM   4160  CD1 ILE B 125      36.094  21.984  19.406  1.00 92.81           C  
ATOM   4161  N   CYS B 126      34.688  26.125  16.531  1.00 93.31           N  
ATOM   4162  CA  CYS B 126      35.594  27.078  15.906  1.00 93.31           C  
ATOM   4163  C   CYS B 126      36.250  28.000  16.938  1.00 93.31           C  
ATOM   4164  CB  CYS B 126      34.875  27.906  14.852  1.00 93.31           C  
ATOM   4165  O   CYS B 126      35.719  28.125  18.062  1.00 93.31           O  
ATOM   4166  SG  CYS B 126      33.625  29.016  15.539  1.00 93.31           S  
ATOM   4167  N   LYS B 127      37.344  28.516  16.625  1.00 94.00           N  
ATOM   4168  CA  LYS B 127      38.031  29.484  17.484  1.00 94.00           C  
ATOM   4169  C   LYS B 127      38.031  30.875  16.844  1.00 94.00           C  
ATOM   4170  CB  LYS B 127      39.469  29.016  17.766  1.00 94.00           C  
ATOM   4171  O   LYS B 127      37.938  31.875  17.547  1.00 94.00           O  
ATOM   4172  CG  LYS B 127      39.531  27.750  18.594  1.00 94.00           C  
ATOM   4173  CD  LYS B 127      40.969  27.375  18.906  1.00 94.00           C  
ATOM   4174  CE  LYS B 127      41.062  26.094  19.719  1.00 94.00           C  
ATOM   4175  NZ  LYS B 127      42.469  25.719  20.016  1.00 94.00           N  
ATOM   4176  N   GLU B 128      38.156  30.922  15.539  1.00 93.81           N  
ATOM   4177  CA  GLU B 128      38.188  32.156  14.773  1.00 93.81           C  
ATOM   4178  C   GLU B 128      37.312  32.062  13.516  1.00 93.81           C  
ATOM   4179  CB  GLU B 128      39.625  32.531  14.398  1.00 93.81           C  
ATOM   4180  O   GLU B 128      36.906  30.953  13.148  1.00 93.81           O  
ATOM   4181  CG  GLU B 128      40.656  32.188  15.453  1.00 93.81           C  
ATOM   4182  CD  GLU B 128      42.062  32.500  15.047  1.00 93.81           C  
ATOM   4183  OE1 GLU B 128      43.000  32.281  15.852  1.00 93.81           O  
ATOM   4184  OE2 GLU B 128      42.250  33.000  13.906  1.00 93.81           O  
ATOM   4185  N   ASP B 129      37.000  33.156  12.922  1.00 93.00           N  
ATOM   4186  CA  ASP B 129      36.156  33.188  11.734  1.00 93.00           C  
ATOM   4187  C   ASP B 129      36.750  32.375  10.594  1.00 93.00           C  
ATOM   4188  CB  ASP B 129      35.938  34.656  11.281  1.00 93.00           C  
ATOM   4189  O   ASP B 129      36.031  31.828   9.773  1.00 93.00           O  
ATOM   4190  CG  ASP B 129      35.062  35.438  12.227  1.00 93.00           C  
ATOM   4191  OD1 ASP B 129      34.500  34.844  13.164  1.00 93.00           O  
ATOM   4192  OD2 ASP B 129      34.938  36.688  12.016  1.00 93.00           O  
ATOM   4193  N   SER B 130      38.094  32.219  10.523  1.00 91.62           N  
ATOM   4194  CA  SER B 130      38.750  31.516   9.445  1.00 91.62           C  
ATOM   4195  C   SER B 130      38.375  30.031   9.461  1.00 91.62           C  
ATOM   4196  CB  SER B 130      40.250  31.672   9.555  1.00 91.62           C  
ATOM   4197  O   SER B 130      38.531  29.344   8.453  1.00 91.62           O  
ATOM   4198  OG  SER B 130      40.719  31.234  10.820  1.00 91.62           O  
ATOM   4199  N   GLY B 131      37.875  29.531  10.539  1.00 89.06           N  
ATOM   4200  CA  GLY B 131      37.500  28.141  10.664  1.00 89.06           C  
ATOM   4201  C   GLY B 131      36.125  27.844  10.133  1.00 89.06           C  
ATOM   4202  O   GLY B 131      35.688  26.688  10.133  1.00 89.06           O  
ATOM   4203  N   CYS B 132      35.438  28.844   9.781  1.00 91.12           N  
ATOM   4204  CA  CYS B 132      34.062  28.672   9.289  1.00 91.12           C  
ATOM   4205  C   CYS B 132      33.969  29.047   7.812  1.00 91.12           C  
ATOM   4206  CB  CYS B 132      33.094  29.547  10.094  1.00 91.12           C  
ATOM   4207  O   CYS B 132      34.094  30.219   7.449  1.00 91.12           O  
ATOM   4208  SG  CYS B 132      33.031  29.109  11.852  1.00 91.12           S  
ATOM   4209  N   THR B 133      33.812  28.125   6.930  1.00 89.12           N  
ATOM   4210  CA  THR B 133      33.656  28.375   5.504  1.00 89.12           C  
ATOM   4211  C   THR B 133      32.188  28.734   5.176  1.00 89.12           C  
ATOM   4212  CB  THR B 133      34.062  27.156   4.668  1.00 89.12           C  
ATOM   4213  O   THR B 133      31.281  27.969   5.469  1.00 89.12           O  
ATOM   4214  CG2 THR B 133      34.219  27.516   3.195  1.00 89.12           C  
ATOM   4215  OG1 THR B 133      35.344  26.672   5.160  1.00 89.12           O  
ATOM   4216  N   PRO B 134      32.031  29.984   4.609  1.00 88.56           N  
ATOM   4217  CA  PRO B 134      30.656  30.391   4.246  1.00 88.56           C  
ATOM   4218  C   PRO B 134      30.062  29.500   3.154  1.00 88.56           C  
ATOM   4219  CB  PRO B 134      30.828  31.828   3.754  1.00 88.56           C  
ATOM   4220  O   PRO B 134      30.797  29.016   2.283  1.00 88.56           O  
ATOM   4221  CG  PRO B 134      32.281  32.125   3.979  1.00 88.56           C  
ATOM   4222  CD  PRO B 134      32.969  30.906   4.477  1.00 88.56           C  
ATOM   4223  N   GLY B 135      28.766  29.375   3.230  1.00 77.38           N  
ATOM   4224  CA  GLY B 135      28.047  28.719   2.139  1.00 77.38           C  
ATOM   4225  C   GLY B 135      27.641  27.297   2.453  1.00 77.38           C  
ATOM   4226  O   GLY B 135      27.203  27.000   3.564  1.00 77.38           O  
ATOM   4227  N   LYS B 136      28.312  26.266   1.871  1.00 62.41           N  
ATOM   4228  CA  LYS B 136      27.875  24.938   1.464  1.00 62.41           C  
ATOM   4229  C   LYS B 136      27.359  24.141   2.656  1.00 62.41           C  
ATOM   4230  CB  LYS B 136      29.016  24.188   0.786  1.00 62.41           C  
ATOM   4231  O   LYS B 136      27.984  24.125   3.717  1.00 62.41           O  
ATOM   4232  CG  LYS B 136      29.078  24.359  -0.724  1.00 62.41           C  
ATOM   4233  CD  LYS B 136      30.203  23.547  -1.347  1.00 62.41           C  
ATOM   4234  CE  LYS B 136      30.281  23.766  -2.850  1.00 62.41           C  
ATOM   4235  NZ  LYS B 136      31.375  22.953  -3.467  1.00 62.41           N  
ATOM   4236  N   ALA B 137      26.078  23.656   2.541  1.00 62.09           N  
ATOM   4237  CA  ALA B 137      25.375  22.797   3.492  1.00 62.09           C  
ATOM   4238  C   ALA B 137      25.891  21.375   3.424  1.00 62.09           C  
ATOM   4239  CB  ALA B 137      23.875  22.844   3.227  1.00 62.09           C  
ATOM   4240  O   ALA B 137      26.125  20.844   2.336  1.00 62.09           O  
ATOM   4241  N   LYS B 138      26.609  20.953   4.414  1.00 64.00           N  
ATOM   4242  CA  LYS B 138      26.938  19.531   4.535  1.00 64.00           C  
ATOM   4243  C   LYS B 138      25.672  18.719   4.816  1.00 64.00           C  
ATOM   4244  CB  LYS B 138      27.969  19.312   5.641  1.00 64.00           C  
ATOM   4245  O   LYS B 138      24.641  19.266   5.164  1.00 64.00           O  
ATOM   4246  CG  LYS B 138      29.375  19.750   5.266  1.00 64.00           C  
ATOM   4247  CD  LYS B 138      30.375  19.406   6.367  1.00 64.00           C  
ATOM   4248  CE  LYS B 138      31.781  19.875   6.012  1.00 64.00           C  
ATOM   4249  NZ  LYS B 138      32.750  19.609   7.113  1.00 64.00           N  
ATOM   4250  N   ARG B 139      25.734  17.484   4.586  1.00 64.12           N  
ATOM   4251  CA  ARG B 139      24.625  16.547   4.773  1.00 64.12           C  
ATOM   4252  C   ARG B 139      23.906  16.797   6.098  1.00 64.12           C  
ATOM   4253  CB  ARG B 139      25.125  15.102   4.719  1.00 64.12           C  
ATOM   4254  O   ARG B 139      22.688  16.734   6.164  1.00 64.12           O  
ATOM   4255  CG  ARG B 139      24.812  14.391   3.410  1.00 64.12           C  
ATOM   4256  CD  ARG B 139      25.281  12.938   3.436  1.00 64.12           C  
ATOM   4257  NE  ARG B 139      25.078  12.289   2.145  1.00 64.12           N  
ATOM   4258  NH1 ARG B 139      25.953  10.250   2.799  1.00 64.12           N  
ATOM   4259  NH2 ARG B 139      25.172  10.531   0.663  1.00 64.12           N  
ATOM   4260  CZ  ARG B 139      25.406  11.023   1.871  1.00 64.12           C  
ATOM   4261  N   LYS B 140      24.641  17.188   7.141  1.00 73.81           N  
ATOM   4262  CA  LYS B 140      24.031  17.359   8.461  1.00 73.81           C  
ATOM   4263  C   LYS B 140      23.984  18.844   8.836  1.00 73.81           C  
ATOM   4264  CB  LYS B 140      24.812  16.578   9.516  1.00 73.81           C  
ATOM   4265  O   LYS B 140      24.047  19.188  10.016  1.00 73.81           O  
ATOM   4266  CG  LYS B 140      24.750  15.070   9.352  1.00 73.81           C  
ATOM   4267  CD  LYS B 140      25.453  14.352  10.492  1.00 73.81           C  
ATOM   4268  CE  LYS B 140      25.375  12.836  10.328  1.00 73.81           C  
ATOM   4269  NZ  LYS B 140      26.062  12.125  11.438  1.00 73.81           N  
ATOM   4270  N   ALA B 141      23.781  19.672   7.801  1.00 83.25           N  
ATOM   4271  CA  ALA B 141      23.797  21.109   8.070  1.00 83.25           C  
ATOM   4272  C   ALA B 141      22.422  21.578   8.570  1.00 83.25           C  
ATOM   4273  CB  ALA B 141      24.188  21.875   6.816  1.00 83.25           C  
ATOM   4274  O   ALA B 141      21.391  21.094   8.117  1.00 83.25           O  
ATOM   4275  N   GLN B 142      22.422  22.469   9.562  1.00 89.94           N  
ATOM   4276  CA  GLN B 142      21.203  23.031  10.125  1.00 89.94           C  
ATOM   4277  C   GLN B 142      20.875  24.375   9.492  1.00 89.94           C  
ATOM   4278  CB  GLN B 142      21.312  23.172  11.641  1.00 89.94           C  
ATOM   4279  O   GLN B 142      19.812  24.938   9.750  1.00 89.94           O  
ATOM   4280  CG  GLN B 142      21.422  21.844  12.375  1.00 89.94           C  
ATOM   4281  CD  GLN B 142      21.594  22.016  13.875  1.00 89.94           C  
ATOM   4282  NE2 GLN B 142      20.750  21.312  14.648  1.00 89.94           N  
ATOM   4283  OE1 GLN B 142      22.453  22.766  14.344  1.00 89.94           O  
ATOM   4284  N   GLY B 143      21.766  24.875   8.688  1.00 91.94           N  
ATOM   4285  CA  GLY B 143      21.625  26.156   8.000  1.00 91.94           C  
ATOM   4286  C   GLY B 143      22.812  26.484   7.109  1.00 91.94           C  
ATOM   4287  O   GLY B 143      23.641  25.625   6.816  1.00 91.94           O  
ATOM   4288  N   ILE B 144      22.828  27.719   6.656  1.00 91.19           N  
ATOM   4289  CA  ILE B 144      23.906  28.188   5.801  1.00 91.19           C  
ATOM   4290  C   ILE B 144      24.922  28.984   6.633  1.00 91.19           C  
ATOM   4291  CB  ILE B 144      23.375  29.062   4.641  1.00 91.19           C  
ATOM   4292  O   ILE B 144      24.562  30.000   7.254  1.00 91.19           O  
ATOM   4293  CG1 ILE B 144      22.297  28.297   3.865  1.00 91.19           C  
ATOM   4294  CG2 ILE B 144      24.516  29.484   3.709  1.00 91.19           C  
ATOM   4295  CD1 ILE B 144      22.125  28.750   2.420  1.00 91.19           C  
ATOM   4296  N   ARG B 145      26.094  28.578   6.523  1.00 92.44           N  
ATOM   4297  CA  ARG B 145      27.125  29.234   7.316  1.00 92.44           C  
ATOM   4298  C   ARG B 145      27.438  30.625   6.766  1.00 92.44           C  
ATOM   4299  CB  ARG B 145      28.406  28.391   7.355  1.00 92.44           C  
ATOM   4300  O   ARG B 145      27.562  30.797   5.555  1.00 92.44           O  
ATOM   4301  CG  ARG B 145      28.297  27.156   8.242  1.00 92.44           C  
ATOM   4302  CD  ARG B 145      29.578  26.344   8.242  1.00 92.44           C  
ATOM   4303  NE  ARG B 145      29.500  25.188   9.125  1.00 92.44           N  
ATOM   4304  NH1 ARG B 145      31.562  24.328   8.547  1.00 92.44           N  
ATOM   4305  NH2 ARG B 145      30.250  23.234  10.078  1.00 92.44           N  
ATOM   4306  CZ  ARG B 145      30.438  24.250   9.250  1.00 92.44           C  
ATOM   4307  N   THR B 146      27.531  31.594   7.598  1.00 93.69           N  
ATOM   4308  CA  THR B 146      27.844  32.969   7.223  1.00 93.69           C  
ATOM   4309  C   THR B 146      29.344  33.188   7.133  1.00 93.69           C  
ATOM   4310  CB  THR B 146      27.234  33.969   8.219  1.00 93.69           C  
ATOM   4311  O   THR B 146      29.812  34.094   6.449  1.00 93.69           O  
ATOM   4312  CG2 THR B 146      25.719  33.781   8.336  1.00 93.69           C  
ATOM   4313  OG1 THR B 146      27.812  33.781   9.516  1.00 93.69           O  
ATOM   4314  N   GLY B 147      30.141  32.406   7.859  1.00 93.81           N  
ATOM   4315  CA  GLY B 147      31.594  32.594   7.910  1.00 93.81           C  
ATOM   4316  C   GLY B 147      32.062  33.156   9.234  1.00 93.81           C  
ATOM   4317  O   GLY B 147      33.281  33.281   9.453  1.00 93.81           O  
ATOM   4318  N   LYS B 148      31.156  33.469  10.094  1.00 95.94           N  
ATOM   4319  CA  LYS B 148      31.516  34.031  11.391  1.00 95.94           C  
ATOM   4320  C   LYS B 148      31.547  32.969  12.469  1.00 95.94           C  
ATOM   4321  CB  LYS B 148      30.562  35.156  11.789  1.00 95.94           C  
ATOM   4322  O   LYS B 148      30.844  31.938  12.352  1.00 95.94           O  
ATOM   4323  CG  LYS B 148      30.609  36.375  10.875  1.00 95.94           C  
ATOM   4324  CD  LYS B 148      29.625  37.438  11.320  1.00 95.94           C  
ATOM   4325  CE  LYS B 148      29.609  38.625  10.359  1.00 95.94           C  
ATOM   4326  NZ  LYS B 148      28.594  39.656  10.750  1.00 95.94           N  
ATOM   4327  N   CYS B 149      32.438  33.062  13.383  1.00 95.50           N  
ATOM   4328  CA  CYS B 149      32.500  32.188  14.562  1.00 95.50           C  
ATOM   4329  C   CYS B 149      31.906  32.875  15.773  1.00 95.50           C  
ATOM   4330  CB  CYS B 149      33.969  31.812  14.859  1.00 95.50           C  
ATOM   4331  O   CYS B 149      32.375  33.938  16.203  1.00 95.50           O  
ATOM   4332  SG  CYS B 149      34.125  30.531  16.125  1.00 95.50           S  
ATOM   4333  N   VAL B 150      30.844  32.469  16.281  1.00 96.62           N  
ATOM   4334  CA  VAL B 150      30.109  33.094  17.375  1.00 96.62           C  
ATOM   4335  C   VAL B 150      29.984  32.125  18.547  1.00 96.62           C  
ATOM   4336  CB  VAL B 150      28.719  33.562  16.922  1.00 96.62           C  
ATOM   4337  O   VAL B 150      30.234  30.922  18.406  1.00 96.62           O  
ATOM   4338  CG1 VAL B 150      28.828  34.656  15.859  1.00 96.62           C  
ATOM   4339  CG2 VAL B 150      27.891  32.406  16.391  1.00 96.62           C  
ATOM   4340  N   ALA B 151      29.719  32.594  19.766  1.00 95.31           N  
ATOM   4341  CA  ALA B 151      29.578  31.766  20.969  1.00 95.31           C  
ATOM   4342  C   ALA B 151      28.266  30.984  20.922  1.00 95.31           C  
ATOM   4343  CB  ALA B 151      29.625  32.625  22.219  1.00 95.31           C  
ATOM   4344  O   ALA B 151      27.188  31.547  20.734  1.00 95.31           O  
ATOM   4345  N   PHE B 152      28.266  29.750  20.969  1.00 94.56           N  
ATOM   4346  CA  PHE B 152      27.094  28.906  21.125  1.00 94.56           C  
ATOM   4347  C   PHE B 152      26.609  28.906  22.562  1.00 94.56           C  
ATOM   4348  CB  PHE B 152      27.391  27.469  20.672  1.00 94.56           C  
ATOM   4349  O   PHE B 152      25.422  29.125  22.828  1.00 94.56           O  
ATOM   4350  CG  PHE B 152      26.234  26.531  20.844  1.00 94.56           C  
ATOM   4351  CD1 PHE B 152      26.219  25.609  21.875  1.00 94.56           C  
ATOM   4352  CD2 PHE B 152      25.156  26.562  19.969  1.00 94.56           C  
ATOM   4353  CE1 PHE B 152      25.156  24.734  22.047  1.00 94.56           C  
ATOM   4354  CE2 PHE B 152      24.078  25.688  20.125  1.00 94.56           C  
ATOM   4355  CZ  PHE B 152      24.078  24.766  21.172  1.00 94.56           C  
ATOM   4356  N   ASN B 153      27.469  28.672  23.469  1.00 93.19           N  
ATOM   4357  CA  ASN B 153      27.266  28.812  24.906  1.00 93.19           C  
ATOM   4358  C   ASN B 153      28.484  29.422  25.578  1.00 93.19           C  
ATOM   4359  CB  ASN B 153      26.938  27.453  25.531  1.00 93.19           C  
ATOM   4360  O   ASN B 153      29.328  30.047  24.938  1.00 93.19           O  
ATOM   4361  CG  ASN B 153      28.000  26.406  25.266  1.00 93.19           C  
ATOM   4362  ND2 ASN B 153      27.609  25.141  25.328  1.00 93.19           N  
ATOM   4363  OD1 ASN B 153      29.156  26.734  25.016  1.00 93.19           O  
ATOM   4364  N   ASP B 154      28.656  29.359  26.859  1.00 91.81           N  
ATOM   4365  CA  ASP B 154      29.719  30.000  27.641  1.00 91.81           C  
ATOM   4366  C   ASP B 154      31.062  29.297  27.406  1.00 91.81           C  
ATOM   4367  CB  ASP B 154      29.375  30.000  29.125  1.00 91.81           C  
ATOM   4368  O   ASP B 154      32.125  29.891  27.641  1.00 91.81           O  
ATOM   4369  CG  ASP B 154      28.188  30.875  29.453  1.00 91.81           C  
ATOM   4370  OD1 ASP B 154      27.953  31.875  28.750  1.00 91.81           O  
ATOM   4371  OD2 ASP B 154      27.469  30.562  30.438  1.00 91.81           O  
ATOM   4372  N   THR B 155      30.984  28.094  26.812  1.00 91.62           N  
ATOM   4373  CA  THR B 155      32.188  27.312  26.781  1.00 91.62           C  
ATOM   4374  C   THR B 155      32.625  27.000  25.344  1.00 91.62           C  
ATOM   4375  CB  THR B 155      32.031  25.984  27.562  1.00 91.62           C  
ATOM   4376  O   THR B 155      33.781  26.734  25.078  1.00 91.62           O  
ATOM   4377  CG2 THR B 155      31.766  26.250  29.031  1.00 91.62           C  
ATOM   4378  OG1 THR B 155      30.922  25.250  27.016  1.00 91.62           O  
ATOM   4379  N   VAL B 156      31.672  26.984  24.453  1.00 93.88           N  
ATOM   4380  CA  VAL B 156      32.000  26.500  23.125  1.00 93.88           C  
ATOM   4381  C   VAL B 156      31.609  27.531  22.078  1.00 93.88           C  
ATOM   4382  CB  VAL B 156      31.328  25.141  22.812  1.00 93.88           C  
ATOM   4383  O   VAL B 156      30.578  28.203  22.219  1.00 93.88           O  
ATOM   4384  CG1 VAL B 156      31.797  24.594  21.469  1.00 93.88           C  
ATOM   4385  CG2 VAL B 156      31.594  24.141  23.938  1.00 93.88           C  
ATOM   4386  N   LYS B 157      32.469  27.734  21.047  1.00 96.19           N  
ATOM   4387  CA  LYS B 157      32.156  28.578  19.891  1.00 96.19           C  
ATOM   4388  C   LYS B 157      31.969  27.734  18.641  1.00 96.19           C  
ATOM   4389  CB  LYS B 157      33.312  29.578  19.656  1.00 96.19           C  
ATOM   4390  O   LYS B 157      32.656  26.734  18.422  1.00 96.19           O  
ATOM   4391  CG  LYS B 157      33.438  30.609  20.781  1.00 96.19           C  
ATOM   4392  CD  LYS B 157      34.562  31.609  20.469  1.00 96.19           C  
ATOM   4393  CE  LYS B 157      34.688  32.656  21.578  1.00 96.19           C  
ATOM   4394  NZ  LYS B 157      35.719  33.688  21.234  1.00 96.19           N  
ATOM   4395  N   THR B 158      30.984  28.125  17.906  1.00 94.94           N  
ATOM   4396  CA  THR B 158      30.688  27.422  16.656  1.00 94.94           C  
ATOM   4397  C   THR B 158      30.422  28.422  15.531  1.00 94.94           C  
ATOM   4398  CB  THR B 158      29.469  26.484  16.812  1.00 94.94           C  
ATOM   4399  O   THR B 158      30.406  29.625  15.758  1.00 94.94           O  
ATOM   4400  CG2 THR B 158      29.750  25.406  17.859  1.00 94.94           C  
ATOM   4401  OG1 THR B 158      28.328  27.250  17.234  1.00 94.94           O  
ATOM   4402  N   CYS B 159      30.281  27.906  14.375  1.00 94.19           N  
ATOM   4403  CA  CYS B 159      30.062  28.750  13.203  1.00 94.19           C  
ATOM   4404  C   CYS B 159      28.656  29.312  13.188  1.00 94.19           C  
ATOM   4405  CB  CYS B 159      30.328  27.969  11.914  1.00 94.19           C  
ATOM   4406  O   CYS B 159      27.703  28.609  13.562  1.00 94.19           O  
ATOM   4407  SG  CYS B 159      32.062  27.438  11.734  1.00 94.19           S  
ATOM   4408  N   GLU B 160      28.453  30.609  12.766  1.00 96.00           N  
ATOM   4409  CA  GLU B 160      27.156  31.234  12.617  1.00 96.00           C  
ATOM   4410  C   GLU B 160      26.453  30.766  11.352  1.00 96.00           C  
ATOM   4411  CB  GLU B 160      27.297  32.750  12.602  1.00 96.00           C  
ATOM   4412  O   GLU B 160      27.078  30.625  10.297  1.00 96.00           O  
ATOM   4413  CG  GLU B 160      25.969  33.500  12.578  1.00 96.00           C  
ATOM   4414  CD  GLU B 160      26.125  35.000  12.398  1.00 96.00           C  
ATOM   4415  OE1 GLU B 160      25.609  35.781  13.242  1.00 96.00           O  
ATOM   4416  OE2 GLU B 160      26.766  35.438  11.406  1.00 96.00           O  
ATOM   4417  N   ILE B 161      25.266  30.438  11.477  1.00 94.75           N  
ATOM   4418  CA  ILE B 161      24.500  29.984  10.320  1.00 94.75           C  
ATOM   4419  C   ILE B 161      23.250  30.844  10.156  1.00 94.75           C  
ATOM   4420  CB  ILE B 161      24.109  28.484  10.453  1.00 94.75           C  
ATOM   4421  O   ILE B 161      22.797  31.484  11.109  1.00 94.75           O  
ATOM   4422  CG1 ILE B 161      23.266  28.266  11.703  1.00 94.75           C  
ATOM   4423  CG2 ILE B 161      25.359  27.609  10.477  1.00 94.75           C  
ATOM   4424  CD1 ILE B 161      22.453  26.984  11.680  1.00 94.75           C  
ATOM   4425  N   PHE B 162      22.719  30.922   9.008  1.00 94.50           N  
ATOM   4426  CA  PHE B 162      21.406  31.500   8.711  1.00 94.50           C  
ATOM   4427  C   PHE B 162      20.375  30.391   8.523  1.00 94.50           C  
ATOM   4428  CB  PHE B 162      21.469  32.375   7.465  1.00 94.50           C  
ATOM   4429  O   PHE B 162      20.594  29.453   7.754  1.00 94.50           O  
ATOM   4430  CG  PHE B 162      20.141  32.969   7.066  1.00 94.50           C  
ATOM   4431  CD1 PHE B 162      19.438  32.438   5.992  1.00 94.50           C  
ATOM   4432  CD2 PHE B 162      19.609  34.031   7.762  1.00 94.50           C  
ATOM   4433  CE1 PHE B 162      18.203  32.969   5.621  1.00 94.50           C  
ATOM   4434  CE2 PHE B 162      18.375  34.562   7.398  1.00 94.50           C  
ATOM   4435  CZ  PHE B 162      17.672  34.031   6.324  1.00 94.50           C  
ATOM   4436  N   GLY B 163      19.312  30.406   9.203  1.00 94.25           N  
ATOM   4437  CA  GLY B 163      18.250  29.422   9.117  1.00 94.25           C  
ATOM   4438  C   GLY B 163      17.234  29.547  10.242  1.00 94.25           C  
ATOM   4439  O   GLY B 163      16.953  30.641  10.703  1.00 94.25           O  
ATOM   4440  N   TRP B 164      16.656  28.453  10.539  1.00 96.12           N  
ATOM   4441  CA  TRP B 164      15.719  28.422  11.656  1.00 96.12           C  
ATOM   4442  C   TRP B 164      16.453  28.484  12.992  1.00 96.12           C  
ATOM   4443  CB  TRP B 164      14.844  27.156  11.602  1.00 96.12           C  
ATOM   4444  O   TRP B 164      17.234  27.578  13.312  1.00 96.12           O  
ATOM   4445  CG  TRP B 164      13.883  27.141  10.453  1.00 96.12           C  
ATOM   4446  CD1 TRP B 164      14.031  26.484   9.266  1.00 96.12           C  
ATOM   4447  CD2 TRP B 164      12.617  27.812  10.383  1.00 96.12           C  
ATOM   4448  CE2 TRP B 164      12.055  27.516   9.125  1.00 96.12           C  
ATOM   4449  CE3 TRP B 164      11.906  28.625  11.273  1.00 96.12           C  
ATOM   4450  NE1 TRP B 164      12.938  26.703   8.461  1.00 96.12           N  
ATOM   4451  CH2 TRP B 164      10.133  28.812   9.609  1.00 96.12           C  
ATOM   4452  CZ2 TRP B 164      10.812  28.016   8.727  1.00 96.12           C  
ATOM   4453  CZ3 TRP B 164      10.672  29.125  10.875  1.00 96.12           C  
ATOM   4454  N   CYS B 165      16.297  29.516  13.719  1.00 96.94           N  
ATOM   4455  CA  CYS B 165      16.969  29.719  14.992  1.00 96.94           C  
ATOM   4456  C   CYS B 165      15.953  29.781  16.125  1.00 96.94           C  
ATOM   4457  CB  CYS B 165      17.781  31.016  14.961  1.00 96.94           C  
ATOM   4458  O   CYS B 165      14.859  30.344  15.969  1.00 96.94           O  
ATOM   4459  SG  CYS B 165      19.250  30.922  13.906  1.00 96.94           S  
ATOM   4460  N   PRO B 166      16.359  29.250  17.297  1.00 96.12           N  
ATOM   4461  CA  PRO B 166      17.594  28.531  17.609  1.00 96.12           C  
ATOM   4462  C   PRO B 166      17.672  27.156  16.969  1.00 96.12           C  
ATOM   4463  CB  PRO B 166      17.562  28.422  19.141  1.00 96.12           C  
ATOM   4464  O   PRO B 166      16.656  26.641  16.484  1.00 96.12           O  
ATOM   4465  CG  PRO B 166      16.109  28.359  19.484  1.00 96.12           C  
ATOM   4466  CD  PRO B 166      15.352  29.219  18.531  1.00 96.12           C  
ATOM   4467  N   VAL B 167      18.766  26.625  16.953  1.00 95.38           N  
ATOM   4468  CA  VAL B 167      18.953  25.328  16.312  1.00 95.38           C  
ATOM   4469  C   VAL B 167      18.453  24.219  17.234  1.00 95.38           C  
ATOM   4470  CB  VAL B 167      20.438  25.094  15.945  1.00 95.38           C  
ATOM   4471  O   VAL B 167      18.328  24.422  18.453  1.00 95.38           O  
ATOM   4472  CG1 VAL B 167      20.875  26.078  14.859  1.00 95.38           C  
ATOM   4473  CG2 VAL B 167      21.312  25.219  17.188  1.00 95.38           C  
ATOM   4474  N   GLU B 168      18.078  23.141  16.688  1.00 95.12           N  
ATOM   4475  CA  GLU B 168      17.641  21.969  17.453  1.00 95.12           C  
ATOM   4476  C   GLU B 168      18.797  21.359  18.234  1.00 95.12           C  
ATOM   4477  CB  GLU B 168      17.016  20.922  16.531  1.00 95.12           C  
ATOM   4478  O   GLU B 168      19.875  21.141  17.688  1.00 95.12           O  
ATOM   4479  CG  GLU B 168      16.547  19.672  17.250  1.00 95.12           C  
ATOM   4480  CD  GLU B 168      16.188  18.531  16.297  1.00 95.12           C  
ATOM   4481  OE1 GLU B 168      17.062  17.703  15.977  1.00 95.12           O  
ATOM   4482  OE2 GLU B 168      15.016  18.484  15.875  1.00 95.12           O  
ATOM   4483  N   VAL B 169      18.625  21.156  19.469  1.00 93.56           N  
ATOM   4484  CA  VAL B 169      19.562  20.438  20.312  1.00 93.56           C  
ATOM   4485  C   VAL B 169      18.984  19.062  20.688  1.00 93.56           C  
ATOM   4486  CB  VAL B 169      19.906  21.234  21.594  1.00 93.56           C  
ATOM   4487  O   VAL B 169      18.094  18.984  21.547  1.00 93.56           O  
ATOM   4488  CG1 VAL B 169      20.922  20.484  22.438  1.00 93.56           C  
ATOM   4489  CG2 VAL B 169      20.438  22.609  21.219  1.00 93.56           C  
ATOM   4490  N   ASP B 170      19.375  18.078  20.062  1.00 90.19           N  
ATOM   4491  CA  ASP B 170      18.812  16.750  20.250  1.00 90.19           C  
ATOM   4492  C   ASP B 170      19.828  15.812  20.906  1.00 90.19           C  
ATOM   4493  CB  ASP B 170      18.328  16.172  18.922  1.00 90.19           C  
ATOM   4494  O   ASP B 170      19.812  14.609  20.656  1.00 90.19           O  
ATOM   4495  CG  ASP B 170      19.453  16.000  17.922  1.00 90.19           C  
ATOM   4496  OD1 ASP B 170      20.547  16.562  18.109  1.00 90.19           O  
ATOM   4497  OD2 ASP B 170      19.234  15.281  16.906  1.00 90.19           O  
ATOM   4498  N   ASP B 171      20.625  16.250  21.688  1.00 89.12           N  
ATOM   4499  CA  ASP B 171      21.672  15.453  22.328  1.00 89.12           C  
ATOM   4500  C   ASP B 171      21.094  14.492  23.359  1.00 89.12           C  
ATOM   4501  CB  ASP B 171      22.719  16.359  22.984  1.00 89.12           C  
ATOM   4502  O   ASP B 171      21.578  13.375  23.531  1.00 89.12           O  
ATOM   4503  CG  ASP B 171      23.438  17.250  21.984  1.00 89.12           C  
ATOM   4504  OD1 ASP B 171      23.547  16.875  20.797  1.00 89.12           O  
ATOM   4505  OD2 ASP B 171      23.891  18.344  22.391  1.00 89.12           O  
ATOM   4506  N   ASP B 172      20.078  14.945  24.000  1.00 90.44           N  
ATOM   4507  CA  ASP B 172      19.500  14.125  25.062  1.00 90.44           C  
ATOM   4508  C   ASP B 172      18.078  13.695  24.719  1.00 90.44           C  
ATOM   4509  CB  ASP B 172      19.516  14.867  26.391  1.00 90.44           C  
ATOM   4510  O   ASP B 172      17.172  14.531  24.672  1.00 90.44           O  
ATOM   4511  CG  ASP B 172      20.922  15.109  26.922  1.00 90.44           C  
ATOM   4512  OD1 ASP B 172      21.766  14.195  26.844  1.00 90.44           O  
ATOM   4513  OD2 ASP B 172      21.172  16.219  27.438  1.00 90.44           O  
ATOM   4514  N   ILE B 173      17.922  12.516  24.531  1.00 92.31           N  
ATOM   4515  CA  ILE B 173      16.578  11.945  24.344  1.00 92.31           C  
ATOM   4516  C   ILE B 173      15.938  11.688  25.703  1.00 92.31           C  
ATOM   4517  CB  ILE B 173      16.641  10.641  23.516  1.00 92.31           C  
ATOM   4518  O   ILE B 173      16.516  11.008  26.562  1.00 92.31           O  
ATOM   4519  CG1 ILE B 173      17.297  10.898  22.156  1.00 92.31           C  
ATOM   4520  CG2 ILE B 173      15.242  10.047  23.359  1.00 92.31           C  
ATOM   4521  CD1 ILE B 173      17.609   9.633  21.375  1.00 92.31           C  
ATOM   4522  N   PRO B 174      14.820  12.188  25.859  1.00 93.38           N  
ATOM   4523  CA  PRO B 174      14.172  12.000  27.156  1.00 93.38           C  
ATOM   4524  C   PRO B 174      14.016  10.531  27.531  1.00 93.38           C  
ATOM   4525  CB  PRO B 174      12.812  12.672  26.969  1.00 93.38           C  
ATOM   4526  O   PRO B 174      13.633   9.711  26.688  1.00 93.38           O  
ATOM   4527  CG  PRO B 174      13.008  13.641  25.844  1.00 93.38           C  
ATOM   4528  CD  PRO B 174      14.016  13.062  24.891  1.00 93.38           C  
ATOM   4529  N   ARG B 175      14.414  10.234  28.766  1.00 93.50           N  
ATOM   4530  CA  ARG B 175      14.281   8.906  29.359  1.00 93.50           C  
ATOM   4531  C   ARG B 175      13.742   8.992  30.781  1.00 93.50           C  
ATOM   4532  CB  ARG B 175      15.625   8.180  29.344  1.00 93.50           C  
ATOM   4533  O   ARG B 175      14.297   9.711  31.625  1.00 93.50           O  
ATOM   4534  CG  ARG B 175      16.156   7.887  27.953  1.00 93.50           C  
ATOM   4535  CD  ARG B 175      17.500   7.172  28.000  1.00 93.50           C  
ATOM   4536  NE  ARG B 175      18.156   7.148  26.688  1.00 93.50           N  
ATOM   4537  NH1 ARG B 175      19.938   5.848  27.359  1.00 93.50           N  
ATOM   4538  NH2 ARG B 175      19.781   6.566  25.188  1.00 93.50           N  
ATOM   4539  CZ  ARG B 175      19.297   6.520  26.422  1.00 93.50           C  
ATOM   4540  N   PRO B 176      12.711   8.273  31.078  1.00 93.19           N  
ATOM   4541  CA  PRO B 176      11.852   7.441  30.234  1.00 93.19           C  
ATOM   4542  C   PRO B 176      11.102   8.250  29.188  1.00 93.19           C  
ATOM   4543  CB  PRO B 176      10.883   6.801  31.234  1.00 93.19           C  
ATOM   4544  O   PRO B 176      11.156   9.484  29.188  1.00 93.19           O  
ATOM   4545  CG  PRO B 176      10.750   7.801  32.344  1.00 93.19           C  
ATOM   4546  CD  PRO B 176      12.062   8.516  32.500  1.00 93.19           C  
ATOM   4547  N   ALA B 177      10.500   7.516  28.281  1.00 95.81           N  
ATOM   4548  CA  ALA B 177       9.773   8.172  27.188  1.00 95.81           C  
ATOM   4549  C   ALA B 177       8.695   9.102  27.734  1.00 95.81           C  
ATOM   4550  CB  ALA B 177       9.148   7.133  26.266  1.00 95.81           C  
ATOM   4551  O   ALA B 177       8.031   8.781  28.719  1.00 95.81           O  
ATOM   4552  N   LEU B 178       8.484  10.242  27.094  1.00 95.50           N  
ATOM   4553  CA  LEU B 178       7.574  11.273  27.578  1.00 95.50           C  
ATOM   4554  C   LEU B 178       6.137  10.766  27.594  1.00 95.50           C  
ATOM   4555  CB  LEU B 178       7.672  12.523  26.703  1.00 95.50           C  
ATOM   4556  O   LEU B 178       5.379  11.047  28.516  1.00 95.50           O  
ATOM   4557  CG  LEU B 178       8.969  13.328  26.812  1.00 95.50           C  
ATOM   4558  CD1 LEU B 178       8.984  14.461  25.797  1.00 95.50           C  
ATOM   4559  CD2 LEU B 178       9.141  13.875  28.234  1.00 95.50           C  
ATOM   4560  N   LEU B 179       5.801   9.977  26.609  1.00 95.88           N  
ATOM   4561  CA  LEU B 179       4.449   9.438  26.516  1.00 95.88           C  
ATOM   4562  C   LEU B 179       4.438   7.953  26.875  1.00 95.88           C  
ATOM   4563  CB  LEU B 179       3.865   9.648  25.125  1.00 95.88           C  
ATOM   4564  O   LEU B 179       4.051   7.121  26.047  1.00 95.88           O  
ATOM   4565  CG  LEU B 179       3.480  11.086  24.766  1.00 95.88           C  
ATOM   4566  CD1 LEU B 179       4.719  11.883  24.359  1.00 95.88           C  
ATOM   4567  CD2 LEU B 179       2.451  11.094  23.641  1.00 95.88           C  
ATOM   4568  N   ARG B 180       4.723   7.613  28.000  1.00 92.62           N  
ATOM   4569  CA  ARG B 180       4.762   6.227  28.453  1.00 92.62           C  
ATOM   4570  C   ARG B 180       3.361   5.637  28.531  1.00 92.62           C  
ATOM   4571  CB  ARG B 180       5.457   6.129  29.812  1.00 92.62           C  
ATOM   4572  O   ARG B 180       3.184   4.422  28.406  1.00 92.62           O  
ATOM   4573  CG  ARG B 180       4.805   6.973  30.891  1.00 92.62           C  
ATOM   4574  CD  ARG B 180       5.578   6.898  32.219  1.00 92.62           C  
ATOM   4575  NE  ARG B 180       4.965   7.730  33.250  1.00 92.62           N  
ATOM   4576  NH1 ARG B 180       6.488   7.164  34.875  1.00 92.62           N  
ATOM   4577  NH2 ARG B 180       4.777   8.617  35.344  1.00 92.62           N  
ATOM   4578  CZ  ARG B 180       5.410   7.836  34.500  1.00 92.62           C  
ATOM   4579  N   GLU B 181       2.340   6.492  28.703  1.00 92.56           N  
ATOM   4580  CA  GLU B 181       0.956   6.031  28.781  1.00 92.56           C  
ATOM   4581  C   GLU B 181       0.493   5.418  27.469  1.00 92.56           C  
ATOM   4582  CB  GLU B 181       0.031   7.188  29.188  1.00 92.56           C  
ATOM   4583  O   GLU B 181      -0.550   4.766  27.422  1.00 92.56           O  
ATOM   4584  CG  GLU B 181       0.244   7.688  30.609  1.00 92.56           C  
ATOM   4585  CD  GLU B 181       1.294   8.781  30.703  1.00 92.56           C  
ATOM   4586  OE1 GLU B 181       1.457   9.367  31.797  1.00 92.56           O  
ATOM   4587  OE2 GLU B 181       1.959   9.055  29.688  1.00 92.56           O  
ATOM   4588  N   ALA B 182       1.298   5.609  26.469  1.00 95.25           N  
ATOM   4589  CA  ALA B 182       0.939   5.078  25.156  1.00 95.25           C  
ATOM   4590  C   ALA B 182       0.817   3.559  25.188  1.00 95.25           C  
ATOM   4591  CB  ALA B 182       1.971   5.500  24.109  1.00 95.25           C  
ATOM   4592  O   ALA B 182       0.141   2.963  24.344  1.00 95.25           O  
ATOM   4593  N   GLU B 183       1.450   2.939  26.156  1.00 95.56           N  
ATOM   4594  CA  GLU B 183       1.356   1.491  26.328  1.00 95.56           C  
ATOM   4595  C   GLU B 183      -0.087   1.055  26.562  1.00 95.56           C  
ATOM   4596  CB  GLU B 183       2.238   1.027  27.484  1.00 95.56           C  
ATOM   4597  O   GLU B 183      -0.473  -0.054  26.188  1.00 95.56           O  
ATOM   4598  CG  GLU B 183       2.307  -0.485  27.641  1.00 95.56           C  
ATOM   4599  CD  GLU B 183       3.287  -0.936  28.719  1.00 95.56           C  
ATOM   4600  OE1 GLU B 183       3.527  -2.158  28.844  1.00 95.56           O  
ATOM   4601  OE2 GLU B 183       3.816  -0.060  29.438  1.00 95.56           O  
ATOM   4602  N   ASN B 184      -0.896   1.931  27.062  1.00 93.12           N  
ATOM   4603  CA  ASN B 184      -2.271   1.591  27.406  1.00 93.12           C  
ATOM   4604  C   ASN B 184      -3.258   2.098  26.359  1.00 93.12           C  
ATOM   4605  CB  ASN B 184      -2.629   2.150  28.781  1.00 93.12           C  
ATOM   4606  O   ASN B 184      -4.473   1.979  26.531  1.00 93.12           O  
ATOM   4607  CG  ASN B 184      -1.774   1.566  29.891  1.00 93.12           C  
ATOM   4608  ND2 ASN B 184      -1.337   2.416  30.812  1.00 93.12           N  
ATOM   4609  OD1 ASN B 184      -1.508   0.362  29.922  1.00 93.12           O  
ATOM   4610  N   PHE B 185      -2.744   2.664  25.344  1.00 94.94           N  
ATOM   4611  CA  PHE B 185      -3.631   3.092  24.281  1.00 94.94           C  
ATOM   4612  C   PHE B 185      -4.305   1.893  23.625  1.00 94.94           C  
ATOM   4613  CB  PHE B 185      -2.857   3.896  23.219  1.00 94.94           C  
ATOM   4614  O   PHE B 185      -3.803   0.770  23.703  1.00 94.94           O  
ATOM   4615  CG  PHE B 185      -2.340   5.215  23.734  1.00 94.94           C  
ATOM   4616  CD1 PHE B 185      -2.703   5.684  24.984  1.00 94.94           C  
ATOM   4617  CD2 PHE B 185      -1.489   5.988  22.953  1.00 94.94           C  
ATOM   4618  CE1 PHE B 185      -2.227   6.906  25.453  1.00 94.94           C  
ATOM   4619  CE2 PHE B 185      -1.008   7.207  23.422  1.00 94.94           C  
ATOM   4620  CZ  PHE B 185      -1.378   7.664  24.672  1.00 94.94           C  
ATOM   4621  N   THR B 186      -5.457   2.150  23.016  1.00 95.12           N  
ATOM   4622  CA  THR B 186      -6.199   1.101  22.328  1.00 95.12           C  
ATOM   4623  C   THR B 186      -6.320   1.410  20.844  1.00 95.12           C  
ATOM   4624  CB  THR B 186      -7.602   0.919  22.938  1.00 95.12           C  
ATOM   4625  O   THR B 186      -6.512   2.566  20.453  1.00 95.12           O  
ATOM   4626  CG2 THR B 186      -7.520   0.421  24.375  1.00 95.12           C  
ATOM   4627  OG1 THR B 186      -8.289   2.176  22.922  1.00 95.12           O  
ATOM   4628  N   LEU B 187      -6.094   0.469  20.109  1.00 95.69           N  
ATOM   4629  CA  LEU B 187      -6.172   0.537  18.656  1.00 95.69           C  
ATOM   4630  C   LEU B 187      -7.367  -0.252  18.141  1.00 95.69           C  
ATOM   4631  CB  LEU B 187      -4.883   0.004  18.016  1.00 95.69           C  
ATOM   4632  O   LEU B 187      -7.504  -1.442  18.422  1.00 95.69           O  
ATOM   4633  CG  LEU B 187      -4.887  -0.154  16.500  1.00 95.69           C  
ATOM   4634  CD1 LEU B 187      -4.934   1.214  15.828  1.00 95.69           C  
ATOM   4635  CD2 LEU B 187      -3.662  -0.940  16.047  1.00 95.69           C  
ATOM   4636  N   PHE B 188      -8.234   0.349  17.531  1.00 93.19           N  
ATOM   4637  CA  PHE B 188      -9.367  -0.287  16.875  1.00 93.19           C  
ATOM   4638  C   PHE B 188      -9.109  -0.457  15.375  1.00 93.19           C  
ATOM   4639  CB  PHE B 188     -10.648   0.530  17.094  1.00 93.19           C  
ATOM   4640  O   PHE B 188      -8.898   0.526  14.664  1.00 93.19           O  
ATOM   4641  CG  PHE B 188     -11.844   0.002  16.344  1.00 93.19           C  
ATOM   4642  CD1 PHE B 188     -12.531   0.810  15.445  1.00 93.19           C  
ATOM   4643  CD2 PHE B 188     -12.273  -1.303  16.531  1.00 93.19           C  
ATOM   4644  CE1 PHE B 188     -13.641   0.323  14.758  1.00 93.19           C  
ATOM   4645  CE2 PHE B 188     -13.383  -1.795  15.852  1.00 93.19           C  
ATOM   4646  CZ  PHE B 188     -14.062  -0.980  14.961  1.00 93.19           C  
ATOM   4647  N   ILE B 189      -9.148  -1.642  14.844  1.00 93.12           N  
ATOM   4648  CA  ILE B 189      -8.891  -1.937  13.438  1.00 93.12           C  
ATOM   4649  C   ILE B 189     -10.188  -2.387  12.758  1.00 93.12           C  
ATOM   4650  CB  ILE B 189      -7.801  -3.018  13.273  1.00 93.12           C  
ATOM   4651  O   ILE B 189     -10.836  -3.336  13.211  1.00 93.12           O  
ATOM   4652  CG1 ILE B 189      -6.492  -2.553  13.914  1.00 93.12           C  
ATOM   4653  CG2 ILE B 189      -7.594  -3.357  11.797  1.00 93.12           C  
ATOM   4654  CD1 ILE B 189      -5.395  -3.609  13.922  1.00 93.12           C  
ATOM   4655  N   LYS B 190     -10.555  -1.681  11.781  1.00 89.06           N  
ATOM   4656  CA  LYS B 190     -11.648  -2.088  10.898  1.00 89.06           C  
ATOM   4657  C   LYS B 190     -11.117  -2.535   9.539  1.00 89.06           C  
ATOM   4658  CB  LYS B 190     -12.648  -0.946  10.727  1.00 89.06           C  
ATOM   4659  O   LYS B 190     -10.523  -1.744   8.812  1.00 89.06           O  
ATOM   4660  CG  LYS B 190     -13.953  -1.365  10.070  1.00 89.06           C  
ATOM   4661  CD  LYS B 190     -14.953  -0.217  10.039  1.00 89.06           C  
ATOM   4662  CE  LYS B 190     -16.188  -0.570   9.211  1.00 89.06           C  
ATOM   4663  NZ  LYS B 190     -17.156   0.564   9.141  1.00 89.06           N  
ATOM   4664  N   ASN B 191     -11.312  -3.738   9.211  1.00 91.31           N  
ATOM   4665  CA  ASN B 191     -10.828  -4.324   7.961  1.00 91.31           C  
ATOM   4666  C   ASN B 191     -11.977  -4.895   7.133  1.00 91.31           C  
ATOM   4667  CB  ASN B 191      -9.789  -5.406   8.242  1.00 91.31           C  
ATOM   4668  O   ASN B 191     -12.781  -5.684   7.633  1.00 91.31           O  
ATOM   4669  CG  ASN B 191      -9.375  -6.156   6.996  1.00 91.31           C  
ATOM   4670  ND2 ASN B 191      -9.195  -5.430   5.898  1.00 91.31           N  
ATOM   4671  OD1 ASN B 191      -9.211  -7.379   7.016  1.00 91.31           O  
ATOM   4672  N   SER B 192     -12.078  -4.441   5.938  1.00 86.75           N  
ATOM   4673  CA  SER B 192     -13.047  -4.980   4.988  1.00 86.75           C  
ATOM   4674  C   SER B 192     -12.352  -5.660   3.814  1.00 86.75           C  
ATOM   4675  CB  SER B 192     -13.969  -3.873   4.473  1.00 86.75           C  
ATOM   4676  O   SER B 192     -11.391  -5.121   3.258  1.00 86.75           O  
ATOM   4677  OG  SER B 192     -14.656  -3.254   5.543  1.00 86.75           O  
ATOM   4678  N   ILE B 193     -12.844  -6.848   3.463  1.00 88.06           N  
ATOM   4679  CA  ILE B 193     -12.234  -7.594   2.365  1.00 88.06           C  
ATOM   4680  C   ILE B 193     -13.305  -8.000   1.358  1.00 88.06           C  
ATOM   4681  CB  ILE B 193     -11.484  -8.844   2.879  1.00 88.06           C  
ATOM   4682  O   ILE B 193     -14.492  -8.055   1.692  1.00 88.06           O  
ATOM   4683  CG1 ILE B 193     -12.445  -9.789   3.605  1.00 88.06           C  
ATOM   4684  CG2 ILE B 193     -10.320  -8.438   3.795  1.00 88.06           C  
ATOM   4685  CD1 ILE B 193     -11.992 -11.234   3.633  1.00 88.06           C  
ATOM   4686  N   SER B 194     -12.914  -8.180   0.160  1.00 85.06           N  
ATOM   4687  CA  SER B 194     -13.781  -8.656  -0.913  1.00 85.06           C  
ATOM   4688  C   SER B 194     -13.062  -9.664  -1.798  1.00 85.06           C  
ATOM   4689  CB  SER B 194     -14.273  -7.480  -1.762  1.00 85.06           C  
ATOM   4690  O   SER B 194     -11.883  -9.508  -2.096  1.00 85.06           O  
ATOM   4691  OG  SER B 194     -15.094  -7.938  -2.824  1.00 85.06           O  
ATOM   4692  N   PHE B 195     -13.789 -10.680  -2.070  1.00 87.25           N  
ATOM   4693  CA  PHE B 195     -13.367 -11.633  -3.088  1.00 87.25           C  
ATOM   4694  C   PHE B 195     -14.148 -11.430  -4.383  1.00 87.25           C  
ATOM   4695  CB  PHE B 195     -13.547 -13.070  -2.590  1.00 87.25           C  
ATOM   4696  O   PHE B 195     -15.203 -12.039  -4.582  1.00 87.25           O  
ATOM   4697  CG  PHE B 195     -12.742 -13.391  -1.357  1.00 87.25           C  
ATOM   4698  CD1 PHE B 195     -11.375 -13.586  -1.437  1.00 87.25           C  
ATOM   4699  CD2 PHE B 195     -13.367 -13.500  -0.120  1.00 87.25           C  
ATOM   4700  CE1 PHE B 195     -10.625 -13.883  -0.297  1.00 87.25           C  
ATOM   4701  CE2 PHE B 195     -12.633 -13.789   1.023  1.00 87.25           C  
ATOM   4702  CZ  PHE B 195     -11.258 -13.984   0.932  1.00 87.25           C  
ATOM   4703  N   PRO B 196     -13.688 -10.586  -5.219  1.00 77.31           N  
ATOM   4704  CA  PRO B 196     -14.453 -10.172  -6.398  1.00 77.31           C  
ATOM   4705  C   PRO B 196     -14.875 -11.359  -7.266  1.00 77.31           C  
ATOM   4706  CB  PRO B 196     -13.477  -9.266  -7.152  1.00 77.31           C  
ATOM   4707  O   PRO B 196     -15.984 -11.367  -7.805  1.00 77.31           O  
ATOM   4708  CG  PRO B 196     -12.477  -8.852  -6.129  1.00 77.31           C  
ATOM   4709  CD  PRO B 196     -12.438  -9.891  -5.047  1.00 77.31           C  
ATOM   4710  N   ARG B 197     -14.055 -12.359  -7.363  1.00 82.00           N  
ATOM   4711  CA  ARG B 197     -14.383 -13.500  -8.211  1.00 82.00           C  
ATOM   4712  C   ARG B 197     -15.648 -14.195  -7.723  1.00 82.00           C  
ATOM   4713  CB  ARG B 197     -13.227 -14.492  -8.258  1.00 82.00           C  
ATOM   4714  O   ARG B 197     -16.453 -14.672  -8.523  1.00 82.00           O  
ATOM   4715  CG  ARG B 197     -13.438 -15.648  -9.227  1.00 82.00           C  
ATOM   4716  CD  ARG B 197     -12.164 -16.453  -9.430  1.00 82.00           C  
ATOM   4717  NE  ARG B 197     -12.359 -17.547 -10.383  1.00 82.00           N  
ATOM   4718  NH1 ARG B 197     -10.109 -17.938 -10.711  1.00 82.00           N  
ATOM   4719  NH2 ARG B 197     -11.672 -19.188 -11.820  1.00 82.00           N  
ATOM   4720  CZ  ARG B 197     -11.375 -18.219 -10.969  1.00 82.00           C  
ATOM   4721  N   PHE B 198     -15.812 -14.234  -6.445  1.00 89.12           N  
ATOM   4722  CA  PHE B 198     -16.938 -14.961  -5.871  1.00 89.12           C  
ATOM   4723  C   PHE B 198     -18.031 -14.000  -5.418  1.00 89.12           C  
ATOM   4724  CB  PHE B 198     -16.469 -15.820  -4.691  1.00 89.12           C  
ATOM   4725  O   PHE B 198     -19.078 -14.430  -4.945  1.00 89.12           O  
ATOM   4726  CG  PHE B 198     -15.352 -16.766  -5.035  1.00 89.12           C  
ATOM   4727  CD1 PHE B 198     -15.484 -17.688  -6.066  1.00 89.12           C  
ATOM   4728  CD2 PHE B 198     -14.156 -16.734  -4.320  1.00 89.12           C  
ATOM   4729  CE1 PHE B 198     -14.453 -18.562  -6.387  1.00 89.12           C  
ATOM   4730  CE2 PHE B 198     -13.117 -17.609  -4.633  1.00 89.12           C  
ATOM   4731  CZ  PHE B 198     -13.266 -18.516  -5.668  1.00 89.12           C  
ATOM   4732  N   LYS B 199     -17.766 -12.727  -5.477  1.00 83.62           N  
ATOM   4733  CA  LYS B 199     -18.703 -11.680  -5.051  1.00 83.62           C  
ATOM   4734  C   LYS B 199     -19.062 -11.828  -3.576  1.00 83.62           C  
ATOM   4735  CB  LYS B 199     -19.969 -11.719  -5.906  1.00 83.62           C  
ATOM   4736  O   LYS B 199     -20.234 -11.789  -3.211  1.00 83.62           O  
ATOM   4737  CG  LYS B 199     -19.719 -11.438  -7.383  1.00 83.62           C  
ATOM   4738  CD  LYS B 199     -21.031 -11.414  -8.164  1.00 83.62           C  
ATOM   4739  CE  LYS B 199     -20.797 -11.164  -9.648  1.00 83.62           C  
ATOM   4740  NZ  LYS B 199     -22.062 -11.141 -10.422  1.00 83.62           N  
ATOM   4741  N   VAL B 200     -18.094 -12.125  -2.848  1.00 88.25           N  
ATOM   4742  CA  VAL B 200     -18.266 -12.258  -1.405  1.00 88.25           C  
ATOM   4743  C   VAL B 200     -17.531 -11.133  -0.689  1.00 88.25           C  
ATOM   4744  CB  VAL B 200     -17.766 -13.633  -0.896  1.00 88.25           C  
ATOM   4745  O   VAL B 200     -16.359 -10.852  -0.990  1.00 88.25           O  
ATOM   4746  CG1 VAL B 200     -17.766 -13.672   0.631  1.00 88.25           C  
ATOM   4747  CG2 VAL B 200     -18.641 -14.750  -1.462  1.00 88.25           C  
ATOM   4748  N   ASN B 201     -18.234 -10.492   0.152  1.00 84.19           N  
ATOM   4749  CA  ASN B 201     -17.672  -9.453   0.996  1.00 84.19           C  
ATOM   4750  C   ASN B 201     -17.719  -9.828   2.473  1.00 84.19           C  
ATOM   4751  CB  ASN B 201     -18.375  -8.117   0.759  1.00 84.19           C  
ATOM   4752  O   ASN B 201     -18.688 -10.445   2.922  1.00 84.19           O  
ATOM   4753  CG  ASN B 201     -18.359  -7.691  -0.695  1.00 84.19           C  
ATOM   4754  ND2 ASN B 201     -19.453  -7.121  -1.168  1.00 84.19           N  
ATOM   4755  OD1 ASN B 201     -17.344  -7.871  -1.389  1.00 84.19           O  
ATOM   4756  N   ARG B 202     -16.609  -9.523   3.148  1.00 87.81           N  
ATOM   4757  CA  ARG B 202     -16.547  -9.836   4.574  1.00 87.81           C  
ATOM   4758  C   ARG B 202     -15.844  -8.727   5.344  1.00 87.81           C  
ATOM   4759  CB  ARG B 202     -15.836 -11.164   4.801  1.00 87.81           C  
ATOM   4760  O   ARG B 202     -15.086  -7.945   4.762  1.00 87.81           O  
ATOM   4761  CG  ARG B 202     -16.094 -11.781   6.172  1.00 87.81           C  
ATOM   4762  CD  ARG B 202     -17.531 -12.242   6.316  1.00 87.81           C  
ATOM   4763  NE  ARG B 202     -17.750 -12.945   7.582  1.00 87.81           N  
ATOM   4764  NH1 ARG B 202     -20.047 -12.961   7.418  1.00 87.81           N  
ATOM   4765  NH2 ARG B 202     -19.016 -13.898   9.234  1.00 87.81           N  
ATOM   4766  CZ  ARG B 202     -18.938 -13.266   8.078  1.00 87.81           C  
ATOM   4767  N   ARG B 203     -16.156  -8.633   6.621  1.00 87.50           N  
ATOM   4768  CA  ARG B 203     -15.523  -7.699   7.543  1.00 87.50           C  
ATOM   4769  C   ARG B 203     -15.023  -8.414   8.789  1.00 87.50           C  
ATOM   4770  CB  ARG B 203     -16.500  -6.578   7.930  1.00 87.50           C  
ATOM   4771  O   ARG B 203     -15.461  -9.523   9.094  1.00 87.50           O  
ATOM   4772  CG  ARG B 203     -16.891  -5.672   6.773  1.00 87.50           C  
ATOM   4773  CD  ARG B 203     -17.859  -4.594   7.211  1.00 87.50           C  
ATOM   4774  NE  ARG B 203     -18.250  -3.730   6.094  1.00 87.50           N  
ATOM   4775  NH1 ARG B 203     -19.688  -2.424   7.332  1.00 87.50           N  
ATOM   4776  NH2 ARG B 203     -19.391  -2.002   5.102  1.00 87.50           N  
ATOM   4777  CZ  ARG B 203     -19.109  -2.721   6.180  1.00 87.50           C  
ATOM   4778  N   ASN B 204     -14.047  -7.699   9.484  1.00 89.19           N  
ATOM   4779  CA  ASN B 204     -13.500  -8.344  10.672  1.00 89.19           C  
ATOM   4780  C   ASN B 204     -14.445  -8.211  11.867  1.00 89.19           C  
ATOM   4781  CB  ASN B 204     -12.125  -7.766  11.016  1.00 89.19           C  
ATOM   4782  O   ASN B 204     -14.219  -8.828  12.914  1.00 89.19           O  
ATOM   4783  CG  ASN B 204     -12.188  -6.297  11.383  1.00 89.19           C  
ATOM   4784  ND2 ASN B 204     -11.281  -5.863  12.250  1.00 89.19           N  
ATOM   4785  OD1 ASN B 204     -13.039  -5.555  10.883  1.00 89.19           O  
ATOM   4786  N   LEU B 205     -15.445  -7.387  11.773  1.00 85.06           N  
ATOM   4787  CA  LEU B 205     -16.500  -7.336  12.781  1.00 85.06           C  
ATOM   4788  C   LEU B 205     -17.531  -8.430  12.539  1.00 85.06           C  
ATOM   4789  CB  LEU B 205     -17.172  -5.965  12.781  1.00 85.06           C  
ATOM   4790  O   LEU B 205     -18.672  -8.141  12.125  1.00 85.06           O  
ATOM   4791  CG  LEU B 205     -16.266  -4.758  12.984  1.00 85.06           C  
ATOM   4792  CD1 LEU B 205     -17.047  -3.461  12.805  1.00 85.06           C  
ATOM   4793  CD2 LEU B 205     -15.602  -4.805  14.359  1.00 85.06           C  
ATOM   4794  N   VAL B 206     -17.188  -9.641  12.898  1.00 83.12           N  
ATOM   4795  CA  VAL B 206     -17.969 -10.836  12.609  1.00 83.12           C  
ATOM   4796  C   VAL B 206     -19.188 -10.891  13.523  1.00 83.12           C  
ATOM   4797  CB  VAL B 206     -17.125 -12.117  12.773  1.00 83.12           C  
ATOM   4798  O   VAL B 206     -19.359 -10.031  14.391  1.00 83.12           O  
ATOM   4799  CG1 VAL B 206     -16.016 -12.180  11.719  1.00 83.12           C  
ATOM   4800  CG2 VAL B 206     -16.531 -12.188  14.180  1.00 83.12           C  
ATOM   4801  N   GLU B 207     -20.047 -11.836  13.258  1.00 80.19           N  
ATOM   4802  CA  GLU B 207     -21.344 -11.969  13.922  1.00 80.19           C  
ATOM   4803  C   GLU B 207     -21.156 -12.148  15.430  1.00 80.19           C  
ATOM   4804  CB  GLU B 207     -22.125 -13.141  13.344  1.00 80.19           C  
ATOM   4805  O   GLU B 207     -22.016 -11.719  16.219  1.00 80.19           O  
ATOM   4806  CG  GLU B 207     -22.500 -12.969  11.875  1.00 80.19           C  
ATOM   4807  CD  GLU B 207     -21.406 -13.422  10.930  1.00 80.19           C  
ATOM   4808  OE1 GLU B 207     -21.609 -13.375   9.695  1.00 80.19           O  
ATOM   4809  OE2 GLU B 207     -20.328 -13.836  11.422  1.00 80.19           O  
ATOM   4810  N   GLU B 208     -20.078 -12.648  15.781  1.00 77.75           N  
ATOM   4811  CA  GLU B 208     -19.844 -12.906  17.203  1.00 77.75           C  
ATOM   4812  C   GLU B 208     -19.500 -11.625  17.953  1.00 77.75           C  
ATOM   4813  CB  GLU B 208     -18.719 -13.938  17.375  1.00 77.75           C  
ATOM   4814  O   GLU B 208     -19.625 -11.570  19.172  1.00 77.75           O  
ATOM   4815  CG  GLU B 208     -19.141 -15.367  17.062  1.00 77.75           C  
ATOM   4816  CD  GLU B 208     -17.969 -16.328  16.969  1.00 77.75           C  
ATOM   4817  OE1 GLU B 208     -18.172 -17.500  16.547  1.00 77.75           O  
ATOM   4818  OE2 GLU B 208     -16.844 -15.914  17.312  1.00 77.75           O  
ATOM   4819  N   VAL B 209     -19.156 -10.609  17.250  1.00 77.88           N  
ATOM   4820  CA  VAL B 209     -18.781  -9.344  17.859  1.00 77.88           C  
ATOM   4821  C   VAL B 209     -20.016  -8.445  17.984  1.00 77.88           C  
ATOM   4822  CB  VAL B 209     -17.672  -8.617  17.062  1.00 77.88           C  
ATOM   4823  O   VAL B 209     -20.547  -7.965  16.984  1.00 77.88           O  
ATOM   4824  CG1 VAL B 209     -17.250  -7.328  17.766  1.00 77.88           C  
ATOM   4825  CG2 VAL B 209     -16.469  -9.539  16.859  1.00 77.88           C  
ATOM   4826  N   ASN B 210     -20.594  -8.289  19.109  1.00 77.88           N  
ATOM   4827  CA  ASN B 210     -21.750  -7.434  19.375  1.00 77.88           C  
ATOM   4828  C   ASN B 210     -21.328  -6.098  19.984  1.00 77.88           C  
ATOM   4829  CB  ASN B 210     -22.750  -8.148  20.281  1.00 77.88           C  
ATOM   4830  O   ASN B 210     -20.156  -5.898  20.312  1.00 77.88           O  
ATOM   4831  CG  ASN B 210     -22.125  -8.625  21.578  1.00 77.88           C  
ATOM   4832  ND2 ASN B 210     -22.828  -9.508  22.281  1.00 77.88           N  
ATOM   4833  OD1 ASN B 210     -21.031  -8.203  21.953  1.00 77.88           O  
ATOM   4834  N   ALA B 211     -22.219  -5.160  19.938  1.00 74.88           N  
ATOM   4835  CA  ALA B 211     -21.953  -3.803  20.406  1.00 74.88           C  
ATOM   4836  C   ALA B 211     -21.484  -3.805  21.859  1.00 74.88           C  
ATOM   4837  CB  ALA B 211     -23.219  -2.943  20.266  1.00 74.88           C  
ATOM   4838  O   ALA B 211     -20.578  -3.051  22.234  1.00 74.88           O  
ATOM   4839  N   ALA B 212     -22.109  -4.684  22.656  1.00 74.19           N  
ATOM   4840  CA  ALA B 212     -21.734  -4.750  24.062  1.00 74.19           C  
ATOM   4841  C   ALA B 212     -20.312  -5.262  24.219  1.00 74.19           C  
ATOM   4842  CB  ALA B 212     -22.703  -5.645  24.828  1.00 74.19           C  
ATOM   4843  O   ALA B 212     -19.562  -4.766  25.062  1.00 74.19           O  
ATOM   4844  N   HIS B 213     -19.953  -6.238  23.391  1.00 76.38           N  
ATOM   4845  CA  HIS B 213     -18.609  -6.812  23.406  1.00 76.38           C  
ATOM   4846  C   HIS B 213     -17.578  -5.801  22.938  1.00 76.38           C  
ATOM   4847  CB  HIS B 213     -18.562  -8.062  22.516  1.00 76.38           C  
ATOM   4848  O   HIS B 213     -16.469  -5.734  23.500  1.00 76.38           O  
ATOM   4849  CG  HIS B 213     -17.359  -8.922  22.781  1.00 76.38           C  
ATOM   4850  CD2 HIS B 213     -16.328  -9.273  21.969  1.00 76.38           C  
ATOM   4851  ND1 HIS B 213     -17.125  -9.539  23.984  1.00 76.38           N  
ATOM   4852  CE1 HIS B 213     -16.000 -10.227  23.922  1.00 76.38           C  
ATOM   4853  NE2 HIS B 213     -15.500 -10.086  22.703  1.00 76.38           N  
ATOM   4854  N   MET B 214     -17.984  -4.945  22.141  1.00 76.88           N  
ATOM   4855  CA  MET B 214     -17.047  -3.979  21.562  1.00 76.88           C  
ATOM   4856  C   MET B 214     -16.656  -2.924  22.594  1.00 76.88           C  
ATOM   4857  CB  MET B 214     -17.672  -3.305  20.344  1.00 76.88           C  
ATOM   4858  O   MET B 214     -15.555  -2.381  22.531  1.00 76.88           O  
ATOM   4859  CG  MET B 214     -17.438  -4.062  19.047  1.00 76.88           C  
ATOM   4860  SD  MET B 214     -16.484  -3.092  17.812  1.00 76.88           S  
ATOM   4861  CE  MET B 214     -17.641  -1.728  17.516  1.00 76.88           C  
ATOM   4862  N   LYS B 215     -17.500  -2.680  23.469  1.00 76.44           N  
ATOM   4863  CA  LYS B 215     -17.234  -1.633  24.453  1.00 76.44           C  
ATOM   4864  C   LYS B 215     -16.188  -2.080  25.469  1.00 76.44           C  
ATOM   4865  CB  LYS B 215     -18.531  -1.242  25.172  1.00 76.44           C  
ATOM   4866  O   LYS B 215     -15.453  -1.255  26.016  1.00 76.44           O  
ATOM   4867  CG  LYS B 215     -19.484  -0.407  24.328  1.00 76.44           C  
ATOM   4868  CD  LYS B 215     -20.703   0.018  25.109  1.00 76.44           C  
ATOM   4869  CE  LYS B 215     -21.672   0.825  24.250  1.00 76.44           C  
ATOM   4870  NZ  LYS B 215     -22.891   1.224  25.016  1.00 76.44           N  
ATOM   4871  N   THR B 216     -16.047  -3.420  25.609  1.00 81.38           N  
ATOM   4872  CA  THR B 216     -15.180  -3.834  26.703  1.00 81.38           C  
ATOM   4873  C   THR B 216     -14.164  -4.863  26.234  1.00 81.38           C  
ATOM   4874  CB  THR B 216     -15.992  -4.418  27.875  1.00 81.38           C  
ATOM   4875  O   THR B 216     -13.250  -5.230  26.969  1.00 81.38           O  
ATOM   4876  CG2 THR B 216     -16.953  -3.379  28.453  1.00 81.38           C  
ATOM   4877  OG1 THR B 216     -16.750  -5.543  27.406  1.00 81.38           O  
ATOM   4878  N   CYS B 217     -14.211  -5.262  25.047  1.00 88.12           N  
ATOM   4879  CA  CYS B 217     -13.359  -6.371  24.641  1.00 88.12           C  
ATOM   4880  C   CYS B 217     -11.953  -5.887  24.312  1.00 88.12           C  
ATOM   4881  CB  CYS B 217     -13.953  -7.090  23.422  1.00 88.12           C  
ATOM   4882  O   CYS B 217     -11.766  -4.738  23.906  1.00 88.12           O  
ATOM   4883  SG  CYS B 217     -13.734  -6.199  21.875  1.00 88.12           S  
ATOM   4884  N   LEU B 218     -10.984  -6.594  24.688  1.00 91.75           N  
ATOM   4885  CA  LEU B 218      -9.578  -6.414  24.328  1.00 91.75           C  
ATOM   4886  C   LEU B 218      -9.008  -7.684  23.703  1.00 91.75           C  
ATOM   4887  CB  LEU B 218      -8.758  -6.023  25.562  1.00 91.75           C  
ATOM   4888  O   LEU B 218      -9.234  -8.781  24.219  1.00 91.75           O  
ATOM   4889  CG  LEU B 218      -8.742  -4.539  25.938  1.00 91.75           C  
ATOM   4890  CD1 LEU B 218      -8.633  -4.363  27.438  1.00 91.75           C  
ATOM   4891  CD2 LEU B 218      -7.602  -3.826  25.219  1.00 91.75           C  
ATOM   4892  N   PHE B 219      -8.391  -7.504  22.750  1.00 94.00           N  
ATOM   4893  CA  PHE B 219      -7.844  -8.633  22.000  1.00 94.00           C  
ATOM   4894  C   PHE B 219      -6.895  -9.445  22.875  1.00 94.00           C  
ATOM   4895  CB  PHE B 219      -7.117  -8.148  20.750  1.00 94.00           C  
ATOM   4896  O   PHE B 219      -6.074  -8.883  23.609  1.00 94.00           O  
ATOM   4897  CG  PHE B 219      -6.457  -9.258  19.969  1.00 94.00           C  
ATOM   4898  CD1 PHE B 219      -5.121  -9.570  20.172  1.00 94.00           C  
ATOM   4899  CD2 PHE B 219      -7.172  -9.977  19.016  1.00 94.00           C  
ATOM   4900  CE1 PHE B 219      -4.504 -10.594  19.453  1.00 94.00           C  
ATOM   4901  CE2 PHE B 219      -6.562 -11.000  18.297  1.00 94.00           C  
ATOM   4902  CZ  PHE B 219      -5.230 -11.305  18.516  1.00 94.00           C  
ATOM   4903  N   HIS B 220      -7.098 -10.633  22.781  1.00 93.94           N  
ATOM   4904  CA  HIS B 220      -6.191 -11.633  23.344  1.00 93.94           C  
ATOM   4905  C   HIS B 220      -6.070 -12.844  22.422  1.00 93.94           C  
ATOM   4906  CB  HIS B 220      -6.668 -12.070  24.734  1.00 93.94           C  
ATOM   4907  O   HIS B 220      -7.078 -13.359  21.938  1.00 93.94           O  
ATOM   4908  CG  HIS B 220      -5.625 -12.789  25.516  1.00 93.94           C  
ATOM   4909  CD2 HIS B 220      -4.746 -12.344  26.453  1.00 93.94           C  
ATOM   4910  ND1 HIS B 220      -5.402 -14.148  25.391  1.00 93.94           N  
ATOM   4911  CE1 HIS B 220      -4.426 -14.500  26.219  1.00 93.94           C  
ATOM   4912  NE2 HIS B 220      -4.012 -13.422  26.859  1.00 93.94           N  
ATOM   4913  N   LYS B 221      -4.965 -13.266  22.172  1.00 91.44           N  
ATOM   4914  CA  LYS B 221      -4.664 -14.312  21.203  1.00 91.44           C  
ATOM   4915  C   LYS B 221      -5.492 -15.562  21.453  1.00 91.44           C  
ATOM   4916  CB  LYS B 221      -3.174 -14.648  21.219  1.00 91.44           C  
ATOM   4917  O   LYS B 221      -5.988 -16.188  20.516  1.00 91.44           O  
ATOM   4918  CG  LYS B 221      -2.736 -15.586  20.094  1.00 91.44           C  
ATOM   4919  CD  LYS B 221      -1.229 -15.805  20.109  1.00 91.44           C  
ATOM   4920  CE  LYS B 221      -0.789 -16.719  18.969  1.00 91.44           C  
ATOM   4921  NZ  LYS B 221       0.696 -16.859  18.922  1.00 91.44           N  
ATOM   4922  N   THR B 222      -5.746 -15.914  22.703  1.00 92.56           N  
ATOM   4923  CA  THR B 222      -6.426 -17.172  23.031  1.00 92.56           C  
ATOM   4924  C   THR B 222      -7.840 -16.891  23.531  1.00 92.56           C  
ATOM   4925  CB  THR B 222      -5.645 -17.969  24.094  1.00 92.56           C  
ATOM   4926  O   THR B 222      -8.789 -17.562  23.125  1.00 92.56           O  
ATOM   4927  CG2 THR B 222      -4.289 -18.422  23.547  1.00 92.56           C  
ATOM   4928  OG1 THR B 222      -5.434 -17.141  25.234  1.00 92.56           O  
ATOM   4929  N   LEU B 223      -8.062 -15.828  24.312  1.00 89.94           N  
ATOM   4930  CA  LEU B 223      -9.328 -15.602  24.984  1.00 89.94           C  
ATOM   4931  C   LEU B 223     -10.312 -14.875  24.078  1.00 89.94           C  
ATOM   4932  CB  LEU B 223      -9.109 -14.789  26.266  1.00 89.94           C  
ATOM   4933  O   LEU B 223     -11.492 -15.234  24.016  1.00 89.94           O  
ATOM   4934  CG  LEU B 223      -8.289 -15.469  27.375  1.00 89.94           C  
ATOM   4935  CD1 LEU B 223      -7.906 -14.453  28.438  1.00 89.94           C  
ATOM   4936  CD2 LEU B 223      -9.070 -16.625  27.969  1.00 89.94           C  
ATOM   4937  N   HIS B 224      -9.852 -13.859  23.406  1.00 91.12           N
[truncated: 371,062 more chars]
