# Supplementary material for: Structural insights into the allosteric inhibition of P2X4 receptors
Source: Nat Commun. 2023 Oct 13;14:6437. doi: 10.1038/s41467-023-42164-y (PMC10575874; doi:10.1038/s41467-023-42164-y)
Supplement: Supplementary file 4 — Supplementary Dataset 1 [file 41467_2023_42164_MOESM4_ESM.zip › hP2X1trimer_a111a/log.txt]

2023-02-19 10:45:15	960 Running on GPU
2023-02-19 10:45:16	189 Found 7 citations for tools or databases
2023-02-19 10:45:16	190 Query 1/1: hP2X1trimer_a111a (length 1197)
2023-02-19 10:45:37	526 Sequence 0 found templates: ['6u9v_A'	'6u9w_C'	'5svk_A'	'6ah4_C'	'4dw0_A'	'5f1c_B'	'5xw6_A'	'5xw6_C'	'5wzy_A'	'5f1c_C'	'5u1x_A'	'5svp_A'	'5u1u_A'	'2rup_A']
2023-02-19 10:45:38	594 Setting max_seq=508	max_extra_seq=1544
2023-02-19 10:47:11	315 alphafold2_multimer_v3_model_1_seed_000 recycle=0 pLDDT=83.7 pTM=0.846 ipTM=0.837
2023-02-19 10:48:00	681 alphafold2_multimer_v3_model_1_seed_000 recycle=1 pLDDT=84.2 pTM=0.846 ipTM=0.839 tol=0.965
2023-02-19 10:48:49	965 alphafold2_multimer_v3_model_1_seed_000 recycle=2 pLDDT=84 pTM=0.84 ipTM=0.833 tol=0.808
2023-02-19 10:49:39	287 alphafold2_multimer_v3_model_1_seed_000 recycle=3 pLDDT=84.4 pTM=0.843 ipTM=0.835 tol=0.774
2023-02-19 10:50:28	576 alphafold2_multimer_v3_model_1_seed_000 recycle=4 pLDDT=84.3 pTM=0.84 ipTM=0.832 tol=0.454
2023-02-19 10:50:28	579 alphafold2_multimer_v3_model_1_seed_000 took 283.3s (4 recycles)
2023-02-19 10:51:20	236 alphafold2_multimer_v3_model_2_seed_000 recycle=0 pLDDT=79.2 pTM=0.801 ipTM=0.788
2023-02-19 10:52:09	478 alphafold2_multimer_v3_model_2_seed_000 recycle=1 pLDDT=83.4 pTM=0.832 ipTM=0.822 tol=4.34
2023-02-19 10:52:58	721 alphafold2_multimer_v3_model_2_seed_000 recycle=2 pLDDT=84.1 pTM=0.837 ipTM=0.828 tol=1.96
2023-02-19 10:53:47	970 alphafold2_multimer_v3_model_2_seed_000 recycle=3 pLDDT=84.1 pTM=0.837 ipTM=0.828 tol=0.811
2023-02-19 10:54:37	150 alphafold2_multimer_v3_model_2_seed_000 recycle=4 pLDDT=84.1 pTM=0.836 ipTM=0.827 tol=0.36
2023-02-19 10:54:37	152 alphafold2_multimer_v3_model_2_seed_000 took 246.2s (4 recycles)
2023-02-19 10:55:28	827 alphafold2_multimer_v3_model_3_seed_000 recycle=0 pLDDT=81.8 pTM=0.832 ipTM=0.823
2023-02-19 10:56:18	007 alphafold2_multimer_v3_model_3_seed_000 recycle=1 pLDDT=82.4 pTM=0.828 ipTM=0.819 tol=3.35
2023-02-19 10:57:07	224 alphafold2_multimer_v3_model_3_seed_000 recycle=2 pLDDT=83.2 pTM=0.833 ipTM=0.824 tol=1
2023-02-19 10:57:56	455 alphafold2_multimer_v3_model_3_seed_000 recycle=3 pLDDT=84.1 pTM=0.837 ipTM=0.829 tol=0.483
2023-02-19 10:57:56	457 alphafold2_multimer_v3_model_3_seed_000 took 196.9s (3 recycles)
2023-02-19 10:58:48	184 alphafold2_multimer_v3_model_4_seed_000 recycle=0 pLDDT=81.5 pTM=0.823 ipTM=0.813
2023-02-19 10:59:37	492 alphafold2_multimer_v3_model_4_seed_000 recycle=1 pLDDT=84.1 pTM=0.846 ipTM=0.839 tol=2.47
2023-02-19 11:00:26	734 alphafold2_multimer_v3_model_4_seed_000 recycle=2 pLDDT=83.4 pTM=0.838 ipTM=0.83 tol=0.554
2023-02-19 11:01:15	930 alphafold2_multimer_v3_model_4_seed_000 recycle=3 pLDDT=82.6 pTM=0.827 ipTM=0.817 tol=0.29
2023-02-19 11:01:15	932 alphafold2_multimer_v3_model_4_seed_000 took 197.1s (3 recycles)
2023-02-19 11:02:07	657 alphafold2_multimer_v3_model_5_seed_000 recycle=0 pLDDT=80.5 pTM=0.834 ipTM=0.826
2023-02-19 11:02:57	085 alphafold2_multimer_v3_model_5_seed_000 recycle=1 pLDDT=84 pTM=0.849 ipTM=0.842 tol=4.2
2023-02-19 11:03:46	400 alphafold2_multimer_v3_model_5_seed_000 recycle=2 pLDDT=83.6 pTM=0.839 ipTM=0.832 tol=0.793
2023-02-19 11:04:35	773 alphafold2_multimer_v3_model_5_seed_000 recycle=3 pLDDT=84.4 pTM=0.848 ipTM=0.841 tol=0.264
2023-02-19 11:04:35	775 alphafold2_multimer_v3_model_5_seed_000 took 197.5s (3 recycles)
2023-02-19 11:04:38	170 reranking models by 'multimer' metric
2023-02-19 11:20:40	605 Relaxation took 962.4s
2023-02-19 11:20:40	606 rank_001_alphafold2_multimer_v3_model_5_seed_000 pLDDT=84.4 pTM=0.848 ipTM=0.841
2023-02-19 11:20:40	606 rank_002_alphafold2_multimer_v3_model_1_seed_000 pLDDT=84.3 pTM=0.84 ipTM=0.832
2023-02-19 11:20:40	607 rank_003_alphafold2_multimer_v3_model_3_seed_000 pLDDT=84.1 pTM=0.837 ipTM=0.829
2023-02-19 11:20:40	607 rank_004_alphafold2_multimer_v3_model_2_seed_000 pLDDT=84.1 pTM=0.836 ipTM=0.827
2023-02-19 11:20:40	608 rank_005_alphafold2_multimer_v3_model_4_seed_000 pLDDT=82.6 pTM=0.827 ipTM=0.817
2023-02-19 11:20:45	424 Done
