# Supplementary material for: Structural insights into the allosteric inhibition of P2X4 receptors
Source: Nat Commun. 2023 Oct 13;14:6437. doi: 10.1038/s41467-023-42164-y (PMC10575874; doi:10.1038/s41467-023-42164-y)
Supplement: Supplementary file 5 — Supplementary Dataset 2 [file 41467_2023_42164_MOESM5_ESM.zip › hP2X2trimer_488a3/hP2X2trimer_488a3_env/pdb70.m8]

101	6AH4_C	0.502	362	170	7	24	381	5	360	4.714E-138	445	107M2I10M2I16M1I21M1I35M1D71M2D19M1D73M
101	5SVK_A	0.502	362	170	7	24	381	5	360	4.714E-138	445	107M2I10M2I16M1I21M1I35M1D71M2D19M1D73M
101	5SVP_A	0.494	362	173	7	24	381	5	360	4.229E-137	443	107M2I10M2I16M1I21M1I35M1D71M2D19M1D73M
101	4DW0_A	0.478	341	165	8	38	368	3	340	2.000E-133	432	35M1I17M5D40M1I29M1I19M1D35M1D77M2D17M1D59M
101	5WZY_A	0.475	341	166	8	38	368	3	340	7.003E-133	430	35M1I17M5D40M1I29M1I19M1D35M1D77M2D17M1D59M
101	6U9V_A	0.318	499	276	21	21	471	5	487	2.770E-119	391	1M1D34M1I16M1I13M1D4M11D16M1I20M1I33M1I19M1D39M3I73M2D69M9D4M9D16M5D7M2I3M5D8M4I4M1I18M3D4M1I2M1D32M
101	6U9W_C	0.318	499	276	21	21	471	5	487	2.770E-119	391	1M1D34M1I16M1I13M1D4M11D16M1I20M1I33M1I19M1D39M3I73M2D69M9D4M9D16M5D7M2I3M5D8M4I4M1I18M3D4M1I2M1D32M
101	5F1C_B	0.403	357	183	8	38	368	6	358	3.021E-117	385	35M1I17M17D51M3D20M2D23M3D37M1D86M2I4M1I54M
101	5F1C_C	0.403	357	183	8	38	368	6	358	3.021E-117	385	35M1I17M17D51M3D20M2D23M3D37M1D86M2I4M1I54M
101	5U1X_A	0.383	344	189	10	38	366	3	338	3.465E-110	364	18M1I16M1I13M5D4M7D16M1I19M1I33M1I19M1D37M3I76M2D70M
101	5U1U_A	0.383	344	189	10	38	366	3	338	3.465E-110	364	18M1I16M1I13M5D4M7D16M1I19M1I33M1I19M1D37M3I76M2D70M
101	5XW6_A	0.380	321	189	8	43	361	7	319	5.999E-104	346	13M1I16M1I16M1I37M1I32M1I24M1D35M3I85M1D53M
101	5XW6_C	0.380	321	189	8	43	361	7	319	5.999E-104	346	13M1I16M1I16M1I37M1I32M1I24M1D35M3I85M1D53M
101	2RUP_A	0.542	59	25	2	120	178	2	58	4.393E-15	80	8M1I33M1I16M
101	5Z0U_A	0.218	243	111	27	61	268	12	210	3.559E-03	41	8M1I7M4D6M3D2M1D13M4D2M1I8M2I3M3I23M4I10M10I6M9I4M2I5M2I4M1D1M1D8M3D2M1D2M1D6M2I1M1D5M4I3M2D1M6D6M1D1M6D6M3I5M1I16M
101	1UH2_A	0.218	243	111	27	61	268	12	210	3.559E-03	41	8M1I7M4D6M3D2M1D13M4D2M1I8M2I3M3I23M4I10M10I6M9I4M2I5M2I4M1D1M1D8M3D2M1D2M1D6M2I1M1D5M4I3M2D1M6D6M1D1M6D6M3I5M1I16M
