# Supplementary material for: Structural insights into the allosteric inhibition of P2X4 receptors
Source: Nat Commun. 2023 Oct 13;14:6437. doi: 10.1038/s41467-023-42164-y (PMC10575874; doi:10.1038/s41467-023-42164-y)
Supplement: Supplementary file 5 — Supplementary Dataset 2 [file 41467_2023_42164_MOESM5_ESM.zip › hP2X2trimer_488a3/hP2X2trimer_488a3_env/templates_101/1uh2.cif]

data_1UH2
# 
_entry.id   1UH2 
# 
_audit_conform.dict_name       mmcif_pdbx.dic 
_audit_conform.dict_version    5.351 
_audit_conform.dict_location   http://mmcif.pdb.org/dictionaries/ascii/mmcif_pdbx.dic 
# 
loop_
_database_2.database_id 
_database_2.database_code 
_database_2.pdbx_database_accession 
_database_2.pdbx_DOI 
PDB   1UH2         pdb_00001uh2 10.2210/pdb1uh2/pdb 
RCSB  RCSB005816   ?            ?                   
WWPDB D_1000005816 ?            ?                   
# 
loop_
_pdbx_database_related.db_name 
_pdbx_database_related.db_id 
_pdbx_database_related.details 
_pdbx_database_related.content_type 
PDB 1ji1 'structure of Thermoactinomyces vulgaris R-47 alpha-amylase 1'                          unspecified 
PDB 1UH3 'structure of Thermoactinomyces vulgaris R-47 alpha-amylase 1/acarbose complex'         unspecified 
PDB 1UH4 'structure of Thermoactinomyces vulgaris R-47 alpha-amylase 1/malto-tridecaose complex' unspecified 
# 
_pdbx_database_status.status_code                     REL 
_pdbx_database_status.entry_id                        1UH2 
_pdbx_database_status.recvd_initial_deposition_date   2003-06-23 
_pdbx_database_status.deposit_site                    PDBJ 
_pdbx_database_status.process_site                    PDBJ 
_pdbx_database_status.status_code_sf                  REL 
_pdbx_database_status.SG_entry                        . 
_pdbx_database_status.pdb_format_compatible           Y 
_pdbx_database_status.status_code_mr                  ? 
_pdbx_database_status.status_code_cs                  ? 
_pdbx_database_status.status_code_nmr_data            ? 
_pdbx_database_status.methods_development_category    ? 
# 
loop_
_audit_author.name 
_audit_author.pdbx_ordinal 
'Abe, A.'      1 
'Tonozuka, T.' 2 
'Sakano, Y.'   3 
'Kamitori, S.' 4 
# 
_citation.id                        primary 
_citation.title                     
;Complex Structures of Thermoactinomyces vulgaris R-47 alpha-Amylase 1 with Malto-oligosaccharides Demonstrate the Role of Domain N Acting as a Starch-binding Domain
;
_citation.journal_abbrev            J.Mol.Biol. 
_citation.journal_volume            335 
_citation.page_first                811 
_citation.page_last                 822 
_citation.year                      2004 
_citation.journal_id_ASTM           JMOBAK 
_citation.country                   UK 
_citation.journal_id_ISSN           0022-2836 
_citation.journal_id_CSD            0070 
_citation.book_publisher            ? 
_citation.pdbx_database_id_PubMed   14687576 
_citation.pdbx_database_id_DOI      10.1016/j.jmb.2003.10.078 
# 
loop_
_citation_author.citation_id 
_citation_author.name 
_citation_author.ordinal 
_citation_author.identifier_ORCID 
primary 'Abe, A.'      1 ? 
primary 'Tonozuka, T.' 2 ? 
primary 'Sakano, Y.'   3 ? 
primary 'Kamitori, S.' 4 ? 
# 
_cell.entry_id           1UH2 
_cell.length_a           121.630 
_cell.length_b           50.491 
_cell.length_c           108.015 
_cell.angle_alpha        90.00 
_cell.angle_beta         103.82 
_cell.angle_gamma        90.00 
_cell.Z_PDB              4 
_cell.pdbx_unique_axis   ? 
# 
_symmetry.entry_id                         1UH2 
_symmetry.space_group_name_H-M             'C 1 2 1' 
_symmetry.pdbx_full_space_group_name_H-M   ? 
_symmetry.cell_setting                     ? 
_symmetry.Int_Tables_number                5 
# 
loop_
_entity.id 
_entity.type 
_entity.src_method 
_entity.pdbx_description 
_entity.formula_weight 
_entity.pdbx_number_of_molecules 
_entity.pdbx_ec 
_entity.pdbx_mutation 
_entity.pdbx_fragment 
_entity.details 
1 polymer     man 'alpha-amylase I' 71108.328 1   3.2.1.1 'D356N, E396Q' ? ? 
2 branched    man 
;alpha-D-glucopyranose-(1-4)-alpha-D-glucopyranose-(1-4)-alpha-D-glucopyranose-(1-4)-alpha-D-glucopyranose-(1-4)-alpha-D-glucopyranose
;
828.719   1   ?       ?              ? ? 
3 branched    man 'alpha-D-glucopyranose-(1-4)-alpha-D-glucopyranose-(1-4)-alpha-D-glucopyranose-(1-4)-alpha-D-glucopyranose' 
666.578   2   ?       ?              ? ? 
4 non-polymer syn 'CALCIUM ION' 40.078    3   ?       ?              ? ? 
5 water       nat water 18.015    509 ?       ?              ? ? 
# 
loop_
_entity_name_com.entity_id 
_entity_name_com.name 
1 'alpha-amylase, TVA I' 
2 alpha-maltopentaose    
3 alpha-maltotetraose    
# 
_entity_poly.entity_id                      1 
_entity_poly.type                           'polypeptide(L)' 
_entity_poly.nstd_linkage                   no 
_entity_poly.nstd_monomer                   no 
_entity_poly.pdbx_seq_one_letter_code       
;AANDNNVEWNGLFHDQGPLFDNAPEPTSTQSVTLKLRTFKGDITSANIKYWDTADNAFHWVPMVWDSNDPTGTFDYWKGT
IPASPSIKYYRFQINDGTSTAWYNGNGPSSTEPNADDFYIIPNFKTPDWLKNGVMYQIFPDRFYNGDSSNDVQTGSYTYN
GTPTEKKAWGSSVYADPGYDNSLVFFGGDLAGIDQKLGYIKKTLGANILYLNPIFKAPTNHKYDTQDYMAVDPAFGDNST
LQTLINDIHSTANGPKGYLILDGVFNHTGDSHPWFDKYNNFSSQGAYESQSSPWYNYYTFYTWPDSYASFLGFNSLPKLN
YGNSGSAVRGVIYNNSNSVAKTYLNPPYSVDGWRLNAAQYVDANGNNGSDVTNHQIWSEFRNAVKGVNSNAAIIGQYWGN
ANPWTAQGNQWDAATNFDGFTQPVSEWITGKDYQNNSASISTTQFDSWLRGTRANYPTNVQQSMMNFLSNHDITRFATRS
GGDLWKTYLALIFQMTYVGTPTIYYGDEYGMQGGADPDNRRSFDWSQATPSNSAVALTQKLITIRNQYPALRTGSFMTLI
TDDTNKIYSYGRFDNVNRIAVVLNNDSVSHTVNVPVWQLSMPNGSTVTDKITGHSYTVQNGMVTVAVDGHYGAVLAQ
;
_entity_poly.pdbx_seq_one_letter_code_can   
;AANDNNVEWNGLFHDQGPLFDNAPEPTSTQSVTLKLRTFKGDITSANIKYWDTADNAFHWVPMVWDSNDPTGTFDYWKGT
IPASPSIKYYRFQINDGTSTAWYNGNGPSSTEPNADDFYIIPNFKTPDWLKNGVMYQIFPDRFYNGDSSNDVQTGSYTYN
GTPTEKKAWGSSVYADPGYDNSLVFFGGDLAGIDQKLGYIKKTLGANILYLNPIFKAPTNHKYDTQDYMAVDPAFGDNST
LQTLINDIHSTANGPKGYLILDGVFNHTGDSHPWFDKYNNFSSQGAYESQSSPWYNYYTFYTWPDSYASFLGFNSLPKLN
YGNSGSAVRGVIYNNSNSVAKTYLNPPYSVDGWRLNAAQYVDANGNNGSDVTNHQIWSEFRNAVKGVNSNAAIIGQYWGN
ANPWTAQGNQWDAATNFDGFTQPVSEWITGKDYQNNSASISTTQFDSWLRGTRANYPTNVQQSMMNFLSNHDITRFATRS
GGDLWKTYLALIFQMTYVGTPTIYYGDEYGMQGGADPDNRRSFDWSQATPSNSAVALTQKLITIRNQYPALRTGSFMTLI
TDDTNKIYSYGRFDNVNRIAVVLNNDSVSHTVNVPVWQLSMPNGSTVTDKITGHSYTVQNGMVTVAVDGHYGAVLAQ
;
_entity_poly.pdbx_strand_id                 A 
_entity_poly.pdbx_target_identifier         ? 
# 
loop_
_entity_poly_seq.entity_id 
_entity_poly_seq.num 
_entity_poly_seq.mon_id 
_entity_poly_seq.hetero 
1 1   ALA n 
1 2   ALA n 
1 3   ASN n 
1 4   ASP n 
1 5   ASN n 
1 6   ASN n 
1 7   VAL n 
1 8   GLU n 
1 9   TRP n 
1 10  ASN n 
1 11  GLY n 
1 12  LEU n 
1 13  PHE n 
1 14  HIS n 
1 15  ASP n 
1 16  GLN n 
1 17  GLY n 
1 18  PRO n 
1 19  LEU n 
1 20  PHE n 
1 21  ASP n 
1 22  ASN n 
1 23  ALA n 
1 24  PRO n 
1 25  GLU n 
1 26  PRO n 
1 27  THR n 
1 28  SER n 
1 29  THR n 
1 30  GLN n 
1 31  SER n 
1 32  VAL n 
1 33  THR n 
1 34  LEU n 
1 35  LYS n 
1 36  LEU n 
1 37  ARG n 
1 38  THR n 
1 39  PHE n 
1 40  LYS n 
1 41  GLY n 
1 42  ASP n 
1 43  ILE n 
1 44  THR n 
1 45  SER n 
1 46  ALA n 
1 47  ASN n 
1 48  ILE n 
1 49  LYS n 
1 50  TYR n 
1 51  TRP n 
1 52  ASP n 
1 53  THR n 
1 54  ALA n 
1 55  ASP n 
1 56  ASN n 
1 57  ALA n 
1 58  PHE n 
1 59  HIS n 
1 60  TRP n 
1 61  VAL n 
1 62  PRO n 
1 63  MET n 
1 64  VAL n 
1 65  TRP n 
1 66  ASP n 
1 67  SER n 
1 68  ASN n 
1 69  ASP n 
1 70  PRO n 
1 71  THR n 
1 72  GLY n 
1 73  THR n 
1 74  PHE n 
1 75  ASP n 
1 76  TYR n 
1 77  TRP n 
1 78  LYS n 
1 79  GLY n 
1 80  THR n 
1 81  ILE n 
1 82  PRO n 
1 83  ALA n 
1 84  SER n 
1 85  PRO n 
1 86  SER n 
1 87  ILE n 
1 88  LYS n 
1 89  TYR n 
1 90  TYR n 
1 91  ARG n 
1 92  PHE n 
1 93  GLN n 
1 94  ILE n 
1 95  ASN n 
1 96  ASP n 
1 97  GLY n 
1 98  THR n 
1 99  SER n 
1 100 THR n 
1 101 ALA n 
1 102 TRP n 
1 103 TYR n 
1 104 ASN n 
1 105 GLY n 
1 106 ASN n 
1 107 GLY n 
1 108 PRO n 
1 109 SER n 
1 110 SER n 
1 111 THR n 
1 112 GLU n 
1 113 PRO n 
1 114 ASN n 
1 115 ALA n 
1 116 ASP n 
1 117 ASP n 
1 118 PHE n 
1 119 TYR n 
1 120 ILE n 
1 121 ILE n 
1 122 PRO n 
1 123 ASN n 
1 124 PHE n 
1 125 LYS n 
1 126 THR n 
1 127 PRO n 
1 128 ASP n 
1 129 TRP n 
1 130 LEU n 
1 131 LYS n 
1 132 ASN n 
1 133 GLY n 
1 134 VAL n 
1 135 MET n 
1 136 TYR n 
1 137 GLN n 
1 138 ILE n 
1 139 PHE n 
1 140 PRO n 
1 141 ASP n 
1 142 ARG n 
1 143 PHE n 
1 144 TYR n 
1 145 ASN n 
1 146 GLY n 
1 147 ASP n 
1 148 SER n 
1 149 SER n 
1 150 ASN n 
1 151 ASP n 
1 152 VAL n 
1 153 GLN n 
1 154 THR n 
1 155 GLY n 
1 156 SER n 
1 157 TYR n 
1 158 THR n 
1 159 TYR n 
1 160 ASN n 
1 161 GLY n 
1 162 THR n 
1 163 PRO n 
1 164 THR n 
1 165 GLU n 
1 166 LYS n 
1 167 LYS n 
1 168 ALA n 
1 169 TRP n 
1 170 GLY n 
1 171 SER n 
1 172 SER n 
1 173 VAL n 
1 174 TYR n 
1 175 ALA n 
1 176 ASP n 
1 177 PRO n 
1 178 GLY n 
1 179 TYR n 
1 180 ASP n 
1 181 ASN n 
1 182 SER n 
1 183 LEU n 
1 184 VAL n 
1 185 PHE n 
1 186 PHE n 
1 187 GLY n 
1 188 GLY n 
1 189 ASP n 
1 190 LEU n 
1 191 ALA n 
1 192 GLY n 
1 193 ILE n 
1 194 ASP n 
1 195 GLN n 
1 196 LYS n 
1 197 LEU n 
1 198 GLY n 
1 199 TYR n 
1 200 ILE n 
1 201 LYS n 
1 202 LYS n 
1 203 THR n 
1 204 LEU n 
1 205 GLY n 
1 206 ALA n 
1 207 ASN n 
1 208 ILE n 
1 209 LEU n 
1 210 TYR n 
1 211 LEU n 
1 212 ASN n 
1 213 PRO n 
1 214 ILE n 
1 215 PHE n 
1 216 LYS n 
1 217 ALA n 
1 218 PRO n 
1 219 THR n 
1 220 ASN n 
1 221 HIS n 
1 222 LYS n 
1 223 TYR n 
1 224 ASP n 
1 225 THR n 
1 226 GLN n 
1 227 ASP n 
1 228 TYR n 
1 229 MET n 
1 230 ALA n 
1 231 VAL n 
1 232 ASP n 
1 233 PRO n 
1 234 ALA n 
1 235 PHE n 
1 236 GLY n 
1 237 ASP n 
1 238 ASN n 
1 239 SER n 
1 240 THR n 
1 241 LEU n 
1 242 GLN n 
1 243 THR n 
1 244 LEU n 
1 245 ILE n 
1 246 ASN n 
1 247 ASP n 
1 248 ILE n 
1 249 HIS n 
1 250 SER n 
1 251 THR n 
1 252 ALA n 
1 253 ASN n 
1 254 GLY n 
1 255 PRO n 
1 256 LYS n 
1 257 GLY n 
1 258 TYR n 
1 259 LEU n 
1 260 ILE n 
1 261 LEU n 
1 262 ASP n 
1 263 GLY n 
1 264 VAL n 
1 265 PHE n 
1 266 ASN n 
1 267 HIS n 
1 268 THR n 
1 269 GLY n 
1 270 ASP n 
1 271 SER n 
1 272 HIS n 
1 273 PRO n 
1 274 TRP n 
1 275 PHE n 
1 276 ASP n 
1 277 LYS n 
1 278 TYR n 
1 279 ASN n 
1 280 ASN n 
1 281 PHE n 
1 282 SER n 
1 283 SER n 
1 284 GLN n 
1 285 GLY n 
1 286 ALA n 
1 287 TYR n 
1 288 GLU n 
1 289 SER n 
1 290 GLN n 
1 291 SER n 
1 292 SER n 
1 293 PRO n 
1 294 TRP n 
1 295 TYR n 
1 296 ASN n 
1 297 TYR n 
1 298 TYR n 
1 299 THR n 
1 300 PHE n 
1 301 TYR n 
1 302 THR n 
1 303 TRP n 
1 304 PRO n 
1 305 ASP n 
1 306 SER n 
1 307 TYR n 
1 308 ALA n 
1 309 SER n 
1 310 PHE n 
1 311 LEU n 
1 312 GLY n 
1 313 PHE n 
1 314 ASN n 
1 315 SER n 
1 316 LEU n 
1 317 PRO n 
1 318 LYS n 
1 319 LEU n 
1 320 ASN n 
1 321 TYR n 
1 322 GLY n 
1 323 ASN n 
1 324 SER n 
1 325 GLY n 
1 326 SER n 
1 327 ALA n 
1 328 VAL n 
1 329 ARG n 
1 330 GLY n 
1 331 VAL n 
1 332 ILE n 
1 333 TYR n 
1 334 ASN n 
1 335 ASN n 
1 336 SER n 
1 337 ASN n 
1 338 SER n 
1 339 VAL n 
1 340 ALA n 
1 341 LYS n 
1 342 THR n 
1 343 TYR n 
1 344 LEU n 
1 345 ASN n 
1 346 PRO n 
1 347 PRO n 
1 348 TYR n 
1 349 SER n 
1 350 VAL n 
1 351 ASP n 
1 352 GLY n 
1 353 TRP n 
1 354 ARG n 
1 355 LEU n 
1 356 ASN n 
1 357 ALA n 
1 358 ALA n 
1 359 GLN n 
1 360 TYR n 
1 361 VAL n 
1 362 ASP n 
1 363 ALA n 
1 364 ASN n 
1 365 GLY n 
1 366 ASN n 
1 367 ASN n 
1 368 GLY n 
1 369 SER n 
1 370 ASP n 
1 371 VAL n 
1 372 THR n 
1 373 ASN n 
1 374 HIS n 
1 375 GLN n 
1 376 ILE n 
1 377 TRP n 
1 378 SER n 
1 379 GLU n 
1 380 PHE n 
1 381 ARG n 
1 382 ASN n 
1 383 ALA n 
1 384 VAL n 
1 385 LYS n 
1 386 GLY n 
1 387 VAL n 
1 388 ASN n 
1 389 SER n 
1 390 ASN n 
1 391 ALA n 
1 392 ALA n 
1 393 ILE n 
1 394 ILE n 
1 395 GLY n 
1 396 GLN n 
1 397 TYR n 
1 398 TRP n 
1 399 GLY n 
1 400 ASN n 
1 401 ALA n 
1 402 ASN n 
1 403 PRO n 
1 404 TRP n 
1 405 THR n 
1 406 ALA n 
1 407 GLN n 
1 408 GLY n 
1 409 ASN n 
1 410 GLN n 
1 411 TRP n 
1 412 ASP n 
1 413 ALA n 
1 414 ALA n 
1 415 THR n 
1 416 ASN n 
1 417 PHE n 
1 418 ASP n 
1 419 GLY n 
1 420 PHE n 
1 421 THR n 
1 422 GLN n 
1 423 PRO n 
1 424 VAL n 
1 425 SER n 
1 426 GLU n 
1 427 TRP n 
1 428 ILE n 
1 429 THR n 
1 430 GLY n 
1 431 LYS n 
1 432 ASP n 
1 433 TYR n 
1 434 GLN n 
1 435 ASN n 
1 436 ASN n 
1 437 SER n 
1 438 ALA n 
1 439 SER n 
1 440 ILE n 
1 441 SER n 
1 442 THR n 
1 443 THR n 
1 444 GLN n 
1 445 PHE n 
1 446 ASP n 
1 447 SER n 
1 448 TRP n 
1 449 LEU n 
1 450 ARG n 
1 451 GLY n 
1 452 THR n 
1 453 ARG n 
1 454 ALA n 
1 455 ASN n 
1 456 TYR n 
1 457 PRO n 
1 458 THR n 
1 459 ASN n 
1 460 VAL n 
1 461 GLN n 
1 462 GLN n 
1 463 SER n 
1 464 MET n 
1 465 MET n 
1 466 ASN n 
1 467 PHE n 
1 468 LEU n 
1 469 SER n 
1 470 ASN n 
1 471 HIS n 
1 472 ASP n 
1 473 ILE n 
1 474 THR n 
1 475 ARG n 
1 476 PHE n 
1 477 ALA n 
1 478 THR n 
1 479 ARG n 
1 480 SER n 
1 481 GLY n 
1 482 GLY n 
1 483 ASP n 
1 484 LEU n 
1 485 TRP n 
1 486 LYS n 
1 487 THR n 
1 488 TYR n 
1 489 LEU n 
1 490 ALA n 
1 491 LEU n 
1 492 ILE n 
1 493 PHE n 
1 494 GLN n 
1 495 MET n 
1 496 THR n 
1 497 TYR n 
1 498 VAL n 
1 499 GLY n 
1 500 THR n 
1 501 PRO n 
1 502 THR n 
1 503 ILE n 
1 504 TYR n 
1 505 TYR n 
1 506 GLY n 
1 507 ASP n 
1 508 GLU n 
1 509 TYR n 
1 510 GLY n 
1 511 MET n 
1 512 GLN n 
1 513 GLY n 
1 514 GLY n 
1 515 ALA n 
1 516 ASP n 
1 517 PRO n 
1 518 ASP n 
1 519 ASN n 
1 520 ARG n 
1 521 ARG n 
1 522 SER n 
1 523 PHE n 
1 524 ASP n 
1 525 TRP n 
1 526 SER n 
1 527 GLN n 
1 528 ALA n 
1 529 THR n 
1 530 PRO n 
1 531 SER n 
1 532 ASN n 
1 533 SER n 
1 534 ALA n 
1 535 VAL n 
1 536 ALA n 
1 537 LEU n 
1 538 THR n 
1 539 GLN n 
1 540 LYS n 
1 541 LEU n 
1 542 ILE n 
1 543 THR n 
1 544 ILE n 
1 545 ARG n 
1 546 ASN n 
1 547 GLN n 
1 548 TYR n 
1 549 PRO n 
1 550 ALA n 
1 551 LEU n 
1 552 ARG n 
1 553 THR n 
1 554 GLY n 
1 555 SER n 
1 556 PHE n 
1 557 MET n 
1 558 THR n 
1 559 LEU n 
1 560 ILE n 
1 561 THR n 
1 562 ASP n 
1 563 ASP n 
1 564 THR n 
1 565 ASN n 
1 566 LYS n 
1 567 ILE n 
1 568 TYR n 
1 569 SER n 
1 570 TYR n 
1 571 GLY n 
1 572 ARG n 
1 573 PHE n 
1 574 ASP n 
1 575 ASN n 
1 576 VAL n 
1 577 ASN n 
1 578 ARG n 
1 579 ILE n 
1 580 ALA n 
1 581 VAL n 
1 582 VAL n 
1 583 LEU n 
1 584 ASN n 
1 585 ASN n 
1 586 ASP n 
1 587 SER n 
1 588 VAL n 
1 589 SER n 
1 590 HIS n 
1 591 THR n 
1 592 VAL n 
1 593 ASN n 
1 594 VAL n 
1 595 PRO n 
1 596 VAL n 
1 597 TRP n 
1 598 GLN n 
1 599 LEU n 
1 600 SER n 
1 601 MET n 
1 602 PRO n 
1 603 ASN n 
1 604 GLY n 
1 605 SER n 
1 606 THR n 
1 607 VAL n 
1 608 THR n 
1 609 ASP n 
1 610 LYS n 
1 611 ILE n 
1 612 THR n 
1 613 GLY n 
1 614 HIS n 
1 615 SER n 
1 616 TYR n 
1 617 THR n 
1 618 VAL n 
1 619 GLN n 
1 620 ASN n 
1 621 GLY n 
1 622 MET n 
1 623 VAL n 
1 624 THR n 
1 625 VAL n 
1 626 ALA n 
1 627 VAL n 
1 628 ASP n 
1 629 GLY n 
1 630 HIS n 
1 631 TYR n 
1 632 GLY n 
1 633 ALA n 
1 634 VAL n 
1 635 LEU n 
1 636 ALA n 
1 637 GLN n 
# 
_entity_src_gen.entity_id                          1 
_entity_src_gen.pdbx_src_id                        1 
_entity_src_gen.pdbx_alt_source_flag               sample 
_entity_src_gen.pdbx_seq_type                      ? 
_entity_src_gen.pdbx_beg_seq_num                   ? 
_entity_src_gen.pdbx_end_seq_num                   ? 
_entity_src_gen.gene_src_common_name               ? 
_entity_src_gen.gene_src_genus                     Thermoactinomyces 
_entity_src_gen.pdbx_gene_src_gene                 ? 
_entity_src_gen.gene_src_species                   ? 
_entity_src_gen.gene_src_strain                    R-47 
_entity_src_gen.gene_src_tissue                    ? 
_entity_src_gen.gene_src_tissue_fraction           ? 
_entity_src_gen.gene_src_details                   ? 
_entity_src_gen.pdbx_gene_src_fragment             ? 
_entity_src_gen.pdbx_gene_src_scientific_name      'Thermoactinomyces vulgaris' 
_entity_src_gen.pdbx_gene_src_ncbi_taxonomy_id     2026 
_entity_src_gen.pdbx_gene_src_variant              ? 
_entity_src_gen.pdbx_gene_src_cell_line            ? 
_entity_src_gen.pdbx_gene_src_atcc                 ? 
_entity_src_gen.pdbx_gene_src_organ                ? 
_entity_src_gen.pdbx_gene_src_organelle            ? 
_entity_src_gen.pdbx_gene_src_cell                 ? 
_entity_src_gen.pdbx_gene_src_cellular_location    ? 
_entity_src_gen.host_org_common_name               ? 
_entity_src_gen.pdbx_host_org_scientific_name      'Escherichia coli' 
_entity_src_gen.pdbx_host_org_ncbi_taxonomy_id     562 
_entity_src_gen.host_org_genus                     Escherichia 
_entity_src_gen.pdbx_host_org_gene                 ? 
_entity_src_gen.pdbx_host_org_organ                ? 
_entity_src_gen.host_org_species                   ? 
_entity_src_gen.pdbx_host_org_tissue               ? 
_entity_src_gen.pdbx_host_org_tissue_fraction      ? 
_entity_src_gen.pdbx_host_org_strain               ? 
_entity_src_gen.pdbx_host_org_variant              ? 
_entity_src_gen.pdbx_host_org_cell_line            ? 
_entity_src_gen.pdbx_host_org_atcc                 ? 
_entity_src_gen.pdbx_host_org_culture_collection   ? 
_entity_src_gen.pdbx_host_org_cell                 ? 
_entity_src_gen.pdbx_host_org_organelle            ? 
_entity_src_gen.pdbx_host_org_cellular_location    ? 
_entity_src_gen.pdbx_host_org_vector_type          plasmid 
_entity_src_gen.pdbx_host_org_vector               ? 
_entity_src_gen.host_org_details                   ? 
_entity_src_gen.expression_system_id               ? 
_entity_src_gen.plasmid_name                       pUC 
_entity_src_gen.plasmid_details                    ? 
_entity_src_gen.pdbx_description                   ? 
# 
_struct_ref.id                         1 
_struct_ref.db_name                    GB 
_struct_ref.db_code                    BAA02471 
_struct_ref.pdbx_db_accession          1648826 
_struct_ref.entity_id                  1 
_struct_ref.pdbx_seq_one_letter_code   
;AANDNNVEWNGLFHDQGPLFDNAPEPTSTQSVTLKLRTFKGDITSANIKYWDTADNAFHWVPMVWDSNDPTGTFDYWKGT
IPASPSIKYYRFQINDGTSTAWYNGNGPSSTEPNADDFYIIPNFKTPDWLKNGVMYQIFPDRFYNGDSSNDVQTGSYTYN
GTPTEKKAWGSSVYADPGYDNSLVFFGGDLAGIDQKLGYIKKTLGANILYLNPIFKAPTNHKYDTQDYMAVDPAFGDNST
LQTLINDIHSTANGPKGYLILDGVFNHTGDSHPWFDKYNNFSSQGAYESQSSPWYNYYTFYTWPDSYASFLGFNSLPKLN
YGNSGSAVRGVIYNNSNSVAKTYLNPPYSVDGWRLDAAQYVDANGNNGSDVTNHQIWSEFRNAVKGVNSNAAIIGEYWGN
ANPWTAQGNQWDAATNFDGFTQPVSEWITGKDYQNNSASISTTQFDSWLRGTRANYPTNVQQSMMNFLSNHDITRFATRS
GGDLWKTYLALIFQMTYVGTPTIYYGDEYGMQGGADPDNRRSFDWSQATPSNSAVALTQKLITIRNQYPALRTGSFMTLI
TDDTNKIYSYGRFDNVNRIAVVLNNDSVSHTVNVPVWQLSMPNGSTVTDKITGHSYTVQNGMVTVAVDGHYGAVLAQ
;
_struct_ref.pdbx_align_begin           30 
_struct_ref.pdbx_db_isoform            ? 
# 
_struct_ref_seq.align_id                      1 
_struct_ref_seq.ref_id                        1 
_struct_ref_seq.pdbx_PDB_id_code              1UH2 
_struct_ref_seq.pdbx_strand_id                A 
_struct_ref_seq.seq_align_beg                 1 
_struct_ref_seq.pdbx_seq_align_beg_ins_code   ? 
_struct_ref_seq.seq_align_end                 637 
_struct_ref_seq.pdbx_seq_align_end_ins_code   ? 
_struct_ref_seq.pdbx_db_accession             1648826 
_struct_ref_seq.db_align_beg                  30 
_struct_ref_seq.pdbx_db_align_beg_ins_code    ? 
_struct_ref_seq.db_align_end                  666 
_struct_ref_seq.pdbx_db_align_end_ins_code    ? 
_struct_ref_seq.pdbx_auth_seq_align_beg       1 
_struct_ref_seq.pdbx_auth_seq_align_end       637 
# 
loop_
_struct_ref_seq_dif.align_id 
_struct_ref_seq_dif.pdbx_pdb_id_code 
_struct_ref_seq_dif.mon_id 
_struct_ref_seq_dif.pdbx_pdb_strand_id 
_struct_ref_seq_dif.seq_num 
_struct_ref_seq_dif.pdbx_pdb_ins_code 
_struct_ref_seq_dif.pdbx_seq_db_name 
_struct_ref_seq_dif.pdbx_seq_db_accession_code 
_struct_ref_seq_dif.db_mon_id 
_struct_ref_seq_dif.pdbx_seq_db_seq_num 
_struct_ref_seq_dif.details 
_struct_ref_seq_dif.pdbx_auth_seq_num 
_struct_ref_seq_dif.pdbx_ordinal 
1 1UH2 ASN A 356 ? GB 1648826 ASP 385 'engineered mutation' 356 1 
1 1UH2 GLN A 396 ? GB 1648826 GLU 425 'engineered mutation' 396 2 
# 
loop_
_chem_comp.id 
_chem_comp.type 
_chem_comp.mon_nstd_flag 
_chem_comp.name 
_chem_comp.pdbx_synonyms 
_chem_comp.formula 
_chem_comp.formula_weight 
ALA 'L-peptide linking'           y ALANINE               ?                                     'C3 H7 N O2'     89.093  
ARG 'L-peptide linking'           y ARGININE              ?                                     'C6 H15 N4 O2 1' 175.209 
ASN 'L-peptide linking'           y ASPARAGINE            ?                                     'C4 H8 N2 O3'    132.118 
ASP 'L-peptide linking'           y 'ASPARTIC ACID'       ?                                     'C4 H7 N O4'     133.103 
CA  non-polymer                   . 'CALCIUM ION'         ?                                     'Ca 2'           40.078  
GLC 'D-saccharide, alpha linking' . alpha-D-glucopyranose 'alpha-D-glucose; D-glucose; glucose' 'C6 H12 O6'      180.156 
GLN 'L-peptide linking'           y GLUTAMINE             ?                                     'C5 H10 N2 O3'   146.144 
GLU 'L-peptide linking'           y 'GLUTAMIC ACID'       ?                                     'C5 H9 N O4'     147.129 
GLY 'peptide linking'             y GLYCINE               ?                                     'C2 H5 N O2'     75.067  
HIS 'L-peptide linking'           y HISTIDINE             ?                                     'C6 H10 N3 O2 1' 156.162 
HOH non-polymer                   . WATER                 ?                                     'H2 O'           18.015  
ILE 'L-peptide linking'           y ISOLEUCINE            ?                                     'C6 H13 N O2'    131.173 
LEU 'L-peptide linking'           y LEUCINE               ?                                     'C6 H13 N O2'    131.173 
LYS 'L-peptide linking'           y LYSINE                ?                                     'C6 H15 N2 O2 1' 147.195 
MET 'L-peptide linking'           y METHIONINE            ?                                     'C5 H11 N O2 S'  149.211 
PHE 'L-peptide linking'           y PHENYLALANINE         ?                                     'C9 H11 N O2'    165.189 
PRO 'L-peptide linking'           y PROLINE               ?                                     'C5 H9 N O2'     115.130 
SER 'L-peptide linking'           y SERINE                ?                                     'C3 H7 N O3'     105.093 
THR 'L-peptide linking'           y THREONINE             ?                                     'C4 H9 N O3'     119.119 
TRP 'L-peptide linking'           y TRYPTOPHAN            ?                                     'C11 H12 N2 O2'  204.225 
TYR 'L-peptide linking'           y TYROSINE              ?                                     'C9 H11 N O3'    181.189 
VAL 'L-peptide linking'           y VALINE                ?                                     'C5 H11 N O2'    117.146 
# 
_exptl.entry_id          1UH2 
_exptl.method            'X-RAY DIFFRACTION' 
_exptl.crystals_number   1 
# 
_exptl_crystal.id                    1 
_exptl_crystal.density_meas          ? 
_exptl_crystal.density_Matthews      2.02 
_exptl_crystal.density_percent_sol   38.61 
_exptl_crystal.description           ? 
# 
_exptl_crystal_grow.crystal_id      1 
_exptl_crystal_grow.method          'VAPOR DIFFUSION, HANGING DROP' 
_exptl_crystal_grow.temp            293 
_exptl_crystal_grow.temp_details    ? 
_exptl_crystal_grow.pH              6.5 
_exptl_crystal_grow.pdbx_details    'PEG 20000, MES buffer, pH 6.5, VAPOR DIFFUSION, HANGING DROP, temperature 293K' 
_exptl_crystal_grow.pdbx_pH_range   . 
# 
_diffrn.id                     1 
_diffrn.ambient_temp           100 
_diffrn.ambient_temp_details   ? 
_diffrn.crystal_id             1 
# 
_diffrn_detector.diffrn_id              1 
_diffrn_detector.detector               'IMAGE PLATE' 
_diffrn_detector.type                   MACSCIENCE 
_diffrn_detector.pdbx_collection_date   2003-03-10 
_diffrn_detector.details                ? 
# 
_diffrn_radiation.diffrn_id                        1 
_diffrn_radiation.wavelength_id                    1 
_diffrn_radiation.pdbx_monochromatic_or_laue_m_l   M 
_diffrn_radiation.monochromator                    ? 
_diffrn_radiation.pdbx_diffrn_protocol             'SINGLE WAVELENGTH' 
_diffrn_radiation.pdbx_scattering_type             x-ray 
# 
_diffrn_radiation_wavelength.id           1 
_diffrn_radiation_wavelength.wavelength   1.0 
_diffrn_radiation_wavelength.wt           1.0 
# 
_diffrn_source.diffrn_id                   1 
_diffrn_source.source                      SYNCHROTRON 
_diffrn_source.type                        'SPRING-8 BEAMLINE BL44XU' 
_diffrn_source.pdbx_synchrotron_site       SPring-8 
_diffrn_source.pdbx_synchrotron_beamline   BL44XU 
_diffrn_source.pdbx_wavelength             ? 
_diffrn_source.pdbx_wavelength_list        1.0 
# 
_reflns.entry_id                     1UH2 
_reflns.observed_criterion_sigma_I   0.0 
_reflns.observed_criterion_sigma_F   0.0 
_reflns.d_resolution_low             27.0 
_reflns.d_resolution_high            2.0 
_reflns.number_obs                   43343 
_reflns.number_all                   43343 
_reflns.percent_possible_obs         99.9 
_reflns.pdbx_Rmerge_I_obs            0.085 
_reflns.pdbx_Rsym_value              ? 
_reflns.pdbx_netI_over_sigmaI        4.5 
_reflns.B_iso_Wilson_estimate        14.1 
_reflns.pdbx_redundancy              ? 
_reflns.R_free_details               ? 
_reflns.limit_h_max                  ? 
_reflns.limit_h_min                  ? 
_reflns.limit_k_max                  ? 
_reflns.limit_k_min                  ? 
_reflns.limit_l_max                  ? 
_reflns.limit_l_min                  ? 
_reflns.observed_criterion_F_max     ? 
_reflns.observed_criterion_F_min     ? 
_reflns.pdbx_diffrn_id               1 
_reflns.pdbx_ordinal                 1 
# 
_reflns_shell.d_res_high             2.0 
_reflns_shell.d_res_low              2.1 
_reflns_shell.percent_possible_all   99.7 
_reflns_shell.Rmerge_I_obs           0.168 
_reflns_shell.pdbx_Rsym_value        ? 
_reflns_shell.meanI_over_sigI_obs    3.8 
_reflns_shell.pdbx_redundancy        ? 
_reflns_shell.percent_possible_obs   ? 
_reflns_shell.number_unique_all      ? 
_reflns_shell.pdbx_diffrn_id         ? 
_reflns_shell.pdbx_ordinal           1 
# 
_refine.entry_id                                 1UH2 
_refine.ls_number_reflns_obs                     43343 
_refine.ls_number_reflns_all                     43343 
_refine.pdbx_ls_sigma_I                          0.0 
_refine.pdbx_ls_sigma_F                          0.0 
_refine.pdbx_data_cutoff_high_absF               3506104.85 
_refine.pdbx_data_cutoff_low_absF                0.000000 
_refine.pdbx_data_cutoff_high_rms_absF           ? 
_refine.ls_d_res_low                             27.00 
_refine.ls_d_res_high                            2.00 
_refine.ls_percent_reflns_obs                    99.8 
_refine.ls_R_factor_obs                          0.184 
_refine.ls_R_factor_all                          ? 
_refine.ls_R_factor_R_work                       0.184 
_refine.ls_R_factor_R_free                       0.217 
_refine.ls_R_factor_R_free_error                 0.003 
_refine.ls_R_factor_R_free_error_details         ? 
_refine.ls_percent_reflns_R_free                 10.1 
_refine.ls_number_reflns_R_free                  4369 
_refine.ls_number_parameters                     ? 
_refine.ls_number_restraints                     ? 
_refine.occupancy_min                            ? 
_refine.occupancy_max                            ? 
_refine.correlation_coeff_Fo_to_Fc               ? 
_refine.correlation_coeff_Fo_to_Fc_free          ? 
_refine.B_iso_mean                               22.7 
_refine.aniso_B[1][1]                            2.07 
_refine.aniso_B[2][2]                            3.24 
_refine.aniso_B[3][3]                            -5.31 
_refine.aniso_B[1][2]                            0.00 
_refine.aniso_B[1][3]                            -0.88 
_refine.aniso_B[2][3]                            0.00 
_refine.solvent_model_details                    'FLAT MODEL' 
_refine.solvent_model_param_ksol                 0.348938 
_refine.solvent_model_param_bsol                 59.8466 
_refine.pdbx_solvent_vdw_probe_radii             ? 
_refine.pdbx_solvent_ion_probe_radii             ? 
_refine.pdbx_solvent_shrinkage_radii             ? 
_refine.pdbx_ls_cross_valid_method               THROUGHOUT 
_refine.details                                  ? 
_refine.pdbx_starting_model                      ? 
_refine.pdbx_method_to_determine_struct          'MOLECULAR REPLACEMENT' 
_refine.pdbx_isotropic_thermal_model             RESTRAINED 
_refine.pdbx_stereochemistry_target_values       CNS 
_refine.pdbx_stereochem_target_val_spec_case     ? 
_refine.pdbx_R_Free_selection_details            RANDOM 
_refine.pdbx_overall_ESU_R                       ? 
_refine.pdbx_overall_ESU_R_Free                  ? 
_refine.overall_SU_ML                            ? 
_refine.overall_SU_B                             ? 
_refine.ls_redundancy_reflns_obs                 ? 
_refine.B_iso_min                                ? 
_refine.B_iso_max                                ? 
_refine.overall_SU_R_Cruickshank_DPI             ? 
_refine.overall_SU_R_free                        ? 
_refine.pdbx_refine_id                           'X-RAY DIFFRACTION' 
_refine.pdbx_diffrn_id                           1 
_refine.pdbx_TLS_residual_ADP_flag               ? 
_refine.pdbx_overall_phase_error                 ? 
_refine.pdbx_overall_SU_R_free_Cruickshank_DPI   ? 
_refine.pdbx_overall_SU_R_Blow_DPI               ? 
_refine.pdbx_overall_SU_R_free_Blow_DPI          ? 
# 
_refine_analyze.entry_id                        1UH2 
_refine_analyze.Luzzati_coordinate_error_obs    0.21 
_refine_analyze.Luzzati_sigma_a_obs             0.17 
_refine_analyze.Luzzati_d_res_low_obs           5.00 
_refine_analyze.Luzzati_coordinate_error_free   0.26 
_refine_analyze.Luzzati_sigma_a_free            0.22 
_refine_analyze.Luzzati_d_res_low_free          ? 
_refine_analyze.number_disordered_residues      ? 
_refine_analyze.occupancy_sum_hydrogen          ? 
_refine_analyze.occupancy_sum_non_hydrogen      ? 
_refine_analyze.pdbx_Luzzati_d_res_high_obs     ? 
_refine_analyze.pdbx_refine_id                  'X-RAY DIFFRACTION' 
# 
_refine_hist.pdbx_refine_id                   'X-RAY DIFFRACTION' 
_refine_hist.cycle_id                         LAST 
_refine_hist.pdbx_number_atoms_protein        5038 
_refine_hist.pdbx_number_atoms_nucleic_acid   0 
_refine_hist.pdbx_number_atoms_ligand         149 
_refine_hist.number_atoms_solvent             509 
_refine_hist.number_atoms_total               5696 
_refine_hist.d_res_high                       2.00 
_refine_hist.d_res_low                        27.00 
# 
loop_
_refine_ls_restr.type 
_refine_ls_restr.dev_ideal 
_refine_ls_restr.dev_ideal_target 
_refine_ls_restr.weight 
_refine_ls_restr.number 
_refine_ls_restr.pdbx_refine_id 
_refine_ls_restr.pdbx_restraint_function 
c_bond_d           0.006 ?    ? ? 'X-RAY DIFFRACTION' ? 
c_angle_deg        1.3   ?    ? ? 'X-RAY DIFFRACTION' ? 
c_dihedral_angle_d 24.5  ?    ? ? 'X-RAY DIFFRACTION' ? 
c_improper_angle_d 0.75  ?    ? ? 'X-RAY DIFFRACTION' ? 
c_mcbond_it        1.12  1.50 ? ? 'X-RAY DIFFRACTION' ? 
c_mcangle_it       1.61  2.00 ? ? 'X-RAY DIFFRACTION' ? 
c_scbond_it        1.79  2.00 ? ? 'X-RAY DIFFRACTION' ? 
c_scangle_it       2.42  2.50 ? ? 'X-RAY DIFFRACTION' ? 
# 
_refine_ls_shell.pdbx_total_number_of_bins_used   6 
_refine_ls_shell.d_res_high                       2.00 
_refine_ls_shell.d_res_low                        2.13 
_refine_ls_shell.number_reflns_R_work             6468 
_refine_ls_shell.R_factor_R_work                  0.226 
_refine_ls_shell.percent_reflns_obs               99.7 
_refine_ls_shell.R_factor_R_free                  0.267 
_refine_ls_shell.R_factor_R_free_error            0.010 
_refine_ls_shell.percent_reflns_R_free            9.5 
_refine_ls_shell.number_reflns_R_free             680 
_refine_ls_shell.number_reflns_obs                ? 
_refine_ls_shell.redundancy_reflns_obs            ? 
_refine_ls_shell.number_reflns_all                ? 
_refine_ls_shell.pdbx_refine_id                   'X-RAY DIFFRACTION' 
_refine_ls_shell.R_factor_all                     ? 
# 
loop_
_pdbx_xplor_file.serial_no 
_pdbx_xplor_file.param_file 
_pdbx_xplor_file.topol_file 
_pdbx_xplor_file.pdbx_refine_id 
1 PROTEIN_REP.PARAM  PROTEIN.TOP      'X-RAY DIFFRACTION' 
2 WATER_REP.PARAM    WATER.TOP        'X-RAY DIFFRACTION' 
3 ION.PARAM          ION.TOP          'X-RAY DIFFRACTION' 
4 CARBOHYDRATE.PARAM CARBOHYDRATE.TOP 'X-RAY DIFFRACTION' 
# 
_struct.entry_id                  1UH2 
_struct.title                     'Thermoactinomyces vulgaris R-47 alpha-amylase/malto-hexaose complex' 
_struct.pdbx_model_details        ? 
_struct.pdbx_CASP_flag            ? 
_struct.pdbx_model_type_details   ? 
# 
_struct_keywords.entry_id        1UH2 
_struct_keywords.pdbx_keywords   HYDROLASE 
_struct_keywords.text            'starch binding domain, hydrolase' 
# 
loop_
_struct_asym.id 
_struct_asym.pdbx_blank_PDB_chainid_flag 
_struct_asym.pdbx_modified 
_struct_asym.entity_id 
_struct_asym.details 
A N N 1 ? 
B N N 2 ? 
C N N 3 ? 
D N N 3 ? 
E N N 4 ? 
F N N 4 ? 
G N N 4 ? 
H N N 5 ? 
# 
_struct_biol.id                    1 
_struct_biol.pdbx_parent_biol_id   ? 
_struct_biol.details               ? 
# 
loop_
_struct_conf.conf_type_id 
_struct_conf.id 
_struct_conf.pdbx_PDB_helix_id 
_struct_conf.beg_label_comp_id 
_struct_conf.beg_label_asym_id 
_struct_conf.beg_label_seq_id 
_struct_conf.pdbx_beg_PDB_ins_code 
_struct_conf.end_label_comp_id 
_struct_conf.end_label_asym_id 
_struct_conf.end_label_seq_id 
_struct_conf.pdbx_end_PDB_ins_code 
_struct_conf.beg_auth_comp_id 
_struct_conf.beg_auth_asym_id 
_struct_conf.beg_auth_seq_id 
_struct_conf.end_auth_comp_id 
_struct_conf.end_auth_asym_id 
_struct_conf.end_auth_seq_id 
_struct_conf.pdbx_PDB_helix_class 
_struct_conf.details 
_struct_conf.pdbx_PDB_helix_length 
HELX_P HELX_P1  1  GLU A 8   ? LEU A 12  ? GLU A 8   LEU A 12  5 ? 5  
HELX_P HELX_P2  2  PRO A 127 ? GLY A 133 ? PRO A 127 GLY A 133 1 ? 7  
HELX_P HELX_P3  3  PHE A 139 ? PHE A 143 ? PHE A 139 PHE A 143 5 ? 5  
HELX_P HELX_P4  4  ASP A 147 ? ASP A 151 ? ASP A 147 ASP A 151 5 ? 5  
HELX_P HELX_P5  5  ASP A 180 ? SER A 182 ? ASP A 180 SER A 182 5 ? 3  
HELX_P HELX_P6  6  ASP A 189 ? LYS A 196 ? ASP A 189 LYS A 196 1 ? 8  
HELX_P HELX_P7  7  LYS A 196 ? LYS A 202 ? LYS A 196 LYS A 202 1 ? 7  
HELX_P HELX_P8  8  ASP A 237 ? SER A 250 ? ASP A 237 SER A 250 1 ? 14 
HELX_P HELX_P9  9  TRP A 294 ? TYR A 298 ? TRP A 294 TYR A 298 5 ? 5  
HELX_P HELX_P10 10 SER A 326 ? TYR A 333 ? SER A 326 TYR A 333 1 ? 8  
HELX_P HELX_P11 11 SER A 338 ? ASN A 345 ? SER A 338 ASN A 345 1 ? 8  
HELX_P HELX_P12 12 ALA A 357 ? VAL A 361 ? ALA A 357 VAL A 361 5 ? 5  
HELX_P HELX_P13 13 ASP A 370 ? ASN A 388 ? ASP A 370 ASN A 388 1 ? 19 
HELX_P HELX_P14 14 ALA A 401 ? THR A 405 ? ALA A 401 THR A 405 5 ? 5  
HELX_P HELX_P15 15 PHE A 420 ? GLY A 430 ? PHE A 420 GLY A 430 1 ? 11 
HELX_P HELX_P16 16 SER A 441 ? ALA A 454 ? SER A 441 ALA A 454 1 ? 14 
HELX_P HELX_P17 17 PRO A 457 ? GLN A 462 ? PRO A 457 GLN A 462 1 ? 6  
HELX_P HELX_P18 18 ARG A 475 ? SER A 480 ? ARG A 475 SER A 480 1 ? 6  
HELX_P HELX_P19 19 ASP A 483 ? MET A 495 ? ASP A 483 MET A 495 1 ? 13 
HELX_P HELX_P20 20 GLY A 506 ? GLY A 510 ? GLY A 506 GLY A 510 5 ? 5  
HELX_P HELX_P21 21 ASP A 524 ? ALA A 528 ? ASP A 524 ALA A 528 5 ? 5  
HELX_P HELX_P22 22 ASN A 532 ? TYR A 548 ? ASN A 532 TYR A 548 1 ? 17 
HELX_P HELX_P23 23 TYR A 548 ? GLY A 554 ? TYR A 548 GLY A 554 1 ? 7  
HELX_P HELX_P24 24 PRO A 595 ? SER A 600 ? PRO A 595 SER A 600 5 ? 6  
# 
_struct_conf_type.id          HELX_P 
_struct_conf_type.criteria    ? 
_struct_conf_type.reference   ? 
# 
loop_
_struct_conn.id 
_struct_conn.conn_type_id 
_struct_conn.pdbx_leaving_atom_flag 
_struct_conn.pdbx_PDB_id 
_struct_conn.ptnr1_label_asym_id 
_struct_conn.ptnr1_label_comp_id 
_struct_conn.ptnr1_label_seq_id 
_struct_conn.ptnr1_label_atom_id 
_struct_conn.pdbx_ptnr1_label_alt_id 
_struct_conn.pdbx_ptnr1_PDB_ins_code 
_struct_conn.pdbx_ptnr1_standard_comp_id 
_struct_conn.ptnr1_symmetry 
_struct_conn.ptnr2_label_asym_id 
_struct_conn.ptnr2_label_comp_id 
_struct_conn.ptnr2_label_seq_id 
_struct_conn.ptnr2_label_atom_id 
_struct_conn.pdbx_ptnr2_label_alt_id 
_struct_conn.pdbx_ptnr2_PDB_ins_code 
_struct_conn.ptnr1_auth_asym_id 
_struct_conn.ptnr1_auth_comp_id 
_struct_conn.ptnr1_auth_seq_id 
_struct_conn.ptnr2_auth_asym_id 
_struct_conn.ptnr2_auth_comp_id 
_struct_conn.ptnr2_auth_seq_id 
_struct_conn.ptnr2_symmetry 
_struct_conn.pdbx_ptnr3_label_atom_id 
_struct_conn.pdbx_ptnr3_label_seq_id 
_struct_conn.pdbx_ptnr3_label_comp_id 
_struct_conn.pdbx_ptnr3_label_asym_id 
_struct_conn.pdbx_ptnr3_label_alt_id 
_struct_conn.pdbx_ptnr3_PDB_ins_code 
_struct_conn.details 
_struct_conn.pdbx_dist_value 
_struct_conn.pdbx_value_order 
_struct_conn.pdbx_role 
covale1  covale both ? B GLC .   O4  ? ? ? 1_555 B GLC . C1 ? ? B GLC 1    B GLC 2    1_555 ? ? ? ? ? ? ? 1.406 ? ? 
covale2  covale both ? B GLC .   O4  ? ? ? 1_555 B GLC . C1 ? ? B GLC 2    B GLC 3    1_555 ? ? ? ? ? ? ? 1.400 ? ? 
covale3  covale both ? B GLC .   O4  ? ? ? 1_555 B GLC . C1 ? ? B GLC 3    B GLC 4    1_555 ? ? ? ? ? ? ? 1.403 ? ? 
covale4  covale both ? B GLC .   O4  ? ? ? 1_555 B GLC . C1 ? ? B GLC 4    B GLC 5    1_555 ? ? ? ? ? ? ? 1.402 ? ? 
covale5  covale both ? C GLC .   O4  ? ? ? 1_555 C GLC . C1 ? ? C GLC 1    C GLC 2    1_555 ? ? ? ? ? ? ? 1.398 ? ? 
covale6  covale both ? C GLC .   O4  ? ? ? 1_555 C GLC . C1 ? ? C GLC 2    C GLC 3    1_555 ? ? ? ? ? ? ? 1.399 ? ? 
covale7  covale both ? C GLC .   O4  ? ? ? 1_555 C GLC . C1 ? ? C GLC 3    C GLC 4    1_555 ? ? ? ? ? ? ? 1.400 ? ? 
covale8  covale both ? D GLC .   O4  ? ? ? 1_555 D GLC . C1 ? ? D GLC 1    D GLC 2    1_555 ? ? ? ? ? ? ? 1.402 ? ? 
covale9  covale both ? D GLC .   O4  ? ? ? 1_555 D GLC . C1 ? ? D GLC 2    D GLC 3    1_555 ? ? ? ? ? ? ? 1.402 ? ? 
covale10 covale both ? D GLC .   O4  ? ? ? 1_555 D GLC . C1 ? ? D GLC 3    D GLC 4    1_555 ? ? ? ? ? ? ? 1.400 ? ? 
metalc1  metalc ?    ? A ALA 2   O   ? ? ? 1_555 E CA  . CA ? ? A ALA 2    A CA  1001 1_555 ? ? ? ? ? ? ? 2.320 ? ? 
metalc2  metalc ?    ? A ASP 4   OD1 ? ? ? 1_555 E CA  . CA ? ? A ASP 4    A CA  1001 1_555 ? ? ? ? ? ? ? 2.476 ? ? 
metalc3  metalc ?    ? A ASN 6   O   ? ? ? 1_555 E CA  . CA ? ? A ASN 6    A CA  1001 1_555 ? ? ? ? ? ? ? 2.310 ? ? 
metalc4  metalc ?    ? A ASP 42  O   ? ? ? 1_555 E CA  . CA ? ? A ASP 42   A CA  1001 1_555 ? ? ? ? ? ? ? 2.502 ? ? 
metalc5  metalc ?    ? A ASP 42  OD1 ? ? ? 1_555 E CA  . CA ? ? A ASP 42   A CA  1001 1_555 ? ? ? ? ? ? ? 2.348 ? ? 
metalc6  metalc ?    ? A ASP 96  OD2 ? ? ? 1_555 E CA  . CA ? ? A ASP 96   A CA  1001 1_555 ? ? ? ? ? ? ? 2.429 ? ? 
metalc7  metalc ?    ? A ASN 145 OD1 ? ? ? 1_555 F CA  . CA ? ? A ASN 145  A CA  1002 1_555 ? ? ? ? ? ? ? 3.342 ? ? 
metalc8  metalc ?    ? A ASN 145 ND2 ? ? ? 1_555 F CA  . CA ? ? A ASN 145  A CA  1002 1_555 ? ? ? ? ? ? ? 2.577 ? ? 
metalc9  metalc ?    ? A ASP 147 O   ? ? ? 1_555 F CA  . CA ? ? A ASP 147  A CA  1002 1_555 ? ? ? ? ? ? ? 2.378 ? ? 
metalc10 metalc ?    ? A ASN 150 OD1 ? ? ? 1_555 F CA  . CA ? ? A ASN 150  A CA  1002 1_555 ? ? ? ? ? ? ? 2.447 ? ? 
metalc11 metalc ?    ? A ASP 151 OD2 ? ? ? 1_555 F CA  . CA ? ? A ASP 151  A CA  1002 1_555 ? ? ? ? ? ? ? 2.256 ? ? 
metalc12 metalc ?    ? A GLY 187 O   ? ? ? 1_555 F CA  . CA ? ? A GLY 187  A CA  1002 1_555 ? ? ? ? ? ? ? 2.503 ? ? 
metalc13 metalc ?    ? A ASP 189 OD2 ? ? ? 1_555 F CA  . CA ? ? A ASP 189  A CA  1002 1_555 ? ? ? ? ? ? ? 2.179 ? ? 
metalc14 metalc ?    ? A ASP 276 OD2 ? ? ? 1_555 G CA  . CA ? ? A ASP 276  A CA  1003 1_555 ? ? ? ? ? ? ? 2.355 ? ? 
metalc15 metalc ?    ? A ASN 279 OD1 ? ? ? 1_555 G CA  . CA ? ? A ASN 279  A CA  1003 1_555 ? ? ? ? ? ? ? 2.419 ? ? 
metalc16 metalc ?    ? A PHE 281 O   ? ? ? 1_555 G CA  . CA ? ? A PHE 281  A CA  1003 1_555 ? ? ? ? ? ? ? 2.354 ? ? 
metalc17 metalc ?    ? A SER 283 O   ? ? ? 1_555 G CA  . CA ? ? A SER 283  A CA  1003 1_555 ? ? ? ? ? ? ? 2.305 ? ? 
metalc18 metalc ?    ? A GLU 288 OE1 ? ? ? 1_555 G CA  . CA ? ? A GLU 288  A CA  1003 1_555 ? ? ? ? ? ? ? 2.488 ? ? 
metalc19 metalc ?    ? A GLU 288 OE2 ? ? ? 1_555 G CA  . CA ? ? A GLU 288  A CA  1003 1_555 ? ? ? ? ? ? ? 2.395 ? ? 
metalc20 metalc ?    ? E CA  .   CA  ? ? ? 1_555 H HOH . O  ? ? A CA  1001 A HOH 1017 1_555 ? ? ? ? ? ? ? 2.458 ? ? 
metalc21 metalc ?    ? F CA  .   CA  ? ? ? 1_555 H HOH . O  ? ? A CA  1002 A HOH 1369 1_555 ? ? ? ? ? ? ? 2.428 ? ? 
metalc22 metalc ?    ? G CA  .   CA  ? ? ? 1_555 H HOH . O  ? ? A CA  1003 A HOH 1124 1_555 ? ? ? ? ? ? ? 2.419 ? ? 
# 
loop_
_struct_conn_type.id 
_struct_conn_type.criteria 
_struct_conn_type.reference 
covale ? ? 
metalc ? ? 
# 
loop_
_struct_mon_prot_cis.pdbx_id 
_struct_mon_prot_cis.label_comp_id 
_struct_mon_prot_cis.label_seq_id 
_struct_mon_prot_cis.label_asym_id 
_struct_mon_prot_cis.label_alt_id 
_struct_mon_prot_cis.pdbx_PDB_ins_code 
_struct_mon_prot_cis.auth_comp_id 
_struct_mon_prot_cis.auth_seq_id 
_struct_mon_prot_cis.auth_asym_id 
_struct_mon_prot_cis.pdbx_label_comp_id_2 
_struct_mon_prot_cis.pdbx_label_seq_id_2 
_struct_mon_prot_cis.pdbx_label_asym_id_2 
_struct_mon_prot_cis.pdbx_PDB_ins_code_2 
_struct_mon_prot_cis.pdbx_auth_comp_id_2 
_struct_mon_prot_cis.pdbx_auth_seq_id_2 
_struct_mon_prot_cis.pdbx_auth_asym_id_2 
_struct_mon_prot_cis.pdbx_PDB_model_num 
_struct_mon_prot_cis.pdbx_omega_angle 
1 TRP 303 A . ? TRP 303 A PRO 304 A ? PRO 304 A 1 0.02  
2 PRO 346 A . ? PRO 346 A PRO 347 A ? PRO 347 A 1 -0.01 
3 ASP 516 A . ? ASP 516 A PRO 517 A ? PRO 517 A 1 0.17  
# 
loop_
_struct_sheet.id 
_struct_sheet.type 
_struct_sheet.number_strands 
_struct_sheet.details 
A ? 3 ? 
B ? 5 ? 
C ? 4 ? 
D ? 8 ? 
E ? 2 ? 
F ? 2 ? 
G ? 2 ? 
H ? 2 ? 
I ? 2 ? 
J ? 6 ? 
K ? 2 ? 
# 
loop_
_struct_sheet_order.sheet_id 
_struct_sheet_order.range_id_1 
_struct_sheet_order.range_id_2 
_struct_sheet_order.offset 
_struct_sheet_order.sense 
A 1 2 ? anti-parallel 
A 2 3 ? anti-parallel 
B 1 2 ? anti-parallel 
B 2 3 ? anti-parallel 
B 3 4 ? anti-parallel 
B 4 5 ? anti-parallel 
C 1 2 ? anti-parallel 
C 2 3 ? anti-parallel 
C 3 4 ? anti-parallel 
D 1 2 ? parallel      
D 2 3 ? parallel      
D 3 4 ? parallel      
D 4 5 ? parallel      
D 5 6 ? parallel      
D 6 7 ? parallel      
D 7 8 ? parallel      
E 1 2 ? anti-parallel 
F 1 2 ? parallel      
G 1 2 ? anti-parallel 
H 1 2 ? anti-parallel 
I 1 2 ? anti-parallel 
J 1 2 ? anti-parallel 
J 2 3 ? anti-parallel 
J 3 4 ? anti-parallel 
J 4 5 ? anti-parallel 
J 5 6 ? anti-parallel 
K 1 2 ? anti-parallel 
# 
loop_
_struct_sheet_range.sheet_id 
_struct_sheet_range.id 
_struct_sheet_range.beg_label_comp_id 
_struct_sheet_range.beg_label_asym_id 
_struct_sheet_range.beg_label_seq_id 
_struct_sheet_range.pdbx_beg_PDB_ins_code 
_struct_sheet_range.end_label_comp_id 
_struct_sheet_range.end_label_asym_id 
_struct_sheet_range.end_label_seq_id 
_struct_sheet_range.pdbx_end_PDB_ins_code 
_struct_sheet_range.beg_auth_comp_id 
_struct_sheet_range.beg_auth_asym_id 
_struct_sheet_range.beg_auth_seq_id 
_struct_sheet_range.end_auth_comp_id 
_struct_sheet_range.end_auth_asym_id 
_struct_sheet_range.end_auth_seq_id 
A 1 VAL A 32  ? PHE A 39  ? VAL A 32  PHE A 39  
A 2 PHE A 74  ? ILE A 81  ? PHE A 74  ILE A 81  
A 3 VAL A 64  ? ASN A 68  ? VAL A 64  ASN A 68  
B 1 PHE A 58  ? PRO A 62  ? PHE A 58  PRO A 62  
B 2 SER A 45  ? ASP A 52  ? SER A 45  ASP A 52  
B 3 LYS A 88  ? ASP A 96  ? LYS A 88  ASP A 96  
B 4 SER A 99  ? ASN A 104 ? SER A 99  ASN A 104 
B 5 GLY A 107 ? SER A 109 ? GLY A 107 SER A 109 
C 1 PHE A 58  ? PRO A 62  ? PHE A 58  PRO A 62  
C 2 SER A 45  ? ASP A 52  ? SER A 45  ASP A 52  
C 3 LYS A 88  ? ASP A 96  ? LYS A 88  ASP A 96  
C 4 PHE A 118 ? ILE A 120 ? PHE A 118 ILE A 120 
D 1 ALA A 413 ? ALA A 414 ? ALA A 413 ALA A 414 
D 2 ALA A 392 ? GLY A 395 ? ALA A 392 GLY A 395 
D 3 GLY A 352 ? LEU A 355 ? GLY A 352 LEU A 355 
D 4 TYR A 258 ? GLY A 263 ? TYR A 258 GLY A 263 
D 5 ILE A 208 ? LEU A 211 ? ILE A 208 LEU A 211 
D 6 MET A 135 ? ILE A 138 ? MET A 135 ILE A 138 
D 7 THR A 500 ? TYR A 504 ? THR A 500 TYR A 504 
D 8 MET A 465 ? PHE A 467 ? MET A 465 PHE A 467 
E 1 THR A 158 ? TYR A 159 ? THR A 158 TYR A 159 
E 2 THR A 162 ? PRO A 163 ? THR A 162 PRO A 163 
F 1 GLU A 165 ? LYS A 166 ? GLU A 165 LYS A 166 
F 2 VAL A 184 ? PHE A 185 ? VAL A 184 PHE A 185 
G 1 PHE A 215 ? LYS A 216 ? PHE A 215 LYS A 216 
G 2 ASP A 227 ? VAL A 231 ? ASP A 227 VAL A 231 
H 1 PHE A 300 ? THR A 302 ? PHE A 300 THR A 302 
H 2 SER A 306 ? TYR A 307 ? SER A 306 TYR A 307 
I 1 SER A 309 ? PHE A 310 ? SER A 309 PHE A 310 
I 2 PHE A 313 ? PRO A 317 ? PHE A 313 PRO A 317 
J 1 SER A 555 ? ASP A 562 ? SER A 555 ASP A 562 
J 2 ILE A 567 ? PHE A 573 ? ILE A 567 PHE A 573 
J 3 ARG A 578 ? ASN A 584 ? ARG A 578 ASN A 584 
J 4 TYR A 631 ? GLN A 637 ? TYR A 631 GLN A 637 
J 5 THR A 606 ? ASP A 609 ? THR A 606 ASP A 609 
J 6 SER A 615 ? THR A 617 ? SER A 615 THR A 617 
K 1 HIS A 590 ? VAL A 594 ? HIS A 590 VAL A 594 
K 2 VAL A 623 ? VAL A 627 ? VAL A 623 VAL A 627 
# 
loop_
_pdbx_struct_sheet_hbond.sheet_id 
_pdbx_struct_sheet_hbond.range_id_1 
_pdbx_struct_sheet_hbond.range_id_2 
_pdbx_struct_sheet_hbond.range_1_label_atom_id 
_pdbx_struct_sheet_hbond.range_1_label_comp_id 
_pdbx_struct_sheet_hbond.range_1_label_asym_id 
_pdbx_struct_sheet_hbond.range_1_label_seq_id 
_pdbx_struct_sheet_hbond.range_1_PDB_ins_code 
_pdbx_struct_sheet_hbond.range_1_auth_atom_id 
_pdbx_struct_sheet_hbond.range_1_auth_comp_id 
_pdbx_struct_sheet_hbond.range_1_auth_asym_id 
_pdbx_struct_sheet_hbond.range_1_auth_seq_id 
_pdbx_struct_sheet_hbond.range_2_label_atom_id 
_pdbx_struct_sheet_hbond.range_2_label_comp_id 
_pdbx_struct_sheet_hbond.range_2_label_asym_id 
_pdbx_struct_sheet_hbond.range_2_label_seq_id 
_pdbx_struct_sheet_hbond.range_2_PDB_ins_code 
_pdbx_struct_sheet_hbond.range_2_auth_atom_id 
_pdbx_struct_sheet_hbond.range_2_auth_comp_id 
_pdbx_struct_sheet_hbond.range_2_auth_asym_id 
_pdbx_struct_sheet_hbond.range_2_auth_seq_id 
A 1 2 N LEU A 36  ? N LEU A 36  O TRP A 77  ? O TRP A 77  
A 2 3 O LYS A 78  ? O LYS A 78  N VAL A 64  ? N VAL A 64  
B 1 2 O VAL A 61  ? O VAL A 61  N ILE A 48  ? N ILE A 48  
B 2 3 N SER A 45  ? N SER A 45  O ASN A 95  ? O ASN A 95  
B 3 4 N ILE A 94  ? N ILE A 94  O ALA A 101 ? O ALA A 101 
B 4 5 N TRP A 102 ? N TRP A 102 O SER A 109 ? O SER A 109 
C 1 2 O VAL A 61  ? O VAL A 61  N ILE A 48  ? N ILE A 48  
C 2 3 N SER A 45  ? N SER A 45  O ASN A 95  ? O ASN A 95  
C 3 4 N TYR A 90  ? N TYR A 90  O PHE A 118 ? O PHE A 118 
D 1 2 O ALA A 413 ? O ALA A 413 N GLY A 395 ? N GLY A 395 
D 2 3 O ILE A 394 ? O ILE A 394 N LEU A 355 ? N LEU A 355 
D 3 4 O ARG A 354 ? O ARG A 354 N GLY A 263 ? N GLY A 263 
D 4 5 O ILE A 260 ? O ILE A 260 N LEU A 209 ? N LEU A 209 
D 5 6 O ILE A 208 ? O ILE A 208 N TYR A 136 ? N TYR A 136 
D 6 7 N MET A 135 ? N MET A 135 O ILE A 503 ? O ILE A 503 
D 7 8 O THR A 502 ? O THR A 502 N ASN A 466 ? N ASN A 466 
E 1 2 N TYR A 159 ? N TYR A 159 O THR A 162 ? O THR A 162 
F 1 2 N GLU A 165 ? N GLU A 165 O PHE A 185 ? O PHE A 185 
G 1 2 N LYS A 216 ? N LYS A 216 O ALA A 230 ? O ALA A 230 
H 1 2 N THR A 302 ? N THR A 302 O SER A 306 ? O SER A 306 
I 1 2 N PHE A 310 ? N PHE A 310 O PHE A 313 ? O PHE A 313 
J 1 2 N SER A 555 ? N SER A 555 O PHE A 573 ? O PHE A 573 
J 2 3 N TYR A 570 ? N TYR A 570 O VAL A 581 ? O VAL A 581 
J 3 4 N ASN A 584 ? N ASN A 584 O TYR A 631 ? O TYR A 631 
J 4 5 O ALA A 636 ? O ALA A 636 N THR A 608 ? N THR A 608 
J 5 6 N VAL A 607 ? N VAL A 607 O TYR A 616 ? O TYR A 616 
K 1 2 N VAL A 594 ? N VAL A 594 O VAL A 623 ? O VAL A 623 
# 
_database_PDB_matrix.entry_id          1UH2 
_database_PDB_matrix.origx[1][1]       1.000000 
_database_PDB_matrix.origx[1][2]       0.000000 
_database_PDB_matrix.origx[1][3]       0.000000 
_database_PDB_matrix.origx[2][1]       0.000000 
_database_PDB_matrix.origx[2][2]       1.000000 
_database_PDB_matrix.origx[2][3]       0.000000 
_database_PDB_matrix.origx[3][1]       0.000000 
_database_PDB_matrix.origx[3][2]       0.000000 
_database_PDB_matrix.origx[3][3]       1.000000 
_database_PDB_matrix.origx_vector[1]   0.00000 
_database_PDB_matrix.origx_vector[2]   0.00000 
_database_PDB_matrix.origx_vector[3]   0.00000 
# 
_atom_sites.entry_id                    1UH2 
_atom_sites.fract_transf_matrix[1][1]   0.008222 
_atom_sites.fract_transf_matrix[1][2]   0.000000 
_atom_sites.fract_transf_matrix[1][3]   0.002022 
_atom_sites.fract_transf_matrix[2][1]   0.000000 
_atom_sites.fract_transf_matrix[2][2]   0.019805 
_atom_sites.fract_transf_matrix[2][3]   0.000000 
_atom_sites.fract_transf_matrix[3][1]   0.000000 
_atom_sites.fract_transf_matrix[3][2]   0.000000 
_atom_sites.fract_transf_matrix[3][3]   0.009534 
_atom_sites.fract_transf_vector[1]      0.00000 
_atom_sites.fract_transf_vector[2]      0.00000 
_atom_sites.fract_transf_vector[3]      0.00000 
# 
loop_
_atom_type.symbol 
C  
CA 
N  
O  
S  
# 
loop_
_atom_site.group_PDB 
_atom_site.id 
_atom_site.type_symbol 
_atom_site.label_atom_id 
_atom_site.label_alt_id 
_atom_site.label_comp_id 
_atom_site.label_asym_id 
_atom_site.label_entity_id 
_atom_site.label_seq_id 
_atom_site.pdbx_PDB_ins_code 
_atom_site.Cartn_x 
_atom_site.Cartn_y 
_atom_site.Cartn_z 
_atom_site.occupancy 
_atom_site.B_iso_or_equiv 
_atom_site.pdbx_formal_charge 
_atom_site.auth_seq_id 
_atom_site.auth_comp_id 
_atom_site.auth_asym_id 
_atom_site.auth_atom_id 
_atom_site.pdbx_PDB_model_num 
ATOM   1    N  N   . ALA A 1 1   ? 58.044 0.483   33.156 1.00 18.12 ? 1    ALA A N   1 
ATOM   2    C  CA  . ALA A 1 1   ? 58.018 1.075   34.521 1.00 19.12 ? 1    ALA A CA  1 
ATOM   3    C  C   . ALA A 1 1   ? 58.362 0.011   35.551 1.00 19.34 ? 1    ALA A C   1 
ATOM   4    O  O   . ALA A 1 1   ? 58.401 -1.180  35.237 1.00 19.75 ? 1    ALA A O   1 
ATOM   5    C  CB  . ALA A 1 1   ? 56.634 1.660   34.811 1.00 15.54 ? 1    ALA A CB  1 
ATOM   6    N  N   . ALA A 1 2   ? 58.614 0.446   36.781 1.00 19.18 ? 2    ALA A N   1 
ATOM   7    C  CA  . ALA A 1 2   ? 58.950 -0.472  37.864 1.00 18.55 ? 2    ALA A CA  1 
ATOM   8    C  C   . ALA A 1 2   ? 58.889 0.258   39.198 1.00 18.20 ? 2    ALA A C   1 
ATOM   9    O  O   . ALA A 1 2   ? 58.549 1.436   39.252 1.00 16.93 ? 2    ALA A O   1 
ATOM   10   C  CB  . ALA A 1 2   ? 60.349 -1.040  37.648 1.00 18.17 ? 2    ALA A CB  1 
ATOM   11   N  N   . ASN A 1 3   ? 59.192 -0.454  40.278 1.00 17.93 ? 3    ASN A N   1 
ATOM   12   C  CA  . ASN A 1 3   ? 59.209 0.166   41.589 1.00 17.75 ? 3    ASN A CA  1 
ATOM   13   C  C   . ASN A 1 3   ? 60.639 0.672   41.739 1.00 18.69 ? 3    ASN A C   1 
ATOM   14   O  O   . ASN A 1 3   ? 61.554 -0.067  42.117 1.00 19.07 ? 3    ASN A O   1 
ATOM   15   C  CB  . ASN A 1 3   ? 58.834 -0.854  42.660 1.00 19.20 ? 3    ASN A CB  1 
ATOM   16   C  CG  . ASN A 1 3   ? 57.391 -1.309  42.528 1.00 19.74 ? 3    ASN A CG  1 
ATOM   17   O  OD1 . ASN A 1 3   ? 56.471 -0.485  42.490 1.00 19.87 ? 3    ASN A OD1 1 
ATOM   18   N  ND2 . ASN A 1 3   ? 57.184 -2.614  42.449 1.00 18.25 ? 3    ASN A ND2 1 
ATOM   19   N  N   . ASP A 1 4   ? 60.807 1.946   41.400 1.00 16.69 ? 4    ASP A N   1 
ATOM   20   C  CA  . ASP A 1 4   ? 62.098 2.627   41.399 1.00 16.14 ? 4    ASP A CA  1 
ATOM   21   C  C   . ASP A 1 4   ? 62.023 3.987   42.087 1.00 13.68 ? 4    ASP A C   1 
ATOM   22   O  O   . ASP A 1 4   ? 62.676 4.935   41.647 1.00 14.39 ? 4    ASP A O   1 
ATOM   23   C  CB  . ASP A 1 4   ? 62.505 2.853   39.949 1.00 15.89 ? 4    ASP A CB  1 
ATOM   24   C  CG  . ASP A 1 4   ? 61.420 3.589   39.167 1.00 17.09 ? 4    ASP A CG  1 
ATOM   25   O  OD1 . ASP A 1 4   ? 60.362 3.884   39.767 1.00 12.17 ? 4    ASP A OD1 1 
ATOM   26   O  OD2 . ASP A 1 4   ? 61.614 3.872   37.970 1.00 18.39 ? 4    ASP A OD2 1 
ATOM   27   N  N   . ASN A 1 5   ? 61.235 4.093   43.152 1.00 14.05 ? 5    ASN A N   1 
ATOM   28   C  CA  . ASN A 1 5   ? 61.072 5.373   43.845 1.00 13.88 ? 5    ASN A CA  1 
ATOM   29   C  C   . ASN A 1 5   ? 60.776 6.489   42.840 1.00 13.87 ? 5    ASN A C   1 
ATOM   30   O  O   . ASN A 1 5   ? 61.363 7.572   42.908 1.00 12.87 ? 5    ASN A O   1 
ATOM   31   C  CB  . ASN A 1 5   ? 62.331 5.744   44.640 1.00 13.95 ? 5    ASN A CB  1 
ATOM   32   C  CG  . ASN A 1 5   ? 62.585 4.807   45.809 1.00 16.97 ? 5    ASN A CG  1 
ATOM   33   O  OD1 . ASN A 1 5   ? 61.674 4.483   46.573 1.00 18.29 ? 5    ASN A OD1 1 
ATOM   34   N  ND2 . ASN A 1 5   ? 63.833 4.381   45.962 1.00 16.61 ? 5    ASN A ND2 1 
ATOM   35   N  N   . ASN A 1 6   ? 59.876 6.225   41.897 1.00 13.49 ? 6    ASN A N   1 
ATOM   36   C  CA  . ASN A 1 6   ? 59.527 7.238   40.912 1.00 13.82 ? 6    ASN A CA  1 
ATOM   37   C  C   . ASN A 1 6   ? 58.180 6.992   40.247 1.00 14.09 ? 6    ASN A C   1 
ATOM   38   O  O   . ASN A 1 6   ? 57.971 5.957   39.611 1.00 11.44 ? 6    ASN A O   1 
ATOM   39   C  CB  . ASN A 1 6   ? 60.606 7.336   39.825 1.00 15.00 ? 6    ASN A CB  1 
ATOM   40   C  CG  . ASN A 1 6   ? 60.375 8.519   38.882 1.00 18.64 ? 6    ASN A CG  1 
ATOM   41   O  OD1 . ASN A 1 6   ? 60.177 8.346   37.682 1.00 21.36 ? 6    ASN A OD1 1 
ATOM   42   N  ND2 . ASN A 1 6   ? 60.396 9.729   39.436 1.00 20.25 ? 6    ASN A ND2 1 
ATOM   43   N  N   . VAL A 1 7   ? 57.265 7.947   40.404 1.00 14.60 ? 7    VAL A N   1 
ATOM   44   C  CA  . VAL A 1 7   ? 55.948 7.848   39.781 1.00 13.60 ? 7    VAL A CA  1 
ATOM   45   C  C   . VAL A 1 7   ? 56.070 8.476   38.393 1.00 13.65 ? 7    VAL A C   1 
ATOM   46   O  O   . VAL A 1 7   ? 56.406 9.657   38.268 1.00 14.19 ? 7    VAL A O   1 
ATOM   47   C  CB  . VAL A 1 7   ? 54.880 8.618   40.588 1.00 13.86 ? 7    VAL A CB  1 
ATOM   48   C  CG1 . VAL A 1 7   ? 53.535 8.552   39.865 1.00 12.45 ? 7    VAL A CG1 1 
ATOM   49   C  CG2 . VAL A 1 7   ? 54.751 8.021   41.993 1.00 12.93 ? 7    VAL A CG2 1 
ATOM   50   N  N   . GLU A 1 8   ? 55.809 7.692   37.350 1.00 14.27 ? 8    GLU A N   1 
ATOM   51   C  CA  . GLU A 1 8   ? 55.914 8.198   35.985 1.00 15.08 ? 8    GLU A CA  1 
ATOM   52   C  C   . GLU A 1 8   ? 54.612 8.856   35.535 1.00 16.04 ? 8    GLU A C   1 
ATOM   53   O  O   . GLU A 1 8   ? 53.638 8.175   35.214 1.00 15.85 ? 8    GLU A O   1 
ATOM   54   C  CB  . GLU A 1 8   ? 56.294 7.061   35.027 1.00 15.77 ? 8    GLU A CB  1 
ATOM   55   C  CG  . GLU A 1 8   ? 57.570 6.317   35.432 1.00 17.91 ? 8    GLU A CG  1 
ATOM   56   C  CD  . GLU A 1 8   ? 58.036 5.313   34.383 1.00 18.21 ? 8    GLU A CD  1 
ATOM   57   O  OE1 . GLU A 1 8   ? 58.811 4.404   34.742 1.00 18.64 ? 8    GLU A OE1 1 
ATOM   58   O  OE2 . GLU A 1 8   ? 57.637 5.431   33.203 1.00 17.26 ? 8    GLU A OE2 1 
ATOM   59   N  N   . TRP A 1 9   ? 54.612 10.186  35.512 1.00 15.84 ? 9    TRP A N   1 
ATOM   60   C  CA  . TRP A 1 9   ? 53.441 10.977  35.123 1.00 16.22 ? 9    TRP A CA  1 
ATOM   61   C  C   . TRP A 1 9   ? 52.792 10.561  33.800 1.00 15.88 ? 9    TRP A C   1 
ATOM   62   O  O   . TRP A 1 9   ? 51.564 10.554  33.682 1.00 14.44 ? 9    TRP A O   1 
ATOM   63   C  CB  . TRP A 1 9   ? 53.825 12.458  35.036 1.00 16.43 ? 9    TRP A CB  1 
ATOM   64   C  CG  . TRP A 1 9   ? 54.112 13.112  36.352 1.00 15.30 ? 9    TRP A CG  1 
ATOM   65   C  CD1 . TRP A 1 9   ? 54.441 12.498  37.529 1.00 17.16 ? 9    TRP A CD1 1 
ATOM   66   C  CD2 . TRP A 1 9   ? 54.130 14.518  36.613 1.00 16.53 ? 9    TRP A CD2 1 
ATOM   67   N  NE1 . TRP A 1 9   ? 54.661 13.439  38.510 1.00 18.17 ? 9    TRP A NE1 1 
ATOM   68   C  CE2 . TRP A 1 9   ? 54.478 14.687  37.973 1.00 17.21 ? 9    TRP A CE2 1 
ATOM   69   C  CE3 . TRP A 1 9   ? 53.886 15.654  35.829 1.00 15.76 ? 9    TRP A CE3 1 
ATOM   70   C  CZ2 . TRP A 1 9   ? 54.588 15.951  38.568 1.00 17.96 ? 9    TRP A CZ2 1 
ATOM   71   C  CZ3 . TRP A 1 9   ? 53.996 16.914  36.422 1.00 16.82 ? 9    TRP A CZ3 1 
ATOM   72   C  CH2 . TRP A 1 9   ? 54.344 17.048  37.778 1.00 18.03 ? 9    TRP A CH2 1 
ATOM   73   N  N   . ASN A 1 10  ? 53.617 10.220  32.813 1.00 16.16 ? 10   ASN A N   1 
ATOM   74   C  CA  . ASN A 1 10  ? 53.124 9.824   31.494 1.00 18.91 ? 10   ASN A CA  1 
ATOM   75   C  C   . ASN A 1 10  ? 52.219 8.597   31.485 1.00 17.56 ? 10   ASN A C   1 
ATOM   76   O  O   . ASN A 1 10  ? 51.424 8.411   30.562 1.00 18.19 ? 10   ASN A O   1 
ATOM   77   C  CB  . ASN A 1 10  ? 54.305 9.615   30.540 1.00 22.75 ? 10   ASN A CB  1 
ATOM   78   C  CG  . ASN A 1 10  ? 54.975 10.922  30.160 1.00 27.66 ? 10   ASN A CG  1 
ATOM   79   O  OD1 . ASN A 1 10  ? 56.021 10.935  29.510 1.00 33.73 ? 10   ASN A OD1 1 
ATOM   80   N  ND2 . ASN A 1 10  ? 54.367 12.034  30.560 1.00 29.05 ? 10   ASN A ND2 1 
ATOM   81   N  N   . GLY A 1 11  ? 52.329 7.761   32.509 1.00 17.64 ? 11   GLY A N   1 
ATOM   82   C  CA  . GLY A 1 11  ? 51.484 6.581   32.565 1.00 16.94 ? 11   GLY A CA  1 
ATOM   83   C  C   . GLY A 1 11  ? 50.199 6.819   33.342 1.00 15.96 ? 11   GLY A C   1 
ATOM   84   O  O   . GLY A 1 11  ? 49.274 6.010   33.289 1.00 16.19 ? 11   GLY A O   1 
ATOM   85   N  N   . LEU A 1 12  ? 50.137 7.936   34.057 1.00 15.04 ? 12   LEU A N   1 
ATOM   86   C  CA  . LEU A 1 12  ? 48.970 8.262   34.870 1.00 13.74 ? 12   LEU A CA  1 
ATOM   87   C  C   . LEU A 1 12  ? 47.815 8.841   34.074 1.00 14.58 ? 12   LEU A C   1 
ATOM   88   O  O   . LEU A 1 12  ? 48.016 9.550   33.092 1.00 13.83 ? 12   LEU A O   1 
ATOM   89   C  CB  . LEU A 1 12  ? 49.331 9.285   35.945 1.00 13.44 ? 12   LEU A CB  1 
ATOM   90   C  CG  . LEU A 1 12  ? 50.481 9.012   36.910 1.00 14.33 ? 12   LEU A CG  1 
ATOM   91   C  CD1 . LEU A 1 12  ? 50.645 10.231  37.810 1.00 13.10 ? 12   LEU A CD1 1 
ATOM   92   C  CD2 . LEU A 1 12  ? 50.207 7.760   37.728 1.00 10.87 ? 12   LEU A CD2 1 
ATOM   93   N  N   . PHE A 1 13  ? 46.599 8.536   34.510 1.00 13.62 ? 13   PHE A N   1 
ATOM   94   C  CA  . PHE A 1 13  ? 45.426 9.103   33.868 1.00 14.39 ? 13   PHE A CA  1 
ATOM   95   C  C   . PHE A 1 13  ? 44.133 8.813   34.590 1.00 14.07 ? 13   PHE A C   1 
ATOM   96   O  O   . PHE A 1 13  ? 43.946 7.740   35.163 1.00 14.96 ? 13   PHE A O   1 
ATOM   97   C  CB  . PHE A 1 13  ? 45.255 8.630   32.422 1.00 12.60 ? 13   PHE A CB  1 
ATOM   98   C  CG  . PHE A 1 13  ? 44.119 9.323   31.706 1.00 11.88 ? 13   PHE A CG  1 
ATOM   99   C  CD1 . PHE A 1 13  ? 44.312 10.568  31.112 1.00 12.50 ? 13   PHE A CD1 1 
ATOM   100  C  CD2 . PHE A 1 13  ? 42.837 8.773   31.703 1.00 12.69 ? 13   PHE A CD2 1 
ATOM   101  C  CE1 . PHE A 1 13  ? 43.244 11.262  30.530 1.00 13.72 ? 13   PHE A CE1 1 
ATOM   102  C  CE2 . PHE A 1 13  ? 41.756 9.462   31.122 1.00 13.84 ? 13   PHE A CE2 1 
ATOM   103  C  CZ  . PHE A 1 13  ? 41.963 10.703  30.540 1.00 13.07 ? 13   PHE A CZ  1 
ATOM   104  N  N   . HIS A 1 14  ? 43.253 9.806   34.558 1.00 13.61 ? 14   HIS A N   1 
ATOM   105  C  CA  . HIS A 1 14  ? 41.916 9.695   35.104 1.00 13.97 ? 14   HIS A CA  1 
ATOM   106  C  C   . HIS A 1 14  ? 41.075 10.882  34.686 1.00 12.79 ? 14   HIS A C   1 
ATOM   107  O  O   . HIS A 1 14  ? 41.562 12.003  34.561 1.00 11.72 ? 14   HIS A O   1 
ATOM   108  C  CB  . HIS A 1 14  ? 41.887 9.603   36.638 1.00 12.71 ? 14   HIS A CB  1 
ATOM   109  C  CG  . HIS A 1 14  ? 40.493 9.522   37.201 1.00 14.45 ? 14   HIS A CG  1 
ATOM   110  N  ND1 . HIS A 1 14  ? 39.740 10.640  37.499 1.00 13.40 ? 14   HIS A ND1 1 
ATOM   111  C  CD2 . HIS A 1 14  ? 39.698 8.456   37.464 1.00 11.93 ? 14   HIS A CD2 1 
ATOM   112  C  CE1 . HIS A 1 14  ? 38.545 10.266  37.922 1.00 11.18 ? 14   HIS A CE1 1 
ATOM   113  N  NE2 . HIS A 1 14  ? 38.492 8.946   37.909 1.00 13.94 ? 14   HIS A NE2 1 
ATOM   114  N  N   . ASP A 1 15  ? 39.811 10.593  34.419 1.00 13.14 ? 15   ASP A N   1 
ATOM   115  C  CA  . ASP A 1 15  ? 38.820 11.597  34.099 1.00 13.24 ? 15   ASP A CA  1 
ATOM   116  C  C   . ASP A 1 15  ? 37.522 10.833  34.290 1.00 14.94 ? 15   ASP A C   1 
ATOM   117  O  O   . ASP A 1 15  ? 37.559 9.639   34.609 1.00 15.31 ? 15   ASP A O   1 
ATOM   118  C  CB  . ASP A 1 15  ? 39.022 12.200  32.697 1.00 13.54 ? 15   ASP A CB  1 
ATOM   119  C  CG  . ASP A 1 15  ? 38.490 11.346  31.575 1.00 13.10 ? 15   ASP A CG  1 
ATOM   120  O  OD1 . ASP A 1 15  ? 38.059 10.194  31.788 1.00 14.18 ? 15   ASP A OD1 1 
ATOM   121  O  OD2 . ASP A 1 15  ? 38.524 11.869  30.447 1.00 16.62 ? 15   ASP A OD2 1 
ATOM   122  N  N   . GLN A 1 16  ? 36.377 11.475  34.129 1.00 12.36 ? 16   GLN A N   1 
ATOM   123  C  CA  . GLN A 1 16  ? 35.160 10.743  34.409 1.00 14.42 ? 16   GLN A CA  1 
ATOM   124  C  C   . GLN A 1 16  ? 34.494 10.060  33.226 1.00 13.55 ? 16   GLN A C   1 
ATOM   125  O  O   . GLN A 1 16  ? 33.275 9.901   33.195 1.00 14.95 ? 16   GLN A O   1 
ATOM   126  C  CB  . GLN A 1 16  ? 34.198 11.657  35.185 1.00 13.01 ? 16   GLN A CB  1 
ATOM   127  C  CG  . GLN A 1 16  ? 34.875 12.221  36.443 1.00 12.39 ? 16   GLN A CG  1 
ATOM   128  C  CD  . GLN A 1 16  ? 33.964 13.072  37.301 1.00 13.51 ? 16   GLN A CD  1 
ATOM   129  O  OE1 . GLN A 1 16  ? 33.257 13.949  36.798 1.00 15.81 ? 16   GLN A OE1 1 
ATOM   130  N  NE2 . GLN A 1 16  ? 33.988 12.832  38.607 1.00 10.33 ? 16   GLN A NE2 1 
ATOM   131  N  N   . GLY A 1 17  ? 35.323 9.630   32.274 1.00 15.27 ? 17   GLY A N   1 
ATOM   132  C  CA  . GLY A 1 17  ? 34.839 8.914   31.102 1.00 14.67 ? 17   GLY A CA  1 
ATOM   133  C  C   . GLY A 1 17  ? 34.457 7.504   31.526 1.00 15.61 ? 17   GLY A C   1 
ATOM   134  O  O   . GLY A 1 17  ? 34.827 7.075   32.623 1.00 15.45 ? 17   GLY A O   1 
ATOM   135  N  N   . PRO A 1 18  ? 33.738 6.746   30.679 1.00 16.06 ? 18   PRO A N   1 
ATOM   136  C  CA  . PRO A 1 18  ? 33.298 5.379   30.974 1.00 16.26 ? 18   PRO A CA  1 
ATOM   137  C  C   . PRO A 1 18  ? 34.327 4.400   31.544 1.00 15.84 ? 18   PRO A C   1 
ATOM   138  O  O   . PRO A 1 18  ? 34.008 3.610   32.428 1.00 15.73 ? 18   PRO A O   1 
ATOM   139  C  CB  . PRO A 1 18  ? 32.734 4.906   29.635 1.00 18.36 ? 18   PRO A CB  1 
ATOM   140  C  CG  . PRO A 1 18  ? 32.184 6.173   29.046 1.00 18.58 ? 18   PRO A CG  1 
ATOM   141  C  CD  . PRO A 1 18  ? 33.307 7.149   29.328 1.00 16.96 ? 18   PRO A CD  1 
ATOM   142  N  N   . LEU A 1 19  ? 35.551 4.444   31.034 1.00 17.49 ? 19   LEU A N   1 
ATOM   143  C  CA  . LEU A 1 19  ? 36.604 3.546   31.495 1.00 17.80 ? 19   LEU A CA  1 
ATOM   144  C  C   . LEU A 1 19  ? 37.097 3.822   32.910 1.00 17.66 ? 19   LEU A C   1 
ATOM   145  O  O   . LEU A 1 19  ? 37.701 2.953   33.537 1.00 18.46 ? 19   LEU A O   1 
ATOM   146  C  CB  . LEU A 1 19  ? 37.805 3.620   30.543 1.00 19.17 ? 19   LEU A CB  1 
ATOM   147  C  CG  . LEU A 1 19  ? 37.668 2.952   29.173 1.00 21.94 ? 19   LEU A CG  1 
ATOM   148  C  CD1 . LEU A 1 19  ? 38.735 3.475   28.220 1.00 21.90 ? 19   LEU A CD1 1 
ATOM   149  C  CD2 . LEU A 1 19  ? 37.779 1.446   29.347 1.00 23.67 ? 19   LEU A CD2 1 
ATOM   150  N  N   . PHE A 1 20  ? 36.821 5.012   33.427 1.00 17.20 ? 20   PHE A N   1 
ATOM   151  C  CA  . PHE A 1 20  ? 37.334 5.385   34.746 1.00 16.82 ? 20   PHE A CA  1 
ATOM   152  C  C   . PHE A 1 20  ? 36.336 5.749   35.838 1.00 15.67 ? 20   PHE A C   1 
ATOM   153  O  O   . PHE A 1 20  ? 36.728 5.928   36.987 1.00 16.45 ? 20   PHE A O   1 
ATOM   154  C  CB  . PHE A 1 20  ? 38.309 6.547   34.562 1.00 15.07 ? 20   PHE A CB  1 
ATOM   155  C  CG  . PHE A 1 20  ? 39.311 6.313   33.480 1.00 16.36 ? 20   PHE A CG  1 
ATOM   156  C  CD1 . PHE A 1 20  ? 40.442 5.536   33.715 1.00 16.87 ? 20   PHE A CD1 1 
ATOM   157  C  CD2 . PHE A 1 20  ? 39.096 6.816   32.198 1.00 16.80 ? 20   PHE A CD2 1 
ATOM   158  C  CE1 . PHE A 1 20  ? 41.342 5.262   32.685 1.00 16.40 ? 20   PHE A CE1 1 
ATOM   159  C  CE2 . PHE A 1 20  ? 39.991 6.545   31.164 1.00 13.80 ? 20   PHE A CE2 1 
ATOM   160  C  CZ  . PHE A 1 20  ? 41.112 5.768   31.408 1.00 14.54 ? 20   PHE A CZ  1 
ATOM   161  N  N   . ASP A 1 21  ? 35.059 5.854   35.487 1.00 14.79 ? 21   ASP A N   1 
ATOM   162  C  CA  . ASP A 1 21  ? 34.025 6.229   36.448 1.00 13.25 ? 21   ASP A CA  1 
ATOM   163  C  C   . ASP A 1 21  ? 32.748 5.474   36.086 1.00 13.39 ? 21   ASP A C   1 
ATOM   164  O  O   . ASP A 1 21  ? 32.237 5.619   34.980 1.00 11.41 ? 21   ASP A O   1 
ATOM   165  C  CB  . ASP A 1 21  ? 33.815 7.745   36.363 1.00 13.48 ? 21   ASP A CB  1 
ATOM   166  C  CG  . ASP A 1 21  ? 32.914 8.290   37.459 1.00 13.96 ? 21   ASP A CG  1 
ATOM   167  O  OD1 . ASP A 1 21  ? 33.079 9.483   37.806 1.00 11.76 ? 21   ASP A OD1 1 
ATOM   168  O  OD2 . ASP A 1 21  ? 32.042 7.552   37.962 1.00 15.42 ? 21   ASP A OD2 1 
ATOM   169  N  N   . ASN A 1 22  ? 32.233 4.665   37.010 1.00 13.38 ? 22   ASN A N   1 
ATOM   170  C  CA  . ASN A 1 22  ? 31.032 3.887   36.720 1.00 13.86 ? 22   ASN A CA  1 
ATOM   171  C  C   . ASN A 1 22  ? 29.740 4.639   36.988 1.00 15.15 ? 22   ASN A C   1 
ATOM   172  O  O   . ASN A 1 22  ? 28.658 4.147   36.666 1.00 14.95 ? 22   ASN A O   1 
ATOM   173  C  CB  . ASN A 1 22  ? 31.040 2.575   37.517 1.00 14.15 ? 22   ASN A CB  1 
ATOM   174  C  CG  . ASN A 1 22  ? 30.739 2.778   38.988 1.00 15.59 ? 22   ASN A CG  1 
ATOM   175  O  OD1 . ASN A 1 22  ? 31.054 3.820   39.571 1.00 16.42 ? 22   ASN A OD1 1 
ATOM   176  N  ND2 . ASN A 1 22  ? 30.136 1.770   39.603 1.00 16.45 ? 22   ASN A ND2 1 
ATOM   177  N  N   . ALA A 1 23  ? 29.849 5.830   37.568 1.00 13.97 ? 23   ALA A N   1 
ATOM   178  C  CA  . ALA A 1 23  ? 28.670 6.632   37.879 1.00 14.36 ? 23   ALA A CA  1 
ATOM   179  C  C   . ALA A 1 23  ? 28.955 8.132   37.767 1.00 13.03 ? 23   ALA A C   1 
ATOM   180  O  O   . ALA A 1 23  ? 29.091 8.828   38.775 1.00 13.50 ? 23   ALA A O   1 
ATOM   181  C  CB  . ALA A 1 23  ? 28.183 6.298   39.272 1.00 15.27 ? 23   ALA A CB  1 
ATOM   182  N  N   . PRO A 1 24  ? 29.042 8.649   36.530 1.00 13.51 ? 24   PRO A N   1 
ATOM   183  C  CA  . PRO A 1 24  ? 29.312 10.071  36.278 1.00 15.02 ? 24   PRO A CA  1 
ATOM   184  C  C   . PRO A 1 24  ? 28.206 11.041  36.722 1.00 14.68 ? 24   PRO A C   1 
ATOM   185  O  O   . PRO A 1 24  ? 28.470 12.213  36.989 1.00 15.66 ? 24   PRO A O   1 
ATOM   186  C  CB  . PRO A 1 24  ? 29.570 10.110  34.770 1.00 13.36 ? 24   PRO A CB  1 
ATOM   187  C  CG  . PRO A 1 24  ? 28.706 9.001   34.251 1.00 16.80 ? 24   PRO A CG  1 
ATOM   188  C  CD  . PRO A 1 24  ? 28.941 7.897   35.266 1.00 13.68 ? 24   PRO A CD  1 
ATOM   189  N  N   . GLU A 1 25  ? 26.973 10.555  36.797 1.00 14.35 ? 25   GLU A N   1 
ATOM   190  C  CA  . GLU A 1 25  ? 25.844 11.379  37.235 1.00 15.01 ? 25   GLU A CA  1 
ATOM   191  C  C   . GLU A 1 25  ? 25.037 10.533  38.219 1.00 16.10 ? 25   GLU A C   1 
ATOM   192  O  O   . GLU A 1 25  ? 23.922 10.084  37.925 1.00 16.18 ? 25   GLU A O   1 
ATOM   193  C  CB  . GLU A 1 25  ? 24.990 11.792  36.030 1.00 13.51 ? 25   GLU A CB  1 
ATOM   194  C  CG  . GLU A 1 25  ? 25.728 12.705  35.045 1.00 13.26 ? 25   GLU A CG  1 
ATOM   195  C  CD  . GLU A 1 25  ? 24.865 13.134  33.865 1.00 15.18 ? 25   GLU A CD  1 
ATOM   196  O  OE1 . GLU A 1 25  ? 24.513 12.271  33.031 1.00 15.34 ? 25   GLU A OE1 1 
ATOM   197  O  OE2 . GLU A 1 25  ? 24.535 14.337  33.776 1.00 14.49 ? 25   GLU A OE2 1 
ATOM   198  N  N   . PRO A 1 26  ? 25.601 10.308  39.416 1.00 14.55 ? 26   PRO A N   1 
ATOM   199  C  CA  . PRO A 1 26  ? 24.974 9.507   40.467 1.00 13.94 ? 26   PRO A CA  1 
ATOM   200  C  C   . PRO A 1 26  ? 23.865 10.187  41.255 1.00 14.19 ? 26   PRO A C   1 
ATOM   201  O  O   . PRO A 1 26  ? 23.809 11.413  41.357 1.00 14.75 ? 26   PRO A O   1 
ATOM   202  C  CB  . PRO A 1 26  ? 26.152 9.170   41.367 1.00 14.22 ? 26   PRO A CB  1 
ATOM   203  C  CG  . PRO A 1 26  ? 26.917 10.473  41.353 1.00 13.85 ? 26   PRO A CG  1 
ATOM   204  C  CD  . PRO A 1 26  ? 26.896 10.851  39.879 1.00 14.72 ? 26   PRO A CD  1 
ATOM   205  N  N   . THR A 1 27  ? 22.982 9.370   41.814 1.00 15.51 ? 27   THR A N   1 
ATOM   206  C  CA  . THR A 1 27  ? 21.914 9.884   42.652 1.00 16.40 ? 27   THR A CA  1 
ATOM   207  C  C   . THR A 1 27  ? 22.450 9.762   44.075 1.00 16.91 ? 27   THR A C   1 
ATOM   208  O  O   . THR A 1 27  ? 23.602 9.362   44.281 1.00 16.42 ? 27   THR A O   1 
ATOM   209  C  CB  . THR A 1 27  ? 20.636 9.044   42.535 1.00 18.97 ? 27   THR A CB  1 
ATOM   210  O  OG1 . THR A 1 27  ? 20.888 7.719   43.018 1.00 17.22 ? 27   THR A OG1 1 
ATOM   211  C  CG2 . THR A 1 27  ? 20.167 8.989   41.086 1.00 18.69 ? 27   THR A CG2 1 
ATOM   212  N  N   . SER A 1 28  ? 21.616 10.093  45.052 1.00 15.58 ? 28   SER A N   1 
ATOM   213  C  CA  . SER A 1 28  ? 22.007 10.024  46.456 1.00 17.92 ? 28   SER A CA  1 
ATOM   214  C  C   . SER A 1 28  ? 22.371 8.624   46.945 1.00 18.84 ? 28   SER A C   1 
ATOM   215  O  O   . SER A 1 28  ? 23.140 8.477   47.900 1.00 17.73 ? 28   SER A O   1 
ATOM   216  C  CB  . SER A 1 28  ? 20.876 10.555  47.338 1.00 15.95 ? 28   SER A CB  1 
ATOM   217  O  OG  . SER A 1 28  ? 20.649 11.925  47.109 1.00 21.08 ? 28   SER A OG  1 
ATOM   218  N  N   . THR A 1 29  ? 21.822 7.605   46.294 1.00 17.61 ? 29   THR A N   1 
ATOM   219  C  CA  . THR A 1 29  ? 22.047 6.222   46.708 1.00 19.62 ? 29   THR A CA  1 
ATOM   220  C  C   . THR A 1 29  ? 23.060 5.438   45.885 1.00 19.08 ? 29   THR A C   1 
ATOM   221  O  O   . THR A 1 29  ? 23.283 4.255   46.141 1.00 19.13 ? 29   THR A O   1 
ATOM   222  C  CB  . THR A 1 29  ? 20.720 5.428   46.687 1.00 19.45 ? 29   THR A CB  1 
ATOM   223  O  OG1 . THR A 1 29  ? 20.232 5.357   45.343 1.00 20.54 ? 29   THR A OG1 1 
ATOM   224  C  CG2 . THR A 1 29  ? 19.674 6.109   47.553 1.00 19.45 ? 29   THR A CG2 1 
ATOM   225  N  N   . GLN A 1 30  ? 23.679 6.083   44.904 1.00 18.09 ? 30   GLN A N   1 
ATOM   226  C  CA  . GLN A 1 30  ? 24.645 5.390   44.059 1.00 17.19 ? 30   GLN A CA  1 
ATOM   227  C  C   . GLN A 1 30  ? 26.096 5.688   44.399 1.00 17.65 ? 30   GLN A C   1 
ATOM   228  O  O   . GLN A 1 30  ? 26.503 6.848   44.453 1.00 14.48 ? 30   GLN A O   1 
ATOM   229  C  CB  . GLN A 1 30  ? 24.384 5.725   42.588 1.00 17.12 ? 30   GLN A CB  1 
ATOM   230  C  CG  . GLN A 1 30  ? 23.103 5.116   42.035 1.00 18.32 ? 30   GLN A CG  1 
ATOM   231  C  CD  . GLN A 1 30  ? 22.819 5.560   40.613 1.00 20.65 ? 30   GLN A CD  1 
ATOM   232  O  OE1 . GLN A 1 30  ? 22.405 4.762   39.770 1.00 25.33 ? 30   GLN A OE1 1 
ATOM   233  N  NE2 . GLN A 1 30  ? 23.030 6.837   40.343 1.00 17.89 ? 30   GLN A NE2 1 
ATOM   234  N  N   . SER A 1 31  ? 26.872 4.629   44.630 1.00 17.50 ? 31   SER A N   1 
ATOM   235  C  CA  . SER A 1 31  ? 28.290 4.767   44.944 1.00 17.31 ? 31   SER A CA  1 
ATOM   236  C  C   . SER A 1 31  ? 29.079 5.055   43.681 1.00 15.24 ? 31   SER A C   1 
ATOM   237  O  O   . SER A 1 31  ? 28.657 4.699   42.580 1.00 15.56 ? 31   SER A O   1 
ATOM   238  C  CB  . SER A 1 31  ? 28.834 3.485   45.575 1.00 16.48 ? 31   SER A CB  1 
ATOM   239  O  OG  . SER A 1 31  ? 28.468 3.407   46.938 1.00 27.73 ? 31   SER A OG  1 
ATOM   240  N  N   . VAL A 1 32  ? 30.240 5.681   43.842 1.00 14.88 ? 32   VAL A N   1 
ATOM   241  C  CA  . VAL A 1 32  ? 31.076 6.006   42.698 1.00 13.62 ? 32   VAL A CA  1 
ATOM   242  C  C   . VAL A 1 32  ? 32.405 5.260   42.733 1.00 14.48 ? 32   VAL A C   1 
ATOM   243  O  O   . VAL A 1 32  ? 33.255 5.507   43.598 1.00 14.63 ? 32   VAL A O   1 
ATOM   244  C  CB  . VAL A 1 32  ? 31.353 7.519   42.625 1.00 15.08 ? 32   VAL A CB  1 
ATOM   245  C  CG1 . VAL A 1 32  ? 32.242 7.833   41.415 1.00 12.79 ? 32   VAL A CG1 1 
ATOM   246  C  CG2 . VAL A 1 32  ? 30.038 8.279   42.528 1.00 11.21 ? 32   VAL A CG2 1 
ATOM   247  N  N   . THR A 1 33  ? 32.574 4.333   41.797 1.00 13.52 ? 33   THR A N   1 
ATOM   248  C  CA  . THR A 1 33  ? 33.809 3.573   41.711 1.00 13.86 ? 33   THR A CA  1 
ATOM   249  C  C   . THR A 1 33  ? 34.703 4.209   40.654 1.00 14.90 ? 33   THR A C   1 
ATOM   250  O  O   . THR A 1 33  ? 34.332 4.323   39.479 1.00 14.08 ? 33   THR A O   1 
ATOM   251  C  CB  . THR A 1 33  ? 33.529 2.099   41.379 1.00 13.04 ? 33   THR A CB  1 
ATOM   252  O  OG1 . THR A 1 33  ? 32.852 1.498   42.491 1.00 15.05 ? 33   THR A OG1 1 
ATOM   253  C  CG2 . THR A 1 33  ? 34.843 1.340   41.112 1.00 12.89 ? 33   THR A CG2 1 
ATOM   254  N  N   . LEU A 1 34  ? 35.885 4.631   41.094 1.00 13.84 ? 34   LEU A N   1 
ATOM   255  C  CA  . LEU A 1 34  ? 36.856 5.289   40.230 1.00 14.64 ? 34   LEU A CA  1 
ATOM   256  C  C   . LEU A 1 34  ? 38.041 4.383   39.925 1.00 15.74 ? 34   LEU A C   1 
ATOM   257  O  O   . LEU A 1 34  ? 38.430 3.557   40.748 1.00 16.23 ? 34   LEU A O   1 
ATOM   258  C  CB  . LEU A 1 34  ? 37.369 6.563   40.916 1.00 13.28 ? 34   LEU A CB  1 
ATOM   259  C  CG  . LEU A 1 34  ? 36.299 7.541   41.415 1.00 14.31 ? 34   LEU A CG  1 
ATOM   260  C  CD1 . LEU A 1 34  ? 36.921 8.568   42.358 1.00 11.21 ? 34   LEU A CD1 1 
ATOM   261  C  CD2 . LEU A 1 34  ? 35.629 8.215   40.226 1.00 11.78 ? 34   LEU A CD2 1 
ATOM   262  N  N   . LYS A 1 35  ? 38.607 4.536   38.734 1.00 15.12 ? 35   LYS A N   1 
ATOM   263  C  CA  . LYS A 1 35  ? 39.774 3.759   38.347 1.00 15.08 ? 35   LYS A CA  1 
ATOM   264  C  C   . LYS A 1 35  ? 40.861 4.736   37.930 1.00 15.81 ? 35   LYS A C   1 
ATOM   265  O  O   . LYS A 1 35  ? 40.608 5.669   37.174 1.00 16.07 ? 35   LYS A O   1 
ATOM   266  C  CB  . LYS A 1 35  ? 39.453 2.817   37.185 1.00 17.51 ? 35   LYS A CB  1 
ATOM   267  C  CG  . LYS A 1 35  ? 38.523 1.669   37.557 1.00 21.04 ? 35   LYS A CG  1 
ATOM   268  C  CD  . LYS A 1 35  ? 38.369 0.700   36.398 1.00 22.79 ? 35   LYS A CD  1 
ATOM   269  C  CE  . LYS A 1 35  ? 37.486 -0.475  36.772 1.00 23.63 ? 35   LYS A CE  1 
ATOM   270  N  NZ  . LYS A 1 35  ? 37.397 -1.442  35.642 1.00 26.52 ? 35   LYS A NZ  1 
ATOM   271  N  N   . LEU A 1 36  ? 42.065 4.531   38.454 1.00 15.42 ? 36   LEU A N   1 
ATOM   272  C  CA  . LEU A 1 36  ? 43.210 5.377   38.134 1.00 14.80 ? 36   LEU A CA  1 
ATOM   273  C  C   . LEU A 1 36  ? 44.218 4.555   37.339 1.00 13.99 ? 36   LEU A C   1 
ATOM   274  O  O   . LEU A 1 36  ? 44.626 3.477   37.772 1.00 14.05 ? 36   LEU A O   1 
ATOM   275  C  CB  . LEU A 1 36  ? 43.876 5.879   39.418 1.00 14.37 ? 36   LEU A CB  1 
ATOM   276  C  CG  . LEU A 1 36  ? 45.231 6.578   39.249 1.00 15.90 ? 36   LEU A CG  1 
ATOM   277  C  CD1 . LEU A 1 36  ? 45.047 7.906   38.541 1.00 15.23 ? 36   LEU A CD1 1 
ATOM   278  C  CD2 . LEU A 1 36  ? 45.869 6.792   40.615 1.00 15.88 ? 36   LEU A CD2 1 
ATOM   279  N  N   . ARG A 1 37  ? 44.624 5.059   36.183 1.00 12.46 ? 37   ARG A N   1 
ATOM   280  C  CA  . ARG A 1 37  ? 45.590 4.342   35.364 1.00 14.23 ? 37   ARG A CA  1 
ATOM   281  C  C   . ARG A 1 37  ? 47.030 4.737   35.701 1.00 15.06 ? 37   ARG A C   1 
ATOM   282  O  O   . ARG A 1 37  ? 47.303 5.888   36.041 1.00 13.76 ? 37   ARG A O   1 
ATOM   283  C  CB  . ARG A 1 37  ? 45.345 4.629   33.881 1.00 14.59 ? 37   ARG A CB  1 
ATOM   284  C  CG  . ARG A 1 37  ? 46.118 3.707   32.944 1.00 13.99 ? 37   ARG A CG  1 
ATOM   285  C  CD  . ARG A 1 37  ? 46.220 4.283   31.539 1.00 14.75 ? 37   ARG A CD  1 
ATOM   286  N  NE  . ARG A 1 37  ? 47.147 5.410   31.475 1.00 13.68 ? 37   ARG A NE  1 
ATOM   287  C  CZ  . ARG A 1 37  ? 47.544 5.990   30.347 1.00 15.30 ? 37   ARG A CZ  1 
ATOM   288  N  NH1 . ARG A 1 37  ? 47.095 5.544   29.183 1.00 17.36 ? 37   ARG A NH1 1 
ATOM   289  N  NH2 . ARG A 1 37  ? 48.387 7.020   30.378 1.00 13.86 ? 37   ARG A NH2 1 
ATOM   290  N  N   . THR A 1 38  ? 47.942 3.770   35.607 1.00 15.55 ? 38   THR A N   1 
ATOM   291  C  CA  . THR A 1 38  ? 49.368 4.009   35.837 1.00 15.42 ? 38   THR A CA  1 
ATOM   292  C  C   . THR A 1 38  ? 50.084 3.032   34.921 1.00 16.32 ? 38   THR A C   1 
ATOM   293  O  O   . THR A 1 38  ? 49.453 2.128   34.373 1.00 14.84 ? 38   THR A O   1 
ATOM   294  C  CB  . THR A 1 38  ? 49.824 3.694   37.290 1.00 16.38 ? 38   THR A CB  1 
ATOM   295  O  OG1 . THR A 1 38  ? 49.798 2.275   37.509 1.00 17.38 ? 38   THR A OG1 1 
ATOM   296  C  CG2 . THR A 1 38  ? 48.929 4.388   38.311 1.00 13.83 ? 38   THR A CG2 1 
ATOM   297  N  N   . PHE A 1 39  ? 51.386 3.216   34.722 1.00 15.43 ? 39   PHE A N   1 
ATOM   298  C  CA  . PHE A 1 39  ? 52.120 2.262   33.901 1.00 14.71 ? 39   PHE A CA  1 
ATOM   299  C  C   . PHE A 1 39  ? 52.097 0.993   34.733 1.00 15.21 ? 39   PHE A C   1 
ATOM   300  O  O   . PHE A 1 39  ? 52.004 1.058   35.961 1.00 14.07 ? 39   PHE A O   1 
ATOM   301  C  CB  . PHE A 1 39  ? 53.567 2.718   33.679 1.00 14.46 ? 39   PHE A CB  1 
ATOM   302  C  CG  . PHE A 1 39  ? 53.746 3.604   32.484 1.00 14.76 ? 39   PHE A CG  1 
ATOM   303  C  CD1 . PHE A 1 39  ? 54.466 4.789   32.584 1.00 14.96 ? 39   PHE A CD1 1 
ATOM   304  C  CD2 . PHE A 1 39  ? 53.203 3.251   31.250 1.00 17.91 ? 39   PHE A CD2 1 
ATOM   305  C  CE1 . PHE A 1 39  ? 54.646 5.612   31.477 1.00 14.85 ? 39   PHE A CE1 1 
ATOM   306  C  CE2 . PHE A 1 39  ? 53.378 4.070   30.135 1.00 17.23 ? 39   PHE A CE2 1 
ATOM   307  C  CZ  . PHE A 1 39  ? 54.102 5.254   30.251 1.00 17.95 ? 39   PHE A CZ  1 
ATOM   308  N  N   . LYS A 1 40  ? 52.170 -0.159  34.076 1.00 16.28 ? 40   LYS A N   1 
ATOM   309  C  CA  . LYS A 1 40  ? 52.152 -1.430  34.779 1.00 17.54 ? 40   LYS A CA  1 
ATOM   310  C  C   . LYS A 1 40  ? 53.348 -1.552  35.729 1.00 18.17 ? 40   LYS A C   1 
ATOM   311  O  O   . LYS A 1 40  ? 54.490 -1.314  35.330 1.00 19.04 ? 40   LYS A O   1 
ATOM   312  C  CB  . LYS A 1 40  ? 52.176 -2.580  33.769 1.00 18.18 ? 40   LYS A CB  1 
ATOM   313  C  CG  . LYS A 1 40  ? 52.025 -3.949  34.403 1.00 20.44 ? 40   LYS A CG  1 
ATOM   314  C  CD  . LYS A 1 40  ? 52.150 -5.050  33.360 1.00 23.45 ? 40   LYS A CD  1 
ATOM   315  C  CE  . LYS A 1 40  ? 51.984 -6.423  33.996 1.00 24.13 ? 40   LYS A CE  1 
ATOM   316  N  NZ  . LYS A 1 40  ? 52.983 -6.650  35.078 1.00 27.90 ? 40   LYS A NZ  1 
ATOM   317  N  N   . GLY A 1 41  ? 53.073 -1.921  36.978 1.00 17.96 ? 41   GLY A N   1 
ATOM   318  C  CA  . GLY A 1 41  ? 54.120 -2.085  37.978 1.00 18.73 ? 41   GLY A CA  1 
ATOM   319  C  C   . GLY A 1 41  ? 54.889 -0.830  38.358 1.00 18.65 ? 41   GLY A C   1 
ATOM   320  O  O   . GLY A 1 41  ? 55.971 -0.909  38.944 1.00 18.30 ? 41   GLY A O   1 
ATOM   321  N  N   . ASP A 1 42  ? 54.325 0.334   38.055 1.00 16.76 ? 42   ASP A N   1 
ATOM   322  C  CA  . ASP A 1 42  ? 54.991 1.603   38.343 1.00 16.13 ? 42   ASP A CA  1 
ATOM   323  C  C   . ASP A 1 42  ? 54.921 2.118   39.788 1.00 15.49 ? 42   ASP A C   1 
ATOM   324  O  O   . ASP A 1 42  ? 55.845 2.793   40.249 1.00 15.52 ? 42   ASP A O   1 
ATOM   325  C  CB  . ASP A 1 42  ? 54.440 2.675   37.392 1.00 17.39 ? 42   ASP A CB  1 
ATOM   326  C  CG  . ASP A 1 42  ? 55.098 4.031   37.582 1.00 18.40 ? 42   ASP A CG  1 
ATOM   327  O  OD1 . ASP A 1 42  ? 56.347 4.089   37.569 1.00 16.70 ? 42   ASP A OD1 1 
ATOM   328  O  OD2 . ASP A 1 42  ? 54.364 5.040   37.729 1.00 12.82 ? 42   ASP A OD2 1 
ATOM   329  N  N   . ILE A 1 43  ? 53.851 1.794   40.510 1.00 14.20 ? 43   ILE A N   1 
ATOM   330  C  CA  . ILE A 1 43  ? 53.681 2.307   41.872 1.00 14.75 ? 43   ILE A CA  1 
ATOM   331  C  C   . ILE A 1 43  ? 53.554 1.265   42.983 1.00 14.89 ? 43   ILE A C   1 
ATOM   332  O  O   . ILE A 1 43  ? 53.489 0.063   42.720 1.00 15.32 ? 43   ILE A O   1 
ATOM   333  C  CB  . ILE A 1 43  ? 52.441 3.239   41.944 1.00 14.67 ? 43   ILE A CB  1 
ATOM   334  C  CG1 . ILE A 1 43  ? 51.146 2.417   41.872 1.00 15.92 ? 43   ILE A CG1 1 
ATOM   335  C  CG2 . ILE A 1 43  ? 52.469 4.223   40.781 1.00 13.45 ? 43   ILE A CG2 1 
ATOM   336  C  CD1 . ILE A 1 43  ? 49.876 3.248   42.112 1.00 14.47 ? 43   ILE A CD1 1 
ATOM   337  N  N   . THR A 1 44  ? 53.520 1.744   44.226 1.00 14.00 ? 44   THR A N   1 
ATOM   338  C  CA  . THR A 1 44  ? 53.380 0.877   45.398 1.00 15.76 ? 44   THR A CA  1 
ATOM   339  C  C   . THR A 1 44  ? 52.018 1.081   46.077 1.00 15.30 ? 44   THR A C   1 
ATOM   340  O  O   . THR A 1 44  ? 51.477 0.156   46.685 1.00 16.38 ? 44   THR A O   1 
ATOM   341  C  CB  . THR A 1 44  ? 54.508 1.134   46.446 1.00 16.83 ? 44   THR A CB  1 
ATOM   342  O  OG1 . THR A 1 44  ? 54.616 2.537   46.705 1.00 15.50 ? 44   THR A OG1 1 
ATOM   343  C  CG2 . THR A 1 44  ? 55.850 0.609   45.941 1.00 14.59 ? 44   THR A CG2 1 
ATOM   344  N  N   . SER A 1 45  ? 51.471 2.292   45.987 1.00 14.92 ? 45   SER A N   1 
ATOM   345  C  CA  . SER A 1 45  ? 50.162 2.576   46.577 1.00 15.87 ? 45   SER A CA  1 
ATOM   346  C  C   . SER A 1 45  ? 49.536 3.847   46.011 1.00 15.83 ? 45   SER A C   1 
ATOM   347  O  O   . SER A 1 45  ? 50.230 4.729   45.506 1.00 15.99 ? 45   SER A O   1 
ATOM   348  C  CB  . SER A 1 45  ? 50.251 2.686   48.111 1.00 15.83 ? 45   SER A CB  1 
ATOM   349  O  OG  . SER A 1 45  ? 50.994 3.821   48.530 1.00 12.93 ? 45   SER A OG  1 
ATOM   350  N  N   . ALA A 1 46  ? 48.214 3.923   46.085 1.00 15.34 ? 46   ALA A N   1 
ATOM   351  C  CA  . ALA A 1 46  ? 47.486 5.089   45.601 1.00 14.58 ? 46   ALA A CA  1 
ATOM   352  C  C   . ALA A 1 46  ? 46.296 5.281   46.522 1.00 15.05 ? 46   ALA A C   1 
ATOM   353  O  O   . ALA A 1 46  ? 45.769 4.312   47.078 1.00 16.37 ? 46   ALA A O   1 
ATOM   354  C  CB  . ALA A 1 46  ? 47.021 4.875   44.168 1.00 12.54 ? 46   ALA A CB  1 
ATOM   355  N  N   . ASN A 1 47  ? 45.871 6.528   46.680 1.00 14.90 ? 47   ASN A N   1 
ATOM   356  C  CA  . ASN A 1 47  ? 44.751 6.830   47.560 1.00 15.21 ? 47   ASN A CA  1 
ATOM   357  C  C   . ASN A 1 47  ? 43.861 7.913   46.985 1.00 14.19 ? 47   ASN A C   1 
ATOM   358  O  O   . ASN A 1 47  ? 44.343 8.862   46.369 1.00 13.85 ? 47   ASN A O   1 
ATOM   359  C  CB  . ASN A 1 47  ? 45.267 7.311   48.915 1.00 12.81 ? 47   ASN A CB  1 
ATOM   360  C  CG  . ASN A 1 47  ? 46.193 6.313   49.575 1.00 17.59 ? 47   ASN A CG  1 
ATOM   361  O  OD1 . ASN A 1 47  ? 45.761 5.252   50.019 1.00 15.03 ? 47   ASN A OD1 1 
ATOM   362  N  ND2 . ASN A 1 47  ? 47.480 6.650   49.637 1.00 16.12 ? 47   ASN A ND2 1 
ATOM   363  N  N   . ILE A 1 48  ? 42.559 7.762   47.191 1.00 15.65 ? 48   ILE A N   1 
ATOM   364  C  CA  . ILE A 1 48  ? 41.605 8.766   46.746 1.00 15.03 ? 48   ILE A CA  1 
ATOM   365  C  C   . ILE A 1 48  ? 41.385 9.667   47.954 1.00 13.33 ? 48   ILE A C   1 
ATOM   366  O  O   . ILE A 1 48  ? 41.117 9.189   49.053 1.00 14.51 ? 48   ILE A O   1 
ATOM   367  C  CB  . ILE A 1 48  ? 40.241 8.158   46.370 1.00 17.10 ? 48   ILE A CB  1 
ATOM   368  C  CG1 . ILE A 1 48  ? 40.395 7.172   45.211 1.00 17.34 ? 48   ILE A CG1 1 
ATOM   369  C  CG2 . ILE A 1 48  ? 39.273 9.270   45.980 1.00 15.45 ? 48   ILE A CG2 1 
ATOM   370  C  CD1 . ILE A 1 48  ? 39.135 6.382   44.938 1.00 18.35 ? 48   ILE A CD1 1 
ATOM   371  N  N   . LYS A 1 49  ? 41.518 10.969  47.762 1.00 13.49 ? 49   LYS A N   1 
ATOM   372  C  CA  . LYS A 1 49  ? 41.301 11.897  48.857 1.00 12.20 ? 49   LYS A CA  1 
ATOM   373  C  C   . LYS A 1 49  ? 40.138 12.782  48.435 1.00 11.89 ? 49   LYS A C   1 
ATOM   374  O  O   . LYS A 1 49  ? 40.215 13.442  47.403 1.00 12.37 ? 49   LYS A O   1 
ATOM   375  C  CB  . LYS A 1 49  ? 42.551 12.747  49.094 1.00 9.18  ? 49   LYS A CB  1 
ATOM   376  C  CG  . LYS A 1 49  ? 42.421 13.716  50.258 1.00 12.69 ? 49   LYS A CG  1 
ATOM   377  C  CD  . LYS A 1 49  ? 43.709 14.499  50.466 1.00 12.12 ? 49   LYS A CD  1 
ATOM   378  C  CE  . LYS A 1 49  ? 43.591 15.472  51.628 1.00 15.91 ? 49   LYS A CE  1 
ATOM   379  N  NZ  . LYS A 1 49  ? 44.842 16.269  51.810 1.00 13.99 ? 49   LYS A NZ  1 
ATOM   380  N  N   . TYR A 1 50  ? 39.056 12.789  49.206 1.00 11.65 ? 50   TYR A N   1 
ATOM   381  C  CA  . TYR A 1 50  ? 37.925 13.626  48.825 1.00 14.29 ? 50   TYR A CA  1 
ATOM   382  C  C   . TYR A 1 50  ? 37.387 14.492  49.945 1.00 14.09 ? 50   TYR A C   1 
ATOM   383  O  O   . TYR A 1 50  ? 37.350 14.092  51.108 1.00 15.14 ? 50   TYR A O   1 
ATOM   384  C  CB  . TYR A 1 50  ? 36.787 12.775  48.226 1.00 13.40 ? 50   TYR A CB  1 
ATOM   385  C  CG  . TYR A 1 50  ? 35.976 11.945  49.208 1.00 14.64 ? 50   TYR A CG  1 
ATOM   386  C  CD1 . TYR A 1 50  ? 34.918 12.506  49.933 1.00 14.19 ? 50   TYR A CD1 1 
ATOM   387  C  CD2 . TYR A 1 50  ? 36.256 10.591  49.397 1.00 13.60 ? 50   TYR A CD2 1 
ATOM   388  C  CE1 . TYR A 1 50  ? 34.159 11.724  50.824 1.00 14.48 ? 50   TYR A CE1 1 
ATOM   389  C  CE2 . TYR A 1 50  ? 35.511 9.810   50.278 1.00 12.15 ? 50   TYR A CE2 1 
ATOM   390  C  CZ  . TYR A 1 50  ? 34.470 10.376  50.987 1.00 13.58 ? 50   TYR A CZ  1 
ATOM   391  O  OH  . TYR A 1 50  ? 33.759 9.589   51.862 1.00 12.15 ? 50   TYR A OH  1 
ATOM   392  N  N   . TRP A 1 51  ? 36.995 15.701  49.573 1.00 15.03 ? 51   TRP A N   1 
ATOM   393  C  CA  . TRP A 1 51  ? 36.415 16.652  50.503 1.00 14.49 ? 51   TRP A CA  1 
ATOM   394  C  C   . TRP A 1 51  ? 34.911 16.406  50.457 1.00 14.95 ? 51   TRP A C   1 
ATOM   395  O  O   . TRP A 1 51  ? 34.334 16.313  49.374 1.00 14.75 ? 51   TRP A O   1 
ATOM   396  C  CB  . TRP A 1 51  ? 36.737 18.076  50.045 1.00 14.19 ? 51   TRP A CB  1 
ATOM   397  C  CG  . TRP A 1 51  ? 36.092 19.144  50.862 1.00 15.48 ? 51   TRP A CG  1 
ATOM   398  C  CD1 . TRP A 1 51  ? 34.869 19.723  50.650 1.00 15.25 ? 51   TRP A CD1 1 
ATOM   399  C  CD2 . TRP A 1 51  ? 36.616 19.737  52.054 1.00 16.54 ? 51   TRP A CD2 1 
ATOM   400  N  NE1 . TRP A 1 51  ? 34.602 20.641  51.639 1.00 16.42 ? 51   TRP A NE1 1 
ATOM   401  C  CE2 . TRP A 1 51  ? 35.658 20.668  52.515 1.00 17.47 ? 51   TRP A CE2 1 
ATOM   402  C  CE3 . TRP A 1 51  ? 37.803 19.568  52.781 1.00 17.55 ? 51   TRP A CE3 1 
ATOM   403  C  CZ2 . TRP A 1 51  ? 35.851 21.429  53.671 1.00 17.64 ? 51   TRP A CZ2 1 
ATOM   404  C  CZ3 . TRP A 1 51  ? 37.994 20.324  53.931 1.00 18.41 ? 51   TRP A CZ3 1 
ATOM   405  C  CH2 . TRP A 1 51  ? 37.020 21.244  54.365 1.00 17.87 ? 51   TRP A CH2 1 
ATOM   406  N  N   . ASP A 1 52  ? 34.280 16.269  51.620 1.00 14.20 ? 52   ASP A N   1 
ATOM   407  C  CA  . ASP A 1 52  ? 32.838 16.047  51.664 1.00 14.18 ? 52   ASP A CA  1 
ATOM   408  C  C   . ASP A 1 52  ? 32.178 17.290  52.239 1.00 13.98 ? 52   ASP A C   1 
ATOM   409  O  O   . ASP A 1 52  ? 32.470 17.697  53.370 1.00 12.31 ? 52   ASP A O   1 
ATOM   410  C  CB  . ASP A 1 52  ? 32.499 14.819  52.521 1.00 16.16 ? 52   ASP A CB  1 
ATOM   411  C  CG  . ASP A 1 52  ? 31.058 14.350  52.332 1.00 16.91 ? 52   ASP A CG  1 
ATOM   412  O  OD1 . ASP A 1 52  ? 30.731 13.229  52.767 1.00 19.40 ? 52   ASP A OD1 1 
ATOM   413  O  OD2 . ASP A 1 52  ? 30.243 15.096  51.750 1.00 17.05 ? 52   ASP A OD2 1 
ATOM   414  N  N   . THR A 1 53  ? 31.307 17.910  51.447 1.00 12.63 ? 53   THR A N   1 
ATOM   415  C  CA  . THR A 1 53  ? 30.614 19.108  51.892 1.00 14.85 ? 53   THR A CA  1 
ATOM   416  C  C   . THR A 1 53  ? 29.635 18.785  53.016 1.00 14.97 ? 53   THR A C   1 
ATOM   417  O  O   . THR A 1 53  ? 29.142 19.685  53.685 1.00 15.81 ? 53   THR A O   1 
ATOM   418  C  CB  . THR A 1 53  ? 29.846 19.796  50.732 1.00 14.60 ? 53   THR A CB  1 
ATOM   419  O  OG1 . THR A 1 53  ? 28.956 18.858  50.116 1.00 14.69 ? 53   THR A OG1 1 
ATOM   420  C  CG2 . THR A 1 53  ? 30.825 20.330  49.684 1.00 14.60 ? 53   THR A CG2 1 
ATOM   421  N  N   . ALA A 1 54  ? 29.351 17.503  53.231 1.00 16.97 ? 54   ALA A N   1 
ATOM   422  C  CA  . ALA A 1 54  ? 28.426 17.122  54.297 1.00 17.53 ? 54   ALA A CA  1 
ATOM   423  C  C   . ALA A 1 54  ? 29.031 17.395  55.678 1.00 18.83 ? 54   ALA A C   1 
ATOM   424  O  O   . ALA A 1 54  ? 28.311 17.697  56.629 1.00 18.05 ? 54   ALA A O   1 
ATOM   425  C  CB  . ALA A 1 54  ? 28.046 15.654  54.173 1.00 18.11 ? 54   ALA A CB  1 
ATOM   426  N  N   . ASP A 1 55  ? 30.351 17.284  55.791 1.00 20.36 ? 55   ASP A N   1 
ATOM   427  C  CA  . ASP A 1 55  ? 31.007 17.539  57.071 1.00 19.87 ? 55   ASP A CA  1 
ATOM   428  C  C   . ASP A 1 55  ? 32.227 18.449  56.979 1.00 19.63 ? 55   ASP A C   1 
ATOM   429  O  O   . ASP A 1 55  ? 32.969 18.600  57.955 1.00 19.54 ? 55   ASP A O   1 
ATOM   430  C  CB  . ASP A 1 55  ? 31.403 16.225  57.748 1.00 22.55 ? 55   ASP A CB  1 
ATOM   431  C  CG  . ASP A 1 55  ? 32.314 15.367  56.888 1.00 23.36 ? 55   ASP A CG  1 
ATOM   432  O  OD1 . ASP A 1 55  ? 32.858 15.866  55.877 1.00 22.66 ? 55   ASP A OD1 1 
ATOM   433  O  OD2 . ASP A 1 55  ? 32.491 14.184  57.240 1.00 26.44 ? 55   ASP A OD2 1 
ATOM   434  N  N   . ASN A 1 56  ? 32.430 19.063  55.818 1.00 18.49 ? 56   ASN A N   1 
ATOM   435  C  CA  . ASN A 1 56  ? 33.561 19.965  55.618 1.00 20.66 ? 56   ASN A CA  1 
ATOM   436  C  C   . ASN A 1 56  ? 34.879 19.373  56.114 1.00 20.70 ? 56   ASN A C   1 
ATOM   437  O  O   . ASN A 1 56  ? 35.546 19.952  56.969 1.00 19.34 ? 56   ASN A O   1 
ATOM   438  C  CB  . ASN A 1 56  ? 33.309 21.295  56.334 1.00 22.85 ? 56   ASN A CB  1 
ATOM   439  C  CG  . ASN A 1 56  ? 32.218 22.118  55.673 1.00 26.23 ? 56   ASN A CG  1 
ATOM   440  O  OD1 . ASN A 1 56  ? 31.773 23.126  56.219 1.00 30.26 ? 56   ASN A OD1 1 
ATOM   441  N  ND2 . ASN A 1 56  ? 31.787 21.697  54.492 1.00 26.24 ? 56   ASN A ND2 1 
ATOM   442  N  N   . ALA A 1 57  ? 35.250 18.220  55.572 1.00 20.80 ? 57   ALA A N   1 
ATOM   443  C  CA  . ALA A 1 57  ? 36.496 17.563  55.963 1.00 20.25 ? 57   ALA A CA  1 
ATOM   444  C  C   . ALA A 1 57  ? 36.922 16.601  54.871 1.00 19.47 ? 57   ALA A C   1 
ATOM   445  O  O   . ALA A 1 57  ? 36.110 16.206  54.034 1.00 16.96 ? 57   ALA A O   1 
ATOM   446  C  CB  . ALA A 1 57  ? 36.305 16.805  57.276 1.00 21.49 ? 57   ALA A CB  1 
ATOM   447  N  N   . PHE A 1 58  ? 38.200 16.231  54.882 1.00 19.03 ? 58   PHE A N   1 
ATOM   448  C  CA  . PHE A 1 58  ? 38.737 15.298  53.898 1.00 17.00 ? 58   PHE A CA  1 
ATOM   449  C  C   . PHE A 1 58  ? 38.530 13.855  54.347 1.00 17.81 ? 58   PHE A C   1 
ATOM   450  O  O   . PHE A 1 58  ? 38.504 13.562  55.545 1.00 17.61 ? 58   PHE A O   1 
ATOM   451  C  CB  . PHE A 1 58  ? 40.232 15.553  53.684 1.00 16.71 ? 58   PHE A CB  1 
ATOM   452  C  CG  . PHE A 1 58  ? 40.533 16.728  52.788 1.00 17.52 ? 58   PHE A CG  1 
ATOM   453  C  CD1 . PHE A 1 58  ? 41.142 17.871  53.296 1.00 17.30 ? 58   PHE A CD1 1 
ATOM   454  C  CD2 . PHE A 1 58  ? 40.235 16.676  51.428 1.00 16.30 ? 58   PHE A CD2 1 
ATOM   455  C  CE1 . PHE A 1 58  ? 41.458 18.946  52.463 1.00 16.73 ? 58   PHE A CE1 1 
ATOM   456  C  CE2 . PHE A 1 58  ? 40.545 17.746  50.582 1.00 16.81 ? 58   PHE A CE2 1 
ATOM   457  C  CZ  . PHE A 1 58  ? 41.159 18.883  51.100 1.00 18.27 ? 58   PHE A CZ  1 
ATOM   458  N  N   . HIS A 1 59  ? 38.383 12.957  53.376 1.00 16.42 ? 59   HIS A N   1 
ATOM   459  C  CA  . HIS A 1 59  ? 38.187 11.541  53.651 1.00 17.09 ? 59   HIS A CA  1 
ATOM   460  C  C   . HIS A 1 59  ? 39.152 10.753  52.782 1.00 17.11 ? 59   HIS A C   1 
ATOM   461  O  O   . HIS A 1 59  ? 39.437 11.131  51.647 1.00 17.88 ? 59   HIS A O   1 
ATOM   462  C  CB  . HIS A 1 59  ? 36.727 11.174  53.394 1.00 15.96 ? 59   HIS A CB  1 
ATOM   463  C  CG  . HIS A 1 59  ? 35.774 11.961  54.242 1.00 18.04 ? 59   HIS A CG  1 
ATOM   464  N  ND1 . HIS A 1 59  ? 35.463 11.605  55.537 1.00 16.14 ? 59   HIS A ND1 1 
ATOM   465  C  CD2 . HIS A 1 59  ? 35.144 13.139  54.015 1.00 15.57 ? 59   HIS A CD2 1 
ATOM   466  C  CE1 . HIS A 1 59  ? 34.686 12.530  56.072 1.00 18.10 ? 59   HIS A CE1 1 
ATOM   467  N  NE2 . HIS A 1 59  ? 34.477 13.473  55.169 1.00 18.03 ? 59   HIS A NE2 1 
ATOM   468  N  N   . TRP A 1 60  ? 39.643 9.652   53.329 1.00 16.90 ? 60   TRP A N   1 
ATOM   469  C  CA  . TRP A 1 60  ? 40.659 8.839   52.678 1.00 16.97 ? 60   TRP A CA  1 
ATOM   470  C  C   . TRP A 1 60  ? 40.203 7.444   52.245 1.00 16.60 ? 60   TRP A C   1 
ATOM   471  O  O   . TRP A 1 60  ? 39.658 6.685   53.043 1.00 17.91 ? 60   TRP A O   1 
ATOM   472  C  CB  . TRP A 1 60  ? 41.828 8.742   53.664 1.00 17.73 ? 60   TRP A CB  1 
ATOM   473  C  CG  . TRP A 1 60  ? 43.143 8.294   53.128 1.00 19.37 ? 60   TRP A CG  1 
ATOM   474  C  CD1 . TRP A 1 60  ? 43.730 7.074   53.314 1.00 21.24 ? 60   TRP A CD1 1 
ATOM   475  C  CD2 . TRP A 1 60  ? 44.099 9.098   52.426 1.00 21.05 ? 60   TRP A CD2 1 
ATOM   476  N  NE1 . TRP A 1 60  ? 45.000 7.072   52.781 1.00 21.05 ? 60   TRP A NE1 1 
ATOM   477  C  CE2 . TRP A 1 60  ? 45.251 8.301   52.229 1.00 22.63 ? 60   TRP A CE2 1 
ATOM   478  C  CE3 . TRP A 1 60  ? 44.098 10.416  51.948 1.00 21.09 ? 60   TRP A CE3 1 
ATOM   479  C  CZ2 . TRP A 1 60  ? 46.394 8.781   51.574 1.00 21.77 ? 60   TRP A CZ2 1 
ATOM   480  C  CZ3 . TRP A 1 60  ? 45.237 10.892  51.296 1.00 22.22 ? 60   TRP A CZ3 1 
ATOM   481  C  CH2 . TRP A 1 60  ? 46.367 10.074  51.116 1.00 20.14 ? 60   TRP A CH2 1 
ATOM   482  N  N   . VAL A 1 61  ? 40.448 7.108   50.983 1.00 16.30 ? 61   VAL A N   1 
ATOM   483  C  CA  . VAL A 1 61  ? 40.077 5.800   50.451 1.00 16.25 ? 61   VAL A CA  1 
ATOM   484  C  C   . VAL A 1 61  ? 41.238 5.133   49.714 1.00 17.34 ? 61   VAL A C   1 
ATOM   485  O  O   . VAL A 1 61  ? 41.515 5.454   48.554 1.00 14.65 ? 61   VAL A O   1 
ATOM   486  C  CB  . VAL A 1 61  ? 38.880 5.900   49.468 1.00 17.23 ? 61   VAL A CB  1 
ATOM   487  C  CG1 . VAL A 1 61  ? 38.593 4.529   48.854 1.00 16.31 ? 61   VAL A CG1 1 
ATOM   488  C  CG2 . VAL A 1 61  ? 37.651 6.418   50.192 1.00 16.79 ? 61   VAL A CG2 1 
ATOM   489  N  N   . PRO A 1 62  ? 41.943 4.203   50.383 1.00 16.60 ? 62   PRO A N   1 
ATOM   490  C  CA  . PRO A 1 62  ? 43.067 3.517   49.736 1.00 16.52 ? 62   PRO A CA  1 
ATOM   491  C  C   . PRO A 1 62  ? 42.575 2.719   48.537 1.00 16.26 ? 62   PRO A C   1 
ATOM   492  O  O   . PRO A 1 62  ? 41.520 2.088   48.594 1.00 16.16 ? 62   PRO A O   1 
ATOM   493  C  CB  . PRO A 1 62  ? 43.609 2.620   50.849 1.00 16.93 ? 62   PRO A CB  1 
ATOM   494  C  CG  . PRO A 1 62  ? 43.349 3.436   52.081 1.00 17.63 ? 62   PRO A CG  1 
ATOM   495  C  CD  . PRO A 1 62  ? 41.929 3.932   51.833 1.00 17.44 ? 62   PRO A CD  1 
ATOM   496  N  N   . MET A 1 63  ? 43.336 2.747   47.449 1.00 15.75 ? 63   MET A N   1 
ATOM   497  C  CA  . MET A 1 63  ? 42.949 2.024   46.247 1.00 16.09 ? 63   MET A CA  1 
ATOM   498  C  C   . MET A 1 63  ? 43.631 0.659   46.186 1.00 19.17 ? 63   MET A C   1 
ATOM   499  O  O   . MET A 1 63  ? 44.637 0.425   46.858 1.00 18.03 ? 63   MET A O   1 
ATOM   500  C  CB  . MET A 1 63  ? 43.312 2.843   45.002 1.00 15.63 ? 63   MET A CB  1 
ATOM   501  C  CG  . MET A 1 63  ? 42.764 4.267   45.007 1.00 13.70 ? 63   MET A CG  1 
ATOM   502  S  SD  . MET A 1 63  ? 43.196 5.192   43.512 1.00 15.83 ? 63   MET A SD  1 
ATOM   503  C  CE  . MET A 1 63  ? 41.865 4.698   42.408 1.00 12.45 ? 63   MET A CE  1 
ATOM   504  N  N   . VAL A 1 64  ? 43.069 -0.237  45.378 1.00 19.86 ? 64   VAL A N   1 
ATOM   505  C  CA  . VAL A 1 64  ? 43.612 -1.580  45.200 1.00 21.37 ? 64   VAL A CA  1 
ATOM   506  C  C   . VAL A 1 64  ? 43.779 -1.848  43.707 1.00 21.17 ? 64   VAL A C   1 
ATOM   507  O  O   . VAL A 1 64  ? 43.023 -1.318  42.885 1.00 22.32 ? 64   VAL A O   1 
ATOM   508  C  CB  . VAL A 1 64  ? 42.666 -2.658  45.793 1.00 21.12 ? 64   VAL A CB  1 
ATOM   509  C  CG1 . VAL A 1 64  ? 42.434 -2.394  47.271 1.00 22.73 ? 64   VAL A CG1 1 
ATOM   510  C  CG2 . VAL A 1 64  ? 41.345 -2.661  45.042 1.00 22.48 ? 64   VAL A CG2 1 
ATOM   511  N  N   . TRP A 1 65  ? 44.768 -2.660  43.348 1.00 19.73 ? 65   TRP A N   1 
ATOM   512  C  CA  . TRP A 1 65  ? 44.991 -2.975  41.942 1.00 19.55 ? 65   TRP A CA  1 
ATOM   513  C  C   . TRP A 1 65  ? 43.745 -3.669  41.408 1.00 20.57 ? 65   TRP A C   1 
ATOM   514  O  O   . TRP A 1 65  ? 43.156 -4.507  42.091 1.00 19.60 ? 65   TRP A O   1 
ATOM   515  C  CB  . TRP A 1 65  ? 46.194 -3.898  41.773 1.00 18.54 ? 65   TRP A CB  1 
ATOM   516  C  CG  . TRP A 1 65  ? 46.436 -4.273  40.347 1.00 21.86 ? 65   TRP A CG  1 
ATOM   517  C  CD1 . TRP A 1 65  ? 47.066 -3.524  39.395 1.00 20.47 ? 65   TRP A CD1 1 
ATOM   518  C  CD2 . TRP A 1 65  ? 46.033 -5.489  39.702 1.00 22.26 ? 65   TRP A CD2 1 
ATOM   519  N  NE1 . TRP A 1 65  ? 47.085 -4.201  38.196 1.00 23.88 ? 65   TRP A NE1 1 
ATOM   520  C  CE2 . TRP A 1 65  ? 46.457 -5.409  38.357 1.00 22.83 ? 65   TRP A CE2 1 
ATOM   521  C  CE3 . TRP A 1 65  ? 45.355 -6.638  40.131 1.00 22.54 ? 65   TRP A CE3 1 
ATOM   522  C  CZ2 . TRP A 1 65  ? 46.228 -6.436  37.436 1.00 22.54 ? 65   TRP A CZ2 1 
ATOM   523  C  CZ3 . TRP A 1 65  ? 45.125 -7.660  39.214 1.00 24.03 ? 65   TRP A CZ3 1 
ATOM   524  C  CH2 . TRP A 1 65  ? 45.562 -7.549  37.881 1.00 23.04 ? 65   TRP A CH2 1 
ATOM   525  N  N   . ASP A 1 66  ? 43.352 -3.317  40.188 1.00 20.16 ? 66   ASP A N   1 
ATOM   526  C  CA  . ASP A 1 66  ? 42.164 -3.896  39.571 1.00 22.60 ? 66   ASP A CA  1 
ATOM   527  C  C   . ASP A 1 66  ? 42.478 -4.815  38.404 1.00 22.07 ? 66   ASP A C   1 
ATOM   528  O  O   . ASP A 1 66  ? 42.037 -5.965  38.383 1.00 23.10 ? 66   ASP A O   1 
ATOM   529  C  CB  . ASP A 1 66  ? 41.222 -2.782  39.093 1.00 23.23 ? 66   ASP A CB  1 
ATOM   530  C  CG  . ASP A 1 66  ? 40.017 -3.315  38.326 1.00 25.18 ? 66   ASP A CG  1 
ATOM   531  O  OD1 . ASP A 1 66  ? 39.931 -3.079  37.099 1.00 23.10 ? 66   ASP A OD1 1 
ATOM   532  O  OD2 . ASP A 1 66  ? 39.157 -3.971  38.953 1.00 26.22 ? 66   ASP A OD2 1 
ATOM   533  N  N   . SER A 1 67  ? 43.244 -4.312  37.441 1.00 21.54 ? 67   SER A N   1 
ATOM   534  C  CA  . SER A 1 67  ? 43.580 -5.094  36.258 1.00 21.03 ? 67   SER A CA  1 
ATOM   535  C  C   . SER A 1 67  ? 44.589 -4.385  35.362 1.00 21.24 ? 67   SER A C   1 
ATOM   536  O  O   . SER A 1 67  ? 45.002 -3.259  35.643 1.00 20.01 ? 67   SER A O   1 
ATOM   537  C  CB  . SER A 1 67  ? 42.311 -5.350  35.446 1.00 22.75 ? 67   SER A CB  1 
ATOM   538  O  OG  . SER A 1 67  ? 41.737 -4.118  35.034 1.00 24.55 ? 67   SER A OG  1 
ATOM   539  N  N   . ASN A 1 68  ? 44.984 -5.063  34.287 1.00 19.50 ? 68   ASN A N   1 
ATOM   540  C  CA  . ASN A 1 68  ? 45.905 -4.497  33.312 1.00 22.19 ? 68   ASN A CA  1 
ATOM   541  C  C   . ASN A 1 68  ? 45.060 -4.181  32.091 1.00 22.71 ? 68   ASN A C   1 
ATOM   542  O  O   . ASN A 1 68  ? 43.953 -4.698  31.954 1.00 23.71 ? 68   ASN A O   1 
ATOM   543  C  CB  . ASN A 1 68  ? 46.983 -5.509  32.899 1.00 22.58 ? 68   ASN A CB  1 
ATOM   544  C  CG  . ASN A 1 68  ? 47.826 -5.980  34.063 1.00 24.10 ? 68   ASN A CG  1 
ATOM   545  O  OD1 . ASN A 1 68  ? 47.806 -7.155  34.416 1.00 24.63 ? 68   ASN A OD1 1 
ATOM   546  N  ND2 . ASN A 1 68  ? 48.578 -5.063  34.664 1.00 25.02 ? 68   ASN A ND2 1 
ATOM   547  N  N   . ASP A 1 69  ? 45.567 -3.333  31.204 1.00 22.75 ? 69   ASP A N   1 
ATOM   548  C  CA  . ASP A 1 69  ? 44.825 -3.025  29.993 1.00 23.57 ? 69   ASP A CA  1 
ATOM   549  C  C   . ASP A 1 69  ? 45.173 -4.144  29.006 1.00 25.13 ? 69   ASP A C   1 
ATOM   550  O  O   . ASP A 1 69  ? 46.117 -4.905  29.233 1.00 23.59 ? 69   ASP A O   1 
ATOM   551  C  CB  . ASP A 1 69  ? 45.246 -1.670  29.423 1.00 23.00 ? 69   ASP A CB  1 
ATOM   552  C  CG  . ASP A 1 69  ? 46.601 -1.717  28.761 1.00 24.76 ? 69   ASP A CG  1 
ATOM   553  O  OD1 . ASP A 1 69  ? 47.587 -2.053  29.454 1.00 22.47 ? 69   ASP A OD1 1 
ATOM   554  O  OD2 . ASP A 1 69  ? 46.676 -1.420  27.547 1.00 23.86 ? 69   ASP A OD2 1 
ATOM   555  N  N   . PRO A 1 70  ? 44.414 -4.263  27.906 1.00 25.91 ? 70   PRO A N   1 
ATOM   556  C  CA  . PRO A 1 70  ? 44.654 -5.301  26.896 1.00 26.83 ? 70   PRO A CA  1 
ATOM   557  C  C   . PRO A 1 70  ? 46.074 -5.378  26.326 1.00 27.40 ? 70   PRO A C   1 
ATOM   558  O  O   . PRO A 1 70  ? 46.524 -6.455  25.934 1.00 28.27 ? 70   PRO A O   1 
ATOM   559  C  CB  . PRO A 1 70  ? 43.616 -4.977  25.824 1.00 26.77 ? 70   PRO A CB  1 
ATOM   560  C  CG  . PRO A 1 70  ? 42.468 -4.457  26.641 1.00 26.68 ? 70   PRO A CG  1 
ATOM   561  C  CD  . PRO A 1 70  ? 43.171 -3.527  27.610 1.00 25.55 ? 70   PRO A CD  1 
ATOM   562  N  N   . THR A 1 71  ? 46.780 -4.249  26.279 1.00 27.15 ? 71   THR A N   1 
ATOM   563  C  CA  . THR A 1 71  ? 48.137 -4.237  25.740 1.00 26.83 ? 71   THR A CA  1 
ATOM   564  C  C   . THR A 1 71  ? 49.180 -4.614  26.787 1.00 26.29 ? 71   THR A C   1 
ATOM   565  O  O   . THR A 1 71  ? 50.362 -4.759  26.469 1.00 26.00 ? 71   THR A O   1 
ATOM   566  C  CB  . THR A 1 71  ? 48.519 -2.854  25.168 1.00 28.86 ? 71   THR A CB  1 
ATOM   567  O  OG1 . THR A 1 71  ? 48.750 -1.934  26.246 1.00 28.64 ? 71   THR A OG1 1 
ATOM   568  C  CG2 . THR A 1 71  ? 47.404 -2.323  24.266 1.00 25.54 ? 71   THR A CG2 1 
ATOM   569  N  N   . GLY A 1 72  ? 48.742 -4.771  28.030 1.00 25.28 ? 72   GLY A N   1 
ATOM   570  C  CA  . GLY A 1 72  ? 49.661 -5.127  29.096 1.00 24.44 ? 72   GLY A CA  1 
ATOM   571  C  C   . GLY A 1 72  ? 50.651 -4.018  29.406 1.00 24.63 ? 72   GLY A C   1 
ATOM   572  O  O   . GLY A 1 72  ? 51.707 -4.262  29.986 1.00 24.46 ? 72   GLY A O   1 
ATOM   573  N  N   . THR A 1 73  ? 50.311 -2.793  29.019 1.00 23.61 ? 73   THR A N   1 
ATOM   574  C  CA  . THR A 1 73  ? 51.185 -1.650  29.261 1.00 22.09 ? 73   THR A CA  1 
ATOM   575  C  C   . THR A 1 73  ? 50.803 -0.887  30.529 1.00 20.85 ? 73   THR A C   1 
ATOM   576  O  O   . THR A 1 73  ? 51.657 -0.255  31.157 1.00 18.17 ? 73   THR A O   1 
ATOM   577  C  CB  . THR A 1 73  ? 51.157 -0.660  28.068 1.00 21.89 ? 73   THR A CB  1 
ATOM   578  O  OG1 . THR A 1 73  ? 51.647 -1.314  26.892 1.00 26.27 ? 73   THR A OG1 1 
ATOM   579  C  CG2 . THR A 1 73  ? 52.026 0.562   28.355 1.00 23.58 ? 73   THR A CG2 1 
ATOM   580  N  N   . PHE A 1 74  ? 49.528 -0.949  30.910 1.00 18.82 ? 74   PHE A N   1 
ATOM   581  C  CA  . PHE A 1 74  ? 49.073 -0.222  32.091 1.00 17.40 ? 74   PHE A CA  1 
ATOM   582  C  C   . PHE A 1 74  ? 48.414 -1.036  33.192 1.00 17.33 ? 74   PHE A C   1 
ATOM   583  O  O   . PHE A 1 74  ? 48.042 -2.195  33.013 1.00 19.18 ? 74   PHE A O   1 
ATOM   584  C  CB  . PHE A 1 74  ? 48.084 0.881   31.697 1.00 17.28 ? 74   PHE A CB  1 
ATOM   585  C  CG  . PHE A 1 74  ? 48.565 1.771   30.597 1.00 16.29 ? 74   PHE A CG  1 
ATOM   586  C  CD1 . PHE A 1 74  ? 48.245 1.491   29.273 1.00 16.52 ? 74   PHE A CD1 1 
ATOM   587  C  CD2 . PHE A 1 74  ? 49.336 2.895   30.879 1.00 16.56 ? 74   PHE A CD2 1 
ATOM   588  C  CE1 . PHE A 1 74  ? 48.683 2.314   28.247 1.00 12.03 ? 74   PHE A CE1 1 
ATOM   589  C  CE2 . PHE A 1 74  ? 49.780 3.730   29.852 1.00 14.98 ? 74   PHE A CE2 1 
ATOM   590  C  CZ  . PHE A 1 74  ? 49.451 3.436   28.536 1.00 15.98 ? 74   PHE A CZ  1 
ATOM   591  N  N   . ASP A 1 75  ? 48.270 -0.382  34.337 1.00 16.58 ? 75   ASP A N   1 
ATOM   592  C  CA  . ASP A 1 75  ? 47.614 -0.942  35.508 1.00 17.06 ? 75   ASP A CA  1 
ATOM   593  C  C   . ASP A 1 75  ? 46.412 -0.040  35.746 1.00 18.18 ? 75   ASP A C   1 
ATOM   594  O  O   . ASP A 1 75  ? 46.458 1.149   35.414 1.00 16.33 ? 75   ASP A O   1 
ATOM   595  C  CB  . ASP A 1 75  ? 48.497 -0.832  36.752 1.00 17.73 ? 75   ASP A CB  1 
ATOM   596  C  CG  . ASP A 1 75  ? 49.375 -2.035  36.970 1.00 18.81 ? 75   ASP A CG  1 
ATOM   597  O  OD1 . ASP A 1 75  ? 49.051 -3.126  36.460 1.00 19.44 ? 75   ASP A OD1 1 
ATOM   598  O  OD2 . ASP A 1 75  ? 50.384 -1.884  37.689 1.00 20.27 ? 75   ASP A OD2 1 
ATOM   599  N  N   . TYR A 1 76  ? 45.349 -0.602  36.312 1.00 17.98 ? 76   TYR A N   1 
ATOM   600  C  CA  . TYR A 1 76  ? 44.168 0.176   36.663 1.00 18.81 ? 76   TYR A CA  1 
ATOM   601  C  C   . TYR A 1 76  ? 43.929 -0.069  38.143 1.00 18.27 ? 76   TYR A C   1 
ATOM   602  O  O   . TYR A 1 76  ? 43.677 -1.202  38.560 1.00 20.34 ? 76   TYR A O   1 
ATOM   603  C  CB  . TYR A 1 76  ? 42.922 -0.260  35.877 1.00 19.67 ? 76   TYR A CB  1 
ATOM   604  C  CG  . TYR A 1 76  ? 42.908 0.156   34.422 1.00 20.29 ? 76   TYR A CG  1 
ATOM   605  C  CD1 . TYR A 1 76  ? 42.908 -0.800  33.411 1.00 22.38 ? 76   TYR A CD1 1 
ATOM   606  C  CD2 . TYR A 1 76  ? 42.894 1.499   34.054 1.00 20.00 ? 76   TYR A CD2 1 
ATOM   607  C  CE1 . TYR A 1 76  ? 42.896 -0.438  32.069 1.00 21.79 ? 76   TYR A CE1 1 
ATOM   608  C  CE2 . TYR A 1 76  ? 42.884 1.876   32.707 1.00 20.62 ? 76   TYR A CE2 1 
ATOM   609  C  CZ  . TYR A 1 76  ? 42.885 0.894   31.722 1.00 21.00 ? 76   TYR A CZ  1 
ATOM   610  O  OH  . TYR A 1 76  ? 42.884 1.231   30.390 1.00 20.98 ? 76   TYR A OH  1 
ATOM   611  N  N   . TRP A 1 77  ? 44.043 0.986   38.940 1.00 17.31 ? 77   TRP A N   1 
ATOM   612  C  CA  . TRP A 1 77  ? 43.803 0.883   40.368 1.00 17.23 ? 77   TRP A CA  1 
ATOM   613  C  C   . TRP A 1 77  ? 42.401 1.414   40.621 1.00 17.51 ? 77   TRP A C   1 
ATOM   614  O  O   . TRP A 1 77  ? 41.930 2.287   39.892 1.00 17.82 ? 77   TRP A O   1 
ATOM   615  C  CB  . TRP A 1 77  ? 44.839 1.696   41.146 1.00 16.70 ? 77   TRP A CB  1 
ATOM   616  C  CG  . TRP A 1 77  ? 46.223 1.111   41.061 1.00 17.72 ? 77   TRP A CG  1 
ATOM   617  C  CD1 . TRP A 1 77  ? 47.048 1.101   39.969 1.00 15.44 ? 77   TRP A CD1 1 
ATOM   618  C  CD2 . TRP A 1 77  ? 46.943 0.459   42.115 1.00 16.20 ? 77   TRP A CD2 1 
ATOM   619  N  NE1 . TRP A 1 77  ? 48.238 0.487   40.281 1.00 16.35 ? 77   TRP A NE1 1 
ATOM   620  C  CE2 . TRP A 1 77  ? 48.201 0.083   41.591 1.00 17.42 ? 77   TRP A CE2 1 
ATOM   621  C  CE3 . TRP A 1 77  ? 46.647 0.154   43.451 1.00 17.60 ? 77   TRP A CE3 1 
ATOM   622  C  CZ2 . TRP A 1 77  ? 49.166 -0.582  42.358 1.00 15.75 ? 77   TRP A CZ2 1 
ATOM   623  C  CZ3 . TRP A 1 77  ? 47.610 -0.510  44.218 1.00 19.94 ? 77   TRP A CZ3 1 
ATOM   624  C  CH2 . TRP A 1 77  ? 48.853 -0.868  43.665 1.00 18.99 ? 77   TRP A CH2 1 
ATOM   625  N  N   . LYS A 1 78  ? 41.729 0.895   41.641 1.00 18.24 ? 78   LYS A N   1 
ATOM   626  C  CA  . LYS A 1 78  ? 40.370 1.337   41.911 1.00 20.38 ? 78   LYS A CA  1 
ATOM   627  C  C   . LYS A 1 78  ? 40.042 1.589   43.374 1.00 19.75 ? 78   LYS A C   1 
ATOM   628  O  O   . LYS A 1 78  ? 40.644 1.012   44.284 1.00 18.99 ? 78   LYS A O   1 
ATOM   629  C  CB  . LYS A 1 78  ? 39.374 0.318   41.353 1.00 21.97 ? 78   LYS A CB  1 
ATOM   630  C  CG  . LYS A 1 78  ? 39.415 -1.022  42.067 1.00 26.37 ? 78   LYS A CG  1 
ATOM   631  C  CD  . LYS A 1 78  ? 38.219 -1.882  41.698 1.00 30.49 ? 78   LYS A CD  1 
ATOM   632  C  CE  . LYS A 1 78  ? 38.218 -3.176  42.495 1.00 32.87 ? 78   LYS A CE  1 
ATOM   633  N  NZ  . LYS A 1 78  ? 37.039 -4.022  42.171 1.00 36.39 ? 78   LYS A NZ  1 
ATOM   634  N  N   . GLY A 1 79  ? 39.057 2.456   43.577 1.00 17.75 ? 79   GLY A N   1 
ATOM   635  C  CA  . GLY A 1 79  ? 38.604 2.799   44.910 1.00 16.34 ? 79   GLY A CA  1 
ATOM   636  C  C   . GLY A 1 79  ? 37.191 3.322   44.760 1.00 16.75 ? 79   GLY A C   1 
ATOM   637  O  O   . GLY A 1 79  ? 36.816 3.810   43.688 1.00 15.12 ? 79   GLY A O   1 
ATOM   638  N  N   . THR A 1 80  ? 36.398 3.218   45.817 1.00 14.91 ? 80   THR A N   1 
ATOM   639  C  CA  . THR A 1 80  ? 35.024 3.687   45.752 1.00 14.93 ? 80   THR A CA  1 
ATOM   640  C  C   . THR A 1 80  ? 34.696 4.741   46.797 1.00 13.41 ? 80   THR A C   1 
ATOM   641  O  O   . THR A 1 80  ? 35.068 4.619   47.965 1.00 13.82 ? 80   THR A O   1 
ATOM   642  C  CB  . THR A 1 80  ? 34.029 2.512   45.907 1.00 15.83 ? 80   THR A CB  1 
ATOM   643  O  OG1 . THR A 1 80  ? 34.200 1.599   44.820 1.00 14.93 ? 80   THR A OG1 1 
ATOM   644  C  CG2 . THR A 1 80  ? 32.586 3.021   45.901 1.00 15.29 ? 80   THR A CG2 1 
ATOM   645  N  N   . ILE A 1 81  ? 34.020 5.794   46.348 1.00 14.03 ? 81   ILE A N   1 
ATOM   646  C  CA  . ILE A 1 81  ? 33.571 6.871   47.220 1.00 13.51 ? 81   ILE A CA  1 
ATOM   647  C  C   . ILE A 1 81  ? 32.116 6.491   47.496 1.00 15.63 ? 81   ILE A C   1 
ATOM   648  O  O   . ILE A 1 81  ? 31.340 6.272   46.565 1.00 14.87 ? 81   ILE A O   1 
ATOM   649  C  CB  . ILE A 1 81  ? 33.651 8.248   46.505 1.00 13.50 ? 81   ILE A CB  1 
ATOM   650  C  CG1 . ILE A 1 81  ? 35.121 8.629   46.302 1.00 12.22 ? 81   ILE A CG1 1 
ATOM   651  C  CG2 . ILE A 1 81  ? 32.915 9.308   47.306 1.00 11.02 ? 81   ILE A CG2 1 
ATOM   652  C  CD1 . ILE A 1 81  ? 35.339 9.999   45.670 1.00 9.29  ? 81   ILE A CD1 1 
ATOM   653  N  N   . PRO A 1 82  ? 31.736 6.391   48.780 1.00 16.59 ? 82   PRO A N   1 
ATOM   654  C  CA  . PRO A 1 82  ? 30.384 6.024   49.213 1.00 16.73 ? 82   PRO A CA  1 
ATOM   655  C  C   . PRO A 1 82  ? 29.243 6.932   48.744 1.00 16.56 ? 82   PRO A C   1 
ATOM   656  O  O   . PRO A 1 82  ? 29.429 8.128   48.505 1.00 14.58 ? 82   PRO A O   1 
ATOM   657  C  CB  . PRO A 1 82  ? 30.520 5.990   50.731 1.00 16.99 ? 82   PRO A CB  1 
ATOM   658  C  CG  . PRO A 1 82  ? 31.505 7.087   50.983 1.00 19.68 ? 82   PRO A CG  1 
ATOM   659  C  CD  . PRO A 1 82  ? 32.549 6.823   49.931 1.00 16.82 ? 82   PRO A CD  1 
ATOM   660  N  N   . ALA A 1 83  ? 28.058 6.342   48.623 1.00 16.84 ? 83   ALA A N   1 
ATOM   661  C  CA  . ALA A 1 83  ? 26.868 7.065   48.189 1.00 16.36 ? 83   ALA A CA  1 
ATOM   662  C  C   . ALA A 1 83  ? 26.297 7.970   49.280 1.00 17.18 ? 83   ALA A C   1 
ATOM   663  O  O   . ALA A 1 83  ? 26.268 7.609   50.459 1.00 16.93 ? 83   ALA A O   1 
ATOM   664  C  CB  . ALA A 1 83  ? 25.795 6.072   47.727 1.00 14.37 ? 83   ALA A CB  1 
ATOM   665  N  N   . SER A 1 84  ? 25.844 9.149   48.867 1.00 16.03 ? 84   SER A N   1 
ATOM   666  C  CA  . SER A 1 84  ? 25.238 10.127  49.767 1.00 15.96 ? 84   SER A CA  1 
ATOM   667  C  C   . SER A 1 84  ? 24.754 11.305  48.921 1.00 14.79 ? 84   SER A C   1 
ATOM   668  O  O   . SER A 1 84  ? 25.126 11.432  47.756 1.00 14.00 ? 84   SER A O   1 
ATOM   669  C  CB  . SER A 1 84  ? 26.248 10.603  50.824 1.00 15.08 ? 84   SER A CB  1 
ATOM   670  O  OG  . SER A 1 84  ? 26.693 11.922  50.570 1.00 14.83 ? 84   SER A OG  1 
ATOM   671  N  N   . PRO A 1 85  ? 23.899 12.166  49.491 1.00 18.56 ? 85   PRO A N   1 
ATOM   672  C  CA  . PRO A 1 85  ? 23.356 13.336  48.787 1.00 15.64 ? 85   PRO A CA  1 
ATOM   673  C  C   . PRO A 1 85  ? 24.335 14.495  48.625 1.00 15.27 ? 85   PRO A C   1 
ATOM   674  O  O   . PRO A 1 85  ? 24.095 15.406  47.841 1.00 13.63 ? 85   PRO A O   1 
ATOM   675  C  CB  . PRO A 1 85  ? 22.179 13.759  49.669 1.00 18.85 ? 85   PRO A CB  1 
ATOM   676  C  CG  . PRO A 1 85  ? 21.828 12.509  50.441 1.00 19.82 ? 85   PRO A CG  1 
ATOM   677  C  CD  . PRO A 1 85  ? 23.181 11.947  50.761 1.00 18.27 ? 85   PRO A CD  1 
ATOM   678  N  N   . SER A 1 86  ? 25.441 14.456  49.361 1.00 12.78 ? 86   SER A N   1 
ATOM   679  C  CA  . SER A 1 86  ? 26.396 15.556  49.343 1.00 13.12 ? 86   SER A CA  1 
ATOM   680  C  C   . SER A 1 86  ? 27.368 15.679  48.180 1.00 12.23 ? 86   SER A C   1 
ATOM   681  O  O   . SER A 1 86  ? 27.830 14.687  47.608 1.00 12.59 ? 86   SER A O   1 
ATOM   682  C  CB  . SER A 1 86  ? 27.203 15.550  50.645 1.00 13.61 ? 86   SER A CB  1 
ATOM   683  O  OG  . SER A 1 86  ? 28.061 14.422  50.697 1.00 14.25 ? 86   SER A OG  1 
ATOM   684  N  N   . ILE A 1 87  ? 27.667 16.926  47.836 1.00 13.15 ? 87   ILE A N   1 
ATOM   685  C  CA  . ILE A 1 87  ? 28.626 17.230  46.788 1.00 12.19 ? 87   ILE A CA  1 
ATOM   686  C  C   . ILE A 1 87  ? 29.974 16.859  47.391 1.00 12.11 ? 87   ILE A C   1 
ATOM   687  O  O   . ILE A 1 87  ? 30.220 17.117  48.571 1.00 12.21 ? 87   ILE A O   1 
ATOM   688  C  CB  . ILE A 1 87  ? 28.633 18.739  46.450 1.00 12.47 ? 87   ILE A CB  1 
ATOM   689  C  CG1 . ILE A 1 87  ? 27.338 19.110  45.722 1.00 14.95 ? 87   ILE A CG1 1 
ATOM   690  C  CG2 . ILE A 1 87  ? 29.865 19.091  45.608 1.00 12.66 ? 87   ILE A CG2 1 
ATOM   691  C  CD1 . ILE A 1 87  ? 27.229 20.592  45.369 1.00 17.27 ? 87   ILE A CD1 1 
ATOM   692  N  N   . LYS A 1 88  ? 30.832 16.252  46.582 1.00 13.26 ? 88   LYS A N   1 
ATOM   693  C  CA  . LYS A 1 88  ? 32.163 15.842  47.020 1.00 12.26 ? 88   LYS A CA  1 
ATOM   694  C  C   . LYS A 1 88  ? 33.158 16.218  45.924 1.00 13.83 ? 88   LYS A C   1 
ATOM   695  O  O   . LYS A 1 88  ? 32.795 16.268  44.745 1.00 13.76 ? 88   LYS A O   1 
ATOM   696  C  CB  . LYS A 1 88  ? 32.186 14.326  47.249 1.00 12.84 ? 88   LYS A CB  1 
ATOM   697  C  CG  . LYS A 1 88  ? 31.110 13.830  48.216 1.00 11.23 ? 88   LYS A CG  1 
ATOM   698  C  CD  . LYS A 1 88  ? 31.090 12.311  48.317 1.00 10.16 ? 88   LYS A CD  1 
ATOM   699  C  CE  . LYS A 1 88  ? 29.929 11.833  49.189 1.00 11.40 ? 88   LYS A CE  1 
ATOM   700  N  NZ  . LYS A 1 88  ? 28.603 12.137  48.560 1.00 15.03 ? 88   LYS A NZ  1 
ATOM   701  N  N   . TYR A 1 89  ? 34.402 16.492  46.310 1.00 10.54 ? 89   TYR A N   1 
ATOM   702  C  CA  . TYR A 1 89  ? 35.449 16.853  45.355 1.00 9.96  ? 89   TYR A CA  1 
ATOM   703  C  C   . TYR A 1 89  ? 36.634 15.934  45.654 1.00 12.19 ? 89   TYR A C   1 
ATOM   704  O  O   . TYR A 1 89  ? 37.040 15.831  46.807 1.00 12.78 ? 89   TYR A O   1 
ATOM   705  C  CB  . TYR A 1 89  ? 35.889 18.309  45.551 1.00 9.94  ? 89   TYR A CB  1 
ATOM   706  C  CG  . TYR A 1 89  ? 34.754 19.307  45.656 1.00 12.47 ? 89   TYR A CG  1 
ATOM   707  C  CD1 . TYR A 1 89  ? 34.317 19.765  46.897 1.00 12.30 ? 89   TYR A CD1 1 
ATOM   708  C  CD2 . TYR A 1 89  ? 34.143 19.824  44.512 1.00 11.52 ? 89   TYR A CD2 1 
ATOM   709  C  CE1 . TYR A 1 89  ? 33.302 20.723  46.998 1.00 12.64 ? 89   TYR A CE1 1 
ATOM   710  C  CE2 . TYR A 1 89  ? 33.132 20.778  44.604 1.00 11.10 ? 89   TYR A CE2 1 
ATOM   711  C  CZ  . TYR A 1 89  ? 32.720 21.224  45.847 1.00 12.91 ? 89   TYR A CZ  1 
ATOM   712  O  OH  . TYR A 1 89  ? 31.738 22.191  45.936 1.00 13.40 ? 89   TYR A OH  1 
ATOM   713  N  N   . TYR A 1 90  ? 37.198 15.284  44.636 1.00 12.53 ? 90   TYR A N   1 
ATOM   714  C  CA  . TYR A 1 90  ? 38.313 14.367  44.876 1.00 14.00 ? 90   TYR A CA  1 
ATOM   715  C  C   . TYR A 1 90  ? 39.571 14.556  44.033 1.00 13.93 ? 90   TYR A C   1 
ATOM   716  O  O   . TYR A 1 90  ? 39.559 15.197  42.979 1.00 12.06 ? 90   TYR A O   1 
ATOM   717  C  CB  . TYR A 1 90  ? 37.831 12.913  44.743 1.00 15.65 ? 90   TYR A CB  1 
ATOM   718  C  CG  . TYR A 1 90  ? 37.471 12.478  43.334 1.00 15.59 ? 90   TYR A CG  1 
ATOM   719  C  CD1 . TYR A 1 90  ? 38.451 12.040  42.438 1.00 13.32 ? 90   TYR A CD1 1 
ATOM   720  C  CD2 . TYR A 1 90  ? 36.147 12.509  42.896 1.00 13.66 ? 90   TYR A CD2 1 
ATOM   721  C  CE1 . TYR A 1 90  ? 38.115 11.642  41.138 1.00 13.94 ? 90   TYR A CE1 1 
ATOM   722  C  CE2 . TYR A 1 90  ? 35.802 12.118  41.606 1.00 14.81 ? 90   TYR A CE2 1 
ATOM   723  C  CZ  . TYR A 1 90  ? 36.788 11.687  40.731 1.00 14.73 ? 90   TYR A CZ  1 
ATOM   724  O  OH  . TYR A 1 90  ? 36.434 11.318  39.452 1.00 11.93 ? 90   TYR A OH  1 
ATOM   725  N  N   . ARG A 1 91  ? 40.665 13.989  44.536 1.00 13.76 ? 91   ARG A N   1 
ATOM   726  C  CA  . ARG A 1 91  ? 41.965 14.032  43.877 1.00 13.28 ? 91   ARG A CA  1 
ATOM   727  C  C   . ARG A 1 91  ? 42.661 12.730  44.272 1.00 13.74 ? 91   ARG A C   1 
ATOM   728  O  O   . ARG A 1 91  ? 42.199 12.020  45.174 1.00 14.22 ? 91   ARG A O   1 
ATOM   729  C  CB  . ARG A 1 91  ? 42.785 15.244  44.353 1.00 14.18 ? 91   ARG A CB  1 
ATOM   730  C  CG  . ARG A 1 91  ? 43.242 15.154  45.805 1.00 15.33 ? 91   ARG A CG  1 
ATOM   731  C  CD  . ARG A 1 91  ? 43.926 16.428  46.289 1.00 15.29 ? 91   ARG A CD  1 
ATOM   732  N  NE  . ARG A 1 91  ? 43.025 17.580  46.280 1.00 18.27 ? 91   ARG A NE  1 
ATOM   733  C  CZ  . ARG A 1 91  ? 42.968 18.496  47.246 1.00 18.24 ? 91   ARG A CZ  1 
ATOM   734  N  NH1 . ARG A 1 91  ? 43.760 18.396  48.311 1.00 15.10 ? 91   ARG A NH1 1 
ATOM   735  N  NH2 . ARG A 1 91  ? 42.124 19.513  47.147 1.00 11.46 ? 91   ARG A NH2 1 
ATOM   736  N  N   . PHE A 1 92  ? 43.759 12.409  43.599 1.00 12.17 ? 92   PHE A N   1 
ATOM   737  C  CA  . PHE A 1 92  ? 44.489 11.180  43.888 1.00 12.74 ? 92   PHE A CA  1 
ATOM   738  C  C   . PHE A 1 92  ? 45.915 11.411  44.396 1.00 13.01 ? 92   PHE A C   1 
ATOM   739  O  O   . PHE A 1 92  ? 46.622 12.295  43.909 1.00 11.74 ? 92   PHE A O   1 
ATOM   740  C  CB  . PHE A 1 92  ? 44.611 10.305  42.632 1.00 12.77 ? 92   PHE A CB  1 
ATOM   741  C  CG  . PHE A 1 92  ? 43.302 9.958   41.979 1.00 12.75 ? 92   PHE A CG  1 
ATOM   742  C  CD1 . PHE A 1 92  ? 42.733 10.805  41.034 1.00 13.64 ? 92   PHE A CD1 1 
ATOM   743  C  CD2 . PHE A 1 92  ? 42.654 8.765   42.285 1.00 12.98 ? 92   PHE A CD2 1 
ATOM   744  C  CE1 . PHE A 1 92  ? 41.536 10.470  40.396 1.00 11.74 ? 92   PHE A CE1 1 
ATOM   745  C  CE2 . PHE A 1 92  ? 41.456 8.417   41.656 1.00 14.19 ? 92   PHE A CE2 1 
ATOM   746  C  CZ  . PHE A 1 92  ? 40.897 9.270   40.709 1.00 12.84 ? 92   PHE A CZ  1 
ATOM   747  N  N   . GLN A 1 93  ? 46.326 10.613  45.377 1.00 12.45 ? 93   GLN A N   1 
ATOM   748  C  CA  . GLN A 1 93  ? 47.697 10.664  45.868 1.00 13.23 ? 93   GLN A CA  1 
ATOM   749  C  C   . GLN A 1 93  ? 48.289 9.381   45.300 1.00 13.33 ? 93   GLN A C   1 
ATOM   750  O  O   . GLN A 1 93  ? 47.722 8.300   45.484 1.00 13.29 ? 93   GLN A O   1 
ATOM   751  C  CB  . GLN A 1 93  ? 47.789 10.602  47.386 1.00 15.63 ? 93   GLN A CB  1 
ATOM   752  C  CG  . GLN A 1 93  ? 49.242 10.634  47.839 1.00 19.07 ? 93   GLN A CG  1 
ATOM   753  C  CD  . GLN A 1 93  ? 49.442 10.097  49.229 1.00 19.30 ? 93   GLN A CD  1 
ATOM   754  O  OE1 . GLN A 1 93  ? 49.099 8.955   49.514 1.00 19.56 ? 93   GLN A OE1 1 
ATOM   755  N  NE2 . GLN A 1 93  ? 50.009 10.919  50.108 1.00 23.28 ? 93   GLN A NE2 1 
ATOM   756  N  N   . ILE A 1 94  ? 49.421 9.499   44.616 1.00 11.26 ? 94   ILE A N   1 
ATOM   757  C  CA  . ILE A 1 94  ? 50.060 8.351   43.980 1.00 12.47 ? 94   ILE A CA  1 
ATOM   758  C  C   . ILE A 1 94  ? 51.493 8.193   44.482 1.00 12.87 ? 94   ILE A C   1 
ATOM   759  O  O   . ILE A 1 94  ? 52.302 9.107   44.346 1.00 12.31 ? 94   ILE A O   1 
ATOM   760  C  CB  . ILE A 1 94  ? 50.070 8.555   42.454 1.00 12.40 ? 94   ILE A CB  1 
ATOM   761  C  CG1 . ILE A 1 94  ? 48.641 8.869   41.984 1.00 14.53 ? 94   ILE A CG1 1 
ATOM   762  C  CG2 . ILE A 1 94  ? 50.617 7.321   41.758 1.00 13.42 ? 94   ILE A CG2 1 
ATOM   763  C  CD1 . ILE A 1 94  ? 48.558 9.890   40.863 1.00 16.09 ? 94   ILE A CD1 1 
ATOM   764  N  N   . ASN A 1 95  ? 51.803 7.028   45.043 1.00 14.35 ? 95   ASN A N   1 
ATOM   765  C  CA  . ASN A 1 95  ? 53.138 6.778   45.586 1.00 15.48 ? 95   ASN A CA  1 
ATOM   766  C  C   . ASN A 1 95  ? 53.874 5.579   44.998 1.00 16.31 ? 95   ASN A C   1 
ATOM   767  O  O   . ASN A 1 95  ? 53.274 4.533   44.726 1.00 17.22 ? 95   ASN A O   1 
ATOM   768  C  CB  . ASN A 1 95  ? 53.056 6.549   47.103 1.00 15.69 ? 95   ASN A CB  1 
ATOM   769  C  CG  . ASN A 1 95  ? 52.120 7.520   47.798 1.00 13.93 ? 95   ASN A CG  1 
ATOM   770  O  OD1 . ASN A 1 95  ? 52.379 8.715   47.848 1.00 15.41 ? 95   ASN A OD1 1 
ATOM   771  N  ND2 . ASN A 1 95  ? 51.019 7.002   48.339 1.00 13.88 ? 95   ASN A ND2 1 
ATOM   772  N  N   . ASP A 1 96  ? 55.180 5.746   44.808 1.00 16.10 ? 96   ASP A N   1 
ATOM   773  C  CA  . ASP A 1 96  ? 56.054 4.664   44.364 1.00 15.22 ? 96   ASP A CA  1 
ATOM   774  C  C   . ASP A 1 96  ? 57.261 4.848   45.262 1.00 14.77 ? 96   ASP A C   1 
ATOM   775  O  O   . ASP A 1 96  ? 58.145 5.648   44.969 1.00 13.44 ? 96   ASP A O   1 
ATOM   776  C  CB  . ASP A 1 96  ? 56.498 4.783   42.903 1.00 13.15 ? 96   ASP A CB  1 
ATOM   777  C  CG  . ASP A 1 96  ? 57.412 3.623   42.491 1.00 14.76 ? 96   ASP A CG  1 
ATOM   778  O  OD1 . ASP A 1 96  ? 57.218 2.516   43.037 1.00 13.65 ? 96   ASP A OD1 1 
ATOM   779  O  OD2 . ASP A 1 96  ? 58.310 3.799   41.632 1.00 14.11 ? 96   ASP A OD2 1 
ATOM   780  N  N   . GLY A 1 97  ? 57.281 4.128   46.375 1.00 15.40 ? 97   GLY A N   1 
ATOM   781  C  CA  . GLY A 1 97  ? 58.386 4.269   47.297 1.00 17.10 ? 97   GLY A CA  1 
ATOM   782  C  C   . GLY A 1 97  ? 58.449 5.696   47.806 1.00 15.94 ? 97   GLY A C   1 
ATOM   783  O  O   . GLY A 1 97  ? 57.446 6.238   48.274 1.00 14.85 ? 97   GLY A O   1 
ATOM   784  N  N   . THR A 1 98  ? 59.624 6.306   47.696 1.00 15.59 ? 98   THR A N   1 
ATOM   785  C  CA  . THR A 1 98  ? 59.841 7.670   48.159 1.00 15.58 ? 98   THR A CA  1 
ATOM   786  C  C   . THR A 1 98  ? 59.314 8.749   47.210 1.00 15.72 ? 98   THR A C   1 
ATOM   787  O  O   . THR A 1 98  ? 59.442 9.940   47.489 1.00 14.67 ? 98   THR A O   1 
ATOM   788  C  CB  . THR A 1 98  ? 61.337 7.926   48.398 1.00 15.12 ? 98   THR A CB  1 
ATOM   789  O  OG1 . THR A 1 98  ? 62.034 7.853   47.149 1.00 17.03 ? 98   THR A OG1 1 
ATOM   790  C  CG2 . THR A 1 98  ? 61.907 6.875   49.341 1.00 16.13 ? 98   THR A CG2 1 
ATOM   791  N  N   . SER A 1 99  ? 58.730 8.339   46.090 1.00 14.59 ? 99   SER A N   1 
ATOM   792  C  CA  . SER A 1 99  ? 58.181 9.298   45.133 1.00 15.28 ? 99   SER A CA  1 
ATOM   793  C  C   . SER A 1 99  ? 56.668 9.407   45.292 1.00 15.82 ? 99   SER A C   1 
ATOM   794  O  O   . SER A 1 99  ? 55.968 8.395   45.349 1.00 16.64 ? 99   SER A O   1 
ATOM   795  C  CB  . SER A 1 99  ? 58.501 8.876   43.696 1.00 14.32 ? 99   SER A CB  1 
ATOM   796  O  OG  . SER A 1 99  ? 57.780 9.661   42.759 1.00 13.51 ? 99   SER A OG  1 
ATOM   797  N  N   . THR A 1 100 ? 56.173 10.639  45.370 1.00 16.71 ? 100  THR A N   1 
ATOM   798  C  CA  . THR A 1 100 ? 54.741 10.887  45.496 1.00 16.31 ? 100  THR A CA  1 
ATOM   799  C  C   . THR A 1 100 ? 54.289 11.915  44.466 1.00 15.99 ? 100  THR A C   1 
ATOM   800  O  O   . THR A 1 100 ? 54.972 12.912  44.224 1.00 16.63 ? 100  THR A O   1 
ATOM   801  C  CB  . THR A 1 100 ? 54.369 11.416  46.907 1.00 16.98 ? 100  THR A CB  1 
ATOM   802  O  OG1 . THR A 1 100 ? 54.535 10.373  47.872 1.00 15.57 ? 100  THR A OG1 1 
ATOM   803  C  CG2 . THR A 1 100 ? 52.914 11.886  46.945 1.00 16.76 ? 100  THR A CG2 1 
ATOM   804  N  N   . ALA A 1 101 ? 53.150 11.648  43.837 1.00 13.86 ? 101  ALA A N   1 
ATOM   805  C  CA  . ALA A 1 101 ? 52.576 12.570  42.863 1.00 13.34 ? 101  ALA A CA  1 
ATOM   806  C  C   . ALA A 1 101 ? 51.090 12.703  43.176 1.00 12.64 ? 101  ALA A C   1 
ATOM   807  O  O   . ALA A 1 101 ? 50.500 11.828  43.809 1.00 12.37 ? 101  ALA A O   1 
ATOM   808  C  CB  . ALA A 1 101 ? 52.767 12.044  41.439 1.00 14.06 ? 101  ALA A CB  1 
ATOM   809  N  N   . TRP A 1 102 ? 50.502 13.815  42.752 1.00 13.40 ? 102  TRP A N   1 
ATOM   810  C  CA  . TRP A 1 102 ? 49.087 14.070  42.956 1.00 13.77 ? 102  TRP A CA  1 
ATOM   811  C  C   . TRP A 1 102 ? 48.444 14.208  41.584 1.00 14.81 ? 102  TRP A C   1 
ATOM   812  O  O   . TRP A 1 102 ? 49.120 14.526  40.610 1.00 14.64 ? 102  TRP A O   1 
ATOM   813  C  CB  . TRP A 1 102 ? 48.873 15.348  43.769 1.00 11.58 ? 102  TRP A CB  1 
ATOM   814  C  CG  . TRP A 1 102 ? 49.299 15.207  45.203 1.00 14.01 ? 102  TRP A CG  1 
ATOM   815  C  CD1 . TRP A 1 102 ? 50.559 15.390  45.710 1.00 13.19 ? 102  TRP A CD1 1 
ATOM   816  C  CD2 . TRP A 1 102 ? 48.481 14.787  46.303 1.00 14.54 ? 102  TRP A CD2 1 
ATOM   817  N  NE1 . TRP A 1 102 ? 50.572 15.107  47.059 1.00 15.04 ? 102  TRP A NE1 1 
ATOM   818  C  CE2 . TRP A 1 102 ? 49.311 14.735  47.448 1.00 15.65 ? 102  TRP A CE2 1 
ATOM   819  C  CE3 . TRP A 1 102 ? 47.125 14.449  46.435 1.00 13.53 ? 102  TRP A CE3 1 
ATOM   820  C  CZ2 . TRP A 1 102 ? 48.828 14.358  48.709 1.00 14.37 ? 102  TRP A CZ2 1 
ATOM   821  C  CZ3 . TRP A 1 102 ? 46.647 14.075  47.684 1.00 15.11 ? 102  TRP A CZ3 1 
ATOM   822  C  CH2 . TRP A 1 102 ? 47.499 14.033  48.807 1.00 17.67 ? 102  TRP A CH2 1 
ATOM   823  N  N   . TYR A 1 103 ? 47.140 13.974  41.513 1.00 13.27 ? 103  TYR A N   1 
ATOM   824  C  CA  . TYR A 1 103 ? 46.433 14.048  40.243 1.00 14.08 ? 103  TYR A CA  1 
ATOM   825  C  C   . TYR A 1 103 ? 44.977 14.461  40.454 1.00 12.77 ? 103  TYR A C   1 
ATOM   826  O  O   . TYR A 1 103 ? 44.301 13.952  41.346 1.00 12.57 ? 103  TYR A O   1 
ATOM   827  C  CB  . TYR A 1 103 ? 46.493 12.674  39.561 1.00 13.52 ? 103  TYR A CB  1 
ATOM   828  C  CG  . TYR A 1 103 ? 46.087 12.644  38.103 1.00 15.79 ? 103  TYR A CG  1 
ATOM   829  C  CD1 . TYR A 1 103 ? 44.756 12.823  37.719 1.00 15.61 ? 103  TYR A CD1 1 
ATOM   830  C  CD2 . TYR A 1 103 ? 47.039 12.425  37.103 1.00 16.15 ? 103  TYR A CD2 1 
ATOM   831  C  CE1 . TYR A 1 103 ? 44.381 12.785  36.370 1.00 16.40 ? 103  TYR A CE1 1 
ATOM   832  C  CE2 . TYR A 1 103 ? 46.675 12.384  35.751 1.00 17.70 ? 103  TYR A CE2 1 
ATOM   833  C  CZ  . TYR A 1 103 ? 45.349 12.564  35.395 1.00 16.93 ? 103  TYR A CZ  1 
ATOM   834  O  OH  . TYR A 1 103 ? 44.995 12.524  34.068 1.00 13.46 ? 103  TYR A OH  1 
ATOM   835  N  N   . ASN A 1 104 ? 44.511 15.410  39.654 1.00 13.47 ? 104  ASN A N   1 
ATOM   836  C  CA  . ASN A 1 104 ? 43.123 15.834  39.728 1.00 14.20 ? 104  ASN A CA  1 
ATOM   837  C  C   . ASN A 1 104 ? 42.669 16.367  38.372 1.00 12.83 ? 104  ASN A C   1 
ATOM   838  O  O   . ASN A 1 104 ? 43.229 15.997  37.339 1.00 11.46 ? 104  ASN A O   1 
ATOM   839  C  CB  . ASN A 1 104 ? 42.901 16.858  40.864 1.00 13.35 ? 104  ASN A CB  1 
ATOM   840  C  CG  . ASN A 1 104 ? 43.523 18.215  40.590 1.00 13.99 ? 104  ASN A CG  1 
ATOM   841  O  OD1 . ASN A 1 104 ? 44.137 18.451  39.548 1.00 15.57 ? 104  ASN A OD1 1 
ATOM   842  N  ND2 . ASN A 1 104 ? 43.353 19.126  41.539 1.00 16.69 ? 104  ASN A ND2 1 
ATOM   843  N  N   . GLY A 1 105 ? 41.646 17.212  38.369 1.00 13.40 ? 105  GLY A N   1 
ATOM   844  C  CA  . GLY A 1 105 ? 41.140 17.744  37.117 1.00 13.60 ? 105  GLY A CA  1 
ATOM   845  C  C   . GLY A 1 105 ? 42.191 18.389  36.239 1.00 14.53 ? 105  GLY A C   1 
ATOM   846  O  O   . GLY A 1 105 ? 42.095 18.347  35.011 1.00 15.54 ? 105  GLY A O   1 
ATOM   847  N  N   . ASN A 1 106 ? 43.203 18.985  36.861 1.00 15.16 ? 106  ASN A N   1 
ATOM   848  C  CA  . ASN A 1 106 ? 44.258 19.651  36.113 1.00 16.17 ? 106  ASN A CA  1 
ATOM   849  C  C   . ASN A 1 106 ? 45.421 18.719  35.760 1.00 16.11 ? 106  ASN A C   1 
ATOM   850  O  O   . ASN A 1 106 ? 46.462 19.166  35.282 1.00 16.31 ? 106  ASN A O   1 
ATOM   851  C  CB  . ASN A 1 106 ? 44.771 20.852  36.911 1.00 19.17 ? 106  ASN A CB  1 
ATOM   852  C  CG  . ASN A 1 106 ? 45.666 21.755  36.088 1.00 20.85 ? 106  ASN A CG  1 
ATOM   853  O  OD1 . ASN A 1 106 ? 45.310 22.153  34.978 1.00 20.66 ? 106  ASN A OD1 1 
ATOM   854  N  ND2 . ASN A 1 106 ? 46.831 22.091  36.631 1.00 21.38 ? 106  ASN A ND2 1 
ATOM   855  N  N   . GLY A 1 107 ? 45.243 17.423  35.991 1.00 16.61 ? 107  GLY A N   1 
ATOM   856  C  CA  . GLY A 1 107 ? 46.301 16.482  35.673 1.00 15.62 ? 107  GLY A CA  1 
ATOM   857  C  C   . GLY A 1 107 ? 47.278 16.210  36.807 1.00 16.54 ? 107  GLY A C   1 
ATOM   858  O  O   . GLY A 1 107 ? 46.961 16.444  37.970 1.00 15.99 ? 107  GLY A O   1 
ATOM   859  N  N   . PRO A 1 108 ? 48.487 15.714  36.495 1.00 15.21 ? 108  PRO A N   1 
ATOM   860  C  CA  . PRO A 1 108 ? 49.518 15.400  37.494 1.00 15.94 ? 108  PRO A CA  1 
ATOM   861  C  C   . PRO A 1 108 ? 50.213 16.610  38.120 1.00 14.96 ? 108  PRO A C   1 
ATOM   862  O  O   . PRO A 1 108 ? 50.313 17.679  37.513 1.00 14.72 ? 108  PRO A O   1 
ATOM   863  C  CB  . PRO A 1 108 ? 50.488 14.514  36.711 1.00 14.15 ? 108  PRO A CB  1 
ATOM   864  C  CG  . PRO A 1 108 ? 50.448 15.130  35.352 1.00 15.73 ? 108  PRO A CG  1 
ATOM   865  C  CD  . PRO A 1 108 ? 48.963 15.405  35.132 1.00 15.51 ? 108  PRO A CD  1 
ATOM   866  N  N   . SER A 1 109 ? 50.713 16.422  39.336 1.00 15.25 ? 109  SER A N   1 
ATOM   867  C  CA  . SER A 1 109 ? 51.401 17.483  40.056 1.00 14.46 ? 109  SER A CA  1 
ATOM   868  C  C   . SER A 1 109 ? 52.343 16.869  41.093 1.00 16.51 ? 109  SER A C   1 
ATOM   869  O  O   . SER A 1 109 ? 52.061 15.798  41.646 1.00 15.22 ? 109  SER A O   1 
ATOM   870  C  CB  . SER A 1 109 ? 50.371 18.381  40.754 1.00 17.23 ? 109  SER A CB  1 
ATOM   871  O  OG  . SER A 1 109 ? 50.992 19.447  41.455 1.00 21.64 ? 109  SER A OG  1 
ATOM   872  N  N   . SER A 1 110 ? 53.462 17.539  41.350 1.00 16.73 ? 110  SER A N   1 
ATOM   873  C  CA  . SER A 1 110 ? 54.413 17.048  42.343 1.00 20.40 ? 110  SER A CA  1 
ATOM   874  C  C   . SER A 1 110 ? 53.949 17.469  43.737 1.00 19.99 ? 110  SER A C   1 
ATOM   875  O  O   . SER A 1 110 ? 54.153 16.749  44.711 1.00 24.24 ? 110  SER A O   1 
ATOM   876  C  CB  . SER A 1 110 ? 55.809 17.602  42.063 1.00 21.98 ? 110  SER A CB  1 
ATOM   877  O  OG  . SER A 1 110 ? 55.791 19.016  42.036 1.00 27.20 ? 110  SER A OG  1 
ATOM   878  N  N   . THR A 1 111 ? 53.324 18.640  43.821 1.00 19.54 ? 111  THR A N   1 
ATOM   879  C  CA  . THR A 1 111 ? 52.804 19.161  45.083 1.00 18.39 ? 111  THR A CA  1 
ATOM   880  C  C   . THR A 1 111 ? 51.285 18.958  45.092 1.00 18.04 ? 111  THR A C   1 
ATOM   881  O  O   . THR A 1 111 ? 50.657 18.944  44.039 1.00 18.30 ? 111  THR A O   1 
ATOM   882  C  CB  . THR A 1 111 ? 53.108 20.659  45.228 1.00 19.84 ? 111  THR A CB  1 
ATOM   883  O  OG1 . THR A 1 111 ? 52.484 21.375  44.157 1.00 21.65 ? 111  THR A OG1 1 
ATOM   884  C  CG2 . THR A 1 111 ? 54.618 20.907  45.179 1.00 18.07 ? 111  THR A CG2 1 
ATOM   885  N  N   . GLU A 1 112 ? 50.697 18.795  46.271 1.00 17.02 ? 112  GLU A N   1 
ATOM   886  C  CA  . GLU A 1 112 ? 49.255 18.581  46.371 1.00 15.96 ? 112  GLU A CA  1 
ATOM   887  C  C   . GLU A 1 112 ? 48.459 19.825  45.971 1.00 16.28 ? 112  GLU A C   1 
ATOM   888  O  O   . GLU A 1 112 ? 48.663 20.907  46.518 1.00 16.38 ? 112  GLU A O   1 
ATOM   889  C  CB  . GLU A 1 112 ? 48.894 18.145  47.800 1.00 15.80 ? 112  GLU A CB  1 
ATOM   890  C  CG  . GLU A 1 112 ? 47.400 18.053  48.076 1.00 16.54 ? 112  GLU A CG  1 
ATOM   891  C  CD  . GLU A 1 112 ? 47.087 17.447  49.431 1.00 18.29 ? 112  GLU A CD  1 
ATOM   892  O  OE1 . GLU A 1 112 ? 47.969 17.461  50.325 1.00 15.34 ? 112  GLU A OE1 1 
ATOM   893  O  OE2 . GLU A 1 112 ? 45.948 16.961  49.607 1.00 17.08 ? 112  GLU A OE2 1 
ATOM   894  N  N   . PRO A 1 113 ? 47.540 19.688  44.997 1.00 16.43 ? 113  PRO A N   1 
ATOM   895  C  CA  . PRO A 1 113 ? 46.728 20.825  44.546 1.00 16.85 ? 113  PRO A CA  1 
ATOM   896  C  C   . PRO A 1 113 ? 45.623 21.181  45.539 1.00 17.02 ? 113  PRO A C   1 
ATOM   897  O  O   . PRO A 1 113 ? 45.269 20.376  46.397 1.00 17.12 ? 113  PRO A O   1 
ATOM   898  C  CB  . PRO A 1 113 ? 46.170 20.333  43.216 1.00 15.80 ? 113  PRO A CB  1 
ATOM   899  C  CG  . PRO A 1 113 ? 45.950 18.888  43.484 1.00 18.03 ? 113  PRO A CG  1 
ATOM   900  C  CD  . PRO A 1 113 ? 47.226 18.480  44.211 1.00 16.08 ? 113  PRO A CD  1 
ATOM   901  N  N   . ASN A 1 114 ? 45.090 22.393  45.425 1.00 18.53 ? 114  ASN A N   1 
ATOM   902  C  CA  . ASN A 1 114 ? 44.014 22.831  46.307 1.00 21.80 ? 114  ASN A CA  1 
ATOM   903  C  C   . ASN A 1 114 ? 42.806 23.288  45.495 1.00 20.53 ? 114  ASN A C   1 
ATOM   904  O  O   . ASN A 1 114 ? 41.800 23.725  46.053 1.00 21.11 ? 114  ASN A O   1 
ATOM   905  C  CB  . ASN A 1 114 ? 44.496 23.968  47.217 1.00 25.88 ? 114  ASN A CB  1 
ATOM   906  C  CG  . ASN A 1 114 ? 44.965 25.184  46.441 1.00 29.99 ? 114  ASN A CG  1 
ATOM   907  O  OD1 . ASN A 1 114 ? 45.587 26.085  47.005 1.00 33.79 ? 114  ASN A OD1 1 
ATOM   908  N  ND2 . ASN A 1 114 ? 44.666 25.223  45.147 1.00 32.07 ? 114  ASN A ND2 1 
ATOM   909  N  N   . ALA A 1 115 ? 42.919 23.185  44.176 1.00 18.27 ? 115  ALA A N   1 
ATOM   910  C  CA  . ALA A 1 115 ? 41.844 23.575  43.271 1.00 18.28 ? 115  ALA A CA  1 
ATOM   911  C  C   . ALA A 1 115 ? 41.791 22.612  42.087 1.00 16.89 ? 115  ALA A C   1 
ATOM   912  O  O   . ALA A 1 115 ? 42.713 21.823  41.877 1.00 14.67 ? 115  ALA A O   1 
ATOM   913  C  CB  . ALA A 1 115 ? 42.067 25.004  42.772 1.00 18.10 ? 115  ALA A CB  1 
ATOM   914  N  N   . ASP A 1 116 ? 40.707 22.685  41.320 1.00 15.76 ? 116  ASP A N   1 
ATOM   915  C  CA  . ASP A 1 116 ? 40.528 21.836  40.149 1.00 15.02 ? 116  ASP A CA  1 
ATOM   916  C  C   . ASP A 1 116 ? 40.392 20.347  40.455 1.00 13.62 ? 116  ASP A C   1 
ATOM   917  O  O   . ASP A 1 116 ? 40.837 19.498  39.679 1.00 12.32 ? 116  ASP A O   1 
ATOM   918  C  CB  . ASP A 1 116 ? 41.667 22.062  39.147 1.00 17.44 ? 116  ASP A CB  1 
ATOM   919  C  CG  . ASP A 1 116 ? 41.510 23.358  38.370 1.00 20.56 ? 116  ASP A CG  1 
ATOM   920  O  OD1 . ASP A 1 116 ? 42.461 23.753  37.666 1.00 25.11 ? 116  ASP A OD1 1 
ATOM   921  O  OD2 . ASP A 1 116 ? 40.430 23.978  38.454 1.00 21.79 ? 116  ASP A OD2 1 
ATOM   922  N  N   . ASP A 1 117 ? 39.780 20.030  41.589 1.00 11.78 ? 117  ASP A N   1 
ATOM   923  C  CA  . ASP A 1 117 ? 39.543 18.634  41.943 1.00 12.61 ? 117  ASP A CA  1 
ATOM   924  C  C   . ASP A 1 117 ? 38.399 18.140  41.056 1.00 12.36 ? 117  ASP A C   1 
ATOM   925  O  O   . ASP A 1 117 ? 37.710 18.949  40.429 1.00 10.40 ? 117  ASP A O   1 
ATOM   926  C  CB  . ASP A 1 117 ? 39.133 18.537  43.410 1.00 11.14 ? 117  ASP A CB  1 
ATOM   927  C  CG  . ASP A 1 117 ? 40.312 18.688  44.349 1.00 14.33 ? 117  ASP A CG  1 
ATOM   928  O  OD1 . ASP A 1 117 ? 40.111 19.220  45.458 1.00 13.91 ? 117  ASP A OD1 1 
ATOM   929  O  OD2 . ASP A 1 117 ? 41.431 18.261  43.978 1.00 12.09 ? 117  ASP A OD2 1 
ATOM   930  N  N   . PHE A 1 118 ? 38.201 16.827  40.982 1.00 13.11 ? 118  PHE A N   1 
ATOM   931  C  CA  . PHE A 1 118 ? 37.095 16.298  40.186 1.00 11.59 ? 118  PHE A CA  1 
ATOM   932  C  C   . PHE A 1 118 ? 35.819 16.449  41.006 1.00 13.24 ? 118  PHE A C   1 
ATOM   933  O  O   . PHE A 1 118 ? 35.864 16.481  42.239 1.00 11.53 ? 118  PHE A O   1 
ATOM   934  C  CB  . PHE A 1 118 ? 37.303 14.827  39.836 1.00 11.02 ? 118  PHE A CB  1 
ATOM   935  C  CG  . PHE A 1 118 ? 38.421 14.583  38.866 1.00 10.54 ? 118  PHE A CG  1 
ATOM   936  C  CD1 . PHE A 1 118 ? 39.680 14.206  39.318 1.00 9.57  ? 118  PHE A CD1 1 
ATOM   937  C  CD2 . PHE A 1 118 ? 38.210 14.718  37.495 1.00 10.17 ? 118  PHE A CD2 1 
ATOM   938  C  CE1 . PHE A 1 118 ? 40.719 13.962  38.416 1.00 13.15 ? 118  PHE A CE1 1 
ATOM   939  C  CE2 . PHE A 1 118 ? 39.238 14.479  36.587 1.00 11.80 ? 118  PHE A CE2 1 
ATOM   940  C  CZ  . PHE A 1 118 ? 40.495 14.099  37.046 1.00 11.45 ? 118  PHE A CZ  1 
ATOM   941  N  N   . TYR A 1 119 ? 34.683 16.522  40.316 1.00 12.96 ? 119  TYR A N   1 
ATOM   942  C  CA  . TYR A 1 119 ? 33.382 16.712  40.955 1.00 13.45 ? 119  TYR A CA  1 
ATOM   943  C  C   . TYR A 1 119 ? 32.460 15.498  41.034 1.00 13.99 ? 119  TYR A C   1 
ATOM   944  O  O   . TYR A 1 119 ? 32.382 14.684  40.114 1.00 14.92 ? 119  TYR A O   1 
ATOM   945  C  CB  . TYR A 1 119 ? 32.584 17.796  40.217 1.00 12.03 ? 119  TYR A CB  1 
ATOM   946  C  CG  . TYR A 1 119 ? 33.184 19.181  40.220 1.00 14.58 ? 119  TYR A CG  1 
ATOM   947  C  CD1 . TYR A 1 119 ? 32.791 20.126  41.165 1.00 10.20 ? 119  TYR A CD1 1 
ATOM   948  C  CD2 . TYR A 1 119 ? 34.135 19.554  39.263 1.00 13.38 ? 119  TYR A CD2 1 
ATOM   949  C  CE1 . TYR A 1 119 ? 33.324 21.415  41.160 1.00 14.38 ? 119  TYR A CE1 1 
ATOM   950  C  CE2 . TYR A 1 119 ? 34.679 20.842  39.251 1.00 15.48 ? 119  TYR A CE2 1 
ATOM   951  C  CZ  . TYR A 1 119 ? 34.265 21.765  40.201 1.00 14.21 ? 119  TYR A CZ  1 
ATOM   952  O  OH  . TYR A 1 119 ? 34.781 23.037  40.190 1.00 14.55 ? 119  TYR A OH  1 
ATOM   953  N  N   . ILE A 1 120 ? 31.757 15.405  42.154 1.00 13.37 ? 120  ILE A N   1 
ATOM   954  C  CA  . ILE A 1 120 ? 30.736 14.390  42.362 1.00 13.06 ? 120  ILE A CA  1 
ATOM   955  C  C   . ILE A 1 120 ? 29.577 15.220  42.910 1.00 11.76 ? 120  ILE A C   1 
ATOM   956  O  O   . ILE A 1 120 ? 29.636 15.712  44.031 1.00 11.92 ? 120  ILE A O   1 
ATOM   957  C  CB  . ILE A 1 120 ? 31.130 13.311  43.399 1.00 13.01 ? 120  ILE A CB  1 
ATOM   958  C  CG1 . ILE A 1 120 ? 32.221 12.399  42.822 1.00 10.20 ? 120  ILE A CG1 1 
ATOM   959  C  CG2 . ILE A 1 120 ? 29.891 12.466  43.753 1.00 12.89 ? 120  ILE A CG2 1 
ATOM   960  C  CD1 . ILE A 1 120 ? 32.654 11.271  43.758 1.00 11.84 ? 120  ILE A CD1 1 
ATOM   961  N  N   . ILE A 1 121 ? 28.544 15.405  42.093 1.00 12.03 ? 121  ILE A N   1 
ATOM   962  C  CA  . ILE A 1 121 ? 27.370 16.193  42.479 1.00 10.45 ? 121  ILE A CA  1 
ATOM   963  C  C   . ILE A 1 121 ? 26.147 15.284  42.379 1.00 11.11 ? 121  ILE A C   1 
ATOM   964  O  O   . ILE A 1 121 ? 25.523 15.183  41.327 1.00 12.25 ? 121  ILE A O   1 
ATOM   965  C  CB  . ILE A 1 121 ? 27.202 17.414  41.538 1.00 9.85  ? 121  ILE A CB  1 
ATOM   966  C  CG1 . ILE A 1 121 ? 28.493 18.245  41.543 1.00 9.74  ? 121  ILE A CG1 1 
ATOM   967  C  CG2 . ILE A 1 121 ? 26.030 18.292  42.009 1.00 8.46  ? 121  ILE A CG2 1 
ATOM   968  C  CD1 . ILE A 1 121 ? 28.578 19.309  40.439 1.00 8.34  ? 121  ILE A CD1 1 
ATOM   969  N  N   . PRO A 1 122 ? 25.789 14.609  43.484 1.00 11.07 ? 122  PRO A N   1 
ATOM   970  C  CA  . PRO A 1 122 ? 24.635 13.707  43.470 1.00 11.48 ? 122  PRO A CA  1 
ATOM   971  C  C   . PRO A 1 122 ? 23.347 14.361  42.996 1.00 11.66 ? 122  PRO A C   1 
ATOM   972  O  O   . PRO A 1 122 ? 23.053 15.498  43.359 1.00 11.19 ? 122  PRO A O   1 
ATOM   973  C  CB  . PRO A 1 122 ? 24.549 13.229  44.920 1.00 10.41 ? 122  PRO A CB  1 
ATOM   974  C  CG  . PRO A 1 122 ? 26.003 13.281  45.375 1.00 11.16 ? 122  PRO A CG  1 
ATOM   975  C  CD  . PRO A 1 122 ? 26.428 14.623  44.810 1.00 10.47 ? 122  PRO A CD  1 
ATOM   976  N  N   . ASN A 1 123 ? 22.604 13.631  42.167 1.00 12.89 ? 123  ASN A N   1 
ATOM   977  C  CA  . ASN A 1 123 ? 21.314 14.074  41.630 1.00 14.09 ? 123  ASN A CA  1 
ATOM   978  C  C   . ASN A 1 123 ? 21.364 15.166  40.566 1.00 14.78 ? 123  ASN A C   1 
ATOM   979  O  O   . ASN A 1 123 ? 20.318 15.607  40.082 1.00 15.90 ? 123  ASN A O   1 
ATOM   980  C  CB  . ASN A 1 123 ? 20.404 14.515  42.780 1.00 15.79 ? 123  ASN A CB  1 
ATOM   981  C  CG  . ASN A 1 123 ? 20.262 13.446  43.839 1.00 16.74 ? 123  ASN A CG  1 
ATOM   982  O  OD1 . ASN A 1 123 ? 20.496 13.688  45.027 1.00 20.71 ? 123  ASN A OD1 1 
ATOM   983  N  ND2 . ASN A 1 123 ? 19.887 12.251  43.415 1.00 11.31 ? 123  ASN A ND2 1 
ATOM   984  N  N   . PHE A 1 124 ? 22.567 15.603  40.203 1.00 14.54 ? 124  PHE A N   1 
ATOM   985  C  CA  . PHE A 1 124 ? 22.733 16.639  39.185 1.00 13.18 ? 124  PHE A CA  1 
ATOM   986  C  C   . PHE A 1 124 ? 22.809 15.970  37.820 1.00 13.33 ? 124  PHE A C   1 
ATOM   987  O  O   . PHE A 1 124 ? 23.722 15.189  37.552 1.00 13.63 ? 124  PHE A O   1 
ATOM   988  C  CB  . PHE A 1 124 ? 24.017 17.436  39.437 1.00 12.88 ? 124  PHE A CB  1 
ATOM   989  C  CG  . PHE A 1 124 ? 24.311 18.483  38.386 1.00 11.83 ? 124  PHE A CG  1 
ATOM   990  C  CD1 . PHE A 1 124 ? 25.629 18.822  38.083 1.00 11.48 ? 124  PHE A CD1 1 
ATOM   991  C  CD2 . PHE A 1 124 ? 23.281 19.155  37.733 1.00 11.76 ? 124  PHE A CD2 1 
ATOM   992  C  CE1 . PHE A 1 124 ? 25.923 19.817  37.147 1.00 11.60 ? 124  PHE A CE1 1 
ATOM   993  C  CE2 . PHE A 1 124 ? 23.562 20.155  36.794 1.00 9.87  ? 124  PHE A CE2 1 
ATOM   994  C  CZ  . PHE A 1 124 ? 24.891 20.485  36.502 1.00 10.91 ? 124  PHE A CZ  1 
ATOM   995  N  N   . LYS A 1 125 ? 21.856 16.294  36.954 1.00 12.73 ? 125  LYS A N   1 
ATOM   996  C  CA  . LYS A 1 125 ? 21.798 15.708  35.617 1.00 13.06 ? 125  LYS A CA  1 
ATOM   997  C  C   . LYS A 1 125 ? 21.632 16.763  34.522 1.00 12.70 ? 125  LYS A C   1 
ATOM   998  O  O   . LYS A 1 125 ? 20.874 17.713  34.688 1.00 11.08 ? 125  LYS A O   1 
ATOM   999  C  CB  . LYS A 1 125 ? 20.611 14.731  35.562 1.00 14.91 ? 125  LYS A CB  1 
ATOM   1000 C  CG  . LYS A 1 125 ? 20.356 14.079  34.211 1.00 17.81 ? 125  LYS A CG  1 
ATOM   1001 C  CD  . LYS A 1 125 ? 21.385 13.009  33.911 1.00 17.10 ? 125  LYS A CD  1 
ATOM   1002 C  CE  . LYS A 1 125 ? 21.133 12.374  32.559 1.00 18.24 ? 125  LYS A CE  1 
ATOM   1003 N  NZ  . LYS A 1 125 ? 22.055 11.229  32.324 1.00 15.32 ? 125  LYS A NZ  1 
ATOM   1004 N  N   . THR A 1 126 ? 22.369 16.623  33.420 1.00 13.45 ? 126  THR A N   1 
ATOM   1005 C  CA  . THR A 1 126 ? 22.192 17.543  32.298 1.00 13.88 ? 126  THR A CA  1 
ATOM   1006 C  C   . THR A 1 126 ? 21.593 16.653  31.214 1.00 13.54 ? 126  THR A C   1 
ATOM   1007 O  O   . THR A 1 126 ? 21.876 15.462  31.161 1.00 13.25 ? 126  THR A O   1 
ATOM   1008 C  CB  . THR A 1 126 ? 23.515 18.172  31.773 1.00 12.40 ? 126  THR A CB  1 
ATOM   1009 O  OG1 . THR A 1 126 ? 24.368 17.154  31.240 1.00 14.08 ? 126  THR A OG1 1 
ATOM   1010 C  CG2 . THR A 1 126 ? 24.230 18.914  32.878 1.00 13.98 ? 126  THR A CG2 1 
ATOM   1011 N  N   . PRO A 1 127 ? 20.742 17.213  30.350 1.00 13.01 ? 127  PRO A N   1 
ATOM   1012 C  CA  . PRO A 1 127 ? 20.113 16.430  29.281 1.00 12.78 ? 127  PRO A CA  1 
ATOM   1013 C  C   . PRO A 1 127 ? 21.117 15.677  28.407 1.00 13.34 ? 127  PRO A C   1 
ATOM   1014 O  O   . PRO A 1 127 ? 22.046 16.271  27.849 1.00 13.12 ? 127  PRO A O   1 
ATOM   1015 C  CB  . PRO A 1 127 ? 19.333 17.486  28.495 1.00 11.51 ? 127  PRO A CB  1 
ATOM   1016 C  CG  . PRO A 1 127 ? 18.984 18.504  29.562 1.00 10.95 ? 127  PRO A CG  1 
ATOM   1017 C  CD  . PRO A 1 127 ? 20.301 18.619  30.308 1.00 13.84 ? 127  PRO A CD  1 
ATOM   1018 N  N   . ASP A 1 128 ? 20.936 14.365  28.294 1.00 14.51 ? 128  ASP A N   1 
ATOM   1019 C  CA  . ASP A 1 128 ? 21.846 13.570  27.482 1.00 14.49 ? 128  ASP A CA  1 
ATOM   1020 C  C   . ASP A 1 128 ? 21.731 13.886  26.001 1.00 13.70 ? 128  ASP A C   1 
ATOM   1021 O  O   . ASP A 1 128 ? 22.682 13.685  25.255 1.00 14.82 ? 128  ASP A O   1 
ATOM   1022 C  CB  . ASP A 1 128 ? 21.625 12.078  27.714 1.00 16.35 ? 128  ASP A CB  1 
ATOM   1023 C  CG  . ASP A 1 128 ? 22.102 11.633  29.081 1.00 17.31 ? 128  ASP A CG  1 
ATOM   1024 O  OD1 . ASP A 1 128 ? 23.101 12.202  29.578 1.00 15.80 ? 128  ASP A OD1 1 
ATOM   1025 O  OD2 . ASP A 1 128 ? 21.486 10.712  29.652 1.00 18.04 ? 128  ASP A OD2 1 
ATOM   1026 N  N   . TRP A 1 129 ? 20.576 14.380  25.563 1.00 13.15 ? 129  TRP A N   1 
ATOM   1027 C  CA  . TRP A 1 129 ? 20.446 14.721  24.156 1.00 12.52 ? 129  TRP A CA  1 
ATOM   1028 C  C   . TRP A 1 129 ? 21.340 15.920  23.859 1.00 13.26 ? 129  TRP A C   1 
ATOM   1029 O  O   . TRP A 1 129 ? 21.800 16.095  22.727 1.00 13.27 ? 129  TRP A O   1 
ATOM   1030 C  CB  . TRP A 1 129 ? 18.985 15.027  23.772 1.00 12.07 ? 129  TRP A CB  1 
ATOM   1031 C  CG  . TRP A 1 129 ? 18.310 16.104  24.559 1.00 11.69 ? 129  TRP A CG  1 
ATOM   1032 C  CD1 . TRP A 1 129 ? 17.483 15.937  25.631 1.00 12.04 ? 129  TRP A CD1 1 
ATOM   1033 C  CD2 . TRP A 1 129 ? 18.361 17.516  24.306 1.00 11.83 ? 129  TRP A CD2 1 
ATOM   1034 N  NE1 . TRP A 1 129 ? 17.012 17.155  26.060 1.00 11.56 ? 129  TRP A NE1 1 
ATOM   1035 C  CE2 . TRP A 1 129 ? 17.535 18.141  25.266 1.00 12.04 ? 129  TRP A CE2 1 
ATOM   1036 C  CE3 . TRP A 1 129 ? 19.026 18.312  23.361 1.00 12.58 ? 129  TRP A CE3 1 
ATOM   1037 C  CZ2 . TRP A 1 129 ? 17.352 19.531  25.311 1.00 11.60 ? 129  TRP A CZ2 1 
ATOM   1038 C  CZ3 . TRP A 1 129 ? 18.848 19.695  23.405 1.00 11.51 ? 129  TRP A CZ3 1 
ATOM   1039 C  CH2 . TRP A 1 129 ? 18.016 20.288  24.375 1.00 12.42 ? 129  TRP A CH2 1 
ATOM   1040 N  N   . LEU A 1 130 ? 21.595 16.742  24.876 1.00 13.29 ? 130  LEU A N   1 
ATOM   1041 C  CA  . LEU A 1 130 ? 22.459 17.907  24.699 1.00 13.47 ? 130  LEU A CA  1 
ATOM   1042 C  C   . LEU A 1 130 ? 23.924 17.458  24.669 1.00 14.76 ? 130  LEU A C   1 
ATOM   1043 O  O   . LEU A 1 130 ? 24.723 17.972  23.888 1.00 14.21 ? 130  LEU A O   1 
ATOM   1044 C  CB  . LEU A 1 130 ? 22.243 18.924  25.829 1.00 13.28 ? 130  LEU A CB  1 
ATOM   1045 C  CG  . LEU A 1 130 ? 23.014 20.251  25.728 1.00 13.14 ? 130  LEU A CG  1 
ATOM   1046 C  CD1 . LEU A 1 130 ? 22.670 20.956  24.410 1.00 13.12 ? 130  LEU A CD1 1 
ATOM   1047 C  CD2 . LEU A 1 130 ? 22.659 21.150  26.918 1.00 13.02 ? 130  LEU A CD2 1 
ATOM   1048 N  N   . LYS A 1 131 ? 24.270 16.496  25.521 1.00 13.22 ? 131  LYS A N   1 
ATOM   1049 C  CA  . LYS A 1 131 ? 25.634 15.976  25.565 1.00 13.76 ? 131  LYS A CA  1 
ATOM   1050 C  C   . LYS A 1 131 ? 26.006 15.343  24.228 1.00 13.37 ? 131  LYS A C   1 
ATOM   1051 O  O   . LYS A 1 131 ? 27.132 15.477  23.754 1.00 13.69 ? 131  LYS A O   1 
ATOM   1052 C  CB  . LYS A 1 131 ? 25.786 14.881  26.629 1.00 10.64 ? 131  LYS A CB  1 
ATOM   1053 C  CG  . LYS A 1 131 ? 25.557 15.266  28.085 1.00 12.48 ? 131  LYS A CG  1 
ATOM   1054 C  CD  . LYS A 1 131 ? 25.992 14.085  28.969 1.00 14.37 ? 131  LYS A CD  1 
ATOM   1055 C  CE  . LYS A 1 131 ? 25.740 14.320  30.449 1.00 13.49 ? 131  LYS A CE  1 
ATOM   1056 N  NZ  . LYS A 1 131 ? 24.284 14.354  30.756 1.00 12.74 ? 131  LYS A NZ  1 
ATOM   1057 N  N   . ASN A 1 132 ? 25.045 14.645  23.633 1.00 13.76 ? 132  ASN A N   1 
ATOM   1058 C  CA  . ASN A 1 132 ? 25.265 13.919  22.385 1.00 14.73 ? 132  ASN A CA  1 
ATOM   1059 C  C   . ASN A 1 132 ? 24.867 14.609  21.093 1.00 14.93 ? 132  ASN A C   1 
ATOM   1060 O  O   . ASN A 1 132 ? 25.090 14.064  20.014 1.00 14.60 ? 132  ASN A O   1 
ATOM   1061 C  CB  . ASN A 1 132 ? 24.533 12.577  22.452 1.00 13.64 ? 132  ASN A CB  1 
ATOM   1062 C  CG  . ASN A 1 132 ? 25.122 11.646  23.486 1.00 14.65 ? 132  ASN A CG  1 
ATOM   1063 O  OD1 . ASN A 1 132 ? 26.183 11.064  23.277 1.00 11.02 ? 132  ASN A OD1 1 
ATOM   1064 N  ND2 . ASN A 1 132 ? 24.435 11.504  24.613 1.00 14.74 ? 132  ASN A ND2 1 
ATOM   1065 N  N   . GLY A 1 133 ? 24.296 15.801  21.188 1.00 14.68 ? 133  GLY A N   1 
ATOM   1066 C  CA  . GLY A 1 133 ? 23.855 16.469  19.979 1.00 13.89 ? 133  GLY A CA  1 
ATOM   1067 C  C   . GLY A 1 133 ? 24.786 17.465  19.321 1.00 12.62 ? 133  GLY A C   1 
ATOM   1068 O  O   . GLY A 1 133 ? 25.897 17.727  19.785 1.00 11.09 ? 133  GLY A O   1 
ATOM   1069 N  N   . VAL A 1 134 ? 24.310 18.005  18.206 1.00 10.69 ? 134  VAL A N   1 
ATOM   1070 C  CA  . VAL A 1 134 ? 25.029 19.017  17.447 1.00 11.15 ? 134  VAL A CA  1 
ATOM   1071 C  C   . VAL A 1 134 ? 24.018 20.142  17.269 1.00 12.03 ? 134  VAL A C   1 
ATOM   1072 O  O   . VAL A 1 134 ? 22.897 19.917  16.814 1.00 10.48 ? 134  VAL A O   1 
ATOM   1073 C  CB  . VAL A 1 134 ? 25.481 18.491  16.087 1.00 11.86 ? 134  VAL A CB  1 
ATOM   1074 C  CG1 . VAL A 1 134 ? 26.017 19.644  15.236 1.00 10.59 ? 134  VAL A CG1 1 
ATOM   1075 C  CG2 . VAL A 1 134 ? 26.559 17.434  16.284 1.00 13.49 ? 134  VAL A CG2 1 
ATOM   1076 N  N   . MET A 1 135 ? 24.418 21.351  17.637 1.00 14.90 ? 135  MET A N   1 
ATOM   1077 C  CA  . MET A 1 135 ? 23.522 22.495  17.591 1.00 15.24 ? 135  MET A CA  1 
ATOM   1078 C  C   . MET A 1 135 ? 23.756 23.426  16.415 1.00 16.43 ? 135  MET A C   1 
ATOM   1079 O  O   . MET A 1 135 ? 24.876 23.569  15.929 1.00 15.86 ? 135  MET A O   1 
ATOM   1080 C  CB  . MET A 1 135 ? 23.661 23.282  18.902 1.00 15.33 ? 135  MET A CB  1 
ATOM   1081 C  CG  . MET A 1 135 ? 22.478 24.167  19.255 1.00 15.40 ? 135  MET A CG  1 
ATOM   1082 S  SD  . MET A 1 135 ? 22.777 25.145  20.752 1.00 15.96 ? 135  MET A SD  1 
ATOM   1083 C  CE  . MET A 1 135 ? 22.907 23.854  22.005 1.00 15.40 ? 135  MET A CE  1 
ATOM   1084 N  N   . TYR A 1 136 ? 22.681 24.069  15.972 1.00 16.97 ? 136  TYR A N   1 
ATOM   1085 C  CA  . TYR A 1 136 ? 22.745 25.013  14.868 1.00 17.07 ? 136  TYR A CA  1 
ATOM   1086 C  C   . TYR A 1 136 ? 22.058 26.290  15.347 1.00 16.56 ? 136  TYR A C   1 
ATOM   1087 O  O   . TYR A 1 136 ? 20.863 26.277  15.634 1.00 15.57 ? 136  TYR A O   1 
ATOM   1088 C  CB  . TYR A 1 136 ? 22.006 24.457  13.651 1.00 17.74 ? 136  TYR A CB  1 
ATOM   1089 C  CG  . TYR A 1 136 ? 22.288 25.214  12.373 1.00 19.90 ? 136  TYR A CG  1 
ATOM   1090 C  CD1 . TYR A 1 136 ? 23.491 25.039  11.687 1.00 20.46 ? 136  TYR A CD1 1 
ATOM   1091 C  CD2 . TYR A 1 136 ? 21.360 26.110  11.854 1.00 20.22 ? 136  TYR A CD2 1 
ATOM   1092 C  CE1 . TYR A 1 136 ? 23.761 25.741  10.512 1.00 22.16 ? 136  TYR A CE1 1 
ATOM   1093 C  CE2 . TYR A 1 136 ? 21.619 26.817  10.682 1.00 21.39 ? 136  TYR A CE2 1 
ATOM   1094 C  CZ  . TYR A 1 136 ? 22.819 26.625  10.017 1.00 21.49 ? 136  TYR A CZ  1 
ATOM   1095 O  OH  . TYR A 1 136 ? 23.066 27.316  8.852  1.00 24.17 ? 136  TYR A OH  1 
ATOM   1096 N  N   . GLN A 1 137 ? 22.813 27.382  15.451 1.00 16.43 ? 137  GLN A N   1 
ATOM   1097 C  CA  . GLN A 1 137 ? 22.236 28.643  15.909 1.00 18.82 ? 137  GLN A CA  1 
ATOM   1098 C  C   . GLN A 1 137 ? 21.775 29.497  14.740 1.00 19.42 ? 137  GLN A C   1 
ATOM   1099 O  O   . GLN A 1 137 ? 22.533 29.751  13.804 1.00 21.00 ? 137  GLN A O   1 
ATOM   1100 C  CB  . GLN A 1 137 ? 23.235 29.444  16.743 1.00 16.84 ? 137  GLN A CB  1 
ATOM   1101 C  CG  . GLN A 1 137 ? 22.721 30.844  17.078 1.00 17.97 ? 137  GLN A CG  1 
ATOM   1102 C  CD  . GLN A 1 137 ? 23.718 31.694  17.835 1.00 19.53 ? 137  GLN A CD  1 
ATOM   1103 O  OE1 . GLN A 1 137 ? 23.506 32.895  18.022 1.00 20.81 ? 137  GLN A OE1 1 
ATOM   1104 N  NE2 . GLN A 1 137 ? 24.807 31.081  18.279 1.00 15.99 ? 137  GLN A NE2 1 
ATOM   1105 N  N   . ILE A 1 138 ? 20.532 29.952  14.819 1.00 20.52 ? 138  ILE A N   1 
ATOM   1106 C  CA  . ILE A 1 138 ? 19.941 30.769  13.771 1.00 21.79 ? 138  ILE A CA  1 
ATOM   1107 C  C   . ILE A 1 138 ? 19.464 32.141  14.245 1.00 23.97 ? 138  ILE A C   1 
ATOM   1108 O  O   . ILE A 1 138 ? 18.748 32.253  15.242 1.00 24.01 ? 138  ILE A O   1 
ATOM   1109 C  CB  . ILE A 1 138 ? 18.732 30.038  13.140 1.00 21.28 ? 138  ILE A CB  1 
ATOM   1110 C  CG1 . ILE A 1 138 ? 19.208 28.817  12.352 1.00 19.09 ? 138  ILE A CG1 1 
ATOM   1111 C  CG2 . ILE A 1 138 ? 17.941 30.994  12.258 1.00 21.22 ? 138  ILE A CG2 1 
ATOM   1112 C  CD1 . ILE A 1 138 ? 18.100 27.819  12.054 1.00 20.47 ? 138  ILE A CD1 1 
ATOM   1113 N  N   . PHE A 1 139 ? 19.884 33.180  13.525 1.00 24.36 ? 139  PHE A N   1 
ATOM   1114 C  CA  . PHE A 1 139 ? 19.459 34.550  13.794 1.00 25.41 ? 139  PHE A CA  1 
ATOM   1115 C  C   . PHE A 1 139 ? 18.346 34.693  12.747 1.00 26.71 ? 139  PHE A C   1 
ATOM   1116 O  O   . PHE A 1 139 ? 18.607 35.012  11.587 1.00 26.46 ? 139  PHE A O   1 
ATOM   1117 C  CB  . PHE A 1 139 ? 20.614 35.521  13.531 1.00 26.67 ? 139  PHE A CB  1 
ATOM   1118 C  CG  . PHE A 1 139 ? 20.310 36.949  13.889 1.00 28.72 ? 139  PHE A CG  1 
ATOM   1119 C  CD1 . PHE A 1 139 ? 19.605 37.769  13.011 1.00 30.41 ? 139  PHE A CD1 1 
ATOM   1120 C  CD2 . PHE A 1 139 ? 20.733 37.478  15.102 1.00 29.47 ? 139  PHE A CD2 1 
ATOM   1121 C  CE1 . PHE A 1 139 ? 19.330 39.097  13.338 1.00 30.57 ? 139  PHE A CE1 1 
ATOM   1122 C  CE2 . PHE A 1 139 ? 20.464 38.802  15.440 1.00 30.14 ? 139  PHE A CE2 1 
ATOM   1123 C  CZ  . PHE A 1 139 ? 19.761 39.614  14.555 1.00 30.53 ? 139  PHE A CZ  1 
ATOM   1124 N  N   . PRO A 1 140 ? 17.090 34.442  13.157 1.00 26.56 ? 140  PRO A N   1 
ATOM   1125 C  CA  . PRO A 1 140 ? 15.838 34.473  12.392 1.00 27.72 ? 140  PRO A CA  1 
ATOM   1126 C  C   . PRO A 1 140 ? 15.715 35.329  11.131 1.00 29.07 ? 140  PRO A C   1 
ATOM   1127 O  O   . PRO A 1 140 ? 15.405 34.810  10.059 1.00 27.65 ? 140  PRO A O   1 
ATOM   1128 C  CB  . PRO A 1 140 ? 14.806 34.846  13.447 1.00 29.39 ? 140  PRO A CB  1 
ATOM   1129 C  CG  . PRO A 1 140 ? 15.321 34.135  14.647 1.00 27.95 ? 140  PRO A CG  1 
ATOM   1130 C  CD  . PRO A 1 140 ? 16.793 34.475  14.603 1.00 27.34 ? 140  PRO A CD  1 
ATOM   1131 N  N   . ASP A 1 141 ? 15.946 36.629  11.250 1.00 29.09 ? 141  ASP A N   1 
ATOM   1132 C  CA  . ASP A 1 141 ? 15.808 37.513  10.095 1.00 30.03 ? 141  ASP A CA  1 
ATOM   1133 C  C   . ASP A 1 141 ? 16.870 37.323  9.014  1.00 30.72 ? 141  ASP A C   1 
ATOM   1134 O  O   . ASP A 1 141 ? 16.794 37.948  7.955  1.00 31.06 ? 141  ASP A O   1 
ATOM   1135 C  CB  . ASP A 1 141 ? 15.807 38.977  10.552 1.00 27.34 ? 141  ASP A CB  1 
ATOM   1136 C  CG  . ASP A 1 141 ? 15.500 39.943  9.417  1.00 25.52 ? 141  ASP A CG  1 
ATOM   1137 O  OD1 . ASP A 1 141 ? 16.408 40.696  9.013  1.00 24.87 ? 141  ASP A OD1 1 
ATOM   1138 O  OD2 . ASP A 1 141 ? 14.351 39.941  8.930  1.00 23.64 ? 141  ASP A OD2 1 
ATOM   1139 N  N   . ARG A 1 142 ? 17.843 36.451  9.257  1.00 30.08 ? 142  ARG A N   1 
ATOM   1140 C  CA  . ARG A 1 142 ? 18.907 36.266  8.277  1.00 31.01 ? 142  ARG A CA  1 
ATOM   1141 C  C   . ARG A 1 142 ? 19.130 34.850  7.758  1.00 30.40 ? 142  ARG A C   1 
ATOM   1142 O  O   . ARG A 1 142 ? 20.115 34.601  7.071  1.00 32.34 ? 142  ARG A O   1 
ATOM   1143 C  CB  . ARG A 1 142 ? 20.214 36.811  8.854  1.00 29.95 ? 142  ARG A CB  1 
ATOM   1144 C  CG  . ARG A 1 142 ? 20.073 38.202  9.473  1.00 32.34 ? 142  ARG A CG  1 
ATOM   1145 C  CD  . ARG A 1 142 ? 19.661 39.250  8.438  1.00 31.68 ? 142  ARG A CD  1 
ATOM   1146 N  NE  . ARG A 1 142 ? 19.109 40.451  9.063  1.00 31.94 ? 142  ARG A NE  1 
ATOM   1147 C  CZ  . ARG A 1 142 ? 19.815 41.346  9.747  1.00 30.82 ? 142  ARG A CZ  1 
ATOM   1148 N  NH1 . ARG A 1 142 ? 19.209 42.400  10.279 1.00 32.46 ? 142  ARG A NH1 1 
ATOM   1149 N  NH2 . ARG A 1 142 ? 21.124 41.202  9.889  1.00 30.50 ? 142  ARG A NH2 1 
ATOM   1150 N  N   . PHE A 1 143 ? 18.223 33.928  8.068  1.00 31.24 ? 143  PHE A N   1 
ATOM   1151 C  CA  . PHE A 1 143 ? 18.376 32.546  7.618  1.00 30.89 ? 143  PHE A CA  1 
ATOM   1152 C  C   . PHE A 1 143 ? 17.632 32.274  6.314  1.00 31.36 ? 143  PHE A C   1 
ATOM   1153 O  O   . PHE A 1 143 ? 18.253 32.016  5.285  1.00 33.10 ? 143  PHE A O   1 
ATOM   1154 C  CB  . PHE A 1 143 ? 17.891 31.572  8.696  1.00 28.44 ? 143  PHE A CB  1 
ATOM   1155 C  CG  . PHE A 1 143 ? 18.230 30.135  8.412  1.00 24.71 ? 143  PHE A CG  1 
ATOM   1156 C  CD1 . PHE A 1 143 ? 17.237 29.160  8.400  1.00 25.03 ? 143  PHE A CD1 1 
ATOM   1157 C  CD2 . PHE A 1 143 ? 19.548 29.752  8.178  1.00 25.80 ? 143  PHE A CD2 1 
ATOM   1158 C  CE1 . PHE A 1 143 ? 17.551 27.823  8.162  1.00 24.32 ? 143  PHE A CE1 1 
ATOM   1159 C  CE2 . PHE A 1 143 ? 19.875 28.418  7.939  1.00 21.33 ? 143  PHE A CE2 1 
ATOM   1160 C  CZ  . PHE A 1 143 ? 18.877 27.453  7.931  1.00 21.48 ? 143  PHE A CZ  1 
ATOM   1161 N  N   . TYR A 1 144 ? 16.305 32.316  6.357  1.00 31.75 ? 144  TYR A N   1 
ATOM   1162 C  CA  . TYR A 1 144 ? 15.514 32.082  5.155  1.00 32.72 ? 144  TYR A CA  1 
ATOM   1163 C  C   . TYR A 1 144 ? 14.094 32.630  5.258  1.00 32.67 ? 144  TYR A C   1 
ATOM   1164 O  O   . TYR A 1 144 ? 13.359 32.322  6.197  1.00 31.89 ? 144  TYR A O   1 
ATOM   1165 C  CB  . TYR A 1 144 ? 15.462 30.585  4.831  1.00 32.93 ? 144  TYR A CB  1 
ATOM   1166 C  CG  . TYR A 1 144 ? 14.689 30.257  3.568  1.00 32.27 ? 144  TYR A CG  1 
ATOM   1167 C  CD1 . TYR A 1 144 ? 13.428 29.672  3.634  1.00 32.71 ? 144  TYR A CD1 1 
ATOM   1168 C  CD2 . TYR A 1 144 ? 15.216 30.545  2.308  1.00 33.17 ? 144  TYR A CD2 1 
ATOM   1169 C  CE1 . TYR A 1 144 ? 12.704 29.381  2.479  1.00 34.06 ? 144  TYR A CE1 1 
ATOM   1170 C  CE2 . TYR A 1 144 ? 14.500 30.257  1.141  1.00 32.85 ? 144  TYR A CE2 1 
ATOM   1171 C  CZ  . TYR A 1 144 ? 13.245 29.675  1.236  1.00 33.37 ? 144  TYR A CZ  1 
ATOM   1172 O  OH  . TYR A 1 144 ? 12.525 29.381  0.098  1.00 33.27 ? 144  TYR A OH  1 
ATOM   1173 N  N   . ASN A 1 145 ? 13.718 33.451  4.284  1.00 32.08 ? 145  ASN A N   1 
ATOM   1174 C  CA  . ASN A 1 145 ? 12.381 34.027  4.249  1.00 31.17 ? 145  ASN A CA  1 
ATOM   1175 C  C   . ASN A 1 145 ? 11.449 33.009  3.613  1.00 32.12 ? 145  ASN A C   1 
ATOM   1176 O  O   . ASN A 1 145 ? 11.424 32.854  2.391  1.00 31.92 ? 145  ASN A O   1 
ATOM   1177 C  CB  . ASN A 1 145 ? 12.385 35.321  3.432  1.00 31.63 ? 145  ASN A CB  1 
ATOM   1178 C  CG  . ASN A 1 145 ? 11.019 35.989  3.379  1.00 29.66 ? 145  ASN A CG  1 
ATOM   1179 O  OD1 . ASN A 1 145 ? 10.889 37.112  2.896  1.00 31.47 ? 145  ASN A OD1 1 
ATOM   1180 N  ND2 . ASN A 1 145 ? 9.998  35.300  3.871  1.00 29.05 ? 145  ASN A ND2 1 
ATOM   1181 N  N   . GLY A 1 146 ? 10.692 32.310  4.451  1.00 32.50 ? 146  GLY A N   1 
ATOM   1182 C  CA  . GLY A 1 146 ? 9.770  31.304  3.958  1.00 34.18 ? 146  GLY A CA  1 
ATOM   1183 C  C   . GLY A 1 146 ? 8.398  31.872  3.667  1.00 34.52 ? 146  GLY A C   1 
ATOM   1184 O  O   . GLY A 1 146 ? 7.531  31.178  3.139  1.00 34.08 ? 146  GLY A O   1 
ATOM   1185 N  N   . ASP A 1 147 ? 8.201  33.138  4.022  1.00 36.09 ? 147  ASP A N   1 
ATOM   1186 C  CA  . ASP A 1 147 ? 6.929  33.814  3.799  1.00 37.69 ? 147  ASP A CA  1 
ATOM   1187 C  C   . ASP A 1 147 ? 7.160  35.315  3.663  1.00 38.09 ? 147  ASP A C   1 
ATOM   1188 O  O   . ASP A 1 147 ? 7.434  36.006  4.649  1.00 37.71 ? 147  ASP A O   1 
ATOM   1189 C  CB  . ASP A 1 147 ? 5.973  33.549  4.961  1.00 38.86 ? 147  ASP A CB  1 
ATOM   1190 C  CG  . ASP A 1 147 ? 4.591  34.118  4.712  1.00 41.60 ? 147  ASP A CG  1 
ATOM   1191 O  OD1 . ASP A 1 147 ? 4.506  35.282  4.272  1.00 43.17 ? 147  ASP A OD1 1 
ATOM   1192 O  OD2 . ASP A 1 147 ? 3.594  33.406  4.955  1.00 41.24 ? 147  ASP A OD2 1 
ATOM   1193 N  N   . SER A 1 148 ? 7.042  35.814  2.436  1.00 37.11 ? 148  SER A N   1 
ATOM   1194 C  CA  . SER A 1 148 ? 7.249  37.230  2.158  1.00 35.81 ? 148  SER A CA  1 
ATOM   1195 C  C   . SER A 1 148 ? 6.070  38.112  2.567  1.00 34.68 ? 148  SER A C   1 
ATOM   1196 O  O   . SER A 1 148 ? 6.193  39.332  2.589  1.00 34.05 ? 148  SER A O   1 
ATOM   1197 C  CB  . SER A 1 148 ? 7.539  37.432  0.668  1.00 36.73 ? 148  SER A CB  1 
ATOM   1198 O  OG  . SER A 1 148 ? 6.462  36.964  -0.126 1.00 34.61 ? 148  SER A OG  1 
ATOM   1199 N  N   . SER A 1 149 ? 4.938  37.502  2.902  1.00 34.65 ? 149  SER A N   1 
ATOM   1200 C  CA  . SER A 1 149 ? 3.763  38.275  3.288  1.00 34.99 ? 149  SER A CA  1 
ATOM   1201 C  C   . SER A 1 149 ? 3.819  38.826  4.713  1.00 35.56 ? 149  SER A C   1 
ATOM   1202 O  O   . SER A 1 149 ? 2.813  39.321  5.226  1.00 35.97 ? 149  SER A O   1 
ATOM   1203 C  CB  . SER A 1 149 ? 2.493  37.439  3.121  1.00 35.44 ? 149  SER A CB  1 
ATOM   1204 O  OG  . SER A 1 149 ? 2.402  36.435  4.116  1.00 38.35 ? 149  SER A OG  1 
ATOM   1205 N  N   . ASN A 1 150 ? 4.981  38.736  5.357  1.00 34.75 ? 150  ASN A N   1 
ATOM   1206 C  CA  . ASN A 1 150 ? 5.132  39.252  6.716  1.00 32.95 ? 150  ASN A CA  1 
ATOM   1207 C  C   . ASN A 1 150 ? 6.417  40.049  6.850  1.00 33.51 ? 150  ASN A C   1 
ATOM   1208 O  O   . ASN A 1 150 ? 6.814  40.426  7.952  1.00 33.33 ? 150  ASN A O   1 
ATOM   1209 C  CB  . ASN A 1 150 ? 5.113  38.114  7.755  1.00 31.78 ? 150  ASN A CB  1 
ATOM   1210 C  CG  . ASN A 1 150 ? 6.191  37.059  7.512  1.00 28.48 ? 150  ASN A CG  1 
ATOM   1211 O  OD1 . ASN A 1 150 ? 7.316  37.373  7.122  1.00 29.50 ? 150  ASN A OD1 1 
ATOM   1212 N  ND2 . ASN A 1 150 ? 5.849  35.800  7.766  1.00 27.15 ? 150  ASN A ND2 1 
ATOM   1213 N  N   . ASP A 1 151 ? 7.055  40.310  5.715  1.00 33.83 ? 151  ASP A N   1 
ATOM   1214 C  CA  . ASP A 1 151 ? 8.303  41.057  5.680  1.00 34.87 ? 151  ASP A CA  1 
ATOM   1215 C  C   . ASP A 1 151 ? 8.144  42.510  6.111  1.00 36.65 ? 151  ASP A C   1 
ATOM   1216 O  O   . ASP A 1 151 ? 7.191  43.187  5.724  1.00 36.28 ? 151  ASP A O   1 
ATOM   1217 C  CB  . ASP A 1 151 ? 8.892  41.035  4.269  1.00 36.53 ? 151  ASP A CB  1 
ATOM   1218 C  CG  . ASP A 1 151 ? 9.246  39.642  3.801  1.00 37.00 ? 151  ASP A CG  1 
ATOM   1219 O  OD1 . ASP A 1 151 ? 9.691  39.506  2.644  1.00 38.50 ? 151  ASP A OD1 1 
ATOM   1220 O  OD2 . ASP A 1 151 ? 9.085  38.686  4.584  1.00 37.96 ? 151  ASP A OD2 1 
ATOM   1221 N  N   . VAL A 1 152 ? 9.094  42.984  6.906  1.00 36.86 ? 152  VAL A N   1 
ATOM   1222 C  CA  . VAL A 1 152 ? 9.091  44.361  7.366  1.00 37.84 ? 152  VAL A CA  1 
ATOM   1223 C  C   . VAL A 1 152 ? 9.666  45.232  6.251  1.00 39.52 ? 152  VAL A C   1 
ATOM   1224 O  O   . VAL A 1 152 ? 10.867 45.195  5.975  1.00 39.74 ? 152  VAL A O   1 
ATOM   1225 C  CB  . VAL A 1 152 ? 9.949  44.521  8.635  1.00 37.33 ? 152  VAL A CB  1 
ATOM   1226 C  CG1 . VAL A 1 152 ? 10.055 45.990  9.014  1.00 36.99 ? 152  VAL A CG1 1 
ATOM   1227 C  CG2 . VAL A 1 152 ? 9.336  43.717  9.773  1.00 35.81 ? 152  VAL A CG2 1 
ATOM   1228 N  N   . GLN A 1 153 ? 8.795  46.005  5.611  1.00 41.39 ? 153  GLN A N   1 
ATOM   1229 C  CA  . GLN A 1 153 ? 9.180  46.895  4.516  1.00 41.78 ? 153  GLN A CA  1 
ATOM   1230 C  C   . GLN A 1 153 ? 9.857  48.152  5.047  1.00 42.18 ? 153  GLN A C   1 
ATOM   1231 O  O   . GLN A 1 153 ? 9.921  48.377  6.255  1.00 41.71 ? 153  GLN A O   1 
ATOM   1232 C  CB  . GLN A 1 153 ? 7.938  47.305  3.720  1.00 41.55 ? 153  GLN A CB  1 
ATOM   1233 C  CG  . GLN A 1 153 ? 7.113  46.144  3.204  1.00 43.17 ? 153  GLN A CG  1 
ATOM   1234 C  CD  . GLN A 1 153 ? 7.790  45.414  2.068  1.00 43.08 ? 153  GLN A CD  1 
ATOM   1235 O  OE1 . GLN A 1 153 ? 7.358  44.336  1.666  1.00 44.62 ? 153  GLN A OE1 1 
ATOM   1236 N  NE2 . GLN A 1 153 ? 8.856  46.003  1.536  1.00 43.81 ? 153  GLN A NE2 1 
ATOM   1237 N  N   . THR A 1 154 ? 10.368 48.972  4.138  1.00 43.01 ? 154  THR A N   1 
ATOM   1238 C  CA  . THR A 1 154 ? 11.002 50.216  4.539  1.00 44.14 ? 154  THR A CA  1 
ATOM   1239 C  C   . THR A 1 154 ? 9.862  51.151  4.927  1.00 43.74 ? 154  THR A C   1 
ATOM   1240 O  O   . THR A 1 154 ? 8.879  51.274  4.197  1.00 44.40 ? 154  THR A O   1 
ATOM   1241 C  CB  . THR A 1 154 ? 11.810 50.841  3.384  1.00 45.28 ? 154  THR A CB  1 
ATOM   1242 O  OG1 . THR A 1 154 ? 12.867 49.951  3.003  1.00 47.26 ? 154  THR A OG1 1 
ATOM   1243 C  CG2 . THR A 1 154 ? 12.413 52.174  3.812  1.00 45.37 ? 154  THR A CG2 1 
ATOM   1244 N  N   . GLY A 1 155 ? 9.982  51.788  6.087  1.00 42.77 ? 155  GLY A N   1 
ATOM   1245 C  CA  . GLY A 1 155 ? 8.937  52.688  6.537  1.00 40.60 ? 155  GLY A CA  1 
ATOM   1246 C  C   . GLY A 1 155 ? 7.706  51.971  7.067  1.00 38.95 ? 155  GLY A C   1 
ATOM   1247 O  O   . GLY A 1 155 ? 6.686  52.605  7.329  1.00 39.26 ? 155  GLY A O   1 
ATOM   1248 N  N   . SER A 1 156 ? 7.793  50.652  7.226  1.00 37.38 ? 156  SER A N   1 
ATOM   1249 C  CA  . SER A 1 156 ? 6.672  49.860  7.739  1.00 35.59 ? 156  SER A CA  1 
ATOM   1250 C  C   . SER A 1 156 ? 6.187  50.408  9.080  1.00 35.29 ? 156  SER A C   1 
ATOM   1251 O  O   . SER A 1 156 ? 4.989  50.439  9.363  1.00 34.92 ? 156  SER A O   1 
ATOM   1252 C  CB  . SER A 1 156 ? 7.094  48.401  7.909  1.00 35.95 ? 156  SER A CB  1 
ATOM   1253 O  OG  . SER A 1 156 ? 7.523  47.855  6.676  1.00 33.75 ? 156  SER A OG  1 
ATOM   1254 N  N   . TYR A 1 157 ? 7.136  50.817  9.913  1.00 34.35 ? 157  TYR A N   1 
ATOM   1255 C  CA  . TYR A 1 157 ? 6.825  51.389  11.214 1.00 34.08 ? 157  TYR A CA  1 
ATOM   1256 C  C   . TYR A 1 157 ? 8.071  52.070  11.740 1.00 32.42 ? 157  TYR A C   1 
ATOM   1257 O  O   . TYR A 1 157 ? 9.149  51.931  11.163 1.00 31.13 ? 157  TYR A O   1 
ATOM   1258 C  CB  . TYR A 1 157 ? 6.335  50.311  12.194 1.00 35.08 ? 157  TYR A CB  1 
ATOM   1259 C  CG  . TYR A 1 157 ? 7.340  49.237  12.576 1.00 37.26 ? 157  TYR A CG  1 
ATOM   1260 C  CD1 . TYR A 1 157 ? 8.420  49.519  13.418 1.00 38.41 ? 157  TYR A CD1 1 
ATOM   1261 C  CD2 . TYR A 1 157 ? 7.184  47.925  12.127 1.00 38.58 ? 157  TYR A CD2 1 
ATOM   1262 C  CE1 . TYR A 1 157 ? 9.316  48.514  13.807 1.00 39.18 ? 157  TYR A CE1 1 
ATOM   1263 C  CE2 . TYR A 1 157 ? 8.071  46.918  12.506 1.00 38.87 ? 157  TYR A CE2 1 
ATOM   1264 C  CZ  . TYR A 1 157 ? 9.132  47.217  13.345 1.00 39.92 ? 157  TYR A CZ  1 
ATOM   1265 O  OH  . TYR A 1 157 ? 10.003 46.216  13.715 1.00 40.25 ? 157  TYR A OH  1 
ATOM   1266 N  N   . THR A 1 158 ? 7.924  52.817  12.826 1.00 31.69 ? 158  THR A N   1 
ATOM   1267 C  CA  . THR A 1 158 ? 9.059  53.519  13.400 1.00 31.79 ? 158  THR A CA  1 
ATOM   1268 C  C   . THR A 1 158 ? 9.302  53.130  14.847 1.00 30.54 ? 158  THR A C   1 
ATOM   1269 O  O   . THR A 1 158 ? 8.382  52.742  15.564 1.00 29.54 ? 158  THR A O   1 
ATOM   1270 C  CB  . THR A 1 158 ? 8.856  55.046  13.353 1.00 32.37 ? 158  THR A CB  1 
ATOM   1271 O  OG1 . THR A 1 158 ? 7.674  55.390  14.086 1.00 32.99 ? 158  THR A OG1 1 
ATOM   1272 C  CG2 . THR A 1 158 ? 8.723  55.528  11.913 1.00 32.90 ? 158  THR A CG2 1 
ATOM   1273 N  N   . TYR A 1 159 ? 10.558 53.225  15.262 1.00 30.49 ? 159  TYR A N   1 
ATOM   1274 C  CA  . TYR A 1 159 ? 10.934 52.931  16.634 1.00 30.42 ? 159  TYR A CA  1 
ATOM   1275 C  C   . TYR A 1 159 ? 11.819 54.062  17.107 1.00 29.69 ? 159  TYR A C   1 
ATOM   1276 O  O   . TYR A 1 159 ? 12.914 54.270  16.583 1.00 30.13 ? 159  TYR A O   1 
ATOM   1277 C  CB  . TYR A 1 159 ? 11.693 51.606  16.755 1.00 29.13 ? 159  TYR A CB  1 
ATOM   1278 C  CG  . TYR A 1 159 ? 12.300 51.434  18.128 1.00 26.16 ? 159  TYR A CG  1 
ATOM   1279 C  CD1 . TYR A 1 159 ? 13.678 51.517  18.319 1.00 25.14 ? 159  TYR A CD1 1 
ATOM   1280 C  CD2 . TYR A 1 159 ? 11.488 51.261  19.250 1.00 26.67 ? 159  TYR A CD2 1 
ATOM   1281 C  CE1 . TYR A 1 159 ? 14.236 51.437  19.593 1.00 26.54 ? 159  TYR A CE1 1 
ATOM   1282 C  CE2 . TYR A 1 159 ? 12.036 51.181  20.534 1.00 24.96 ? 159  TYR A CE2 1 
ATOM   1283 C  CZ  . TYR A 1 159 ? 13.409 51.270  20.697 1.00 25.05 ? 159  TYR A CZ  1 
ATOM   1284 O  OH  . TYR A 1 159 ? 13.955 51.200  21.959 1.00 24.67 ? 159  TYR A OH  1 
ATOM   1285 N  N   . ASN A 1 160 ? 11.336 54.792  18.105 1.00 30.30 ? 160  ASN A N   1 
ATOM   1286 C  CA  . ASN A 1 160 ? 12.068 55.924  18.648 1.00 30.52 ? 160  ASN A CA  1 
ATOM   1287 C  C   . ASN A 1 160 ? 12.288 56.942  17.529 1.00 30.41 ? 160  ASN A C   1 
ATOM   1288 O  O   . ASN A 1 160 ? 13.349 57.559  17.429 1.00 29.91 ? 160  ASN A O   1 
ATOM   1289 C  CB  . ASN A 1 160 ? 13.415 55.471  19.223 1.00 29.13 ? 160  ASN A CB  1 
ATOM   1290 C  CG  . ASN A 1 160 ? 14.023 56.499  20.163 1.00 29.90 ? 160  ASN A CG  1 
ATOM   1291 O  OD1 . ASN A 1 160 ? 15.176 56.372  20.583 1.00 30.32 ? 160  ASN A OD1 1 
ATOM   1292 N  ND2 . ASN A 1 160 ? 13.244 57.521  20.507 1.00 26.10 ? 160  ASN A ND2 1 
ATOM   1293 N  N   . GLY A 1 161 ? 11.277 57.094  16.678 1.00 31.31 ? 161  GLY A N   1 
ATOM   1294 C  CA  . GLY A 1 161 ? 11.361 58.046  15.586 1.00 33.04 ? 161  GLY A CA  1 
ATOM   1295 C  C   . GLY A 1 161 ? 11.951 57.539  14.283 1.00 34.40 ? 161  GLY A C   1 
ATOM   1296 O  O   . GLY A 1 161 ? 11.663 58.094  13.222 1.00 35.32 ? 161  GLY A O   1 
ATOM   1297 N  N   . THR A 1 162 ? 12.765 56.489  14.347 1.00 33.96 ? 162  THR A N   1 
ATOM   1298 C  CA  . THR A 1 162 ? 13.400 55.946  13.148 1.00 33.77 ? 162  THR A CA  1 
ATOM   1299 C  C   . THR A 1 162 ? 12.571 54.894  12.420 1.00 34.80 ? 162  THR A C   1 
ATOM   1300 O  O   . THR A 1 162 ? 12.046 53.964  13.030 1.00 34.88 ? 162  THR A O   1 
ATOM   1301 C  CB  . THR A 1 162 ? 14.764 55.330  13.484 1.00 34.17 ? 162  THR A CB  1 
ATOM   1302 O  OG1 . THR A 1 162 ? 15.600 56.327  14.079 1.00 34.42 ? 162  THR A OG1 1 
ATOM   1303 C  CG2 . THR A 1 162 ? 15.434 54.790  12.221 1.00 35.17 ? 162  THR A CG2 1 
ATOM   1304 N  N   . PRO A 1 163 ? 12.450 55.031  11.090 1.00 36.20 ? 163  PRO A N   1 
ATOM   1305 C  CA  . PRO A 1 163 ? 11.684 54.085  10.277 1.00 36.73 ? 163  PRO A CA  1 
ATOM   1306 C  C   . PRO A 1 163 ? 12.487 52.817  9.982  1.00 36.55 ? 163  PRO A C   1 
ATOM   1307 O  O   . PRO A 1 163 ? 13.719 52.840  9.975  1.00 36.51 ? 163  PRO A O   1 
ATOM   1308 C  CB  . PRO A 1 163 ? 11.393 54.890  9.017  1.00 36.42 ? 163  PRO A CB  1 
ATOM   1309 C  CG  . PRO A 1 163 ? 12.648 55.687  8.861  1.00 36.16 ? 163  PRO A CG  1 
ATOM   1310 C  CD  . PRO A 1 163 ? 12.914 56.167  10.271 1.00 36.63 ? 163  PRO A CD  1 
ATOM   1311 N  N   . THR A 1 164 ? 11.782 51.716  9.745  1.00 37.57 ? 164  THR A N   1 
ATOM   1312 C  CA  . THR A 1 164 ? 12.427 50.444  9.437  1.00 39.75 ? 164  THR A CA  1 
ATOM   1313 C  C   . THR A 1 164 ? 12.951 50.460  8.001  1.00 42.00 ? 164  THR A C   1 
ATOM   1314 O  O   . THR A 1 164 ? 12.433 51.189  7.154  1.00 42.44 ? 164  THR A O   1 
ATOM   1315 C  CB  . THR A 1 164 ? 11.445 49.270  9.601  1.00 39.57 ? 164  THR A CB  1 
ATOM   1316 O  OG1 . THR A 1 164 ? 10.225 49.565  8.914  1.00 39.74 ? 164  THR A OG1 1 
ATOM   1317 C  CG2 . THR A 1 164 ? 11.148 49.024  11.072 1.00 40.12 ? 164  THR A CG2 1 
ATOM   1318 N  N   . GLU A 1 165 ? 13.977 49.655  7.731  1.00 43.21 ? 165  GLU A N   1 
ATOM   1319 C  CA  . GLU A 1 165 ? 14.576 49.592  6.400  1.00 44.03 ? 165  GLU A CA  1 
ATOM   1320 C  C   . GLU A 1 165 ? 14.685 48.152  5.909  1.00 44.67 ? 165  GLU A C   1 
ATOM   1321 O  O   . GLU A 1 165 ? 15.324 47.319  6.554  1.00 44.67 ? 165  GLU A O   1 
ATOM   1322 C  CB  . GLU A 1 165 ? 15.972 50.228  6.428  1.00 45.31 ? 165  GLU A CB  1 
ATOM   1323 C  CG  . GLU A 1 165 ? 16.683 50.284  5.077  1.00 47.33 ? 165  GLU A CG  1 
ATOM   1324 C  CD  . GLU A 1 165 ? 18.078 50.884  5.170  1.00 48.46 ? 165  GLU A CD  1 
ATOM   1325 O  OE1 . GLU A 1 165 ? 18.930 50.325  5.890  1.00 51.64 ? 165  GLU A OE1 1 
ATOM   1326 O  OE2 . GLU A 1 165 ? 18.331 51.918  4.521  1.00 52.33 ? 165  GLU A OE2 1 
ATOM   1327 N  N   . LYS A 1 166 ? 14.053 47.857  4.776  1.00 44.84 ? 166  LYS A N   1 
ATOM   1328 C  CA  . LYS A 1 166 ? 14.108 46.515  4.202  1.00 45.03 ? 166  LYS A CA  1 
ATOM   1329 C  C   . LYS A 1 166 ? 15.239 46.449  3.191  1.00 45.28 ? 166  LYS A C   1 
ATOM   1330 O  O   . LYS A 1 166 ? 15.605 47.460  2.592  1.00 45.74 ? 166  LYS A O   1 
ATOM   1331 C  CB  . LYS A 1 166 ? 12.792 46.158  3.507  1.00 45.87 ? 166  LYS A CB  1 
ATOM   1332 C  CG  . LYS A 1 166 ? 12.912 44.960  2.568  1.00 47.20 ? 166  LYS A CG  1 
ATOM   1333 C  CD  . LYS A 1 166 ? 11.606 44.648  1.859  1.00 49.19 ? 166  LYS A CD  1 
ATOM   1334 C  CE  . LYS A 1 166 ? 10.644 43.919  2.775  1.00 50.83 ? 166  LYS A CE  1 
ATOM   1335 N  NZ  . LYS A 1 166 ? 11.180 42.585  3.163  1.00 53.14 ? 166  LYS A NZ  1 
ATOM   1336 N  N   . LYS A 1 167 ? 15.800 45.260  3.002  1.00 45.10 ? 167  LYS A N   1 
ATOM   1337 C  CA  . LYS A 1 167 ? 16.884 45.101  2.047  1.00 44.65 ? 167  LYS A CA  1 
ATOM   1338 C  C   . LYS A 1 167 ? 16.744 43.797  1.272  1.00 43.49 ? 167  LYS A C   1 
ATOM   1339 O  O   . LYS A 1 167 ? 16.224 42.804  1.788  1.00 42.94 ? 167  LYS A O   1 
ATOM   1340 C  CB  . LYS A 1 167 ? 18.235 45.164  2.767  1.00 45.05 ? 167  LYS A CB  1 
ATOM   1341 C  CG  . LYS A 1 167 ? 18.340 46.339  3.735  1.00 44.99 ? 167  LYS A CG  1 
ATOM   1342 C  CD  . LYS A 1 167 ? 19.779 46.721  4.054  1.00 44.92 ? 167  LYS A CD  1 
ATOM   1343 C  CE  . LYS A 1 167 ? 20.402 47.518  2.917  1.00 44.56 ? 167  LYS A CE  1 
ATOM   1344 N  NZ  . LYS A 1 167 ? 21.728 48.088  3.289  1.00 45.10 ? 167  LYS A NZ  1 
ATOM   1345 N  N   . ALA A 1 168 ? 17.191 43.817  0.019  1.00 42.47 ? 168  ALA A N   1 
ATOM   1346 C  CA  . ALA A 1 168 ? 17.123 42.643  -0.841 1.00 40.18 ? 168  ALA A CA  1 
ATOM   1347 C  C   . ALA A 1 168 ? 17.963 41.523  -0.243 1.00 39.52 ? 168  ALA A C   1 
ATOM   1348 O  O   . ALA A 1 168 ? 19.034 41.767  0.310  1.00 34.87 ? 168  ALA A O   1 
ATOM   1349 C  CB  . ALA A 1 168 ? 17.624 42.986  -2.232 1.00 39.89 ? 168  ALA A CB  1 
ATOM   1350 N  N   . TRP A 1 169 ? 17.471 40.295  -0.358 1.00 40.88 ? 169  TRP A N   1 
ATOM   1351 C  CA  . TRP A 1 169 ? 18.186 39.151  0.186  1.00 41.67 ? 169  TRP A CA  1 
ATOM   1352 C  C   . TRP A 1 169 ? 19.585 39.094  -0.398 1.00 41.66 ? 169  TRP A C   1 
ATOM   1353 O  O   . TRP A 1 169 ? 19.760 39.040  -1.617 1.00 42.29 ? 169  TRP A O   1 
ATOM   1354 C  CB  . TRP A 1 169 ? 17.436 37.854  -0.123 1.00 43.25 ? 169  TRP A CB  1 
ATOM   1355 C  CG  . TRP A 1 169 ? 17.935 36.697  0.683  1.00 44.67 ? 169  TRP A CG  1 
ATOM   1356 C  CD1 . TRP A 1 169 ? 18.880 35.781  0.318  1.00 44.60 ? 169  TRP A CD1 1 
ATOM   1357 C  CD2 . TRP A 1 169 ? 17.548 36.364  2.020  1.00 44.86 ? 169  TRP A CD2 1 
ATOM   1358 N  NE1 . TRP A 1 169 ? 19.107 34.897  1.347  1.00 45.38 ? 169  TRP A NE1 1 
ATOM   1359 C  CE2 . TRP A 1 169 ? 18.302 35.233  2.405  1.00 45.67 ? 169  TRP A CE2 1 
ATOM   1360 C  CE3 . TRP A 1 169 ? 16.637 36.914  2.933  1.00 44.73 ? 169  TRP A CE3 1 
ATOM   1361 C  CZ2 . TRP A 1 169 ? 18.173 34.639  3.666  1.00 45.12 ? 169  TRP A CZ2 1 
ATOM   1362 C  CZ3 . TRP A 1 169 ? 16.508 36.323  4.188  1.00 44.55 ? 169  TRP A CZ3 1 
ATOM   1363 C  CH2 . TRP A 1 169 ? 17.273 35.197  4.541  1.00 44.95 ? 169  TRP A CH2 1 
ATOM   1364 N  N   . GLY A 1 170 ? 20.581 39.122  0.481  1.00 41.81 ? 170  GLY A N   1 
ATOM   1365 C  CA  . GLY A 1 170 ? 21.961 39.078  0.041  1.00 41.34 ? 170  GLY A CA  1 
ATOM   1366 C  C   . GLY A 1 170 ? 22.641 40.431  0.094  1.00 41.64 ? 170  GLY A C   1 
ATOM   1367 O  O   . GLY A 1 170 ? 23.869 40.514  0.086  1.00 41.37 ? 170  GLY A O   1 
ATOM   1368 N  N   . SER A 1 171 ? 21.847 41.497  0.152  1.00 42.66 ? 171  SER A N   1 
ATOM   1369 C  CA  . SER A 1 171 ? 22.390 42.853  0.197  1.00 43.01 ? 171  SER A CA  1 
ATOM   1370 C  C   . SER A 1 171 ? 23.113 43.132  1.512  1.00 43.79 ? 171  SER A C   1 
ATOM   1371 O  O   . SER A 1 171 ? 23.090 42.312  2.430  1.00 45.19 ? 171  SER A O   1 
ATOM   1372 C  CB  . SER A 1 171 ? 21.271 43.876  0.002  1.00 41.73 ? 171  SER A CB  1 
ATOM   1373 O  OG  . SER A 1 171 ? 20.308 43.769  1.032  1.00 38.42 ? 171  SER A OG  1 
ATOM   1374 N  N   . SER A 1 172 ? 23.745 44.299  1.598  1.00 44.10 ? 172  SER A N   1 
ATOM   1375 C  CA  . SER A 1 172 ? 24.491 44.692  2.792  1.00 43.98 ? 172  SER A CA  1 
ATOM   1376 C  C   . SER A 1 172 ? 23.643 44.807  4.055  1.00 43.72 ? 172  SER A C   1 
ATOM   1377 O  O   . SER A 1 172 ? 22.445 45.082  3.997  1.00 43.07 ? 172  SER A O   1 
ATOM   1378 C  CB  . SER A 1 172 ? 25.208 46.021  2.551  1.00 44.24 ? 172  SER A CB  1 
ATOM   1379 O  OG  . SER A 1 172 ? 25.920 46.427  3.707  1.00 44.70 ? 172  SER A OG  1 
ATOM   1380 N  N   . VAL A 1 173 ? 24.294 44.608  5.197  1.00 44.69 ? 173  VAL A N   1 
ATOM   1381 C  CA  . VAL A 1 173 ? 23.650 44.670  6.506  1.00 44.82 ? 173  VAL A CA  1 
ATOM   1382 C  C   . VAL A 1 173 ? 23.451 46.091  7.029  1.00 45.46 ? 173  VAL A C   1 
ATOM   1383 O  O   . VAL A 1 173 ? 22.347 46.460  7.425  1.00 43.85 ? 173  VAL A O   1 
ATOM   1384 C  CB  . VAL A 1 173 ? 24.470 43.869  7.557  1.00 45.40 ? 173  VAL A CB  1 
ATOM   1385 C  CG1 . VAL A 1 173 ? 24.182 44.381  8.959  1.00 44.28 ? 173  VAL A CG1 1 
ATOM   1386 C  CG2 . VAL A 1 173 ? 24.125 42.388  7.463  1.00 45.26 ? 173  VAL A CG2 1 
ATOM   1387 N  N   . TYR A 1 174 ? 24.523 46.877  7.039  1.00 47.38 ? 174  TYR A N   1 
ATOM   1388 C  CA  . TYR A 1 174 ? 24.460 48.247  7.538  1.00 48.49 ? 174  TYR A CA  1 
ATOM   1389 C  C   . TYR A 1 174 ? 23.307 49.038  6.933  1.00 49.21 ? 174  TYR A C   1 
ATOM   1390 O  O   . TYR A 1 174 ? 22.980 48.889  5.755  1.00 49.47 ? 174  TYR A O   1 
ATOM   1391 C  CB  . TYR A 1 174 ? 25.776 48.977  7.270  1.00 48.30 ? 174  TYR A CB  1 
ATOM   1392 C  CG  . TYR A 1 174 ? 26.991 48.262  7.810  1.00 49.46 ? 174  TYR A CG  1 
ATOM   1393 C  CD1 . TYR A 1 174 ? 27.563 47.200  7.112  1.00 49.83 ? 174  TYR A CD1 1 
ATOM   1394 C  CD2 . TYR A 1 174 ? 27.562 48.636  9.025  1.00 49.26 ? 174  TYR A CD2 1 
ATOM   1395 C  CE1 . TYR A 1 174 ? 28.678 46.529  7.609  1.00 49.77 ? 174  TYR A CE1 1 
ATOM   1396 C  CE2 . TYR A 1 174 ? 28.676 47.970  9.533  1.00 49.38 ? 174  TYR A CE2 1 
ATOM   1397 C  CZ  . TYR A 1 174 ? 29.228 46.918  8.817  1.00 49.49 ? 174  TYR A CZ  1 
ATOM   1398 O  OH  . TYR A 1 174 ? 30.335 46.259  9.301  1.00 49.88 ? 174  TYR A OH  1 
ATOM   1399 N  N   . ALA A 1 175 ? 22.692 49.879  7.757  1.00 49.56 ? 175  ALA A N   1 
ATOM   1400 C  CA  . ALA A 1 175 ? 21.572 50.697  7.318  1.00 50.04 ? 175  ALA A CA  1 
ATOM   1401 C  C   . ALA A 1 175 ? 22.064 51.950  6.606  1.00 50.28 ? 175  ALA A C   1 
ATOM   1402 O  O   . ALA A 1 175 ? 23.012 52.601  7.047  1.00 49.57 ? 175  ALA A O   1 
ATOM   1403 C  CB  . ALA A 1 175 ? 20.707 51.084  8.514  1.00 49.61 ? 175  ALA A CB  1 
ATOM   1404 N  N   . ASP A 1 176 ? 21.416 52.276  5.495  1.00 51.38 ? 176  ASP A N   1 
ATOM   1405 C  CA  . ASP A 1 176 ? 21.773 53.461  4.729  1.00 52.75 ? 176  ASP A CA  1 
ATOM   1406 C  C   . ASP A 1 176 ? 21.483 54.682  5.599  1.00 52.97 ? 176  ASP A C   1 
ATOM   1407 O  O   . ASP A 1 176 ? 20.683 54.603  6.534  1.00 53.67 ? 176  ASP A O   1 
ATOM   1408 C  CB  . ASP A 1 176 ? 20.943 53.509  3.444  1.00 53.34 ? 176  ASP A CB  1 
ATOM   1409 C  CG  . ASP A 1 176 ? 21.242 52.345  2.516  1.00 54.18 ? 176  ASP A CG  1 
ATOM   1410 O  OD1 . ASP A 1 176 ? 20.508 52.166  1.524  1.00 55.79 ? 176  ASP A OD1 1 
ATOM   1411 O  OD2 . ASP A 1 176 ? 22.218 51.611  2.773  1.00 54.87 ? 176  ASP A OD2 1 
ATOM   1412 N  N   . PRO A 1 177 ? 22.134 55.824  5.312  1.00 52.75 ? 177  PRO A N   1 
ATOM   1413 C  CA  . PRO A 1 177 ? 21.895 57.029  6.115  1.00 51.94 ? 177  PRO A CA  1 
ATOM   1414 C  C   . PRO A 1 177 ? 20.410 57.374  6.184  1.00 50.92 ? 177  PRO A C   1 
ATOM   1415 O  O   . PRO A 1 177 ? 19.721 57.411  5.164  1.00 50.77 ? 177  PRO A O   1 
ATOM   1416 C  CB  . PRO A 1 177 ? 22.722 58.096  5.395  1.00 52.46 ? 177  PRO A CB  1 
ATOM   1417 C  CG  . PRO A 1 177 ? 22.725 57.619  3.973  1.00 52.74 ? 177  PRO A CG  1 
ATOM   1418 C  CD  . PRO A 1 177 ? 22.964 56.137  4.136  1.00 53.22 ? 177  PRO A CD  1 
ATOM   1419 N  N   . GLY A 1 178 ? 19.927 57.619  7.398  1.00 50.12 ? 178  GLY A N   1 
ATOM   1420 C  CA  . GLY A 1 178 ? 18.526 57.937  7.593  1.00 47.87 ? 178  GLY A CA  1 
ATOM   1421 C  C   . GLY A 1 178 ? 17.832 56.806  8.325  1.00 46.78 ? 178  GLY A C   1 
ATOM   1422 O  O   . GLY A 1 178 ? 16.681 56.937  8.745  1.00 46.23 ? 178  GLY A O   1 
ATOM   1423 N  N   . TYR A 1 179 ? 18.539 55.688  8.478  1.00 45.33 ? 179  TYR A N   1 
ATOM   1424 C  CA  . TYR A 1 179 ? 17.997 54.523  9.167  1.00 43.90 ? 179  TYR A CA  1 
ATOM   1425 C  C   . TYR A 1 179 ? 18.947 54.019  10.251 1.00 42.61 ? 179  TYR A C   1 
ATOM   1426 O  O   . TYR A 1 179 ? 20.039 54.558  10.434 1.00 42.94 ? 179  TYR A O   1 
ATOM   1427 C  CB  . TYR A 1 179 ? 17.706 53.404  8.166  1.00 44.25 ? 179  TYR A CB  1 
ATOM   1428 C  CG  . TYR A 1 179 ? 16.748 53.802  7.068  1.00 44.69 ? 179  TYR A CG  1 
ATOM   1429 C  CD1 . TYR A 1 179 ? 17.170 54.600  6.003  1.00 45.59 ? 179  TYR A CD1 1 
ATOM   1430 C  CD2 . TYR A 1 179 ? 15.415 53.395  7.098  1.00 44.83 ? 179  TYR A CD2 1 
ATOM   1431 C  CE1 . TYR A 1 179 ? 16.288 54.981  4.994  1.00 45.03 ? 179  TYR A CE1 1 
ATOM   1432 C  CE2 . TYR A 1 179 ? 14.525 53.770  6.096  1.00 44.16 ? 179  TYR A CE2 1 
ATOM   1433 C  CZ  . TYR A 1 179 ? 14.968 54.563  5.046  1.00 44.70 ? 179  TYR A CZ  1 
ATOM   1434 O  OH  . TYR A 1 179 ? 14.097 54.932  4.048  1.00 43.52 ? 179  TYR A OH  1 
ATOM   1435 N  N   . ASP A 1 180 ? 18.528 52.981  10.970 1.00 40.74 ? 180  ASP A N   1 
ATOM   1436 C  CA  . ASP A 1 180 ? 19.338 52.424  12.049 1.00 38.75 ? 180  ASP A CA  1 
ATOM   1437 C  C   . ASP A 1 180 ? 19.640 50.945  11.811 1.00 35.88 ? 180  ASP A C   1 
ATOM   1438 O  O   . ASP A 1 180 ? 18.795 50.203  11.319 1.00 33.88 ? 180  ASP A O   1 
ATOM   1439 C  CB  . ASP A 1 180 ? 18.603 52.600  13.381 1.00 40.86 ? 180  ASP A CB  1 
ATOM   1440 C  CG  . ASP A 1 180 ? 19.491 52.335  14.577 1.00 42.47 ? 180  ASP A CG  1 
ATOM   1441 O  OD1 . ASP A 1 180 ? 20.434 53.121  14.804 1.00 43.27 ? 180  ASP A OD1 1 
ATOM   1442 O  OD2 . ASP A 1 180 ? 19.250 51.338  15.287 1.00 43.96 ? 180  ASP A OD2 1 
ATOM   1443 N  N   . ASN A 1 181 ? 20.848 50.519  12.164 1.00 36.73 ? 181  ASN A N   1 
ATOM   1444 C  CA  . ASN A 1 181 ? 21.248 49.127  11.973 1.00 35.98 ? 181  ASN A CA  1 
ATOM   1445 C  C   . ASN A 1 181 ? 20.344 48.140  12.698 1.00 35.07 ? 181  ASN A C   1 
ATOM   1446 O  O   . ASN A 1 181 ? 20.128 47.021  12.225 1.00 35.84 ? 181  ASN A O   1 
ATOM   1447 C  CB  . ASN A 1 181 ? 22.692 48.913  12.431 1.00 36.09 ? 181  ASN A CB  1 
ATOM   1448 C  CG  . ASN A 1 181 ? 23.688 49.672  11.581 1.00 36.28 ? 181  ASN A CG  1 
ATOM   1449 O  OD1 . ASN A 1 181 ? 23.503 49.820  10.373 1.00 38.31 ? 181  ASN A OD1 1 
ATOM   1450 N  ND2 . ASN A 1 181 ? 24.762 50.141  12.203 1.00 36.33 ? 181  ASN A ND2 1 
ATOM   1451 N  N   . SER A 1 182 ? 19.819 48.553  13.847 1.00 32.86 ? 182  SER A N   1 
ATOM   1452 C  CA  . SER A 1 182 ? 18.942 47.696  14.633 1.00 32.29 ? 182  SER A CA  1 
ATOM   1453 C  C   . SER A 1 182 ? 17.552 47.607  14.013 1.00 32.06 ? 182  SER A C   1 
ATOM   1454 O  O   . SER A 1 182 ? 16.702 46.848  14.482 1.00 31.52 ? 182  SER A O   1 
ATOM   1455 C  CB  . SER A 1 182 ? 18.832 48.227  16.065 1.00 31.20 ? 182  SER A CB  1 
ATOM   1456 O  OG  . SER A 1 182 ? 20.105 48.295  16.681 1.00 31.59 ? 182  SER A OG  1 
ATOM   1457 N  N   . LEU A 1 183 ? 17.327 48.378  12.954 1.00 31.13 ? 183  LEU A N   1 
ATOM   1458 C  CA  . LEU A 1 183 ? 16.033 48.381  12.288 1.00 32.13 ? 183  LEU A CA  1 
ATOM   1459 C  C   . LEU A 1 183 ? 16.093 47.945  10.820 1.00 33.24 ? 183  LEU A C   1 
ATOM   1460 O  O   . LEU A 1 183 ? 15.246 48.332  10.011 1.00 33.28 ? 183  LEU A O   1 
ATOM   1461 C  CB  . LEU A 1 183 ? 15.402 49.770  12.418 1.00 31.74 ? 183  LEU A CB  1 
ATOM   1462 C  CG  . LEU A 1 183 ? 15.183 50.178  13.881 1.00 31.00 ? 183  LEU A CG  1 
ATOM   1463 C  CD1 . LEU A 1 183 ? 14.729 51.628  13.969 1.00 30.63 ? 183  LEU A CD1 1 
ATOM   1464 C  CD2 . LEU A 1 183 ? 14.148 49.250  14.510 1.00 28.47 ? 183  LEU A CD2 1 
ATOM   1465 N  N   . VAL A 1 184 ? 17.094 47.134  10.485 1.00 32.05 ? 184  VAL A N   1 
ATOM   1466 C  CA  . VAL A 1 184 ? 17.253 46.622  9.127  1.00 31.85 ? 184  VAL A CA  1 
ATOM   1467 C  C   . VAL A 1 184 ? 16.689 45.204  9.076  1.00 32.95 ? 184  VAL A C   1 
ATOM   1468 O  O   . VAL A 1 184 ? 17.053 44.360  9.895  1.00 31.37 ? 184  VAL A O   1 
ATOM   1469 C  CB  . VAL A 1 184 ? 18.734 46.583  8.715  1.00 31.58 ? 184  VAL A CB  1 
ATOM   1470 C  CG1 . VAL A 1 184 ? 18.871 45.980  7.330  1.00 30.14 ? 184  VAL A CG1 1 
ATOM   1471 C  CG2 . VAL A 1 184 ? 19.317 47.983  8.748  1.00 30.21 ? 184  VAL A CG2 1 
ATOM   1472 N  N   . PHE A 1 185 ? 15.802 44.941  8.120  1.00 32.94 ? 185  PHE A N   1 
ATOM   1473 C  CA  . PHE A 1 185 ? 15.195 43.618  8.008  1.00 35.02 ? 185  PHE A CA  1 
ATOM   1474 C  C   . PHE A 1 185 ? 15.332 42.983  6.628  1.00 35.48 ? 185  PHE A C   1 
ATOM   1475 O  O   . PHE A 1 185 ? 15.140 43.643  5.604  1.00 37.12 ? 185  PHE A O   1 
ATOM   1476 C  CB  . PHE A 1 185 ? 13.713 43.685  8.395  1.00 34.89 ? 185  PHE A CB  1 
ATOM   1477 C  CG  . PHE A 1 185 ? 13.474 44.190  9.794  1.00 36.83 ? 185  PHE A CG  1 
ATOM   1478 C  CD1 . PHE A 1 185 ? 13.639 45.539  10.101 1.00 36.19 ? 185  PHE A CD1 1 
ATOM   1479 C  CD2 . PHE A 1 185 ? 13.106 43.314  10.810 1.00 36.59 ? 185  PHE A CD2 1 
ATOM   1480 C  CE1 . PHE A 1 185 ? 13.442 46.009  11.400 1.00 36.44 ? 185  PHE A CE1 1 
ATOM   1481 C  CE2 . PHE A 1 185 ? 12.906 43.774  12.114 1.00 35.64 ? 185  PHE A CE2 1 
ATOM   1482 C  CZ  . PHE A 1 185 ? 13.074 45.124  12.408 1.00 35.57 ? 185  PHE A CZ  1 
ATOM   1483 N  N   . PHE A 1 186 ? 15.660 41.694  6.612  1.00 34.53 ? 186  PHE A N   1 
ATOM   1484 C  CA  . PHE A 1 186 ? 15.823 40.958  5.365  1.00 33.44 ? 186  PHE A CA  1 
ATOM   1485 C  C   . PHE A 1 186 ? 14.641 40.052  5.069  1.00 32.51 ? 186  PHE A C   1 
ATOM   1486 O  O   . PHE A 1 186 ? 14.461 39.612  3.933  1.00 33.03 ? 186  PHE A O   1 
ATOM   1487 C  CB  . PHE A 1 186 ? 17.100 40.121  5.398  1.00 33.52 ? 186  PHE A CB  1 
ATOM   1488 C  CG  . PHE A 1 186 ? 18.351 40.919  5.207  1.00 32.64 ? 186  PHE A CG  1 
ATOM   1489 C  CD1 . PHE A 1 186 ? 18.773 41.820  6.175  1.00 31.63 ? 186  PHE A CD1 1 
ATOM   1490 C  CD2 . PHE A 1 186 ? 19.110 40.773  4.050  1.00 32.77 ? 186  PHE A CD2 1 
ATOM   1491 C  CE1 . PHE A 1 186 ? 19.932 42.563  5.996  1.00 31.71 ? 186  PHE A CE1 1 
ATOM   1492 C  CE2 . PHE A 1 186 ? 20.270 41.512  3.862  1.00 30.36 ? 186  PHE A CE2 1 
ATOM   1493 C  CZ  . PHE A 1 186 ? 20.683 42.410  4.836  1.00 31.36 ? 186  PHE A CZ  1 
ATOM   1494 N  N   . GLY A 1 187 ? 13.840 39.758  6.089  1.00 30.49 ? 187  GLY A N   1 
ATOM   1495 C  CA  . GLY A 1 187 ? 12.681 38.911  5.879  1.00 28.11 ? 187  GLY A CA  1 
ATOM   1496 C  C   . GLY A 1 187 ? 12.745 37.509  6.456  1.00 27.61 ? 187  GLY A C   1 
ATOM   1497 O  O   . GLY A 1 187 ? 11.776 36.759  6.340  1.00 27.35 ? 187  GLY A O   1 
ATOM   1498 N  N   . GLY A 1 188 ? 13.868 37.145  7.071  1.00 28.83 ? 188  GLY A N   1 
ATOM   1499 C  CA  . GLY A 1 188 ? 13.984 35.815  7.654  1.00 28.72 ? 188  GLY A CA  1 
ATOM   1500 C  C   . GLY A 1 188 ? 12.841 35.559  8.622  1.00 28.67 ? 188  GLY A C   1 
ATOM   1501 O  O   . GLY A 1 188 ? 12.434 36.466  9.348  1.00 28.54 ? 188  GLY A O   1 
ATOM   1502 N  N   . ASP A 1 189 ? 12.324 34.333  8.648  1.00 28.30 ? 189  ASP A N   1 
ATOM   1503 C  CA  . ASP A 1 189 ? 11.203 34.008  9.526  1.00 29.08 ? 189  ASP A CA  1 
ATOM   1504 C  C   . ASP A 1 189 ? 11.102 32.527  9.879  1.00 28.25 ? 189  ASP A C   1 
ATOM   1505 O  O   . ASP A 1 189 ? 11.843 31.703  9.348  1.00 29.12 ? 189  ASP A O   1 
ATOM   1506 C  CB  . ASP A 1 189 ? 9.904  34.464  8.868  1.00 33.01 ? 189  ASP A CB  1 
ATOM   1507 C  CG  . ASP A 1 189 ? 9.783  33.979  7.440  1.00 35.11 ? 189  ASP A CG  1 
ATOM   1508 O  OD1 . ASP A 1 189 ? 9.644  32.755  7.235  1.00 34.92 ? 189  ASP A OD1 1 
ATOM   1509 O  OD2 . ASP A 1 189 ? 9.841  34.822  6.522  1.00 37.97 ? 189  ASP A OD2 1 
ATOM   1510 N  N   . LEU A 1 190 ? 10.168 32.197  10.769 1.00 27.64 ? 190  LEU A N   1 
ATOM   1511 C  CA  . LEU A 1 190 ? 9.975  30.821  11.210 1.00 26.89 ? 190  LEU A CA  1 
ATOM   1512 C  C   . LEU A 1 190 ? 9.612  29.875  10.072 1.00 28.62 ? 190  LEU A C   1 
ATOM   1513 O  O   . LEU A 1 190 ? 10.174 28.784  9.970  1.00 25.36 ? 190  LEU A O   1 
ATOM   1514 C  CB  . LEU A 1 190 ? 8.899  30.753  12.296 1.00 24.63 ? 190  LEU A CB  1 
ATOM   1515 C  CG  . LEU A 1 190 ? 9.176  31.544  13.582 1.00 25.71 ? 190  LEU A CG  1 
ATOM   1516 C  CD1 . LEU A 1 190 ? 8.152  31.168  14.653 1.00 22.63 ? 190  LEU A CD1 1 
ATOM   1517 C  CD2 . LEU A 1 190 ? 10.586 31.248  14.071 1.00 24.76 ? 190  LEU A CD2 1 
ATOM   1518 N  N   . ALA A 1 191 ? 8.675  30.294  9.221  1.00 28.96 ? 191  ALA A N   1 
ATOM   1519 C  CA  . ALA A 1 191 ? 8.246  29.478  8.087  1.00 28.42 ? 191  ALA A CA  1 
ATOM   1520 C  C   . ALA A 1 191 ? 9.451  29.022  7.276  1.00 27.86 ? 191  ALA A C   1 
ATOM   1521 O  O   . ALA A 1 191 ? 9.507  27.878  6.820  1.00 29.56 ? 191  ALA A O   1 
ATOM   1522 C  CB  . ALA A 1 191 ? 7.287  30.272  7.198  1.00 29.29 ? 191  ALA A CB  1 
ATOM   1523 N  N   . GLY A 1 192 ? 10.412 29.922  7.101  1.00 25.43 ? 192  GLY A N   1 
ATOM   1524 C  CA  . GLY A 1 192 ? 11.607 29.595  6.351  1.00 26.22 ? 192  GLY A CA  1 
ATOM   1525 C  C   . GLY A 1 192 ? 12.397 28.487  7.021  1.00 27.02 ? 192  GLY A C   1 
ATOM   1526 O  O   . GLY A 1 192 ? 12.792 27.513  6.373  1.00 25.52 ? 192  GLY A O   1 
ATOM   1527 N  N   . ILE A 1 193 ? 12.628 28.637  8.324  1.00 26.60 ? 193  ILE A N   1 
ATOM   1528 C  CA  . ILE A 1 193 ? 13.370 27.645  9.092  1.00 25.14 ? 193  ILE A CA  1 
ATOM   1529 C  C   . ILE A 1 193 ? 12.688 26.293  8.928  1.00 26.83 ? 193  ILE A C   1 
ATOM   1530 O  O   . ILE A 1 193 ? 13.343 25.280  8.688  1.00 27.61 ? 193  ILE A O   1 
ATOM   1531 C  CB  . ILE A 1 193 ? 13.423 28.029  10.594 1.00 24.47 ? 193  ILE A CB  1 
ATOM   1532 C  CG1 . ILE A 1 193 ? 14.086 29.401  10.753 1.00 23.11 ? 193  ILE A CG1 1 
ATOM   1533 C  CG2 . ILE A 1 193 ? 14.196 26.972  11.380 1.00 23.28 ? 193  ILE A CG2 1 
ATOM   1534 C  CD1 . ILE A 1 193 ? 14.147 29.911  12.192 1.00 24.67 ? 193  ILE A CD1 1 
ATOM   1535 N  N   . ASP A 1 194 ? 11.364 26.287  9.043  1.00 27.56 ? 194  ASP A N   1 
ATOM   1536 C  CA  . ASP A 1 194 ? 10.585 25.065  8.897  1.00 30.53 ? 194  ASP A CA  1 
ATOM   1537 C  C   . ASP A 1 194 ? 10.878 24.407  7.543  1.00 31.00 ? 194  ASP A C   1 
ATOM   1538 O  O   . ASP A 1 194 ? 11.121 23.197  7.460  1.00 29.25 ? 194  ASP A O   1 
ATOM   1539 C  CB  . ASP A 1 194 ? 9.094  25.391  9.002  1.00 32.30 ? 194  ASP A CB  1 
ATOM   1540 C  CG  . ASP A 1 194 ? 8.220  24.164  8.914  1.00 35.46 ? 194  ASP A CG  1 
ATOM   1541 O  OD1 . ASP A 1 194 ? 8.304  23.311  9.817  1.00 37.89 ? 194  ASP A OD1 1 
ATOM   1542 O  OD2 . ASP A 1 194 ? 7.444  24.048  7.941  1.00 39.82 ? 194  ASP A OD2 1 
ATOM   1543 N  N   . GLN A 1 195 ? 10.858 25.219  6.491  1.00 30.17 ? 195  GLN A N   1 
ATOM   1544 C  CA  . GLN A 1 195 ? 11.106 24.753  5.130  1.00 30.51 ? 195  GLN A CA  1 
ATOM   1545 C  C   . GLN A 1 195 ? 12.546 24.298  4.912  1.00 30.21 ? 195  GLN A C   1 
ATOM   1546 O  O   . GLN A 1 195 ? 12.825 23.517  4.002  1.00 28.99 ? 195  GLN A O   1 
ATOM   1547 C  CB  . GLN A 1 195 ? 10.764 25.868  4.133  1.00 31.16 ? 195  GLN A CB  1 
ATOM   1548 C  CG  . GLN A 1 195 ? 9.306  26.304  4.194  1.00 33.87 ? 195  GLN A CG  1 
ATOM   1549 C  CD  . GLN A 1 195 ? 9.002  27.519  3.332  1.00 34.41 ? 195  GLN A CD  1 
ATOM   1550 O  OE1 . GLN A 1 195 ? 7.894  28.057  3.374  1.00 36.02 ? 195  GLN A OE1 1 
ATOM   1551 N  NE2 . GLN A 1 195 ? 9.981  27.957  2.550  1.00 34.74 ? 195  GLN A NE2 1 
ATOM   1552 N  N   . LYS A 1 196 ? 13.458 24.784  5.747  1.00 29.21 ? 196  LYS A N   1 
ATOM   1553 C  CA  . LYS A 1 196 ? 14.862 24.428  5.618  1.00 29.59 ? 196  LYS A CA  1 
ATOM   1554 C  C   . LYS A 1 196 ? 15.346 23.401  6.639  1.00 29.50 ? 196  LYS A C   1 
ATOM   1555 O  O   . LYS A 1 196 ? 16.552 23.202  6.799  1.00 31.74 ? 196  LYS A O   1 
ATOM   1556 C  CB  . LYS A 1 196 ? 15.725 25.689  5.704  1.00 30.23 ? 196  LYS A CB  1 
ATOM   1557 C  CG  . LYS A 1 196 ? 15.530 26.662  4.545  1.00 32.25 ? 196  LYS A CG  1 
ATOM   1558 C  CD  . LYS A 1 196 ? 15.983 26.051  3.221  1.00 31.89 ? 196  LYS A CD  1 
ATOM   1559 C  CE  . LYS A 1 196 ? 15.977 27.081  2.100  1.00 32.90 ? 196  LYS A CE  1 
ATOM   1560 N  NZ  . LYS A 1 196 ? 16.542 26.532  0.831  1.00 32.46 ? 196  LYS A NZ  1 
ATOM   1561 N  N   . LEU A 1 197 ? 14.416 22.744  7.324  1.00 28.79 ? 197  LEU A N   1 
ATOM   1562 C  CA  . LEU A 1 197 ? 14.787 21.738  8.314  1.00 27.88 ? 197  LEU A CA  1 
ATOM   1563 C  C   . LEU A 1 197 ? 15.563 20.580  7.691  1.00 28.99 ? 197  LEU A C   1 
ATOM   1564 O  O   . LEU A 1 197 ? 16.420 19.977  8.343  1.00 28.43 ? 197  LEU A O   1 
ATOM   1565 C  CB  . LEU A 1 197 ? 13.543 21.203  9.021  1.00 26.26 ? 197  LEU A CB  1 
ATOM   1566 C  CG  . LEU A 1 197 ? 12.919 22.155  10.041 1.00 27.00 ? 197  LEU A CG  1 
ATOM   1567 C  CD1 . LEU A 1 197 ? 11.715 21.482  10.687 1.00 25.55 ? 197  LEU A CD1 1 
ATOM   1568 C  CD2 . LEU A 1 197 ? 13.962 22.525  11.096 1.00 26.17 ? 197  LEU A CD2 1 
ATOM   1569 N  N   . GLY A 1 198 ? 15.256 20.269  6.433  1.00 27.92 ? 198  GLY A N   1 
ATOM   1570 C  CA  . GLY A 1 198 ? 15.944 19.188  5.746  1.00 27.83 ? 198  GLY A CA  1 
ATOM   1571 C  C   . GLY A 1 198 ? 17.422 19.493  5.596  1.00 26.69 ? 198  GLY A C   1 
ATOM   1572 O  O   . GLY A 1 198 ? 18.271 18.611  5.741  1.00 28.44 ? 198  GLY A O   1 
ATOM   1573 N  N   . TYR A 1 199 ? 17.734 20.747  5.295  1.00 24.57 ? 199  TYR A N   1 
ATOM   1574 C  CA  . TYR A 1 199 ? 19.121 21.161  5.156  1.00 24.61 ? 199  TYR A CA  1 
ATOM   1575 C  C   . TYR A 1 199 ? 19.814 21.050  6.508  1.00 25.22 ? 199  TYR A C   1 
ATOM   1576 O  O   . TYR A 1 199 ? 20.964 20.620  6.596  1.00 25.68 ? 199  TYR A O   1 
ATOM   1577 C  CB  . TYR A 1 199 ? 19.210 22.611  4.685  1.00 24.37 ? 199  TYR A CB  1 
ATOM   1578 C  CG  . TYR A 1 199 ? 20.597 23.201  4.834  1.00 23.15 ? 199  TYR A CG  1 
ATOM   1579 C  CD1 . TYR A 1 199 ? 21.643 22.796  4.006  1.00 23.98 ? 199  TYR A CD1 1 
ATOM   1580 C  CD2 . TYR A 1 199 ? 20.872 24.144  5.826  1.00 23.99 ? 199  TYR A CD2 1 
ATOM   1581 C  CE1 . TYR A 1 199 ? 22.928 23.315  4.160  1.00 21.81 ? 199  TYR A CE1 1 
ATOM   1582 C  CE2 . TYR A 1 199 ? 22.158 24.668  5.990  1.00 22.00 ? 199  TYR A CE2 1 
ATOM   1583 C  CZ  . TYR A 1 199 ? 23.178 24.248  5.152  1.00 23.37 ? 199  TYR A CZ  1 
ATOM   1584 O  OH  . TYR A 1 199 ? 24.446 24.763  5.300  1.00 23.70 ? 199  TYR A OH  1 
ATOM   1585 N  N   . ILE A 1 200 ? 19.106 21.452  7.559  1.00 23.65 ? 200  ILE A N   1 
ATOM   1586 C  CA  . ILE A 1 200 ? 19.662 21.413  8.903  1.00 23.09 ? 200  ILE A CA  1 
ATOM   1587 C  C   . ILE A 1 200 ? 19.858 19.993  9.429  1.00 22.32 ? 200  ILE A C   1 
ATOM   1588 O  O   . ILE A 1 200 ? 20.968 19.614  9.804  1.00 24.12 ? 200  ILE A O   1 
ATOM   1589 C  CB  . ILE A 1 200 ? 18.769 22.213  9.902  1.00 21.73 ? 200  ILE A CB  1 
ATOM   1590 C  CG1 . ILE A 1 200 ? 18.726 23.689  9.489  1.00 21.73 ? 200  ILE A CG1 1 
ATOM   1591 C  CG2 . ILE A 1 200 ? 19.320 22.083  11.326 1.00 20.28 ? 200  ILE A CG2 1 
ATOM   1592 C  CD1 . ILE A 1 200 ? 17.805 24.559  10.347 1.00 20.87 ? 200  ILE A CD1 1 
ATOM   1593 N  N   . LYS A 1 201 ? 18.791 19.203  9.434  1.00 23.31 ? 201  LYS A N   1 
ATOM   1594 C  CA  . LYS A 1 201 ? 18.853 17.845  9.960  1.00 23.93 ? 201  LYS A CA  1 
ATOM   1595 C  C   . LYS A 1 201 ? 19.357 16.740  9.032  1.00 24.93 ? 201  LYS A C   1 
ATOM   1596 O  O   . LYS A 1 201 ? 19.633 15.637  9.492  1.00 22.80 ? 201  LYS A O   1 
ATOM   1597 C  CB  . LYS A 1 201 ? 17.486 17.451  10.520 1.00 23.52 ? 201  LYS A CB  1 
ATOM   1598 C  CG  . LYS A 1 201 ? 16.982 18.399  11.588 1.00 23.91 ? 201  LYS A CG  1 
ATOM   1599 C  CD  . LYS A 1 201 ? 15.906 17.768  12.456 1.00 25.40 ? 201  LYS A CD  1 
ATOM   1600 C  CE  . LYS A 1 201 ? 14.692 17.342  11.659 1.00 21.77 ? 201  LYS A CE  1 
ATOM   1601 N  NZ  . LYS A 1 201 ? 13.645 16.759  12.547 1.00 22.70 ? 201  LYS A NZ  1 
ATOM   1602 N  N   . LYS A 1 202 ? 19.478 17.018  7.738  1.00 26.27 ? 202  LYS A N   1 
ATOM   1603 C  CA  . LYS A 1 202 ? 19.960 16.000  6.806  1.00 28.36 ? 202  LYS A CA  1 
ATOM   1604 C  C   . LYS A 1 202 ? 21.238 16.415  6.093  1.00 28.43 ? 202  LYS A C   1 
ATOM   1605 O  O   . LYS A 1 202 ? 22.250 15.717  6.162  1.00 29.73 ? 202  LYS A O   1 
ATOM   1606 C  CB  . LYS A 1 202 ? 18.889 15.668  5.763  1.00 29.99 ? 202  LYS A CB  1 
ATOM   1607 C  CG  . LYS A 1 202 ? 17.707 14.867  6.289  1.00 35.00 ? 202  LYS A CG  1 
ATOM   1608 C  CD  . LYS A 1 202 ? 16.639 14.734  5.213  1.00 38.24 ? 202  LYS A CD  1 
ATOM   1609 C  CE  . LYS A 1 202 ? 15.498 13.832  5.646  1.00 41.07 ? 202  LYS A CE  1 
ATOM   1610 N  NZ  . LYS A 1 202 ? 15.939 12.420  5.792  1.00 42.80 ? 202  LYS A NZ  1 
ATOM   1611 N  N   . THR A 1 203 ? 21.197 17.549  5.404  1.00 26.98 ? 203  THR A N   1 
ATOM   1612 C  CA  . THR A 1 203 ? 22.372 18.020  4.687  1.00 27.36 ? 203  THR A CA  1 
ATOM   1613 C  C   . THR A 1 203 ? 23.563 18.201  5.626  1.00 27.88 ? 203  THR A C   1 
ATOM   1614 O  O   . THR A 1 203 ? 24.700 17.900  5.260  1.00 28.48 ? 203  THR A O   1 
ATOM   1615 C  CB  . THR A 1 203 ? 22.088 19.344  3.965  1.00 27.57 ? 203  THR A CB  1 
ATOM   1616 O  OG1 . THR A 1 203 ? 20.991 19.163  3.061  1.00 27.49 ? 203  THR A OG1 1 
ATOM   1617 C  CG2 . THR A 1 203 ? 23.312 19.793  3.187  1.00 26.65 ? 203  THR A CG2 1 
ATOM   1618 N  N   . LEU A 1 204 ? 23.305 18.700  6.831  1.00 25.94 ? 204  LEU A N   1 
ATOM   1619 C  CA  . LEU A 1 204 ? 24.371 18.887  7.809  1.00 25.00 ? 204  LEU A CA  1 
ATOM   1620 C  C   . LEU A 1 204 ? 24.302 17.774  8.841  1.00 24.24 ? 204  LEU A C   1 
ATOM   1621 O  O   . LEU A 1 204 ? 25.292 17.089  9.099  1.00 26.89 ? 204  LEU A O   1 
ATOM   1622 C  CB  . LEU A 1 204 ? 24.244 20.242  8.504  1.00 23.20 ? 204  LEU A CB  1 
ATOM   1623 C  CG  . LEU A 1 204 ? 24.477 21.481  7.634  1.00 23.75 ? 204  LEU A CG  1 
ATOM   1624 C  CD1 . LEU A 1 204 ? 24.314 22.733  8.484  1.00 21.43 ? 204  LEU A CD1 1 
ATOM   1625 C  CD2 . LEU A 1 204 ? 25.868 21.430  7.017  1.00 21.33 ? 204  LEU A CD2 1 
ATOM   1626 N  N   . GLY A 1 205 ? 23.125 17.594  9.428  1.00 22.86 ? 205  GLY A N   1 
ATOM   1627 C  CA  . GLY A 1 205 ? 22.951 16.552  10.422 1.00 22.06 ? 205  GLY A CA  1 
ATOM   1628 C  C   . GLY A 1 205 ? 22.672 17.046  11.829 1.00 20.00 ? 205  GLY A C   1 
ATOM   1629 O  O   . GLY A 1 205 ? 22.423 16.243  12.723 1.00 20.71 ? 205  GLY A O   1 
ATOM   1630 N  N   . ALA A 1 206 ? 22.715 18.358  12.038 1.00 18.49 ? 206  ALA A N   1 
ATOM   1631 C  CA  . ALA A 1 206 ? 22.452 18.915  13.361 1.00 18.02 ? 206  ALA A CA  1 
ATOM   1632 C  C   . ALA A 1 206 ? 21.059 18.502  13.840 1.00 18.42 ? 206  ALA A C   1 
ATOM   1633 O  O   . ALA A 1 206 ? 20.126 18.410  13.040 1.00 18.16 ? 206  ALA A O   1 
ATOM   1634 C  CB  . ALA A 1 206 ? 22.564 20.433  13.318 1.00 16.48 ? 206  ALA A CB  1 
ATOM   1635 N  N   . ASN A 1 207 ? 20.915 18.240  15.137 1.00 16.29 ? 207  ASN A N   1 
ATOM   1636 C  CA  . ASN A 1 207 ? 19.613 17.855  15.669 1.00 16.07 ? 207  ASN A CA  1 
ATOM   1637 C  C   . ASN A 1 207 ? 19.086 18.822  16.726 1.00 16.35 ? 207  ASN A C   1 
ATOM   1638 O  O   . ASN A 1 207 ? 18.046 18.581  17.342 1.00 18.89 ? 207  ASN A O   1 
ATOM   1639 C  CB  . ASN A 1 207 ? 19.639 16.424  16.233 1.00 14.43 ? 207  ASN A CB  1 
ATOM   1640 C  CG  . ASN A 1 207 ? 20.623 16.245  17.373 1.00 17.37 ? 207  ASN A CG  1 
ATOM   1641 O  OD1 . ASN A 1 207 ? 20.491 15.317  18.171 1.00 22.09 ? 207  ASN A OD1 1 
ATOM   1642 N  ND2 . ASN A 1 207 ? 21.617 17.106  17.447 1.00 15.03 ? 207  ASN A ND2 1 
ATOM   1643 N  N   . ILE A 1 208 ? 19.802 19.921  16.926 1.00 16.81 ? 208  ILE A N   1 
ATOM   1644 C  CA  . ILE A 1 208 ? 19.397 20.925  17.899 1.00 15.52 ? 208  ILE A CA  1 
ATOM   1645 C  C   . ILE A 1 208 ? 19.464 22.308  17.272 1.00 16.45 ? 208  ILE A C   1 
ATOM   1646 O  O   . ILE A 1 208 ? 20.489 22.691  16.708 1.00 18.76 ? 208  ILE A O   1 
ATOM   1647 C  CB  . ILE A 1 208 ? 20.332 20.943  19.144 1.00 14.63 ? 208  ILE A CB  1 
ATOM   1648 C  CG1 . ILE A 1 208 ? 20.429 19.548  19.768 1.00 11.34 ? 208  ILE A CG1 1 
ATOM   1649 C  CG2 . ILE A 1 208 ? 19.799 21.926  20.177 1.00 13.08 ? 208  ILE A CG2 1 
ATOM   1650 C  CD1 . ILE A 1 208 ? 21.454 19.462  20.902 1.00 15.17 ? 208  ILE A CD1 1 
ATOM   1651 N  N   . LEU A 1 209 ? 18.367 23.053  17.358 1.00 16.08 ? 209  LEU A N   1 
ATOM   1652 C  CA  . LEU A 1 209 ? 18.351 24.413  16.844 1.00 15.17 ? 209  LEU A CA  1 
ATOM   1653 C  C   . LEU A 1 209 ? 18.227 25.363  18.029 1.00 13.65 ? 209  LEU A C   1 
ATOM   1654 O  O   . LEU A 1 209 ? 17.465 25.115  18.960 1.00 13.52 ? 209  LEU A O   1 
ATOM   1655 C  CB  . LEU A 1 209 ? 17.165 24.650  15.898 1.00 16.70 ? 209  LEU A CB  1 
ATOM   1656 C  CG  . LEU A 1 209 ? 17.121 23.995  14.518 1.00 19.11 ? 209  LEU A CG  1 
ATOM   1657 C  CD1 . LEU A 1 209 ? 16.984 22.493  14.660 1.00 18.52 ? 209  LEU A CD1 1 
ATOM   1658 C  CD2 . LEU A 1 209 ? 15.931 24.569  13.730 1.00 20.41 ? 209  LEU A CD2 1 
ATOM   1659 N  N   . TYR A 1 210 ? 19.011 26.431  17.995 1.00 15.76 ? 210  TYR A N   1 
ATOM   1660 C  CA  . TYR A 1 210 ? 18.980 27.469  19.017 1.00 16.11 ? 210  TYR A CA  1 
ATOM   1661 C  C   . TYR A 1 210 ? 18.701 28.745  18.238 1.00 16.78 ? 210  TYR A C   1 
ATOM   1662 O  O   . TYR A 1 210 ? 19.460 29.113  17.341 1.00 17.59 ? 210  TYR A O   1 
ATOM   1663 C  CB  . TYR A 1 210 ? 20.323 27.565  19.759 1.00 15.88 ? 210  TYR A CB  1 
ATOM   1664 C  CG  . TYR A 1 210 ? 20.637 28.937  20.336 1.00 14.21 ? 210  TYR A CG  1 
ATOM   1665 C  CD1 . TYR A 1 210 ? 19.669 29.683  21.013 1.00 14.61 ? 210  TYR A CD1 1 
ATOM   1666 C  CD2 . TYR A 1 210 ? 21.901 29.497  20.176 1.00 15.00 ? 210  TYR A CD2 1 
ATOM   1667 C  CE1 . TYR A 1 210 ? 19.960 30.966  21.509 1.00 13.16 ? 210  TYR A CE1 1 
ATOM   1668 C  CE2 . TYR A 1 210 ? 22.201 30.764  20.666 1.00 14.34 ? 210  TYR A CE2 1 
ATOM   1669 C  CZ  . TYR A 1 210 ? 21.229 31.494  21.329 1.00 13.95 ? 210  TYR A CZ  1 
ATOM   1670 O  OH  . TYR A 1 210 ? 21.540 32.750  21.798 1.00 14.98 ? 210  TYR A OH  1 
ATOM   1671 N  N   . LEU A 1 211 ? 17.594 29.401  18.561 1.00 16.49 ? 211  LEU A N   1 
ATOM   1672 C  CA  . LEU A 1 211 ? 17.218 30.624  17.868 1.00 17.44 ? 211  LEU A CA  1 
ATOM   1673 C  C   . LEU A 1 211 ? 17.435 31.843  18.742 1.00 17.00 ? 211  LEU A C   1 
ATOM   1674 O  O   . LEU A 1 211 ? 17.240 31.782  19.954 1.00 14.32 ? 211  LEU A O   1 
ATOM   1675 C  CB  . LEU A 1 211 ? 15.735 30.577  17.469 1.00 13.85 ? 211  LEU A CB  1 
ATOM   1676 C  CG  . LEU A 1 211 ? 15.224 29.357  16.709 1.00 15.12 ? 211  LEU A CG  1 
ATOM   1677 C  CD1 . LEU A 1 211 ? 13.757 29.569  16.343 1.00 15.47 ? 211  LEU A CD1 1 
ATOM   1678 C  CD2 . LEU A 1 211 ? 16.061 29.140  15.459 1.00 16.57 ? 211  LEU A CD2 1 
ATOM   1679 N  N   . ASN A 1 212 ? 17.858 32.943  18.122 1.00 18.14 ? 212  ASN A N   1 
ATOM   1680 C  CA  . ASN A 1 212 ? 18.023 34.194  18.845 1.00 18.20 ? 212  ASN A CA  1 
ATOM   1681 C  C   . ASN A 1 212 ? 16.572 34.609  19.124 1.00 17.47 ? 212  ASN A C   1 
ATOM   1682 O  O   . ASN A 1 212 ? 15.642 33.949  18.657 1.00 17.32 ? 212  ASN A O   1 
ATOM   1683 C  CB  . ASN A 1 212 ? 18.761 35.229  17.984 1.00 18.83 ? 212  ASN A CB  1 
ATOM   1684 C  CG  . ASN A 1 212 ? 20.269 34.975  17.923 1.00 21.03 ? 212  ASN A CG  1 
ATOM   1685 O  OD1 . ASN A 1 212 ? 20.771 34.325  17.003 1.00 19.73 ? 212  ASN A OD1 1 
ATOM   1686 N  ND2 . ASN A 1 212 ? 20.993 35.480  18.921 1.00 19.79 ? 212  ASN A ND2 1 
ATOM   1687 N  N   . PRO A 1 213 ? 16.353 35.699  19.875 1.00 18.83 ? 213  PRO A N   1 
ATOM   1688 C  CA  . PRO A 1 213 ? 14.985 36.125  20.185 1.00 17.62 ? 213  PRO A CA  1 
ATOM   1689 C  C   . PRO A 1 213 ? 13.986 36.098  19.031 1.00 17.86 ? 213  PRO A C   1 
ATOM   1690 O  O   . PRO A 1 213 ? 14.275 36.575  17.929 1.00 18.17 ? 213  PRO A O   1 
ATOM   1691 C  CB  . PRO A 1 213 ? 15.185 37.527  20.753 1.00 19.03 ? 213  PRO A CB  1 
ATOM   1692 C  CG  . PRO A 1 213 ? 16.508 37.414  21.435 1.00 18.37 ? 213  PRO A CG  1 
ATOM   1693 C  CD  . PRO A 1 213 ? 17.329 36.668  20.402 1.00 18.35 ? 213  PRO A CD  1 
ATOM   1694 N  N   . ILE A 1 214 ? 12.808 35.542  19.300 1.00 16.89 ? 214  ILE A N   1 
ATOM   1695 C  CA  . ILE A 1 214 ? 11.749 35.459  18.297 1.00 18.14 ? 214  ILE A CA  1 
ATOM   1696 C  C   . ILE A 1 214 ? 10.442 36.099  18.774 1.00 19.95 ? 214  ILE A C   1 
ATOM   1697 O  O   . ILE A 1 214 ? 9.439  36.075  18.056 1.00 21.41 ? 214  ILE A O   1 
ATOM   1698 C  CB  . ILE A 1 214 ? 11.447 33.990  17.910 1.00 16.26 ? 214  ILE A CB  1 
ATOM   1699 C  CG1 . ILE A 1 214 ? 10.957 33.214  19.136 1.00 15.12 ? 214  ILE A CG1 1 
ATOM   1700 C  CG2 . ILE A 1 214 ? 12.687 33.348  17.326 1.00 13.78 ? 214  ILE A CG2 1 
ATOM   1701 C  CD1 . ILE A 1 214 ? 10.274 31.905  18.815 1.00 16.84 ? 214  ILE A CD1 1 
ATOM   1702 N  N   . PHE A 1 215 ? 10.442 36.667  19.978 1.00 19.79 ? 215  PHE A N   1 
ATOM   1703 C  CA  . PHE A 1 215 ? 9.223  37.285  20.494 1.00 19.46 ? 215  PHE A CA  1 
ATOM   1704 C  C   . PHE A 1 215 ? 9.074  38.754  20.077 1.00 20.02 ? 215  PHE A C   1 
ATOM   1705 O  O   . PHE A 1 215 ? 10.050 39.425  19.733 1.00 19.53 ? 215  PHE A O   1 
ATOM   1706 C  CB  . PHE A 1 215 ? 9.161  37.162  22.024 1.00 17.62 ? 215  PHE A CB  1 
ATOM   1707 C  CG  . PHE A 1 215 ? 9.304  35.746  22.531 1.00 17.83 ? 215  PHE A CG  1 
ATOM   1708 C  CD1 . PHE A 1 215 ? 8.617  34.697  21.921 1.00 15.80 ? 215  PHE A CD1 1 
ATOM   1709 C  CD2 . PHE A 1 215 ? 10.127 35.462  23.617 1.00 16.19 ? 215  PHE A CD2 1 
ATOM   1710 C  CE1 . PHE A 1 215 ? 8.751  33.386  22.385 1.00 17.44 ? 215  PHE A CE1 1 
ATOM   1711 C  CE2 . PHE A 1 215 ? 10.266 34.153  24.089 1.00 16.85 ? 215  PHE A CE2 1 
ATOM   1712 C  CZ  . PHE A 1 215 ? 9.576  33.114  23.471 1.00 14.84 ? 215  PHE A CZ  1 
ATOM   1713 N  N   . LYS A 1 216 ? 7.834  39.232  20.111 1.00 22.48 ? 216  LYS A N   1 
ATOM   1714 C  CA  . LYS A 1 216 ? 7.486  40.605  19.742 1.00 22.93 ? 216  LYS A CA  1 
ATOM   1715 C  C   . LYS A 1 216 ? 8.460  41.653  20.277 1.00 22.90 ? 216  LYS A C   1 
ATOM   1716 O  O   . LYS A 1 216 ? 8.626  41.800  21.487 1.00 21.34 ? 216  LYS A O   1 
ATOM   1717 C  CB  . LYS A 1 216 ? 6.076  40.920  20.245 1.00 26.88 ? 216  LYS A CB  1 
ATOM   1718 C  CG  . LYS A 1 216 ? 5.549  42.294  19.872 1.00 30.58 ? 216  LYS A CG  1 
ATOM   1719 C  CD  . LYS A 1 216 ? 5.242  42.391  18.392 1.00 34.11 ? 216  LYS A CD  1 
ATOM   1720 C  CE  . LYS A 1 216 ? 4.563  43.710  18.065 1.00 35.91 ? 216  LYS A CE  1 
ATOM   1721 N  NZ  . LYS A 1 216 ? 4.260  43.831  16.615 1.00 37.16 ? 216  LYS A NZ  1 
ATOM   1722 N  N   . ALA A 1 217 ? 9.090  42.379  19.359 1.00 21.04 ? 217  ALA A N   1 
ATOM   1723 C  CA  . ALA A 1 217 ? 10.048 43.432  19.689 1.00 22.43 ? 217  ALA A CA  1 
ATOM   1724 C  C   . ALA A 1 217 ? 10.260 44.273  18.432 1.00 23.42 ? 217  ALA A C   1 
ATOM   1725 O  O   . ALA A 1 217 ? 10.162 43.763  17.319 1.00 23.70 ? 217  ALA A O   1 
ATOM   1726 C  CB  . ALA A 1 217 ? 11.371 42.828  20.140 1.00 19.86 ? 217  ALA A CB  1 
ATOM   1727 N  N   . PRO A 1 218 ? 10.560 45.572  18.593 1.00 25.26 ? 218  PRO A N   1 
ATOM   1728 C  CA  . PRO A 1 218 ? 10.773 46.454  17.439 1.00 25.39 ? 218  PRO A CA  1 
ATOM   1729 C  C   . PRO A 1 218 ? 12.042 46.253  16.604 1.00 25.80 ? 218  PRO A C   1 
ATOM   1730 O  O   . PRO A 1 218 ? 12.012 46.419  15.385 1.00 27.68 ? 218  PRO A O   1 
ATOM   1731 C  CB  . PRO A 1 218 ? 10.700 47.846  18.060 1.00 25.74 ? 218  PRO A CB  1 
ATOM   1732 C  CG  . PRO A 1 218 ? 11.230 47.627  19.437 1.00 24.93 ? 218  PRO A CG  1 
ATOM   1733 C  CD  . PRO A 1 218 ? 10.545 46.347  19.847 1.00 25.05 ? 218  PRO A CD  1 
ATOM   1734 N  N   . THR A 1 219 ? 13.150 45.897  17.245 1.00 24.63 ? 219  THR A N   1 
ATOM   1735 C  CA  . THR A 1 219 ? 14.409 45.708  16.527 1.00 24.26 ? 219  THR A CA  1 
ATOM   1736 C  C   . THR A 1 219 ? 14.476 44.427  15.702 1.00 25.23 ? 219  THR A C   1 
ATOM   1737 O  O   . THR A 1 219 ? 13.538 43.631  15.689 1.00 26.45 ? 219  THR A O   1 
ATOM   1738 C  CB  . THR A 1 219 ? 15.600 45.710  17.495 1.00 23.86 ? 219  THR A CB  1 
ATOM   1739 O  OG1 . THR A 1 219 ? 15.518 44.566  18.357 1.00 21.71 ? 219  THR A OG1 1 
ATOM   1740 C  CG2 . THR A 1 219 ? 15.592 46.976  18.334 1.00 21.59 ? 219  THR A CG2 1 
ATOM   1741 N  N   . ASN A 1 220 ? 15.595 44.237  15.006 1.00 26.51 ? 220  ASN A N   1 
ATOM   1742 C  CA  . ASN A 1 220 ? 15.780 43.041  14.194 1.00 25.67 ? 220  ASN A CA  1 
ATOM   1743 C  C   . ASN A 1 220 ? 16.398 41.893  14.999 1.00 24.87 ? 220  ASN A C   1 
ATOM   1744 O  O   . ASN A 1 220 ? 16.285 40.732  14.610 1.00 24.93 ? 220  ASN A O   1 
ATOM   1745 C  CB  . ASN A 1 220 ? 16.628 43.357  12.948 1.00 24.52 ? 220  ASN A CB  1 
ATOM   1746 C  CG  . ASN A 1 220 ? 17.906 44.119  13.268 1.00 25.85 ? 220  ASN A CG  1 
ATOM   1747 O  OD1 . ASN A 1 220 ? 18.529 44.704  12.375 1.00 24.68 ? 220  ASN A OD1 1 
ATOM   1748 N  ND2 . ASN A 1 220 ? 18.308 44.112  14.533 1.00 27.52 ? 220  ASN A ND2 1 
ATOM   1749 N  N   . HIS A 1 221 ? 17.042 42.218  16.120 1.00 23.42 ? 221  HIS A N   1 
ATOM   1750 C  CA  . HIS A 1 221 ? 17.639 41.190  16.972 1.00 22.40 ? 221  HIS A CA  1 
ATOM   1751 C  C   . HIS A 1 221 ? 16.606 40.764  18.015 1.00 22.26 ? 221  HIS A C   1 
ATOM   1752 O  O   . HIS A 1 221 ? 16.553 39.603  18.435 1.00 20.76 ? 221  HIS A O   1 
ATOM   1753 C  CB  . HIS A 1 221 ? 18.914 41.709  17.654 1.00 23.15 ? 221  HIS A CB  1 
ATOM   1754 C  CG  . HIS A 1 221 ? 18.722 42.962  18.450 1.00 24.41 ? 221  HIS A CG  1 
ATOM   1755 N  ND1 . HIS A 1 221 ? 19.041 44.212  17.962 1.00 26.83 ? 221  HIS A ND1 1 
ATOM   1756 C  CD2 . HIS A 1 221 ? 18.259 43.158  19.707 1.00 23.05 ? 221  HIS A CD2 1 
ATOM   1757 C  CE1 . HIS A 1 221 ? 18.786 45.122  18.885 1.00 25.62 ? 221  HIS A CE1 1 
ATOM   1758 N  NE2 . HIS A 1 221 ? 18.311 44.508  19.954 1.00 26.61 ? 221  HIS A NE2 1 
ATOM   1759 N  N   . LYS A 1 222 ? 15.789 41.731  18.417 1.00 21.29 ? 222  LYS A N   1 
ATOM   1760 C  CA  . LYS A 1 222 ? 14.705 41.538  19.371 1.00 19.69 ? 222  LYS A CA  1 
ATOM   1761 C  C   . LYS A 1 222 ? 15.057 41.171  20.811 1.00 19.49 ? 222  LYS A C   1 
ATOM   1762 O  O   . LYS A 1 222 ? 14.345 40.401  21.454 1.00 18.85 ? 222  LYS A O   1 
ATOM   1763 C  CB  . LYS A 1 222 ? 13.697 40.537  18.797 1.00 19.53 ? 222  LYS A CB  1 
ATOM   1764 C  CG  . LYS A 1 222 ? 13.185 40.955  17.423 1.00 20.56 ? 222  LYS A CG  1 
ATOM   1765 C  CD  . LYS A 1 222 ? 11.984 40.148  16.970 1.00 19.76 ? 222  LYS A CD  1 
ATOM   1766 C  CE  . LYS A 1 222 ? 11.613 40.511  15.541 1.00 22.03 ? 222  LYS A CE  1 
ATOM   1767 N  NZ  . LYS A 1 222 ? 11.438 41.980  15.358 1.00 21.87 ? 222  LYS A NZ  1 
ATOM   1768 N  N   . TYR A 1 223 ? 16.151 41.727  21.321 1.00 20.37 ? 223  TYR A N   1 
ATOM   1769 C  CA  . TYR A 1 223 ? 16.527 41.483  22.708 1.00 19.88 ? 223  TYR A CA  1 
ATOM   1770 C  C   . TYR A 1 223 ? 15.816 42.532  23.565 1.00 20.24 ? 223  TYR A C   1 
ATOM   1771 O  O   . TYR A 1 223 ? 15.922 42.527  24.791 1.00 21.52 ? 223  TYR A O   1 
ATOM   1772 C  CB  . TYR A 1 223 ? 18.044 41.575  22.902 1.00 19.83 ? 223  TYR A CB  1 
ATOM   1773 C  CG  . TYR A 1 223 ? 18.775 40.295  22.553 1.00 20.42 ? 223  TYR A CG  1 
ATOM   1774 C  CD1 . TYR A 1 223 ? 19.255 40.068  21.263 1.00 20.06 ? 223  TYR A CD1 1 
ATOM   1775 C  CD2 . TYR A 1 223 ? 18.941 39.286  23.505 1.00 19.36 ? 223  TYR A CD2 1 
ATOM   1776 C  CE1 . TYR A 1 223 ? 19.881 38.870  20.928 1.00 20.17 ? 223  TYR A CE1 1 
ATOM   1777 C  CE2 . TYR A 1 223 ? 19.559 38.083  23.181 1.00 20.42 ? 223  TYR A CE2 1 
ATOM   1778 C  CZ  . TYR A 1 223 ? 20.026 37.880  21.890 1.00 21.45 ? 223  TYR A CZ  1 
ATOM   1779 O  OH  . TYR A 1 223 ? 20.620 36.686  21.551 1.00 19.54 ? 223  TYR A OH  1 
ATOM   1780 N  N   . ASP A 1 224 ? 15.084 43.425  22.900 1.00 19.72 ? 224  ASP A N   1 
ATOM   1781 C  CA  . ASP A 1 224 ? 14.322 44.481  23.569 1.00 19.26 ? 224  ASP A CA  1 
ATOM   1782 C  C   . ASP A 1 224 ? 12.839 44.097  23.510 1.00 17.94 ? 224  ASP A C   1 
ATOM   1783 O  O   . ASP A 1 224 ? 12.021 44.768  22.878 1.00 17.41 ? 224  ASP A O   1 
ATOM   1784 C  CB  . ASP A 1 224 ? 14.579 45.831  22.882 1.00 18.70 ? 224  ASP A CB  1 
ATOM   1785 C  CG  . ASP A 1 224 ? 14.069 45.880  21.448 1.00 24.04 ? 224  ASP A CG  1 
ATOM   1786 O  OD1 . ASP A 1 224 ? 14.285 44.911  20.685 1.00 23.88 ? 224  ASP A OD1 1 
ATOM   1787 O  OD2 . ASP A 1 224 ? 13.455 46.905  21.079 1.00 24.96 ? 224  ASP A OD2 1 
ATOM   1788 N  N   . THR A 1 225 ? 12.517 43.002  24.194 1.00 17.02 ? 225  THR A N   1 
ATOM   1789 C  CA  . THR A 1 225 ? 11.175 42.427  24.241 1.00 16.25 ? 225  THR A CA  1 
ATOM   1790 C  C   . THR A 1 225 ? 10.007 43.368  24.529 1.00 17.89 ? 225  THR A C   1 
ATOM   1791 O  O   . THR A 1 225 ? 10.044 44.161  25.470 1.00 16.74 ? 225  THR A O   1 
ATOM   1792 C  CB  . THR A 1 225 ? 11.101 41.282  25.281 1.00 16.04 ? 225  THR A CB  1 
ATOM   1793 O  OG1 . THR A 1 225 ? 12.197 40.379  25.089 1.00 15.19 ? 225  THR A OG1 1 
ATOM   1794 C  CG2 . THR A 1 225 ? 9.791  40.518  25.127 1.00 16.93 ? 225  THR A CG2 1 
ATOM   1795 N  N   . GLN A 1 226 ? 8.960  43.245  23.716 1.00 17.87 ? 226  GLN A N   1 
ATOM   1796 C  CA  . GLN A 1 226 ? 7.758  44.042  23.877 1.00 18.14 ? 226  GLN A CA  1 
ATOM   1797 C  C   . GLN A 1 226 ? 6.643  43.132  24.383 1.00 18.78 ? 226  GLN A C   1 
ATOM   1798 O  O   . GLN A 1 226 ? 5.757  43.577  25.112 1.00 20.15 ? 226  GLN A O   1 
ATOM   1799 C  CB  . GLN A 1 226 ? 7.351  44.685  22.547 1.00 20.61 ? 226  GLN A CB  1 
ATOM   1800 C  CG  . GLN A 1 226 ? 6.139  45.605  22.665 1.00 20.90 ? 226  GLN A CG  1 
ATOM   1801 C  CD  . GLN A 1 226 ? 5.827  46.349  21.376 1.00 24.39 ? 226  GLN A CD  1 
ATOM   1802 O  OE1 . GLN A 1 226 ? 5.567  45.741  20.337 1.00 25.41 ? 226  GLN A OE1 1 
ATOM   1803 N  NE2 . GLN A 1 226 ? 5.849  47.675  21.442 1.00 26.76 ? 226  GLN A NE2 1 
ATOM   1804 N  N   . ASP A 1 227 ? 6.693  41.857  24.002 1.00 17.69 ? 227  ASP A N   1 
ATOM   1805 C  CA  . ASP A 1 227 ? 5.689  40.884  24.436 1.00 19.12 ? 227  ASP A CA  1 
ATOM   1806 C  C   . ASP A 1 227 ? 6.224  39.453  24.367 1.00 19.54 ? 227  ASP A C   1 
ATOM   1807 O  O   . ASP A 1 227 ? 6.330  38.867  23.285 1.00 18.70 ? 227  ASP A O   1 
ATOM   1808 C  CB  . ASP A 1 227 ? 4.421  41.002  23.578 1.00 20.28 ? 227  ASP A CB  1 
ATOM   1809 C  CG  . ASP A 1 227 ? 3.281  40.149  24.101 1.00 21.88 ? 227  ASP A CG  1 
ATOM   1810 O  OD1 . ASP A 1 227 ? 2.186  40.175  23.493 1.00 23.07 ? 227  ASP A OD1 1 
ATOM   1811 O  OD2 . ASP A 1 227 ? 3.474  39.452  25.121 1.00 21.41 ? 227  ASP A OD2 1 
ATOM   1812 N  N   . TYR A 1 228 ? 6.554  38.889  25.527 1.00 19.16 ? 228  TYR A N   1 
ATOM   1813 C  CA  . TYR A 1 228 ? 7.080  37.530  25.591 1.00 19.46 ? 228  TYR A CA  1 
ATOM   1814 C  C   . TYR A 1 228 ? 6.070  36.476  25.145 1.00 19.34 ? 228  TYR A C   1 
ATOM   1815 O  O   . TYR A 1 228 ? 6.456  35.401  24.698 1.00 19.10 ? 228  TYR A O   1 
ATOM   1816 C  CB  . TYR A 1 228 ? 7.512  37.177  27.017 1.00 17.73 ? 228  TYR A CB  1 
ATOM   1817 C  CG  . TYR A 1 228 ? 8.670  37.978  27.557 1.00 16.41 ? 228  TYR A CG  1 
ATOM   1818 C  CD1 . TYR A 1 228 ? 8.454  39.114  28.335 1.00 16.32 ? 228  TYR A CD1 1 
ATOM   1819 C  CD2 . TYR A 1 228 ? 9.985  37.587  27.309 1.00 16.58 ? 228  TYR A CD2 1 
ATOM   1820 C  CE1 . TYR A 1 228 ? 9.521  39.843  28.859 1.00 14.76 ? 228  TYR A CE1 1 
ATOM   1821 C  CE2 . TYR A 1 228 ? 11.060 38.308  27.823 1.00 16.56 ? 228  TYR A CE2 1 
ATOM   1822 C  CZ  . TYR A 1 228 ? 10.819 39.435  28.599 1.00 15.37 ? 228  TYR A CZ  1 
ATOM   1823 O  OH  . TYR A 1 228 ? 11.879 40.156  29.105 1.00 15.45 ? 228  TYR A OH  1 
ATOM   1824 N  N   . MET A 1 229 ? 4.784  36.784  25.275 1.00 19.73 ? 229  MET A N   1 
ATOM   1825 C  CA  . MET A 1 229 ? 3.731  35.831  24.930 1.00 21.35 ? 229  MET A CA  1 
ATOM   1826 C  C   . MET A 1 229 ? 3.383  35.710  23.451 1.00 21.05 ? 229  MET A C   1 
ATOM   1827 O  O   . MET A 1 229 ? 2.541  34.893  23.082 1.00 21.11 ? 229  MET A O   1 
ATOM   1828 C  CB  . MET A 1 229 ? 2.452  36.157  25.707 1.00 22.64 ? 229  MET A CB  1 
ATOM   1829 C  CG  . MET A 1 229 ? 2.562  36.005  27.221 1.00 25.40 ? 229  MET A CG  1 
ATOM   1830 S  SD  . MET A 1 229 ? 3.054  34.338  27.743 1.00 31.76 ? 229  MET A SD  1 
ATOM   1831 C  CE  . MET A 1 229 ? 4.740  34.647  28.147 1.00 22.77 ? 229  MET A CE  1 
ATOM   1832 N  N   . ALA A 1 230 ? 4.022  36.504  22.603 1.00 21.83 ? 230  ALA A N   1 
ATOM   1833 C  CA  . ALA A 1 230 ? 3.713  36.436  21.181 1.00 22.42 ? 230  ALA A CA  1 
ATOM   1834 C  C   . ALA A 1 230 ? 4.917  36.447  20.253 1.00 21.66 ? 230  ALA A C   1 
ATOM   1835 O  O   . ALA A 1 230 ? 5.863  37.213  20.440 1.00 21.35 ? 230  ALA A O   1 
ATOM   1836 C  CB  . ALA A 1 230 ? 2.776  37.577  20.809 1.00 22.73 ? 230  ALA A CB  1 
ATOM   1837 N  N   . VAL A 1 231 ? 4.876  35.582  19.245 1.00 21.57 ? 231  VAL A N   1 
ATOM   1838 C  CA  . VAL A 1 231 ? 5.939  35.535  18.252 1.00 21.49 ? 231  VAL A CA  1 
ATOM   1839 C  C   . VAL A 1 231 ? 5.816  36.867  17.518 1.00 22.23 ? 231  VAL A C   1 
ATOM   1840 O  O   . VAL A 1 231 ? 4.707  37.346  17.290 1.00 24.00 ? 231  VAL A O   1 
ATOM   1841 C  CB  . VAL A 1 231 ? 5.715  34.378  17.252 1.00 20.90 ? 231  VAL A CB  1 
ATOM   1842 C  CG1 . VAL A 1 231 ? 6.746  34.439  16.140 1.00 21.63 ? 231  VAL A CG1 1 
ATOM   1843 C  CG2 . VAL A 1 231 ? 5.795  33.041  17.980 1.00 21.40 ? 231  VAL A CG2 1 
ATOM   1844 N  N   . ASP A 1 232 ? 6.939  37.481  17.171 1.00 21.86 ? 232  ASP A N   1 
ATOM   1845 C  CA  . ASP A 1 232 ? 6.888  38.752  16.469 1.00 24.17 ? 232  ASP A CA  1 
ATOM   1846 C  C   . ASP A 1 232 ? 6.273  38.534  15.083 1.00 25.96 ? 232  ASP A C   1 
ATOM   1847 O  O   . ASP A 1 232 ? 6.615  37.575  14.390 1.00 24.16 ? 232  ASP A O   1 
ATOM   1848 C  CB  . ASP A 1 232 ? 8.292  39.350  16.347 1.00 23.15 ? 232  ASP A CB  1 
ATOM   1849 C  CG  . ASP A 1 232 ? 8.278  40.747  15.755 1.00 26.06 ? 232  ASP A CG  1 
ATOM   1850 O  OD1 . ASP A 1 232 ? 8.001  40.877  14.542 1.00 24.80 ? 232  ASP A OD1 1 
ATOM   1851 O  OD2 . ASP A 1 232 ? 8.535  41.716  16.506 1.00 24.01 ? 232  ASP A OD2 1 
ATOM   1852 N  N   . PRO A 1 233 ? 5.343  39.417  14.674 1.00 28.06 ? 233  PRO A N   1 
ATOM   1853 C  CA  . PRO A 1 233 ? 4.656  39.347  13.377 1.00 28.38 ? 233  PRO A CA  1 
ATOM   1854 C  C   . PRO A 1 233 ? 5.578  39.133  12.175 1.00 28.02 ? 233  PRO A C   1 
ATOM   1855 O  O   . PRO A 1 233 ? 5.207  38.463  11.214 1.00 29.09 ? 233  PRO A O   1 
ATOM   1856 C  CB  . PRO A 1 233 ? 3.916  40.682  13.314 1.00 28.75 ? 233  PRO A CB  1 
ATOM   1857 C  CG  . PRO A 1 233 ? 3.550  40.908  14.746 1.00 29.71 ? 233  PRO A CG  1 
ATOM   1858 C  CD  . PRO A 1 233 ? 4.843  40.558  15.463 1.00 28.09 ? 233  PRO A CD  1 
ATOM   1859 N  N   . ALA A 1 234 ? 6.776  39.702  12.232 1.00 29.28 ? 234  ALA A N   1 
ATOM   1860 C  CA  . ALA A 1 234 ? 7.735  39.564  11.142 1.00 29.49 ? 234  ALA A CA  1 
ATOM   1861 C  C   . ALA A 1 234 ? 8.233  38.126  11.012 1.00 29.85 ? 234  ALA A C   1 
ATOM   1862 O  O   . ALA A 1 234 ? 8.711  37.723  9.955  1.00 30.14 ? 234  ALA A O   1 
ATOM   1863 C  CB  . ALA A 1 234 ? 8.916  40.513  11.360 1.00 29.77 ? 234  ALA A CB  1 
ATOM   1864 N  N   . PHE A 1 235 ? 8.101  37.348  12.083 1.00 29.03 ? 235  PHE A N   1 
ATOM   1865 C  CA  . PHE A 1 235 ? 8.557  35.962  12.075 1.00 27.79 ? 235  PHE A CA  1 
ATOM   1866 C  C   . PHE A 1 235 ? 7.395  34.989  11.934 1.00 27.29 ? 235  PHE A C   1 
ATOM   1867 O  O   . PHE A 1 235 ? 7.593  33.804  11.667 1.00 27.30 ? 235  PHE A O   1 
ATOM   1868 C  CB  . PHE A 1 235 ? 9.332  35.660  13.364 1.00 24.60 ? 235  PHE A CB  1 
ATOM   1869 C  CG  . PHE A 1 235 ? 10.611 36.443  13.508 1.00 23.73 ? 235  PHE A CG  1 
ATOM   1870 C  CD1 . PHE A 1 235 ? 11.303 36.445  14.715 1.00 23.29 ? 235  PHE A CD1 1 
ATOM   1871 C  CD2 . PHE A 1 235 ? 11.139 37.159  12.438 1.00 25.34 ? 235  PHE A CD2 1 
ATOM   1872 C  CE1 . PHE A 1 235 ? 12.497 37.143  14.854 1.00 22.64 ? 235  PHE A CE1 1 
ATOM   1873 C  CE2 . PHE A 1 235 ? 12.334 37.862  12.566 1.00 21.80 ? 235  PHE A CE2 1 
ATOM   1874 C  CZ  . PHE A 1 235 ? 13.016 37.855  13.776 1.00 23.19 ? 235  PHE A CZ  1 
ATOM   1875 N  N   . GLY A 1 236 ? 6.181  35.504  12.107 1.00 29.57 ? 236  GLY A N   1 
ATOM   1876 C  CA  . GLY A 1 236 ? 4.992  34.676  12.007 1.00 28.65 ? 236  GLY A CA  1 
ATOM   1877 C  C   . GLY A 1 236 ? 4.161  34.854  13.260 1.00 29.25 ? 236  GLY A C   1 
ATOM   1878 O  O   . GLY A 1 236 ? 4.301  35.864  13.949 1.00 30.04 ? 236  GLY A O   1 
ATOM   1879 N  N   . ASP A 1 237 ? 3.291  33.892  13.556 1.00 28.62 ? 237  ASP A N   1 
ATOM   1880 C  CA  . ASP A 1 237 ? 2.467  33.965  14.756 1.00 29.44 ? 237  ASP A CA  1 
ATOM   1881 C  C   . ASP A 1 237 ? 2.764  32.761  15.643 1.00 28.08 ? 237  ASP A C   1 
ATOM   1882 O  O   . ASP A 1 237 ? 3.649  31.968  15.333 1.00 26.96 ? 237  ASP A O   1 
ATOM   1883 C  CB  . ASP A 1 237 ? 0.975  34.025  14.394 1.00 32.53 ? 237  ASP A CB  1 
ATOM   1884 C  CG  . ASP A 1 237 ? 0.488  32.783  13.678 1.00 36.57 ? 237  ASP A CG  1 
ATOM   1885 O  OD1 . ASP A 1 237 ? -0.675 32.783  13.216 1.00 39.54 ? 237  ASP A OD1 1 
ATOM   1886 O  OD2 . ASP A 1 237 ? 1.255  31.805  13.577 1.00 40.09 ? 237  ASP A OD2 1 
ATOM   1887 N  N   . ASN A 1 238 ? 2.029  32.623  16.743 1.00 26.84 ? 238  ASN A N   1 
ATOM   1888 C  CA  . ASN A 1 238 ? 2.254  31.516  17.664 1.00 26.42 ? 238  ASN A CA  1 
ATOM   1889 C  C   . ASN A 1 238 ? 1.920  30.164  17.066 1.00 29.25 ? 238  ASN A C   1 
ATOM   1890 O  O   . ASN A 1 238 ? 2.426  29.134  17.517 1.00 29.34 ? 238  ASN A O   1 
ATOM   1891 C  CB  . ASN A 1 238 ? 1.468  31.740  18.952 1.00 24.47 ? 238  ASN A CB  1 
ATOM   1892 C  CG  . ASN A 1 238 ? 2.157  32.717  19.877 1.00 22.26 ? 238  ASN A CG  1 
ATOM   1893 O  OD1 . ASN A 1 238 ? 2.616  33.773  19.445 1.00 22.26 ? 238  ASN A OD1 1 
ATOM   1894 N  ND2 . ASN A 1 238 ? 2.240  32.369  21.153 1.00 23.87 ? 238  ASN A ND2 1 
ATOM   1895 N  N   . SER A 1 239 ? 1.067  30.171  16.048 1.00 29.70 ? 239  SER A N   1 
ATOM   1896 C  CA  . SER A 1 239 ? 0.681  28.942  15.374 1.00 30.55 ? 239  SER A CA  1 
ATOM   1897 C  C   . SER A 1 239 ? 1.882  28.474  14.554 1.00 29.60 ? 239  SER A C   1 
ATOM   1898 O  O   . SER A 1 239 ? 2.204  27.283  14.519 1.00 31.04 ? 239  SER A O   1 
ATOM   1899 C  CB  . SER A 1 239 ? -0.522 29.206  14.460 1.00 31.16 ? 239  SER A CB  1 
ATOM   1900 O  OG  . SER A 1 239 ? -1.038 27.996  13.939 1.00 36.71 ? 239  SER A OG  1 
ATOM   1901 N  N   . THR A 1 240 ? 2.546  29.426  13.905 1.00 28.38 ? 240  THR A N   1 
ATOM   1902 C  CA  . THR A 1 240 ? 3.718  29.134  13.089 1.00 28.47 ? 240  THR A CA  1 
ATOM   1903 C  C   . THR A 1 240 ? 4.774  28.447  13.948 1.00 27.86 ? 240  THR A C   1 
ATOM   1904 O  O   . THR A 1 240 ? 5.431  27.504  13.507 1.00 26.41 ? 240  THR A O   1 
ATOM   1905 C  CB  . THR A 1 240 ? 4.338  30.421  12.512 1.00 28.89 ? 240  THR A CB  1 
ATOM   1906 O  OG1 . THR A 1 240 ? 3.305  31.252  11.972 1.00 30.92 ? 240  THR A OG1 1 
ATOM   1907 C  CG2 . THR A 1 240 ? 5.334  30.085  11.411 1.00 27.88 ? 240  THR A CG2 1 
ATOM   1908 N  N   . LEU A 1 241 ? 4.929  28.923  15.179 1.00 25.37 ? 241  LEU A N   1 
ATOM   1909 C  CA  . LEU A 1 241 ? 5.909  28.347  16.094 1.00 24.87 ? 241  LEU A CA  1 
ATOM   1910 C  C   . LEU A 1 241 ? 5.551  26.902  16.443 1.00 25.55 ? 241  LEU A C   1 
ATOM   1911 O  O   . LEU A 1 241 ? 6.410  26.020  16.429 1.00 24.84 ? 241  LEU A O   1 
ATOM   1912 C  CB  . LEU A 1 241 ? 5.998  29.185  17.373 1.00 22.19 ? 241  LEU A CB  1 
ATOM   1913 C  CG  . LEU A 1 241 ? 6.905  28.632  18.477 1.00 21.24 ? 241  LEU A CG  1 
ATOM   1914 C  CD1 . LEU A 1 241 ? 8.318  28.468  17.946 1.00 17.54 ? 241  LEU A CD1 1 
ATOM   1915 C  CD2 . LEU A 1 241 ? 6.883  29.569  19.679 1.00 19.74 ? 241  LEU A CD2 1 
ATOM   1916 N  N   . GLN A 1 242 ? 4.281  26.663  16.758 1.00 26.57 ? 242  GLN A N   1 
ATOM   1917 C  CA  . GLN A 1 242 ? 3.831  25.320  17.105 1.00 28.99 ? 242  GLN A CA  1 
ATOM   1918 C  C   . GLN A 1 242 ? 4.107  24.339  15.964 1.00 28.43 ? 242  GLN A C   1 
ATOM   1919 O  O   . GLN A 1 242 ? 4.501  23.195  16.198 1.00 28.23 ? 242  GLN A O   1 
ATOM   1920 C  CB  . GLN A 1 242 ? 2.337  25.336  17.439 1.00 30.44 ? 242  GLN A CB  1 
ATOM   1921 C  CG  . GLN A 1 242 ? 2.003  26.111  18.705 1.00 33.19 ? 242  GLN A CG  1 
ATOM   1922 C  CD  . GLN A 1 242 ? 0.510  26.235  18.944 1.00 34.82 ? 242  GLN A CD  1 
ATOM   1923 O  OE1 . GLN A 1 242 ? -0.203 25.236  19.028 1.00 37.67 ? 242  GLN A OE1 1 
ATOM   1924 N  NE2 . GLN A 1 242 ? 0.029  27.468  19.058 1.00 36.33 ? 242  GLN A NE2 1 
ATOM   1925 N  N   . THR A 1 243 ? 3.902  24.797  14.734 1.00 27.59 ? 243  THR A N   1 
ATOM   1926 C  CA  . THR A 1 243 ? 4.134  23.970  13.555 1.00 26.23 ? 243  THR A CA  1 
ATOM   1927 C  C   . THR A 1 243 ? 5.626  23.697  13.384 1.00 25.33 ? 243  THR A C   1 
ATOM   1928 O  O   . THR A 1 243 ? 6.028  22.575  13.068 1.00 23.19 ? 243  THR A O   1 
ATOM   1929 C  CB  . THR A 1 243 ? 3.605  24.661  12.284 1.00 27.57 ? 243  THR A CB  1 
ATOM   1930 O  OG1 . THR A 1 243 ? 2.178  24.770  12.363 1.00 27.11 ? 243  THR A OG1 1 
ATOM   1931 C  CG2 . THR A 1 243 ? 3.992  23.863  11.038 1.00 26.15 ? 243  THR A CG2 1 
ATOM   1932 N  N   . LEU A 1 244 ? 6.438  24.733  13.574 1.00 25.34 ? 244  LEU A N   1 
ATOM   1933 C  CA  . LEU A 1 244 ? 7.885  24.599  13.463 1.00 25.60 ? 244  LEU A CA  1 
ATOM   1934 C  C   . LEU A 1 244 ? 8.373  23.581  14.483 1.00 24.75 ? 244  LEU A C   1 
ATOM   1935 O  O   . LEU A 1 244 ? 9.147  22.681  14.155 1.00 23.67 ? 244  LEU A O   1 
ATOM   1936 C  CB  . LEU A 1 244 ? 8.572  25.937  13.722 1.00 25.04 ? 244  LEU A CB  1 
ATOM   1937 C  CG  . LEU A 1 244 ? 10.094 25.861  13.886 1.00 24.90 ? 244  LEU A CG  1 
ATOM   1938 C  CD1 . LEU A 1 244 ? 10.733 25.334  12.607 1.00 24.48 ? 244  LEU A CD1 1 
ATOM   1939 C  CD2 . LEU A 1 244 ? 10.635 27.236  14.233 1.00 24.18 ? 244  LEU A CD2 1 
ATOM   1940 N  N   . ILE A 1 245 ? 7.913  23.731  15.723 1.00 23.93 ? 245  ILE A N   1 
ATOM   1941 C  CA  . ILE A 1 245 ? 8.297  22.826  16.799 1.00 23.25 ? 245  ILE A CA  1 
ATOM   1942 C  C   . ILE A 1 245 ? 7.897  21.387  16.474 1.00 24.50 ? 245  ILE A C   1 
ATOM   1943 O  O   . ILE A 1 245 ? 8.637  20.446  16.769 1.00 22.02 ? 245  ILE A O   1 
ATOM   1944 C  CB  . ILE A 1 245 ? 7.645  23.246  18.143 1.00 21.55 ? 245  ILE A CB  1 
ATOM   1945 C  CG1 . ILE A 1 245 ? 8.213  24.601  18.592 1.00 20.09 ? 245  ILE A CG1 1 
ATOM   1946 C  CG2 . ILE A 1 245 ? 7.895  22.177  19.200 1.00 20.43 ? 245  ILE A CG2 1 
ATOM   1947 C  CD1 . ILE A 1 245 ? 7.517  25.213  19.794 1.00 20.61 ? 245  ILE A CD1 1 
ATOM   1948 N  N   . ASN A 1 246 ? 6.729  21.212  15.866 1.00 24.73 ? 246  ASN A N   1 
ATOM   1949 C  CA  . ASN A 1 246 ? 6.275  19.870  15.515 1.00 26.90 ? 246  ASN A CA  1 
ATOM   1950 C  C   . ASN A 1 246 ? 7.195  19.251  14.478 1.00 25.01 ? 246  ASN A C   1 
ATOM   1951 O  O   . ASN A 1 246 ? 7.594  18.093  14.595 1.00 25.32 ? 246  ASN A O   1 
ATOM   1952 C  CB  . ASN A 1 246 ? 4.849  19.905  14.971 1.00 30.92 ? 246  ASN A CB  1 
ATOM   1953 C  CG  . ASN A 1 246 ? 3.842  19.398  15.973 1.00 36.27 ? 246  ASN A CG  1 
ATOM   1954 O  OD1 . ASN A 1 246 ? 3.625  20.011  17.022 1.00 38.81 ? 246  ASN A OD1 1 
ATOM   1955 N  ND2 . ASN A 1 246 ? 3.228  18.260  15.664 1.00 40.07 ? 246  ASN A ND2 1 
ATOM   1956 N  N   . ASP A 1 247 ? 7.534  20.038  13.467 1.00 23.53 ? 247  ASP A N   1 
ATOM   1957 C  CA  . ASP A 1 247 ? 8.408  19.576  12.408 1.00 24.13 ? 247  ASP A CA  1 
ATOM   1958 C  C   . ASP A 1 247 ? 9.840  19.349  12.903 1.00 23.91 ? 247  ASP A C   1 
ATOM   1959 O  O   . ASP A 1 247 ? 10.580 18.555  12.325 1.00 22.89 ? 247  ASP A O   1 
ATOM   1960 C  CB  . ASP A 1 247 ? 8.384  20.579  11.255 1.00 23.79 ? 247  ASP A CB  1 
ATOM   1961 C  CG  . ASP A 1 247 ? 7.024  20.642  10.574 1.00 24.33 ? 247  ASP A CG  1 
ATOM   1962 O  OD1 . ASP A 1 247 ? 6.824  21.511  9.702  1.00 23.02 ? 247  ASP A OD1 1 
ATOM   1963 O  OD2 . ASP A 1 247 ? 6.153  19.813  10.913 1.00 25.10 ? 247  ASP A OD2 1 
ATOM   1964 N  N   . ILE A 1 248 ? 10.228 20.040  13.972 1.00 22.51 ? 248  ILE A N   1 
ATOM   1965 C  CA  . ILE A 1 248 ? 11.571 19.868  14.521 1.00 21.47 ? 248  ILE A CA  1 
ATOM   1966 C  C   . ILE A 1 248 ? 11.639 18.563  15.303 1.00 20.44 ? 248  ILE A C   1 
ATOM   1967 O  O   . ILE A 1 248 ? 12.618 17.819  15.202 1.00 20.45 ? 248  ILE A O   1 
ATOM   1968 C  CB  . ILE A 1 248 ? 11.968 21.040  15.455 1.00 22.32 ? 248  ILE A CB  1 
ATOM   1969 C  CG1 . ILE A 1 248 ? 12.237 22.299  14.627 1.00 23.64 ? 248  ILE A CG1 1 
ATOM   1970 C  CG2 . ILE A 1 248 ? 13.210 20.667  16.270 1.00 22.19 ? 248  ILE A CG2 1 
ATOM   1971 C  CD1 . ILE A 1 248 ? 12.616 23.523  15.454 1.00 25.04 ? 248  ILE A CD1 1 
ATOM   1972 N  N   . HIS A 1 249 ? 10.592 18.292  16.077 1.00 19.00 ? 249  HIS A N   1 
ATOM   1973 C  CA  . HIS A 1 249 ? 10.514 17.079  16.883 1.00 20.71 ? 249  HIS A CA  1 
ATOM   1974 C  C   . HIS A 1 249 ? 10.224 15.855  16.017 1.00 22.67 ? 249  HIS A C   1 
ATOM   1975 O  O   . HIS A 1 249 ? 10.475 14.718  16.424 1.00 22.32 ? 249  HIS A O   1 
ATOM   1976 C  CB  . HIS A 1 249 ? 9.415  17.217  17.937 1.00 19.87 ? 249  HIS A CB  1 
ATOM   1977 C  CG  . HIS A 1 249 ? 9.753  18.159  19.052 1.00 20.80 ? 249  HIS A CG  1 
ATOM   1978 N  ND1 . HIS A 1 249 ? 8.829  18.557  19.992 1.00 19.41 ? 249  HIS A ND1 1 
ATOM   1979 C  CD2 . HIS A 1 249 ? 10.919 18.758  19.393 1.00 20.10 ? 249  HIS A CD2 1 
ATOM   1980 C  CE1 . HIS A 1 249 ? 9.410  19.361  20.866 1.00 20.25 ? 249  HIS A CE1 1 
ATOM   1981 N  NE2 . HIS A 1 249 ? 10.678 19.499  20.525 1.00 19.61 ? 249  HIS A NE2 1 
ATOM   1982 N  N   . SER A 1 250 ? 9.686  16.096  14.827 1.00 22.97 ? 250  SER A N   1 
ATOM   1983 C  CA  . SER A 1 250 ? 9.351  15.017  13.906 1.00 24.36 ? 250  SER A CA  1 
ATOM   1984 C  C   . SER A 1 250 ? 10.571 14.246  13.421 1.00 24.77 ? 250  SER A C   1 
ATOM   1985 O  O   . SER A 1 250 ? 11.666 14.799  13.290 1.00 23.48 ? 250  SER A O   1 
ATOM   1986 C  CB  . SER A 1 250 ? 8.602  15.569  12.693 1.00 24.70 ? 250  SER A CB  1 
ATOM   1987 O  OG  . SER A 1 250 ? 8.459  14.565  11.701 1.00 25.62 ? 250  SER A OG  1 
ATOM   1988 N  N   . THR A 1 251 ? 10.368 12.960  13.152 1.00 27.41 ? 251  THR A N   1 
ATOM   1989 C  CA  . THR A 1 251 ? 11.439 12.106  12.660 1.00 30.31 ? 251  THR A CA  1 
ATOM   1990 C  C   . THR A 1 251 ? 11.186 11.740  11.201 1.00 31.85 ? 251  THR A C   1 
ATOM   1991 O  O   . THR A 1 251 ? 11.892 10.910  10.628 1.00 33.86 ? 251  THR A O   1 
ATOM   1992 C  CB  . THR A 1 251 ? 11.555 10.816  13.493 1.00 30.70 ? 251  THR A CB  1 
ATOM   1993 O  OG1 . THR A 1 251 ? 10.288 10.148  13.527 1.00 34.12 ? 251  THR A OG1 1 
ATOM   1994 C  CG2 . THR A 1 251 ? 11.985 11.140  14.913 1.00 31.15 ? 251  THR A CG2 1 
ATOM   1995 N  N   . ALA A 1 252 ? 10.182 12.373  10.600 1.00 31.52 ? 252  ALA A N   1 
ATOM   1996 C  CA  . ALA A 1 252 ? 9.841  12.107  9.207  1.00 31.27 ? 252  ALA A CA  1 
ATOM   1997 C  C   . ALA A 1 252 ? 10.704 12.922  8.249  1.00 31.42 ? 252  ALA A C   1 
ATOM   1998 O  O   . ALA A 1 252 ? 10.833 12.578  7.074  1.00 31.72 ? 252  ALA A O   1 
ATOM   1999 C  CB  . ALA A 1 252 ? 8.361  12.404  8.963  1.00 31.65 ? 252  ALA A CB  1 
ATOM   2000 N  N   . ASN A 1 253 ? 11.299 14.000  8.750  1.00 29.59 ? 253  ASN A N   1 
ATOM   2001 C  CA  . ASN A 1 253 ? 12.147 14.847  7.920  1.00 27.28 ? 253  ASN A CA  1 
ATOM   2002 C  C   . ASN A 1 253 ? 13.604 14.772  8.358  1.00 26.91 ? 253  ASN A C   1 
ATOM   2003 O  O   . ASN A 1 253 ? 14.409 15.638  8.020  1.00 28.07 ? 253  ASN A O   1 
ATOM   2004 C  CB  . ASN A 1 253 ? 11.653 16.300  7.962  1.00 27.27 ? 253  ASN A CB  1 
ATOM   2005 C  CG  . ASN A 1 253 ? 11.593 16.866  9.376  1.00 26.34 ? 253  ASN A CG  1 
ATOM   2006 O  OD1 . ASN A 1 253 ? 11.154 17.999  9.583  1.00 26.03 ? 253  ASN A OD1 1 
ATOM   2007 N  ND2 . ASN A 1 253 ? 12.034 16.084  10.348 1.00 21.90 ? 253  ASN A ND2 1 
ATOM   2008 N  N   . GLY A 1 254 ? 13.930 13.721  9.105  1.00 25.76 ? 254  GLY A N   1 
ATOM   2009 C  CA  . GLY A 1 254 ? 15.284 13.530  9.592  1.00 24.35 ? 254  GLY A CA  1 
ATOM   2010 C  C   . GLY A 1 254 ? 15.272 13.054  11.033 1.00 24.31 ? 254  GLY A C   1 
ATOM   2011 O  O   . GLY A 1 254 ? 14.215 12.684  11.549 1.00 23.49 ? 254  GLY A O   1 
ATOM   2012 N  N   . PRO A 1 255 ? 16.428 13.048  11.716 1.00 23.96 ? 255  PRO A N   1 
ATOM   2013 C  CA  . PRO A 1 255 ? 16.463 12.600  13.110 1.00 23.73 ? 255  PRO A CA  1 
ATOM   2014 C  C   . PRO A 1 255 ? 15.640 13.525  14.002 1.00 24.05 ? 255  PRO A C   1 
ATOM   2015 O  O   . PRO A 1 255 ? 15.426 14.692  13.667 1.00 23.56 ? 255  PRO A O   1 
ATOM   2016 C  CB  . PRO A 1 255 ? 17.950 12.649  13.449 1.00 24.37 ? 255  PRO A CB  1 
ATOM   2017 C  CG  . PRO A 1 255 ? 18.443 13.798  12.605 1.00 24.92 ? 255  PRO A CG  1 
ATOM   2018 C  CD  . PRO A 1 255 ? 17.750 13.534  11.285 1.00 23.14 ? 255  PRO A CD  1 
ATOM   2019 N  N   . LYS A 1 256 ? 15.170 12.995  15.127 1.00 23.71 ? 256  LYS A N   1 
ATOM   2020 C  CA  . LYS A 1 256 ? 14.387 13.784  16.069 1.00 23.31 ? 256  LYS A CA  1 
ATOM   2021 C  C   . LYS A 1 256 ? 15.177 15.044  16.393 1.00 22.90 ? 256  LYS A C   1 
ATOM   2022 O  O   . LYS A 1 256 ? 16.401 14.990  16.566 1.00 22.71 ? 256  LYS A O   1 
ATOM   2023 C  CB  . LYS A 1 256 ? 14.140 12.991  17.353 1.00 24.42 ? 256  LYS A CB  1 
ATOM   2024 C  CG  . LYS A 1 256 ? 13.344 13.758  18.394 1.00 27.41 ? 256  LYS A CG  1 
ATOM   2025 C  CD  . LYS A 1 256 ? 13.413 13.094  19.757 1.00 29.09 ? 256  LYS A CD  1 
ATOM   2026 C  CE  . LYS A 1 256 ? 12.601 13.879  20.770 1.00 32.55 ? 256  LYS A CE  1 
ATOM   2027 N  NZ  . LYS A 1 256 ? 12.934 15.331  20.731 1.00 32.23 ? 256  LYS A NZ  1 
ATOM   2028 N  N   . GLY A 1 257 ? 14.480 16.175  16.476 1.00 20.36 ? 257  GLY A N   1 
ATOM   2029 C  CA  . GLY A 1 257 ? 15.148 17.430  16.765 1.00 17.40 ? 257  GLY A CA  1 
ATOM   2030 C  C   . GLY A 1 257 ? 14.758 18.051  18.092 1.00 16.72 ? 257  GLY A C   1 
ATOM   2031 O  O   . GLY A 1 257 ? 13.812 17.603  18.745 1.00 16.42 ? 257  GLY A O   1 
ATOM   2032 N  N   . TYR A 1 258 ? 15.497 19.087  18.483 1.00 15.66 ? 258  TYR A N   1 
ATOM   2033 C  CA  . TYR A 1 258 ? 15.260 19.800  19.737 1.00 16.56 ? 258  TYR A CA  1 
ATOM   2034 C  C   . TYR A 1 258 ? 15.334 21.296  19.478 1.00 16.89 ? 258  TYR A C   1 
ATOM   2035 O  O   . TYR A 1 258 ? 16.120 21.750  18.647 1.00 18.06 ? 258  TYR A O   1 
ATOM   2036 C  CB  . TYR A 1 258 ? 16.325 19.415  20.770 1.00 16.34 ? 258  TYR A CB  1 
ATOM   2037 C  CG  . TYR A 1 258 ? 16.345 17.939  21.097 1.00 16.38 ? 258  TYR A CG  1 
ATOM   2038 C  CD1 . TYR A 1 258 ? 15.518 17.412  22.093 1.00 16.10 ? 258  TYR A CD1 1 
ATOM   2039 C  CD2 . TYR A 1 258 ? 17.178 17.062  20.396 1.00 14.77 ? 258  TYR A CD2 1 
ATOM   2040 C  CE1 . TYR A 1 258 ? 15.521 16.045  22.385 1.00 15.99 ? 258  TYR A CE1 1 
ATOM   2041 C  CE2 . TYR A 1 258 ? 17.188 15.694  20.678 1.00 14.71 ? 258  TYR A CE2 1 
ATOM   2042 C  CZ  . TYR A 1 258 ? 16.358 15.193  21.673 1.00 15.12 ? 258  TYR A CZ  1 
ATOM   2043 O  OH  . TYR A 1 258 ? 16.365 13.848  21.958 1.00 13.79 ? 258  TYR A OH  1 
ATOM   2044 N  N   . LEU A 1 259 ? 14.521 22.067  20.190 1.00 16.40 ? 259  LEU A N   1 
ATOM   2045 C  CA  . LEU A 1 259 ? 14.526 23.511  20.006 1.00 15.13 ? 259  LEU A CA  1 
ATOM   2046 C  C   . LEU A 1 259 ? 14.835 24.264  21.284 1.00 14.60 ? 259  LEU A C   1 
ATOM   2047 O  O   . LEU A 1 259 ? 14.174 24.070  22.306 1.00 15.38 ? 259  LEU A O   1 
ATOM   2048 C  CB  . LEU A 1 259 ? 13.172 23.986  19.464 1.00 16.13 ? 259  LEU A CB  1 
ATOM   2049 C  CG  . LEU A 1 259 ? 12.996 25.506  19.392 1.00 17.57 ? 259  LEU A CG  1 
ATOM   2050 C  CD1 . LEU A 1 259 ? 14.000 26.087  18.417 1.00 17.32 ? 259  LEU A CD1 1 
ATOM   2051 C  CD2 . LEU A 1 259 ? 11.564 25.842  18.959 1.00 15.25 ? 259  LEU A CD2 1 
ATOM   2052 N  N   . ILE A 1 260 ? 15.850 25.120  21.221 1.00 14.46 ? 260  ILE A N   1 
ATOM   2053 C  CA  . ILE A 1 260 ? 16.238 25.940  22.357 1.00 13.35 ? 260  ILE A CA  1 
ATOM   2054 C  C   . ILE A 1 260 ? 15.934 27.386  21.996 1.00 13.13 ? 260  ILE A C   1 
ATOM   2055 O  O   . ILE A 1 260 ? 16.350 27.875  20.938 1.00 12.52 ? 260  ILE A O   1 
ATOM   2056 C  CB  . ILE A 1 260 ? 17.735 25.785  22.682 1.00 12.66 ? 260  ILE A CB  1 
ATOM   2057 C  CG1 . ILE A 1 260 ? 18.008 24.343  23.134 1.00 15.03 ? 260  ILE A CG1 1 
ATOM   2058 C  CG2 . ILE A 1 260 ? 18.137 26.767  23.774 1.00 12.26 ? 260  ILE A CG2 1 
ATOM   2059 C  CD1 . ILE A 1 260 ? 19.481 24.011  23.333 1.00 14.55 ? 260  ILE A CD1 1 
ATOM   2060 N  N   . LEU A 1 261 ? 15.187 28.061  22.865 1.00 12.50 ? 261  LEU A N   1 
ATOM   2061 C  CA  . LEU A 1 261 ? 14.820 29.449  22.632 1.00 14.33 ? 261  LEU A CA  1 
ATOM   2062 C  C   . LEU A 1 261 ? 15.686 30.381  23.461 1.00 14.37 ? 261  LEU A C   1 
ATOM   2063 O  O   . LEU A 1 261 ? 16.231 29.998  24.498 1.00 13.65 ? 261  LEU A O   1 
ATOM   2064 C  CB  . LEU A 1 261 ? 13.347 29.688  22.981 1.00 15.56 ? 261  LEU A CB  1 
ATOM   2065 C  CG  . LEU A 1 261 ? 12.288 28.885  22.213 1.00 16.13 ? 261  LEU A CG  1 
ATOM   2066 C  CD1 . LEU A 1 261 ? 10.906 29.325  22.676 1.00 14.08 ? 261  LEU A CD1 1 
ATOM   2067 C  CD2 . LEU A 1 261 ? 12.445 29.101  20.718 1.00 16.51 ? 261  LEU A CD2 1 
ATOM   2068 N  N   . ASP A 1 262 ? 15.810 31.615  22.998 1.00 14.42 ? 262  ASP A N   1 
ATOM   2069 C  CA  . ASP A 1 262 ? 16.609 32.592  23.706 1.00 15.18 ? 262  ASP A CA  1 
ATOM   2070 C  C   . ASP A 1 262 ? 15.695 33.282  24.723 1.00 15.60 ? 262  ASP A C   1 
ATOM   2071 O  O   . ASP A 1 262 ? 14.667 33.855  24.359 1.00 15.47 ? 262  ASP A O   1 
ATOM   2072 C  CB  . ASP A 1 262 ? 17.202 33.581  22.695 1.00 16.47 ? 262  ASP A CB  1 
ATOM   2073 C  CG  . ASP A 1 262 ? 18.410 34.325  23.237 1.00 16.76 ? 262  ASP A CG  1 
ATOM   2074 O  OD1 . ASP A 1 262 ? 19.357 34.583  22.459 1.00 16.09 ? 262  ASP A OD1 1 
ATOM   2075 O  OD2 . ASP A 1 262 ? 18.410 34.663  24.434 1.00 15.57 ? 262  ASP A OD2 1 
ATOM   2076 N  N   . GLY A 1 263 ? 16.055 33.172  26.001 1.00 15.99 ? 263  GLY A N   1 
ATOM   2077 C  CA  . GLY A 1 263 ? 15.278 33.784  27.068 1.00 15.55 ? 263  GLY A CA  1 
ATOM   2078 C  C   . GLY A 1 263 ? 15.932 35.074  27.534 1.00 16.20 ? 263  GLY A C   1 
ATOM   2079 O  O   . GLY A 1 263 ? 16.987 35.056  28.164 1.00 15.60 ? 263  GLY A O   1 
ATOM   2080 N  N   . VAL A 1 264 ? 15.304 36.200  27.219 1.00 16.32 ? 264  VAL A N   1 
ATOM   2081 C  CA  . VAL A 1 264 ? 15.839 37.512  27.582 1.00 15.41 ? 264  VAL A CA  1 
ATOM   2082 C  C   . VAL A 1 264 ? 15.121 37.954  28.851 1.00 14.02 ? 264  VAL A C   1 
ATOM   2083 O  O   . VAL A 1 264 ? 14.167 38.730  28.794 1.00 13.65 ? 264  VAL A O   1 
ATOM   2084 C  CB  . VAL A 1 264 ? 15.577 38.520  26.434 1.00 15.98 ? 264  VAL A CB  1 
ATOM   2085 C  CG1 . VAL A 1 264 ? 16.437 39.772  26.608 1.00 15.25 ? 264  VAL A CG1 1 
ATOM   2086 C  CG2 . VAL A 1 264 ? 15.873 37.845  25.086 1.00 14.25 ? 264  VAL A CG2 1 
ATOM   2087 N  N   . PHE A 1 265 ? 15.593 37.472  29.998 1.00 13.53 ? 265  PHE A N   1 
ATOM   2088 C  CA  . PHE A 1 265 ? 14.931 37.767  31.268 1.00 13.63 ? 265  PHE A CA  1 
ATOM   2089 C  C   . PHE A 1 265 ? 15.553 38.789  32.222 1.00 14.08 ? 265  PHE A C   1 
ATOM   2090 O  O   . PHE A 1 265 ? 14.991 39.058  33.283 1.00 13.66 ? 265  PHE A O   1 
ATOM   2091 C  CB  . PHE A 1 265 ? 14.707 36.453  32.026 1.00 14.04 ? 265  PHE A CB  1 
ATOM   2092 C  CG  . PHE A 1 265 ? 14.130 35.347  31.175 1.00 15.92 ? 265  PHE A CG  1 
ATOM   2093 C  CD1 . PHE A 1 265 ? 13.078 35.600  30.294 1.00 16.34 ? 265  PHE A CD1 1 
ATOM   2094 C  CD2 . PHE A 1 265 ? 14.620 34.046  31.279 1.00 14.43 ? 265  PHE A CD2 1 
ATOM   2095 C  CE1 . PHE A 1 265 ? 12.518 34.570  29.529 1.00 15.19 ? 265  PHE A CE1 1 
ATOM   2096 C  CE2 . PHE A 1 265 ? 14.068 33.005  30.520 1.00 15.84 ? 265  PHE A CE2 1 
ATOM   2097 C  CZ  . PHE A 1 265 ? 13.014 33.270  29.644 1.00 16.40 ? 265  PHE A CZ  1 
ATOM   2098 N  N   . ASN A 1 266 ? 16.700 39.353  31.866 1.00 13.66 ? 266  ASN A N   1 
ATOM   2099 C  CA  . ASN A 1 266 ? 17.337 40.336  32.739 1.00 14.67 ? 266  ASN A CA  1 
ATOM   2100 C  C   . ASN A 1 266 ? 16.679 41.698  32.574 1.00 15.57 ? 266  ASN A C   1 
ATOM   2101 O  O   . ASN A 1 266 ? 16.666 42.512  33.500 1.00 13.98 ? 266  ASN A O   1 
ATOM   2102 C  CB  . ASN A 1 266 ? 18.837 40.450  32.415 1.00 12.67 ? 266  ASN A CB  1 
ATOM   2103 C  CG  . ASN A 1 266 ? 19.527 41.568  33.195 1.00 11.99 ? 266  ASN A CG  1 
ATOM   2104 O  OD1 . ASN A 1 266 ? 20.010 42.546  32.615 1.00 15.57 ? 266  ASN A OD1 1 
ATOM   2105 N  ND2 . ASN A 1 266 ? 19.575 41.425  34.515 1.00 9.68  ? 266  ASN A ND2 1 
ATOM   2106 N  N   . HIS A 1 267 ? 16.103 41.917  31.394 1.00 15.55 ? 267  HIS A N   1 
ATOM   2107 C  CA  . HIS A 1 267 ? 15.488 43.193  31.058 1.00 14.94 ? 267  HIS A CA  1 
ATOM   2108 C  C   . HIS A 1 267 ? 14.458 43.022  29.952 1.00 14.94 ? 267  HIS A C   1 
ATOM   2109 O  O   . HIS A 1 267 ? 14.421 41.993  29.283 1.00 15.61 ? 267  HIS A O   1 
ATOM   2110 C  CB  . HIS A 1 267 ? 16.569 44.130  30.530 1.00 14.00 ? 267  HIS A CB  1 
ATOM   2111 C  CG  . HIS A 1 267 ? 17.408 43.510  29.454 1.00 16.62 ? 267  HIS A CG  1 
ATOM   2112 N  ND1 . HIS A 1 267 ? 18.589 42.847  29.718 1.00 14.99 ? 267  HIS A ND1 1 
ATOM   2113 C  CD2 . HIS A 1 267 ? 17.193 43.376  28.123 1.00 17.12 ? 267  HIS A CD2 1 
ATOM   2114 C  CE1 . HIS A 1 267 ? 19.062 42.331  28.597 1.00 15.47 ? 267  HIS A CE1 1 
ATOM   2115 N  NE2 . HIS A 1 267 ? 18.233 42.637  27.615 1.00 16.12 ? 267  HIS A NE2 1 
ATOM   2116 N  N   . THR A 1 268 ? 13.637 44.051  29.761 1.00 14.28 ? 268  THR A N   1 
ATOM   2117 C  CA  . THR A 1 268 ? 12.645 44.063  28.690 1.00 13.20 ? 268  THR A CA  1 
ATOM   2118 C  C   . THR A 1 268 ? 13.036 45.226  27.789 1.00 13.36 ? 268  THR A C   1 
ATOM   2119 O  O   . THR A 1 268 ? 13.993 45.952  28.078 1.00 13.22 ? 268  THR A O   1 
ATOM   2120 C  CB  . THR A 1 268 ? 11.203 44.349  29.200 1.00 16.06 ? 268  THR A CB  1 
ATOM   2121 O  OG1 . THR A 1 268 ? 11.103 45.720  29.620 1.00 13.52 ? 268  THR A OG1 1 
ATOM   2122 C  CG2 . THR A 1 268 ? 10.842 43.427  30.366 1.00 13.92 ? 268  THR A CG2 1 
ATOM   2123 N  N   . GLY A 1 269 ? 12.309 45.402  26.693 1.00 13.50 ? 269  GLY A N   1 
ATOM   2124 C  CA  . GLY A 1 269 ? 12.580 46.532  25.828 1.00 14.41 ? 269  GLY A CA  1 
ATOM   2125 C  C   . GLY A 1 269 ? 11.866 47.712  26.474 1.00 15.40 ? 269  GLY A C   1 
ATOM   2126 O  O   . GLY A 1 269 ? 10.976 47.516  27.311 1.00 16.07 ? 269  GLY A O   1 
ATOM   2127 N  N   . ASP A 1 270 ? 12.240 48.934  26.111 1.00 15.49 ? 270  ASP A N   1 
ATOM   2128 C  CA  . ASP A 1 270 ? 11.596 50.103  26.697 1.00 17.19 ? 270  ASP A CA  1 
ATOM   2129 C  C   . ASP A 1 270 ? 10.202 50.320  26.122 1.00 17.11 ? 270  ASP A C   1 
ATOM   2130 O  O   . ASP A 1 270 ? 9.462  51.187  26.590 1.00 18.70 ? 270  ASP A O   1 
ATOM   2131 C  CB  . ASP A 1 270 ? 12.462 51.358  26.498 1.00 17.13 ? 270  ASP A CB  1 
ATOM   2132 C  CG  . ASP A 1 270 ? 12.804 51.622  25.035 1.00 18.68 ? 270  ASP A CG  1 
ATOM   2133 O  OD1 . ASP A 1 270 ? 12.431 50.812  24.162 1.00 19.75 ? 270  ASP A OD1 1 
ATOM   2134 O  OD2 . ASP A 1 270 ? 13.455 52.654  24.761 1.00 19.33 ? 270  ASP A OD2 1 
ATOM   2135 N  N   . SER A 1 271 ? 9.839  49.518  25.121 1.00 17.54 ? 271  SER A N   1 
ATOM   2136 C  CA  . SER A 1 271 ? 8.530  49.631  24.487 1.00 17.75 ? 271  SER A CA  1 
ATOM   2137 C  C   . SER A 1 271 ? 7.547  48.578  24.997 1.00 17.66 ? 271  SER A C   1 
ATOM   2138 O  O   . SER A 1 271 ? 6.414  48.499  24.531 1.00 16.04 ? 271  SER A O   1 
ATOM   2139 C  CB  . SER A 1 271 ? 8.661  49.526  22.961 1.00 20.34 ? 271  SER A CB  1 
ATOM   2140 O  OG  . SER A 1 271 ? 9.121  48.242  22.565 1.00 25.50 ? 271  SER A OG  1 
ATOM   2141 N  N   . HIS A 1 272 ? 7.983  47.766  25.956 1.00 19.14 ? 272  HIS A N   1 
ATOM   2142 C  CA  . HIS A 1 272 ? 7.115  46.742  26.538 1.00 18.26 ? 272  HIS A CA  1 
ATOM   2143 C  C   . HIS A 1 272 ? 6.049  47.477  27.352 1.00 17.92 ? 272  HIS A C   1 
ATOM   2144 O  O   . HIS A 1 272 ? 6.354  48.448  28.036 1.00 18.75 ? 272  HIS A O   1 
ATOM   2145 C  CB  . HIS A 1 272 ? 7.929  45.822  27.453 1.00 17.55 ? 272  HIS A CB  1 
ATOM   2146 C  CG  . HIS A 1 272 ? 7.146  44.677  28.014 1.00 18.33 ? 272  HIS A CG  1 
ATOM   2147 N  ND1 . HIS A 1 272 ? 7.450  43.361  27.738 1.00 18.74 ? 272  HIS A ND1 1 
ATOM   2148 C  CD2 . HIS A 1 272 ? 6.063  44.651  28.824 1.00 15.59 ? 272  HIS A CD2 1 
ATOM   2149 C  CE1 . HIS A 1 272 ? 6.585  42.573  28.353 1.00 16.30 ? 272  HIS A CE1 1 
ATOM   2150 N  NE2 . HIS A 1 272 ? 5.733  43.332  29.019 1.00 20.17 ? 272  HIS A NE2 1 
ATOM   2151 N  N   . PRO A 1 273 ? 4.785  47.029  27.291 1.00 17.59 ? 273  PRO A N   1 
ATOM   2152 C  CA  . PRO A 1 273 ? 3.737  47.712  28.059 1.00 18.60 ? 273  PRO A CA  1 
ATOM   2153 C  C   . PRO A 1 273 ? 3.977  47.878  29.561 1.00 17.82 ? 273  PRO A C   1 
ATOM   2154 O  O   . PRO A 1 273 ? 3.407  48.780  30.179 1.00 15.66 ? 273  PRO A O   1 
ATOM   2155 C  CB  . PRO A 1 273 ? 2.474  46.901  27.740 1.00 18.77 ? 273  PRO A CB  1 
ATOM   2156 C  CG  . PRO A 1 273 ? 3.007  45.571  27.260 1.00 20.24 ? 273  PRO A CG  1 
ATOM   2157 C  CD  . PRO A 1 273 ? 4.209  45.964  26.456 1.00 17.20 ? 273  PRO A CD  1 
ATOM   2158 N  N   . TRP A 1 274 ? 4.806  47.021  30.160 1.00 18.03 ? 274  TRP A N   1 
ATOM   2159 C  CA  . TRP A 1 274 ? 5.083  47.166  31.589 1.00 17.27 ? 274  TRP A CA  1 
ATOM   2160 C  C   . TRP A 1 274 ? 5.854  48.459  31.826 1.00 17.10 ? 274  TRP A C   1 
ATOM   2161 O  O   . TRP A 1 274 ? 5.772  49.044  32.908 1.00 17.18 ? 274  TRP A O   1 
ATOM   2162 C  CB  . TRP A 1 274 ? 5.928  46.012  32.139 1.00 17.39 ? 274  TRP A CB  1 
ATOM   2163 C  CG  . TRP A 1 274 ? 5.314  44.658  32.056 1.00 16.47 ? 274  TRP A CG  1 
ATOM   2164 C  CD1 . TRP A 1 274 ? 3.986  44.352  31.985 1.00 17.77 ? 274  TRP A CD1 1 
ATOM   2165 C  CD2 . TRP A 1 274 ? 6.016  43.412  32.048 1.00 16.58 ? 274  TRP A CD2 1 
ATOM   2166 N  NE1 . TRP A 1 274 ? 3.818  42.988  31.929 1.00 17.79 ? 274  TRP A NE1 1 
ATOM   2167 C  CE2 . TRP A 1 274 ? 5.048  42.386  31.967 1.00 18.87 ? 274  TRP A CE2 1 
ATOM   2168 C  CE3 . TRP A 1 274 ? 7.372  43.061  32.101 1.00 16.66 ? 274  TRP A CE3 1 
ATOM   2169 C  CZ2 . TRP A 1 274 ? 5.395  41.031  31.936 1.00 18.92 ? 274  TRP A CZ2 1 
ATOM   2170 C  CZ3 . TRP A 1 274 ? 7.717  41.715  32.071 1.00 17.92 ? 274  TRP A CZ3 1 
ATOM   2171 C  CH2 . TRP A 1 274 ? 6.730  40.716  31.989 1.00 18.50 ? 274  TRP A CH2 1 
ATOM   2172 N  N   . PHE A 1 275 ? 6.609  48.884  30.811 1.00 15.30 ? 275  PHE A N   1 
ATOM   2173 C  CA  . PHE A 1 275 ? 7.421  50.101  30.874 1.00 16.12 ? 275  PHE A CA  1 
ATOM   2174 C  C   . PHE A 1 275 ? 6.757  51.206  30.050 1.00 16.02 ? 275  PHE A C   1 
ATOM   2175 O  O   . PHE A 1 275 ? 6.534  52.312  30.546 1.00 15.27 ? 275  PHE A O   1 
ATOM   2176 C  CB  . PHE A 1 275 ? 8.816  49.827  30.319 1.00 14.70 ? 275  PHE A CB  1 
ATOM   2177 C  CG  . PHE A 1 275 ? 9.865  50.775  30.819 1.00 16.07 ? 275  PHE A CG  1 
ATOM   2178 C  CD1 . PHE A 1 275 ? 10.320 50.696  32.135 1.00 14.72 ? 275  PHE A CD1 1 
ATOM   2179 C  CD2 . PHE A 1 275 ? 10.408 51.741  29.977 1.00 15.45 ? 275  PHE A CD2 1 
ATOM   2180 C  CE1 . PHE A 1 275 ? 11.303 51.564  32.602 1.00 14.14 ? 275  PHE A CE1 1 
ATOM   2181 C  CE2 . PHE A 1 275 ? 11.393 52.615  30.439 1.00 13.34 ? 275  PHE A CE2 1 
ATOM   2182 C  CZ  . PHE A 1 275 ? 11.840 52.525  31.750 1.00 11.28 ? 275  PHE A CZ  1 
ATOM   2183 N  N   . ASP A 1 276 ? 6.472  50.882  28.790 1.00 15.43 ? 276  ASP A N   1 
ATOM   2184 C  CA  . ASP A 1 276 ? 5.798  51.755  27.827 1.00 17.29 ? 276  ASP A CA  1 
ATOM   2185 C  C   . ASP A 1 276 ? 6.328  53.183  27.749 1.00 18.33 ? 276  ASP A C   1 
ATOM   2186 O  O   . ASP A 1 276 ? 5.579  54.150  27.928 1.00 19.55 ? 276  ASP A O   1 
ATOM   2187 C  CB  . ASP A 1 276 ? 4.296  51.767  28.131 1.00 15.08 ? 276  ASP A CB  1 
ATOM   2188 C  CG  . ASP A 1 276 ? 3.457  52.191  26.938 1.00 16.14 ? 276  ASP A CG  1 
ATOM   2189 O  OD1 . ASP A 1 276 ? 3.974  52.184  25.803 1.00 14.96 ? 276  ASP A OD1 1 
ATOM   2190 O  OD2 . ASP A 1 276 ? 2.269  52.518  27.138 1.00 18.40 ? 276  ASP A OD2 1 
ATOM   2191 N  N   . LYS A 1 277 ? 7.614  53.309  27.439 1.00 18.56 ? 277  LYS A N   1 
ATOM   2192 C  CA  . LYS A 1 277 ? 8.268  54.610  27.352 1.00 19.24 ? 277  LYS A CA  1 
ATOM   2193 C  C   . LYS A 1 277 ? 7.701  55.547  26.286 1.00 20.38 ? 277  LYS A C   1 
ATOM   2194 O  O   . LYS A 1 277 ? 7.711  56.763  26.470 1.00 20.82 ? 277  LYS A O   1 
ATOM   2195 C  CB  . LYS A 1 277 ? 9.772  54.424  27.113 1.00 18.96 ? 277  LYS A CB  1 
ATOM   2196 C  CG  . LYS A 1 277 ? 10.582 55.715  27.179 1.00 18.01 ? 277  LYS A CG  1 
ATOM   2197 C  CD  . LYS A 1 277 ? 12.083 55.447  27.166 1.00 17.74 ? 277  LYS A CD  1 
ATOM   2198 C  CE  . LYS A 1 277 ? 12.874 56.748  27.303 1.00 21.06 ? 277  LYS A CE  1 
ATOM   2199 N  NZ  . LYS A 1 277 ? 14.346 56.528  27.326 1.00 21.44 ? 277  LYS A NZ  1 
ATOM   2200 N  N   . TYR A 1 278 ? 7.207  54.991  25.183 1.00 20.30 ? 278  TYR A N   1 
ATOM   2201 C  CA  . TYR A 1 278 ? 6.664  55.812  24.100 1.00 19.93 ? 278  TYR A CA  1 
ATOM   2202 C  C   . TYR A 1 278 ? 5.138  55.790  24.024 1.00 20.56 ? 278  TYR A C   1 
ATOM   2203 O  O   . TYR A 1 278 ? 4.552  56.239  23.040 1.00 19.87 ? 278  TYR A O   1 
ATOM   2204 C  CB  . TYR A 1 278 ? 7.252  55.358  22.760 1.00 20.43 ? 278  TYR A CB  1 
ATOM   2205 C  CG  . TYR A 1 278 ? 8.755  55.172  22.786 1.00 20.26 ? 278  TYR A CG  1 
ATOM   2206 C  CD1 . TYR A 1 278 ? 9.319  53.935  23.102 1.00 21.01 ? 278  TYR A CD1 1 
ATOM   2207 C  CD2 . TYR A 1 278 ? 9.613  56.239  22.520 1.00 23.12 ? 278  TYR A CD2 1 
ATOM   2208 C  CE1 . TYR A 1 278 ? 10.707 53.761  23.151 1.00 20.66 ? 278  TYR A CE1 1 
ATOM   2209 C  CE2 . TYR A 1 278 ? 11.003 56.079  22.567 1.00 23.12 ? 278  TYR A CE2 1 
ATOM   2210 C  CZ  . TYR A 1 278 ? 11.540 54.837  22.881 1.00 23.14 ? 278  TYR A CZ  1 
ATOM   2211 O  OH  . TYR A 1 278 ? 12.907 54.673  22.904 1.00 24.05 ? 278  TYR A OH  1 
ATOM   2212 N  N   . ASN A 1 279 ? 4.504  55.279  25.073 1.00 20.07 ? 279  ASN A N   1 
ATOM   2213 C  CA  . ASN A 1 279 ? 3.050  55.185  25.149 1.00 22.01 ? 279  ASN A CA  1 
ATOM   2214 C  C   . ASN A 1 279 ? 2.427  54.523  23.926 1.00 22.64 ? 279  ASN A C   1 
ATOM   2215 O  O   . ASN A 1 279 ? 1.617  55.126  23.220 1.00 23.21 ? 279  ASN A O   1 
ATOM   2216 C  CB  . ASN A 1 279 ? 2.430  56.571  25.354 1.00 22.58 ? 279  ASN A CB  1 
ATOM   2217 C  CG  . ASN A 1 279 ? 0.921  56.512  25.527 1.00 24.98 ? 279  ASN A CG  1 
ATOM   2218 O  OD1 . ASN A 1 279 ? 0.400  55.644  26.227 1.00 24.21 ? 279  ASN A OD1 1 
ATOM   2219 N  ND2 . ASN A 1 279 ? 0.213  57.443  24.896 1.00 26.15 ? 279  ASN A ND2 1 
ATOM   2220 N  N   . ASN A 1 280 ? 2.808  53.275  23.683 1.00 22.27 ? 280  ASN A N   1 
ATOM   2221 C  CA  . ASN A 1 280 ? 2.281  52.522  22.556 1.00 22.63 ? 280  ASN A CA  1 
ATOM   2222 C  C   . ASN A 1 280 ? 1.044  51.742  22.978 1.00 23.03 ? 280  ASN A C   1 
ATOM   2223 O  O   . ASN A 1 280 ? 0.432  51.057  22.161 1.00 24.42 ? 280  ASN A O   1 
ATOM   2224 C  CB  . ASN A 1 280 ? 3.338  51.547  22.029 1.00 23.34 ? 280  ASN A CB  1 
ATOM   2225 C  CG  . ASN A 1 280 ? 4.523  52.253  21.393 1.00 24.73 ? 280  ASN A CG  1 
ATOM   2226 O  OD1 . ASN A 1 280 ? 4.380  52.951  20.387 1.00 26.52 ? 280  ASN A OD1 1 
ATOM   2227 N  ND2 . ASN A 1 280 ? 5.703  52.070  21.973 1.00 20.02 ? 280  ASN A ND2 1 
ATOM   2228 N  N   . PHE A 1 281 ? 0.681  51.843  24.254 1.00 21.34 ? 281  PHE A N   1 
ATOM   2229 C  CA  . PHE A 1 281 ? -0.482 51.126  24.778 1.00 22.03 ? 281  PHE A CA  1 
ATOM   2230 C  C   . PHE A 1 281 ? -1.347 52.014  25.668 1.00 22.30 ? 281  PHE A C   1 
ATOM   2231 O  O   . PHE A 1 281 ? -0.843 52.912  26.340 1.00 20.99 ? 281  PHE A O   1 
ATOM   2232 C  CB  . PHE A 1 281 ? -0.031 49.905  25.587 1.00 22.08 ? 281  PHE A CB  1 
ATOM   2233 C  CG  . PHE A 1 281 ? 0.870  48.974  24.829 1.00 22.52 ? 281  PHE A CG  1 
ATOM   2234 C  CD1 . PHE A 1 281 ? 2.235  49.212  24.759 1.00 22.65 ? 281  PHE A CD1 1 
ATOM   2235 C  CD2 . PHE A 1 281 ? 0.345  47.871  24.162 1.00 24.31 ? 281  PHE A CD2 1 
ATOM   2236 C  CE1 . PHE A 1 281 ? 3.068  48.367  24.035 1.00 22.85 ? 281  PHE A CE1 1 
ATOM   2237 C  CE2 . PHE A 1 281 ? 1.170  47.017  23.432 1.00 25.89 ? 281  PHE A CE2 1 
ATOM   2238 C  CZ  . PHE A 1 281 ? 2.536  47.267  23.369 1.00 23.86 ? 281  PHE A CZ  1 
ATOM   2239 N  N   . SER A 1 282 ? -2.652 51.757  25.679 1.00 22.90 ? 282  SER A N   1 
ATOM   2240 C  CA  . SER A 1 282 ? -3.557 52.548  26.499 1.00 23.43 ? 282  SER A CA  1 
ATOM   2241 C  C   . SER A 1 282 ? -3.223 52.373  27.980 1.00 23.25 ? 282  SER A C   1 
ATOM   2242 O  O   . SER A 1 282 ? -3.462 53.272  28.782 1.00 22.58 ? 282  SER A O   1 
ATOM   2243 C  CB  . SER A 1 282 ? -5.015 52.152  26.228 1.00 24.64 ? 282  SER A CB  1 
ATOM   2244 O  OG  . SER A 1 282 ? -5.207 50.754  26.348 1.00 27.29 ? 282  SER A OG  1 
ATOM   2245 N  N   . SER A 1 283 ? -2.664 51.219  28.337 1.00 21.58 ? 283  SER A N   1 
ATOM   2246 C  CA  . SER A 1 283 ? -2.294 50.957  29.724 1.00 20.12 ? 283  SER A CA  1 
ATOM   2247 C  C   . SER A 1 283 ? -1.153 51.868  30.189 1.00 19.46 ? 283  SER A C   1 
ATOM   2248 O  O   . SER A 1 283 ? -0.407 52.426  29.381 1.00 17.81 ? 283  SER A O   1 
ATOM   2249 C  CB  . SER A 1 283 ? -1.907 49.482  29.902 1.00 20.95 ? 283  SER A CB  1 
ATOM   2250 O  OG  . SER A 1 283 ? -1.015 49.050  28.891 1.00 18.54 ? 283  SER A OG  1 
ATOM   2251 N  N   . GLN A 1 284 ? -1.030 52.019  31.500 1.00 18.96 ? 284  GLN A N   1 
ATOM   2252 C  CA  . GLN A 1 284 ? 0.001  52.871  32.085 1.00 19.93 ? 284  GLN A CA  1 
ATOM   2253 C  C   . GLN A 1 284 ? 1.240  52.074  32.484 1.00 17.71 ? 284  GLN A C   1 
ATOM   2254 O  O   . GLN A 1 284 ? 1.196  51.297  33.432 1.00 17.67 ? 284  GLN A O   1 
ATOM   2255 C  CB  . GLN A 1 284 ? -0.564 53.581  33.318 1.00 22.40 ? 284  GLN A CB  1 
ATOM   2256 C  CG  . GLN A 1 284 ? -1.697 54.537  33.010 1.00 26.43 ? 284  GLN A CG  1 
ATOM   2257 C  CD  . GLN A 1 284 ? -1.199 55.916  32.652 1.00 30.56 ? 284  GLN A CD  1 
ATOM   2258 O  OE1 . GLN A 1 284 ? -1.066 56.783  33.519 1.00 34.10 ? 284  GLN A OE1 1 
ATOM   2259 N  NE2 . GLN A 1 284 ? -0.901 56.126  31.373 1.00 32.95 ? 284  GLN A NE2 1 
ATOM   2260 N  N   . GLY A 1 285 ? 2.338  52.278  31.762 1.00 17.93 ? 285  GLY A N   1 
ATOM   2261 C  CA  . GLY A 1 285 ? 3.574  51.574  32.070 1.00 16.09 ? 285  GLY A CA  1 
ATOM   2262 C  C   . GLY A 1 285 ? 4.362  52.258  33.174 1.00 17.17 ? 285  GLY A C   1 
ATOM   2263 O  O   . GLY A 1 285 ? 4.099  53.421  33.500 1.00 16.52 ? 285  GLY A O   1 
ATOM   2264 N  N   . ALA A 1 286 ? 5.333  51.545  33.744 1.00 15.92 ? 286  ALA A N   1 
ATOM   2265 C  CA  . ALA A 1 286 ? 6.158  52.077  34.829 1.00 16.84 ? 286  ALA A CA  1 
ATOM   2266 C  C   . ALA A 1 286 ? 6.739  53.451  34.519 1.00 16.06 ? 286  ALA A C   1 
ATOM   2267 O  O   . ALA A 1 286 ? 6.760  54.334  35.380 1.00 16.57 ? 286  ALA A O   1 
ATOM   2268 C  CB  . ALA A 1 286 ? 7.291  51.101  35.158 1.00 14.06 ? 286  ALA A CB  1 
ATOM   2269 N  N   . TYR A 1 287 ? 7.225  53.619  33.295 1.00 14.51 ? 287  TYR A N   1 
ATOM   2270 C  CA  . TYR A 1 287 ? 7.810  54.887  32.863 1.00 16.34 ? 287  TYR A CA  1 
ATOM   2271 C  C   . TYR A 1 287 ? 6.765  56.007  32.837 1.00 16.66 ? 287  TYR A C   1 
ATOM   2272 O  O   . TYR A 1 287 ? 7.080  57.170  33.088 1.00 14.95 ? 287  TYR A O   1 
ATOM   2273 C  CB  . TYR A 1 287 ? 8.411  54.728  31.461 1.00 15.29 ? 287  TYR A CB  1 
ATOM   2274 C  CG  . TYR A 1 287 ? 9.075  55.974  30.914 1.00 16.71 ? 287  TYR A CG  1 
ATOM   2275 C  CD1 . TYR A 1 287 ? 10.417 56.253  31.183 1.00 20.37 ? 287  TYR A CD1 1 
ATOM   2276 C  CD2 . TYR A 1 287 ? 8.363  56.872  30.120 1.00 17.68 ? 287  TYR A CD2 1 
ATOM   2277 C  CE1 . TYR A 1 287 ? 11.034 57.398  30.669 1.00 18.54 ? 287  TYR A CE1 1 
ATOM   2278 C  CE2 . TYR A 1 287 ? 8.968  58.017  29.604 1.00 19.57 ? 287  TYR A CE2 1 
ATOM   2279 C  CZ  . TYR A 1 287 ? 10.301 58.273  29.882 1.00 20.34 ? 287  TYR A CZ  1 
ATOM   2280 O  OH  . TYR A 1 287 ? 10.895 59.404  29.365 1.00 20.66 ? 287  TYR A OH  1 
ATOM   2281 N  N   . GLU A 1 288 ? 5.522  55.646  32.535 1.00 15.74 ? 288  GLU A N   1 
ATOM   2282 C  CA  . GLU A 1 288 ? 4.445  56.627  32.447 1.00 17.60 ? 288  GLU A CA  1 
ATOM   2283 C  C   . GLU A 1 288 ? 3.823  57.062  33.772 1.00 17.94 ? 288  GLU A C   1 
ATOM   2284 O  O   . GLU A 1 288 ? 3.384  58.206  33.903 1.00 18.81 ? 288  GLU A O   1 
ATOM   2285 C  CB  . GLU A 1 288 ? 3.328  56.097  31.538 1.00 16.15 ? 288  GLU A CB  1 
ATOM   2286 C  CG  . GLU A 1 288 ? 3.754  55.803  30.110 1.00 17.49 ? 288  GLU A CG  1 
ATOM   2287 C  CD  . GLU A 1 288 ? 2.640  55.160  29.302 1.00 18.33 ? 288  GLU A CD  1 
ATOM   2288 O  OE1 . GLU A 1 288 ? 2.256  55.724  28.258 1.00 19.95 ? 288  GLU A OE1 1 
ATOM   2289 O  OE2 . GLU A 1 288 ? 2.149  54.089  29.716 1.00 19.13 ? 288  GLU A OE2 1 
ATOM   2290 N  N   . SER A 1 289 ? 3.772  56.164  34.750 1.00 17.16 ? 289  SER A N   1 
ATOM   2291 C  CA  . SER A 1 289 ? 3.159  56.499  36.029 1.00 18.39 ? 289  SER A CA  1 
ATOM   2292 C  C   . SER A 1 289 ? 3.695  55.690  37.205 1.00 20.26 ? 289  SER A C   1 
ATOM   2293 O  O   . SER A 1 289 ? 3.850  54.472  37.113 1.00 20.70 ? 289  SER A O   1 
ATOM   2294 C  CB  . SER A 1 289 ? 1.644  56.300  35.931 1.00 19.88 ? 289  SER A CB  1 
ATOM   2295 O  OG  . SER A 1 289 ? 1.026  56.398  37.198 1.00 19.90 ? 289  SER A OG  1 
ATOM   2296 N  N   . GLN A 1 290 ? 3.961  56.370  38.317 1.00 20.12 ? 290  GLN A N   1 
ATOM   2297 C  CA  . GLN A 1 290 ? 4.470  55.694  39.503 1.00 21.51 ? 290  GLN A CA  1 
ATOM   2298 C  C   . GLN A 1 290 ? 3.345  54.903  40.169 1.00 22.82 ? 290  GLN A C   1 
ATOM   2299 O  O   . GLN A 1 290 ? 3.556  54.209  41.164 1.00 22.38 ? 290  GLN A O   1 
ATOM   2300 C  CB  . GLN A 1 290 ? 5.074  56.707  40.478 1.00 20.79 ? 290  GLN A CB  1 
ATOM   2301 C  CG  . GLN A 1 290 ? 6.142  57.589  39.841 1.00 21.56 ? 290  GLN A CG  1 
ATOM   2302 C  CD  . GLN A 1 290 ? 6.981  58.333  40.862 1.00 22.00 ? 290  GLN A CD  1 
ATOM   2303 O  OE1 . GLN A 1 290 ? 8.023  57.845  41.302 1.00 23.81 ? 290  GLN A OE1 1 
ATOM   2304 N  NE2 . GLN A 1 290 ? 6.525  59.514  41.251 1.00 19.14 ? 290  GLN A NE2 1 
ATOM   2305 N  N   . SER A 1 291 ? 2.147  55.019  39.603 1.00 23.00 ? 291  SER A N   1 
ATOM   2306 C  CA  . SER A 1 291 ? 0.982  54.295  40.096 1.00 23.15 ? 291  SER A CA  1 
ATOM   2307 C  C   . SER A 1 291 ? 0.747  53.087  39.196 1.00 22.02 ? 291  SER A C   1 
ATOM   2308 O  O   . SER A 1 291 ? -0.176 52.302  39.412 1.00 21.78 ? 291  SER A O   1 
ATOM   2309 C  CB  . SER A 1 291 ? -0.259 55.191  40.088 1.00 23.70 ? 291  SER A CB  1 
ATOM   2310 O  OG  . SER A 1 291 ? -0.176 56.165  41.113 1.00 28.21 ? 291  SER A OG  1 
ATOM   2311 N  N   . SER A 1 292 ? 1.593  52.948  38.180 1.00 21.10 ? 292  SER A N   1 
ATOM   2312 C  CA  . SER A 1 292 ? 1.492  51.831  37.252 1.00 20.90 ? 292  SER A CA  1 
ATOM   2313 C  C   . SER A 1 292 ? 1.479  50.505  38.004 1.00 20.64 ? 292  SER A C   1 
ATOM   2314 O  O   . SER A 1 292 ? 2.197  50.330  38.985 1.00 19.15 ? 292  SER A O   1 
ATOM   2315 C  CB  . SER A 1 292 ? 2.677  51.836  36.284 1.00 20.37 ? 292  SER A CB  1 
ATOM   2316 O  OG  . SER A 1 292 ? 2.669  50.664  35.492 1.00 20.37 ? 292  SER A OG  1 
ATOM   2317 N  N   . PRO A 1 293 ? 0.648  49.554  37.557 1.00 20.54 ? 293  PRO A N   1 
ATOM   2318 C  CA  . PRO A 1 293 ? 0.602  48.259  38.238 1.00 21.12 ? 293  PRO A CA  1 
ATOM   2319 C  C   . PRO A 1 293 ? 1.912  47.484  38.089 1.00 19.68 ? 293  PRO A C   1 
ATOM   2320 O  O   . PRO A 1 293 ? 2.141  46.509  38.799 1.00 19.91 ? 293  PRO A O   1 
ATOM   2321 C  CB  . PRO A 1 293 ? -0.584 47.557  37.572 1.00 21.15 ? 293  PRO A CB  1 
ATOM   2322 C  CG  . PRO A 1 293 ? -0.637 48.182  36.213 1.00 22.43 ? 293  PRO A CG  1 
ATOM   2323 C  CD  . PRO A 1 293 ? -0.387 49.636  36.512 1.00 21.69 ? 293  PRO A CD  1 
ATOM   2324 N  N   . TRP A 1 294 ? 2.772  47.925  37.172 1.00 18.49 ? 294  TRP A N   1 
ATOM   2325 C  CA  . TRP A 1 294 ? 4.059  47.263  36.946 1.00 18.01 ? 294  TRP A CA  1 
ATOM   2326 C  C   . TRP A 1 294 ? 5.222  48.162  37.350 1.00 17.08 ? 294  TRP A C   1 
ATOM   2327 O  O   . TRP A 1 294 ? 6.369  47.874  37.027 1.00 16.15 ? 294  TRP A O   1 
ATOM   2328 C  CB  . TRP A 1 294 ? 4.222  46.897  35.468 1.00 18.49 ? 294  TRP A CB  1 
ATOM   2329 C  CG  . TRP A 1 294 ? 3.039  46.189  34.900 1.00 20.47 ? 294  TRP A CG  1 
ATOM   2330 C  CD1 . TRP A 1 294 ? 2.652  44.904  35.147 1.00 19.85 ? 294  TRP A CD1 1 
ATOM   2331 C  CD2 . TRP A 1 294 ? 2.060  46.744  34.018 1.00 21.08 ? 294  TRP A CD2 1 
ATOM   2332 N  NE1 . TRP A 1 294 ? 1.489  44.622  34.473 1.00 20.55 ? 294  TRP A NE1 1 
ATOM   2333 C  CE2 . TRP A 1 294 ? 1.102  45.734  33.771 1.00 22.61 ? 294  TRP A CE2 1 
ATOM   2334 C  CE3 . TRP A 1 294 ? 1.896  47.998  33.412 1.00 21.75 ? 294  TRP A CE3 1 
ATOM   2335 C  CZ2 . TRP A 1 294 ? -0.007 45.939  32.941 1.00 21.63 ? 294  TRP A CZ2 1 
ATOM   2336 C  CZ3 . TRP A 1 294 ? 0.790  48.202  32.584 1.00 21.65 ? 294  TRP A CZ3 1 
ATOM   2337 C  CH2 . TRP A 1 294 ? -0.145 47.176  32.359 1.00 23.00 ? 294  TRP A CH2 1 
ATOM   2338 N  N   . TYR A 1 295 ? 4.925  49.246  38.058 1.00 16.79 ? 295  TYR A N   1 
ATOM   2339 C  CA  . TYR A 1 295 ? 5.958  50.184  38.470 1.00 17.69 ? 295  TYR A CA  1 
ATOM   2340 C  C   . TYR A 1 295 ? 7.143  49.521  39.157 1.00 17.83 ? 295  TYR A C   1 
ATOM   2341 O  O   . TYR A 1 295 ? 8.295  49.825  38.851 1.00 17.42 ? 295  TYR A O   1 
ATOM   2342 C  CB  . TYR A 1 295 ? 5.382  51.240  39.412 1.00 17.56 ? 295  TYR A CB  1 
ATOM   2343 C  CG  . TYR A 1 295 ? 6.398  52.292  39.797 1.00 18.25 ? 295  TYR A CG  1 
ATOM   2344 C  CD1 . TYR A 1 295 ? 6.905  53.168  38.845 1.00 18.28 ? 295  TYR A CD1 1 
ATOM   2345 C  CD2 . TYR A 1 295 ? 6.859  52.403  41.111 1.00 19.21 ? 295  TYR A CD2 1 
ATOM   2346 C  CE1 . TYR A 1 295 ? 7.845  54.135  39.183 1.00 19.12 ? 295  TYR A CE1 1 
ATOM   2347 C  CE2 . TYR A 1 295 ? 7.802  53.369  41.462 1.00 19.92 ? 295  TYR A CE2 1 
ATOM   2348 C  CZ  . TYR A 1 295 ? 8.287  54.233  40.489 1.00 19.43 ? 295  TYR A CZ  1 
ATOM   2349 O  OH  . TYR A 1 295 ? 9.193  55.213  40.819 1.00 19.19 ? 295  TYR A OH  1 
ATOM   2350 N  N   . ASN A 1 296 ? 6.863  48.616  40.089 1.00 17.58 ? 296  ASN A N   1 
ATOM   2351 C  CA  . ASN A 1 296 ? 7.934  47.948  40.814 1.00 19.28 ? 296  ASN A CA  1 
ATOM   2352 C  C   . ASN A 1 296 ? 8.616  46.807  40.063 1.00 18.10 ? 296  ASN A C   1 
ATOM   2353 O  O   . ASN A 1 296 ? 9.408  46.063  40.643 1.00 18.24 ? 296  ASN A O   1 
ATOM   2354 C  CB  . ASN A 1 296 ? 7.422  47.483  42.177 1.00 21.04 ? 296  ASN A CB  1 
ATOM   2355 C  CG  . ASN A 1 296 ? 7.142  48.650  43.109 1.00 22.83 ? 296  ASN A CG  1 
ATOM   2356 O  OD1 . ASN A 1 296 ? 8.031  49.452  43.389 1.00 25.57 ? 296  ASN A OD1 1 
ATOM   2357 N  ND2 . ASN A 1 296 ? 5.911  48.753  43.586 1.00 25.02 ? 296  ASN A ND2 1 
ATOM   2358 N  N   . TYR A 1 297 ? 8.309  46.672  38.774 1.00 16.34 ? 297  TYR A N   1 
ATOM   2359 C  CA  . TYR A 1 297 ? 8.951  45.648  37.949 1.00 16.04 ? 297  TYR A CA  1 
ATOM   2360 C  C   . TYR A 1 297 ? 10.313 46.201  37.543 1.00 15.50 ? 297  TYR A C   1 
ATOM   2361 O  O   . TYR A 1 297 ? 11.173 45.469  37.061 1.00 15.95 ? 297  TYR A O   1 
ATOM   2362 C  CB  . TYR A 1 297 ? 8.159  45.368  36.667 1.00 14.07 ? 297  TYR A CB  1 
ATOM   2363 C  CG  . TYR A 1 297 ? 7.050  44.347  36.778 1.00 14.41 ? 297  TYR A CG  1 
ATOM   2364 C  CD1 . TYR A 1 297 ? 6.739  43.527  35.695 1.00 15.01 ? 297  TYR A CD1 1 
ATOM   2365 C  CD2 . TYR A 1 297 ? 6.273  44.238  37.929 1.00 15.55 ? 297  TYR A CD2 1 
ATOM   2366 C  CE1 . TYR A 1 297 ? 5.685  42.629  35.749 1.00 15.95 ? 297  TYR A CE1 1 
ATOM   2367 C  CE2 . TYR A 1 297 ? 5.206  43.337  37.994 1.00 17.59 ? 297  TYR A CE2 1 
ATOM   2368 C  CZ  . TYR A 1 297 ? 4.921  42.538  36.897 1.00 17.36 ? 297  TYR A CZ  1 
ATOM   2369 O  OH  . TYR A 1 297 ? 3.871  41.652  36.936 1.00 18.93 ? 297  TYR A OH  1 
ATOM   2370 N  N   . TYR A 1 298 ? 10.491 47.507  37.722 1.00 14.81 ? 298  TYR A N   1 
ATOM   2371 C  CA  . TYR A 1 298 ? 11.747 48.153  37.365 1.00 16.15 ? 298  TYR A CA  1 
ATOM   2372 C  C   . TYR A 1 298 ? 12.314 48.961  38.528 1.00 15.26 ? 298  TYR A C   1 
ATOM   2373 O  O   . TYR A 1 298 ? 11.691 49.068  39.579 1.00 16.60 ? 298  TYR A O   1 
ATOM   2374 C  CB  . TYR A 1 298 ? 11.540 49.055  36.149 1.00 13.92 ? 298  TYR A CB  1 
ATOM   2375 C  CG  . TYR A 1 298 ? 10.940 48.327  34.967 1.00 14.81 ? 298  TYR A CG  1 
ATOM   2376 C  CD1 . TYR A 1 298 ? 9.556  48.252  34.796 1.00 14.01 ? 298  TYR A CD1 1 
ATOM   2377 C  CD2 . TYR A 1 298 ? 11.760 47.705  34.022 1.00 13.49 ? 298  TYR A CD2 1 
ATOM   2378 C  CE1 . TYR A 1 298 ? 9.002  47.578  33.705 1.00 14.86 ? 298  TYR A CE1 1 
ATOM   2379 C  CE2 . TYR A 1 298 ? 11.219 47.029  32.933 1.00 14.51 ? 298  TYR A CE2 1 
ATOM   2380 C  CZ  . TYR A 1 298 ? 9.842  46.970  32.778 1.00 14.09 ? 298  TYR A CZ  1 
ATOM   2381 O  OH  . TYR A 1 298 ? 9.315  46.316  31.690 1.00 15.11 ? 298  TYR A OH  1 
ATOM   2382 N  N   . THR A 1 299 ? 13.500 49.527  38.332 1.00 15.12 ? 299  THR A N   1 
ATOM   2383 C  CA  . THR A 1 299 ? 14.154 50.312  39.375 1.00 16.38 ? 299  THR A CA  1 
ATOM   2384 C  C   . THR A 1 299 ? 14.549 51.683  38.842 1.00 16.27 ? 299  THR A C   1 
ATOM   2385 O  O   . THR A 1 299 ? 15.362 51.787  37.926 1.00 15.77 ? 299  THR A O   1 
ATOM   2386 C  CB  . THR A 1 299 ? 15.425 49.606  39.884 1.00 16.50 ? 299  THR A CB  1 
ATOM   2387 O  OG1 . THR A 1 299 ? 15.084 48.299  40.357 1.00 18.51 ? 299  THR A OG1 1 
ATOM   2388 C  CG2 . THR A 1 299 ? 16.065 50.399  41.024 1.00 18.95 ? 299  THR A CG2 1 
ATOM   2389 N  N   . PHE A 1 300 ? 13.975 52.730  39.422 1.00 16.03 ? 300  PHE A N   1 
ATOM   2390 C  CA  . PHE A 1 300 ? 14.274 54.087  38.994 1.00 15.61 ? 300  PHE A CA  1 
ATOM   2391 C  C   . PHE A 1 300 ? 15.163 54.789  40.000 1.00 16.30 ? 300  PHE A C   1 
ATOM   2392 O  O   . PHE A 1 300 ? 14.917 54.730  41.204 1.00 16.65 ? 300  PHE A O   1 
ATOM   2393 C  CB  . PHE A 1 300 ? 12.987 54.910  38.830 1.00 14.00 ? 300  PHE A CB  1 
ATOM   2394 C  CG  . PHE A 1 300 ? 12.085 54.421  37.741 1.00 12.58 ? 300  PHE A CG  1 
ATOM   2395 C  CD1 . PHE A 1 300 ? 11.100 53.475  38.005 1.00 13.57 ? 300  PHE A CD1 1 
ATOM   2396 C  CD2 . PHE A 1 300 ? 12.234 54.891  36.439 1.00 11.60 ? 300  PHE A CD2 1 
ATOM   2397 C  CE1 . PHE A 1 300 ? 10.272 53.000  36.986 1.00 13.31 ? 300  PHE A CE1 1 
ATOM   2398 C  CE2 . PHE A 1 300 ? 11.412 54.423  35.409 1.00 11.23 ? 300  PHE A CE2 1 
ATOM   2399 C  CZ  . PHE A 1 300 ? 10.428 53.475  35.685 1.00 11.90 ? 300  PHE A CZ  1 
ATOM   2400 N  N   . TYR A 1 301 ? 16.204 55.440  39.502 1.00 15.51 ? 301  TYR A N   1 
ATOM   2401 C  CA  . TYR A 1 301 ? 17.101 56.192  40.366 1.00 18.79 ? 301  TYR A CA  1 
ATOM   2402 C  C   . TYR A 1 301 ? 16.481 57.579  40.432 1.00 17.80 ? 301  TYR A C   1 
ATOM   2403 O  O   . TYR A 1 301 ? 16.417 58.195  41.494 1.00 18.99 ? 301  TYR A O   1 
ATOM   2404 C  CB  . TYR A 1 301 ? 18.503 56.229  39.766 1.00 17.74 ? 301  TYR A CB  1 
ATOM   2405 C  CG  . TYR A 1 301 ? 19.111 54.851  39.659 1.00 21.64 ? 301  TYR A CG  1 
ATOM   2406 C  CD1 . TYR A 1 301 ? 19.295 54.066  40.797 1.00 23.60 ? 301  TYR A CD1 1 
ATOM   2407 C  CD2 . TYR A 1 301 ? 19.457 54.309  38.420 1.00 21.87 ? 301  TYR A CD2 1 
ATOM   2408 C  CE1 . TYR A 1 301 ? 19.804 52.773  40.707 1.00 25.72 ? 301  TYR A CE1 1 
ATOM   2409 C  CE2 . TYR A 1 301 ? 19.966 53.014  38.318 1.00 24.32 ? 301  TYR A CE2 1 
ATOM   2410 C  CZ  . TYR A 1 301 ? 20.135 52.253  39.467 1.00 24.32 ? 301  TYR A CZ  1 
ATOM   2411 O  OH  . TYR A 1 301 ? 20.628 50.970  39.380 1.00 27.98 ? 301  TYR A OH  1 
ATOM   2412 N  N   . THR A 1 302 ? 15.997 58.044  39.282 1.00 17.83 ? 302  THR A N   1 
ATOM   2413 C  CA  . THR A 1 302 ? 15.331 59.336  39.175 1.00 18.43 ? 302  THR A CA  1 
ATOM   2414 C  C   . THR A 1 302 ? 14.156 59.141  38.218 1.00 18.83 ? 302  THR A C   1 
ATOM   2415 O  O   . THR A 1 302 ? 14.313 59.241  37.002 1.00 18.17 ? 302  THR A O   1 
ATOM   2416 C  CB  . THR A 1 302 ? 16.280 60.420  38.610 1.00 18.98 ? 302  THR A CB  1 
ATOM   2417 O  OG1 . THR A 1 302 ? 17.391 60.600  39.500 1.00 19.28 ? 302  THR A OG1 1 
ATOM   2418 C  CG2 . THR A 1 302 ? 15.550 61.740  38.466 1.00 20.47 ? 302  THR A CG2 1 
ATOM   2419 N  N   . TRP A 1 303 ? 12.981 58.846  38.759 1.00 17.53 ? 303  TRP A N   1 
ATOM   2420 C  CA  . TRP A 1 303 ? 11.822 58.626  37.904 1.00 17.94 ? 303  TRP A CA  1 
ATOM   2421 C  C   . TRP A 1 303 ? 11.535 59.868  37.066 1.00 17.49 ? 303  TRP A C   1 
ATOM   2422 O  O   . TRP A 1 303 ? 11.491 60.981  37.590 1.00 18.65 ? 303  TRP A O   1 
ATOM   2423 C  CB  . TRP A 1 303 ? 10.589 58.285  38.738 1.00 17.21 ? 303  TRP A CB  1 
ATOM   2424 C  CG  . TRP A 1 303 ? 9.419  57.932  37.878 1.00 18.37 ? 303  TRP A CG  1 
ATOM   2425 C  CD1 . TRP A 1 303 ? 9.210  56.754  37.220 1.00 17.62 ? 303  TRP A CD1 1 
ATOM   2426 C  CD2 . TRP A 1 303 ? 8.330  58.790  37.521 1.00 18.44 ? 303  TRP A CD2 1 
ATOM   2427 N  NE1 . TRP A 1 303 ? 8.059  56.825  36.474 1.00 16.59 ? 303  TRP A NE1 1 
ATOM   2428 C  CE2 . TRP A 1 303 ? 7.498  58.065  36.640 1.00 19.43 ? 303  TRP A CE2 1 
ATOM   2429 C  CE3 . TRP A 1 303 ? 7.977  60.105  37.859 1.00 20.25 ? 303  TRP A CE3 1 
ATOM   2430 C  CZ2 . TRP A 1 303 ? 6.330  58.610  36.088 1.00 20.28 ? 303  TRP A CZ2 1 
ATOM   2431 C  CZ3 . TRP A 1 303 ? 6.813  60.649  37.308 1.00 21.07 ? 303  TRP A CZ3 1 
ATOM   2432 C  CH2 . TRP A 1 303 ? 6.006  59.898  36.432 1.00 18.66 ? 303  TRP A CH2 1 
ATOM   2433 N  N   . PRO A 1 304 ? 11.307 59.693  35.754 1.00 19.62 ? 304  PRO A N   1 
ATOM   2434 C  CA  . PRO A 1 304 ? 11.302 58.421  35.022 1.00 19.91 ? 304  PRO A CA  1 
ATOM   2435 C  C   . PRO A 1 304 ? 12.506 58.254  34.095 1.00 21.17 ? 304  PRO A C   1 
ATOM   2436 O  O   . PRO A 1 304 ? 12.701 57.191  33.506 1.00 20.30 ? 304  PRO A O   1 
ATOM   2437 C  CB  . PRO A 1 304 ? 10.029 58.532  34.214 1.00 20.02 ? 304  PRO A CB  1 
ATOM   2438 C  CG  . PRO A 1 304 ? 10.157 59.961  33.717 1.00 19.41 ? 304  PRO A CG  1 
ATOM   2439 C  CD  . PRO A 1 304 ? 10.629 60.735  34.960 1.00 18.29 ? 304  PRO A CD  1 
ATOM   2440 N  N   . ASP A 1 305 ? 13.296 59.315  33.964 1.00 21.70 ? 305  ASP A N   1 
ATOM   2441 C  CA  . ASP A 1 305 ? 14.450 59.343  33.066 1.00 23.91 ? 305  ASP A CA  1 
ATOM   2442 C  C   . ASP A 1 305 ? 15.635 58.427  33.389 1.00 22.85 ? 305  ASP A C   1 
ATOM   2443 O  O   . ASP A 1 305 ? 16.243 57.860  32.482 1.00 22.62 ? 305  ASP A O   1 
ATOM   2444 C  CB  . ASP A 1 305 ? 14.966 60.783  32.951 1.00 25.67 ? 305  ASP A CB  1 
ATOM   2445 C  CG  . ASP A 1 305 ? 13.904 61.752  32.452 1.00 31.53 ? 305  ASP A CG  1 
ATOM   2446 O  OD1 . ASP A 1 305 ? 14.012 62.966  32.752 1.00 34.49 ? 305  ASP A OD1 1 
ATOM   2447 O  OD2 . ASP A 1 305 ? 12.968 61.309  31.755 1.00 30.97 ? 305  ASP A OD2 1 
ATOM   2448 N  N   . SER A 1 306 ? 15.976 58.295  34.666 1.00 22.07 ? 306  SER A N   1 
ATOM   2449 C  CA  . SER A 1 306 ? 17.120 57.473  35.048 1.00 20.42 ? 306  SER A CA  1 
ATOM   2450 C  C   . SER A 1 306 ? 16.716 56.168  35.716 1.00 18.36 ? 306  SER A C   1 
ATOM   2451 O  O   . SER A 1 306 ? 16.099 56.170  36.778 1.00 16.93 ? 306  SER A O   1 
ATOM   2452 C  CB  . SER A 1 306 ? 18.039 58.271  35.976 1.00 21.40 ? 306  SER A CB  1 
ATOM   2453 O  OG  . SER A 1 306 ? 19.196 57.524  36.302 1.00 25.22 ? 306  SER A OG  1 
ATOM   2454 N  N   . TYR A 1 307 ? 17.079 55.049  35.095 1.00 17.86 ? 307  TYR A N   1 
ATOM   2455 C  CA  . TYR A 1 307 ? 16.725 53.740  35.634 1.00 17.28 ? 307  TYR A CA  1 
ATOM   2456 C  C   . TYR A 1 307 ? 17.749 52.658  35.320 1.00 16.42 ? 307  TYR A C   1 
ATOM   2457 O  O   . TYR A 1 307 ? 18.557 52.798  34.405 1.00 16.23 ? 307  TYR A O   1 
ATOM   2458 C  CB  . TYR A 1 307 ? 15.350 53.326  35.099 1.00 16.75 ? 307  TYR A CB  1 
ATOM   2459 C  CG  . TYR A 1 307 ? 15.208 53.498  33.603 1.00 17.61 ? 307  TYR A CG  1 
ATOM   2460 C  CD1 . TYR A 1 307 ? 15.679 52.525  32.716 1.00 17.92 ? 307  TYR A CD1 1 
ATOM   2461 C  CD2 . TYR A 1 307 ? 14.631 54.651  33.071 1.00 17.50 ? 307  TYR A CD2 1 
ATOM   2462 C  CE1 . TYR A 1 307 ? 15.574 52.703  31.332 1.00 18.26 ? 307  TYR A CE1 1 
ATOM   2463 C  CE2 . TYR A 1 307 ? 14.524 54.842  31.696 1.00 17.16 ? 307  TYR A CE2 1 
ATOM   2464 C  CZ  . TYR A 1 307 ? 14.997 53.867  30.833 1.00 17.39 ? 307  TYR A CZ  1 
ATOM   2465 O  OH  . TYR A 1 307 ? 14.908 54.071  29.477 1.00 19.32 ? 307  TYR A OH  1 
ATOM   2466 N  N   . ALA A 1 308 ? 17.707 51.579  36.096 1.00 16.61 ? 308  ALA A N   1 
ATOM   2467 C  CA  . ALA A 1 308 ? 18.615 50.453  35.910 1.00 16.02 ? 308  ALA A CA  1 
ATOM   2468 C  C   . ALA A 1 308 ? 18.341 49.818  34.552 1.00 17.51 ? 308  ALA A C   1 
ATOM   2469 O  O   . ALA A 1 308 ? 17.182 49.674  34.145 1.00 14.31 ? 308  ALA A O   1 
ATOM   2470 C  CB  . ALA A 1 308 ? 18.410 49.431  37.021 1.00 13.95 ? 308  ALA A CB  1 
ATOM   2471 N  N   . SER A 1 309 ? 19.404 49.424  33.858 1.00 16.18 ? 309  SER A N   1 
ATOM   2472 C  CA  . SER A 1 309 ? 19.257 48.837  32.533 1.00 17.40 ? 309  SER A CA  1 
ATOM   2473 C  C   . SER A 1 309 ? 20.412 47.910  32.203 1.00 18.08 ? 309  SER A C   1 
ATOM   2474 O  O   . SER A 1 309 ? 21.340 47.747  32.999 1.00 18.26 ? 309  SER A O   1 
ATOM   2475 C  CB  . SER A 1 309 ? 19.225 49.950  31.493 1.00 19.35 ? 309  SER A CB  1 
ATOM   2476 O  OG  . SER A 1 309 ? 20.454 50.659  31.509 1.00 18.60 ? 309  SER A OG  1 
ATOM   2477 N  N   . PHE A 1 310 ? 20.352 47.306  31.020 1.00 18.38 ? 310  PHE A N   1 
ATOM   2478 C  CA  . PHE A 1 310 ? 21.427 46.434  30.588 1.00 18.25 ? 310  PHE A CA  1 
ATOM   2479 C  C   . PHE A 1 310 ? 22.561 47.317  30.093 1.00 18.97 ? 310  PHE A C   1 
ATOM   2480 O  O   . PHE A 1 310 ? 22.401 48.065  29.124 1.00 20.52 ? 310  PHE A O   1 
ATOM   2481 C  CB  . PHE A 1 310 ? 20.968 45.495  29.466 1.00 19.08 ? 310  PHE A CB  1 
ATOM   2482 C  CG  . PHE A 1 310 ? 22.095 44.705  28.847 1.00 19.85 ? 310  PHE A CG  1 
ATOM   2483 C  CD1 . PHE A 1 310 ? 22.711 45.143  27.676 1.00 19.11 ? 310  PHE A CD1 1 
ATOM   2484 C  CD2 . PHE A 1 310 ? 22.581 43.556  29.473 1.00 21.05 ? 310  PHE A CD2 1 
ATOM   2485 C  CE1 . PHE A 1 310 ? 23.800 44.452  27.134 1.00 20.96 ? 310  PHE A CE1 1 
ATOM   2486 C  CE2 . PHE A 1 310 ? 23.673 42.854  28.945 1.00 22.08 ? 310  PHE A CE2 1 
ATOM   2487 C  CZ  . PHE A 1 310 ? 24.283 43.305  27.773 1.00 22.69 ? 310  PHE A CZ  1 
ATOM   2488 N  N   . LEU A 1 311 ? 23.692 47.245  30.786 1.00 20.52 ? 311  LEU A N   1 
ATOM   2489 C  CA  . LEU A 1 311 ? 24.890 48.008  30.440 1.00 21.87 ? 311  LEU A CA  1 
ATOM   2490 C  C   . LEU A 1 311 ? 24.671 49.458  30.023 1.00 21.72 ? 311  LEU A C   1 
ATOM   2491 O  O   . LEU A 1 311 ? 25.337 49.946  29.111 1.00 22.07 ? 311  LEU A O   1 
ATOM   2492 C  CB  . LEU A 1 311 ? 25.663 47.292  29.331 1.00 22.75 ? 311  LEU A CB  1 
ATOM   2493 C  CG  . LEU A 1 311 ? 26.144 45.873  29.634 1.00 22.51 ? 311  LEU A CG  1 
ATOM   2494 C  CD1 . LEU A 1 311 ? 26.933 45.356  28.439 1.00 22.31 ? 311  LEU A CD1 1 
ATOM   2495 C  CD2 . LEU A 1 311 ? 27.006 45.871  30.888 1.00 23.72 ? 311  LEU A CD2 1 
ATOM   2496 N  N   . GLY A 1 312 ? 23.751 50.149  30.686 1.00 21.36 ? 312  GLY A N   1 
ATOM   2497 C  CA  . GLY A 1 312 ? 23.514 51.543  30.353 1.00 22.78 ? 312  GLY A CA  1 
ATOM   2498 C  C   . GLY A 1 312 ? 22.648 51.828  29.137 1.00 22.38 ? 312  GLY A C   1 
ATOM   2499 O  O   . GLY A 1 312 ? 22.503 52.985  28.743 1.00 23.45 ? 312  GLY A O   1 
ATOM   2500 N  N   . PHE A 1 313 ? 22.080 50.792  28.529 1.00 20.98 ? 313  PHE A N   1 
ATOM   2501 C  CA  . PHE A 1 313 ? 21.211 50.987  27.374 1.00 21.32 ? 313  PHE A CA  1 
ATOM   2502 C  C   . PHE A 1 313 ? 19.807 51.322  27.870 1.00 21.85 ? 313  PHE A C   1 
ATOM   2503 O  O   . PHE A 1 313 ? 19.104 50.454  28.387 1.00 19.94 ? 313  PHE A O   1 
ATOM   2504 C  CB  . PHE A 1 313 ? 21.155 49.720  26.518 1.00 21.48 ? 313  PHE A CB  1 
ATOM   2505 C  CG  . PHE A 1 313 ? 22.376 49.499  25.676 1.00 23.57 ? 313  PHE A CG  1 
ATOM   2506 C  CD1 . PHE A 1 313 ? 22.504 50.121  24.437 1.00 25.03 ? 313  PHE A CD1 1 
ATOM   2507 C  CD2 . PHE A 1 313 ? 23.403 48.671  26.121 1.00 24.10 ? 313  PHE A CD2 1 
ATOM   2508 C  CE1 . PHE A 1 313 ? 23.640 49.922  23.646 1.00 26.04 ? 313  PHE A CE1 1 
ATOM   2509 C  CE2 . PHE A 1 313 ? 24.544 48.463  25.342 1.00 27.13 ? 313  PHE A CE2 1 
ATOM   2510 C  CZ  . PHE A 1 313 ? 24.663 49.092  24.100 1.00 26.84 ? 313  PHE A CZ  1 
ATOM   2511 N  N   . ASN A 1 314 ? 19.408 52.582  27.716 1.00 22.11 ? 314  ASN A N   1 
ATOM   2512 C  CA  . ASN A 1 314 ? 18.082 53.029  28.144 1.00 21.47 ? 314  ASN A CA  1 
ATOM   2513 C  C   . ASN A 1 314 ? 16.960 52.258  27.460 1.00 19.35 ? 314  ASN A C   1 
ATOM   2514 O  O   . ASN A 1 314 ? 15.838 52.210  27.961 1.00 18.37 ? 314  ASN A O   1 
ATOM   2515 C  CB  . ASN A 1 314 ? 17.910 54.519  27.858 1.00 24.14 ? 314  ASN A CB  1 
ATOM   2516 C  CG  . ASN A 1 314 ? 18.614 55.391  28.874 1.00 28.38 ? 314  ASN A CG  1 
ATOM   2517 O  OD1 . ASN A 1 314 ? 18.730 56.603  28.690 1.00 32.95 ? 314  ASN A OD1 1 
ATOM   2518 N  ND2 . ASN A 1 314 ? 19.078 54.783  29.960 1.00 28.79 ? 314  ASN A ND2 1 
ATOM   2519 N  N   . SER A 1 315 ? 17.257 51.657  26.312 1.00 17.94 ? 315  SER A N   1 
ATOM   2520 C  CA  . SER A 1 315 ? 16.241 50.901  25.591 1.00 17.48 ? 315  SER A CA  1 
ATOM   2521 C  C   . SER A 1 315 ? 16.028 49.529  26.229 1.00 16.69 ? 315  SER A C   1 
ATOM   2522 O  O   . SER A 1 315 ? 15.142 48.781  25.821 1.00 15.69 ? 315  SER A O   1 
ATOM   2523 C  CB  . SER A 1 315 ? 16.643 50.735  24.122 1.00 17.87 ? 315  SER A CB  1 
ATOM   2524 O  OG  . SER A 1 315 ? 17.877 50.048  24.002 1.00 19.80 ? 315  SER A OG  1 
ATOM   2525 N  N   . LEU A 1 316 ? 16.831 49.213  27.241 1.00 15.63 ? 316  LEU A N   1 
ATOM   2526 C  CA  . LEU A 1 316 ? 16.733 47.926  27.915 1.00 16.32 ? 316  LEU A CA  1 
ATOM   2527 C  C   . LEU A 1 316 ? 16.566 48.028  29.433 1.00 16.84 ? 316  LEU A C   1 
ATOM   2528 O  O   . LEU A 1 316 ? 17.468 47.667  30.188 1.00 16.99 ? 316  LEU A O   1 
ATOM   2529 C  CB  . LEU A 1 316 ? 17.976 47.086  27.606 1.00 15.52 ? 316  LEU A CB  1 
ATOM   2530 C  CG  . LEU A 1 316 ? 18.258 46.774  26.134 1.00 15.21 ? 316  LEU A CG  1 
ATOM   2531 C  CD1 . LEU A 1 316 ? 19.541 45.965  26.030 1.00 18.42 ? 316  LEU A CD1 1 
ATOM   2532 C  CD2 . LEU A 1 316 ? 17.098 46.006  25.534 1.00 13.77 ? 316  LEU A CD2 1 
ATOM   2533 N  N   . PRO A 1 317 ? 15.408 48.521  29.900 1.00 16.12 ? 317  PRO A N   1 
ATOM   2534 C  CA  . PRO A 1 317 ? 15.175 48.645  31.345 1.00 15.71 ? 317  PRO A CA  1 
ATOM   2535 C  C   . PRO A 1 317 ? 15.298 47.296  32.069 1.00 15.28 ? 317  PRO A C   1 
ATOM   2536 O  O   . PRO A 1 317 ? 14.682 46.307  31.668 1.00 14.86 ? 317  PRO A O   1 
ATOM   2537 C  CB  . PRO A 1 317 ? 13.766 49.237  31.422 1.00 13.33 ? 317  PRO A CB  1 
ATOM   2538 C  CG  . PRO A 1 317 ? 13.110 48.737  30.167 1.00 15.10 ? 317  PRO A CG  1 
ATOM   2539 C  CD  . PRO A 1 317 ? 14.209 48.917  29.138 1.00 16.43 ? 317  PRO A CD  1 
ATOM   2540 N  N   . LYS A 1 318 ? 16.098 47.280  33.136 1.00 15.23 ? 318  LYS A N   1 
ATOM   2541 C  CA  . LYS A 1 318 ? 16.366 46.080  33.932 1.00 14.31 ? 318  LYS A CA  1 
ATOM   2542 C  C   . LYS A 1 318 ? 15.226 45.671  34.860 1.00 15.34 ? 318  LYS A C   1 
ATOM   2543 O  O   . LYS A 1 318 ? 14.713 46.483  35.631 1.00 14.22 ? 318  LYS A O   1 
ATOM   2544 C  CB  . LYS A 1 318 ? 17.634 46.304  34.759 1.00 15.49 ? 318  LYS A CB  1 
ATOM   2545 C  CG  . LYS A 1 318 ? 18.242 45.060  35.389 1.00 15.23 ? 318  LYS A CG  1 
ATOM   2546 C  CD  . LYS A 1 318 ? 19.514 45.440  36.159 1.00 14.45 ? 318  LYS A CD  1 
ATOM   2547 C  CE  . LYS A 1 318 ? 20.338 44.222  36.569 1.00 13.46 ? 318  LYS A CE  1 
ATOM   2548 N  NZ  . LYS A 1 318 ? 19.571 43.260  37.416 1.00 13.89 ? 318  LYS A NZ  1 
ATOM   2549 N  N   . LEU A 1 319 ? 14.852 44.396  34.795 1.00 13.65 ? 319  LEU A N   1 
ATOM   2550 C  CA  . LEU A 1 319 ? 13.775 43.851  35.619 1.00 15.18 ? 319  LEU A CA  1 
ATOM   2551 C  C   . LEU A 1 319 ? 14.174 43.668  37.088 1.00 15.48 ? 319  LEU A C   1 
ATOM   2552 O  O   . LEU A 1 319 ? 15.257 43.161  37.400 1.00 13.88 ? 319  LEU A O   1 
ATOM   2553 C  CB  . LEU A 1 319 ? 13.327 42.506  35.042 1.00 14.60 ? 319  LEU A CB  1 
ATOM   2554 C  CG  . LEU A 1 319 ? 11.977 42.349  34.330 1.00 16.05 ? 319  LEU A CG  1 
ATOM   2555 C  CD1 . LEU A 1 319 ? 11.454 43.670  33.807 1.00 18.28 ? 319  LEU A CD1 1 
ATOM   2556 C  CD2 . LEU A 1 319 ? 12.145 41.329  33.211 1.00 12.94 ? 319  LEU A CD2 1 
ATOM   2557 N  N   . ASN A 1 320 ? 13.295 44.091  37.989 1.00 14.54 ? 320  ASN A N   1 
ATOM   2558 C  CA  . ASN A 1 320 ? 13.551 43.952  39.415 1.00 15.59 ? 320  ASN A CA  1 
ATOM   2559 C  C   . ASN A 1 320 ? 12.956 42.640  39.909 1.00 14.88 ? 320  ASN A C   1 
ATOM   2560 O  O   . ASN A 1 320 ? 11.742 42.513  40.031 1.00 15.08 ? 320  ASN A O   1 
ATOM   2561 C  CB  . ASN A 1 320 ? 12.937 45.123  40.184 1.00 14.61 ? 320  ASN A CB  1 
ATOM   2562 C  CG  . ASN A 1 320 ? 12.934 44.896  41.683 1.00 16.84 ? 320  ASN A CG  1 
ATOM   2563 O  OD1 . ASN A 1 320 ? 13.847 44.277  42.236 1.00 16.00 ? 320  ASN A OD1 1 
ATOM   2564 N  ND2 . ASN A 1 320 ? 11.911 45.405  42.351 1.00 16.65 ? 320  ASN A ND2 1 
ATOM   2565 N  N   . TYR A 1 321 ? 13.813 41.670  40.210 1.00 13.27 ? 321  TYR A N   1 
ATOM   2566 C  CA  . TYR A 1 321 ? 13.337 40.376  40.664 1.00 13.10 ? 321  TYR A CA  1 
ATOM   2567 C  C   . TYR A 1 321 ? 12.857 40.306  42.107 1.00 13.72 ? 321  TYR A C   1 
ATOM   2568 O  O   . TYR A 1 321 ? 12.218 39.331  42.501 1.00 14.31 ? 321  TYR A O   1 
ATOM   2569 C  CB  . TYR A 1 321 ? 14.405 39.321  40.406 1.00 12.70 ? 321  TYR A CB  1 
ATOM   2570 C  CG  . TYR A 1 321 ? 14.369 38.816  38.989 1.00 13.08 ? 321  TYR A CG  1 
ATOM   2571 C  CD1 . TYR A 1 321 ? 13.828 37.565  38.690 1.00 11.99 ? 321  TYR A CD1 1 
ATOM   2572 C  CD2 . TYR A 1 321 ? 14.845 39.599  37.939 1.00 11.92 ? 321  TYR A CD2 1 
ATOM   2573 C  CE1 . TYR A 1 321 ? 13.765 37.105  37.386 1.00 13.11 ? 321  TYR A CE1 1 
ATOM   2574 C  CE2 . TYR A 1 321 ? 14.785 39.145  36.622 1.00 13.58 ? 321  TYR A CE2 1 
ATOM   2575 C  CZ  . TYR A 1 321 ? 14.245 37.897  36.356 1.00 13.38 ? 321  TYR A CZ  1 
ATOM   2576 O  OH  . TYR A 1 321 ? 14.196 37.433  35.063 1.00 15.40 ? 321  TYR A OH  1 
ATOM   2577 N  N   . GLY A 1 322 ? 13.145 41.346  42.884 1.00 16.68 ? 322  GLY A N   1 
ATOM   2578 C  CA  . GLY A 1 322 ? 12.718 41.377  44.273 1.00 15.50 ? 322  GLY A CA  1 
ATOM   2579 C  C   . GLY A 1 322 ? 13.119 40.136  45.042 1.00 17.91 ? 322  GLY A C   1 
ATOM   2580 O  O   . GLY A 1 322 ? 14.183 39.568  44.793 1.00 16.09 ? 322  GLY A O   1 
ATOM   2581 N  N   . ASN A 1 323 ? 12.267 39.720  45.977 1.00 18.48 ? 323  ASN A N   1 
ATOM   2582 C  CA  . ASN A 1 323 ? 12.514 38.536  46.792 1.00 21.13 ? 323  ASN A CA  1 
ATOM   2583 C  C   . ASN A 1 323 ? 11.716 37.343  46.268 1.00 20.12 ? 323  ASN A C   1 
ATOM   2584 O  O   . ASN A 1 323 ? 10.831 37.499  45.424 1.00 18.82 ? 323  ASN A O   1 
ATOM   2585 C  CB  . ASN A 1 323 ? 12.125 38.809  48.251 1.00 25.02 ? 323  ASN A CB  1 
ATOM   2586 C  CG  . ASN A 1 323 ? 13.022 39.843  48.914 1.00 31.37 ? 323  ASN A CG  1 
ATOM   2587 O  OD1 . ASN A 1 323 ? 12.808 40.221  50.068 1.00 35.89 ? 323  ASN A OD1 1 
ATOM   2588 N  ND2 . ASN A 1 323 ? 14.034 40.301  48.189 1.00 33.83 ? 323  ASN A ND2 1 
ATOM   2589 N  N   . SER A 1 324 ? 12.032 36.153  46.771 1.00 19.79 ? 324  SER A N   1 
ATOM   2590 C  CA  . SER A 1 324 ? 11.327 34.945  46.355 1.00 18.69 ? 324  SER A CA  1 
ATOM   2591 C  C   . SER A 1 324 ? 9.826  35.178  46.411 1.00 19.28 ? 324  SER A C   1 
ATOM   2592 O  O   . SER A 1 324 ? 9.324  35.817  47.342 1.00 16.65 ? 324  SER A O   1 
ATOM   2593 C  CB  . SER A 1 324 ? 11.681 33.770  47.269 1.00 19.11 ? 324  SER A CB  1 
ATOM   2594 O  OG  . SER A 1 324 ? 13.041 33.405  47.132 1.00 22.27 ? 324  SER A OG  1 
ATOM   2595 N  N   . GLY A 1 325 ? 9.115  34.658  45.413 1.00 18.17 ? 325  GLY A N   1 
ATOM   2596 C  CA  . GLY A 1 325 ? 7.675  34.813  45.368 1.00 18.31 ? 325  GLY A CA  1 
ATOM   2597 C  C   . GLY A 1 325 ? 7.186  36.115  44.763 1.00 17.00 ? 325  GLY A C   1 
ATOM   2598 O  O   . GLY A 1 325 ? 5.979  36.355  44.694 1.00 18.29 ? 325  GLY A O   1 
ATOM   2599 N  N   . SER A 1 326 ? 8.108  36.955  44.310 1.00 17.10 ? 326  SER A N   1 
ATOM   2600 C  CA  . SER A 1 326 ? 7.740  38.241  43.720 1.00 16.53 ? 326  SER A CA  1 
ATOM   2601 C  C   . SER A 1 326 ? 6.931  38.100  42.431 1.00 16.45 ? 326  SER A C   1 
ATOM   2602 O  O   . SER A 1 326 ? 6.910  37.041  41.804 1.00 15.89 ? 326  SER A O   1 
ATOM   2603 C  CB  . SER A 1 326 ? 8.993  39.059  43.416 1.00 14.61 ? 326  SER A CB  1 
ATOM   2604 O  OG  . SER A 1 326 ? 9.699  38.498  42.325 1.00 14.87 ? 326  SER A OG  1 
ATOM   2605 N  N   . ALA A 1 327 ? 6.282  39.189  42.031 1.00 16.00 ? 327  ALA A N   1 
ATOM   2606 C  CA  . ALA A 1 327 ? 5.486  39.195  40.810 1.00 16.02 ? 327  ALA A CA  1 
ATOM   2607 C  C   . ALA A 1 327 ? 6.395  38.968  39.598 1.00 15.46 ? 327  ALA A C   1 
ATOM   2608 O  O   . ALA A 1 327 ? 6.017  38.272  38.657 1.00 15.16 ? 327  ALA A O   1 
ATOM   2609 C  CB  . ALA A 1 327 ? 4.745  40.525  40.676 1.00 16.92 ? 327  ALA A CB  1 
ATOM   2610 N  N   . VAL A 1 328 ? 7.594  39.546  39.624 1.00 14.12 ? 328  VAL A N   1 
ATOM   2611 C  CA  . VAL A 1 328 ? 8.532  39.390  38.510 1.00 14.49 ? 328  VAL A CA  1 
ATOM   2612 C  C   . VAL A 1 328 ? 9.036  37.953  38.380 1.00 15.18 ? 328  VAL A C   1 
ATOM   2613 O  O   . VAL A 1 328 ? 9.136  37.423  37.273 1.00 15.05 ? 328  VAL A O   1 
ATOM   2614 C  CB  . VAL A 1 328 ? 9.743  40.349  38.646 1.00 15.13 ? 328  VAL A CB  1 
ATOM   2615 C  CG1 . VAL A 1 328 ? 10.826 39.973  37.634 1.00 14.83 ? 328  VAL A CG1 1 
ATOM   2616 C  CG2 . VAL A 1 328 ? 9.296  41.794  38.405 1.00 14.65 ? 328  VAL A CG2 1 
ATOM   2617 N  N   . ARG A 1 329 ? 9.370  37.317  39.499 1.00 14.27 ? 329  ARG A N   1 
ATOM   2618 C  CA  . ARG A 1 329 ? 9.830  35.938  39.429 1.00 15.14 ? 329  ARG A CA  1 
ATOM   2619 C  C   . ARG A 1 329 ? 8.670  35.096  38.909 1.00 15.81 ? 329  ARG A C   1 
ATOM   2620 O  O   . ARG A 1 329 ? 8.868  34.092  38.216 1.00 12.85 ? 329  ARG A O   1 
ATOM   2621 C  CB  . ARG A 1 329 ? 10.281 35.450  40.809 1.00 16.90 ? 329  ARG A CB  1 
ATOM   2622 C  CG  . ARG A 1 329 ? 11.500 36.211  41.337 1.00 14.33 ? 329  ARG A CG  1 
ATOM   2623 C  CD  . ARG A 1 329 ? 12.023 35.654  42.655 1.00 13.44 ? 329  ARG A CD  1 
ATOM   2624 N  NE  . ARG A 1 329 ? 13.076 36.510  43.198 1.00 12.44 ? 329  ARG A NE  1 
ATOM   2625 C  CZ  . ARG A 1 329 ? 14.078 36.084  43.962 1.00 14.00 ? 329  ARG A CZ  1 
ATOM   2626 N  NH1 . ARG A 1 329 ? 14.179 34.799  44.281 1.00 13.05 ? 329  ARG A NH1 1 
ATOM   2627 N  NH2 . ARG A 1 329 ? 14.977 36.950  44.418 1.00 12.40 ? 329  ARG A NH2 1 
ATOM   2628 N  N   . GLY A 1 330 ? 7.455  35.536  39.230 1.00 14.49 ? 330  GLY A N   1 
ATOM   2629 C  CA  . GLY A 1 330 ? 6.262  34.831  38.796 1.00 15.22 ? 330  GLY A CA  1 
ATOM   2630 C  C   . GLY A 1 330 ? 6.019  34.865  37.296 1.00 14.78 ? 330  GLY A C   1 
ATOM   2631 O  O   . GLY A 1 330 ? 5.778  33.820  36.692 1.00 16.75 ? 330  GLY A O   1 
ATOM   2632 N  N   . VAL A 1 331 ? 6.086  36.043  36.682 1.00 15.80 ? 331  VAL A N   1 
ATOM   2633 C  CA  . VAL A 1 331 ? 5.846  36.146  35.238 1.00 16.86 ? 331  VAL A CA  1 
ATOM   2634 C  C   . VAL A 1 331 ? 6.997  35.595  34.399 1.00 17.30 ? 331  VAL A C   1 
ATOM   2635 O  O   . VAL A 1 331 ? 6.810  35.258  33.229 1.00 16.77 ? 331  VAL A O   1 
ATOM   2636 C  CB  . VAL A 1 331 ? 5.573  37.609  34.794 1.00 17.34 ? 331  VAL A CB  1 
ATOM   2637 C  CG1 . VAL A 1 331 ? 4.444  38.200  35.621 1.00 16.69 ? 331  VAL A CG1 1 
ATOM   2638 C  CG2 . VAL A 1 331 ? 6.832  38.444  34.916 1.00 17.99 ? 331  VAL A CG2 1 
ATOM   2639 N  N   . ILE A 1 332 ? 8.188  35.503  34.987 1.00 15.56 ? 332  ILE A N   1 
ATOM   2640 C  CA  . ILE A 1 332 ? 9.333  34.975  34.251 1.00 15.44 ? 332  ILE A CA  1 
ATOM   2641 C  C   . ILE A 1 332 ? 9.441  33.453  34.331 1.00 15.63 ? 332  ILE A C   1 
ATOM   2642 O  O   . ILE A 1 332 ? 9.594  32.792  33.299 1.00 15.68 ? 332  ILE A O   1 
ATOM   2643 C  CB  . ILE A 1 332 ? 10.671 35.604  34.741 1.00 16.38 ? 332  ILE A CB  1 
ATOM   2644 C  CG1 . ILE A 1 332 ? 10.678 37.108  34.445 1.00 16.57 ? 332  ILE A CG1 1 
ATOM   2645 C  CG2 . ILE A 1 332 ? 11.862 34.934  34.048 1.00 14.01 ? 332  ILE A CG2 1 
ATOM   2646 C  CD1 . ILE A 1 332 ? 10.599 37.452  32.965 1.00 18.07 ? 332  ILE A CD1 1 
ATOM   2647 N  N   . TYR A 1 333 ? 9.347  32.883  35.535 1.00 13.70 ? 333  TYR A N   1 
ATOM   2648 C  CA  . TYR A 1 333 ? 9.475  31.433  35.653 1.00 14.83 ? 333  TYR A CA  1 
ATOM   2649 C  C   . TYR A 1 333 ? 8.578  30.666  36.627 1.00 13.79 ? 333  TYR A C   1 
ATOM   2650 O  O   . TYR A 1 333 ? 8.303  29.494  36.392 1.00 14.84 ? 333  TYR A O   1 
ATOM   2651 C  CB  . TYR A 1 333 ? 10.937 31.055  35.942 1.00 13.67 ? 333  TYR A CB  1 
ATOM   2652 C  CG  . TYR A 1 333 ? 11.489 31.622  37.231 1.00 13.78 ? 333  TYR A CG  1 
ATOM   2653 C  CD1 . TYR A 1 333 ? 12.167 32.836  37.248 1.00 14.39 ? 333  TYR A CD1 1 
ATOM   2654 C  CD2 . TYR A 1 333 ? 11.336 30.939  38.436 1.00 16.69 ? 333  TYR A CD2 1 
ATOM   2655 C  CE1 . TYR A 1 333 ? 12.690 33.361  38.440 1.00 14.70 ? 333  TYR A CE1 1 
ATOM   2656 C  CE2 . TYR A 1 333 ? 11.850 31.453  39.630 1.00 15.00 ? 333  TYR A CE2 1 
ATOM   2657 C  CZ  . TYR A 1 333 ? 12.527 32.660  39.623 1.00 15.23 ? 333  TYR A CZ  1 
ATOM   2658 O  OH  . TYR A 1 333 ? 13.059 33.157  40.793 1.00 14.18 ? 333  TYR A OH  1 
ATOM   2659 N  N   . ASN A 1 334 ? 8.116  31.289  37.709 1.00 14.04 ? 334  ASN A N   1 
ATOM   2660 C  CA  . ASN A 1 334 ? 7.278  30.552  38.656 1.00 13.05 ? 334  ASN A CA  1 
ATOM   2661 C  C   . ASN A 1 334 ? 5.861  30.212  38.187 1.00 14.06 ? 334  ASN A C   1 
ATOM   2662 O  O   . ASN A 1 334 ? 5.393  29.091  38.408 1.00 12.92 ? 334  ASN A O   1 
ATOM   2663 C  CB  . ASN A 1 334 ? 7.185  31.287  39.998 1.00 13.80 ? 334  ASN A CB  1 
ATOM   2664 C  CG  . ASN A 1 334 ? 8.430  31.106  40.857 1.00 14.19 ? 334  ASN A CG  1 
ATOM   2665 O  OD1 . ASN A 1 334 ? 9.060  30.044  40.855 1.00 13.14 ? 334  ASN A OD1 1 
ATOM   2666 N  ND2 . ASN A 1 334 ? 8.774  32.137  41.612 1.00 15.30 ? 334  ASN A ND2 1 
ATOM   2667 N  N   . ASN A 1 335 ? 5.181  31.171  37.559 1.00 13.75 ? 335  ASN A N   1 
ATOM   2668 C  CA  . ASN A 1 335 ? 3.809  30.955  37.096 1.00 15.03 ? 335  ASN A CA  1 
ATOM   2669 C  C   . ASN A 1 335 ? 3.705  29.925  35.991 1.00 14.82 ? 335  ASN A C   1 
ATOM   2670 O  O   . ASN A 1 335 ? 4.585  29.816  35.144 1.00 17.85 ? 335  ASN A O   1 
ATOM   2671 C  CB  . ASN A 1 335 ? 3.180  32.261  36.583 1.00 14.29 ? 335  ASN A CB  1 
ATOM   2672 C  CG  . ASN A 1 335 ? 3.040  33.316  37.670 1.00 15.98 ? 335  ASN A CG  1 
ATOM   2673 O  OD1 . ASN A 1 335 ? 3.098  33.009  38.857 1.00 14.69 ? 335  ASN A OD1 1 
ATOM   2674 N  ND2 . ASN A 1 335 ? 2.834  34.561  37.263 1.00 14.76 ? 335  ASN A ND2 1 
ATOM   2675 N  N   . SER A 1 336 ? 2.611  29.173  36.000 1.00 14.70 ? 336  SER A N   1 
ATOM   2676 C  CA  . SER A 1 336 ? 2.371  28.180  34.964 1.00 16.00 ? 336  SER A CA  1 
ATOM   2677 C  C   . SER A 1 336 ? 2.313  28.938  33.633 1.00 15.23 ? 336  SER A C   1 
ATOM   2678 O  O   . SER A 1 336 ? 2.748  28.434  32.589 1.00 14.84 ? 336  SER A O   1 
ATOM   2679 C  CB  . SER A 1 336 ? 1.041  27.461  35.234 1.00 15.59 ? 336  SER A CB  1 
ATOM   2680 O  OG  . SER A 1 336 ? 0.775  26.466  34.258 1.00 15.83 ? 336  SER A OG  1 
ATOM   2681 N  N   . ASN A 1 337 ? 1.798  30.165  33.681 1.00 14.29 ? 337  ASN A N   1 
ATOM   2682 C  CA  . ASN A 1 337 ? 1.689  30.985  32.478 1.00 13.88 ? 337  ASN A CA  1 
ATOM   2683 C  C   . ASN A 1 337 ? 2.843  31.969  32.329 1.00 13.50 ? 337  ASN A C   1 
ATOM   2684 O  O   . ASN A 1 337 ? 2.733  32.970  31.623 1.00 12.87 ? 337  ASN A O   1 
ATOM   2685 C  CB  . ASN A 1 337 ? 0.332  31.718  32.443 1.00 14.70 ? 337  ASN A CB  1 
ATOM   2686 C  CG  . ASN A 1 337 ? 0.162  32.716  33.579 1.00 18.34 ? 337  ASN A CG  1 
ATOM   2687 O  OD1 . ASN A 1 337 ? 0.771  32.580  34.633 1.00 19.84 ? 337  ASN A OD1 1 
ATOM   2688 N  ND2 . ASN A 1 337 ? -0.695 33.716  33.369 1.00 15.33 ? 337  ASN A ND2 1 
ATOM   2689 N  N   . SER A 1 338 ? 3.958  31.673  32.993 1.00 12.62 ? 338  SER A N   1 
ATOM   2690 C  CA  . SER A 1 338 ? 5.146  32.520  32.903 1.00 14.63 ? 338  SER A CA  1 
ATOM   2691 C  C   . SER A 1 338 ? 5.772  32.316  31.525 1.00 14.04 ? 338  SER A C   1 
ATOM   2692 O  O   . SER A 1 338 ? 5.357  31.431  30.776 1.00 12.92 ? 338  SER A O   1 
ATOM   2693 C  CB  . SER A 1 338 ? 6.167  32.117  33.969 1.00 13.14 ? 338  SER A CB  1 
ATOM   2694 O  OG  . SER A 1 338 ? 6.642  30.806  33.715 1.00 14.23 ? 338  SER A OG  1 
ATOM   2695 N  N   . VAL A 1 339 ? 6.771  33.128  31.192 1.00 14.23 ? 339  VAL A N   1 
ATOM   2696 C  CA  . VAL A 1 339 ? 7.444  32.995  29.905 1.00 15.09 ? 339  VAL A CA  1 
ATOM   2697 C  C   . VAL A 1 339 ? 8.102  31.615  29.821 1.00 14.75 ? 339  VAL A C   1 
ATOM   2698 O  O   . VAL A 1 339 ? 7.905  30.874  28.857 1.00 12.83 ? 339  VAL A O   1 
ATOM   2699 C  CB  . VAL A 1 339 ? 8.554  34.065  29.723 1.00 15.45 ? 339  VAL A CB  1 
ATOM   2700 C  CG1 . VAL A 1 339 ? 9.138  33.983  28.316 1.00 13.32 ? 339  VAL A CG1 1 
ATOM   2701 C  CG2 . VAL A 1 339 ? 7.995  35.450  29.990 1.00 16.43 ? 339  VAL A CG2 1 
ATOM   2702 N  N   . ALA A 1 340 ? 8.871  31.270  30.849 1.00 13.96 ? 340  ALA A N   1 
ATOM   2703 C  CA  . ALA A 1 340 ? 9.583  29.995  30.879 1.00 14.26 ? 340  ALA A CA  1 
ATOM   2704 C  C   . ALA A 1 340 ? 8.691  28.756  30.806 1.00 14.71 ? 340  ALA A C   1 
ATOM   2705 O  O   . ALA A 1 340 ? 8.956  27.845  30.026 1.00 15.27 ? 340  ALA A O   1 
ATOM   2706 C  CB  . ALA A 1 340 ? 10.468 29.921  32.127 1.00 14.12 ? 340  ALA A CB  1 
ATOM   2707 N  N   . LYS A 1 341 ? 7.639  28.710  31.611 1.00 12.89 ? 341  LYS A N   1 
ATOM   2708 C  CA  . LYS A 1 341 ? 6.774  27.542  31.598 1.00 13.91 ? 341  LYS A CA  1 
ATOM   2709 C  C   . LYS A 1 341 ? 5.811  27.475  30.421 1.00 13.73 ? 341  LYS A C   1 
ATOM   2710 O  O   . LYS A 1 341 ? 5.478  26.387  29.959 1.00 15.18 ? 341  LYS A O   1 
ATOM   2711 C  CB  . LYS A 1 341 ? 6.000  27.434  32.914 1.00 11.64 ? 341  LYS A CB  1 
ATOM   2712 C  CG  . LYS A 1 341 ? 6.896  27.145  34.116 1.00 11.46 ? 341  LYS A CG  1 
ATOM   2713 C  CD  . LYS A 1 341 ? 6.077  26.854  35.369 1.00 11.13 ? 341  LYS A CD  1 
ATOM   2714 C  CE  . LYS A 1 341 ? 6.978  26.634  36.581 1.00 12.27 ? 341  LYS A CE  1 
ATOM   2715 N  NZ  . LYS A 1 341 ? 6.190  26.411  37.819 1.00 9.93  ? 341  LYS A NZ  1 
ATOM   2716 N  N   . THR A 1 342 ? 5.366  28.626  29.933 1.00 14.29 ? 342  THR A N   1 
ATOM   2717 C  CA  . THR A 1 342 ? 4.445  28.638  28.803 1.00 15.28 ? 342  THR A CA  1 
ATOM   2718 C  C   . THR A 1 342 ? 5.010  27.857  27.618 1.00 14.81 ? 342  THR A C   1 
ATOM   2719 O  O   . THR A 1 342 ? 4.356  26.955  27.092 1.00 15.19 ? 342  THR A O   1 
ATOM   2720 C  CB  . THR A 1 342 ? 4.128  30.084  28.346 1.00 14.95 ? 342  THR A CB  1 
ATOM   2721 O  OG1 . THR A 1 342 ? 3.283  30.714  29.316 1.00 13.14 ? 342  THR A OG1 1 
ATOM   2722 C  CG2 . THR A 1 342 ? 3.429  30.081  26.989 1.00 16.47 ? 342  THR A CG2 1 
ATOM   2723 N  N   . TYR A 1 343 ? 6.231  28.187  27.214 1.00 15.02 ? 343  TYR A N   1 
ATOM   2724 C  CA  . TYR A 1 343 ? 6.833  27.516  26.072 1.00 17.22 ? 343  TYR A CA  1 
ATOM   2725 C  C   . TYR A 1 343 ? 7.345  26.102  26.322 1.00 15.79 ? 343  TYR A C   1 
ATOM   2726 O  O   . TYR A 1 343 ? 7.510  25.331  25.374 1.00 15.40 ? 343  TYR A O   1 
ATOM   2727 C  CB  . TYR A 1 343 ? 7.920  28.408  25.466 1.00 17.05 ? 343  TYR A CB  1 
ATOM   2728 C  CG  . TYR A 1 343 ? 7.333  29.700  24.938 1.00 19.01 ? 343  TYR A CG  1 
ATOM   2729 C  CD1 . TYR A 1 343 ? 7.386  30.882  25.689 1.00 16.15 ? 343  TYR A CD1 1 
ATOM   2730 C  CD2 . TYR A 1 343 ? 6.642  29.722  23.727 1.00 19.36 ? 343  TYR A CD2 1 
ATOM   2731 C  CE1 . TYR A 1 343 ? 6.758  32.047  25.247 1.00 14.87 ? 343  TYR A CE1 1 
ATOM   2732 C  CE2 . TYR A 1 343 ? 6.011  30.881  23.278 1.00 18.15 ? 343  TYR A CE2 1 
ATOM   2733 C  CZ  . TYR A 1 343 ? 6.070  32.037  24.041 1.00 16.37 ? 343  TYR A CZ  1 
ATOM   2734 O  OH  . TYR A 1 343 ? 5.430  33.170  23.594 1.00 15.83 ? 343  TYR A OH  1 
ATOM   2735 N  N   . LEU A 1 344 ? 7.573  25.750  27.586 1.00 15.81 ? 344  LEU A N   1 
ATOM   2736 C  CA  . LEU A 1 344 ? 8.034  24.405  27.926 1.00 15.52 ? 344  LEU A CA  1 
ATOM   2737 C  C   . LEU A 1 344 ? 6.841  23.448  28.014 1.00 17.34 ? 344  LEU A C   1 
ATOM   2738 O  O   . LEU A 1 344 ? 6.985  22.241  27.842 1.00 16.72 ? 344  LEU A O   1 
ATOM   2739 C  CB  . LEU A 1 344 ? 8.780  24.415  29.264 1.00 13.87 ? 344  LEU A CB  1 
ATOM   2740 C  CG  . LEU A 1 344 ? 10.146 25.102  29.256 1.00 12.01 ? 344  LEU A CG  1 
ATOM   2741 C  CD1 . LEU A 1 344 ? 10.664 25.262  30.685 1.00 15.69 ? 344  LEU A CD1 1 
ATOM   2742 C  CD2 . LEU A 1 344 ? 11.109 24.278  28.414 1.00 12.73 ? 344  LEU A CD2 1 
ATOM   2743 N  N   . ASN A 1 345 ? 5.666  23.998  28.294 1.00 19.22 ? 345  ASN A N   1 
ATOM   2744 C  CA  . ASN A 1 345 ? 4.448  23.200  28.399 1.00 21.14 ? 345  ASN A CA  1 
ATOM   2745 C  C   . ASN A 1 345 ? 3.750  23.146  27.049 1.00 21.28 ? 345  ASN A C   1 
ATOM   2746 O  O   . ASN A 1 345 ? 4.002  23.973  26.175 1.00 21.14 ? 345  ASN A O   1 
ATOM   2747 C  CB  . ASN A 1 345 ? 3.492  23.820  29.423 1.00 21.53 ? 345  ASN A CB  1 
ATOM   2748 C  CG  . ASN A 1 345 ? 3.777  23.373  30.843 1.00 24.94 ? 345  ASN A CG  1 
ATOM   2749 O  OD1 . ASN A 1 345 ? 3.513  24.104  31.803 1.00 26.27 ? 345  ASN A OD1 1 
ATOM   2750 N  ND2 . ASN A 1 345 ? 4.299  22.163  30.988 1.00 26.92 ? 345  ASN A ND2 1 
ATOM   2751 N  N   . PRO A 1 346 ? 2.874  22.153  26.851 1.00 22.80 ? 346  PRO A N   1 
ATOM   2752 C  CA  . PRO A 1 346 ? 2.176  22.087  25.566 1.00 23.66 ? 346  PRO A CA  1 
ATOM   2753 C  C   . PRO A 1 346 ? 1.273  23.319  25.453 1.00 24.42 ? 346  PRO A C   1 
ATOM   2754 O  O   . PRO A 1 346 ? 0.920  23.926  26.464 1.00 23.68 ? 346  PRO A O   1 
ATOM   2755 C  CB  . PRO A 1 346 ? 1.398  20.775  25.659 1.00 24.61 ? 346  PRO A CB  1 
ATOM   2756 C  CG  . PRO A 1 346 ? 1.228  20.565  27.140 1.00 26.67 ? 346  PRO A CG  1 
ATOM   2757 C  CD  . PRO A 1 346 ? 2.557  20.990  27.694 1.00 22.60 ? 346  PRO A CD  1 
ATOM   2758 N  N   . PRO A 1 347 ? 0.878  23.698  24.229 1.00 25.30 ? 347  PRO A N   1 
ATOM   2759 C  CA  . PRO A 1 347 ? 1.193  23.087  22.934 1.00 25.78 ? 347  PRO A CA  1 
ATOM   2760 C  C   . PRO A 1 347 ? 2.537  23.482  22.320 1.00 25.34 ? 347  PRO A C   1 
ATOM   2761 O  O   . PRO A 1 347 ? 2.725  23.354  21.109 1.00 26.84 ? 347  PRO A O   1 
ATOM   2762 C  CB  . PRO A 1 347 ? 0.027  23.540  22.068 1.00 26.05 ? 347  PRO A CB  1 
ATOM   2763 C  CG  . PRO A 1 347 ? -0.148 24.956  22.535 1.00 26.65 ? 347  PRO A CG  1 
ATOM   2764 C  CD  . PRO A 1 347 ? -0.042 24.838  24.052 1.00 26.89 ? 347  PRO A CD  1 
ATOM   2765 N  N   . TYR A 1 348 ? 3.469  23.971  23.133 1.00 23.40 ? 348  TYR A N   1 
ATOM   2766 C  CA  . TYR A 1 348 ? 4.770  24.352  22.599 1.00 22.27 ? 348  TYR A CA  1 
ATOM   2767 C  C   . TYR A 1 348 ? 5.806  23.279  22.887 1.00 21.70 ? 348  TYR A C   1 
ATOM   2768 O  O   . TYR A 1 348 ? 6.412  22.726  21.970 1.00 19.90 ? 348  TYR A O   1 
ATOM   2769 C  CB  . TYR A 1 348 ? 5.225  25.690  23.184 1.00 22.30 ? 348  TYR A CB  1 
ATOM   2770 C  CG  . TYR A 1 348 ? 4.295  26.823  22.837 1.00 24.39 ? 348  TYR A CG  1 
ATOM   2771 C  CD1 . TYR A 1 348 ? 3.338  27.269  23.748 1.00 22.34 ? 348  TYR A CD1 1 
ATOM   2772 C  CD2 . TYR A 1 348 ? 4.342  27.423  21.579 1.00 23.28 ? 348  TYR A CD2 1 
ATOM   2773 C  CE1 . TYR A 1 348 ? 2.449  28.288  23.411 1.00 24.08 ? 348  TYR A CE1 1 
ATOM   2774 C  CE2 . TYR A 1 348 ? 3.460  28.438  21.233 1.00 23.93 ? 348  TYR A CE2 1 
ATOM   2775 C  CZ  . TYR A 1 348 ? 2.515  28.865  22.153 1.00 24.27 ? 348  TYR A CZ  1 
ATOM   2776 O  OH  . TYR A 1 348 ? 1.640  29.868  21.810 1.00 25.22 ? 348  TYR A OH  1 
ATOM   2777 N  N   . SER A 1 349 ? 6.008  22.994  24.168 1.00 20.32 ? 349  SER A N   1 
ATOM   2778 C  CA  . SER A 1 349 ? 6.963  21.974  24.574 1.00 19.56 ? 349  SER A CA  1 
ATOM   2779 C  C   . SER A 1 349 ? 8.347  22.145  23.941 1.00 18.18 ? 349  SER A C   1 
ATOM   2780 O  O   . SER A 1 349 ? 8.872  21.201  23.344 1.00 18.16 ? 349  SER A O   1 
ATOM   2781 C  CB  . SER A 1 349 ? 6.415  20.587  24.223 1.00 20.26 ? 349  SER A CB  1 
ATOM   2782 O  OG  . SER A 1 349 ? 5.144  20.367  24.813 1.00 18.39 ? 349  SER A OG  1 
ATOM   2783 N  N   . VAL A 1 350 ? 8.934  23.337  24.051 1.00 16.85 ? 350  VAL A N   1 
ATOM   2784 C  CA  . VAL A 1 350 ? 10.271 23.554  23.499 1.00 16.35 ? 350  VAL A CA  1 
ATOM   2785 C  C   . VAL A 1 350 ? 11.218 22.753  24.397 1.00 15.38 ? 350  VAL A C   1 
ATOM   2786 O  O   . VAL A 1 350 ? 10.792 22.239  25.430 1.00 15.49 ? 350  VAL A O   1 
ATOM   2787 C  CB  . VAL A 1 350 ? 10.665 25.056  23.479 1.00 17.13 ? 350  VAL A CB  1 
ATOM   2788 C  CG1 . VAL A 1 350 ? 9.634  25.842  22.671 1.00 16.89 ? 350  VAL A CG1 1 
ATOM   2789 C  CG2 . VAL A 1 350 ? 10.774 25.604  24.899 1.00 15.60 ? 350  VAL A CG2 1 
ATOM   2790 N  N   . ASP A 1 351 ? 12.489 22.650  24.022 1.00 14.75 ? 351  ASP A N   1 
ATOM   2791 C  CA  . ASP A 1 351 ? 13.420 21.836  24.795 1.00 13.96 ? 351  ASP A CA  1 
ATOM   2792 C  C   . ASP A 1 351 ? 14.478 22.523  25.630 1.00 14.17 ? 351  ASP A C   1 
ATOM   2793 O  O   . ASP A 1 351 ? 15.319 21.852  26.228 1.00 11.97 ? 351  ASP A O   1 
ATOM   2794 C  CB  . ASP A 1 351 ? 14.098 20.839  23.860 1.00 13.92 ? 351  ASP A CB  1 
ATOM   2795 C  CG  . ASP A 1 351 ? 13.096 20.063  23.041 1.00 14.38 ? 351  ASP A CG  1 
ATOM   2796 O  OD1 . ASP A 1 351 ? 12.795 20.486  21.909 1.00 13.62 ? 351  ASP A OD1 1 
ATOM   2797 O  OD2 . ASP A 1 351 ? 12.588 19.047  23.550 1.00 12.66 ? 351  ASP A OD2 1 
ATOM   2798 N  N   . GLY A 1 352 ? 14.456 23.848  25.680 1.00 14.46 ? 352  GLY A N   1 
ATOM   2799 C  CA  . GLY A 1 352 ? 15.461 24.529  26.474 1.00 15.29 ? 352  GLY A CA  1 
ATOM   2800 C  C   . GLY A 1 352 ? 15.473 26.032  26.336 1.00 14.00 ? 352  GLY A C   1 
ATOM   2801 O  O   . GLY A 1 352 ? 14.797 26.603  25.478 1.00 14.51 ? 352  GLY A O   1 
ATOM   2802 N  N   . TRP A 1 353 ? 16.259 26.666  27.195 1.00 13.21 ? 353  TRP A N   1 
ATOM   2803 C  CA  . TRP A 1 353 ? 16.403 28.113  27.212 1.00 12.38 ? 353  TRP A CA  1 
ATOM   2804 C  C   . TRP A 1 353 ? 17.867 28.515  27.275 1.00 13.84 ? 353  TRP A C   1 
ATOM   2805 O  O   . TRP A 1 353 ? 18.636 27.953  28.060 1.00 13.65 ? 353  TRP A O   1 
ATOM   2806 C  CB  . TRP A 1 353 ? 15.718 28.707  28.447 1.00 12.14 ? 353  TRP A CB  1 
ATOM   2807 C  CG  . TRP A 1 353 ? 14.232 28.740  28.403 1.00 13.32 ? 353  TRP A CG  1 
ATOM   2808 C  CD1 . TRP A 1 353 ? 13.363 27.946  29.101 1.00 13.84 ? 353  TRP A CD1 1 
ATOM   2809 C  CD2 . TRP A 1 353 ? 13.431 29.661  27.664 1.00 13.40 ? 353  TRP A CD2 1 
ATOM   2810 N  NE1 . TRP A 1 353 ? 12.066 28.327  28.844 1.00 12.77 ? 353  TRP A NE1 1 
ATOM   2811 C  CE2 . TRP A 1 353 ? 12.080 29.376  27.963 1.00 13.17 ? 353  TRP A CE2 1 
ATOM   2812 C  CE3 . TRP A 1 353 ? 13.724 30.703  26.775 1.00 12.15 ? 353  TRP A CE3 1 
ATOM   2813 C  CZ2 . TRP A 1 353 ? 11.022 30.101  27.405 1.00 14.16 ? 353  TRP A CZ2 1 
ATOM   2814 C  CZ3 . TRP A 1 353 ? 12.670 31.423  26.220 1.00 13.37 ? 353  TRP A CZ3 1 
ATOM   2815 C  CH2 . TRP A 1 353 ? 11.339 31.117  26.538 1.00 12.27 ? 353  TRP A CH2 1 
ATOM   2816 N  N   . ARG A 1 354 ? 18.249 29.477  26.442 1.00 13.80 ? 354  ARG A N   1 
ATOM   2817 C  CA  . ARG A 1 354 ? 19.599 30.022  26.461 1.00 15.63 ? 354  ARG A CA  1 
ATOM   2818 C  C   . ARG A 1 354 ? 19.348 31.318  27.246 1.00 16.20 ? 354  ARG A C   1 
ATOM   2819 O  O   . ARG A 1 354 ? 18.566 32.164  26.807 1.00 16.08 ? 354  ARG A O   1 
ATOM   2820 C  CB  . ARG A 1 354 ? 20.084 30.305  25.033 1.00 16.60 ? 354  ARG A CB  1 
ATOM   2821 C  CG  . ARG A 1 354 ? 21.402 31.088  24.938 1.00 19.86 ? 354  ARG A CG  1 
ATOM   2822 C  CD  . ARG A 1 354 ? 21.149 32.588  25.032 1.00 19.20 ? 354  ARG A CD  1 
ATOM   2823 N  NE  . ARG A 1 354 ? 22.353 33.388  24.826 1.00 20.24 ? 354  ARG A NE  1 
ATOM   2824 C  CZ  . ARG A 1 354 ? 22.353 34.718  24.760 1.00 23.41 ? 354  ARG A CZ  1 
ATOM   2825 N  NH1 . ARG A 1 354 ? 23.488 35.383  24.572 1.00 23.41 ? 354  ARG A NH1 1 
ATOM   2826 N  NH2 . ARG A 1 354 ? 21.213 35.385  24.880 1.00 21.46 ? 354  ARG A NH2 1 
ATOM   2827 N  N   . LEU A 1 355 ? 19.983 31.456  28.409 1.00 14.34 ? 355  LEU A N   1 
ATOM   2828 C  CA  . LEU A 1 355 ? 19.769 32.614  29.272 1.00 15.83 ? 355  LEU A CA  1 
ATOM   2829 C  C   . LEU A 1 355 ? 20.569 33.863  28.928 1.00 16.80 ? 355  LEU A C   1 
ATOM   2830 O  O   . LEU A 1 355 ? 21.757 33.965  29.239 1.00 15.78 ? 355  LEU A O   1 
ATOM   2831 C  CB  . LEU A 1 355 ? 20.040 32.231  30.731 1.00 15.27 ? 355  LEU A CB  1 
ATOM   2832 C  CG  . LEU A 1 355 ? 19.431 30.894  31.172 1.00 15.18 ? 355  LEU A CG  1 
ATOM   2833 C  CD1 . LEU A 1 355 ? 19.820 30.619  32.613 1.00 13.46 ? 355  LEU A CD1 1 
ATOM   2834 C  CD2 . LEU A 1 355 ? 17.910 30.919  31.001 1.00 12.98 ? 355  LEU A CD2 1 
ATOM   2835 N  N   . ASN A 1 356 ? 19.906 34.826  28.300 1.00 15.72 ? 356  ASN A N   1 
ATOM   2836 C  CA  . ASN A 1 356 ? 20.569 36.071  27.927 1.00 16.08 ? 356  ASN A CA  1 
ATOM   2837 C  C   . ASN A 1 356 ? 21.000 36.897  29.146 1.00 14.59 ? 356  ASN A C   1 
ATOM   2838 O  O   . ASN A 1 356 ? 20.266 36.986  30.126 1.00 14.95 ? 356  ASN A O   1 
ATOM   2839 C  CB  . ASN A 1 356 ? 19.639 36.922  27.064 1.00 15.71 ? 356  ASN A CB  1 
ATOM   2840 C  CG  . ASN A 1 356 ? 20.309 38.184  26.581 1.00 16.15 ? 356  ASN A CG  1 
ATOM   2841 O  OD1 . ASN A 1 356 ? 21.241 38.124  25.783 1.00 18.69 ? 356  ASN A OD1 1 
ATOM   2842 N  ND2 . ASN A 1 356 ? 19.853 39.330  27.068 1.00 17.25 ? 356  ASN A ND2 1 
ATOM   2843 N  N   . ALA A 1 357 ? 22.205 37.462  29.084 1.00 13.78 ? 357  ALA A N   1 
ATOM   2844 C  CA  . ALA A 1 357 ? 22.747 38.316  30.142 1.00 15.63 ? 357  ALA A CA  1 
ATOM   2845 C  C   . ALA A 1 357 ? 22.445 37.771  31.533 1.00 15.31 ? 357  ALA A C   1 
ATOM   2846 O  O   . ALA A 1 357 ? 22.121 38.529  32.449 1.00 14.79 ? 357  ALA A O   1 
ATOM   2847 C  CB  . ALA A 1 357 ? 22.172 39.727  30.007 1.00 16.43 ? 357  ALA A CB  1 
ATOM   2848 N  N   . ALA A 1 358 ? 22.590 36.461  31.682 1.00 14.75 ? 358  ALA A N   1 
ATOM   2849 C  CA  . ALA A 1 358 ? 22.286 35.755  32.923 1.00 14.44 ? 358  ALA A CA  1 
ATOM   2850 C  C   . ALA A 1 358 ? 22.989 36.221  34.193 1.00 13.80 ? 358  ALA A C   1 
ATOM   2851 O  O   . ALA A 1 358 ? 22.412 36.151  35.288 1.00 10.45 ? 358  ALA A O   1 
ATOM   2852 C  CB  . ALA A 1 358 ? 22.533 34.261  32.725 1.00 14.21 ? 358  ALA A CB  1 
ATOM   2853 N  N   . GLN A 1 359 ? 24.228 36.687  34.062 1.00 14.38 ? 359  GLN A N   1 
ATOM   2854 C  CA  . GLN A 1 359 ? 24.982 37.118  35.231 1.00 13.16 ? 359  GLN A CA  1 
ATOM   2855 C  C   . GLN A 1 359 ? 24.396 38.339  35.928 1.00 14.63 ? 359  GLN A C   1 
ATOM   2856 O  O   . GLN A 1 359 ? 24.578 38.510  37.131 1.00 13.27 ? 359  GLN A O   1 
ATOM   2857 C  CB  . GLN A 1 359 ? 26.435 37.407  34.844 1.00 15.37 ? 359  GLN A CB  1 
ATOM   2858 C  CG  . GLN A 1 359 ? 26.631 38.686  34.045 1.00 16.07 ? 359  GLN A CG  1 
ATOM   2859 C  CD  . GLN A 1 359 ? 28.069 38.879  33.601 1.00 19.95 ? 359  GLN A CD  1 
ATOM   2860 O  OE1 . GLN A 1 359 ? 28.536 38.238  32.655 1.00 18.69 ? 359  GLN A OE1 1 
ATOM   2861 N  NE2 . GLN A 1 359 ? 28.782 39.760  34.289 1.00 17.41 ? 359  GLN A NE2 1 
ATOM   2862 N  N   . TYR A 1 360 ? 23.674 39.167  35.176 1.00 14.25 ? 360  TYR A N   1 
ATOM   2863 C  CA  . TYR A 1 360 ? 23.104 40.405  35.707 1.00 14.06 ? 360  TYR A CA  1 
ATOM   2864 C  C   . TYR A 1 360 ? 21.758 40.320  36.420 1.00 14.54 ? 360  TYR A C   1 
ATOM   2865 O  O   . TYR A 1 360 ? 21.424 41.214  37.204 1.00 15.53 ? 360  TYR A O   1 
ATOM   2866 C  CB  . TYR A 1 360 ? 23.006 41.444  34.586 1.00 13.24 ? 360  TYR A CB  1 
ATOM   2867 C  CG  . TYR A 1 360 ? 24.322 41.702  33.898 1.00 15.04 ? 360  TYR A CG  1 
ATOM   2868 C  CD1 . TYR A 1 360 ? 24.564 41.223  32.611 1.00 15.33 ? 360  TYR A CD1 1 
ATOM   2869 C  CD2 . TYR A 1 360 ? 25.341 42.396  34.546 1.00 16.01 ? 360  TYR A CD2 1 
ATOM   2870 C  CE1 . TYR A 1 360 ? 25.797 41.427  31.986 1.00 17.86 ? 360  TYR A CE1 1 
ATOM   2871 C  CE2 . TYR A 1 360 ? 26.574 42.607  33.932 1.00 17.16 ? 360  TYR A CE2 1 
ATOM   2872 C  CZ  . TYR A 1 360 ? 26.796 42.119  32.656 1.00 17.48 ? 360  TYR A CZ  1 
ATOM   2873 O  OH  . TYR A 1 360 ? 28.022 42.311  32.060 1.00 18.00 ? 360  TYR A OH  1 
ATOM   2874 N  N   . VAL A 1 361 ? 20.985 39.273  36.146 1.00 14.50 ? 361  VAL A N   1 
ATOM   2875 C  CA  . VAL A 1 361 ? 19.677 39.105  36.781 1.00 14.98 ? 361  VAL A CA  1 
ATOM   2876 C  C   . VAL A 1 361 ? 19.808 39.322  38.278 1.00 14.15 ? 361  VAL A C   1 
ATOM   2877 O  O   . VAL A 1 361 ? 20.650 38.708  38.934 1.00 15.59 ? 361  VAL A O   1 
ATOM   2878 C  CB  . VAL A 1 361 ? 19.094 37.705  36.500 1.00 15.22 ? 361  VAL A CB  1 
ATOM   2879 C  CG1 . VAL A 1 361 ? 17.875 37.451  37.387 1.00 15.40 ? 361  VAL A CG1 1 
ATOM   2880 C  CG2 . VAL A 1 361 ? 18.702 37.606  35.028 1.00 17.80 ? 361  VAL A CG2 1 
ATOM   2881 N  N   . ASP A 1 362 ? 18.968 40.197  38.822 1.00 16.17 ? 362  ASP A N   1 
ATOM   2882 C  CA  . ASP A 1 362 ? 19.058 40.517  40.238 1.00 15.85 ? 362  ASP A CA  1 
ATOM   2883 C  C   . ASP A 1 362 ? 17.842 41.314  40.679 1.00 16.64 ? 362  ASP A C   1 
ATOM   2884 O  O   . ASP A 1 362 ? 16.935 41.580  39.888 1.00 18.05 ? 362  ASP A O   1 
ATOM   2885 C  CB  . ASP A 1 362 ? 20.312 41.366  40.464 1.00 15.62 ? 362  ASP A CB  1 
ATOM   2886 C  CG  . ASP A 1 362 ? 20.862 41.248  41.866 1.00 16.79 ? 362  ASP A CG  1 
ATOM   2887 O  OD1 . ASP A 1 362 ? 20.110 40.848  42.779 1.00 16.33 ? 362  ASP A OD1 1 
ATOM   2888 O  OD2 . ASP A 1 362 ? 22.059 41.575  42.046 1.00 15.61 ? 362  ASP A OD2 1 
ATOM   2889 N  N   . ALA A 1 363 ? 17.843 41.704  41.948 1.00 16.34 ? 363  ALA A N   1 
ATOM   2890 C  CA  . ALA A 1 363 ? 16.766 42.499  42.509 1.00 16.48 ? 363  ALA A CA  1 
ATOM   2891 C  C   . ALA A 1 363 ? 17.273 43.907  42.788 1.00 19.02 ? 363  ALA A C   1 
ATOM   2892 O  O   . ALA A 1 363 ? 18.480 44.131  42.910 1.00 18.36 ? 363  ALA A O   1 
ATOM   2893 C  CB  . ALA A 1 363 ? 16.269 41.867  43.809 1.00 16.83 ? 363  ALA A CB  1 
ATOM   2894 N  N   . ASN A 1 364 ? 16.342 44.855  42.858 1.00 19.17 ? 364  ASN A N   1 
ATOM   2895 C  CA  . ASN A 1 364 ? 16.645 46.247  43.181 1.00 20.59 ? 364  ASN A CA  1 
ATOM   2896 C  C   . ASN A 1 364 ? 17.650 46.996  42.312 1.00 19.55 ? 364  ASN A C   1 
ATOM   2897 O  O   . ASN A 1 364 ? 18.221 48.003  42.737 1.00 17.92 ? 364  ASN A O   1 
ATOM   2898 C  CB  . ASN A 1 364 ? 17.070 46.313  44.646 1.00 22.91 ? 364  ASN A CB  1 
ATOM   2899 C  CG  . ASN A 1 364 ? 16.000 45.769  45.573 1.00 25.21 ? 364  ASN A CG  1 
ATOM   2900 O  OD1 . ASN A 1 364 ? 16.290 45.044  46.526 1.00 28.53 ? 364  ASN A OD1 1 
ATOM   2901 N  ND2 . ASN A 1 364 ? 14.751 46.122  45.296 1.00 27.69 ? 364  ASN A ND2 1 
ATOM   2902 N  N   . GLY A 1 365 ? 17.860 46.517  41.094 1.00 18.39 ? 365  GLY A N   1 
ATOM   2903 C  CA  . GLY A 1 365 ? 18.783 47.192  40.202 1.00 18.43 ? 365  GLY A CA  1 
ATOM   2904 C  C   . GLY A 1 365 ? 20.245 46.813  40.346 1.00 19.05 ? 365  GLY A C   1 
ATOM   2905 O  O   . GLY A 1 365 ? 21.087 47.358  39.636 1.00 18.56 ? 365  GLY A O   1 
ATOM   2906 N  N   . ASN A 1 366 ? 20.558 45.899  41.260 1.00 17.71 ? 366  ASN A N   1 
ATOM   2907 C  CA  . ASN A 1 366 ? 21.944 45.477  41.438 1.00 18.03 ? 366  ASN A CA  1 
ATOM   2908 C  C   . ASN A 1 366 ? 22.439 44.727  40.199 1.00 19.22 ? 366  ASN A C   1 
ATOM   2909 O  O   . ASN A 1 366 ? 21.636 44.297  39.365 1.00 16.13 ? 366  ASN A O   1 
ATOM   2910 C  CB  . ASN A 1 366 ? 22.075 44.632  42.701 1.00 17.41 ? 366  ASN A CB  1 
ATOM   2911 C  CG  . ASN A 1 366 ? 21.759 45.433  43.955 1.00 20.01 ? 366  ASN A CG  1 
ATOM   2912 O  OD1 . ASN A 1 366 ? 22.254 46.541  44.123 1.00 20.40 ? 366  ASN A OD1 1 
ATOM   2913 N  ND2 . ASN A 1 366 ? 20.935 44.877  44.835 1.00 21.66 ? 366  ASN A ND2 1 
ATOM   2914 N  N   . ASN A 1 367 ? 23.756 44.569  40.081 1.00 18.85 ? 367  ASN A N   1 
ATOM   2915 C  CA  . ASN A 1 367 ? 24.339 43.939  38.905 1.00 19.26 ? 367  ASN A CA  1 
ATOM   2916 C  C   . ASN A 1 367 ? 24.535 42.435  38.859 1.00 18.38 ? 367  ASN A C   1 
ATOM   2917 O  O   . ASN A 1 367 ? 25.243 41.935  37.978 1.00 17.34 ? 367  ASN A O   1 
ATOM   2918 C  CB  . ASN A 1 367 ? 25.667 44.611  38.563 1.00 22.25 ? 367  ASN A CB  1 
ATOM   2919 C  CG  . ASN A 1 367 ? 25.640 45.278  37.204 1.00 27.34 ? 367  ASN A CG  1 
ATOM   2920 O  OD1 . ASN A 1 367 ? 26.683 45.590  36.631 1.00 32.30 ? 367  ASN A OD1 1 
ATOM   2921 N  ND2 . ASN A 1 367 ? 24.437 45.509  36.681 1.00 30.22 ? 367  ASN A ND2 1 
ATOM   2922 N  N   . GLY A 1 368 ? 23.924 41.707  39.786 1.00 16.39 ? 368  GLY A N   1 
ATOM   2923 C  CA  . GLY A 1 368 ? 24.053 40.260  39.760 1.00 16.43 ? 368  GLY A CA  1 
ATOM   2924 C  C   . GLY A 1 368 ? 25.386 39.705  40.231 1.00 16.24 ? 368  GLY A C   1 
ATOM   2925 O  O   . GLY A 1 368 ? 26.107 40.361  40.980 1.00 15.81 ? 368  GLY A O   1 
ATOM   2926 N  N   . SER A 1 369 ? 25.715 38.495  39.780 1.00 16.29 ? 369  SER A N   1 
ATOM   2927 C  CA  . SER A 1 369 ? 26.951 37.829  40.181 1.00 17.30 ? 369  SER A CA  1 
ATOM   2928 C  C   . SER A 1 369 ? 27.065 37.906  41.702 1.00 18.34 ? 369  SER A C   1 
ATOM   2929 O  O   . SER A 1 369 ? 28.139 38.158  42.248 1.00 18.81 ? 369  SER A O   1 
ATOM   2930 C  CB  . SER A 1 369 ? 28.168 38.491  39.528 1.00 17.56 ? 369  SER A CB  1 
ATOM   2931 O  OG  . SER A 1 369 ? 28.215 38.221  38.135 1.00 16.86 ? 369  SER A OG  1 
ATOM   2932 N  N   . ASP A 1 370 ? 25.935 37.693  42.373 1.00 17.87 ? 370  ASP A N   1 
ATOM   2933 C  CA  . ASP A 1 370 ? 25.864 37.736  43.827 1.00 17.02 ? 370  ASP A CA  1 
ATOM   2934 C  C   . ASP A 1 370 ? 24.922 36.646  44.322 1.00 18.19 ? 370  ASP A C   1 
ATOM   2935 O  O   . ASP A 1 370 ? 24.374 35.878  43.530 1.00 20.00 ? 370  ASP A O   1 
ATOM   2936 C  CB  . ASP A 1 370 ? 25.368 39.109  44.300 1.00 16.02 ? 370  ASP A CB  1 
ATOM   2937 C  CG  . ASP A 1 370 ? 24.113 39.570  43.560 1.00 16.35 ? 370  ASP A CG  1 
ATOM   2938 O  OD1 . ASP A 1 370 ? 23.408 38.718  42.984 1.00 13.12 ? 370  ASP A OD1 1 
ATOM   2939 O  OD2 . ASP A 1 370 ? 23.829 40.785  43.567 1.00 15.12 ? 370  ASP A OD2 1 
ATOM   2940 N  N   . VAL A 1 371 ? 24.728 36.584  45.633 1.00 17.62 ? 371  VAL A N   1 
ATOM   2941 C  CA  . VAL A 1 371 ? 23.860 35.578  46.228 1.00 16.67 ? 371  VAL A CA  1 
ATOM   2942 C  C   . VAL A 1 371 ? 22.446 35.577  45.642 1.00 16.18 ? 371  VAL A C   1 
ATOM   2943 O  O   . VAL A 1 371 ? 21.892 34.521  45.327 1.00 15.22 ? 371  VAL A O   1 
ATOM   2944 C  CB  . VAL A 1 371 ? 23.775 35.774  47.761 1.00 18.48 ? 371  VAL A CB  1 
ATOM   2945 C  CG1 . VAL A 1 371 ? 22.666 34.899  48.346 1.00 19.25 ? 371  VAL A CG1 1 
ATOM   2946 C  CG2 . VAL A 1 371 ? 25.110 35.411  48.392 1.00 18.22 ? 371  VAL A CG2 1 
ATOM   2947 N  N   . THR A 1 372 ? 21.865 36.759  45.496 1.00 14.88 ? 372  THR A N   1 
ATOM   2948 C  CA  . THR A 1 372 ? 20.513 36.866  44.967 1.00 16.17 ? 372  THR A CA  1 
ATOM   2949 C  C   . THR A 1 372 ? 20.412 36.311  43.547 1.00 15.86 ? 372  THR A C   1 
ATOM   2950 O  O   . THR A 1 372 ? 19.483 35.570  43.225 1.00 15.59 ? 372  THR A O   1 
ATOM   2951 C  CB  . THR A 1 372 ? 20.050 38.325  45.004 1.00 18.47 ? 372  THR A CB  1 
ATOM   2952 O  OG1 . THR A 1 372 ? 20.083 38.786  46.362 1.00 16.62 ? 372  THR A OG1 1 
ATOM   2953 C  CG2 . THR A 1 372 ? 18.630 38.458  44.446 1.00 16.68 ? 372  THR A CG2 1 
ATOM   2954 N  N   . ASN A 1 373 ? 21.371 36.673  42.701 1.00 16.04 ? 373  ASN A N   1 
ATOM   2955 C  CA  . ASN A 1 373 ? 21.401 36.193  41.323 1.00 14.98 ? 373  ASN A CA  1 
ATOM   2956 C  C   . ASN A 1 373 ? 21.394 34.663  41.302 1.00 15.37 ? 373  ASN A C   1 
ATOM   2957 O  O   . ASN A 1 373 ? 20.601 34.040  40.586 1.00 12.61 ? 373  ASN A O   1 
ATOM   2958 C  CB  . ASN A 1 373 ? 22.644 36.760  40.621 1.00 14.49 ? 373  ASN A CB  1 
ATOM   2959 C  CG  . ASN A 1 373 ? 22.898 36.141  39.260 1.00 14.71 ? 373  ASN A CG  1 
ATOM   2960 O  OD1 . ASN A 1 373 ? 23.592 35.134  39.148 1.00 15.33 ? 373  ASN A OD1 1 
ATOM   2961 N  ND2 . ASN A 1 373 ? 22.338 36.746  38.216 1.00 13.59 ? 373  ASN A ND2 1 
ATOM   2962 N  N   . HIS A 1 374 ? 22.249 34.050  42.115 1.00 15.32 ? 374  HIS A N   1 
ATOM   2963 C  CA  . HIS A 1 374 ? 22.316 32.598  42.151 1.00 13.96 ? 374  HIS A CA  1 
ATOM   2964 C  C   . HIS A 1 374 ? 21.068 31.945  42.727 1.00 14.94 ? 374  HIS A C   1 
ATOM   2965 O  O   . HIS A 1 374 ? 20.691 30.851  42.298 1.00 15.16 ? 374  HIS A O   1 
ATOM   2966 C  CB  . HIS A 1 374 ? 23.576 32.143  42.895 1.00 13.78 ? 374  HIS A CB  1 
ATOM   2967 C  CG  . HIS A 1 374 ? 24.833 32.378  42.116 1.00 13.80 ? 374  HIS A CG  1 
ATOM   2968 N  ND1 . HIS A 1 374 ? 25.767 33.326  42.473 1.00 17.52 ? 374  HIS A ND1 1 
ATOM   2969 C  CD2 . HIS A 1 374 ? 25.264 31.849  40.946 1.00 11.13 ? 374  HIS A CD2 1 
ATOM   2970 C  CE1 . HIS A 1 374 ? 26.717 33.374  41.555 1.00 14.18 ? 374  HIS A CE1 1 
ATOM   2971 N  NE2 . HIS A 1 374 ? 26.435 32.488  40.618 1.00 16.07 ? 374  HIS A NE2 1 
ATOM   2972 N  N   . GLN A 1 375 ? 20.419 32.603  43.684 1.00 13.58 ? 375  GLN A N   1 
ATOM   2973 C  CA  . GLN A 1 375 ? 19.191 32.055  44.258 1.00 14.96 ? 375  GLN A CA  1 
ATOM   2974 C  C   . GLN A 1 375 ? 18.132 32.032  43.163 1.00 12.75 ? 375  GLN A C   1 
ATOM   2975 O  O   . GLN A 1 375 ? 17.376 31.073  43.031 1.00 13.26 ? 375  GLN A O   1 
ATOM   2976 C  CB  . GLN A 1 375 ? 18.682 32.925  45.417 1.00 19.28 ? 375  GLN A CB  1 
ATOM   2977 C  CG  . GLN A 1 375 ? 17.303 32.495  45.931 1.00 26.54 ? 375  GLN A CG  1 
ATOM   2978 C  CD  . GLN A 1 375 ? 16.542 33.611  46.631 1.00 30.13 ? 375  GLN A CD  1 
ATOM   2979 O  OE1 . GLN A 1 375 ? 16.258 34.658  46.042 1.00 31.47 ? 375  GLN A OE1 1 
ATOM   2980 N  NE2 . GLN A 1 375 ? 16.202 33.387  47.894 1.00 32.56 ? 375  GLN A NE2 1 
ATOM   2981 N  N   . ILE A 1 376 ? 18.081 33.105  42.379 1.00 12.17 ? 376  ILE A N   1 
ATOM   2982 C  CA  . ILE A 1 376 ? 17.115 33.205  41.290 1.00 11.17 ? 376  ILE A CA  1 
ATOM   2983 C  C   . ILE A 1 376 ? 17.312 32.088  40.263 1.00 11.47 ? 376  ILE A C   1 
ATOM   2984 O  O   . ILE A 1 376 ? 16.344 31.457  39.842 1.00 10.79 ? 376  ILE A O   1 
ATOM   2985 C  CB  . ILE A 1 376 ? 17.210 34.583  40.590 1.00 10.36 ? 376  ILE A CB  1 
ATOM   2986 C  CG1 . ILE A 1 376 ? 16.721 35.679  41.551 1.00 9.30  ? 376  ILE A CG1 1 
ATOM   2987 C  CG2 . ILE A 1 376 ? 16.370 34.583  39.307 1.00 6.76  ? 376  ILE A CG2 1 
ATOM   2988 C  CD1 . ILE A 1 376 ? 17.171 37.091  41.175 1.00 7.07  ? 376  ILE A CD1 1 
ATOM   2989 N  N   . TRP A 1 377 ? 18.554 31.829  39.859 1.00 10.04 ? 377  TRP A N   1 
ATOM   2990 C  CA  . TRP A 1 377 ? 18.774 30.765  38.882 1.00 10.69 ? 377  TRP A CA  1 
ATOM   2991 C  C   . TRP A 1 377 ? 18.526 29.387  39.480 1.00 11.06 ? 377  TRP A C   1 
ATOM   2992 O  O   . TRP A 1 377 ? 18.230 28.443  38.749 1.00 11.13 ? 377  TRP A O   1 
ATOM   2993 C  CB  . TRP A 1 377 ? 20.173 30.857  38.269 1.00 9.78  ? 377  TRP A CB  1 
ATOM   2994 C  CG  . TRP A 1 377 ? 20.296 32.015  37.323 1.00 8.57  ? 377  TRP A CG  1 
ATOM   2995 C  CD1 . TRP A 1 377 ? 21.237 32.999  37.355 1.00 10.45 ? 377  TRP A CD1 1 
ATOM   2996 C  CD2 . TRP A 1 377 ? 19.423 32.330  36.228 1.00 9.31  ? 377  TRP A CD2 1 
ATOM   2997 N  NE1 . TRP A 1 377 ? 21.008 33.913  36.350 1.00 9.92  ? 377  TRP A NE1 1 
ATOM   2998 C  CE2 . TRP A 1 377 ? 19.899 33.526  35.644 1.00 10.67 ? 377  TRP A CE2 1 
ATOM   2999 C  CE3 . TRP A 1 377 ? 18.283 31.719  35.684 1.00 9.15  ? 377  TRP A CE3 1 
ATOM   3000 C  CZ2 . TRP A 1 377 ? 19.274 34.126  34.542 1.00 11.25 ? 377  TRP A CZ2 1 
ATOM   3001 C  CZ3 . TRP A 1 377 ? 17.658 32.318  34.587 1.00 10.78 ? 377  TRP A CZ3 1 
ATOM   3002 C  CH2 . TRP A 1 377 ? 18.159 33.510  34.030 1.00 10.55 ? 377  TRP A CH2 1 
ATOM   3003 N  N   . SER A 1 378 ? 18.631 29.275  40.805 1.00 12.51 ? 378  SER A N   1 
ATOM   3004 C  CA  . SER A 1 378 ? 18.365 28.009  41.487 1.00 13.06 ? 378  SER A CA  1 
ATOM   3005 C  C   . SER A 1 378 ? 16.865 27.750  41.419 1.00 12.86 ? 378  SER A C   1 
ATOM   3006 O  O   . SER A 1 378 ? 16.430 26.637  41.135 1.00 13.83 ? 378  SER A O   1 
ATOM   3007 C  CB  . SER A 1 378 ? 18.793 28.070  42.960 1.00 16.38 ? 378  SER A CB  1 
ATOM   3008 O  OG  . SER A 1 378 ? 20.205 28.106  43.076 1.00 23.07 ? 378  SER A OG  1 
ATOM   3009 N  N   . GLU A 1 379 ? 16.078 28.783  41.702 1.00 12.95 ? 379  GLU A N   1 
ATOM   3010 C  CA  . GLU A 1 379 ? 14.623 28.660  41.656 1.00 13.94 ? 379  GLU A CA  1 
ATOM   3011 C  C   . GLU A 1 379 ? 14.211 28.446  40.207 1.00 11.95 ? 379  GLU A C   1 
ATOM   3012 O  O   . GLU A 1 379 ? 13.248 27.739  39.911 1.00 13.17 ? 379  GLU A O   1 
ATOM   3013 C  CB  . GLU A 1 379 ? 13.950 29.928  42.189 1.00 12.65 ? 379  GLU A CB  1 
ATOM   3014 C  CG  . GLU A 1 379 ? 14.294 30.277  43.631 1.00 14.81 ? 379  GLU A CG  1 
ATOM   3015 C  CD  . GLU A 1 379 ? 13.542 31.499  44.126 1.00 15.84 ? 379  GLU A CD  1 
ATOM   3016 O  OE1 . GLU A 1 379 ? 13.123 32.323  43.281 1.00 16.93 ? 379  GLU A OE1 1 
ATOM   3017 O  OE2 . GLU A 1 379 ? 13.379 31.642  45.355 1.00 14.35 ? 379  GLU A OE2 1 
ATOM   3018 N  N   . PHE A 1 380 ? 14.949 29.068  39.298 1.00 12.42 ? 380  PHE A N   1 
ATOM   3019 C  CA  . PHE A 1 380 ? 14.656 28.931  37.876 1.00 13.45 ? 380  PHE A CA  1 
ATOM   3020 C  C   . PHE A 1 380 ? 14.815 27.470  37.451 1.00 12.87 ? 380  PHE A C   1 
ATOM   3021 O  O   . PHE A 1 380 ? 13.973 26.928  36.730 1.00 12.98 ? 380  PHE A O   1 
ATOM   3022 C  CB  . PHE A 1 380 ? 15.597 29.819  37.052 1.00 11.94 ? 380  PHE A CB  1 
ATOM   3023 C  CG  . PHE A 1 380 ? 15.347 29.756  35.567 1.00 12.77 ? 380  PHE A CG  1 
ATOM   3024 C  CD1 . PHE A 1 380 ? 14.350 30.534  34.980 1.00 11.83 ? 380  PHE A CD1 1 
ATOM   3025 C  CD2 . PHE A 1 380 ? 16.091 28.897  34.761 1.00 10.47 ? 380  PHE A CD2 1 
ATOM   3026 C  CE1 . PHE A 1 380 ? 14.099 30.459  33.610 1.00 14.49 ? 380  PHE A CE1 1 
ATOM   3027 C  CE2 . PHE A 1 380 ? 15.850 28.811  33.386 1.00 13.06 ? 380  PHE A CE2 1 
ATOM   3028 C  CZ  . PHE A 1 380 ? 14.851 29.592  32.808 1.00 13.02 ? 380  PHE A CZ  1 
ATOM   3029 N  N   . ARG A 1 381 ? 15.892 26.828  37.897 1.00 12.66 ? 381  ARG A N   1 
ATOM   3030 C  CA  . ARG A 1 381 ? 16.117 25.435  37.534 1.00 12.38 ? 381  ARG A CA  1 
ATOM   3031 C  C   . ARG A 1 381 ? 14.971 24.567  38.045 1.00 13.30 ? 381  ARG A C   1 
ATOM   3032 O  O   . ARG A 1 381 ? 14.461 23.707  37.317 1.00 11.78 ? 381  ARG A O   1 
ATOM   3033 C  CB  . ARG A 1 381 ? 17.445 24.922  38.105 1.00 12.36 ? 381  ARG A CB  1 
ATOM   3034 C  CG  . ARG A 1 381 ? 17.809 23.543  37.584 1.00 12.92 ? 381  ARG A CG  1 
ATOM   3035 C  CD  . ARG A 1 381 ? 19.025 22.943  38.279 1.00 12.69 ? 381  ARG A CD  1 
ATOM   3036 N  NE  . ARG A 1 381 ? 19.328 21.624  37.729 1.00 10.12 ? 381  ARG A NE  1 
ATOM   3037 C  CZ  . ARG A 1 381 ? 19.944 21.419  36.568 1.00 10.97 ? 381  ARG A CZ  1 
ATOM   3038 N  NH1 . ARG A 1 381 ? 20.165 20.182  36.139 1.00 12.76 ? 381  ARG A NH1 1 
ATOM   3039 N  NH2 . ARG A 1 381 ? 20.366 22.448  35.846 1.00 10.81 ? 381  ARG A NH2 1 
ATOM   3040 N  N   . ASN A 1 382 ? 14.557 24.793  39.292 1.00 13.58 ? 382  ASN A N   1 
ATOM   3041 C  CA  . ASN A 1 382 ? 13.462 24.009  39.866 1.00 16.59 ? 382  ASN A CA  1 
ATOM   3042 C  C   . ASN A 1 382 ? 12.182 24.151  39.053 1.00 14.61 ? 382  ASN A C   1 
ATOM   3043 O  O   . ASN A 1 382 ? 11.476 23.172  38.814 1.00 17.47 ? 382  ASN A O   1 
ATOM   3044 C  CB  . ASN A 1 382 ? 13.181 24.431  41.314 1.00 19.90 ? 382  ASN A CB  1 
ATOM   3045 C  CG  . ASN A 1 382 ? 14.350 24.168  42.240 1.00 22.85 ? 382  ASN A CG  1 
ATOM   3046 O  OD1 . ASN A 1 382 ? 15.172 23.288  41.990 1.00 24.18 ? 382  ASN A OD1 1 
ATOM   3047 N  ND2 . ASN A 1 382 ? 14.417 24.922  43.331 1.00 26.46 ? 382  ASN A ND2 1 
ATOM   3048 N  N   . ALA A 1 383 ? 11.875 25.375  38.637 1.00 14.27 ? 383  ALA A N   1 
ATOM   3049 C  CA  . ALA A 1 383 ? 10.676 25.638  37.843 1.00 14.04 ? 383  ALA A CA  1 
ATOM   3050 C  C   . ALA A 1 383 ? 10.737 24.910  36.497 1.00 13.83 ? 383  ALA A C   1 
ATOM   3051 O  O   . ALA A 1 383 ? 9.812  24.189  36.124 1.00 13.99 ? 383  ALA A O   1 
ATOM   3052 C  CB  . ALA A 1 383 ? 10.524 27.141  37.618 1.00 13.12 ? 383  ALA A CB  1 
ATOM   3053 N  N   . VAL A 1 384 ? 11.840 25.100  35.780 1.00 13.72 ? 384  VAL A N   1 
ATOM   3054 C  CA  . VAL A 1 384 ? 12.042 24.482  34.474 1.00 13.28 ? 384  VAL A CA  1 
ATOM   3055 C  C   . VAL A 1 384 ? 12.077 22.954  34.523 1.00 15.55 ? 384  VAL A C   1 
ATOM   3056 O  O   . VAL A 1 384 ? 11.312 22.289  33.821 1.00 14.47 ? 384  VAL A O   1 
ATOM   3057 C  CB  . VAL A 1 384 ? 13.348 25.008  33.826 1.00 13.81 ? 384  VAL A CB  1 
ATOM   3058 C  CG1 . VAL A 1 384 ? 13.706 24.186  32.600 1.00 12.22 ? 384  VAL A CG1 1 
ATOM   3059 C  CG2 . VAL A 1 384 ? 13.173 26.472  33.438 1.00 9.87  ? 384  VAL A CG2 1 
ATOM   3060 N  N   . LYS A 1 385 ? 12.955 22.400  35.355 1.00 14.09 ? 385  LYS A N   1 
ATOM   3061 C  CA  . LYS A 1 385 ? 13.085 20.956  35.467 1.00 15.18 ? 385  LYS A CA  1 
ATOM   3062 C  C   . LYS A 1 385 ? 11.805 20.321  36.001 1.00 17.12 ? 385  LYS A C   1 
ATOM   3063 O  O   . LYS A 1 385 ? 11.530 19.147  35.744 1.00 15.95 ? 385  LYS A O   1 
ATOM   3064 C  CB  . LYS A 1 385 ? 14.278 20.604  36.366 1.00 15.40 ? 385  LYS A CB  1 
ATOM   3065 C  CG  . LYS A 1 385 ? 15.607 21.186  35.868 1.00 13.72 ? 385  LYS A CG  1 
ATOM   3066 C  CD  . LYS A 1 385 ? 15.994 20.639  34.485 1.00 13.30 ? 385  LYS A CD  1 
ATOM   3067 C  CE  . LYS A 1 385 ? 17.347 21.207  34.028 1.00 14.85 ? 385  LYS A CE  1 
ATOM   3068 N  NZ  . LYS A 1 385 ? 17.910 20.482  32.837 1.00 13.18 ? 385  LYS A NZ  1 
ATOM   3069 N  N   . GLY A 1 386 ? 11.022 21.106  36.735 1.00 16.82 ? 386  GLY A N   1 
ATOM   3070 C  CA  . GLY A 1 386 ? 9.771  20.606  37.275 1.00 17.20 ? 386  GLY A CA  1 
ATOM   3071 C  C   . GLY A 1 386 ? 8.767  20.360  36.162 1.00 17.73 ? 386  GLY A C   1 
ATOM   3072 O  O   . GLY A 1 386 ? 7.933  19.465  36.252 1.00 16.96 ? 386  GLY A O   1 
ATOM   3073 N  N   . VAL A 1 387 ? 8.847  21.168  35.110 1.00 17.03 ? 387  VAL A N   1 
ATOM   3074 C  CA  . VAL A 1 387 ? 7.960  21.034  33.964 1.00 16.74 ? 387  VAL A CA  1 
ATOM   3075 C  C   . VAL A 1 387 ? 8.512  19.971  33.018 1.00 18.11 ? 387  VAL A C   1 
ATOM   3076 O  O   . VAL A 1 387 ? 7.767  19.148  32.482 1.00 17.51 ? 387  VAL A O   1 
ATOM   3077 C  CB  . VAL A 1 387 ? 7.839  22.375  33.203 1.00 19.13 ? 387  VAL A CB  1 
ATOM   3078 C  CG1 . VAL A 1 387 ? 7.201  22.151  31.843 1.00 19.19 ? 387  VAL A CG1 1 
ATOM   3079 C  CG2 . VAL A 1 387 ? 7.009  23.364  34.025 1.00 17.61 ? 387  VAL A CG2 1 
ATOM   3080 N  N   . ASN A 1 388 ? 9.828  19.983  32.831 1.00 15.90 ? 388  ASN A N   1 
ATOM   3081 C  CA  . ASN A 1 388 ? 10.482 19.032  31.942 1.00 16.80 ? 388  ASN A CA  1 
ATOM   3082 C  C   . ASN A 1 388 ? 11.927 18.822  32.386 1.00 16.29 ? 388  ASN A C   1 
ATOM   3083 O  O   . ASN A 1 388 ? 12.796 19.657  32.115 1.00 15.37 ? 388  ASN A O   1 
ATOM   3084 C  CB  . ASN A 1 388 ? 10.451 19.566  30.504 1.00 15.55 ? 388  ASN A CB  1 
ATOM   3085 C  CG  . ASN A 1 388 ? 11.118 18.627  29.515 1.00 16.50 ? 388  ASN A CG  1 
ATOM   3086 O  OD1 . ASN A 1 388 ? 11.757 17.653  29.903 1.00 16.68 ? 388  ASN A OD1 1 
ATOM   3087 N  ND2 . ASN A 1 388 ? 10.978 18.924  28.229 1.00 16.02 ? 388  ASN A ND2 1 
ATOM   3088 N  N   . SER A 1 389 ? 12.182 17.707  33.068 1.00 15.76 ? 389  SER A N   1 
ATOM   3089 C  CA  . SER A 1 389 ? 13.524 17.394  33.547 1.00 17.54 ? 389  SER A CA  1 
ATOM   3090 C  C   . SER A 1 389 ? 14.550 17.311  32.414 1.00 17.91 ? 389  SER A C   1 
ATOM   3091 O  O   . SER A 1 389 ? 15.755 17.375  32.660 1.00 18.72 ? 389  SER A O   1 
ATOM   3092 C  CB  . SER A 1 389 ? 13.503 16.075  34.327 1.00 19.84 ? 389  SER A CB  1 
ATOM   3093 O  OG  . SER A 1 389 ? 12.909 15.039  33.561 1.00 25.54 ? 389  SER A OG  1 
ATOM   3094 N  N   . ASN A 1 390 ? 14.077 17.168  31.178 1.00 17.60 ? 390  ASN A N   1 
ATOM   3095 C  CA  . ASN A 1 390 ? 14.975 17.084  30.028 1.00 18.32 ? 390  ASN A CA  1 
ATOM   3096 C  C   . ASN A 1 390 ? 15.061 18.371  29.219 1.00 16.55 ? 390  ASN A C   1 
ATOM   3097 O  O   . ASN A 1 390 ? 15.489 18.359  28.063 1.00 14.97 ? 390  ASN A O   1 
ATOM   3098 C  CB  . ASN A 1 390 ? 14.577 15.922  29.117 1.00 22.51 ? 390  ASN A CB  1 
ATOM   3099 C  CG  . ASN A 1 390 ? 14.907 14.581  29.728 1.00 26.97 ? 390  ASN A CG  1 
ATOM   3100 O  OD1 . ASN A 1 390 ? 16.066 14.299  30.046 1.00 29.29 ? 390  ASN A OD1 1 
ATOM   3101 N  ND2 . ASN A 1 390 ? 13.891 13.746  29.908 1.00 28.86 ? 390  ASN A ND2 1 
ATOM   3102 N  N   . ALA A 1 391 ? 14.649 19.477  29.832 1.00 14.55 ? 391  ALA A N   1 
ATOM   3103 C  CA  . ALA A 1 391 ? 14.724 20.777  29.191 1.00 13.54 ? 391  ALA A CA  1 
ATOM   3104 C  C   . ALA A 1 391 ? 16.099 21.337  29.564 1.00 13.31 ? 391  ALA A C   1 
ATOM   3105 O  O   . ALA A 1 391 ? 16.482 21.341  30.736 1.00 13.87 ? 391  ALA A O   1 
ATOM   3106 C  CB  . ALA A 1 391 ? 13.609 21.696  29.712 1.00 15.07 ? 391  ALA A CB  1 
ATOM   3107 N  N   . ALA A 1 392 ? 16.835 21.809  28.564 1.00 11.75 ? 392  ALA A N   1 
ATOM   3108 C  CA  . ALA A 1 392 ? 18.171 22.349  28.780 1.00 12.63 ? 392  ALA A CA  1 
ATOM   3109 C  C   . ALA A 1 392 ? 18.198 23.795  29.252 1.00 12.27 ? 392  ALA A C   1 
ATOM   3110 O  O   . ALA A 1 392 ? 17.361 24.610  28.865 1.00 11.57 ? 392  ALA A O   1 
ATOM   3111 C  CB  . ALA A 1 392 ? 18.990 22.218  27.499 1.00 12.89 ? 392  ALA A CB  1 
ATOM   3112 N  N   . ILE A 1 393 ? 19.180 24.106  30.092 1.00 11.49 ? 393  ILE A N   1 
ATOM   3113 C  CA  . ILE A 1 393 ? 19.357 25.456  30.595 1.00 10.82 ? 393  ILE A CA  1 
ATOM   3114 C  C   . ILE A 1 393 ? 20.804 25.865  30.351 1.00 11.15 ? 393  ILE A C   1 
ATOM   3115 O  O   . ILE A 1 393 ? 21.706 25.396  31.039 1.00 11.98 ? 393  ILE A O   1 
ATOM   3116 C  CB  . ILE A 1 393 ? 19.059 25.542  32.103 1.00 11.58 ? 393  ILE A CB  1 
ATOM   3117 C  CG1 . ILE A 1 393 ? 17.624 25.080  32.374 1.00 11.66 ? 393  ILE A CG1 1 
ATOM   3118 C  CG2 . ILE A 1 393 ? 19.289 26.967  32.595 1.00 9.28  ? 393  ILE A CG2 1 
ATOM   3119 C  CD1 . ILE A 1 393 ? 17.248 25.065  33.837 1.00 13.87 ? 393  ILE A CD1 1 
ATOM   3120 N  N   . ILE A 1 394 ? 21.018 26.743  29.376 1.00 11.85 ? 394  ILE A N   1 
ATOM   3121 C  CA  . ILE A 1 394 ? 22.366 27.201  29.034 1.00 13.08 ? 394  ILE A CA  1 
ATOM   3122 C  C   . ILE A 1 394 ? 22.492 28.705  29.245 1.00 13.57 ? 394  ILE A C   1 
ATOM   3123 O  O   . ILE A 1 394 ? 21.834 29.493  28.569 1.00 15.30 ? 394  ILE A O   1 
ATOM   3124 C  CB  . ILE A 1 394 ? 22.706 26.883  27.564 1.00 11.73 ? 394  ILE A CB  1 
ATOM   3125 C  CG1 . ILE A 1 394 ? 22.375 25.418  27.259 1.00 13.53 ? 394  ILE A CG1 1 
ATOM   3126 C  CG2 . ILE A 1 394 ? 24.190 27.163  27.301 1.00 11.20 ? 394  ILE A CG2 1 
ATOM   3127 C  CD1 . ILE A 1 394 ? 22.639 25.011  25.819 1.00 14.39 ? 394  ILE A CD1 1 
ATOM   3128 N  N   . GLY A 1 395 ? 23.356 29.107  30.169 1.00 13.64 ? 395  GLY A N   1 
ATOM   3129 C  CA  . GLY A 1 395 ? 23.503 30.523  30.442 1.00 14.66 ? 395  GLY A CA  1 
ATOM   3130 C  C   . GLY A 1 395 ? 24.572 31.237  29.639 1.00 14.62 ? 395  GLY A C   1 
ATOM   3131 O  O   . GLY A 1 395 ? 25.601 30.649  29.300 1.00 14.91 ? 395  GLY A O   1 
ATOM   3132 N  N   . GLN A 1 396 ? 24.328 32.503  29.313 1.00 14.98 ? 396  GLN A N   1 
ATOM   3133 C  CA  . GLN A 1 396 ? 25.333 33.272  28.586 1.00 17.04 ? 396  GLN A CA  1 
ATOM   3134 C  C   . GLN A 1 396 ? 26.332 33.788  29.607 1.00 16.19 ? 396  GLN A C   1 
ATOM   3135 O  O   . GLN A 1 396 ? 25.944 34.364  30.622 1.00 17.01 ? 396  GLN A O   1 
ATOM   3136 C  CB  . GLN A 1 396 ? 24.728 34.475  27.859 1.00 19.50 ? 396  GLN A CB  1 
ATOM   3137 C  CG  . GLN A 1 396 ? 25.818 35.389  27.278 1.00 26.93 ? 396  GLN A CG  1 
ATOM   3138 C  CD  . GLN A 1 396 ? 25.286 36.716  26.790 1.00 31.32 ? 396  GLN A CD  1 
ATOM   3139 O  OE1 . GLN A 1 396 ? 24.487 37.362  27.467 1.00 35.08 ? 396  GLN A OE1 1 
ATOM   3140 N  NE2 . GLN A 1 396 ? 25.744 37.144  25.619 1.00 32.28 ? 396  GLN A NE2 1 
ATOM   3141 N  N   . TYR A 1 397 ? 27.612 33.578  29.335 1.00 16.29 ? 397  TYR A N   1 
ATOM   3142 C  CA  . TYR A 1 397 ? 28.673 34.041  30.217 1.00 16.40 ? 397  TYR A CA  1 
ATOM   3143 C  C   . TYR A 1 397 ? 29.972 33.982  29.431 1.00 18.62 ? 397  TYR A C   1 
ATOM   3144 O  O   . TYR A 1 397 ? 30.231 33.001  28.740 1.00 20.75 ? 397  TYR A O   1 
ATOM   3145 C  CB  . TYR A 1 397 ? 28.781 33.160  31.464 1.00 14.94 ? 397  TYR A CB  1 
ATOM   3146 C  CG  . TYR A 1 397 ? 29.580 33.826  32.559 1.00 15.09 ? 397  TYR A CG  1 
ATOM   3147 C  CD1 . TYR A 1 397 ? 29.072 34.941  33.224 1.00 15.08 ? 397  TYR A CD1 1 
ATOM   3148 C  CD2 . TYR A 1 397 ? 30.855 33.381  32.898 1.00 13.17 ? 397  TYR A CD2 1 
ATOM   3149 C  CE1 . TYR A 1 397 ? 29.806 35.598  34.190 1.00 15.86 ? 397  TYR A CE1 1 
ATOM   3150 C  CE2 . TYR A 1 397 ? 31.604 34.036  33.874 1.00 16.14 ? 397  TYR A CE2 1 
ATOM   3151 C  CZ  . TYR A 1 397 ? 31.069 35.145  34.514 1.00 16.29 ? 397  TYR A CZ  1 
ATOM   3152 O  OH  . TYR A 1 397 ? 31.782 35.805  35.481 1.00 16.80 ? 397  TYR A OH  1 
ATOM   3153 N  N   . TRP A 1 398 ? 30.788 35.028  29.539 1.00 19.57 ? 398  TRP A N   1 
ATOM   3154 C  CA  . TRP A 1 398 ? 32.043 35.094  28.796 1.00 20.42 ? 398  TRP A CA  1 
ATOM   3155 C  C   . TRP A 1 398 ? 33.266 34.465  29.458 1.00 19.27 ? 398  TRP A C   1 
ATOM   3156 O  O   . TRP A 1 398 ? 34.234 34.133  28.772 1.00 19.76 ? 398  TRP A O   1 
ATOM   3157 C  CB  . TRP A 1 398 ? 32.365 36.551  28.436 1.00 21.62 ? 398  TRP A CB  1 
ATOM   3158 C  CG  . TRP A 1 398 ? 31.314 37.209  27.603 1.00 23.69 ? 398  TRP A CG  1 
ATOM   3159 C  CD1 . TRP A 1 398 ? 30.077 37.623  28.015 1.00 25.88 ? 398  TRP A CD1 1 
ATOM   3160 C  CD2 . TRP A 1 398 ? 31.397 37.524  26.208 1.00 25.83 ? 398  TRP A CD2 1 
ATOM   3161 N  NE1 . TRP A 1 398 ? 29.387 38.177  26.964 1.00 26.28 ? 398  TRP A NE1 1 
ATOM   3162 C  CE2 . TRP A 1 398 ? 30.173 38.129  25.842 1.00 25.97 ? 398  TRP A CE2 1 
ATOM   3163 C  CE3 . TRP A 1 398 ? 32.387 37.355  25.231 1.00 26.41 ? 398  TRP A CE3 1 
ATOM   3164 C  CZ2 . TRP A 1 398 ? 29.913 38.566  24.540 1.00 25.39 ? 398  TRP A CZ2 1 
ATOM   3165 C  CZ3 . TRP A 1 398 ? 32.128 37.789  23.936 1.00 26.21 ? 398  TRP A CZ3 1 
ATOM   3166 C  CH2 . TRP A 1 398 ? 30.899 38.388  23.604 1.00 26.41 ? 398  TRP A CH2 1 
ATOM   3167 N  N   . GLY A 1 399 ? 33.231 34.295  30.777 1.00 17.05 ? 399  GLY A N   1 
ATOM   3168 C  CA  . GLY A 1 399 ? 34.372 33.710  31.464 1.00 16.97 ? 399  GLY A CA  1 
ATOM   3169 C  C   . GLY A 1 399 ? 34.123 32.328  32.045 1.00 16.93 ? 399  GLY A C   1 
ATOM   3170 O  O   . GLY A 1 399 ? 33.460 31.492  31.426 1.00 16.02 ? 399  GLY A O   1 
ATOM   3171 N  N   . ASN A 1 400 ? 34.675 32.092  33.232 1.00 15.95 ? 400  ASN A N   1 
ATOM   3172 C  CA  . ASN A 1 400 ? 34.529 30.821  33.943 1.00 15.05 ? 400  ASN A CA  1 
ATOM   3173 C  C   . ASN A 1 400 ? 33.155 30.801  34.606 1.00 14.76 ? 400  ASN A C   1 
ATOM   3174 O  O   . ASN A 1 400 ? 32.938 31.485  35.600 1.00 15.14 ? 400  ASN A O   1 
ATOM   3175 C  CB  . ASN A 1 400 ? 35.638 30.692  34.996 1.00 15.94 ? 400  ASN A CB  1 
ATOM   3176 C  CG  . ASN A 1 400 ? 35.504 29.441  35.845 1.00 16.43 ? 400  ASN A CG  1 
ATOM   3177 O  OD1 . ASN A 1 400 ? 34.644 28.591  35.602 1.00 15.67 ? 400  ASN A OD1 1 
ATOM   3178 N  ND2 . ASN A 1 400 ? 36.363 29.320  36.850 1.00 16.72 ? 400  ASN A ND2 1 
ATOM   3179 N  N   . ALA A 1 401 ? 32.230 30.019  34.051 1.00 13.17 ? 401  ALA A N   1 
ATOM   3180 C  CA  . ALA A 1 401 ? 30.869 29.955  34.580 1.00 12.27 ? 401  ALA A CA  1 
ATOM   3181 C  C   . ALA A 1 401 ? 30.684 28.951  35.708 1.00 13.10 ? 401  ALA A C   1 
ATOM   3182 O  O   . ALA A 1 401 ? 29.564 28.518  35.988 1.00 11.71 ? 401  ALA A O   1 
ATOM   3183 C  CB  . ALA A 1 401 ? 29.878 29.656  33.446 1.00 11.75 ? 401  ALA A CB  1 
ATOM   3184 N  N   . ASN A 1 402 ? 31.781 28.590  36.361 1.00 11.14 ? 402  ASN A N   1 
ATOM   3185 C  CA  . ASN A 1 402 ? 31.733 27.650  37.470 1.00 10.76 ? 402  ASN A CA  1 
ATOM   3186 C  C   . ASN A 1 402 ? 30.684 28.026  38.533 1.00 11.42 ? 402  ASN A C   1 
ATOM   3187 O  O   . ASN A 1 402 ? 29.981 27.156  39.061 1.00 11.33 ? 402  ASN A O   1 
ATOM   3188 C  CB  . ASN A 1 402 ? 33.128 27.554  38.112 1.00 10.89 ? 402  ASN A CB  1 
ATOM   3189 C  CG  . ASN A 1 402 ? 33.153 26.650  39.325 1.00 12.78 ? 402  ASN A CG  1 
ATOM   3190 O  OD1 . ASN A 1 402 ? 32.624 26.998  40.378 1.00 12.16 ? 402  ASN A OD1 1 
ATOM   3191 N  ND2 . ASN A 1 402 ? 33.763 25.478  39.182 1.00 10.73 ? 402  ASN A ND2 1 
ATOM   3192 N  N   . PRO A 1 403 ? 30.553 29.326  38.855 1.00 11.79 ? 403  PRO A N   1 
ATOM   3193 C  CA  . PRO A 1 403 ? 29.578 29.764  39.867 1.00 13.02 ? 403  PRO A CA  1 
ATOM   3194 C  C   . PRO A 1 403 ? 28.098 29.452  39.588 1.00 13.57 ? 403  PRO A C   1 
ATOM   3195 O  O   . PRO A 1 403 ? 27.285 29.435  40.514 1.00 12.75 ? 403  PRO A O   1 
ATOM   3196 C  CB  . PRO A 1 403 ? 29.826 31.269  39.958 1.00 12.77 ? 403  PRO A CB  1 
ATOM   3197 C  CG  . PRO A 1 403 ? 31.269 31.409  39.576 1.00 13.55 ? 403  PRO A CG  1 
ATOM   3198 C  CD  . PRO A 1 403 ? 31.376 30.460  38.405 1.00 11.23 ? 403  PRO A CD  1 
ATOM   3199 N  N   . TRP A 1 404 ? 27.758 29.219  38.322 1.00 13.72 ? 404  TRP A N   1 
ATOM   3200 C  CA  . TRP A 1 404 ? 26.379 28.921  37.920 1.00 13.22 ? 404  TRP A CA  1 
ATOM   3201 C  C   . TRP A 1 404 ? 26.215 27.470  37.464 1.00 15.26 ? 404  TRP A C   1 
ATOM   3202 O  O   . TRP A 1 404 ? 25.154 27.089  36.953 1.00 14.00 ? 404  TRP A O   1 
ATOM   3203 C  CB  . TRP A 1 404 ? 25.963 29.833  36.758 1.00 14.00 ? 404  TRP A CB  1 
ATOM   3204 C  CG  . TRP A 1 404 ? 25.888 31.290  37.099 1.00 13.87 ? 404  TRP A CG  1 
ATOM   3205 C  CD1 . TRP A 1 404 ? 24.801 31.968  37.577 1.00 13.98 ? 404  TRP A CD1 1 
ATOM   3206 C  CD2 . TRP A 1 404 ? 26.948 32.249  37.002 1.00 14.64 ? 404  TRP A CD2 1 
ATOM   3207 N  NE1 . TRP A 1 404 ? 25.119 33.290  37.782 1.00 13.09 ? 404  TRP A NE1 1 
ATOM   3208 C  CE2 . TRP A 1 404 ? 26.431 33.489  37.438 1.00 13.91 ? 404  TRP A CE2 1 
ATOM   3209 C  CE3 . TRP A 1 404 ? 28.289 32.180  36.592 1.00 13.04 ? 404  TRP A CE3 1 
ATOM   3210 C  CZ2 . TRP A 1 404 ? 27.209 34.654  37.476 1.00 15.65 ? 404  TRP A CZ2 1 
ATOM   3211 C  CZ3 . TRP A 1 404 ? 29.061 33.337  36.630 1.00 14.30 ? 404  TRP A CZ3 1 
ATOM   3212 C  CH2 . TRP A 1 404 ? 28.517 34.557  37.070 1.00 14.41 ? 404  TRP A CH2 1 
ATOM   3213 N  N   . THR A 1 405 ? 27.256 26.660  37.641 1.00 12.86 ? 405  THR A N   1 
ATOM   3214 C  CA  . THR A 1 405 ? 27.191 25.271  37.201 1.00 12.76 ? 405  THR A CA  1 
ATOM   3215 C  C   . THR A 1 405 ? 27.706 24.218  38.177 1.00 13.41 ? 405  THR A C   1 
ATOM   3216 O  O   . THR A 1 405 ? 27.104 23.152  38.318 1.00 14.58 ? 405  THR A O   1 
ATOM   3217 C  CB  . THR A 1 405 ? 27.982 25.080  35.880 1.00 14.11 ? 405  THR A CB  1 
ATOM   3218 O  OG1 . THR A 1 405 ? 29.303 25.614  36.043 1.00 12.40 ? 405  THR A OG1 1 
ATOM   3219 C  CG2 . THR A 1 405 ? 27.292 25.782  34.716 1.00 14.10 ? 405  THR A CG2 1 
ATOM   3220 N  N   . ALA A 1 406 ? 28.810 24.524  38.854 1.00 13.93 ? 406  ALA A N   1 
ATOM   3221 C  CA  . ALA A 1 406 ? 29.468 23.576  39.754 1.00 12.99 ? 406  ALA A CA  1 
ATOM   3222 C  C   . ALA A 1 406 ? 28.787 23.114  41.045 1.00 14.73 ? 406  ALA A C   1 
ATOM   3223 O  O   . ALA A 1 406 ? 29.391 22.373  41.822 1.00 12.87 ? 406  ALA A O   1 
ATOM   3224 C  CB  . ALA A 1 406 ? 30.880 24.076  40.066 1.00 13.88 ? 406  ALA A CB  1 
ATOM   3225 N  N   . GLN A 1 407 ? 27.553 23.541  41.289 1.00 14.77 ? 407  GLN A N   1 
ATOM   3226 C  CA  . GLN A 1 407 ? 26.837 23.081  42.474 1.00 16.50 ? 407  GLN A CA  1 
ATOM   3227 C  C   . GLN A 1 407 ? 25.602 22.300  42.031 1.00 15.93 ? 407  GLN A C   1 
ATOM   3228 O  O   . GLN A 1 407 ? 24.793 21.859  42.850 1.00 14.94 ? 407  GLN A O   1 
ATOM   3229 C  CB  . GLN A 1 407 ? 26.457 24.257  43.374 1.00 18.95 ? 407  GLN A CB  1 
ATOM   3230 C  CG  . GLN A 1 407 ? 27.682 24.927  44.001 1.00 25.95 ? 407  GLN A CG  1 
ATOM   3231 C  CD  . GLN A 1 407 ? 27.326 26.005  45.006 1.00 29.66 ? 407  GLN A CD  1 
ATOM   3232 O  OE1 . GLN A 1 407 ? 26.864 25.716  46.111 1.00 34.75 ? 407  GLN A OE1 1 
ATOM   3233 N  NE2 . GLN A 1 407 ? 27.538 27.259  44.626 1.00 32.19 ? 407  GLN A NE2 1 
ATOM   3234 N  N   . GLY A 1 408 ? 25.482 22.130  40.716 1.00 14.31 ? 408  GLY A N   1 
ATOM   3235 C  CA  . GLY A 1 408 ? 24.381 21.384  40.134 1.00 14.56 ? 408  GLY A CA  1 
ATOM   3236 C  C   . GLY A 1 408 ? 22.982 21.885  40.427 1.00 14.10 ? 408  GLY A C   1 
ATOM   3237 O  O   . GLY A 1 408 ? 22.014 21.151  40.230 1.00 16.76 ? 408  GLY A O   1 
ATOM   3238 N  N   . ASN A 1 409 ? 22.857 23.129  40.873 1.00 12.43 ? 409  ASN A N   1 
ATOM   3239 C  CA  . ASN A 1 409 ? 21.546 23.674  41.202 1.00 12.26 ? 409  ASN A CA  1 
ATOM   3240 C  C   . ASN A 1 409 ? 21.105 24.844  40.336 1.00 11.45 ? 409  ASN A C   1 
ATOM   3241 O  O   . ASN A 1 409 ? 20.080 25.464  40.614 1.00 9.81  ? 409  ASN A O   1 
ATOM   3242 C  CB  . ASN A 1 409 ? 21.501 24.092  42.675 1.00 13.41 ? 409  ASN A CB  1 
ATOM   3243 C  CG  . ASN A 1 409 ? 22.527 25.164  43.020 1.00 15.25 ? 409  ASN A CG  1 
ATOM   3244 O  OD1 . ASN A 1 409 ? 22.573 25.641  44.155 1.00 20.88 ? 409  ASN A OD1 1 
ATOM   3245 N  ND2 . ASN A 1 409 ? 23.350 25.545  42.049 1.00 10.84 ? 409  ASN A ND2 1 
ATOM   3246 N  N   . GLN A 1 410 ? 21.870 25.156  39.292 1.00 10.94 ? 410  GLN A N   1 
ATOM   3247 C  CA  . GLN A 1 410 ? 21.502 26.267  38.424 1.00 11.03 ? 410  GLN A CA  1 
ATOM   3248 C  C   . GLN A 1 410 ? 21.461 25.915  36.934 1.00 10.97 ? 410  GLN A C   1 
ATOM   3249 O  O   . GLN A 1 410 ? 20.479 25.331  36.476 1.00 12.26 ? 410  GLN A O   1 
ATOM   3250 C  CB  . GLN A 1 410 ? 22.436 27.450  38.704 1.00 11.07 ? 410  GLN A CB  1 
ATOM   3251 C  CG  . GLN A 1 410 ? 22.236 28.004  40.128 1.00 9.57  ? 410  GLN A CG  1 
ATOM   3252 C  CD  . GLN A 1 410 ? 23.322 28.962  40.546 1.00 11.81 ? 410  GLN A CD  1 
ATOM   3253 O  OE1 . GLN A 1 410 ? 23.503 30.022  39.941 1.00 11.18 ? 410  GLN A OE1 1 
ATOM   3254 N  NE2 . GLN A 1 410 ? 24.065 28.593  41.582 1.00 12.73 ? 410  GLN A NE2 1 
ATOM   3255 N  N   . TRP A 1 411 ? 22.510 26.231  36.176 1.00 9.63  ? 411  TRP A N   1 
ATOM   3256 C  CA  . TRP A 1 411 ? 22.497 25.913  34.743 1.00 12.21 ? 411  TRP A CA  1 
ATOM   3257 C  C   . TRP A 1 411 ? 23.094 24.540  34.447 1.00 12.85 ? 411  TRP A C   1 
ATOM   3258 O  O   . TRP A 1 411 ? 23.844 23.992  35.255 1.00 13.09 ? 411  TRP A O   1 
ATOM   3259 C  CB  . TRP A 1 411 ? 23.306 26.925  33.920 1.00 13.63 ? 411  TRP A CB  1 
ATOM   3260 C  CG  . TRP A 1 411 ? 23.146 28.372  34.257 1.00 13.25 ? 411  TRP A CG  1 
ATOM   3261 C  CD1 . TRP A 1 411 ? 22.083 28.974  34.874 1.00 13.34 ? 411  TRP A CD1 1 
ATOM   3262 C  CD2 . TRP A 1 411 ? 24.072 29.417  33.938 1.00 12.31 ? 411  TRP A CD2 1 
ATOM   3263 N  NE1 . TRP A 1 411 ? 22.295 30.333  34.957 1.00 13.19 ? 411  TRP A NE1 1 
ATOM   3264 C  CE2 . TRP A 1 411 ? 23.510 30.627  34.390 1.00 12.84 ? 411  TRP A CE2 1 
ATOM   3265 C  CE3 . TRP A 1 411 ? 25.328 29.444  33.311 1.00 10.40 ? 411  TRP A CE3 1 
ATOM   3266 C  CZ2 . TRP A 1 411 ? 24.160 31.858  34.234 1.00 14.79 ? 411  TRP A CZ2 1 
ATOM   3267 C  CZ3 . TRP A 1 411 ? 25.974 30.669  33.154 1.00 11.79 ? 411  TRP A CZ3 1 
ATOM   3268 C  CH2 . TRP A 1 411 ? 25.389 31.856  33.616 1.00 13.21 ? 411  TRP A CH2 1 
ATOM   3269 N  N   . ASP A 1 412 ? 22.759 23.993  33.282 1.00 12.27 ? 412  ASP A N   1 
ATOM   3270 C  CA  . ASP A 1 412 ? 23.315 22.716  32.847 1.00 12.72 ? 412  ASP A CA  1 
ATOM   3271 C  C   . ASP A 1 412 ? 24.657 23.004  32.173 1.00 12.80 ? 412  ASP A C   1 
ATOM   3272 O  O   . ASP A 1 412 ? 25.571 22.178  32.207 1.00 13.73 ? 412  ASP A O   1 
ATOM   3273 C  CB  . ASP A 1 412 ? 22.407 22.025  31.821 1.00 13.69 ? 412  ASP A CB  1 
ATOM   3274 C  CG  . ASP A 1 412 ? 21.081 21.586  32.407 1.00 16.12 ? 412  ASP A CG  1 
ATOM   3275 O  OD1 . ASP A 1 412 ? 21.087 20.995  33.512 1.00 16.66 ? 412  ASP A OD1 1 
ATOM   3276 O  OD2 . ASP A 1 412 ? 20.039 21.821  31.755 1.00 13.44 ? 412  ASP A OD2 1 
ATOM   3277 N  N   . ALA A 1 413 ? 24.759 24.174  31.544 1.00 10.11 ? 413  ALA A N   1 
ATOM   3278 C  CA  . ALA A 1 413 ? 25.981 24.563  30.846 1.00 11.32 ? 413  ALA A CA  1 
ATOM   3279 C  C   . ALA A 1 413 ? 25.995 26.050  30.527 1.00 11.33 ? 413  ALA A C   1 
ATOM   3280 O  O   . ALA A 1 413 ? 25.129 26.796  30.974 1.00 12.08 ? 413  ALA A O   1 
ATOM   3281 C  CB  . ALA A 1 413 ? 26.125 23.764  29.559 1.00 9.90  ? 413  ALA A CB  1 
ATOM   3282 N  N   . ALA A 1 414 ? 26.981 26.476  29.741 1.00 12.07 ? 414  ALA A N   1 
ATOM   3283 C  CA  . ALA A 1 414 ? 27.100 27.880  29.373 1.00 13.13 ? 414  ALA A CA  1 
ATOM   3284 C  C   . ALA A 1 414 ? 27.714 28.076  27.993 1.00 13.95 ? 414  ALA A C   1 
ATOM   3285 O  O   . ALA A 1 414 ? 28.243 27.139  27.387 1.00 15.21 ? 414  ALA A O   1 
ATOM   3286 C  CB  . ALA A 1 414 ? 27.946 28.609  30.406 1.00 12.96 ? 414  ALA A CB  1 
ATOM   3287 N  N   . THR A 1 415 ? 27.622 29.305  27.499 1.00 13.94 ? 415  THR A N   1 
ATOM   3288 C  CA  . THR A 1 415 ? 28.219 29.668  26.220 1.00 14.62 ? 415  THR A CA  1 
ATOM   3289 C  C   . THR A 1 415 ? 29.714 29.533  26.515 1.00 14.59 ? 415  THR A C   1 
ATOM   3290 O  O   . THR A 1 415 ? 30.254 30.241  27.371 1.00 15.22 ? 415  THR A O   1 
ATOM   3291 C  CB  . THR A 1 415 ? 27.887 31.120  25.859 1.00 14.44 ? 415  THR A CB  1 
ATOM   3292 O  OG1 . THR A 1 415 ? 28.181 31.960  26.978 1.00 15.32 ? 415  THR A OG1 1 
ATOM   3293 C  CG2 . THR A 1 415 ? 26.411 31.264  25.502 1.00 14.02 ? 415  THR A CG2 1 
ATOM   3294 N  N   . ASN A 1 416 ? 30.387 28.625  25.816 1.00 14.03 ? 416  ASN A N   1 
ATOM   3295 C  CA  . ASN A 1 416 ? 31.797 28.390  26.095 1.00 13.98 ? 416  ASN A CA  1 
ATOM   3296 C  C   . ASN A 1 416 ? 32.822 29.319  25.441 1.00 15.44 ? 416  ASN A C   1 
ATOM   3297 O  O   . ASN A 1 416 ? 33.733 28.850  24.754 1.00 15.39 ? 416  ASN A O   1 
ATOM   3298 C  CB  . ASN A 1 416 ? 32.145 26.937  25.763 1.00 12.21 ? 416  ASN A CB  1 
ATOM   3299 C  CG  . ASN A 1 416 ? 33.323 26.428  26.574 1.00 13.99 ? 416  ASN A CG  1 
ATOM   3300 O  OD1 . ASN A 1 416 ? 33.887 27.160  27.387 1.00 13.40 ? 416  ASN A OD1 1 
ATOM   3301 N  ND2 . ASN A 1 416 ? 33.694 25.165  26.363 1.00 10.39 ? 416  ASN A ND2 1 
ATOM   3302 N  N   . PHE A 1 417 ? 32.699 30.624  25.672 1.00 15.29 ? 417  PHE A N   1 
ATOM   3303 C  CA  . PHE A 1 417 ? 33.655 31.575  25.098 1.00 17.67 ? 417  PHE A CA  1 
ATOM   3304 C  C   . PHE A 1 417 ? 35.075 31.306  25.599 1.00 17.56 ? 417  PHE A C   1 
ATOM   3305 O  O   . PHE A 1 417 ? 36.014 31.177  24.813 1.00 15.83 ? 417  PHE A O   1 
ATOM   3306 C  CB  . PHE A 1 417 ? 33.302 33.021  25.468 1.00 16.32 ? 417  PHE A CB  1 
ATOM   3307 C  CG  . PHE A 1 417 ? 32.099 33.572  24.747 1.00 18.96 ? 417  PHE A CG  1 
ATOM   3308 C  CD1 . PHE A 1 417 ? 30.850 33.597  25.364 1.00 18.44 ? 417  PHE A CD1 1 
ATOM   3309 C  CD2 . PHE A 1 417 ? 32.226 34.106  23.465 1.00 19.07 ? 417  PHE A CD2 1 
ATOM   3310 C  CE1 . PHE A 1 417 ? 29.746 34.152  24.721 1.00 19.26 ? 417  PHE A CE1 1 
ATOM   3311 C  CE2 . PHE A 1 417 ? 31.128 34.663  22.811 1.00 17.05 ? 417  PHE A CE2 1 
ATOM   3312 C  CZ  . PHE A 1 417 ? 29.886 34.689  23.439 1.00 17.90 ? 417  PHE A CZ  1 
ATOM   3313 N  N   . ASP A 1 418 ? 35.208 31.215  26.919 1.00 18.15 ? 418  ASP A N   1 
ATOM   3314 C  CA  . ASP A 1 418 ? 36.495 31.016  27.579 1.00 16.79 ? 418  ASP A CA  1 
ATOM   3315 C  C   . ASP A 1 418 ? 37.129 29.628  27.434 1.00 17.57 ? 418  ASP A C   1 
ATOM   3316 O  O   . ASP A 1 418 ? 38.355 29.496  27.456 1.00 18.47 ? 418  ASP A O   1 
ATOM   3317 C  CB  . ASP A 1 418 ? 36.346 31.368  29.064 1.00 16.83 ? 418  ASP A CB  1 
ATOM   3318 C  CG  . ASP A 1 418 ? 37.681 31.447  29.789 1.00 17.91 ? 418  ASP A CG  1 
ATOM   3319 O  OD1 . ASP A 1 418 ? 38.578 32.169  29.308 1.00 19.27 ? 418  ASP A OD1 1 
ATOM   3320 O  OD2 . ASP A 1 418 ? 37.830 30.794  30.842 1.00 16.28 ? 418  ASP A OD2 1 
ATOM   3321 N  N   . GLY A 1 419 ? 36.311 28.595  27.280 1.00 15.94 ? 419  GLY A N   1 
ATOM   3322 C  CA  . GLY A 1 419 ? 36.868 27.258  27.162 1.00 13.82 ? 419  GLY A CA  1 
ATOM   3323 C  C   . GLY A 1 419 ? 36.945 26.689  25.758 1.00 14.40 ? 419  GLY A C   1 
ATOM   3324 O  O   . GLY A 1 419 ? 37.512 25.614  25.555 1.00 14.69 ? 419  GLY A O   1 
ATOM   3325 N  N   . PHE A 1 420 ? 36.391 27.407  24.787 1.00 15.62 ? 420  PHE A N   1 
ATOM   3326 C  CA  . PHE A 1 420 ? 36.382 26.934  23.412 1.00 16.12 ? 420  PHE A CA  1 
ATOM   3327 C  C   . PHE A 1 420 ? 36.640 28.029  22.375 1.00 17.86 ? 420  PHE A C   1 
ATOM   3328 O  O   . PHE A 1 420 ? 37.684 28.055  21.729 1.00 19.25 ? 420  PHE A O   1 
ATOM   3329 C  CB  . PHE A 1 420 ? 35.031 26.274  23.103 1.00 14.27 ? 420  PHE A CB  1 
ATOM   3330 C  CG  . PHE A 1 420 ? 34.959 25.644  21.738 1.00 14.93 ? 420  PHE A CG  1 
ATOM   3331 C  CD1 . PHE A 1 420 ? 35.512 24.387  21.507 1.00 14.84 ? 420  PHE A CD1 1 
ATOM   3332 C  CD2 . PHE A 1 420 ? 34.362 26.320  20.675 1.00 13.85 ? 420  PHE A CD2 1 
ATOM   3333 C  CE1 . PHE A 1 420 ? 35.474 23.810  20.235 1.00 14.90 ? 420  PHE A CE1 1 
ATOM   3334 C  CE2 . PHE A 1 420 ? 34.316 25.753  19.397 1.00 14.38 ? 420  PHE A CE2 1 
ATOM   3335 C  CZ  . PHE A 1 420 ? 34.875 24.494  19.178 1.00 13.34 ? 420  PHE A CZ  1 
ATOM   3336 N  N   . THR A 1 421 ? 35.676 28.931  22.223 1.00 19.40 ? 421  THR A N   1 
ATOM   3337 C  CA  . THR A 1 421 ? 35.768 29.995  21.232 1.00 18.58 ? 421  THR A CA  1 
ATOM   3338 C  C   . THR A 1 421 ? 37.065 30.790  21.232 1.00 19.50 ? 421  THR A C   1 
ATOM   3339 O  O   . THR A 1 421 ? 37.702 30.935  20.186 1.00 21.02 ? 421  THR A O   1 
ATOM   3340 C  CB  . THR A 1 421 ? 34.592 30.975  21.366 1.00 18.12 ? 421  THR A CB  1 
ATOM   3341 O  OG1 . THR A 1 421 ? 33.364 30.236  21.377 1.00 16.59 ? 421  THR A OG1 1 
ATOM   3342 C  CG2 . THR A 1 421 ? 34.576 31.952  20.185 1.00 15.91 ? 421  THR A CG2 1 
ATOM   3343 N  N   . GLN A 1 422 ? 37.461 31.303  22.391 1.00 18.22 ? 422  GLN A N   1 
ATOM   3344 C  CA  . GLN A 1 422 ? 38.678 32.098  22.474 1.00 19.23 ? 422  GLN A CA  1 
ATOM   3345 C  C   . GLN A 1 422 ? 39.955 31.299  22.192 1.00 20.09 ? 422  GLN A C   1 
ATOM   3346 O  O   . GLN A 1 422 ? 40.744 31.672  21.321 1.00 19.32 ? 422  GLN A O   1 
ATOM   3347 C  CB  . GLN A 1 422 ? 38.779 32.775  23.845 1.00 19.17 ? 422  GLN A CB  1 
ATOM   3348 C  CG  . GLN A 1 422 ? 39.840 33.871  23.923 1.00 18.65 ? 422  GLN A CG  1 
ATOM   3349 C  CD  . GLN A 1 422 ? 39.468 35.105  23.112 1.00 20.50 ? 422  GLN A CD  1 
ATOM   3350 O  OE1 . GLN A 1 422 ? 39.298 35.039  21.891 1.00 21.08 ? 422  GLN A OE1 1 
ATOM   3351 N  NE2 . GLN A 1 422 ? 39.336 36.236  23.791 1.00 18.74 ? 422  GLN A NE2 1 
ATOM   3352 N  N   . PRO A 1 423 ? 40.178 30.194  22.924 1.00 18.81 ? 423  PRO A N   1 
ATOM   3353 C  CA  . PRO A 1 423 ? 41.388 29.404  22.687 1.00 18.30 ? 423  PRO A CA  1 
ATOM   3354 C  C   . PRO A 1 423 ? 41.537 28.893  21.256 1.00 19.38 ? 423  PRO A C   1 
ATOM   3355 O  O   . PRO A 1 423 ? 42.638 28.900  20.710 1.00 18.19 ? 423  PRO A O   1 
ATOM   3356 C  CB  . PRO A 1 423 ? 41.285 28.281  23.727 1.00 17.45 ? 423  PRO A CB  1 
ATOM   3357 C  CG  . PRO A 1 423 ? 39.818 28.189  24.014 1.00 17.88 ? 423  PRO A CG  1 
ATOM   3358 C  CD  . PRO A 1 423 ? 39.390 29.624  24.032 1.00 18.54 ? 423  PRO A CD  1 
ATOM   3359 N  N   . VAL A 1 424 ? 40.430 28.465  20.652 1.00 20.53 ? 424  VAL A N   1 
ATOM   3360 C  CA  . VAL A 1 424 ? 40.448 27.972  19.279 1.00 20.57 ? 424  VAL A CA  1 
ATOM   3361 C  C   . VAL A 1 424 ? 40.799 29.098  18.307 1.00 24.10 ? 424  VAL A C   1 
ATOM   3362 O  O   . VAL A 1 424 ? 41.535 28.891  17.338 1.00 23.59 ? 424  VAL A O   1 
ATOM   3363 C  CB  . VAL A 1 424 ? 39.077 27.385  18.886 1.00 20.49 ? 424  VAL A CB  1 
ATOM   3364 C  CG1 . VAL A 1 424 ? 39.016 27.135  17.383 1.00 18.30 ? 424  VAL A CG1 1 
ATOM   3365 C  CG2 . VAL A 1 424 ? 38.842 26.092  19.641 1.00 16.49 ? 424  VAL A CG2 1 
ATOM   3366 N  N   . SER A 1 425 ? 40.277 30.291  18.576 1.00 23.61 ? 425  SER A N   1 
ATOM   3367 C  CA  . SER A 1 425 ? 40.527 31.445  17.721 1.00 25.21 ? 425  SER A CA  1 
ATOM   3368 C  C   . SER A 1 425 ? 42.001 31.841  17.738 1.00 24.88 ? 425  SER A C   1 
ATOM   3369 O  O   . SER A 1 425 ? 42.629 31.995  16.688 1.00 25.49 ? 425  SER A O   1 
ATOM   3370 C  CB  . SER A 1 425 ? 39.665 32.633  18.171 1.00 26.24 ? 425  SER A CB  1 
ATOM   3371 O  OG  . SER A 1 425 ? 39.746 33.713  17.250 1.00 26.70 ? 425  SER A OG  1 
ATOM   3372 N  N   . GLU A 1 426 ? 42.555 31.987  18.934 1.00 23.28 ? 426  GLU A N   1 
ATOM   3373 C  CA  . GLU A 1 426 ? 43.947 32.386  19.076 1.00 24.40 ? 426  GLU A CA  1 
ATOM   3374 C  C   . GLU A 1 426 ? 44.954 31.358  18.571 1.00 23.91 ? 426  GLU A C   1 
ATOM   3375 O  O   . GLU A 1 426 ? 46.021 31.725  18.075 1.00 23.64 ? 426  GLU A O   1 
ATOM   3376 C  CB  . GLU A 1 426 ? 44.235 32.742  20.533 1.00 21.73 ? 426  GLU A CB  1 
ATOM   3377 C  CG  . GLU A 1 426 ? 43.325 33.850  21.042 1.00 22.18 ? 426  GLU A CG  1 
ATOM   3378 C  CD  . GLU A 1 426 ? 43.766 34.419  22.367 1.00 21.88 ? 426  GLU A CD  1 
ATOM   3379 O  OE1 . GLU A 1 426 ? 43.065 35.315  22.881 1.00 22.27 ? 426  GLU A OE1 1 
ATOM   3380 O  OE2 . GLU A 1 426 ? 44.809 33.979  22.897 1.00 22.19 ? 426  GLU A OE2 1 
ATOM   3381 N  N   . TRP A 1 427 ? 44.623 30.076  18.685 1.00 22.14 ? 427  TRP A N   1 
ATOM   3382 C  CA  . TRP A 1 427 ? 45.533 29.037  18.218 1.00 22.57 ? 427  TRP A CA  1 
ATOM   3383 C  C   . TRP A 1 427 ? 45.559 28.964  16.693 1.00 23.67 ? 427  TRP A C   1 
ATOM   3384 O  O   . TRP A 1 427 ? 46.629 28.944  16.081 1.00 25.18 ? 427  TRP A O   1 
ATOM   3385 C  CB  . TRP A 1 427 ? 45.130 27.672  18.785 1.00 21.30 ? 427  TRP A CB  1 
ATOM   3386 C  CG  . TRP A 1 427 ? 46.083 26.552  18.423 1.00 19.58 ? 427  TRP A CG  1 
ATOM   3387 C  CD1 . TRP A 1 427 ? 47.425 26.499  18.683 1.00 18.56 ? 427  TRP A CD1 1 
ATOM   3388 C  CD2 . TRP A 1 427 ? 45.751 25.315  17.777 1.00 18.89 ? 427  TRP A CD2 1 
ATOM   3389 N  NE1 . TRP A 1 427 ? 47.946 25.304  18.245 1.00 19.06 ? 427  TRP A NE1 1 
ATOM   3390 C  CE2 . TRP A 1 427 ? 46.942 24.558  17.685 1.00 20.74 ? 427  TRP A CE2 1 
ATOM   3391 C  CE3 . TRP A 1 427 ? 44.562 24.771  17.270 1.00 19.07 ? 427  TRP A CE3 1 
ATOM   3392 C  CZ2 . TRP A 1 427 ? 46.978 23.280  17.105 1.00 20.20 ? 427  TRP A CZ2 1 
ATOM   3393 C  CZ3 . TRP A 1 427 ? 44.597 23.499  16.693 1.00 21.49 ? 427  TRP A CZ3 1 
ATOM   3394 C  CH2 . TRP A 1 427 ? 45.798 22.770  16.616 1.00 22.27 ? 427  TRP A CH2 1 
ATOM   3395 N  N   . ILE A 1 428 ? 44.379 28.945  16.083 1.00 23.10 ? 428  ILE A N   1 
ATOM   3396 C  CA  . ILE A 1 428 ? 44.265 28.834  14.628 1.00 23.96 ? 428  ILE A CA  1 
ATOM   3397 C  C   . ILE A 1 428 ? 44.386 30.131  13.823 1.00 26.52 ? 428  ILE A C   1 
ATOM   3398 O  O   . ILE A 1 428 ? 44.990 30.136  12.746 1.00 27.06 ? 428  ILE A O   1 
ATOM   3399 C  CB  . ILE A 1 428 ? 42.927 28.156  14.236 1.00 21.11 ? 428  ILE A CB  1 
ATOM   3400 C  CG1 . ILE A 1 428 ? 42.799 26.808  14.950 1.00 20.54 ? 428  ILE A CG1 1 
ATOM   3401 C  CG2 . ILE A 1 428 ? 42.862 27.956  12.732 1.00 20.27 ? 428  ILE A CG2 1 
ATOM   3402 C  CD1 . ILE A 1 428 ? 41.524 26.050  14.625 1.00 19.69 ? 428  ILE A CD1 1 
ATOM   3403 N  N   . THR A 1 429 ? 43.823 31.225  14.330 1.00 27.09 ? 429  THR A N   1 
ATOM   3404 C  CA  . THR A 1 429 ? 43.859 32.484  13.595 1.00 27.85 ? 429  THR A CA  1 
ATOM   3405 C  C   . THR A 1 429 ? 44.810 33.551  14.130 1.00 28.34 ? 429  THR A C   1 
ATOM   3406 O  O   . THR A 1 429 ? 44.991 34.589  13.496 1.00 29.53 ? 429  THR A O   1 
ATOM   3407 C  CB  . THR A 1 429 ? 42.453 33.108  13.512 1.00 27.64 ? 429  THR A CB  1 
ATOM   3408 O  OG1 . THR A 1 429 ? 42.068 33.596  14.804 1.00 27.38 ? 429  THR A OG1 1 
ATOM   3409 C  CG2 . THR A 1 429 ? 41.438 32.069  13.051 1.00 29.03 ? 429  THR A CG2 1 
ATOM   3410 N  N   . GLY A 1 430 ? 45.419 33.305  15.284 1.00 28.40 ? 430  GLY A N   1 
ATOM   3411 C  CA  . GLY A 1 430 ? 46.322 34.292  15.847 1.00 28.71 ? 430  GLY A CA  1 
ATOM   3412 C  C   . GLY A 1 430 ? 45.584 35.538  16.309 1.00 29.11 ? 430  GLY A C   1 
ATOM   3413 O  O   . GLY A 1 430 ? 46.199 36.558  16.631 1.00 28.43 ? 430  GLY A O   1 
ATOM   3414 N  N   . LYS A 1 431 ? 44.257 35.451  16.341 1.00 29.07 ? 431  LYS A N   1 
ATOM   3415 C  CA  . LYS A 1 431 ? 43.406 36.558  16.766 1.00 29.24 ? 431  LYS A CA  1 
ATOM   3416 C  C   . LYS A 1 431 ? 42.458 36.081  17.866 1.00 29.29 ? 431  LYS A C   1 
ATOM   3417 O  O   . LYS A 1 431 ? 42.236 34.880  18.025 1.00 25.89 ? 431  LYS A O   1 
ATOM   3418 C  CB  . LYS A 1 431 ? 42.552 37.046  15.594 1.00 29.77 ? 431  LYS A CB  1 
ATOM   3419 C  CG  . LYS A 1 431 ? 43.312 37.341  14.316 1.00 33.28 ? 431  LYS A CG  1 
ATOM   3420 C  CD  . LYS A 1 431 ? 44.178 38.578  14.450 1.00 33.42 ? 431  LYS A CD  1 
ATOM   3421 C  CE  . LYS A 1 431 ? 44.733 38.965  13.096 1.00 34.64 ? 431  LYS A CE  1 
ATOM   3422 N  NZ  . LYS A 1 431 ? 43.625 39.142  12.116 1.00 33.76 ? 431  LYS A NZ  1 
ATOM   3423 N  N   . ASP A 1 432 ? 41.905 37.019  18.629 1.00 29.56 ? 432  ASP A N   1 
ATOM   3424 C  CA  . ASP A 1 432 ? 40.938 36.653  19.656 1.00 29.81 ? 432  ASP A CA  1 
ATOM   3425 C  C   . ASP A 1 432 ? 39.598 36.801  18.944 1.00 29.52 ? 432  ASP A C   1 
ATOM   3426 O  O   . ASP A 1 432 ? 39.571 37.251  17.798 1.00 29.06 ? 432  ASP A O   1 
ATOM   3427 C  CB  . ASP A 1 432 ? 41.054 37.569  20.884 1.00 30.90 ? 432  ASP A CB  1 
ATOM   3428 C  CG  . ASP A 1 432 ? 40.833 39.034  20.563 1.00 31.63 ? 432  ASP A CG  1 
ATOM   3429 O  OD1 . ASP A 1 432 ? 41.201 39.868  21.415 1.00 33.32 ? 432  ASP A OD1 1 
ATOM   3430 O  OD2 . ASP A 1 432 ? 40.290 39.355  19.485 1.00 32.77 ? 432  ASP A OD2 1 
ATOM   3431 N  N   . TYR A 1 433 ? 38.492 36.428  19.580 1.00 29.66 ? 433  TYR A N   1 
ATOM   3432 C  CA  . TYR A 1 433 ? 37.210 36.527  18.890 1.00 29.78 ? 433  TYR A CA  1 
ATOM   3433 C  C   . TYR A 1 433 ? 36.777 37.944  18.527 1.00 30.73 ? 433  TYR A C   1 
ATOM   3434 O  O   . TYR A 1 433 ? 35.788 38.133  17.820 1.00 30.23 ? 433  TYR A O   1 
ATOM   3435 C  CB  . TYR A 1 433 ? 36.099 35.795  19.669 1.00 28.33 ? 433  TYR A CB  1 
ATOM   3436 C  CG  . TYR A 1 433 ? 35.996 36.107  21.144 1.00 27.15 ? 433  TYR A CG  1 
ATOM   3437 C  CD1 . TYR A 1 433 ? 35.623 37.374  21.590 1.00 27.19 ? 433  TYR A CD1 1 
ATOM   3438 C  CD2 . TYR A 1 433 ? 36.247 35.119  22.098 1.00 27.25 ? 433  TYR A CD2 1 
ATOM   3439 C  CE1 . TYR A 1 433 ? 35.501 37.650  22.952 1.00 26.47 ? 433  TYR A CE1 1 
ATOM   3440 C  CE2 . TYR A 1 433 ? 36.130 35.381  23.460 1.00 26.64 ? 433  TYR A CE2 1 
ATOM   3441 C  CZ  . TYR A 1 433 ? 35.756 36.649  23.881 1.00 27.49 ? 433  TYR A CZ  1 
ATOM   3442 O  OH  . TYR A 1 433 ? 35.639 36.915  25.224 1.00 25.33 ? 433  TYR A OH  1 
ATOM   3443 N  N   . GLN A 1 434 ? 37.530 38.936  18.992 1.00 32.44 ? 434  GLN A N   1 
ATOM   3444 C  CA  . GLN A 1 434 ? 37.231 40.332  18.678 1.00 35.35 ? 434  GLN A CA  1 
ATOM   3445 C  C   . GLN A 1 434 ? 38.024 40.733  17.435 1.00 35.36 ? 434  GLN A C   1 
ATOM   3446 O  O   . GLN A 1 434 ? 37.863 41.832  16.907 1.00 35.91 ? 434  GLN A O   1 
ATOM   3447 C  CB  . GLN A 1 434 ? 37.619 41.243  19.850 1.00 36.48 ? 434  GLN A CB  1 
ATOM   3448 C  CG  . GLN A 1 434 ? 36.767 41.068  21.096 1.00 39.82 ? 434  GLN A CG  1 
ATOM   3449 C  CD  . GLN A 1 434 ? 35.316 41.458  20.873 1.00 42.04 ? 434  GLN A CD  1 
ATOM   3450 O  OE1 . GLN A 1 434 ? 34.633 40.902  20.009 1.00 42.90 ? 434  GLN A OE1 1 
ATOM   3451 N  NE2 . GLN A 1 434 ? 34.837 42.420  21.655 1.00 43.98 ? 434  GLN A NE2 1 
ATOM   3452 N  N   . ASN A 1 435 ? 38.880 39.817  16.989 1.00 35.67 ? 435  ASN A N   1 
ATOM   3453 C  CA  . ASN A 1 435 ? 39.744 39.992  15.821 1.00 36.03 ? 435  ASN A CA  1 
ATOM   3454 C  C   . ASN A 1 435 ? 40.964 40.863  16.107 1.00 36.61 ? 435  ASN A C   1 
ATOM   3455 O  O   . ASN A 1 435 ? 41.413 41.619  15.247 1.00 37.95 ? 435  ASN A O   1 
ATOM   3456 C  CB  . ASN A 1 435 ? 38.970 40.577  14.633 1.00 35.35 ? 435  ASN A CB  1 
ATOM   3457 C  CG  . ASN A 1 435 ? 39.639 40.274  13.294 1.00 35.41 ? 435  ASN A CG  1 
ATOM   3458 O  OD1 . ASN A 1 435 ? 39.268 40.828  12.257 1.00 35.08 ? 435  ASN A OD1 1 
ATOM   3459 N  ND2 . ASN A 1 435 ? 40.623 39.381  13.314 1.00 32.72 ? 435  ASN A ND2 1 
ATOM   3460 N  N   . ASN A 1 436 ? 41.493 40.758  17.322 1.00 36.89 ? 436  ASN A N   1 
ATOM   3461 C  CA  . ASN A 1 436 ? 42.681 41.508  17.711 1.00 36.75 ? 436  ASN A CA  1 
ATOM   3462 C  C   . ASN A 1 436 ? 43.834 40.527  17.853 1.00 37.71 ? 436  ASN A C   1 
ATOM   3463 O  O   . ASN A 1 436 ? 43.653 39.421  18.368 1.00 37.14 ? 436  ASN A O   1 
ATOM   3464 C  CB  . ASN A 1 436 ? 42.463 42.231  19.042 1.00 38.34 ? 436  ASN A CB  1 
ATOM   3465 C  CG  . ASN A 1 436 ? 41.812 43.585  18.870 1.00 39.52 ? 436  ASN A CG  1 
ATOM   3466 O  OD1 . ASN A 1 436 ? 42.362 44.472  18.215 1.00 41.81 ? 436  ASN A OD1 1 
ATOM   3467 N  ND2 . ASN A 1 436 ? 40.636 43.754  19.459 1.00 39.27 ? 436  ASN A ND2 1 
ATOM   3468 N  N   . SER A 1 437 ? 45.014 40.929  17.393 1.00 36.23 ? 437  SER A N   1 
ATOM   3469 C  CA  . SER A 1 437 ? 46.188 40.069  17.472 1.00 35.89 ? 437  SER A CA  1 
ATOM   3470 C  C   . SER A 1 437 ? 46.273 39.403  18.832 1.00 34.48 ? 437  SER A C   1 
ATOM   3471 O  O   . SER A 1 437 ? 46.372 40.071  19.860 1.00 35.04 ? 437  SER A O   1 
ATOM   3472 C  CB  . SER A 1 437 ? 47.465 40.871  17.209 1.00 35.99 ? 437  SER A CB  1 
ATOM   3473 O  OG  . SER A 1 437 ? 47.471 41.399  15.894 1.00 37.43 ? 437  SER A OG  1 
ATOM   3474 N  N   . ALA A 1 438 ? 46.225 38.078  18.823 1.00 32.93 ? 438  ALA A N   1 
ATOM   3475 C  CA  . ALA A 1 438 ? 46.295 37.284  20.039 1.00 32.86 ? 438  ALA A CA  1 
ATOM   3476 C  C   . ALA A 1 438 ? 46.585 35.852  19.612 1.00 31.49 ? 438  ALA A C   1 
ATOM   3477 O  O   . ALA A 1 438 ? 45.686 35.133  19.172 1.00 31.69 ? 438  ALA A O   1 
ATOM   3478 C  CB  . ALA A 1 438 ? 44.967 37.357  20.793 1.00 32.61 ? 438  ALA A CB  1 
ATOM   3479 N  N   . SER A 1 439 ? 47.841 35.442  19.742 1.00 30.20 ? 439  SER A N   1 
ATOM   3480 C  CA  . SER A 1 439 ? 48.237 34.100  19.339 1.00 29.70 ? 439  SER A CA  1 
ATOM   3481 C  C   . SER A 1 439 ? 48.809 33.248  20.464 1.00 28.44 ? 439  SER A C   1 
ATOM   3482 O  O   . SER A 1 439 ? 49.478 33.749  21.369 1.00 29.68 ? 439  SER A O   1 
ATOM   3483 C  CB  . SER A 1 439 ? 49.257 34.187  18.200 1.00 30.13 ? 439  SER A CB  1 
ATOM   3484 O  OG  . SER A 1 439 ? 49.737 32.902  17.846 1.00 28.84 ? 439  SER A OG  1 
ATOM   3485 N  N   . ILE A 1 440 ? 48.543 31.949  20.393 1.00 27.06 ? 440  ILE A N   1 
ATOM   3486 C  CA  . ILE A 1 440 ? 49.038 31.011  21.386 1.00 25.53 ? 440  ILE A CA  1 
ATOM   3487 C  C   . ILE A 1 440 ? 49.626 29.804  20.676 1.00 24.86 ? 440  ILE A C   1 
ATOM   3488 O  O   . ILE A 1 440 ? 49.225 29.473  19.558 1.00 24.36 ? 440  ILE A O   1 
ATOM   3489 C  CB  . ILE A 1 440 ? 47.909 30.531  22.334 1.00 25.69 ? 440  ILE A CB  1 
ATOM   3490 C  CG1 . ILE A 1 440 ? 46.786 29.874  21.523 1.00 23.99 ? 440  ILE A CG1 1 
ATOM   3491 C  CG2 . ILE A 1 440 ? 47.367 31.708  23.140 1.00 24.99 ? 440  ILE A CG2 1 
ATOM   3492 C  CD1 . ILE A 1 440 ? 45.696 29.260  22.374 1.00 22.08 ? 440  ILE A CD1 1 
ATOM   3493 N  N   . SER A 1 441 ? 50.585 29.157  21.328 1.00 23.42 ? 441  SER A N   1 
ATOM   3494 C  CA  . SER A 1 441 ? 51.231 27.978  20.772 1.00 23.73 ? 441  SER A CA  1 
ATOM   3495 C  C   . SER A 1 441 ? 50.388 26.748  21.088 1.00 24.44 ? 441  SER A C   1 
ATOM   3496 O  O   . SER A 1 441 ? 49.397 26.831  21.817 1.00 24.62 ? 441  SER A O   1 
ATOM   3497 C  CB  . SER A 1 441 ? 52.621 27.803  21.381 1.00 24.41 ? 441  SER A CB  1 
ATOM   3498 O  OG  . SER A 1 441 ? 52.521 27.446  22.749 1.00 24.28 ? 441  SER A OG  1 
ATOM   3499 N  N   . THR A 1 442 ? 50.793 25.606  20.547 1.00 23.49 ? 442  THR A N   1 
ATOM   3500 C  CA  . THR A 1 442 ? 50.073 24.363  20.772 1.00 23.49 ? 442  THR A CA  1 
ATOM   3501 C  C   . THR A 1 442 ? 50.094 23.942  22.242 1.00 24.63 ? 442  THR A C   1 
ATOM   3502 O  O   . THR A 1 442 ? 49.065 23.542  22.790 1.00 23.46 ? 442  THR A O   1 
ATOM   3503 C  CB  . THR A 1 442 ? 50.654 23.238  19.901 1.00 24.04 ? 442  THR A CB  1 
ATOM   3504 O  OG1 . THR A 1 442 ? 50.549 23.615  18.521 1.00 25.18 ? 442  THR A OG1 1 
ATOM   3505 C  CG2 . THR A 1 442 ? 49.902 21.938  20.122 1.00 23.74 ? 442  THR A CG2 1 
ATOM   3506 N  N   . THR A 1 443 ? 51.254 24.034  22.888 1.00 24.00 ? 443  THR A N   1 
ATOM   3507 C  CA  . THR A 1 443 ? 51.344 23.655  24.296 1.00 23.23 ? 443  THR A CA  1 
ATOM   3508 C  C   . THR A 1 443 ? 50.452 24.548  25.155 1.00 23.41 ? 443  THR A C   1 
ATOM   3509 O  O   . THR A 1 443 ? 49.876 24.091  26.146 1.00 24.20 ? 443  THR A O   1 
ATOM   3510 C  CB  . THR A 1 443 ? 52.806 23.723  24.828 1.00 24.52 ? 443  THR A CB  1 
ATOM   3511 O  OG1 . THR A 1 443 ? 53.420 24.947  24.412 1.00 22.44 ? 443  THR A OG1 1 
ATOM   3512 C  CG2 . THR A 1 443 ? 53.621 22.539  24.314 1.00 24.43 ? 443  THR A CG2 1 
ATOM   3513 N  N   . GLN A 1 444 ? 50.325 25.814  24.767 1.00 22.73 ? 444  GLN A N   1 
ATOM   3514 C  CA  . GLN A 1 444 ? 49.491 26.761  25.502 1.00 22.72 ? 444  GLN A CA  1 
ATOM   3515 C  C   . GLN A 1 444 ? 48.024 26.445  25.252 1.00 22.73 ? 444  GLN A C   1 
ATOM   3516 O  O   . GLN A 1 444 ? 47.210 26.457  26.175 1.00 21.70 ? 444  GLN A O   1 
ATOM   3517 C  CB  . GLN A 1 444 ? 49.784 28.195  25.063 1.00 24.77 ? 444  GLN A CB  1 
ATOM   3518 C  CG  . GLN A 1 444 ? 51.224 28.627  25.272 1.00 28.41 ? 444  GLN A CG  1 
ATOM   3519 C  CD  . GLN A 1 444 ? 51.468 30.057  24.831 1.00 29.65 ? 444  GLN A CD  1 
ATOM   3520 O  OE1 . GLN A 1 444 ? 51.156 30.432  23.698 1.00 29.82 ? 444  GLN A OE1 1 
ATOM   3521 N  NE2 . GLN A 1 444 ? 52.033 30.865  25.726 1.00 32.16 ? 444  GLN A NE2 1 
ATOM   3522 N  N   . PHE A 1 445 ? 47.700 26.173  23.992 1.00 21.36 ? 445  PHE A N   1 
ATOM   3523 C  CA  . PHE A 1 445 ? 46.345 25.826  23.589 1.00 20.70 ? 445  PHE A CA  1 
ATOM   3524 C  C   . PHE A 1 445 ? 45.878 24.665  24.462 1.00 20.18 ? 445  PHE A C   1 
ATOM   3525 O  O   . PHE A 1 445 ? 44.853 24.748  25.135 1.00 19.20 ? 445  PHE A O   1 
ATOM   3526 C  CB  . PHE A 1 445 ? 46.346 25.403  22.117 1.00 20.94 ? 445  PHE A CB  1 
ATOM   3527 C  CG  . PHE A 1 445 ? 44.989 25.042  21.573 1.00 20.70 ? 445  PHE A CG  1 
ATOM   3528 C  CD1 . PHE A 1 445 ? 44.832 23.912  20.774 1.00 20.15 ? 445  PHE A CD1 1 
ATOM   3529 C  CD2 . PHE A 1 445 ? 43.878 25.846  21.823 1.00 20.16 ? 445  PHE A CD2 1 
ATOM   3530 C  CE1 . PHE A 1 445 ? 43.596 23.585  20.231 1.00 18.21 ? 445  PHE A CE1 1 
ATOM   3531 C  CE2 . PHE A 1 445 ? 42.630 25.526  21.279 1.00 19.01 ? 445  PHE A CE2 1 
ATOM   3532 C  CZ  . PHE A 1 445 ? 42.494 24.394  20.484 1.00 20.76 ? 445  PHE A CZ  1 
ATOM   3533 N  N   . ASP A 1 446 ? 46.653 23.586  24.454 1.00 20.34 ? 446  ASP A N   1 
ATOM   3534 C  CA  . ASP A 1 446 ? 46.327 22.401  25.237 1.00 19.66 ? 446  ASP A CA  1 
ATOM   3535 C  C   . ASP A 1 446 ? 46.181 22.680  26.731 1.00 19.43 ? 446  ASP A C   1 
ATOM   3536 O  O   . ASP A 1 446 ? 45.289 22.137  27.387 1.00 18.42 ? 446  ASP A O   1 
ATOM   3537 C  CB  . ASP A 1 446 ? 47.389 21.327  25.018 1.00 19.83 ? 446  ASP A CB  1 
ATOM   3538 C  CG  . ASP A 1 446 ? 47.213 20.149  25.942 1.00 21.01 ? 446  ASP A CG  1 
ATOM   3539 O  OD1 . ASP A 1 446 ? 47.990 20.047  26.913 1.00 20.56 ? 446  ASP A OD1 1 
ATOM   3540 O  OD2 . ASP A 1 446 ? 46.292 19.332  25.705 1.00 19.74 ? 446  ASP A OD2 1 
ATOM   3541 N  N   . SER A 1 447 ? 47.063 23.514  27.273 1.00 17.27 ? 447  SER A N   1 
ATOM   3542 C  CA  . SER A 1 447 ? 47.005 23.854  28.691 1.00 17.62 ? 447  SER A CA  1 
ATOM   3543 C  C   . SER A 1 447 ? 45.731 24.648  28.975 1.00 15.76 ? 447  SER A C   1 
ATOM   3544 O  O   . SER A 1 447 ? 45.034 24.409  29.963 1.00 14.77 ? 447  SER A O   1 
ATOM   3545 C  CB  . SER A 1 447 ? 48.231 24.683  29.084 1.00 18.14 ? 447  SER A CB  1 
ATOM   3546 O  OG  . SER A 1 447 ? 48.154 25.077  30.442 1.00 21.05 ? 447  SER A OG  1 
ATOM   3547 N  N   . TRP A 1 448 ? 45.439 25.595  28.092 1.00 15.15 ? 448  TRP A N   1 
ATOM   3548 C  CA  . TRP A 1 448 ? 44.255 26.440  28.201 1.00 15.90 ? 448  TRP A CA  1 
ATOM   3549 C  C   . TRP A 1 448 ? 42.994 25.566  28.248 1.00 17.03 ? 448  TRP A C   1 
ATOM   3550 O  O   . TRP A 1 448 ? 42.139 25.723  29.134 1.00 15.25 ? 448  TRP A O   1 
ATOM   3551 C  CB  . TRP A 1 448 ? 44.197 27.380  26.991 1.00 16.85 ? 448  TRP A CB  1 
ATOM   3552 C  CG  . TRP A 1 448 ? 43.146 28.462  27.050 1.00 16.90 ? 448  TRP A CG  1 
ATOM   3553 C  CD1 . TRP A 1 448 ? 41.886 28.363  27.565 1.00 17.82 ? 448  TRP A CD1 1 
ATOM   3554 C  CD2 . TRP A 1 448 ? 43.254 29.786  26.512 1.00 18.36 ? 448  TRP A CD2 1 
ATOM   3555 N  NE1 . TRP A 1 448 ? 41.202 29.540  27.379 1.00 19.52 ? 448  TRP A NE1 1 
ATOM   3556 C  CE2 . TRP A 1 448 ? 42.017 30.430  26.733 1.00 19.26 ? 448  TRP A CE2 1 
ATOM   3557 C  CE3 . TRP A 1 448 ? 44.278 30.490  25.858 1.00 19.72 ? 448  TRP A CE3 1 
ATOM   3558 C  CZ2 . TRP A 1 448 ? 41.772 31.748  26.324 1.00 20.69 ? 448  TRP A CZ2 1 
ATOM   3559 C  CZ3 . TRP A 1 448 ? 44.035 31.801  25.450 1.00 19.50 ? 448  TRP A CZ3 1 
ATOM   3560 C  CH2 . TRP A 1 448 ? 42.791 32.415  25.686 1.00 19.59 ? 448  TRP A CH2 1 
ATOM   3561 N  N   . LEU A 1 449 ? 42.889 24.645  27.293 1.00 14.45 ? 449  LEU A N   1 
ATOM   3562 C  CA  . LEU A 1 449 ? 41.740 23.751  27.204 1.00 14.89 ? 449  LEU A CA  1 
ATOM   3563 C  C   . LEU A 1 449 ? 41.561 22.887  28.444 1.00 16.03 ? 449  LEU A C   1 
ATOM   3564 O  O   . LEU A 1 449 ? 40.436 22.694  28.907 1.00 16.24 ? 449  LEU A O   1 
ATOM   3565 C  CB  . LEU A 1 449 ? 41.856 22.843  25.968 1.00 14.74 ? 449  LEU A CB  1 
ATOM   3566 C  CG  . LEU A 1 449 ? 41.815 23.491  24.577 1.00 12.75 ? 449  LEU A CG  1 
ATOM   3567 C  CD1 . LEU A 1 449 ? 42.115 22.430  23.521 1.00 15.94 ? 449  LEU A CD1 1 
ATOM   3568 C  CD2 . LEU A 1 449 ? 40.458 24.127  24.324 1.00 11.91 ? 449  LEU A CD2 1 
ATOM   3569 N  N   . ARG A 1 450 ? 42.662 22.364  28.980 1.00 15.67 ? 450  ARG A N   1 
ATOM   3570 C  CA  . ARG A 1 450 ? 42.588 21.515  30.166 1.00 16.12 ? 450  ARG A CA  1 
ATOM   3571 C  C   . ARG A 1 450 ? 42.121 22.328  31.368 1.00 17.27 ? 450  ARG A C   1 
ATOM   3572 O  O   . ARG A 1 450 ? 41.247 21.899  32.134 1.00 15.19 ? 450  ARG A O   1 
ATOM   3573 C  CB  . ARG A 1 450 ? 43.959 20.905  30.475 1.00 17.71 ? 450  ARG A CB  1 
ATOM   3574 C  CG  . ARG A 1 450 ? 43.928 19.826  31.546 1.00 18.07 ? 450  ARG A CG  1 
ATOM   3575 C  CD  . ARG A 1 450 ? 45.337 19.404  31.952 1.00 22.02 ? 450  ARG A CD  1 
ATOM   3576 N  NE  . ARG A 1 450 ? 46.066 20.502  32.584 1.00 26.25 ? 450  ARG A NE  1 
ATOM   3577 C  CZ  . ARG A 1 450 ? 47.110 21.129  32.046 1.00 26.67 ? 450  ARG A CZ  1 
ATOM   3578 N  NH1 . ARG A 1 450 ? 47.697 22.115  32.707 1.00 25.17 ? 450  ARG A NH1 1 
ATOM   3579 N  NH2 . ARG A 1 450 ? 47.574 20.769  30.856 1.00 24.04 ? 450  ARG A NH2 1 
ATOM   3580 N  N   . GLY A 1 451 ? 42.715 23.506  31.525 1.00 16.34 ? 451  GLY A N   1 
ATOM   3581 C  CA  . GLY A 1 451 ? 42.366 24.369  32.634 1.00 15.28 ? 451  GLY A CA  1 
ATOM   3582 C  C   . GLY A 1 451 ? 40.919 24.814  32.615 1.00 15.47 ? 451  GLY A C   1 
ATOM   3583 O  O   . GLY A 1 451 ? 40.317 24.987  33.671 1.00 16.51 ? 451  GLY A O   1 
ATOM   3584 N  N   . THR A 1 452 ? 40.350 25.001  31.428 1.00 15.10 ? 452  THR A N   1 
ATOM   3585 C  CA  . THR A 1 452 ? 38.965 25.430  31.350 1.00 14.25 ? 452  THR A CA  1 
ATOM   3586 C  C   . THR A 1 452 ? 37.993 24.270  31.515 1.00 14.73 ? 452  THR A C   1 
ATOM   3587 O  O   . THR A 1 452 ? 36.916 24.451  32.082 1.00 15.59 ? 452  THR A O   1 
ATOM   3588 C  CB  . THR A 1 452 ? 38.676 26.224  30.052 1.00 14.77 ? 452  THR A CB  1 
ATOM   3589 O  OG1 . THR A 1 452 ? 39.204 25.533  28.913 1.00 14.70 ? 452  THR A OG1 1 
ATOM   3590 C  CG2 . THR A 1 452 ? 39.311 27.616  30.145 1.00 14.11 ? 452  THR A CG2 1 
ATOM   3591 N  N   . ARG A 1 453 ? 38.355 23.079  31.039 1.00 14.89 ? 453  ARG A N   1 
ATOM   3592 C  CA  . ARG A 1 453 ? 37.472 21.930  31.240 1.00 13.96 ? 453  ARG A CA  1 
ATOM   3593 C  C   . ARG A 1 453 ? 37.442 21.650  32.748 1.00 13.56 ? 453  ARG A C   1 
ATOM   3594 O  O   . ARG A 1 453 ? 36.406 21.288  33.305 1.00 13.14 ? 453  ARG A O   1 
ATOM   3595 C  CB  . ARG A 1 453 ? 37.986 20.673  30.520 1.00 13.89 ? 453  ARG A CB  1 
ATOM   3596 C  CG  . ARG A 1 453 ? 37.936 20.704  28.991 1.00 13.27 ? 453  ARG A CG  1 
ATOM   3597 C  CD  . ARG A 1 453 ? 38.104 19.290  28.417 1.00 14.24 ? 453  ARG A CD  1 
ATOM   3598 N  NE  . ARG A 1 453 ? 39.311 18.625  28.910 1.00 13.00 ? 453  ARG A NE  1 
ATOM   3599 C  CZ  . ARG A 1 453 ? 40.536 18.827  28.430 1.00 14.31 ? 453  ARG A CZ  1 
ATOM   3600 N  NH1 . ARG A 1 453 ? 41.571 18.175  28.952 1.00 14.19 ? 453  ARG A NH1 1 
ATOM   3601 N  NH2 . ARG A 1 453 ? 40.727 19.665  27.419 1.00 13.95 ? 453  ARG A NH2 1 
ATOM   3602 N  N   . ALA A 1 454 ? 38.591 21.818  33.402 1.00 11.61 ? 454  ALA A N   1 
ATOM   3603 C  CA  . ALA A 1 454 ? 38.703 21.571  34.835 1.00 11.71 ? 454  ALA A CA  1 
ATOM   3604 C  C   . ALA A 1 454 ? 37.832 22.513  35.661 1.00 10.59 ? 454  ALA A C   1 
ATOM   3605 O  O   . ALA A 1 454 ? 37.607 22.266  36.842 1.00 11.06 ? 454  ALA A O   1 
ATOM   3606 C  CB  . ALA A 1 454 ? 40.170 21.680  35.285 1.00 12.25 ? 454  ALA A CB  1 
ATOM   3607 N  N   . ASN A 1 455 ? 37.353 23.595  35.048 1.00 11.87 ? 455  ASN A N   1 
ATOM   3608 C  CA  . ASN A 1 455 ? 36.483 24.540  35.755 1.00 12.34 ? 455  ASN A CA  1 
ATOM   3609 C  C   . ASN A 1 455 ? 35.089 23.953  35.928 1.00 12.99 ? 455  ASN A C   1 
ATOM   3610 O  O   . ASN A 1 455 ? 34.287 24.476  36.707 1.00 12.99 ? 455  ASN A O   1 
ATOM   3611 C  CB  . ASN A 1 455 ? 36.297 25.851  34.975 1.00 14.18 ? 455  ASN A CB  1 
ATOM   3612 C  CG  . ASN A 1 455 ? 37.527 26.732  34.978 1.00 15.83 ? 455  ASN A CG  1 
ATOM   3613 O  OD1 . ASN A 1 455 ? 38.322 26.714  35.915 1.00 17.05 ? 455  ASN A OD1 1 
ATOM   3614 N  ND2 . ASN A 1 455 ? 37.671 27.538  33.929 1.00 15.76 ? 455  ASN A ND2 1 
ATOM   3615 N  N   . TYR A 1 456 ? 34.794 22.871  35.212 1.00 12.19 ? 456  TYR A N   1 
ATOM   3616 C  CA  . TYR A 1 456 ? 33.445 22.315  35.263 1.00 12.23 ? 456  TYR A CA  1 
ATOM   3617 C  C   . TYR A 1 456 ? 33.266 20.831  35.550 1.00 12.03 ? 456  TYR A C   1 
ATOM   3618 O  O   . TYR A 1 456 ? 34.147 20.011  35.278 1.00 12.77 ? 456  TYR A O   1 
ATOM   3619 C  CB  . TYR A 1 456 ? 32.725 22.588  33.938 1.00 12.85 ? 456  TYR A CB  1 
ATOM   3620 C  CG  . TYR A 1 456 ? 32.748 24.017  33.456 1.00 10.37 ? 456  TYR A CG  1 
ATOM   3621 C  CD1 . TYR A 1 456 ? 33.581 24.406  32.403 1.00 11.66 ? 456  TYR A CD1 1 
ATOM   3622 C  CD2 . TYR A 1 456 ? 31.900 24.973  34.016 1.00 11.27 ? 456  TYR A CD2 1 
ATOM   3623 C  CE1 . TYR A 1 456 ? 33.562 25.711  31.915 1.00 9.87  ? 456  TYR A CE1 1 
ATOM   3624 C  CE2 . TYR A 1 456 ? 31.869 26.277  33.538 1.00 11.91 ? 456  TYR A CE2 1 
ATOM   3625 C  CZ  . TYR A 1 456 ? 32.698 26.641  32.486 1.00 12.80 ? 456  TYR A CZ  1 
ATOM   3626 O  OH  . TYR A 1 456 ? 32.633 27.924  31.994 1.00 11.28 ? 456  TYR A OH  1 
ATOM   3627 N  N   . PRO A 1 457 ? 32.096 20.470  36.101 1.00 11.49 ? 457  PRO A N   1 
ATOM   3628 C  CA  . PRO A 1 457 ? 31.785 19.072  36.405 1.00 11.88 ? 457  PRO A CA  1 
ATOM   3629 C  C   . PRO A 1 457 ? 31.800 18.409  35.018 1.00 12.44 ? 457  PRO A C   1 
ATOM   3630 O  O   . PRO A 1 457 ? 31.599 19.094  34.015 1.00 10.82 ? 457  PRO A O   1 
ATOM   3631 C  CB  . PRO A 1 457 ? 30.380 19.158  36.989 1.00 12.62 ? 457  PRO A CB  1 
ATOM   3632 C  CG  . PRO A 1 457 ? 30.380 20.503  37.674 1.00 10.95 ? 457  PRO A CG  1 
ATOM   3633 C  CD  . PRO A 1 457 ? 31.061 21.373  36.643 1.00 12.86 ? 457  PRO A CD  1 
ATOM   3634 N  N   . THR A 1 458 ? 32.028 17.104  34.947 1.00 11.15 ? 458  THR A N   1 
ATOM   3635 C  CA  . THR A 1 458 ? 32.092 16.443  33.650 1.00 11.84 ? 458  THR A CA  1 
ATOM   3636 C  C   . THR A 1 458 ? 30.823 16.557  32.800 1.00 12.60 ? 458  THR A C   1 
ATOM   3637 O  O   . THR A 1 458 ? 30.911 16.863  31.607 1.00 10.07 ? 458  THR A O   1 
ATOM   3638 C  CB  . THR A 1 458 ? 32.466 14.952  33.799 1.00 12.71 ? 458  THR A CB  1 
ATOM   3639 O  OG1 . THR A 1 458 ? 33.712 14.846  34.503 1.00 13.40 ? 458  THR A OG1 1 
ATOM   3640 C  CG2 . THR A 1 458 ? 32.620 14.300  32.428 1.00 11.88 ? 458  THR A CG2 1 
ATOM   3641 N  N   . ASN A 1 459 ? 29.652 16.313  33.393 1.00 11.68 ? 459  ASN A N   1 
ATOM   3642 C  CA  . ASN A 1 459 ? 28.423 16.400  32.613 1.00 13.19 ? 459  ASN A CA  1 
ATOM   3643 C  C   . ASN A 1 459 ? 28.208 17.812  32.065 1.00 13.92 ? 459  ASN A C   1 
ATOM   3644 O  O   . ASN A 1 459 ? 27.623 17.983  30.994 1.00 15.79 ? 459  ASN A O   1 
ATOM   3645 C  CB  . ASN A 1 459 ? 27.196 15.898  33.413 1.00 11.49 ? 459  ASN A CB  1 
ATOM   3646 C  CG  . ASN A 1 459 ? 26.948 16.661  34.713 1.00 14.67 ? 459  ASN A CG  1 
ATOM   3647 O  OD1 . ASN A 1 459 ? 25.907 16.474  35.357 1.00 13.63 ? 459  ASN A OD1 1 
ATOM   3648 N  ND2 . ASN A 1 459 ? 27.890 17.502  35.108 1.00 6.72  ? 459  ASN A ND2 1 
ATOM   3649 N  N   . VAL A 1 460 ? 28.704 18.817  32.782 1.00 12.54 ? 460  VAL A N   1 
ATOM   3650 C  CA  . VAL A 1 460 ? 28.590 20.198  32.321 1.00 12.62 ? 460  VAL A CA  1 
ATOM   3651 C  C   . VAL A 1 460 ? 29.532 20.386  31.126 1.00 12.95 ? 460  VAL A C   1 
ATOM   3652 O  O   . VAL A 1 460 ? 29.148 20.960  30.100 1.00 12.46 ? 460  VAL A O   1 
ATOM   3653 C  CB  . VAL A 1 460 ? 28.953 21.197  33.451 1.00 10.02 ? 460  VAL A CB  1 
ATOM   3654 C  CG1 . VAL A 1 460 ? 29.026 22.613  32.910 1.00 9.99  ? 460  VAL A CG1 1 
ATOM   3655 C  CG2 . VAL A 1 460 ? 27.896 21.127  34.552 1.00 9.13  ? 460  VAL A CG2 1 
ATOM   3656 N  N   . GLN A 1 461 ? 30.760 19.886  31.255 1.00 11.34 ? 461  GLN A N   1 
ATOM   3657 C  CA  . GLN A 1 461 ? 31.743 19.977  30.169 1.00 10.72 ? 461  GLN A CA  1 
ATOM   3658 C  C   . GLN A 1 461 ? 31.140 19.472  28.866 1.00 10.63 ? 461  GLN A C   1 
ATOM   3659 O  O   . GLN A 1 461 ? 31.214 20.134  27.835 1.00 12.49 ? 461  GLN A O   1 
ATOM   3660 C  CB  . GLN A 1 461 ? 32.967 19.106  30.466 1.00 9.99  ? 461  GLN A CB  1 
ATOM   3661 C  CG  . GLN A 1 461 ? 33.929 19.634  31.506 1.00 11.87 ? 461  GLN A CG  1 
ATOM   3662 C  CD  . GLN A 1 461 ? 35.058 18.657  31.760 1.00 12.23 ? 461  GLN A CD  1 
ATOM   3663 O  OE1 . GLN A 1 461 ? 35.605 18.067  30.824 1.00 14.55 ? 461  GLN A OE1 1 
ATOM   3664 N  NE2 . GLN A 1 461 ? 35.420 18.486  33.022 1.00 12.40 ? 461  GLN A NE2 1 
ATOM   3665 N  N   . GLN A 1 462 ? 30.556 18.279  28.934 1.00 9.97  ? 462  GLN A N   1 
ATOM   3666 C  CA  . GLN A 1 462 ? 29.957 17.618  27.776 1.00 12.08 ? 462  GLN A CA  1 
ATOM   3667 C  C   . GLN A 1 462 ? 28.737 18.342  27.208 1.00 12.24 ? 462  GLN A C   1 
ATOM   3668 O  O   . GLN A 1 462 ? 28.295 18.037  26.094 1.00 10.46 ? 462  GLN A O   1 
ATOM   3669 C  CB  . GLN A 1 462 ? 29.581 16.179  28.158 1.00 14.86 ? 462  GLN A CB  1 
ATOM   3670 C  CG  . GLN A 1 462 ? 30.740 15.399  28.790 1.00 15.07 ? 462  GLN A CG  1 
ATOM   3671 C  CD  . GLN A 1 462 ? 30.309 14.083  29.418 1.00 16.84 ? 462  GLN A CD  1 
ATOM   3672 O  OE1 . GLN A 1 462 ? 29.255 13.998  30.045 1.00 13.21 ? 462  GLN A OE1 1 
ATOM   3673 N  NE2 . GLN A 1 462 ? 31.142 13.052  29.271 1.00 15.06 ? 462  GLN A NE2 1 
ATOM   3674 N  N   . SER A 1 463 ? 28.215 19.312  27.959 1.00 11.16 ? 463  SER A N   1 
ATOM   3675 C  CA  . SER A 1 463 ? 27.028 20.058  27.538 1.00 13.21 ? 463  SER A CA  1 
ATOM   3676 C  C   . SER A 1 463 ? 27.308 21.517  27.184 1.00 12.52 ? 463  SER A C   1 
ATOM   3677 O  O   . SER A 1 463 ? 26.382 22.264  26.870 1.00 14.03 ? 463  SER A O   1 
ATOM   3678 C  CB  . SER A 1 463 ? 25.964 20.023  28.646 1.00 11.71 ? 463  SER A CB  1 
ATOM   3679 O  OG  . SER A 1 463 ? 25.672 18.696  29.043 1.00 16.34 ? 463  SER A OG  1 
ATOM   3680 N  N   . MET A 1 464 ? 28.570 21.929  27.245 1.00 12.21 ? 464  MET A N   1 
ATOM   3681 C  CA  . MET A 1 464 ? 28.922 23.310  26.935 1.00 12.76 ? 464  MET A CA  1 
ATOM   3682 C  C   . MET A 1 464 ? 28.605 23.659  25.482 1.00 12.61 ? 464  MET A C   1 
ATOM   3683 O  O   . MET A 1 464 ? 28.742 22.825  24.589 1.00 13.17 ? 464  MET A O   1 
ATOM   3684 C  CB  . MET A 1 464 ? 30.411 23.557  27.204 1.00 11.99 ? 464  MET A CB  1 
ATOM   3685 C  CG  . MET A 1 464 ? 30.824 23.432  28.667 1.00 12.69 ? 464  MET A CG  1 
ATOM   3686 S  SD  . MET A 1 464 ? 30.066 24.660  29.776 1.00 13.51 ? 464  MET A SD  1 
ATOM   3687 C  CE  . MET A 1 464 ? 31.008 26.148  29.330 1.00 10.88 ? 464  MET A CE  1 
ATOM   3688 N  N   . MET A 1 465 ? 28.173 24.893  25.247 1.00 14.68 ? 465  MET A N   1 
ATOM   3689 C  CA  . MET A 1 465 ? 27.853 25.333  23.889 1.00 14.75 ? 465  MET A CA  1 
ATOM   3690 C  C   . MET A 1 465 ? 29.162 25.777  23.224 1.00 13.92 ? 465  MET A C   1 
ATOM   3691 O  O   . MET A 1 465 ? 29.667 26.860  23.500 1.00 14.72 ? 465  MET A O   1 
ATOM   3692 C  CB  . MET A 1 465 ? 26.858 26.496  23.929 1.00 16.65 ? 465  MET A CB  1 
ATOM   3693 C  CG  . MET A 1 465 ? 26.275 26.856  22.562 1.00 17.33 ? 465  MET A CG  1 
ATOM   3694 S  SD  . MET A 1 465 ? 25.319 28.399  22.577 1.00 19.85 ? 465  MET A SD  1 
ATOM   3695 C  CE  . MET A 1 465 ? 23.723 27.805  23.124 1.00 15.88 ? 465  MET A CE  1 
ATOM   3696 N  N   . ASN A 1 466 ? 29.714 24.928  22.360 1.00 14.59 ? 466  ASN A N   1 
ATOM   3697 C  CA  . ASN A 1 466 ? 30.977 25.228  21.691 1.00 15.48 ? 466  ASN A CA  1 
ATOM   3698 C  C   . ASN A 1 466 ? 30.803 25.712  20.250 1.00 16.43 ? 466  ASN A C   1 
ATOM   3699 O  O   . ASN A 1 466 ? 30.669 24.902  19.325 1.00 14.80 ? 466  ASN A O   1 
ATOM   3700 C  CB  . ASN A 1 466 ? 31.890 23.992  21.688 1.00 15.18 ? 466  ASN A CB  1 
ATOM   3701 C  CG  . ASN A 1 466 ? 32.284 23.535  23.090 1.00 15.32 ? 466  ASN A CG  1 
ATOM   3702 O  OD1 . ASN A 1 466 ? 32.188 24.287  24.062 1.00 12.96 ? 466  ASN A OD1 1 
ATOM   3703 N  ND2 . ASN A 1 466 ? 32.750 22.296  23.190 1.00 13.86 ? 466  ASN A ND2 1 
ATOM   3704 N  N   . PHE A 1 467 ? 30.817 27.030  20.069 1.00 16.52 ? 467  PHE A N   1 
ATOM   3705 C  CA  . PHE A 1 467 ? 30.670 27.636  18.747 1.00 17.77 ? 467  PHE A CA  1 
ATOM   3706 C  C   . PHE A 1 467 ? 31.954 28.342  18.311 1.00 18.94 ? 467  PHE A C   1 
ATOM   3707 O  O   . PHE A 1 467 ? 32.734 28.797  19.150 1.00 18.43 ? 467  PHE A O   1 
ATOM   3708 C  CB  . PHE A 1 467 ? 29.519 28.647  18.754 1.00 17.92 ? 467  PHE A CB  1 
ATOM   3709 C  CG  . PHE A 1 467 ? 29.539 29.585  19.933 1.00 16.81 ? 467  PHE A CG  1 
ATOM   3710 C  CD1 . PHE A 1 467 ? 28.761 29.324  21.058 1.00 15.85 ? 467  PHE A CD1 1 
ATOM   3711 C  CD2 . PHE A 1 467 ? 30.339 30.727  19.920 1.00 17.01 ? 467  PHE A CD2 1 
ATOM   3712 C  CE1 . PHE A 1 467 ? 28.778 30.188  22.157 1.00 16.49 ? 467  PHE A CE1 1 
ATOM   3713 C  CE2 . PHE A 1 467 ? 30.366 31.596  21.011 1.00 17.51 ? 467  PHE A CE2 1 
ATOM   3714 C  CZ  . PHE A 1 467 ? 29.583 31.327  22.133 1.00 16.58 ? 467  PHE A CZ  1 
ATOM   3715 N  N   . LEU A 1 468 ? 32.177 28.417  16.999 1.00 20.83 ? 468  LEU A N   1 
ATOM   3716 C  CA  . LEU A 1 468 ? 33.357 29.088  16.462 1.00 20.63 ? 468  LEU A CA  1 
ATOM   3717 C  C   . LEU A 1 468 ? 33.105 30.594  16.439 1.00 20.78 ? 468  LEU A C   1 
ATOM   3718 O  O   . LEU A 1 468 ? 34.020 31.399  16.652 1.00 21.95 ? 468  LEU A O   1 
ATOM   3719 C  CB  . LEU A 1 468 ? 33.655 28.599  15.040 1.00 20.97 ? 468  LEU A CB  1 
ATOM   3720 C  CG  . LEU A 1 468 ? 34.007 27.120  14.858 1.00 21.86 ? 468  LEU A CG  1 
ATOM   3721 C  CD1 . LEU A 1 468 ? 34.331 26.847  13.388 1.00 22.99 ? 468  LEU A CD1 1 
ATOM   3722 C  CD2 . LEU A 1 468 ? 35.196 26.765  15.739 1.00 21.87 ? 468  LEU A CD2 1 
ATOM   3723 N  N   . SER A 1 469 ? 31.854 30.955  16.176 1.00 21.23 ? 469  SER A N   1 
ATOM   3724 C  CA  . SER A 1 469 ? 31.420 32.348  16.118 1.00 22.43 ? 469  SER A CA  1 
ATOM   3725 C  C   . SER A 1 469 ? 29.977 32.414  16.612 1.00 22.72 ? 469  SER A C   1 
ATOM   3726 O  O   . SER A 1 469 ? 29.340 31.386  16.825 1.00 22.76 ? 469  SER A O   1 
ATOM   3727 C  CB  . SER A 1 469 ? 31.449 32.859  14.675 1.00 21.31 ? 469  SER A CB  1 
ATOM   3728 O  OG  . SER A 1 469 ? 32.497 32.265  13.933 1.00 22.74 ? 469  SER A OG  1 
ATOM   3729 N  N   . ASN A 1 470 ? 29.468 33.628  16.794 1.00 23.59 ? 470  ASN A N   1 
ATOM   3730 C  CA  . ASN A 1 470 ? 28.088 33.827  17.210 1.00 23.71 ? 470  ASN A CA  1 
ATOM   3731 C  C   . ASN A 1 470 ? 27.706 35.290  16.972 1.00 25.12 ? 470  ASN A C   1 
ATOM   3732 O  O   . ASN A 1 470 ? 28.532 36.079  16.502 1.00 25.65 ? 470  ASN A O   1 
ATOM   3733 C  CB  . ASN A 1 470 ? 27.898 33.379  18.672 1.00 23.12 ? 470  ASN A CB  1 
ATOM   3734 C  CG  . ASN A 1 470 ? 28.049 34.502  19.678 1.00 22.29 ? 470  ASN A CG  1 
ATOM   3735 O  OD1 . ASN A 1 470 ? 28.759 35.483  19.453 1.00 21.14 ? 470  ASN A OD1 1 
ATOM   3736 N  ND2 . ASN A 1 470 ? 27.388 34.343  20.821 1.00 20.86 ? 470  ASN A ND2 1 
ATOM   3737 N  N   . HIS A 1 471 ? 26.463 35.648  17.277 1.00 23.99 ? 471  HIS A N   1 
ATOM   3738 C  CA  . HIS A 1 471 ? 25.967 37.005  17.045 1.00 25.64 ? 471  HIS A CA  1 
ATOM   3739 C  C   . HIS A 1 471 ? 26.662 38.163  17.756 1.00 25.41 ? 471  HIS A C   1 
ATOM   3740 O  O   . HIS A 1 471 ? 26.376 39.324  17.458 1.00 26.36 ? 471  HIS A O   1 
ATOM   3741 C  CB  . HIS A 1 471 ? 24.474 37.067  17.366 1.00 25.15 ? 471  HIS A CB  1 
ATOM   3742 C  CG  . HIS A 1 471 ? 24.159 36.764  18.796 1.00 24.80 ? 471  HIS A CG  1 
ATOM   3743 N  ND1 . HIS A 1 471 ? 24.476 35.561  19.386 1.00 22.65 ? 471  HIS A ND1 1 
ATOM   3744 C  CD2 . HIS A 1 471 ? 23.576 37.515  19.761 1.00 24.01 ? 471  HIS A CD2 1 
ATOM   3745 C  CE1 . HIS A 1 471 ? 24.103 35.583  20.653 1.00 24.32 ? 471  HIS A CE1 1 
ATOM   3746 N  NE2 . HIS A 1 471 ? 23.555 36.758  20.906 1.00 21.18 ? 471  HIS A NE2 1 
ATOM   3747 N  N   . ASP A 1 472 ? 27.563 37.874  18.687 1.00 25.47 ? 472  ASP A N   1 
ATOM   3748 C  CA  . ASP A 1 472 ? 28.245 38.950  19.401 1.00 26.22 ? 472  ASP A CA  1 
ATOM   3749 C  C   . ASP A 1 472 ? 29.737 39.087  19.116 1.00 25.28 ? 472  ASP A C   1 
ATOM   3750 O  O   . ASP A 1 472 ? 30.403 39.939  19.700 1.00 25.38 ? 472  ASP A O   1 
ATOM   3751 C  CB  . ASP A 1 472 ? 28.044 38.806  20.910 1.00 26.72 ? 472  ASP A CB  1 
ATOM   3752 C  CG  . ASP A 1 472 ? 26.603 38.999  21.326 1.00 27.64 ? 472  ASP A CG  1 
ATOM   3753 O  OD1 . ASP A 1 472 ? 25.948 39.926  20.808 1.00 24.83 ? 472  ASP A OD1 1 
ATOM   3754 O  OD2 . ASP A 1 472 ? 26.130 38.231  22.184 1.00 28.81 ? 472  ASP A OD2 1 
ATOM   3755 N  N   . ILE A 1 473 ? 30.269 38.259  18.228 1.00 24.46 ? 473  ILE A N   1 
ATOM   3756 C  CA  . ILE A 1 473 ? 31.689 38.337  17.911 1.00 23.83 ? 473  ILE A CA  1 
ATOM   3757 C  C   . ILE A 1 473 ? 31.920 38.294  16.409 1.00 23.72 ? 473  ILE A C   1 
ATOM   3758 O  O   . ILE A 1 473 ? 30.989 38.056  15.636 1.00 24.26 ? 473  ILE A O   1 
ATOM   3759 C  CB  . ILE A 1 473 ? 32.479 37.190  18.587 1.00 24.00 ? 473  ILE A CB  1 
ATOM   3760 C  CG1 . ILE A 1 473 ? 31.883 35.834  18.196 1.00 25.29 ? 473  ILE A CG1 1 
ATOM   3761 C  CG2 . ILE A 1 473 ? 32.457 37.371  20.096 1.00 22.88 ? 473  ILE A CG2 1 
ATOM   3762 C  CD1 . ILE A 1 473 ? 32.642 34.641  18.764 1.00 23.02 ? 473  ILE A CD1 1 
ATOM   3763 N  N   . THR A 1 474 ? 33.160 38.533  15.994 1.00 25.25 ? 474  THR A N   1 
ATOM   3764 C  CA  . THR A 1 474 ? 33.488 38.513  14.572 1.00 26.69 ? 474  THR A CA  1 
ATOM   3765 C  C   . THR A 1 474 ? 33.468 37.085  14.041 1.00 27.57 ? 474  THR A C   1 
ATOM   3766 O  O   . THR A 1 474 ? 33.758 36.140  14.775 1.00 27.81 ? 474  THR A O   1 
ATOM   3767 C  CB  . THR A 1 474 ? 34.881 39.128  14.302 1.00 27.36 ? 474  THR A CB  1 
ATOM   3768 O  OG1 . THR A 1 474 ? 35.884 38.395  15.020 1.00 26.90 ? 474  THR A OG1 1 
ATOM   3769 C  CG2 . THR A 1 474 ? 34.910 40.588  14.740 1.00 26.42 ? 474  THR A CG2 1 
ATOM   3770 N  N   . ARG A 1 475 ? 33.109 36.939  12.769 1.00 27.94 ? 475  ARG A N   1 
ATOM   3771 C  CA  . ARG A 1 475 ? 33.051 35.634  12.120 1.00 28.59 ? 475  ARG A CA  1 
ATOM   3772 C  C   . ARG A 1 475 ? 34.427 34.981  12.085 1.00 28.38 ? 475  ARG A C   1 
ATOM   3773 O  O   . ARG A 1 475 ? 35.440 35.647  11.855 1.00 27.72 ? 475  ARG A O   1 
ATOM   3774 C  CB  . ARG A 1 475 ? 32.527 35.774  10.690 1.00 27.48 ? 475  ARG A CB  1 
ATOM   3775 C  CG  . ARG A 1 475 ? 31.036 36.029  10.585 1.00 27.43 ? 475  ARG A CG  1 
ATOM   3776 C  CD  . ARG A 1 475 ? 30.227 34.759  10.821 1.00 26.57 ? 475  ARG A CD  1 
ATOM   3777 N  NE  . ARG A 1 475 ? 28.797 35.012  10.680 1.00 26.93 ? 475  ARG A NE  1 
ATOM   3778 C  CZ  . ARG A 1 475 ? 27.866 34.068  10.666 1.00 27.39 ? 475  ARG A CZ  1 
ATOM   3779 N  NH1 . ARG A 1 475 ? 26.587 34.398  10.536 1.00 24.75 ? 475  ARG A NH1 1 
ATOM   3780 N  NH2 . ARG A 1 475 ? 28.213 32.793  10.772 1.00 28.12 ? 475  ARG A NH2 1 
ATOM   3781 N  N   . PHE A 1 476 ? 34.455 33.672  12.313 1.00 27.43 ? 476  PHE A N   1 
ATOM   3782 C  CA  . PHE A 1 476 ? 35.706 32.930  12.296 1.00 27.55 ? 476  PHE A CA  1 
ATOM   3783 C  C   . PHE A 1 476 ? 36.372 33.105  10.928 1.00 27.19 ? 476  PHE A C   1 
ATOM   3784 O  O   . PHE A 1 476 ? 37.585 33.302  10.836 1.00 28.01 ? 476  PHE A O   1 
ATOM   3785 C  CB  . PHE A 1 476 ? 35.444 31.442  12.552 1.00 25.95 ? 476  PHE A CB  1 
ATOM   3786 C  CG  . PHE A 1 476 ? 36.693 30.635  12.735 1.00 24.45 ? 476  PHE A CG  1 
ATOM   3787 C  CD1 . PHE A 1 476 ? 37.339 30.598  13.967 1.00 22.99 ? 476  PHE A CD1 1 
ATOM   3788 C  CD2 . PHE A 1 476 ? 37.258 29.954  11.663 1.00 24.43 ? 476  PHE A CD2 1 
ATOM   3789 C  CE1 . PHE A 1 476 ? 38.532 29.897  14.125 1.00 25.05 ? 476  PHE A CE1 1 
ATOM   3790 C  CE2 . PHE A 1 476 ? 38.451 29.251  11.811 1.00 23.47 ? 476  PHE A CE2 1 
ATOM   3791 C  CZ  . PHE A 1 476 ? 39.089 29.224  13.043 1.00 24.52 ? 476  PHE A CZ  1 
ATOM   3792 N  N   . ALA A 1 477 ? 35.566 33.037  9.873  1.00 28.88 ? 477  ALA A N   1 
ATOM   3793 C  CA  . ALA A 1 477 ? 36.065 33.177  8.507  1.00 30.26 ? 477  ALA A CA  1 
ATOM   3794 C  C   . ALA A 1 477 ? 36.774 34.510  8.280  1.00 31.41 ? 477  ALA A C   1 
ATOM   3795 O  O   . ALA A 1 477 ? 37.664 34.607  7.434  1.00 31.83 ? 477  ALA A O   1 
ATOM   3796 C  CB  . ALA A 1 477 ? 34.922 33.021  7.519  1.00 30.24 ? 477  ALA A CB  1 
ATOM   3797 N  N   . THR A 1 478 ? 36.373 35.536  9.027  1.00 31.96 ? 478  THR A N   1 
ATOM   3798 C  CA  . THR A 1 478 ? 36.991 36.854  8.912  1.00 32.41 ? 478  THR A CA  1 
ATOM   3799 C  C   . THR A 1 478 ? 38.289 36.872  9.714  1.00 32.84 ? 478  THR A C   1 
ATOM   3800 O  O   . THR A 1 478 ? 39.305 37.393  9.253  1.00 33.88 ? 478  THR A O   1 
ATOM   3801 C  CB  . THR A 1 478 ? 36.043 37.969  9.421  1.00 32.38 ? 478  THR A CB  1 
ATOM   3802 O  OG1 . THR A 1 478 ? 34.985 38.162  8.472  1.00 32.30 ? 478  THR A OG1 1 
ATOM   3803 C  CG2 . THR A 1 478 ? 36.791 39.273  9.610  1.00 30.98 ? 478  THR A CG2 1 
ATOM   3804 N  N   . ARG A 1 479 ? 38.256 36.304  10.914 1.00 31.75 ? 479  ARG A N   1 
ATOM   3805 C  CA  . ARG A 1 479 ? 39.452 36.235  11.748 1.00 31.10 ? 479  ARG A CA  1 
ATOM   3806 C  C   . ARG A 1 479 ? 40.496 35.352  11.061 1.00 31.07 ? 479  ARG A C   1 
ATOM   3807 O  O   . ARG A 1 479 ? 41.695 35.489  11.301 1.00 30.13 ? 479  ARG A O   1 
ATOM   3808 C  CB  . ARG A 1 479 ? 39.109 35.652  13.121 1.00 29.84 ? 479  ARG A CB  1 
ATOM   3809 C  CG  . ARG A 1 479 ? 38.537 36.657  14.105 1.00 28.87 ? 479  ARG A CG  1 
ATOM   3810 C  CD  . ARG A 1 479 ? 38.063 35.965  15.376 1.00 25.72 ? 479  ARG A CD  1 
ATOM   3811 N  NE  . ARG A 1 479 ? 36.717 35.419  15.232 1.00 22.80 ? 479  ARG A NE  1 
ATOM   3812 C  CZ  . ARG A 1 479 ? 36.333 34.244  15.723 1.00 22.44 ? 479  ARG A CZ  1 
ATOM   3813 N  NH1 . ARG A 1 479 ? 37.198 33.486  16.384 1.00 21.78 ? 479  ARG A NH1 1 
ATOM   3814 N  NH2 . ARG A 1 479 ? 35.082 33.831  15.565 1.00 19.43 ? 479  ARG A NH2 1 
ATOM   3815 N  N   . SER A 1 480 ? 40.022 34.450  10.205 1.00 32.74 ? 480  SER A N   1 
ATOM   3816 C  CA  . SER A 1 480 ? 40.886 33.527  9.472  1.00 34.51 ? 480  SER A CA  1 
ATOM   3817 C  C   . SER A 1 480 ? 41.518 34.187  8.251  1.00 35.69 ? 480  SER A C   1 
ATOM   3818 O  O   . SER A 1 480 ? 42.479 33.664  7.684  1.00 36.99 ? 480  SER A O   1 
ATOM   3819 C  CB  . SER A 1 480 ? 40.087 32.304  9.011  1.00 35.19 ? 480  SER A CB  1 
ATOM   3820 O  OG  . SER A 1 480 ? 39.580 31.569  10.113 1.00 38.77 ? 480  SER A OG  1 
ATOM   3821 N  N   . GLY A 1 481 ? 40.967 35.329  7.846  1.00 35.47 ? 481  GLY A N   1 
ATOM   3822 C  CA  . GLY A 1 481 ? 41.488 36.031  6.690  1.00 35.01 ? 481  GLY A CA  1 
ATOM   3823 C  C   . GLY A 1 481 ? 40.932 35.466  5.399  1.00 35.04 ? 481  GLY A C   1 
ATOM   3824 O  O   . GLY A 1 481 ? 41.536 35.606  4.338  1.00 35.11 ? 481  GLY A O   1 
ATOM   3825 N  N   . GLY A 1 482 ? 39.777 34.818  5.489  1.00 35.04 ? 482  GLY A N   1 
ATOM   3826 C  CA  . GLY A 1 482 ? 39.160 34.242  4.310  1.00 35.04 ? 482  GLY A CA  1 
ATOM   3827 C  C   . GLY A 1 482 ? 39.765 32.912  3.911  1.00 34.98 ? 482  GLY A C   1 
ATOM   3828 O  O   . GLY A 1 482 ? 39.409 32.353  2.873  1.00 35.58 ? 482  GLY A O   1 
ATOM   3829 N  N   . ASP A 1 483 ? 40.676 32.401  4.735  1.00 33.85 ? 483  ASP A N   1 
ATOM   3830 C  CA  . ASP A 1 483 ? 41.330 31.123  4.461  1.00 32.97 ? 483  ASP A CA  1 
ATOM   3831 C  C   . ASP A 1 483 ? 40.466 29.949  4.911  1.00 32.56 ? 483  ASP A C   1 
ATOM   3832 O  O   . ASP A 1 483 ? 40.353 29.677  6.107  1.00 32.74 ? 483  ASP A O   1 
ATOM   3833 C  CB  . ASP A 1 483 ? 42.677 31.056  5.178  1.00 31.45 ? 483  ASP A CB  1 
ATOM   3834 C  CG  . ASP A 1 483 ? 43.408 29.752  4.920  1.00 32.19 ? 483  ASP A CG  1 
ATOM   3835 O  OD1 . ASP A 1 483 ? 44.481 29.545  5.521  1.00 31.01 ? 483  ASP A OD1 1 
ATOM   3836 O  OD2 . ASP A 1 483 ? 42.908 28.937  4.114  1.00 31.69 ? 483  ASP A OD2 1 
ATOM   3837 N  N   . LEU A 1 484 ? 39.878 29.243  3.950  1.00 31.92 ? 484  LEU A N   1 
ATOM   3838 C  CA  . LEU A 1 484 ? 39.015 28.106  4.258  1.00 31.41 ? 484  LEU A CA  1 
ATOM   3839 C  C   . LEU A 1 484 ? 39.655 26.976  5.053  1.00 30.07 ? 484  LEU A C   1 
ATOM   3840 O  O   . LEU A 1 484 ? 38.982 26.331  5.854  1.00 30.63 ? 484  LEU A O   1 
ATOM   3841 C  CB  . LEU A 1 484 ? 38.417 27.522  2.977  1.00 32.65 ? 484  LEU A CB  1 
ATOM   3842 C  CG  . LEU A 1 484 ? 36.991 27.953  2.626  1.00 33.86 ? 484  LEU A CG  1 
ATOM   3843 C  CD1 . LEU A 1 484 ? 36.487 27.106  1.467  1.00 35.80 ? 484  LEU A CD1 1 
ATOM   3844 C  CD2 . LEU A 1 484 ? 36.076 27.776  3.835  1.00 34.34 ? 484  LEU A CD2 1 
ATOM   3845 N  N   . TRP A 1 485 ? 40.941 26.724  4.835  1.00 28.10 ? 485  TRP A N   1 
ATOM   3846 C  CA  . TRP A 1 485 ? 41.612 25.645  5.552  1.00 28.19 ? 485  TRP A CA  1 
ATOM   3847 C  C   . TRP A 1 485 ? 41.575 25.839  7.062  1.00 26.81 ? 485  TRP A C   1 
ATOM   3848 O  O   . TRP A 1 485 ? 41.463 24.873  7.811  1.00 23.75 ? 485  TRP A O   1 
ATOM   3849 C  CB  . TRP A 1 485 ? 43.057 25.495  5.077  1.00 29.88 ? 485  TRP A CB  1 
ATOM   3850 C  CG  . TRP A 1 485 ? 43.150 24.954  3.689  1.00 34.16 ? 485  TRP A CG  1 
ATOM   3851 C  CD1 . TRP A 1 485 ? 42.843 25.609  2.532  1.00 34.35 ? 485  TRP A CD1 1 
ATOM   3852 C  CD2 . TRP A 1 485 ? 43.555 23.631  3.306  1.00 36.47 ? 485  TRP A CD2 1 
ATOM   3853 N  NE1 . TRP A 1 485 ? 43.033 24.779  1.452  1.00 36.53 ? 485  TRP A NE1 1 
ATOM   3854 C  CE2 . TRP A 1 485 ? 43.470 23.559  1.899  1.00 37.24 ? 485  TRP A CE2 1 
ATOM   3855 C  CE3 . TRP A 1 485 ? 43.982 22.500  4.017  1.00 37.99 ? 485  TRP A CE3 1 
ATOM   3856 C  CZ2 . TRP A 1 485 ? 43.797 22.398  1.185  1.00 38.51 ? 485  TRP A CZ2 1 
ATOM   3857 C  CZ3 . TRP A 1 485 ? 44.308 21.344  3.306  1.00 37.67 ? 485  TRP A CZ3 1 
ATOM   3858 C  CH2 . TRP A 1 485 ? 44.213 21.305  1.904  1.00 38.12 ? 485  TRP A CH2 1 
ATOM   3859 N  N   . LYS A 1 486 ? 41.670 27.084  7.511  1.00 27.30 ? 486  LYS A N   1 
ATOM   3860 C  CA  . LYS A 1 486 ? 41.615 27.354  8.940  1.00 27.77 ? 486  LYS A CA  1 
ATOM   3861 C  C   . LYS A 1 486 ? 40.238 26.959  9.471  1.00 27.06 ? 486  LYS A C   1 
ATOM   3862 O  O   . LYS A 1 486 ? 40.110 26.529  10.617 1.00 26.65 ? 486  LYS A O   1 
ATOM   3863 C  CB  . LYS A 1 486 ? 41.896 28.830  9.224  1.00 28.58 ? 486  LYS A CB  1 
ATOM   3864 C  CG  . LYS A 1 486 ? 43.366 29.195  9.119  1.00 30.92 ? 486  LYS A CG  1 
ATOM   3865 C  CD  . LYS A 1 486 ? 43.621 30.618  9.593  1.00 33.59 ? 486  LYS A CD  1 
ATOM   3866 C  CE  . LYS A 1 486 ? 45.111 30.886  9.754  1.00 35.29 ? 486  LYS A CE  1 
ATOM   3867 N  NZ  . LYS A 1 486 ? 45.857 30.678  8.488  1.00 37.35 ? 486  LYS A NZ  1 
ATOM   3868 N  N   . THR A 1 487 ? 39.211 27.101  8.635  1.00 26.38 ? 487  THR A N   1 
ATOM   3869 C  CA  . THR A 1 487 ? 37.857 26.729  9.030  1.00 24.69 ? 487  THR A CA  1 
ATOM   3870 C  C   . THR A 1 487 ? 37.750 25.207  9.062  1.00 24.42 ? 487  THR A C   1 
ATOM   3871 O  O   . THR A 1 487 ? 37.065 24.643  9.919  1.00 22.40 ? 487  THR A O   1 
ATOM   3872 C  CB  . THR A 1 487 ? 36.798 27.309  8.065  1.00 24.68 ? 487  THR A CB  1 
ATOM   3873 O  OG1 . THR A 1 487 ? 36.618 28.704  8.339  1.00 27.16 ? 487  THR A OG1 1 
ATOM   3874 C  CG2 . THR A 1 487 ? 35.462 26.597  8.233  1.00 23.27 ? 487  THR A CG2 1 
ATOM   3875 N  N   . TYR A 1 488 ? 38.428 24.545  8.125  1.00 23.62 ? 488  TYR A N   1 
ATOM   3876 C  CA  . TYR A 1 488 ? 38.434 23.085  8.076  1.00 23.35 ? 488  TYR A CA  1 
ATOM   3877 C  C   . TYR A 1 488 ? 38.988 22.584  9.403  1.00 21.81 ? 488  TYR A C   1 
ATOM   3878 O  O   . TYR A 1 488 ? 38.382 21.741  10.064 1.00 21.93 ? 488  TYR A O   1 
ATOM   3879 C  CB  . TYR A 1 488 ? 39.349 22.568  6.958  1.00 25.99 ? 488  TYR A CB  1 
ATOM   3880 C  CG  . TYR A 1 488 ? 38.901 22.861  5.542  1.00 29.73 ? 488  TYR A CG  1 
ATOM   3881 C  CD1 . TYR A 1 488 ? 39.783 22.685  4.470  1.00 31.75 ? 488  TYR A CD1 1 
ATOM   3882 C  CD2 . TYR A 1 488 ? 37.609 23.314  5.266  1.00 31.38 ? 488  TYR A CD2 1 
ATOM   3883 C  CE1 . TYR A 1 488 ? 39.393 22.957  3.159  1.00 33.81 ? 488  TYR A CE1 1 
ATOM   3884 C  CE2 . TYR A 1 488 ? 37.205 23.589  3.953  1.00 34.35 ? 488  TYR A CE2 1 
ATOM   3885 C  CZ  . TYR A 1 488 ? 38.105 23.409  2.907  1.00 35.82 ? 488  TYR A CZ  1 
ATOM   3886 O  OH  . TYR A 1 488 ? 37.728 23.689  1.611  1.00 37.96 ? 488  TYR A OH  1 
ATOM   3887 N  N   . LEU A 1 489 ? 40.152 23.106  9.779  1.00 19.16 ? 489  LEU A N   1 
ATOM   3888 C  CA  . LEU A 1 489 ? 40.807 22.709  11.020 1.00 19.72 ? 489  LEU A CA  1 
ATOM   3889 C  C   . LEU A 1 489 ? 39.927 22.983  12.237 1.00 19.02 ? 489  LEU A C   1 
ATOM   3890 O  O   . LEU A 1 489 ? 39.815 22.146  13.130 1.00 18.47 ? 489  LEU A O   1 
ATOM   3891 C  CB  . LEU A 1 489 ? 42.146 23.441  11.170 1.00 19.43 ? 489  LEU A CB  1 
ATOM   3892 C  CG  . LEU A 1 489 ? 42.964 23.102  12.421 1.00 22.05 ? 489  LEU A CG  1 
ATOM   3893 C  CD1 . LEU A 1 489 ? 43.305 21.615  12.437 1.00 20.24 ? 489  LEU A CD1 1 
ATOM   3894 C  CD2 . LEU A 1 489 ? 44.234 23.942  12.448 1.00 21.92 ? 489  LEU A CD2 1 
ATOM   3895 N  N   . ALA A 1 490 ? 39.308 24.159  12.268 1.00 20.10 ? 490  ALA A N   1 
ATOM   3896 C  CA  . ALA A 1 490 ? 38.437 24.534  13.380 1.00 19.45 ? 490  ALA A CA  1 
ATOM   3897 C  C   . ALA A 1 490 ? 37.262 23.568  13.502 1.00 19.07 ? 490  ALA A C   1 
ATOM   3898 O  O   . ALA A 1 490 ? 36.932 23.119  14.603 1.00 19.65 ? 490  ALA A O   1 
ATOM   3899 C  CB  . ALA A 1 490 ? 37.931 25.959  13.189 1.00 16.85 ? 490  ALA A CB  1 
ATOM   3900 N  N   . LEU A 1 491 ? 36.639 23.245  12.369 1.00 19.65 ? 491  LEU A N   1 
ATOM   3901 C  CA  . LEU A 1 491 ? 35.505 22.324  12.341 1.00 18.57 ? 491  LEU A CA  1 
ATOM   3902 C  C   . LEU A 1 491 ? 35.887 20.935  12.835 1.00 18.24 ? 491  LEU A C   1 
ATOM   3903 O  O   . LEU A 1 491 ? 35.135 20.313  13.589 1.00 14.62 ? 491  LEU A O   1 
ATOM   3904 C  CB  . LEU A 1 491 ? 34.932 22.207  10.924 1.00 19.85 ? 491  LEU A CB  1 
ATOM   3905 C  CG  . LEU A 1 491 ? 34.178 23.405  10.350 1.00 21.18 ? 491  LEU A CG  1 
ATOM   3906 C  CD1 . LEU A 1 491 ? 33.864 23.152  8.882  1.00 19.63 ? 491  LEU A CD1 1 
ATOM   3907 C  CD2 . LEU A 1 491 ? 32.899 23.633  11.150 1.00 20.91 ? 491  LEU A CD2 1 
ATOM   3908 N  N   . ILE A 1 492 ? 37.046 20.444  12.398 1.00 16.97 ? 492  ILE A N   1 
ATOM   3909 C  CA  . ILE A 1 492 ? 37.510 19.121  12.814 1.00 17.65 ? 492  ILE A CA  1 
ATOM   3910 C  C   . ILE A 1 492 ? 37.712 19.083  14.331 1.00 18.21 ? 492  ILE A C   1 
ATOM   3911 O  O   . ILE A 1 492 ? 37.330 18.115  14.992 1.00 17.66 ? 492  ILE A O   1 
ATOM   3912 C  CB  . ILE A 1 492 ? 38.835 18.731  12.106 1.00 18.16 ? 492  ILE A CB  1 
ATOM   3913 C  CG1 . ILE A 1 492 ? 38.630 18.705  10.588 1.00 18.16 ? 492  ILE A CG1 1 
ATOM   3914 C  CG2 . ILE A 1 492 ? 39.289 17.353  12.578 1.00 19.45 ? 492  ILE A CG2 1 
ATOM   3915 C  CD1 . ILE A 1 492 ? 39.878 18.331  9.791  1.00 17.62 ? 492  ILE A CD1 1 
ATOM   3916 N  N   . PHE A 1 493 ? 38.311 20.133  14.886 1.00 16.76 ? 493  PHE A N   1 
ATOM   3917 C  CA  . PHE A 1 493 ? 38.515 20.185  16.327 1.00 15.13 ? 493  PHE A CA  1 
ATOM   3918 C  C   . PHE A 1 493 ? 37.149 20.274  17.008 1.00 15.52 ? 493  PHE A C   1 
ATOM   3919 O  O   . PHE A 1 493 ? 36.850 19.522  17.934 1.00 16.01 ? 493  PHE A O   1 
ATOM   3920 C  CB  . PHE A 1 493 ? 39.343 21.408  16.724 1.00 14.49 ? 493  PHE A CB  1 
ATOM   3921 C  CG  . PHE A 1 493 ? 39.467 21.592  18.214 1.00 12.96 ? 493  PHE A CG  1 
ATOM   3922 C  CD1 . PHE A 1 493 ? 40.252 20.728  18.973 1.00 13.87 ? 493  PHE A CD1 1 
ATOM   3923 C  CD2 . PHE A 1 493 ? 38.758 22.598  18.864 1.00 13.69 ? 493  PHE A CD2 1 
ATOM   3924 C  CE1 . PHE A 1 493 ? 40.325 20.860  20.357 1.00 15.39 ? 493  PHE A CE1 1 
ATOM   3925 C  CE2 . PHE A 1 493 ? 38.823 22.742  20.253 1.00 14.41 ? 493  PHE A CE2 1 
ATOM   3926 C  CZ  . PHE A 1 493 ? 39.607 21.870  21.000 1.00 13.62 ? 493  PHE A CZ  1 
ATOM   3927 N  N   . GLN A 1 494 ? 36.323 21.196  16.531 1.00 14.78 ? 494  GLN A N   1 
ATOM   3928 C  CA  . GLN A 1 494 ? 34.998 21.406  17.098 1.00 16.36 ? 494  GLN A CA  1 
ATOM   3929 C  C   . GLN A 1 494 ? 34.189 20.119  17.175 1.00 15.80 ? 494  GLN A C   1 
ATOM   3930 O  O   . GLN A 1 494 ? 33.640 19.779  18.228 1.00 15.36 ? 494  GLN A O   1 
ATOM   3931 C  CB  . GLN A 1 494 ? 34.227 22.445  16.272 1.00 16.79 ? 494  GLN A CB  1 
ATOM   3932 C  CG  . GLN A 1 494 ? 32.899 22.865  16.891 1.00 17.80 ? 494  GLN A CG  1 
ATOM   3933 C  CD  . GLN A 1 494 ? 32.086 23.782  15.990 1.00 19.56 ? 494  GLN A CD  1 
ATOM   3934 O  OE1 . GLN A 1 494 ? 31.297 24.598  16.468 1.00 18.30 ? 494  GLN A OE1 1 
ATOM   3935 N  NE2 . GLN A 1 494 ? 32.262 23.640  14.679 1.00 16.96 ? 494  GLN A NE2 1 
ATOM   3936 N  N   . MET A 1 495 ? 34.138 19.393  16.064 1.00 15.54 ? 495  MET A N   1 
ATOM   3937 C  CA  . MET A 1 495 ? 33.361 18.159  15.988 1.00 16.97 ? 495  MET A CA  1 
ATOM   3938 C  C   . MET A 1 495 ? 33.917 16.948  16.724 1.00 15.07 ? 495  MET A C   1 
ATOM   3939 O  O   . MET A 1 495 ? 33.258 15.905  16.778 1.00 15.14 ? 495  MET A O   1 
ATOM   3940 C  CB  . MET A 1 495 ? 33.121 17.789  14.522 1.00 18.52 ? 495  MET A CB  1 
ATOM   3941 C  CG  . MET A 1 495 ? 32.218 18.762  13.783 1.00 21.04 ? 495  MET A CG  1 
ATOM   3942 S  SD  . MET A 1 495 ? 30.567 18.868  14.506 1.00 22.84 ? 495  MET A SD  1 
ATOM   3943 C  CE  . MET A 1 495 ? 30.016 20.458  13.834 1.00 20.70 ? 495  MET A CE  1 
ATOM   3944 N  N   . THR A 1 496 ? 35.119 17.069  17.278 1.00 13.68 ? 496  THR A N   1 
ATOM   3945 C  CA  . THR A 1 496 ? 35.721 15.955  18.008 1.00 14.02 ? 496  THR A CA  1 
ATOM   3946 C  C   . THR A 1 496 ? 36.115 16.325  19.434 1.00 13.64 ? 496  THR A C   1 
ATOM   3947 O  O   . THR A 1 496 ? 36.782 15.543  20.114 1.00 13.74 ? 496  THR A O   1 
ATOM   3948 C  CB  . THR A 1 496 ? 36.989 15.408  17.295 1.00 14.68 ? 496  THR A CB  1 
ATOM   3949 O  OG1 . THR A 1 496 ? 37.943 16.464  17.129 1.00 13.55 ? 496  THR A OG1 1 
ATOM   3950 C  CG2 . THR A 1 496 ? 36.635 14.818  15.933 1.00 15.01 ? 496  THR A CG2 1 
ATOM   3951 N  N   . TYR A 1 497 ? 35.699 17.506  19.889 1.00 13.76 ? 497  TYR A N   1 
ATOM   3952 C  CA  . TYR A 1 497 ? 36.033 17.965  21.239 1.00 12.68 ? 497  TYR A CA  1 
ATOM   3953 C  C   . TYR A 1 497 ? 34.933 17.646  22.263 1.00 13.48 ? 497  TYR A C   1 
ATOM   3954 O  O   . TYR A 1 497 ? 33.904 17.050  21.923 1.00 10.77 ? 497  TYR A O   1 
ATOM   3955 C  CB  . TYR A 1 497 ? 36.324 19.477  21.220 1.00 12.82 ? 497  TYR A CB  1 
ATOM   3956 C  CG  . TYR A 1 497 ? 36.997 19.990  22.480 1.00 14.03 ? 497  TYR A CG  1 
ATOM   3957 C  CD1 . TYR A 1 497 ? 38.178 19.406  22.949 1.00 14.71 ? 497  TYR A CD1 1 
ATOM   3958 C  CD2 . TYR A 1 497 ? 36.443 21.038  23.218 1.00 12.69 ? 497  TYR A CD2 1 
ATOM   3959 C  CE1 . TYR A 1 497 ? 38.786 19.850  24.119 1.00 14.52 ? 497  TYR A CE1 1 
ATOM   3960 C  CE2 . TYR A 1 497 ? 37.040 21.486  24.390 1.00 13.03 ? 497  TYR A CE2 1 
ATOM   3961 C  CZ  . TYR A 1 497 ? 38.211 20.887  24.837 1.00 15.81 ? 497  TYR A CZ  1 
ATOM   3962 O  OH  . TYR A 1 497 ? 38.797 21.303  26.008 1.00 15.88 ? 497  TYR A OH  1 
ATOM   3963 N  N   . VAL A 1 498 ? 35.176 18.028  23.517 1.00 13.82 ? 498  VAL A N   1 
ATOM   3964 C  CA  . VAL A 1 498 ? 34.237 17.812  24.626 1.00 12.34 ? 498  VAL A CA  1 
ATOM   3965 C  C   . VAL A 1 498 ? 33.272 18.990  24.684 1.00 12.38 ? 498  VAL A C   1 
ATOM   3966 O  O   . VAL A 1 498 ? 33.692 20.137  24.832 1.00 12.20 ? 498  VAL A O   1 
ATOM   3967 C  CB  . VAL A 1 498 ? 34.984 17.722  25.982 1.00 11.52 ? 498  VAL A CB  1 
ATOM   3968 C  CG1 . VAL A 1 498 ? 33.979 17.612  27.141 1.00 10.78 ? 498  VAL A CG1 1 
ATOM   3969 C  CG2 . VAL A 1 498 ? 35.916 16.520  25.980 1.00 10.60 ? 498  VAL A CG2 1 
ATOM   3970 N  N   . GLY A 1 499 ? 31.980 18.706  24.579 1.00 12.66 ? 499  GLY A N   1 
ATOM   3971 C  CA  . GLY A 1 499 ? 30.989 19.768  24.594 1.00 12.52 ? 499  GLY A CA  1 
ATOM   3972 C  C   . GLY A 1 499 ? 30.157 19.725  23.320 1.00 13.77 ? 499  GLY A C   1 
ATOM   3973 O  O   . GLY A 1 499 ? 30.560 19.115  22.328 1.00 13.87 ? 499  GLY A O   1 
ATOM   3974 N  N   . THR A 1 500 ? 28.999 20.378  23.345 1.00 12.80 ? 500  THR A N   1 
ATOM   3975 C  CA  . THR A 1 500 ? 28.090 20.405  22.201 1.00 13.79 ? 500  THR A CA  1 
ATOM   3976 C  C   . THR A 1 500 ? 28.573 21.246  21.020 1.00 14.90 ? 500  THR A C   1 
ATOM   3977 O  O   . THR A 1 500 ? 28.635 22.478  21.114 1.00 14.85 ? 500  THR A O   1 
ATOM   3978 C  CB  . THR A 1 500 ? 26.706 20.963  22.612 1.00 14.65 ? 500  THR A CB  1 
ATOM   3979 O  OG1 . THR A 1 500 ? 26.262 20.312  23.806 1.00 14.16 ? 500  THR A OG1 1 
ATOM   3980 C  CG2 . THR A 1 500 ? 25.678 20.730  21.499 1.00 11.38 ? 500  THR A CG2 1 
ATOM   3981 N  N   . PRO A 1 501 ? 28.930 20.599  19.893 1.00 14.63 ? 501  PRO A N   1 
ATOM   3982 C  CA  . PRO A 1 501 ? 29.376 21.412  18.760 1.00 14.17 ? 501  PRO A CA  1 
ATOM   3983 C  C   . PRO A 1 501 ? 28.189 22.299  18.381 1.00 14.66 ? 501  PRO A C   1 
ATOM   3984 O  O   . PRO A 1 501 ? 27.068 21.812  18.202 1.00 15.38 ? 501  PRO A O   1 
ATOM   3985 C  CB  . PRO A 1 501 ? 29.680 20.372  17.679 1.00 14.37 ? 501  PRO A CB  1 
ATOM   3986 C  CG  . PRO A 1 501 ? 30.064 19.161  18.467 1.00 14.47 ? 501  PRO A CG  1 
ATOM   3987 C  CD  . PRO A 1 501 ? 29.046 19.162  19.586 1.00 14.97 ? 501  PRO A CD  1 
ATOM   3988 N  N   . THR A 1 502 ? 28.431 23.596  18.275 1.00 15.04 ? 502  THR A N   1
[truncated: 218,495 more chars]
