# Supplementary material for: Structural insights into the allosteric inhibition of P2X4 receptors
Source: Nat Commun. 2023 Oct 13;14:6437. doi: 10.1038/s41467-023-42164-y (PMC10575874; doi:10.1038/s41467-023-42164-y)
Supplement: Supplementary file 5 — Supplementary Dataset 2 [file 41467_2023_42164_MOESM5_ESM.zip › hP2X2trimer_488a3/hP2X2trimer_488a3_env/templates_101/5z0u.cif]

data_5Z0U
# 
_entry.id   5Z0U 
# 
_audit_conform.dict_name       mmcif_pdbx.dic 
_audit_conform.dict_version    5.291 
_audit_conform.dict_location   http://mmcif.pdb.org/dictionaries/ascii/mmcif_pdbx.dic 
# 
loop_
_database_2.database_id 
_database_2.database_code 
PDB   5Z0U         
WWPDB D_1300006231 
# 
_pdbx_database_related.db_name        PDB 
_pdbx_database_related.details        'wild-type enzyme' 
_pdbx_database_related.db_id          1JI1 
_pdbx_database_related.content_type   unspecified 
# 
_pdbx_database_status.status_code                     REL 
_pdbx_database_status.status_code_sf                  REL 
_pdbx_database_status.status_code_mr                  ? 
_pdbx_database_status.entry_id                        5Z0U 
_pdbx_database_status.recvd_initial_deposition_date   2017-12-21 
_pdbx_database_status.SG_entry                        N 
_pdbx_database_status.deposit_site                    PDBJ 
_pdbx_database_status.process_site                    PDBJ 
_pdbx_database_status.status_code_cs                  ? 
_pdbx_database_status.methods_development_category    ? 
_pdbx_database_status.pdb_format_compatible           Y 
# 
_audit_author.name               'Tonozuka, T.' 
_audit_author.pdbx_ordinal       1 
_audit_author.identifier_ORCID   0000-0002-5422-7548 
# 
_citation.abstract                  ? 
_citation.abstract_id_CAS           ? 
_citation.book_id_ISBN              ? 
_citation.book_publisher            ? 
_citation.book_publisher_city       ? 
_citation.book_title                ? 
_citation.coordinate_linkage        ? 
_citation.country                   PL 
_citation.database_id_Medline       ? 
_citation.details                   ? 
_citation.id                        primary 
_citation.journal_abbrev            Amylase 
_citation.journal_id_ASTM           ? 
_citation.journal_id_CSD            ? 
_citation.journal_id_ISSN           2450-9728 
_citation.journal_full              ? 
_citation.journal_issue             ? 
_citation.journal_volume            2 
_citation.language                  ? 
_citation.page_first                1 
_citation.page_last                 10 
_citation.title                     
'Mutagenesis-induced conformational change in domain B of a pullulan-hydrolyzing alpha-amylase TVA I' 
_citation.year                      2018 
_citation.database_id_CSD           ? 
_citation.pdbx_database_id_DOI      10.1515/amylase-2018-0001 
_citation.pdbx_database_id_PubMed   ? 
_citation.unpublished_flag          ? 
# 
loop_
_citation_author.citation_id 
_citation_author.name 
_citation_author.ordinal 
primary 'Tonozuka, T.'  1 
primary 'Nihira, T.'    2 
primary 'Mizuno, M.'    3 
primary 'Nishikawa, A.' 4 
primary 'Kamitori, S.'  5 
# 
_cell.angle_alpha                  90.00 
_cell.angle_alpha_esd              ? 
_cell.angle_beta                   100.07 
_cell.angle_beta_esd               ? 
_cell.angle_gamma                  90.00 
_cell.angle_gamma_esd              ? 
_cell.entry_id                     5Z0U 
_cell.details                      ? 
_cell.formula_units_Z              ? 
_cell.length_a                     76.972 
_cell.length_a_esd                 ? 
_cell.length_b                     54.022 
_cell.length_b_esd                 ? 
_cell.length_c                     77.907 
_cell.length_c_esd                 ? 
_cell.volume                       ? 
_cell.volume_esd                   ? 
_cell.Z_PDB                        2 
_cell.reciprocal_angle_alpha       ? 
_cell.reciprocal_angle_beta        ? 
_cell.reciprocal_angle_gamma       ? 
_cell.reciprocal_angle_alpha_esd   ? 
_cell.reciprocal_angle_beta_esd    ? 
_cell.reciprocal_angle_gamma_esd   ? 
_cell.reciprocal_length_a          ? 
_cell.reciprocal_length_b          ? 
_cell.reciprocal_length_c          ? 
_cell.reciprocal_length_a_esd      ? 
_cell.reciprocal_length_b_esd      ? 
_cell.reciprocal_length_c_esd      ? 
_cell.pdbx_unique_axis             ? 
# 
_symmetry.entry_id                         5Z0U 
_symmetry.cell_setting                     ? 
_symmetry.Int_Tables_number                4 
_symmetry.space_group_name_Hall            ? 
_symmetry.space_group_name_H-M             'P 1 21 1' 
_symmetry.pdbx_full_space_group_name_H-M   ? 
# 
loop_
_entity.id 
_entity.type 
_entity.src_method 
_entity.pdbx_description 
_entity.formula_weight 
_entity.pdbx_number_of_molecules 
_entity.pdbx_ec 
_entity.pdbx_mutation 
_entity.pdbx_fragment 
_entity.details 
1 polymer     man 'Neopullulanase 1'              70066.297 1   3.2.1.135 'deletion mutation from A392 to N402' 
'UNP residues 30-666' ? 
2 non-polymer syn 'CALCIUM ION'                   40.078    3   ?         ?                                     ? ? 
3 non-polymer syn '(4S)-2-METHYL-2,4-PENTANEDIOL' 118.174   1   ?         ?                                     ? ? 
4 water       nat water                           18.015    916 ?         ?                                     ? ? 
# 
_entity_name_com.entity_id   1 
_entity_name_com.name        'Alpha-amylase I,TVA I' 
# 
_entity_poly.entity_id                      1 
_entity_poly.type                           'polypeptide(L)' 
_entity_poly.nstd_linkage                   no 
_entity_poly.nstd_monomer                   no 
_entity_poly.pdbx_seq_one_letter_code       
;AANDNNVEWNGLFHDQGPLFDNAPEPTSTQSVTLKLRTFKGDITSANIKYWDTADNAFHWVPMVWDSNDPTGTFDYWKGT
IPASPSIKYYRFQINDGTSTAWYNGNGPSSTEPNADDFYIIPNFKTPDWLKNGVMYQIFPDRFYNGDSSNDVQTGSYTYN
GTPTEKKAWGSSVYADPGYDNSLVFFGGDLAGIDQKLGYIKKTLGANILYLNPIFKAPTNHKYDTQDYMAVDPAFGDNST
LQTLINDIHSTANGPKGYLILDGVFNHTGDSHPWFDKYNNFSSQGAYESQSSPWYNYYTFYTWPDSYASFLGFNSLPKLN
YGNSGSAVRGVIYNNSNSVAKTYLNPPYSVDGWRLDAAQYVDHQIWSEFRNAVKGVNSNAAIIGEYWGNANPWTAQGNQW
DAATNFDGFTQPVSEWITGKDYQNNSASISTTQFDSWLRGTRANYPTNVQQSMMNFLSNHDITRFATRSGGDLWKTYLAL
IFQMTYVGTPTIYYGDEYGMQGGADPDNRRSFDWSQATPSNSAVALTQKLITIRNQYPALRTGSFMTLITDDTNKIYSYG
RFDNVNRIAVVLNNDSVSHTVNVPVWQLSMPNGSTVTDKITGHSYTVQNGMVTVAVDGHYGAVLAQ
;
_entity_poly.pdbx_seq_one_letter_code_can   
;AANDNNVEWNGLFHDQGPLFDNAPEPTSTQSVTLKLRTFKGDITSANIKYWDTADNAFHWVPMVWDSNDPTGTFDYWKGT
IPASPSIKYYRFQINDGTSTAWYNGNGPSSTEPNADDFYIIPNFKTPDWLKNGVMYQIFPDRFYNGDSSNDVQTGSYTYN
GTPTEKKAWGSSVYADPGYDNSLVFFGGDLAGIDQKLGYIKKTLGANILYLNPIFKAPTNHKYDTQDYMAVDPAFGDNST
LQTLINDIHSTANGPKGYLILDGVFNHTGDSHPWFDKYNNFSSQGAYESQSSPWYNYYTFYTWPDSYASFLGFNSLPKLN
YGNSGSAVRGVIYNNSNSVAKTYLNPPYSVDGWRLDAAQYVDHQIWSEFRNAVKGVNSNAAIIGEYWGNANPWTAQGNQW
DAATNFDGFTQPVSEWITGKDYQNNSASISTTQFDSWLRGTRANYPTNVQQSMMNFLSNHDITRFATRSGGDLWKTYLAL
IFQMTYVGTPTIYYGDEYGMQGGADPDNRRSFDWSQATPSNSAVALTQKLITIRNQYPALRTGSFMTLITDDTNKIYSYG
RFDNVNRIAVVLNNDSVSHTVNVPVWQLSMPNGSTVTDKITGHSYTVQNGMVTVAVDGHYGAVLAQ
;
_entity_poly.pdbx_strand_id                 A 
_entity_poly.pdbx_target_identifier         ? 
# 
loop_
_entity_poly_seq.entity_id 
_entity_poly_seq.num 
_entity_poly_seq.mon_id 
_entity_poly_seq.hetero 
1 1   ALA n 
1 2   ALA n 
1 3   ASN n 
1 4   ASP n 
1 5   ASN n 
1 6   ASN n 
1 7   VAL n 
1 8   GLU n 
1 9   TRP n 
1 10  ASN n 
1 11  GLY n 
1 12  LEU n 
1 13  PHE n 
1 14  HIS n 
1 15  ASP n 
1 16  GLN n 
1 17  GLY n 
1 18  PRO n 
1 19  LEU n 
1 20  PHE n 
1 21  ASP n 
1 22  ASN n 
1 23  ALA n 
1 24  PRO n 
1 25  GLU n 
1 26  PRO n 
1 27  THR n 
1 28  SER n 
1 29  THR n 
1 30  GLN n 
1 31  SER n 
1 32  VAL n 
1 33  THR n 
1 34  LEU n 
1 35  LYS n 
1 36  LEU n 
1 37  ARG n 
1 38  THR n 
1 39  PHE n 
1 40  LYS n 
1 41  GLY n 
1 42  ASP n 
1 43  ILE n 
1 44  THR n 
1 45  SER n 
1 46  ALA n 
1 47  ASN n 
1 48  ILE n 
1 49  LYS n 
1 50  TYR n 
1 51  TRP n 
1 52  ASP n 
1 53  THR n 
1 54  ALA n 
1 55  ASP n 
1 56  ASN n 
1 57  ALA n 
1 58  PHE n 
1 59  HIS n 
1 60  TRP n 
1 61  VAL n 
1 62  PRO n 
1 63  MET n 
1 64  VAL n 
1 65  TRP n 
1 66  ASP n 
1 67  SER n 
1 68  ASN n 
1 69  ASP n 
1 70  PRO n 
1 71  THR n 
1 72  GLY n 
1 73  THR n 
1 74  PHE n 
1 75  ASP n 
1 76  TYR n 
1 77  TRP n 
1 78  LYS n 
1 79  GLY n 
1 80  THR n 
1 81  ILE n 
1 82  PRO n 
1 83  ALA n 
1 84  SER n 
1 85  PRO n 
1 86  SER n 
1 87  ILE n 
1 88  LYS n 
1 89  TYR n 
1 90  TYR n 
1 91  ARG n 
1 92  PHE n 
1 93  GLN n 
1 94  ILE n 
1 95  ASN n 
1 96  ASP n 
1 97  GLY n 
1 98  THR n 
1 99  SER n 
1 100 THR n 
1 101 ALA n 
1 102 TRP n 
1 103 TYR n 
1 104 ASN n 
1 105 GLY n 
1 106 ASN n 
1 107 GLY n 
1 108 PRO n 
1 109 SER n 
1 110 SER n 
1 111 THR n 
1 112 GLU n 
1 113 PRO n 
1 114 ASN n 
1 115 ALA n 
1 116 ASP n 
1 117 ASP n 
1 118 PHE n 
1 119 TYR n 
1 120 ILE n 
1 121 ILE n 
1 122 PRO n 
1 123 ASN n 
1 124 PHE n 
1 125 LYS n 
1 126 THR n 
1 127 PRO n 
1 128 ASP n 
1 129 TRP n 
1 130 LEU n 
1 131 LYS n 
1 132 ASN n 
1 133 GLY n 
1 134 VAL n 
1 135 MET n 
1 136 TYR n 
1 137 GLN n 
1 138 ILE n 
1 139 PHE n 
1 140 PRO n 
1 141 ASP n 
1 142 ARG n 
1 143 PHE n 
1 144 TYR n 
1 145 ASN n 
1 146 GLY n 
1 147 ASP n 
1 148 SER n 
1 149 SER n 
1 150 ASN n 
1 151 ASP n 
1 152 VAL n 
1 153 GLN n 
1 154 THR n 
1 155 GLY n 
1 156 SER n 
1 157 TYR n 
1 158 THR n 
1 159 TYR n 
1 160 ASN n 
1 161 GLY n 
1 162 THR n 
1 163 PRO n 
1 164 THR n 
1 165 GLU n 
1 166 LYS n 
1 167 LYS n 
1 168 ALA n 
1 169 TRP n 
1 170 GLY n 
1 171 SER n 
1 172 SER n 
1 173 VAL n 
1 174 TYR n 
1 175 ALA n 
1 176 ASP n 
1 177 PRO n 
1 178 GLY n 
1 179 TYR n 
1 180 ASP n 
1 181 ASN n 
1 182 SER n 
1 183 LEU n 
1 184 VAL n 
1 185 PHE n 
1 186 PHE n 
1 187 GLY n 
1 188 GLY n 
1 189 ASP n 
1 190 LEU n 
1 191 ALA n 
1 192 GLY n 
1 193 ILE n 
1 194 ASP n 
1 195 GLN n 
1 196 LYS n 
1 197 LEU n 
1 198 GLY n 
1 199 TYR n 
1 200 ILE n 
1 201 LYS n 
1 202 LYS n 
1 203 THR n 
1 204 LEU n 
1 205 GLY n 
1 206 ALA n 
1 207 ASN n 
1 208 ILE n 
1 209 LEU n 
1 210 TYR n 
1 211 LEU n 
1 212 ASN n 
1 213 PRO n 
1 214 ILE n 
1 215 PHE n 
1 216 LYS n 
1 217 ALA n 
1 218 PRO n 
1 219 THR n 
1 220 ASN n 
1 221 HIS n 
1 222 LYS n 
1 223 TYR n 
1 224 ASP n 
1 225 THR n 
1 226 GLN n 
1 227 ASP n 
1 228 TYR n 
1 229 MET n 
1 230 ALA n 
1 231 VAL n 
1 232 ASP n 
1 233 PRO n 
1 234 ALA n 
1 235 PHE n 
1 236 GLY n 
1 237 ASP n 
1 238 ASN n 
1 239 SER n 
1 240 THR n 
1 241 LEU n 
1 242 GLN n 
1 243 THR n 
1 244 LEU n 
1 245 ILE n 
1 246 ASN n 
1 247 ASP n 
1 248 ILE n 
1 249 HIS n 
1 250 SER n 
1 251 THR n 
1 252 ALA n 
1 253 ASN n 
1 254 GLY n 
1 255 PRO n 
1 256 LYS n 
1 257 GLY n 
1 258 TYR n 
1 259 LEU n 
1 260 ILE n 
1 261 LEU n 
1 262 ASP n 
1 263 GLY n 
1 264 VAL n 
1 265 PHE n 
1 266 ASN n 
1 267 HIS n 
1 268 THR n 
1 269 GLY n 
1 270 ASP n 
1 271 SER n 
1 272 HIS n 
1 273 PRO n 
1 274 TRP n 
1 275 PHE n 
1 276 ASP n 
1 277 LYS n 
1 278 TYR n 
1 279 ASN n 
1 280 ASN n 
1 281 PHE n 
1 282 SER n 
1 283 SER n 
1 284 GLN n 
1 285 GLY n 
1 286 ALA n 
1 287 TYR n 
1 288 GLU n 
1 289 SER n 
1 290 GLN n 
1 291 SER n 
1 292 SER n 
1 293 PRO n 
1 294 TRP n 
1 295 TYR n 
1 296 ASN n 
1 297 TYR n 
1 298 TYR n 
1 299 THR n 
1 300 PHE n 
1 301 TYR n 
1 302 THR n 
1 303 TRP n 
1 304 PRO n 
1 305 ASP n 
1 306 SER n 
1 307 TYR n 
1 308 ALA n 
1 309 SER n 
1 310 PHE n 
1 311 LEU n 
1 312 GLY n 
1 313 PHE n 
1 314 ASN n 
1 315 SER n 
1 316 LEU n 
1 317 PRO n 
1 318 LYS n 
1 319 LEU n 
1 320 ASN n 
1 321 TYR n 
1 322 GLY n 
1 323 ASN n 
1 324 SER n 
1 325 GLY n 
1 326 SER n 
1 327 ALA n 
1 328 VAL n 
1 329 ARG n 
1 330 GLY n 
1 331 VAL n 
1 332 ILE n 
1 333 TYR n 
1 334 ASN n 
1 335 ASN n 
1 336 SER n 
1 337 ASN n 
1 338 SER n 
1 339 VAL n 
1 340 ALA n 
1 341 LYS n 
1 342 THR n 
1 343 TYR n 
1 344 LEU n 
1 345 ASN n 
1 346 PRO n 
1 347 PRO n 
1 348 TYR n 
1 349 SER n 
1 350 VAL n 
1 351 ASP n 
1 352 GLY n 
1 353 TRP n 
1 354 ARG n 
1 355 LEU n 
1 356 ASP n 
1 357 ALA n 
1 358 ALA n 
1 359 GLN n 
1 360 TYR n 
1 361 VAL n 
1 362 ASP n 
1 363 HIS n 
1 364 GLN n 
1 365 ILE n 
1 366 TRP n 
1 367 SER n 
1 368 GLU n 
1 369 PHE n 
1 370 ARG n 
1 371 ASN n 
1 372 ALA n 
1 373 VAL n 
1 374 LYS n 
1 375 GLY n 
1 376 VAL n 
1 377 ASN n 
1 378 SER n 
1 379 ASN n 
1 380 ALA n 
1 381 ALA n 
1 382 ILE n 
1 383 ILE n 
1 384 GLY n 
1 385 GLU n 
1 386 TYR n 
1 387 TRP n 
1 388 GLY n 
1 389 ASN n 
1 390 ALA n 
1 391 ASN n 
1 392 PRO n 
1 393 TRP n 
1 394 THR n 
1 395 ALA n 
1 396 GLN n 
1 397 GLY n 
1 398 ASN n 
1 399 GLN n 
1 400 TRP n 
1 401 ASP n 
1 402 ALA n 
1 403 ALA n 
1 404 THR n 
1 405 ASN n 
1 406 PHE n 
1 407 ASP n 
1 408 GLY n 
1 409 PHE n 
1 410 THR n 
1 411 GLN n 
1 412 PRO n 
1 413 VAL n 
1 414 SER n 
1 415 GLU n 
1 416 TRP n 
1 417 ILE n 
1 418 THR n 
1 419 GLY n 
1 420 LYS n 
1 421 ASP n 
1 422 TYR n 
1 423 GLN n 
1 424 ASN n 
1 425 ASN n 
1 426 SER n 
1 427 ALA n 
1 428 SER n 
1 429 ILE n 
1 430 SER n 
1 431 THR n 
1 432 THR n 
1 433 GLN n 
1 434 PHE n 
1 435 ASP n 
1 436 SER n 
1 437 TRP n 
1 438 LEU n 
1 439 ARG n 
1 440 GLY n 
1 441 THR n 
1 442 ARG n 
1 443 ALA n 
1 444 ASN n 
1 445 TYR n 
1 446 PRO n 
1 447 THR n 
1 448 ASN n 
1 449 VAL n 
1 450 GLN n 
1 451 GLN n 
1 452 SER n 
1 453 MET n 
1 454 MET n 
1 455 ASN n 
1 456 PHE n 
1 457 LEU n 
1 458 SER n 
1 459 ASN n 
1 460 HIS n 
1 461 ASP n 
1 462 ILE n 
1 463 THR n 
1 464 ARG n 
1 465 PHE n 
1 466 ALA n 
1 467 THR n 
1 468 ARG n 
1 469 SER n 
1 470 GLY n 
1 471 GLY n 
1 472 ASP n 
1 473 LEU n 
1 474 TRP n 
1 475 LYS n 
1 476 THR n 
1 477 TYR n 
1 478 LEU n 
1 479 ALA n 
1 480 LEU n 
1 481 ILE n 
1 482 PHE n 
1 483 GLN n 
1 484 MET n 
1 485 THR n 
1 486 TYR n 
1 487 VAL n 
1 488 GLY n 
1 489 THR n 
1 490 PRO n 
1 491 THR n 
1 492 ILE n 
1 493 TYR n 
1 494 TYR n 
1 495 GLY n 
1 496 ASP n 
1 497 GLU n 
1 498 TYR n 
1 499 GLY n 
1 500 MET n 
1 501 GLN n 
1 502 GLY n 
1 503 GLY n 
1 504 ALA n 
1 505 ASP n 
1 506 PRO n 
1 507 ASP n 
1 508 ASN n 
1 509 ARG n 
1 510 ARG n 
1 511 SER n 
1 512 PHE n 
1 513 ASP n 
1 514 TRP n 
1 515 SER n 
1 516 GLN n 
1 517 ALA n 
1 518 THR n 
1 519 PRO n 
1 520 SER n 
1 521 ASN n 
1 522 SER n 
1 523 ALA n 
1 524 VAL n 
1 525 ALA n 
1 526 LEU n 
1 527 THR n 
1 528 GLN n 
1 529 LYS n 
1 530 LEU n 
1 531 ILE n 
1 532 THR n 
1 533 ILE n 
1 534 ARG n 
1 535 ASN n 
1 536 GLN n 
1 537 TYR n 
1 538 PRO n 
1 539 ALA n 
1 540 LEU n 
1 541 ARG n 
1 542 THR n 
1 543 GLY n 
1 544 SER n 
1 545 PHE n 
1 546 MET n 
1 547 THR n 
1 548 LEU n 
1 549 ILE n 
1 550 THR n 
1 551 ASP n 
1 552 ASP n 
1 553 THR n 
1 554 ASN n 
1 555 LYS n 
1 556 ILE n 
1 557 TYR n 
1 558 SER n 
1 559 TYR n 
1 560 GLY n 
1 561 ARG n 
1 562 PHE n 
1 563 ASP n 
1 564 ASN n 
1 565 VAL n 
1 566 ASN n 
1 567 ARG n 
1 568 ILE n 
1 569 ALA n 
1 570 VAL n 
1 571 VAL n 
1 572 LEU n 
1 573 ASN n 
1 574 ASN n 
1 575 ASP n 
1 576 SER n 
1 577 VAL n 
1 578 SER n 
1 579 HIS n 
1 580 THR n 
1 581 VAL n 
1 582 ASN n 
1 583 VAL n 
1 584 PRO n 
1 585 VAL n 
1 586 TRP n 
1 587 GLN n 
1 588 LEU n 
1 589 SER n 
1 590 MET n 
1 591 PRO n 
1 592 ASN n 
1 593 GLY n 
1 594 SER n 
1 595 THR n 
1 596 VAL n 
1 597 THR n 
1 598 ASP n 
1 599 LYS n 
1 600 ILE n 
1 601 THR n 
1 602 GLY n 
1 603 HIS n 
1 604 SER n 
1 605 TYR n 
1 606 THR n 
1 607 VAL n 
1 608 GLN n 
1 609 ASN n 
1 610 GLY n 
1 611 MET n 
1 612 VAL n 
1 613 THR n 
1 614 VAL n 
1 615 ALA n 
1 616 VAL n 
1 617 ASP n 
1 618 GLY n 
1 619 HIS n 
1 620 TYR n 
1 621 GLY n 
1 622 ALA n 
1 623 VAL n 
1 624 LEU n 
1 625 ALA n 
1 626 GLN n 
# 
_entity_src_gen.entity_id                          1 
_entity_src_gen.pdbx_src_id                        1 
_entity_src_gen.pdbx_alt_source_flag               sample 
_entity_src_gen.pdbx_seq_type                      'Biological sequence' 
_entity_src_gen.pdbx_beg_seq_num                   1 
_entity_src_gen.pdbx_end_seq_num                   626 
_entity_src_gen.gene_src_common_name               ? 
_entity_src_gen.gene_src_genus                     ? 
_entity_src_gen.pdbx_gene_src_gene                 tvaI 
_entity_src_gen.gene_src_species                   ? 
_entity_src_gen.gene_src_strain                    ? 
_entity_src_gen.gene_src_tissue                    ? 
_entity_src_gen.gene_src_tissue_fraction           ? 
_entity_src_gen.gene_src_details                   ? 
_entity_src_gen.pdbx_gene_src_fragment             ? 
_entity_src_gen.pdbx_gene_src_scientific_name      'Thermoactinomyces vulgaris' 
_entity_src_gen.pdbx_gene_src_ncbi_taxonomy_id     2026 
_entity_src_gen.pdbx_gene_src_variant              ? 
_entity_src_gen.pdbx_gene_src_cell_line            ? 
_entity_src_gen.pdbx_gene_src_atcc                 ? 
_entity_src_gen.pdbx_gene_src_organ                ? 
_entity_src_gen.pdbx_gene_src_organelle            ? 
_entity_src_gen.pdbx_gene_src_cell                 ? 
_entity_src_gen.pdbx_gene_src_cellular_location    ? 
_entity_src_gen.host_org_common_name               ? 
_entity_src_gen.pdbx_host_org_scientific_name      'Escherichia coli' 
_entity_src_gen.pdbx_host_org_ncbi_taxonomy_id     562 
_entity_src_gen.host_org_genus                     ? 
_entity_src_gen.pdbx_host_org_gene                 ? 
_entity_src_gen.pdbx_host_org_organ                ? 
_entity_src_gen.host_org_species                   ? 
_entity_src_gen.pdbx_host_org_tissue               ? 
_entity_src_gen.pdbx_host_org_tissue_fraction      ? 
_entity_src_gen.pdbx_host_org_strain               ? 
_entity_src_gen.pdbx_host_org_variant              ? 
_entity_src_gen.pdbx_host_org_cell_line            ? 
_entity_src_gen.pdbx_host_org_atcc                 ? 
_entity_src_gen.pdbx_host_org_culture_collection   ? 
_entity_src_gen.pdbx_host_org_cell                 ? 
_entity_src_gen.pdbx_host_org_organelle            ? 
_entity_src_gen.pdbx_host_org_cellular_location    ? 
_entity_src_gen.pdbx_host_org_vector_type          ? 
_entity_src_gen.pdbx_host_org_vector               ? 
_entity_src_gen.host_org_details                   ? 
_entity_src_gen.expression_system_id               ? 
_entity_src_gen.plasmid_name                       ? 
_entity_src_gen.plasmid_details                    ? 
_entity_src_gen.pdbx_description                   ? 
# 
_struct_ref.id                         1 
_struct_ref.db_name                    UNP 
_struct_ref.db_code                    NEPU1_THEVU 
_struct_ref.pdbx_db_accession          Q60053 
_struct_ref.pdbx_db_isoform            ? 
_struct_ref.entity_id                  1 
_struct_ref.pdbx_seq_one_letter_code   
;AANDNNVEWNGLFHDQGPLFDNAPEPTSTQSVTLKLRTFKGDITSANIKYWDTADNAFHWVPMVWDSNDPTGTFDYWKGT
IPASPSIKYYRFQINDGTSTAWYNGNGPSSTEPNADDFYIIPNFKTPDWLKNGVMYQIFPDRFYNGDSSNDVQTGSYTYN
GTPTEKKAWGSSVYADPGYDNSLVFFGGDLAGIDQKLGYIKKTLGANILYLNPIFKAPTNHKYDTQDYMAVDPAFGDNST
LQTLINDIHSTANGPKGYLILDGVFNHTGDSHPWFDKYNNFSSQGAYESQSSPWYNYYTFYTWPDSYASFLGFNSLPKLN
YGNSGSAVRGVIYNNSNSVAKTYLNPPYSVDGWRLDAAQYVDANGNNGSDVTNHQIWSEFRNAVKGVNSNAAIIGEYWGN
ANPWTAQGNQWDAATNFDGFTQPVSEWITGKDYQNNSASISTTQFDSWLRGTRANYPTNVQQSMMNFLSNHDITRFATRS
GGDLWKTYLALIFQMTYVGTPTIYYGDEYGMQGGADPDNRRSFDWSQATPSNSAVALTQKLITIRNQYPALRTGSFMTLI
TDDTNKIYSYGRFDNVNRIAVVLNNDSVSHTVNVPVWQLSMPNGSTVTDKITGHSYTVQNGMVTVAVDGHYGAVLAQ
;
_struct_ref.pdbx_align_begin           30 
# 
_struct_ref_seq.align_id                      1 
_struct_ref_seq.ref_id                        1 
_struct_ref_seq.pdbx_PDB_id_code              5Z0U 
_struct_ref_seq.pdbx_strand_id                A 
_struct_ref_seq.seq_align_beg                 1 
_struct_ref_seq.pdbx_seq_align_beg_ins_code   ? 
_struct_ref_seq.seq_align_end                 626 
_struct_ref_seq.pdbx_seq_align_end_ins_code   ? 
_struct_ref_seq.pdbx_db_accession             Q60053 
_struct_ref_seq.db_align_beg                  30 
_struct_ref_seq.pdbx_db_align_beg_ins_code    ? 
_struct_ref_seq.db_align_end                  666 
_struct_ref_seq.pdbx_db_align_end_ins_code    ? 
_struct_ref_seq.pdbx_auth_seq_align_beg       1 
_struct_ref_seq.pdbx_auth_seq_align_end       637 
# 
loop_
_struct_ref_seq_dif.align_id 
_struct_ref_seq_dif.pdbx_pdb_id_code 
_struct_ref_seq_dif.mon_id 
_struct_ref_seq_dif.pdbx_pdb_strand_id 
_struct_ref_seq_dif.seq_num 
_struct_ref_seq_dif.pdbx_pdb_ins_code 
_struct_ref_seq_dif.pdbx_seq_db_name 
_struct_ref_seq_dif.pdbx_seq_db_accession_code 
_struct_ref_seq_dif.db_mon_id 
_struct_ref_seq_dif.pdbx_seq_db_seq_num 
_struct_ref_seq_dif.details 
_struct_ref_seq_dif.pdbx_auth_seq_num 
_struct_ref_seq_dif.pdbx_ordinal 
1 5Z0U ? A ? ? UNP Q60053 ALA 392 deletion ? 1  
1 5Z0U ? A ? ? UNP Q60053 ASN 393 deletion ? 2  
1 5Z0U ? A ? ? UNP Q60053 GLY 394 deletion ? 3  
1 5Z0U ? A ? ? UNP Q60053 ASN 395 deletion ? 4  
1 5Z0U ? A ? ? UNP Q60053 ASN 396 deletion ? 5  
1 5Z0U ? A ? ? UNP Q60053 GLY 397 deletion ? 6  
1 5Z0U ? A ? ? UNP Q60053 SER 398 deletion ? 7  
1 5Z0U ? A ? ? UNP Q60053 ASP 399 deletion ? 8  
1 5Z0U ? A ? ? UNP Q60053 VAL 400 deletion ? 9  
1 5Z0U ? A ? ? UNP Q60053 THR 401 deletion ? 10 
1 5Z0U ? A ? ? UNP Q60053 ASN 402 deletion ? 11 
# 
loop_
_chem_comp.id 
_chem_comp.type 
_chem_comp.mon_nstd_flag 
_chem_comp.name 
_chem_comp.pdbx_synonyms 
_chem_comp.formula 
_chem_comp.formula_weight 
ALA 'L-peptide linking' y ALANINE                         ? 'C3 H7 N O2'     89.093  
ARG 'L-peptide linking' y ARGININE                        ? 'C6 H15 N4 O2 1' 175.209 
ASN 'L-peptide linking' y ASPARAGINE                      ? 'C4 H8 N2 O3'    132.118 
ASP 'L-peptide linking' y 'ASPARTIC ACID'                 ? 'C4 H7 N O4'     133.103 
CA  non-polymer         . 'CALCIUM ION'                   ? 'Ca 2'           40.078  
GLN 'L-peptide linking' y GLUTAMINE                       ? 'C5 H10 N2 O3'   146.144 
GLU 'L-peptide linking' y 'GLUTAMIC ACID'                 ? 'C5 H9 N O4'     147.129 
GLY 'peptide linking'   y GLYCINE                         ? 'C2 H5 N O2'     75.067  
HIS 'L-peptide linking' y HISTIDINE                       ? 'C6 H10 N3 O2 1' 156.162 
HOH non-polymer         . WATER                           ? 'H2 O'           18.015  
ILE 'L-peptide linking' y ISOLEUCINE                      ? 'C6 H13 N O2'    131.173 
LEU 'L-peptide linking' y LEUCINE                         ? 'C6 H13 N O2'    131.173 
LYS 'L-peptide linking' y LYSINE                          ? 'C6 H15 N2 O2 1' 147.195 
MET 'L-peptide linking' y METHIONINE                      ? 'C5 H11 N O2 S'  149.211 
MPD non-polymer         . '(4S)-2-METHYL-2,4-PENTANEDIOL' ? 'C6 H14 O2'      118.174 
PHE 'L-peptide linking' y PHENYLALANINE                   ? 'C9 H11 N O2'    165.189 
PRO 'L-peptide linking' y PROLINE                         ? 'C5 H9 N O2'     115.130 
SER 'L-peptide linking' y SERINE                          ? 'C3 H7 N O3'     105.093 
THR 'L-peptide linking' y THREONINE                       ? 'C4 H9 N O3'     119.119 
TRP 'L-peptide linking' y TRYPTOPHAN                      ? 'C11 H12 N2 O2'  204.225 
TYR 'L-peptide linking' y TYROSINE                        ? 'C9 H11 N O3'    181.189 
VAL 'L-peptide linking' y VALINE                          ? 'C5 H11 N O2'    117.146 
# 
_exptl.absorpt_coefficient_mu     ? 
_exptl.absorpt_correction_T_max   ? 
_exptl.absorpt_correction_T_min   ? 
_exptl.absorpt_correction_type    ? 
_exptl.absorpt_process_details    ? 
_exptl.entry_id                   5Z0U 
_exptl.crystals_number            1 
_exptl.details                    ? 
_exptl.method                     'X-RAY DIFFRACTION' 
_exptl.method_details             ? 
# 
_exptl_crystal.colour                      ? 
_exptl_crystal.density_diffrn              ? 
_exptl_crystal.density_Matthews            2.28 
_exptl_crystal.density_method              ? 
_exptl_crystal.density_percent_sol         45.96 
_exptl_crystal.description                 ? 
_exptl_crystal.F_000                       ? 
_exptl_crystal.id                          1 
_exptl_crystal.preparation                 ? 
_exptl_crystal.size_max                    ? 
_exptl_crystal.size_mid                    ? 
_exptl_crystal.size_min                    ? 
_exptl_crystal.size_rad                    ? 
_exptl_crystal.colour_lustre               ? 
_exptl_crystal.colour_modifier             ? 
_exptl_crystal.colour_primary              ? 
_exptl_crystal.density_meas                ? 
_exptl_crystal.density_meas_esd            ? 
_exptl_crystal.density_meas_gt             ? 
_exptl_crystal.density_meas_lt             ? 
_exptl_crystal.density_meas_temp           ? 
_exptl_crystal.density_meas_temp_esd       ? 
_exptl_crystal.density_meas_temp_gt        ? 
_exptl_crystal.density_meas_temp_lt        ? 
_exptl_crystal.pdbx_crystal_image_url      ? 
_exptl_crystal.pdbx_crystal_image_format   ? 
_exptl_crystal.pdbx_mosaicity              ? 
_exptl_crystal.pdbx_mosaicity_esd          ? 
# 
_exptl_crystal_grow.apparatus       ? 
_exptl_crystal_grow.atmosphere      ? 
_exptl_crystal_grow.crystal_id      1 
_exptl_crystal_grow.details         ? 
_exptl_crystal_grow.method          'VAPOR DIFFUSION, HANGING DROP' 
_exptl_crystal_grow.method_ref      ? 
_exptl_crystal_grow.pH              6.1 
_exptl_crystal_grow.pressure        ? 
_exptl_crystal_grow.pressure_esd    ? 
_exptl_crystal_grow.seeding         ? 
_exptl_crystal_grow.seeding_ref     ? 
_exptl_crystal_grow.temp            293 
_exptl_crystal_grow.temp_details    ? 
_exptl_crystal_grow.temp_esd        ? 
_exptl_crystal_grow.time            ? 
_exptl_crystal_grow.pdbx_details    '20% MPD, 20% PEG6000, 40 mM MES-NaOH' 
_exptl_crystal_grow.pdbx_pH_range   ? 
# 
_diffrn.ambient_environment    ? 
_diffrn.ambient_temp           100 
_diffrn.ambient_temp_details   ? 
_diffrn.ambient_temp_esd       ? 
_diffrn.crystal_id             1 
_diffrn.crystal_support        ? 
_diffrn.crystal_treatment      ? 
_diffrn.details                ? 
_diffrn.id                     1 
_diffrn.ambient_pressure       ? 
_diffrn.ambient_pressure_esd   ? 
_diffrn.ambient_pressure_gt    ? 
_diffrn.ambient_pressure_lt    ? 
_diffrn.ambient_temp_gt        ? 
_diffrn.ambient_temp_lt        ? 
# 
_diffrn_detector.details                      ? 
_diffrn_detector.detector                     CCD 
_diffrn_detector.diffrn_id                    1 
_diffrn_detector.type                         'ADSC QUANTUM 210' 
_diffrn_detector.area_resol_mean              ? 
_diffrn_detector.dtime                        ? 
_diffrn_detector.pdbx_frames_total            ? 
_diffrn_detector.pdbx_collection_time_total   ? 
_diffrn_detector.pdbx_collection_date         2004-11-13 
# 
_diffrn_radiation.collimation                      ? 
_diffrn_radiation.diffrn_id                        1 
_diffrn_radiation.filter_edge                      ? 
_diffrn_radiation.inhomogeneity                    ? 
_diffrn_radiation.monochromator                    ? 
_diffrn_radiation.polarisn_norm                    ? 
_diffrn_radiation.polarisn_ratio                   ? 
_diffrn_radiation.probe                            ? 
_diffrn_radiation.type                             ? 
_diffrn_radiation.xray_symbol                      ? 
_diffrn_radiation.wavelength_id                    1 
_diffrn_radiation.pdbx_monochromatic_or_laue_m_l   M 
_diffrn_radiation.pdbx_wavelength_list             ? 
_diffrn_radiation.pdbx_wavelength                  ? 
_diffrn_radiation.pdbx_diffrn_protocol             'SINGLE WAVELENGTH' 
_diffrn_radiation.pdbx_analyzer                    ? 
_diffrn_radiation.pdbx_scattering_type             x-ray 
# 
_diffrn_radiation_wavelength.id           1 
_diffrn_radiation_wavelength.wavelength   1 
_diffrn_radiation_wavelength.wt           1.0 
# 
_diffrn_source.current                     ? 
_diffrn_source.details                     ? 
_diffrn_source.diffrn_id                   1 
_diffrn_source.power                       ? 
_diffrn_source.size                        ? 
_diffrn_source.source                      SYNCHROTRON 
_diffrn_source.target                      ? 
_diffrn_source.type                        'PHOTON FACTORY BEAMLINE AR-NW12A' 
_diffrn_source.voltage                     ? 
_diffrn_source.take-off_angle              ? 
_diffrn_source.pdbx_wavelength_list        1 
_diffrn_source.pdbx_wavelength             ? 
_diffrn_source.pdbx_synchrotron_beamline   AR-NW12A 
_diffrn_source.pdbx_synchrotron_site       'Photon Factory' 
# 
_reflns.B_iso_Wilson_estimate            ? 
_reflns.entry_id                         5Z0U 
_reflns.data_reduction_details           ? 
_reflns.data_reduction_method            ? 
_reflns.d_resolution_high                1.37 
_reflns.d_resolution_low                 50 
_reflns.details                          ? 
_reflns.limit_h_max                      ? 
_reflns.limit_h_min                      ? 
_reflns.limit_k_max                      ? 
_reflns.limit_k_min                      ? 
_reflns.limit_l_max                      ? 
_reflns.limit_l_min                      ? 
_reflns.number_all                       ? 
_reflns.number_obs                       121625 
_reflns.observed_criterion               ? 
_reflns.observed_criterion_F_max         ? 
_reflns.observed_criterion_F_min         ? 
_reflns.observed_criterion_I_max         ? 
_reflns.observed_criterion_I_min         ? 
_reflns.observed_criterion_sigma_F       ? 
_reflns.observed_criterion_sigma_I       ? 
_reflns.percent_possible_obs             92.3 
_reflns.R_free_details                   ? 
_reflns.Rmerge_F_all                     ? 
_reflns.Rmerge_F_obs                     ? 
_reflns.Friedel_coverage                 ? 
_reflns.number_gt                        ? 
_reflns.threshold_expression             ? 
_reflns.pdbx_redundancy                  2.7 
_reflns.pdbx_Rmerge_I_obs                0.048 
_reflns.pdbx_Rmerge_I_all                ? 
_reflns.pdbx_Rsym_value                  ? 
_reflns.pdbx_netI_over_av_sigmaI         ? 
_reflns.pdbx_netI_over_sigmaI            14.1 
_reflns.pdbx_res_netI_over_av_sigmaI_2   ? 
_reflns.pdbx_res_netI_over_sigmaI_2      ? 
_reflns.pdbx_chi_squared                 ? 
_reflns.pdbx_scaling_rejects             ? 
_reflns.pdbx_d_res_high_opt              ? 
_reflns.pdbx_d_res_low_opt               ? 
_reflns.pdbx_d_res_opt_method            ? 
_reflns.phase_calculation_details        ? 
_reflns.pdbx_Rrim_I_all                  ? 
_reflns.pdbx_Rpim_I_all                  ? 
_reflns.pdbx_d_opt                       ? 
_reflns.pdbx_number_measured_all         ? 
_reflns.pdbx_diffrn_id                   1 
_reflns.pdbx_ordinal                     1 
_reflns.pdbx_CC_half                     ? 
_reflns.pdbx_R_split                     ? 
# 
_reflns_shell.d_res_high                  1.37 
_reflns_shell.d_res_low                   1.44 
_reflns_shell.meanI_over_sigI_all         ? 
_reflns_shell.meanI_over_sigI_obs         5.1 
_reflns_shell.number_measured_all         ? 
_reflns_shell.number_measured_obs         ? 
_reflns_shell.number_possible             ? 
_reflns_shell.number_unique_all           ? 
_reflns_shell.number_unique_obs           16025 
_reflns_shell.percent_possible_all        83.8 
_reflns_shell.percent_possible_obs        ? 
_reflns_shell.Rmerge_F_all                ? 
_reflns_shell.Rmerge_F_obs                ? 
_reflns_shell.Rmerge_I_all                ? 
_reflns_shell.Rmerge_I_obs                0.168 
_reflns_shell.meanI_over_sigI_gt          ? 
_reflns_shell.meanI_over_uI_all           ? 
_reflns_shell.meanI_over_uI_gt            ? 
_reflns_shell.number_measured_gt          ? 
_reflns_shell.number_unique_gt            ? 
_reflns_shell.percent_possible_gt         ? 
_reflns_shell.Rmerge_F_gt                 ? 
_reflns_shell.Rmerge_I_gt                 ? 
_reflns_shell.pdbx_redundancy             2.4 
_reflns_shell.pdbx_Rsym_value             ? 
_reflns_shell.pdbx_chi_squared            ? 
_reflns_shell.pdbx_netI_over_sigmaI_all   ? 
_reflns_shell.pdbx_netI_over_sigmaI_obs   ? 
_reflns_shell.pdbx_Rrim_I_all             ? 
_reflns_shell.pdbx_Rpim_I_all             ? 
_reflns_shell.pdbx_rejects                ? 
_reflns_shell.pdbx_ordinal                1 
_reflns_shell.pdbx_diffrn_id              1 
_reflns_shell.pdbx_CC_half                ? 
_reflns_shell.pdbx_R_split                ? 
# 
_refine.aniso_B[1][1]                            -0.00 
_refine.aniso_B[1][2]                            0.00 
_refine.aniso_B[1][3]                            -0.00 
_refine.aniso_B[2][2]                            0.00 
_refine.aniso_B[2][3]                            -0.00 
_refine.aniso_B[3][3]                            -0.00 
_refine.B_iso_max                                ? 
_refine.B_iso_mean                               10.487 
_refine.B_iso_min                                ? 
_refine.correlation_coeff_Fo_to_Fc               0.973 
_refine.correlation_coeff_Fo_to_Fc_free          0.970 
_refine.details                                  'HYDROGENS HAVE BEEN ADDED IN THE RIDING POSITIONS' 
_refine.diff_density_max                         ? 
_refine.diff_density_max_esd                     ? 
_refine.diff_density_min                         ? 
_refine.diff_density_min_esd                     ? 
_refine.diff_density_rms                         ? 
_refine.diff_density_rms_esd                     ? 
_refine.entry_id                                 5Z0U 
_refine.pdbx_refine_id                           'X-RAY DIFFRACTION' 
_refine.ls_abs_structure_details                 ? 
_refine.ls_abs_structure_Flack                   ? 
_refine.ls_abs_structure_Flack_esd               ? 
_refine.ls_abs_structure_Rogers                  ? 
_refine.ls_abs_structure_Rogers_esd              ? 
_refine.ls_d_res_high                            1.37 
_refine.ls_d_res_low                             49.74 
_refine.ls_extinction_coef                       ? 
_refine.ls_extinction_coef_esd                   ? 
_refine.ls_extinction_expression                 ? 
_refine.ls_extinction_method                     ? 
_refine.ls_goodness_of_fit_all                   ? 
_refine.ls_goodness_of_fit_all_esd               ? 
_refine.ls_goodness_of_fit_obs                   ? 
_refine.ls_goodness_of_fit_obs_esd               ? 
_refine.ls_hydrogen_treatment                    ? 
_refine.ls_matrix_type                           ? 
_refine.ls_number_constraints                    ? 
_refine.ls_number_parameters                     ? 
_refine.ls_number_reflns_all                     ? 
_refine.ls_number_reflns_obs                     115635 
_refine.ls_number_reflns_R_free                  5972 
_refine.ls_number_reflns_R_work                  ? 
_refine.ls_number_restraints                     ? 
_refine.ls_percent_reflns_obs                    91.88 
_refine.ls_percent_reflns_R_free                 4.9 
_refine.ls_R_factor_all                          ? 
_refine.ls_R_factor_obs                          0.13831 
_refine.ls_R_factor_R_free                       0.15020 
_refine.ls_R_factor_R_free_error                 ? 
_refine.ls_R_factor_R_free_error_details         ? 
_refine.ls_R_factor_R_work                       0.13768 
_refine.ls_R_Fsqd_factor_obs                     ? 
_refine.ls_R_I_factor_obs                        ? 
_refine.ls_redundancy_reflns_all                 ? 
_refine.ls_redundancy_reflns_obs                 ? 
_refine.ls_restrained_S_all                      ? 
_refine.ls_restrained_S_obs                      ? 
_refine.ls_shift_over_esd_max                    ? 
_refine.ls_shift_over_esd_mean                   ? 
_refine.ls_structure_factor_coef                 ? 
_refine.ls_weighting_details                     ? 
_refine.ls_weighting_scheme                      ? 
_refine.ls_wR_factor_all                         ? 
_refine.ls_wR_factor_obs                         ? 
_refine.ls_wR_factor_R_free                      ? 
_refine.ls_wR_factor_R_work                      ? 
_refine.occupancy_max                            ? 
_refine.occupancy_min                            ? 
_refine.solvent_model_details                    ? 
_refine.solvent_model_param_bsol                 ? 
_refine.solvent_model_param_ksol                 ? 
_refine.ls_R_factor_gt                           ? 
_refine.ls_goodness_of_fit_gt                    ? 
_refine.ls_goodness_of_fit_ref                   ? 
_refine.ls_shift_over_su_max                     ? 
_refine.ls_shift_over_su_max_lt                  ? 
_refine.ls_shift_over_su_mean                    ? 
_refine.ls_shift_over_su_mean_lt                 ? 
_refine.pdbx_ls_sigma_I                          ? 
_refine.pdbx_ls_sigma_F                          ? 
_refine.pdbx_ls_sigma_Fsqd                       ? 
_refine.pdbx_data_cutoff_high_absF               ? 
_refine.pdbx_data_cutoff_high_rms_absF           ? 
_refine.pdbx_data_cutoff_low_absF                ? 
_refine.pdbx_isotropic_thermal_model             ? 
_refine.pdbx_ls_cross_valid_method               THROUGHOUT 
_refine.pdbx_method_to_determine_struct          'MOLECULAR REPLACEMENT' 
_refine.pdbx_starting_model                      1JI1 
_refine.pdbx_stereochemistry_target_values       ? 
_refine.pdbx_R_Free_selection_details            RANDOM 
_refine.pdbx_stereochem_target_val_spec_case     ? 
_refine.pdbx_overall_ESU_R                       0.050 
_refine.pdbx_overall_ESU_R_Free                  0.049 
_refine.pdbx_solvent_vdw_probe_radii             1.20 
_refine.pdbx_solvent_ion_probe_radii             0.80 
_refine.pdbx_solvent_shrinkage_radii             0.80 
_refine.pdbx_real_space_R                        ? 
_refine.pdbx_density_correlation                 ? 
_refine.pdbx_pd_number_of_powder_patterns        ? 
_refine.pdbx_pd_number_of_points                 ? 
_refine.pdbx_pd_meas_number_of_points            ? 
_refine.pdbx_pd_proc_ls_prof_R_factor            ? 
_refine.pdbx_pd_proc_ls_prof_wR_factor           ? 
_refine.pdbx_pd_Marquardt_correlation_coeff      ? 
_refine.pdbx_pd_Fsqrd_R_factor                   ? 
_refine.pdbx_pd_ls_matrix_band_width             ? 
_refine.pdbx_overall_phase_error                 ? 
_refine.pdbx_overall_SU_R_free_Cruickshank_DPI   ? 
_refine.pdbx_overall_SU_R_free_Blow_DPI          ? 
_refine.pdbx_overall_SU_R_Blow_DPI               ? 
_refine.pdbx_TLS_residual_ADP_flag               ? 
_refine.pdbx_diffrn_id                           1 
_refine.overall_SU_B                             0.671 
_refine.overall_SU_ML                            0.028 
_refine.overall_SU_R_Cruickshank_DPI             ? 
_refine.overall_SU_R_free                        ? 
_refine.overall_FOM_free_R_set                   ? 
_refine.overall_FOM_work_R_set                   ? 
_refine.pdbx_average_fsc_overall                 ? 
_refine.pdbx_average_fsc_work                    ? 
_refine.pdbx_average_fsc_free                    ? 
# 
_refine_hist.pdbx_refine_id                   'X-RAY DIFFRACTION' 
_refine_hist.cycle_id                         1 
_refine_hist.pdbx_number_atoms_protein        4965 
_refine_hist.pdbx_number_atoms_nucleic_acid   0 
_refine_hist.pdbx_number_atoms_ligand         11 
_refine_hist.number_atoms_solvent             916 
_refine_hist.number_atoms_total               5892 
_refine_hist.d_res_high                       1.37 
_refine_hist.d_res_low                        49.74 
# 
loop_
_refine_ls_restr.pdbx_refine_id 
_refine_ls_restr.criterion 
_refine_ls_restr.dev_ideal 
_refine_ls_restr.dev_ideal_target 
_refine_ls_restr.number 
_refine_ls_restr.rejects 
_refine_ls_restr.type 
_refine_ls_restr.weight 
_refine_ls_restr.pdbx_restraint_function 
'X-RAY DIFFRACTION' ? 0.008  0.020  5177  ? r_bond_refined_d             ? ? 
'X-RAY DIFFRACTION' ? 0.002  0.020  4309  ? r_bond_other_d               ? ? 
'X-RAY DIFFRACTION' ? 1.352  1.908  7096  ? r_angle_refined_deg          ? ? 
'X-RAY DIFFRACTION' ? 0.954  3.000  10055 ? r_angle_other_deg            ? ? 
'X-RAY DIFFRACTION' ? 6.513  5.000  644   ? r_dihedral_angle_1_deg       ? ? 
'X-RAY DIFFRACTION' ? 35.825 24.887 266   ? r_dihedral_angle_2_deg       ? ? 
'X-RAY DIFFRACTION' ? 10.730 15.000 734   ? r_dihedral_angle_3_deg       ? ? 
'X-RAY DIFFRACTION' ? 21.875 15.000 16    ? r_dihedral_angle_4_deg       ? ? 
'X-RAY DIFFRACTION' ? 0.087  0.200  737   ? r_chiral_restr               ? ? 
'X-RAY DIFFRACTION' ? 0.007  0.021  5949  ? r_gen_planes_refined         ? ? 
'X-RAY DIFFRACTION' ? 0.001  0.020  1131  ? r_gen_planes_other           ? ? 
'X-RAY DIFFRACTION' ? ?      ?      ?     ? r_nbd_refined                ? ? 
'X-RAY DIFFRACTION' ? ?      ?      ?     ? r_nbd_other                  ? ? 
'X-RAY DIFFRACTION' ? ?      ?      ?     ? r_nbtor_refined              ? ? 
'X-RAY DIFFRACTION' ? ?      ?      ?     ? r_nbtor_other                ? ? 
'X-RAY DIFFRACTION' ? ?      ?      ?     ? r_xyhbond_nbd_refined        ? ? 
'X-RAY DIFFRACTION' ? ?      ?      ?     ? r_xyhbond_nbd_other          ? ? 
'X-RAY DIFFRACTION' ? ?      ?      ?     ? r_metal_ion_refined          ? ? 
'X-RAY DIFFRACTION' ? ?      ?      ?     ? r_metal_ion_other            ? ? 
'X-RAY DIFFRACTION' ? ?      ?      ?     ? r_symmetry_vdw_refined       ? ? 
'X-RAY DIFFRACTION' ? ?      ?      ?     ? r_symmetry_vdw_other         ? ? 
'X-RAY DIFFRACTION' ? ?      ?      ?     ? r_symmetry_hbond_refined     ? ? 
'X-RAY DIFFRACTION' ? ?      ?      ?     ? r_symmetry_hbond_other       ? ? 
'X-RAY DIFFRACTION' ? ?      ?      ?     ? r_symmetry_metal_ion_refined ? ? 
'X-RAY DIFFRACTION' ? ?      ?      ?     ? r_symmetry_metal_ion_other   ? ? 
'X-RAY DIFFRACTION' ? 0.503  0.936  2522  ? r_mcbond_it                  ? ? 
'X-RAY DIFFRACTION' ? 0.503  0.936  2521  ? r_mcbond_other               ? ? 
'X-RAY DIFFRACTION' ? 0.828  1.405  3154  ? r_mcangle_it                 ? ? 
'X-RAY DIFFRACTION' ? 0.828  1.405  3155  ? r_mcangle_other              ? ? 
'X-RAY DIFFRACTION' ? 0.782  0.982  2655  ? r_scbond_it                  ? ? 
'X-RAY DIFFRACTION' ? 0.782  0.982  2656  ? r_scbond_other               ? ? 
'X-RAY DIFFRACTION' ? ?      ?      ?     ? r_scangle_it                 ? ? 
'X-RAY DIFFRACTION' ? 1.174  1.457  3933  ? r_scangle_other              ? ? 
'X-RAY DIFFRACTION' ? 3.600  12.625 6504  ? r_long_range_B_refined       ? ? 
'X-RAY DIFFRACTION' ? 3.036  11.451 6208  ? r_long_range_B_other         ? ? 
'X-RAY DIFFRACTION' ? ?      ?      ?     ? r_rigid_bond_restr           ? ? 
'X-RAY DIFFRACTION' ? ?      ?      ?     ? r_sphericity_free            ? ? 
'X-RAY DIFFRACTION' ? ?      ?      ?     ? r_sphericity_bonded          ? ? 
# 
_refine_ls_shell.pdbx_refine_id                   'X-RAY DIFFRACTION' 
_refine_ls_shell.d_res_high                       1.370 
_refine_ls_shell.d_res_low                        1.406 
_refine_ls_shell.number_reflns_all                ? 
_refine_ls_shell.number_reflns_obs                ? 
_refine_ls_shell.number_reflns_R_free             396 
_refine_ls_shell.number_reflns_R_work             7521 
_refine_ls_shell.percent_reflns_obs               81.52 
_refine_ls_shell.percent_reflns_R_free            ? 
_refine_ls_shell.R_factor_all                     ? 
_refine_ls_shell.R_factor_obs                     ? 
_refine_ls_shell.R_factor_R_free                  0.213 
_refine_ls_shell.R_factor_R_free_error            ? 
_refine_ls_shell.R_factor_R_work                  0.189 
_refine_ls_shell.redundancy_reflns_all            ? 
_refine_ls_shell.redundancy_reflns_obs            ? 
_refine_ls_shell.wR_factor_all                    ? 
_refine_ls_shell.wR_factor_obs                    ? 
_refine_ls_shell.wR_factor_R_free                 ? 
_refine_ls_shell.wR_factor_R_work                 ? 
_refine_ls_shell.pdbx_total_number_of_bins_used   20 
_refine_ls_shell.pdbx_phase_error                 ? 
_refine_ls_shell.pdbx_fsc_work                    ? 
_refine_ls_shell.pdbx_fsc_free                    ? 
# 
_struct.entry_id                     5Z0U 
_struct.title                        
'Thermoactinomyces vulgaris R-47 alpha-amylase I (TVA I) 11 residues (from A363 to N373) deletion mutant (Del11)' 
_struct.pdbx_descriptor              'Neopullulanase 1 (E.C.3.2.1.135)' 
_struct.pdbx_model_details           ? 
_struct.pdbx_formula_weight          ? 
_struct.pdbx_formula_weight_method   ? 
_struct.pdbx_model_type_details      ? 
_struct.pdbx_CASP_flag               N 
# 
_struct_keywords.entry_id        5Z0U 
_struct_keywords.text            'alpha-amylase, neopullulanase, GH13, HYDROLASE' 
_struct_keywords.pdbx_keywords   HYDROLASE 
# 
loop_
_struct_asym.id 
_struct_asym.pdbx_blank_PDB_chainid_flag 
_struct_asym.pdbx_modified 
_struct_asym.entity_id 
_struct_asym.details 
A N N 1 ? 
B N N 2 ? 
C N N 2 ? 
D N N 2 ? 
E N N 3 ? 
F N N 4 ? 
# 
loop_
_struct_conf.conf_type_id 
_struct_conf.id 
_struct_conf.pdbx_PDB_helix_id 
_struct_conf.beg_label_comp_id 
_struct_conf.beg_label_asym_id 
_struct_conf.beg_label_seq_id 
_struct_conf.pdbx_beg_PDB_ins_code 
_struct_conf.end_label_comp_id 
_struct_conf.end_label_asym_id 
_struct_conf.end_label_seq_id 
_struct_conf.pdbx_end_PDB_ins_code 
_struct_conf.beg_auth_comp_id 
_struct_conf.beg_auth_asym_id 
_struct_conf.beg_auth_seq_id 
_struct_conf.end_auth_comp_id 
_struct_conf.end_auth_asym_id 
_struct_conf.end_auth_seq_id 
_struct_conf.pdbx_PDB_helix_class 
_struct_conf.details 
_struct_conf.pdbx_PDB_helix_length 
HELX_P HELX_P1  AA1 GLU A 8   ? LEU A 12  ? GLU A 8   LEU A 12  5 ? 5  
HELX_P HELX_P2  AA2 PRO A 127 ? GLY A 133 ? PRO A 127 GLY A 133 1 ? 7  
HELX_P HELX_P3  AA3 PHE A 139 ? TYR A 144 ? PHE A 139 TYR A 144 1 ? 6  
HELX_P HELX_P4  AA4 ASP A 147 ? ASP A 151 ? ASP A 147 ASP A 151 5 ? 5  
HELX_P HELX_P5  AA5 ASP A 180 ? SER A 182 ? ASP A 180 SER A 182 5 ? 3  
HELX_P HELX_P6  AA6 ASP A 189 ? LYS A 196 ? ASP A 189 LYS A 196 1 ? 8  
HELX_P HELX_P7  AA7 LYS A 196 ? LYS A 202 ? LYS A 196 LYS A 202 1 ? 7  
HELX_P HELX_P8  AA8 ASP A 237 ? SER A 250 ? ASP A 237 SER A 250 1 ? 14 
HELX_P HELX_P9  AA9 TRP A 294 ? TYR A 298 ? TRP A 294 TYR A 298 5 ? 5  
HELX_P HELX_P10 AB1 SER A 326 ? TYR A 333 ? SER A 326 TYR A 333 1 ? 8  
HELX_P HELX_P11 AB2 SER A 338 ? ASN A 345 ? SER A 338 ASN A 345 1 ? 8  
HELX_P HELX_P12 AB3 ALA A 357 ? VAL A 361 ? ALA A 357 VAL A 361 5 ? 5  
HELX_P HELX_P13 AB4 ASP A 362 ? ASN A 377 ? ASP A 362 ASN A 388 1 ? 16 
HELX_P HELX_P14 AB5 ALA A 390 ? THR A 394 ? ALA A 401 THR A 405 5 ? 5  
HELX_P HELX_P15 AB6 PHE A 409 ? GLY A 419 ? PHE A 420 GLY A 430 1 ? 11 
HELX_P HELX_P16 AB7 SER A 430 ? ALA A 443 ? SER A 441 ALA A 454 1 ? 14 
HELX_P HELX_P17 AB8 PRO A 446 ? MET A 453 ? PRO A 457 MET A 464 1 ? 8  
HELX_P HELX_P18 AB9 ARG A 464 ? SER A 469 ? ARG A 475 SER A 480 1 ? 6  
HELX_P HELX_P19 AC1 ASP A 472 ? TYR A 486 ? ASP A 483 TYR A 497 1 ? 15 
HELX_P HELX_P20 AC2 GLY A 495 ? GLY A 499 ? GLY A 506 GLY A 510 5 ? 5  
HELX_P HELX_P21 AC3 ASP A 513 ? ALA A 517 ? ASP A 524 ALA A 528 5 ? 5  
HELX_P HELX_P22 AC4 ASN A 521 ? TYR A 537 ? ASN A 532 TYR A 548 1 ? 17 
HELX_P HELX_P23 AC5 TYR A 537 ? GLY A 543 ? TYR A 548 GLY A 554 1 ? 7  
HELX_P HELX_P24 AC6 PRO A 584 ? SER A 589 ? PRO A 595 SER A 600 5 ? 6  
# 
_struct_conf_type.id          HELX_P 
_struct_conf_type.criteria    ? 
_struct_conf_type.reference   ? 
# 
loop_
_struct_conn.id 
_struct_conn.conn_type_id 
_struct_conn.pdbx_leaving_atom_flag 
_struct_conn.pdbx_PDB_id 
_struct_conn.ptnr1_label_asym_id 
_struct_conn.ptnr1_label_comp_id 
_struct_conn.ptnr1_label_seq_id 
_struct_conn.ptnr1_label_atom_id 
_struct_conn.pdbx_ptnr1_label_alt_id 
_struct_conn.pdbx_ptnr1_PDB_ins_code 
_struct_conn.pdbx_ptnr1_standard_comp_id 
_struct_conn.ptnr1_symmetry 
_struct_conn.ptnr2_label_asym_id 
_struct_conn.ptnr2_label_comp_id 
_struct_conn.ptnr2_label_seq_id 
_struct_conn.ptnr2_label_atom_id 
_struct_conn.pdbx_ptnr2_label_alt_id 
_struct_conn.pdbx_ptnr2_PDB_ins_code 
_struct_conn.ptnr1_auth_asym_id 
_struct_conn.ptnr1_auth_comp_id 
_struct_conn.ptnr1_auth_seq_id 
_struct_conn.ptnr2_auth_asym_id 
_struct_conn.ptnr2_auth_comp_id 
_struct_conn.ptnr2_auth_seq_id 
_struct_conn.ptnr2_symmetry 
_struct_conn.pdbx_ptnr3_label_atom_id 
_struct_conn.pdbx_ptnr3_label_seq_id 
_struct_conn.pdbx_ptnr3_label_comp_id 
_struct_conn.pdbx_ptnr3_label_asym_id 
_struct_conn.pdbx_ptnr3_label_alt_id 
_struct_conn.pdbx_ptnr3_PDB_ins_code 
_struct_conn.details 
_struct_conn.pdbx_dist_value 
_struct_conn.pdbx_value_order 
metalc1  metalc ? ? A ALA 2   O   ? ? ? 1_555 B CA  . CA ? ? A ALA 2   A CA  701  1_555 ? ? ? ? ? ? ? 2.341 ? 
metalc2  metalc ? ? A ASP 4   OD1 ? ? ? 1_555 B CA  . CA ? ? A ASP 4   A CA  701  1_555 ? ? ? ? ? ? ? 2.421 ? 
metalc3  metalc ? ? A ASN 6   O   ? ? ? 1_555 B CA  . CA ? ? A ASN 6   A CA  701  1_555 ? ? ? ? ? ? ? 2.345 ? 
metalc4  metalc ? ? A ASP 42  O   ? ? ? 1_555 B CA  . CA ? ? A ASP 42  A CA  701  1_555 ? ? ? ? ? ? ? 2.531 ? 
metalc5  metalc ? ? A ASP 42  OD1 ? ? ? 1_555 B CA  . CA ? ? A ASP 42  A CA  701  1_555 ? ? ? ? ? ? ? 2.337 ? 
metalc6  metalc ? ? A ASP 96  OD2 ? ? ? 1_555 B CA  . CA ? ? A ASP 96  A CA  701  1_555 ? ? ? ? ? ? ? 2.366 ? 
metalc7  metalc ? ? A ASN 145 OD1 ? ? ? 1_555 C CA  . CA ? ? A ASN 145 A CA  702  1_555 ? ? ? ? ? ? ? 2.453 ? 
metalc8  metalc ? ? A ASP 147 O   ? ? ? 1_555 C CA  . CA ? ? A ASP 147 A CA  702  1_555 ? ? ? ? ? ? ? 2.375 ? 
metalc9  metalc ? ? A ASN 150 OD1 ? ? ? 1_555 C CA  . CA ? ? A ASN 150 A CA  702  1_555 ? ? ? ? ? ? ? 2.384 ? 
metalc10 metalc ? ? A ASP 151 OD1 ? ? ? 1_555 C CA  . CA ? ? A ASP 151 A CA  702  1_555 ? ? ? ? ? ? ? 2.306 ? 
metalc11 metalc ? ? A GLY 187 O   ? ? ? 1_555 C CA  . CA ? ? A GLY 187 A CA  702  1_555 ? ? ? ? ? ? ? 2.456 ? 
metalc12 metalc ? ? A ASP 189 OD2 ? ? ? 1_555 C CA  . CA ? ? A ASP 189 A CA  702  1_555 ? ? ? ? ? ? ? 2.351 ? 
metalc13 metalc ? ? A ASP 276 OD2 ? ? ? 1_555 D CA  . CA ? ? A ASP 276 A CA  703  1_555 ? ? ? ? ? ? ? 2.310 ? 
metalc14 metalc ? ? A ASN 279 OD1 ? ? ? 1_555 D CA  . CA ? ? A ASN 279 A CA  703  1_555 ? ? ? ? ? ? ? 2.428 ? 
metalc15 metalc ? ? A PHE 281 O   ? ? ? 1_555 D CA  . CA ? ? A PHE 281 A CA  703  1_555 ? ? ? ? ? ? ? 2.393 ? 
metalc16 metalc ? ? A SER 283 O   ? ? ? 1_555 D CA  . CA ? ? A SER 283 A CA  703  1_555 ? ? ? ? ? ? ? 2.445 ? 
metalc17 metalc ? ? A GLU 288 OE1 ? ? ? 1_555 D CA  . CA ? ? A GLU 288 A CA  703  1_555 ? ? ? ? ? ? ? 2.565 ? 
metalc18 metalc ? ? A GLU 288 OE2 ? ? ? 1_555 D CA  . CA ? ? A GLU 288 A CA  703  1_555 ? ? ? ? ? ? ? 2.464 ? 
metalc19 metalc ? ? B CA  .   CA  ? ? ? 1_555 F HOH . O  ? ? A CA  701 A HOH 906  1_555 ? ? ? ? ? ? ? 2.421 ? 
metalc20 metalc ? ? C CA  .   CA  ? ? ? 1_555 F HOH . O  ? ? A CA  702 A HOH 902  1_555 ? ? ? ? ? ? ? 2.400 ? 
metalc21 metalc ? ? D CA  .   CA  ? ? ? 1_555 F HOH . O  ? ? A CA  703 A HOH 1403 1_555 ? ? ? ? ? ? ? 2.344 ? 
# 
_struct_conn_type.id          metalc 
_struct_conn_type.criteria    ? 
_struct_conn_type.reference   ? 
# 
loop_
_struct_mon_prot_cis.pdbx_id 
_struct_mon_prot_cis.label_comp_id 
_struct_mon_prot_cis.label_seq_id 
_struct_mon_prot_cis.label_asym_id 
_struct_mon_prot_cis.label_alt_id 
_struct_mon_prot_cis.pdbx_PDB_ins_code 
_struct_mon_prot_cis.auth_comp_id 
_struct_mon_prot_cis.auth_seq_id 
_struct_mon_prot_cis.auth_asym_id 
_struct_mon_prot_cis.pdbx_label_comp_id_2 
_struct_mon_prot_cis.pdbx_label_seq_id_2 
_struct_mon_prot_cis.pdbx_label_asym_id_2 
_struct_mon_prot_cis.pdbx_PDB_ins_code_2 
_struct_mon_prot_cis.pdbx_auth_comp_id_2 
_struct_mon_prot_cis.pdbx_auth_seq_id_2 
_struct_mon_prot_cis.pdbx_auth_asym_id_2 
_struct_mon_prot_cis.pdbx_PDB_model_num 
_struct_mon_prot_cis.pdbx_omega_angle 
1 TRP 303 A . ? TRP 303 A PRO 304 A ? PRO 304 A 1 3.25  
2 PRO 346 A . ? PRO 346 A PRO 347 A ? PRO 347 A 1 10.26 
3 ASP 505 A . ? ASP 516 A PRO 506 A ? PRO 517 A 1 14.65 
# 
loop_
_struct_sheet.id 
_struct_sheet.type 
_struct_sheet.number_strands 
_struct_sheet.details 
AA1 ? 3 ? 
AA2 ? 5 ? 
AA3 ? 4 ? 
AA4 ? 8 ? 
AA5 ? 2 ? 
AA6 ? 2 ? 
AA7 ? 2 ? 
AA8 ? 2 ? 
AA9 ? 6 ? 
AB1 ? 2 ? 
# 
loop_
_struct_sheet_order.sheet_id 
_struct_sheet_order.range_id_1 
_struct_sheet_order.range_id_2 
_struct_sheet_order.offset 
_struct_sheet_order.sense 
AA1 1 2 ? anti-parallel 
AA1 2 3 ? anti-parallel 
AA2 1 2 ? anti-parallel 
AA2 2 3 ? anti-parallel 
AA2 3 4 ? anti-parallel 
AA2 4 5 ? anti-parallel 
AA3 1 2 ? anti-parallel 
AA3 2 3 ? anti-parallel 
AA3 3 4 ? anti-parallel 
AA4 1 2 ? parallel      
AA4 2 3 ? parallel      
AA4 3 4 ? parallel      
AA4 4 5 ? parallel      
AA4 5 6 ? parallel      
AA4 6 7 ? parallel      
AA4 7 8 ? parallel      
AA5 1 2 ? anti-parallel 
AA6 1 2 ? parallel      
AA7 1 2 ? anti-parallel 
AA8 1 2 ? anti-parallel 
AA9 1 2 ? anti-parallel 
AA9 2 3 ? anti-parallel 
AA9 3 4 ? anti-parallel 
AA9 4 5 ? anti-parallel 
AA9 5 6 ? anti-parallel 
AB1 1 2 ? anti-parallel 
# 
loop_
_struct_sheet_range.sheet_id 
_struct_sheet_range.id 
_struct_sheet_range.beg_label_comp_id 
_struct_sheet_range.beg_label_asym_id 
_struct_sheet_range.beg_label_seq_id 
_struct_sheet_range.pdbx_beg_PDB_ins_code 
_struct_sheet_range.end_label_comp_id 
_struct_sheet_range.end_label_asym_id 
_struct_sheet_range.end_label_seq_id 
_struct_sheet_range.pdbx_end_PDB_ins_code 
_struct_sheet_range.beg_auth_comp_id 
_struct_sheet_range.beg_auth_asym_id 
_struct_sheet_range.beg_auth_seq_id 
_struct_sheet_range.end_auth_comp_id 
_struct_sheet_range.end_auth_asym_id 
_struct_sheet_range.end_auth_seq_id 
AA1 1 VAL A 32  ? PHE A 39  ? VAL A 32  PHE A 39  
AA1 2 PHE A 74  ? ILE A 81  ? PHE A 74  ILE A 81  
AA1 3 VAL A 64  ? ASN A 68  ? VAL A 64  ASN A 68  
AA2 1 ALA A 57  ? PRO A 62  ? ALA A 57  PRO A 62  
AA2 2 SER A 45  ? ASP A 52  ? SER A 45  ASP A 52  
AA2 3 LYS A 88  ? ASP A 96  ? LYS A 88  ASP A 96  
AA2 4 SER A 99  ? ASN A 104 ? SER A 99  ASN A 104 
AA2 5 GLY A 107 ? SER A 109 ? GLY A 107 SER A 109 
AA3 1 ALA A 57  ? PRO A 62  ? ALA A 57  PRO A 62  
AA3 2 SER A 45  ? ASP A 52  ? SER A 45  ASP A 52  
AA3 3 LYS A 88  ? ASP A 96  ? LYS A 88  ASP A 96  
AA3 4 PHE A 118 ? ILE A 120 ? PHE A 118 ILE A 120 
AA4 1 ALA A 402 ? ALA A 403 ? ALA A 413 ALA A 414 
AA4 2 ALA A 381 ? GLY A 384 ? ALA A 392 GLY A 395 
AA4 3 GLY A 352 ? LEU A 355 ? GLY A 352 LEU A 355 
AA4 4 TYR A 258 ? GLY A 263 ? TYR A 258 GLY A 263 
AA4 5 ILE A 208 ? LEU A 211 ? ILE A 208 LEU A 211 
AA4 6 MET A 135 ? ILE A 138 ? MET A 135 ILE A 138 
AA4 7 THR A 489 ? TYR A 493 ? THR A 500 TYR A 504 
AA4 8 MET A 454 ? PHE A 456 ? MET A 465 PHE A 467 
AA5 1 THR A 158 ? TYR A 159 ? THR A 158 TYR A 159 
AA5 2 THR A 162 ? PRO A 163 ? THR A 162 PRO A 163 
AA6 1 GLU A 165 ? LYS A 166 ? GLU A 165 LYS A 166 
AA6 2 VAL A 184 ? PHE A 185 ? VAL A 184 PHE A 185 
AA7 1 PHE A 215 ? LYS A 216 ? PHE A 215 LYS A 216 
AA7 2 ASP A 227 ? VAL A 231 ? ASP A 227 VAL A 231 
AA8 1 PHE A 300 ? THR A 302 ? PHE A 300 THR A 302 
AA8 2 SER A 306 ? TYR A 307 ? SER A 306 TYR A 307 
AA9 1 SER A 544 ? ASP A 551 ? SER A 555 ASP A 562 
AA9 2 ILE A 556 ? PHE A 562 ? ILE A 567 PHE A 573 
AA9 3 ARG A 567 ? ASN A 573 ? ARG A 578 ASN A 584 
AA9 4 TYR A 620 ? GLN A 626 ? TYR A 631 GLN A 637 
AA9 5 THR A 595 ? ASP A 598 ? THR A 606 ASP A 609 
AA9 6 SER A 604 ? THR A 606 ? SER A 615 THR A 617 
AB1 1 HIS A 579 ? VAL A 583 ? HIS A 590 VAL A 594 
AB1 2 VAL A 612 ? VAL A 616 ? VAL A 623 VAL A 627 
# 
loop_
_pdbx_struct_sheet_hbond.sheet_id 
_pdbx_struct_sheet_hbond.range_id_1 
_pdbx_struct_sheet_hbond.range_id_2 
_pdbx_struct_sheet_hbond.range_1_label_atom_id 
_pdbx_struct_sheet_hbond.range_1_label_comp_id 
_pdbx_struct_sheet_hbond.range_1_label_asym_id 
_pdbx_struct_sheet_hbond.range_1_label_seq_id 
_pdbx_struct_sheet_hbond.range_1_PDB_ins_code 
_pdbx_struct_sheet_hbond.range_1_auth_atom_id 
_pdbx_struct_sheet_hbond.range_1_auth_comp_id 
_pdbx_struct_sheet_hbond.range_1_auth_asym_id 
_pdbx_struct_sheet_hbond.range_1_auth_seq_id 
_pdbx_struct_sheet_hbond.range_2_label_atom_id 
_pdbx_struct_sheet_hbond.range_2_label_comp_id 
_pdbx_struct_sheet_hbond.range_2_label_asym_id 
_pdbx_struct_sheet_hbond.range_2_label_seq_id 
_pdbx_struct_sheet_hbond.range_2_PDB_ins_code 
_pdbx_struct_sheet_hbond.range_2_auth_atom_id 
_pdbx_struct_sheet_hbond.range_2_auth_comp_id 
_pdbx_struct_sheet_hbond.range_2_auth_asym_id 
_pdbx_struct_sheet_hbond.range_2_auth_seq_id 
AA1 1 2 N VAL A 32  ? N VAL A 32  O ILE A 81  ? O ILE A 81  
AA1 2 3 O TYR A 76  ? O TYR A 76  N ASP A 66  ? N ASP A 66  
AA2 1 2 O VAL A 61  ? O VAL A 61  N ILE A 48  ? N ILE A 48  
AA2 2 3 N SER A 45  ? N SER A 45  O ASN A 95  ? O ASN A 95  
AA2 3 4 N ILE A 94  ? N ILE A 94  O ALA A 101 ? O ALA A 101 
AA2 4 5 N TRP A 102 ? N TRP A 102 O SER A 109 ? O SER A 109 
AA3 1 2 O VAL A 61  ? O VAL A 61  N ILE A 48  ? N ILE A 48  
AA3 2 3 N SER A 45  ? N SER A 45  O ASN A 95  ? O ASN A 95  
AA3 3 4 N LYS A 88  ? N LYS A 88  O ILE A 120 ? O ILE A 120 
AA4 1 2 O ALA A 402 ? O ALA A 413 N GLY A 384 ? N GLY A 395 
AA4 2 3 O ILE A 383 ? O ILE A 394 N LEU A 355 ? N LEU A 355 
AA4 3 4 O ARG A 354 ? O ARG A 354 N GLY A 263 ? N GLY A 263 
AA4 4 5 O ILE A 260 ? O ILE A 260 N LEU A 209 ? N LEU A 209 
AA4 5 6 O TYR A 210 ? O TYR A 210 N ILE A 138 ? N ILE A 138 
AA4 6 7 N MET A 135 ? N MET A 135 O PRO A 490 ? O PRO A 501 
AA4 7 8 O THR A 491 ? O THR A 502 N ASN A 455 ? N ASN A 466 
AA5 1 2 N TYR A 159 ? N TYR A 159 O THR A 162 ? O THR A 162 
AA6 1 2 N GLU A 165 ? N GLU A 165 O PHE A 185 ? O PHE A 185 
AA7 1 2 N LYS A 216 ? N LYS A 216 O ALA A 230 ? O ALA A 230 
AA8 1 2 N TYR A 301 ? N TYR A 301 O SER A 306 ? O SER A 306 
AA9 1 2 N MET A 546 ? N MET A 557 O GLY A 560 ? O GLY A 571 
AA9 2 3 N TYR A 557 ? N TYR A 568 O LEU A 572 ? O LEU A 583 
AA9 3 4 N ALA A 569 ? N ALA A 580 O LEU A 624 ? O LEU A 635 
AA9 4 5 O ALA A 625 ? O ALA A 636 N THR A 597 ? N THR A 608 
AA9 5 6 N VAL A 596 ? N VAL A 607 O TYR A 605 ? O TYR A 616 
AB1 1 2 N VAL A 583 ? N VAL A 594 O VAL A 612 ? O VAL A 623 
# 
loop_
_struct_site.id 
_struct_site.pdbx_evidence_code 
_struct_site.pdbx_auth_asym_id 
_struct_site.pdbx_auth_comp_id 
_struct_site.pdbx_auth_seq_id 
_struct_site.pdbx_auth_ins_code 
_struct_site.pdbx_num_residues 
_struct_site.details 
AC1 Software A CA  701 ? 6 'binding site for residue CA A 701'  
AC2 Software A CA  702 ? 7 'binding site for residue CA A 702'  
AC3 Software A CA  703 ? 6 'binding site for residue CA A 703'  
AC4 Software A MPD 704 ? 8 'binding site for residue MPD A 704' 
# 
loop_
_struct_site_gen.id 
_struct_site_gen.site_id 
_struct_site_gen.pdbx_num_res 
_struct_site_gen.label_comp_id 
_struct_site_gen.label_asym_id 
_struct_site_gen.label_seq_id 
_struct_site_gen.pdbx_auth_ins_code 
_struct_site_gen.auth_comp_id 
_struct_site_gen.auth_asym_id 
_struct_site_gen.auth_seq_id 
_struct_site_gen.label_atom_id 
_struct_site_gen.label_alt_id 
_struct_site_gen.symmetry 
_struct_site_gen.details 
1  AC1 6 ALA A 2   ? ALA A 2    . ? 1_555 ? 
2  AC1 6 ASP A 4   ? ASP A 4    . ? 1_555 ? 
3  AC1 6 ASN A 6   ? ASN A 6    . ? 1_555 ? 
4  AC1 6 ASP A 42  ? ASP A 42   . ? 1_555 ? 
5  AC1 6 ASP A 96  ? ASP A 96   . ? 1_555 ? 
6  AC1 6 HOH F .   ? HOH A 906  . ? 1_555 ? 
7  AC2 7 ASN A 145 ? ASN A 145  . ? 1_555 ? 
8  AC2 7 ASP A 147 ? ASP A 147  . ? 1_555 ? 
9  AC2 7 ASN A 150 ? ASN A 150  . ? 1_555 ? 
10 AC2 7 ASP A 151 ? ASP A 151  . ? 1_555 ? 
11 AC2 7 GLY A 187 ? GLY A 187  . ? 1_555 ? 
12 AC2 7 ASP A 189 ? ASP A 189  . ? 1_555 ? 
13 AC2 7 HOH F .   ? HOH A 902  . ? 1_555 ? 
14 AC3 6 ASP A 276 ? ASP A 276  . ? 1_555 ? 
15 AC3 6 ASN A 279 ? ASN A 279  . ? 1_555 ? 
16 AC3 6 PHE A 281 ? PHE A 281  . ? 1_555 ? 
17 AC3 6 SER A 283 ? SER A 283  . ? 1_555 ? 
18 AC3 6 GLU A 288 ? GLU A 288  . ? 1_555 ? 
19 AC3 6 HOH F .   ? HOH A 1403 . ? 1_555 ? 
20 AC4 8 SER A 182 ? SER A 182  . ? 1_555 ? 
21 AC4 8 HIS A 221 ? HIS A 221  . ? 1_555 ? 
22 AC4 8 PHE A 313 ? PHE A 313  . ? 1_555 ? 
23 AC4 8 SER A 315 ? SER A 315  . ? 1_555 ? 
24 AC4 8 HOH F .   ? HOH A 857  . ? 1_555 ? 
25 AC4 8 HOH F .   ? HOH A 1160 . ? 1_555 ? 
26 AC4 8 HOH F .   ? HOH A 1205 . ? 1_555 ? 
27 AC4 8 HOH F .   ? HOH A 1262 . ? 1_555 ? 
# 
_atom_sites.entry_id                    5Z0U 
_atom_sites.fract_transf_matrix[1][1]   0.012992 
_atom_sites.fract_transf_matrix[1][2]   0.000000 
_atom_sites.fract_transf_matrix[1][3]   0.002308 
_atom_sites.fract_transf_matrix[2][1]   -0.000000 
_atom_sites.fract_transf_matrix[2][2]   0.018511 
_atom_sites.fract_transf_matrix[2][3]   0.000000 
_atom_sites.fract_transf_matrix[3][1]   0.000000 
_atom_sites.fract_transf_matrix[3][2]   -0.000000 
_atom_sites.fract_transf_matrix[3][3]   0.013037 
_atom_sites.fract_transf_vector[1]      0.00000 
_atom_sites.fract_transf_vector[2]      0.00000 
_atom_sites.fract_transf_vector[3]      0.00000 
# 
loop_
_atom_type.symbol 
C  
CA 
N  
O  
S  
# 
loop_
_atom_site.group_PDB 
_atom_site.id 
_atom_site.type_symbol 
_atom_site.label_atom_id 
_atom_site.label_alt_id 
_atom_site.label_comp_id 
_atom_site.label_asym_id 
_atom_site.label_entity_id 
_atom_site.label_seq_id 
_atom_site.pdbx_PDB_ins_code 
_atom_site.Cartn_x 
_atom_site.Cartn_y 
_atom_site.Cartn_z 
_atom_site.occupancy 
_atom_site.B_iso_or_equiv 
_atom_site.pdbx_formal_charge 
_atom_site.auth_seq_id 
_atom_site.auth_comp_id 
_atom_site.auth_asym_id 
_atom_site.auth_atom_id 
_atom_site.pdbx_PDB_model_num 
ATOM   1    N  N   . ALA A 1 1   ? 3.583   -19.236 51.172  1.00 12.75 ? 1    ALA A N   1 
ATOM   2    C  CA  . ALA A 1 1   ? 4.969   -19.058 51.700  1.00 12.50 ? 1    ALA A CA  1 
ATOM   3    C  C   . ALA A 1 1   ? 4.933   -18.728 53.173  1.00 12.48 ? 1    ALA A C   1 
ATOM   4    O  O   . ALA A 1 1   ? 3.888   -18.370 53.705  1.00 13.24 ? 1    ALA A O   1 
ATOM   5    C  CB  . ALA A 1 1   ? 5.685   -17.958 50.929  1.00 12.43 ? 1    ALA A CB  1 
ATOM   6    N  N   . ALA A 1 2   ? 6.082   -18.877 53.823  1.00 12.25 ? 2    ALA A N   1 
ATOM   7    C  CA  . ALA A 1 2   ? 6.242   -18.643 55.261  1.00 12.60 ? 2    ALA A CA  1 
ATOM   8    C  C   . ALA A 1 2   ? 7.700   -18.347 55.574  1.00 12.39 ? 2    ALA A C   1 
ATOM   9    O  O   . ALA A 1 2   ? 8.549   -18.433 54.689  1.00 11.61 ? 2    ALA A O   1 
ATOM   10   C  CB  . ALA A 1 2   ? 5.779   -19.875 56.045  1.00 12.88 ? 2    ALA A CB  1 
ATOM   11   N  N   . ASN A 1 3   ? 7.986   -17.977 56.821  1.00 12.54 ? 3    ASN A N   1 
ATOM   12   C  CA  . ASN A 1 3   ? 9.369   -17.874 57.291  1.00 13.41 ? 3    ASN A CA  1 
ATOM   13   C  C   . ASN A 1 3   ? 9.763   -19.315 57.624  1.00 13.58 ? 3    ASN A C   1 
ATOM   14   O  O   . ASN A 1 3   ? 9.336   -19.864 58.646  1.00 14.95 ? 3    ASN A O   1 
ATOM   15   C  CB  . ASN A 1 3   ? 9.498   -16.949 58.513  1.00 14.25 ? 3    ASN A CB  1 
ATOM   16   C  CG  . ASN A 1 3   ? 9.188   -15.478 58.208  1.00 15.45 ? 3    ASN A CG  1 
ATOM   17   O  OD1 . ASN A 1 3   ? 8.897   -15.085 57.065  1.00 18.50 ? 3    ASN A OD1 1 
ATOM   18   N  ND2 . ASN A 1 3   ? 9.317   -14.639 59.226  1.00 15.66 ? 3    ASN A ND2 1 
ATOM   19   N  N   . ASP A 1 4   ? 10.506  -19.942 56.725  1.00 13.20 ? 4    ASP A N   1 
ATOM   20   C  CA  . ASP A 1 4   ? 10.796  -21.380 56.789  1.00 13.02 ? 4    ASP A CA  1 
ATOM   21   C  C   . ASP A 1 4   ? 12.179  -21.746 56.242  1.00 12.67 ? 4    ASP A C   1 
ATOM   22   O  O   . ASP A 1 4   ? 12.366  -22.812 55.670  1.00 12.96 ? 4    ASP A O   1 
ATOM   23   C  CB  . ASP A 1 4   ? 9.703   -22.151 56.030  1.00 13.37 ? 4    ASP A CB  1 
ATOM   24   C  CG  . ASP A 1 4   ? 9.597   -21.745 54.557  1.00 13.44 ? 4    ASP A CG  1 
ATOM   25   O  OD1 . ASP A 1 4   ? 10.347  -20.862 54.083  1.00 13.07 ? 4    ASP A OD1 1 
ATOM   26   O  OD2 . ASP A 1 4   ? 8.737   -22.292 53.845  1.00 14.14 ? 4    ASP A OD2 1 
ATOM   27   N  N   . ASN A 1 5   ? 13.144  -20.838 56.393  1.00 12.30 ? 5    ASN A N   1 
ATOM   28   C  CA  . ASN A 1 5   ? 14.496  -21.043 55.879  1.00 12.34 ? 5    ASN A CA  1 
ATOM   29   C  C   . ASN A 1 5   ? 14.537  -21.387 54.390  1.00 11.85 ? 5    ASN A C   1 
ATOM   30   O  O   . ASN A 1 5   ? 15.309  -22.230 53.949  1.00 12.01 ? 5    ASN A O   1 
ATOM   31   C  CB  . ASN A 1 5   ? 15.232  -22.077 56.735  1.00 12.71 ? 5    ASN A CB  1 
ATOM   32   C  CG  . ASN A 1 5   ? 15.386  -21.599 58.160  1.00 13.23 ? 5    ASN A CG  1 
ATOM   33   O  OD1 . ASN A 1 5   ? 16.003  -20.569 58.413  1.00 13.03 ? 5    ASN A OD1 1 
ATOM   34   N  ND2 . ASN A 1 5   ? 14.754  -22.303 59.097  1.00 15.14 ? 5    ASN A ND2 1 
ATOM   35   N  N   . ASN A 1 6   ? 13.698  -20.697 53.616  1.00 11.52 ? 6    ASN A N   1 
ATOM   36   C  CA  . ASN A 1 6   ? 13.653  -20.900 52.179  1.00 11.93 ? 6    ASN A CA  1 
ATOM   37   C  C   . ASN A 1 6   ? 13.060  -19.717 51.433  1.00 11.16 ? 6    ASN A C   1 
ATOM   38   O  O   . ASN A 1 6   ? 11.892  -19.403 51.608  1.00 11.02 ? 6    ASN A O   1 
ATOM   39   C  CB  . ASN A 1 6   ? 12.830  -22.145 51.849  1.00 12.85 ? 6    ASN A CB  1 
ATOM   40   C  CG  . ASN A 1 6   ? 12.860  -22.483 50.365  1.00 13.82 ? 6    ASN A CG  1 
ATOM   41   O  OD1 . ASN A 1 6   ? 11.817  -22.642 49.740  1.00 17.17 ? 6    ASN A OD1 1 
ATOM   42   N  ND2 . ASN A 1 6   ? 14.045  -22.585 49.801  1.00 14.30 ? 6    ASN A ND2 1 
ATOM   43   N  N   . VAL A 1 7   ? 13.856  -19.095 50.567  1.00 10.61 ? 7    VAL A N   1 
ATOM   44   C  CA  . VAL A 1 7   ? 13.361  -18.026 49.702  1.00 10.26 ? 7    VAL A CA  1 
ATOM   45   C  C   . VAL A 1 7   ? 12.727  -18.661 48.458  1.00 10.24 ? 7    VAL A C   1 
ATOM   46   O  O   . VAL A 1 7   ? 13.376  -19.431 47.751  1.00 10.59 ? 7    VAL A O   1 
ATOM   47   C  CB  . VAL A 1 7   ? 14.494  -17.073 49.288  1.00 10.24 ? 7    VAL A CB  1 
ATOM   48   C  CG1 . VAL A 1 7   ? 13.950  -16.001 48.373  1.00 10.22 ? 7    VAL A CG1 1 
ATOM   49   C  CG2 . VAL A 1 7   ? 15.168  -16.437 50.509  1.00 10.21 ? 7    VAL A CG2 1 
ATOM   50   N  N   . GLU A 1 8   ? 11.457  -18.347 48.209  1.00 10.20 ? 8    GLU A N   1 
ATOM   51   C  CA  . GLU A 1 8   ? 10.736  -18.929 47.073  1.00 10.54 ? 8    GLU A CA  1 
ATOM   52   C  C   . GLU A 1 8   ? 10.916  -18.061 45.830  1.00 10.28 ? 8    GLU A C   1 
ATOM   53   O  O   . GLU A 1 8   ? 10.316  -16.992 45.703  1.00 9.85  ? 8    GLU A O   1 
ATOM   54   C  CB  . GLU A 1 8   ? 9.261   -19.105 47.411  1.00 10.89 ? 8    GLU A CB  1 
ATOM   55   C  CG  . GLU A 1 8   ? 9.026   -20.169 48.482  1.00 11.52 ? 8    GLU A CG  1 
ATOM   56   C  CD  . GLU A 1 8   ? 7.568   -20.480 48.729  1.00 12.37 ? 8    GLU A CD  1 
ATOM   57   O  OE1 . GLU A 1 8   ? 7.261   -20.869 49.871  1.00 13.48 ? 8    GLU A OE1 1 
ATOM   58   O  OE2 . GLU A 1 8   ? 6.736   -20.336 47.804  1.00 13.08 ? 8    GLU A OE2 1 
ATOM   59   N  N   . TRP A 1 9   ? 11.739  -18.534 44.899  1.00 10.47 ? 9    TRP A N   1 
ATOM   60   C  CA  . TRP A 1 9   ? 12.104  -17.731 43.734  1.00 10.90 ? 9    TRP A CA  1 
ATOM   61   C  C   . TRP A 1 9   ? 10.918  -17.290 42.864  1.00 11.18 ? 9    TRP A C   1 
ATOM   62   O  O   . TRP A 1 9   ? 10.925  -16.192 42.298  1.00 10.35 ? 9    TRP A O   1 
ATOM   63   C  CB  . TRP A 1 9   ? 13.092  -18.492 42.860  1.00 11.14 ? 9    TRP A CB  1 
ATOM   64   C  CG  . TRP A 1 9   ? 14.468  -18.631 43.430  1.00 11.25 ? 9    TRP A CG  1 
ATOM   65   C  CD1 . TRP A 1 9   ? 14.872  -18.495 44.735  1.00 11.51 ? 9    TRP A CD1 1 
ATOM   66   C  CD2 . TRP A 1 9   ? 15.628  -18.974 42.687  1.00 11.75 ? 9    TRP A CD2 1 
ATOM   67   N  NE1 . TRP A 1 9   ? 16.231  -18.721 44.839  1.00 11.75 ? 9    TRP A NE1 1 
ATOM   68   C  CE2 . TRP A 1 9   ? 16.720  -19.002 43.589  1.00 11.89 ? 9    TRP A CE2 1 
ATOM   69   C  CE3 . TRP A 1 9   ? 15.860  -19.229 41.328  1.00 12.48 ? 9    TRP A CE3 1 
ATOM   70   C  CZ2 . TRP A 1 9   ? 18.016  -19.300 43.176  1.00 12.44 ? 9    TRP A CZ2 1 
ATOM   71   C  CZ3 . TRP A 1 9   ? 17.149  -19.517 40.915  1.00 12.80 ? 9    TRP A CZ3 1 
ATOM   72   C  CH2 . TRP A 1 9   ? 18.211  -19.557 41.838  1.00 12.70 ? 9    TRP A CH2 1 
ATOM   73   N  N   . ASN A 1 10  ? 9.887   -18.130 42.764  1.00 11.57 ? 10   ASN A N   1 
ATOM   74   C  CA  A ASN A 1 10  ? 8.728   -17.824 41.914  0.50 11.80 ? 10   ASN A CA  1 
ATOM   75   C  CA  B ASN A 1 10  ? 8.754   -17.810 41.890  0.50 11.75 ? 10   ASN A CA  1 
ATOM   76   C  C   . ASN A 1 10  ? 7.946   -16.594 42.368  1.00 11.45 ? 10   ASN A C   1 
ATOM   77   O  O   . ASN A 1 10  ? 7.204   -16.009 41.587  1.00 11.98 ? 10   ASN A O   1 
ATOM   78   C  CB  A ASN A 1 10  ? 7.778   -19.021 41.831  0.50 12.78 ? 10   ASN A CB  1 
ATOM   79   C  CB  B ASN A 1 10  ? 7.842   -19.026 41.695  0.50 12.62 ? 10   ASN A CB  1 
ATOM   80   C  CG  A ASN A 1 10  ? 8.360   -20.171 41.042  0.50 13.54 ? 10   ASN A CG  1 
ATOM   81   C  CG  B ASN A 1 10  ? 7.056   -18.959 40.402  0.50 13.25 ? 10   ASN A CG  1 
ATOM   82   O  OD1 A ASN A 1 10  ? 7.900   -21.301 41.156  0.50 15.02 ? 10   ASN A OD1 1 
ATOM   83   O  OD1 B ASN A 1 10  ? 7.581   -18.555 39.362  0.50 14.47 ? 10   ASN A OD1 1 
ATOM   84   N  ND2 A ASN A 1 10  ? 9.370   -19.885 40.229  0.50 14.15 ? 10   ASN A ND2 1 
ATOM   85   N  ND2 B ASN A 1 10  ? 5.795   -19.368 40.456  0.50 14.36 ? 10   ASN A ND2 1 
ATOM   86   N  N   . GLY A 1 11  ? 8.096   -16.213 43.640  1.00 10.47 ? 11   GLY A N   1 
ATOM   87   C  CA  . GLY A 1 11  ? 7.461   -15.011 44.179  1.00 9.85  ? 11   GLY A CA  1 
ATOM   88   C  C   . GLY A 1 11  ? 8.250   -13.724 43.988  1.00 9.50  ? 11   GLY A C   1 
ATOM   89   O  O   . GLY A 1 11  ? 7.702   -12.636 44.167  1.00 9.25  ? 11   GLY A O   1 
ATOM   90   N  N   . LEU A 1 12  ? 9.522   -13.848 43.596  1.00 9.02  ? 12   LEU A N   1 
ATOM   91   C  CA  . LEU A 1 12  ? 10.417  -12.690 43.534  1.00 8.90  ? 12   LEU A CA  1 
ATOM   92   C  C   . LEU A 1 12  ? 10.238  -11.898 42.255  1.00 8.84  ? 12   LEU A C   1 
ATOM   93   O  O   . LEU A 1 12  ? 10.099  -12.483 41.176  1.00 10.34 ? 12   LEU A O   1 
ATOM   94   C  CB  . LEU A 1 12  ? 11.873  -13.121 43.647  1.00 8.94  ? 12   LEU A CB  1 
ATOM   95   C  CG  . LEU A 1 12  ? 12.282  -13.930 44.870  1.00 9.04  ? 12   LEU A CG  1 
ATOM   96   C  CD1 . LEU A 1 12  ? 13.757  -14.286 44.754  1.00 9.34  ? 12   LEU A CD1 1 
ATOM   97   C  CD2 . LEU A 1 12  ? 12.000  -13.164 46.154  1.00 9.32  ? 12   LEU A CD2 1 
ATOM   98   N  N   . PHE A 1 13  ? 10.281  -10.572 42.361  1.00 8.19  ? 13   PHE A N   1 
ATOM   99   C  CA  . PHE A 1 13  ? 10.346  -9.732  41.170  1.00 7.85  ? 13   PHE A CA  1 
ATOM   100  C  C   . PHE A 1 13  ? 10.864  -8.337  41.481  1.00 7.59  ? 13   PHE A C   1 
ATOM   101  O  O   . PHE A 1 13  ? 10.489  -7.732  42.482  1.00 7.77  ? 13   PHE A O   1 
ATOM   102  C  CB  . PHE A 1 13  ? 8.988   -9.618  40.443  1.00 7.83  ? 13   PHE A CB  1 
ATOM   103  C  CG  . PHE A 1 13  ? 9.103   -8.931  39.116  1.00 7.63  ? 13   PHE A CG  1 
ATOM   104  C  CD1 . PHE A 1 13  ? 9.574   -9.634  38.021  1.00 7.76  ? 13   PHE A CD1 1 
ATOM   105  C  CD2 . PHE A 1 13  ? 8.838   -7.580  38.975  1.00 7.64  ? 13   PHE A CD2 1 
ATOM   106  C  CE1 . PHE A 1 13  ? 9.735   -9.011  36.801  1.00 7.76  ? 13   PHE A CE1 1 
ATOM   107  C  CE2 . PHE A 1 13  ? 8.989   -6.952  37.746  1.00 7.70  ? 13   PHE A CE2 1 
ATOM   108  C  CZ  . PHE A 1 13  ? 9.438   -7.677  36.665  1.00 7.85  ? 13   PHE A CZ  1 
ATOM   109  N  N   . HIS A 1 14  ? 11.682  -7.825  40.568  1.00 7.22  ? 14   HIS A N   1 
ATOM   110  C  CA  . HIS A 1 14  ? 11.986  -6.399  40.481  1.00 7.01  ? 14   HIS A CA  1 
ATOM   111  C  C   . HIS A 1 14  ? 12.390  -6.070  39.063  1.00 7.04  ? 14   HIS A C   1 
ATOM   112  O  O   . HIS A 1 14  ? 13.137  -6.812  38.435  1.00 7.13  ? 14   HIS A O   1 
ATOM   113  C  CB  . HIS A 1 14  ? 13.144  -5.975  41.420  1.00 7.00  ? 14   HIS A CB  1 
ATOM   114  C  CG  . HIS A 1 14  ? 13.521  -4.528  41.298  1.00 6.93  ? 14   HIS A CG  1 
ATOM   115  N  ND1 . HIS A 1 14  ? 12.836  -3.513  41.927  1.00 6.82  ? 14   HIS A ND1 1 
ATOM   116  C  CD2 . HIS A 1 14  ? 14.506  -3.924  40.591  1.00 6.78  ? 14   HIS A CD2 1 
ATOM   117  C  CE1 . HIS A 1 14  ? 13.398  -2.350  41.626  1.00 6.83  ? 14   HIS A CE1 1 
ATOM   118  N  NE2 . HIS A 1 14  ? 14.423  -2.572  40.822  1.00 6.88  ? 14   HIS A NE2 1 
ATOM   119  N  N   . ASP A 1 15  ? 11.913  -4.933  38.584  1.00 7.02  ? 15   ASP A N   1 
ATOM   120  C  CA  . ASP A 1 15  ? 12.565  -4.230  37.486  1.00 7.03  ? 15   ASP A CA  1 
ATOM   121  C  C   . ASP A 1 15  ? 12.333  -2.745  37.717  1.00 7.11  ? 15   ASP A C   1 
ATOM   122  O  O   . ASP A 1 15  ? 11.881  -2.363  38.803  1.00 7.19  ? 15   ASP A O   1 
ATOM   123  C  CB  . ASP A 1 15  ? 12.106  -4.757  36.121  1.00 7.08  ? 15   ASP A CB  1 
ATOM   124  C  CG  . ASP A 1 15  ? 10.682  -4.357  35.739  1.00 7.14  ? 15   ASP A CG  1 
ATOM   125  O  OD1 . ASP A 1 15  ? 10.001  -3.624  36.506  1.00 7.44  ? 15   ASP A OD1 1 
ATOM   126  O  OD2 . ASP A 1 15  ? 10.257  -4.798  34.635  1.00 7.35  ? 15   ASP A OD2 1 
ATOM   127  N  N   . GLN A 1 16  ? 12.630  -1.886  36.743  1.00 7.26  ? 16   GLN A N   1 
ATOM   128  C  CA  . GLN A 1 16  ? 12.511  -0.461  36.974  1.00 7.73  ? 16   GLN A CA  1 
ATOM   129  C  C   . GLN A 1 16  ? 11.239  0.160   36.430  1.00 7.86  ? 16   GLN A C   1 
ATOM   130  O  O   . GLN A 1 16  ? 11.176  1.371   36.238  1.00 7.89  ? 16   GLN A O   1 
ATOM   131  C  CB  . GLN A 1 16  ? 13.760  0.263   36.495  1.00 8.12  ? 16   GLN A CB  1 
ATOM   132  C  CG  . GLN A 1 16  ? 15.004  -0.288  37.186  1.00 8.33  ? 16   GLN A CG  1 
ATOM   133  C  CD  . GLN A 1 16  ? 16.265  0.475   36.852  1.00 8.96  ? 16   GLN A CD  1 
ATOM   134  O  OE1 . GLN A 1 16  ? 16.504  0.844   35.690  1.00 10.00 ? 16   GLN A OE1 1 
ATOM   135  N  NE2 . GLN A 1 16  ? 17.096  0.720   37.868  1.00 8.64  ? 16   GLN A NE2 1 
ATOM   136  N  N   . GLY A 1 17  ? 10.199  -0.659  36.255  1.00 7.90  ? 17   GLY A N   1 
ATOM   137  C  CA  . GLY A 1 17  ? 8.876   -0.166  35.915  1.00 8.19  ? 17   GLY A CA  1 
ATOM   138  C  C   . GLY A 1 17  ? 8.202   0.510   37.092  1.00 8.42  ? 17   GLY A C   1 
ATOM   139  O  O   . GLY A 1 17  ? 8.700   0.459   38.219  1.00 8.23  ? 17   GLY A O   1 
ATOM   140  N  N   . PRO A 1 18  ? 7.070   1.175   36.842  1.00 8.76  ? 18   PRO A N   1 
ATOM   141  C  CA  . PRO A 1 18  ? 6.454   2.071   37.834  1.00 8.94  ? 18   PRO A CA  1 
ATOM   142  C  C   . PRO A 1 18  ? 6.112   1.480   39.194  1.00 9.24  ? 18   PRO A C   1 
ATOM   143  O  O   . PRO A 1 18  ? 6.198   2.175   40.192  1.00 9.13  ? 18   PRO A O   1 
ATOM   144  C  CB  . PRO A 1 18  ? 5.184   2.536   37.120  1.00 9.24  ? 18   PRO A CB  1 
ATOM   145  C  CG  . PRO A 1 18  ? 5.584   2.542   35.689  1.00 9.21  ? 18   PRO A CG  1 
ATOM   146  C  CD  . PRO A 1 18  ? 6.405   1.305   35.528  1.00 8.93  ? 18   PRO A CD  1 
ATOM   147  N  N   . LEU A 1 19  ? 5.744   0.215   39.262  1.00 9.65  ? 19   LEU A N   1 
ATOM   148  C  CA  . LEU A 1 19  ? 5.405   -0.379  40.557  1.00 10.12 ? 19   LEU A CA  1 
ATOM   149  C  C   . LEU A 1 19  ? 6.615   -0.570  41.467  1.00 9.59  ? 19   LEU A C   1 
ATOM   150  O  O   . LEU A 1 19  ? 6.459   -0.729  42.666  1.00 10.29 ? 19   LEU A O   1 
ATOM   151  C  CB  . LEU A 1 19  ? 4.715   -1.731  40.371  1.00 11.21 ? 19   LEU A CB  1 
ATOM   152  C  CG  . LEU A 1 19  ? 3.272   -1.661  39.891  1.00 12.35 ? 19   LEU A CG  1 
ATOM   153  C  CD1 . LEU A 1 19  ? 2.836   -3.006  39.332  1.00 13.19 ? 19   LEU A CD1 1 
ATOM   154  C  CD2 . LEU A 1 19  ? 2.367   -1.221  41.030  1.00 13.11 ? 19   LEU A CD2 1 
ATOM   155  N  N   . PHE A 1 20  ? 7.813   -0.565  40.880  1.00 8.65  ? 20   PHE A N   1 
ATOM   156  C  CA  . PHE A 1 20  ? 9.021   -0.979  41.565  1.00 8.26  ? 20   PHE A CA  1 
ATOM   157  C  C   . PHE A 1 20  ? 10.093  0.085   41.687  1.00 8.07  ? 20   PHE A C   1 
ATOM   158  O  O   . PHE A 1 20  ? 11.057  -0.121  42.413  1.00 8.00  ? 20   PHE A O   1 
ATOM   159  C  CB  . PHE A 1 20  ? 9.588   -2.192  40.835  1.00 8.08  ? 20   PHE A CB  1 
ATOM   160  C  CG  . PHE A 1 20  ? 8.588   -3.299  40.694  1.00 8.09  ? 20   PHE A CG  1 
ATOM   161  C  CD1 . PHE A 1 20  ? 8.273   -4.119  41.779  1.00 8.37  ? 20   PHE A CD1 1 
ATOM   162  C  CD2 . PHE A 1 20  ? 7.894   -3.471  39.504  1.00 8.07  ? 20   PHE A CD2 1 
ATOM   163  C  CE1 . PHE A 1 20  ? 7.304   -5.104  41.670  1.00 8.51  ? 20   PHE A CE1 1 
ATOM   164  C  CE2 . PHE A 1 20  ? 6.930   -4.467  39.390  1.00 8.24  ? 20   PHE A CE2 1 
ATOM   165  C  CZ  . PHE A 1 20  ? 6.632   -5.282  40.469  1.00 8.48  ? 20   PHE A CZ  1 
ATOM   166  N  N   . ASP A 1 21  ? 9.944   1.207   41.004  1.00 8.24  ? 21   ASP A N   1 
ATOM   167  C  CA  . ASP A 1 21  ? 11.001  2.220   40.997  1.00 8.53  ? 21   ASP A CA  1 
ATOM   168  C  C   . ASP A 1 21  ? 10.302  3.539   40.730  1.00 8.98  ? 21   ASP A C   1 
ATOM   169  O  O   . ASP A 1 21  ? 9.662   3.703   39.692  1.00 9.01  ? 21   ASP A O   1 
ATOM   170  C  CB  . ASP A 1 21  ? 12.030  1.869   39.903  1.00 8.37  ? 21   ASP A CB  1 
ATOM   171  C  CG  . ASP A 1 21  ? 13.205  2.831   39.822  1.00 8.52  ? 21   ASP A CG  1 
ATOM   172  O  OD1 . ASP A 1 21  ? 13.131  3.977   40.288  1.00 8.57  ? 21   ASP A OD1 1 
ATOM   173  O  OD2 . ASP A 1 21  ? 14.245  2.402   39.247  1.00 8.80  ? 21   ASP A OD2 1 
ATOM   174  N  N   . ASN A 1 22  ? 10.417  4.476   41.660  1.00 9.43  ? 22   ASN A N   1 
ATOM   175  C  CA  . ASN A 1 22  ? 9.739   5.779   41.537  1.00 9.87  ? 22   ASN A CA  1 
ATOM   176  C  C   . ASN A 1 22  ? 10.509  6.810   40.716  1.00 10.47 ? 22   ASN A C   1 
ATOM   177  O  O   . ASN A 1 22  ? 9.991   7.906   40.460  1.00 11.39 ? 22   ASN A O   1 
ATOM   178  C  CB  . ASN A 1 22  ? 9.414   6.365   42.924  1.00 10.06 ? 22   ASN A CB  1 
ATOM   179  C  CG  . ASN A 1 22  ? 10.649  6.811   43.692  1.00 10.47 ? 22   ASN A CG  1 
ATOM   180  O  OD1 . ASN A 1 22  ? 11.742  6.316   43.461  1.00 10.24 ? 22   ASN A OD1 1 
ATOM   181  N  ND2 . ASN A 1 22  ? 10.482  7.774   44.595  1.00 11.43 ? 22   ASN A ND2 1 
ATOM   182  N  N   . ALA A 1 23  ? 11.733  6.477   40.309  1.00 10.30 ? 23   ALA A N   1 
ATOM   183  C  CA  . ALA A 1 23  ? 12.606  7.443   39.647  1.00 10.35 ? 23   ALA A CA  1 
ATOM   184  C  C   . ALA A 1 23  ? 13.558  6.726   38.676  1.00 10.30 ? 23   ALA A C   1 
ATOM   185  O  O   . ALA A 1 23  ? 14.750  6.621   38.953  1.00 10.48 ? 23   ALA A O   1 
ATOM   186  C  CB  . ALA A 1 23  ? 13.385  8.213   40.704  1.00 10.80 ? 23   ALA A CB  1 
ATOM   187  N  N   . PRO A 1 24  ? 13.025  6.229   37.538  1.00 10.33 ? 24   PRO A N   1 
ATOM   188  C  CA  . PRO A 1 24  ? 13.874  5.515   36.584  1.00 10.22 ? 24   PRO A CA  1 
ATOM   189  C  C   . PRO A 1 24  ? 14.852  6.391   35.786  1.00 9.86  ? 24   PRO A C   1 
ATOM   190  O  O   . PRO A 1 24  ? 15.813  5.852   35.249  1.00 10.09 ? 24   PRO A O   1 
ATOM   191  C  CB  . PRO A 1 24  ? 12.857  4.835   35.657  1.00 10.36 ? 24   PRO A CB  1 
ATOM   192  C  CG  . PRO A 1 24  ? 11.680  5.733   35.689  1.00 10.63 ? 24   PRO A CG  1 
ATOM   193  C  CD  . PRO A 1 24  ? 11.610  6.197   37.121  1.00 10.38 ? 24   PRO A CD  1 
ATOM   194  N  N   . GLU A 1 25  ? 14.614  7.699   35.722  1.00 9.91  ? 25   GLU A N   1 
ATOM   195  C  CA  . GLU A 1 25  ? 15.552  8.637   35.104  1.00 9.87  ? 25   GLU A CA  1 
ATOM   196  C  C   . GLU A 1 25  ? 15.769  9.799   36.081  1.00 10.26 ? 25   GLU A C   1 
ATOM   197  O  O   . GLU A 1 25  ? 15.364  10.928  35.823  1.00 11.17 ? 25   GLU A O   1 
ATOM   198  C  CB  . GLU A 1 25  ? 15.020  9.139   33.758  1.00 9.99  ? 25   GLU A CB  1 
ATOM   199  C  CG  . GLU A 1 25  ? 15.028  8.074   32.679  1.00 9.78  ? 25   GLU A CG  1 
ATOM   200  C  CD  . GLU A 1 25  ? 14.440  8.551   31.369  1.00 9.83  ? 25   GLU A CD  1 
ATOM   201  O  OE1 . GLU A 1 25  ? 13.237  8.904   31.335  1.00 11.00 ? 25   GLU A OE1 1 
ATOM   202  O  OE2 . GLU A 1 25  ? 15.174  8.544   30.349  1.00 8.75  ? 25   GLU A OE2 1 
ATOM   203  N  N   . PRO A 1 26  ? 16.414  9.515   37.216  1.00 10.30 ? 26   PRO A N   1 
ATOM   204  C  CA  . PRO A 1 26  ? 16.528  10.523  38.259  1.00 10.62 ? 26   PRO A CA  1 
ATOM   205  C  C   . PRO A 1 26  ? 17.533  11.610  37.916  1.00 11.11 ? 26   PRO A C   1 
ATOM   206  O  O   . PRO A 1 26  ? 18.495  11.365  37.192  1.00 10.98 ? 26   PRO A O   1 
ATOM   207  C  CB  . PRO A 1 26  ? 17.028  9.713   39.447  1.00 10.51 ? 26   PRO A CB  1 
ATOM   208  C  CG  . PRO A 1 26  ? 17.887  8.688   38.829  1.00 10.42 ? 26   PRO A CG  1 
ATOM   209  C  CD  . PRO A 1 26  ? 17.186  8.308   37.557  1.00 10.32 ? 26   PRO A CD  1 
ATOM   210  N  N   . THR A 1 27  ? 17.332  12.786  38.492  1.00 11.84 ? 27   THR A N   1 
ATOM   211  C  CA  . THR A 1 27  ? 18.328  13.840  38.456  1.00 12.63 ? 27   THR A CA  1 
ATOM   212  C  C   . THR A 1 27  ? 19.273  13.622  39.629  1.00 12.48 ? 27   THR A C   1 
ATOM   213  O  O   . THR A 1 27  ? 19.100  12.688  40.422  1.00 11.99 ? 27   THR A O   1 
ATOM   214  C  CB  . THR A 1 27  ? 17.685  15.228  38.595  1.00 13.28 ? 27   THR A CB  1 
ATOM   215  O  OG1 . THR A 1 27  ? 17.097  15.331  39.890  1.00 13.32 ? 27   THR A OG1 1 
ATOM   216  C  CG2 . THR A 1 27  ? 16.612  15.455  37.534  1.00 13.63 ? 27   THR A CG2 1 
ATOM   217  N  N   . SER A 1 28  ? 20.243  14.519  39.774  1.00 13.08 ? 28   SER A N   1 
ATOM   218  C  CA  . SER A 1 28  ? 21.179  14.475  40.886  1.00 13.29 ? 28   SER A CA  1 
ATOM   219  C  C   . SER A 1 28  ? 20.549  14.612  42.269  1.00 13.40 ? 28   SER A C   1 
ATOM   220  O  O   . SER A 1 28  ? 21.164  14.189  43.240  1.00 14.25 ? 28   SER A O   1 
ATOM   221  C  CB  . SER A 1 28  ? 22.200  15.595  40.743  1.00 13.62 ? 28   SER A CB  1 
ATOM   222  O  OG  . SER A 1 28  ? 23.025  15.372  39.627  1.00 14.17 ? 28   SER A OG  1 
ATOM   223  N  N   . THR A 1 29  ? 19.360  15.211  42.349  1.00 13.75 ? 29   THR A N   1 
ATOM   224  C  CA  . THR A 1 29  ? 18.712  15.497  43.635  1.00 14.58 ? 29   THR A CA  1 
ATOM   225  C  C   . THR A 1 29  ? 17.497  14.622  43.924  1.00 14.69 ? 29   THR A C   1 
ATOM   226  O  O   . THR A 1 29  ? 16.824  14.826  44.928  1.00 15.88 ? 29   THR A O   1 
ATOM   227  C  CB  . THR A 1 29  ? 18.299  16.983  43.707  1.00 15.03 ? 29   THR A CB  1 
ATOM   228  O  OG1 . THR A 1 29  ? 17.392  17.282  42.644  1.00 15.66 ? 29   THR A OG1 1 
ATOM   229  C  CG2 . THR A 1 29  ? 19.540  17.896  43.609  1.00 15.81 ? 29   THR A CG2 1 
ATOM   230  N  N   . GLN A 1 30  ? 17.223  13.643  43.061  1.00 14.15 ? 30   GLN A N   1 
ATOM   231  C  CA  . GLN A 1 30  ? 16.096  12.724  43.260  1.00 13.57 ? 30   GLN A CA  1 
ATOM   232  C  C   . GLN A 1 30  ? 16.598  11.395  43.806  1.00 12.62 ? 30   GLN A C   1 
ATOM   233  O  O   . GLN A 1 30  ? 17.413  10.729  43.170  1.00 11.80 ? 30   GLN A O   1 
ATOM   234  C  CB  . GLN A 1 30  ? 15.337  12.520  41.943  1.00 14.71 ? 30   GLN A CB  1 
ATOM   235  C  CG  . GLN A 1 30  ? 14.616  13.786  41.483  1.00 16.58 ? 30   GLN A CG  1 
ATOM   236  C  CD  . GLN A 1 30  ? 13.844  13.675  40.173  1.00 17.91 ? 30   GLN A CD  1 
ATOM   237  O  OE1 . GLN A 1 30  ? 12.770  14.283  40.035  1.00 21.38 ? 30   GLN A OE1 1 
ATOM   238  N  NE2 . GLN A 1 30  ? 14.375  12.929  39.206  1.00 16.37 ? 30   GLN A NE2 1 
ATOM   239  N  N   . SER A 1 31  ? 16.124  11.016  44.991  1.00 11.65 ? 31   SER A N   1 
ATOM   240  C  CA  . SER A 1 31  ? 16.423  9.697   45.531  1.00 11.34 ? 31   SER A CA  1 
ATOM   241  C  C   . SER A 1 31  ? 15.612  8.637   44.773  1.00 10.38 ? 31   SER A C   1 
ATOM   242  O  O   . SER A 1 31  ? 14.633  8.949   44.090  1.00 10.73 ? 31   SER A O   1 
ATOM   243  C  CB  . SER A 1 31  ? 16.150  9.630   47.031  1.00 11.48 ? 31   SER A CB  1 
ATOM   244  O  OG  . SER A 1 31  ? 14.775  9.807   47.298  1.00 12.29 ? 31   SER A OG  1 
ATOM   245  N  N   . VAL A 1 32  ? 16.047  7.381   44.905  1.00 9.63  ? 32   VAL A N   1 
ATOM   246  C  CA  . VAL A 1 32  ? 15.460  6.272   44.157  1.00 9.43  ? 32   VAL A CA  1 
ATOM   247  C  C   . VAL A 1 32  ? 14.921  5.259   45.155  1.00 9.12  ? 32   VAL A C   1 
ATOM   248  O  O   . VAL A 1 32  ? 15.680  4.574   45.857  1.00 9.07  ? 32   VAL A O   1 
ATOM   249  C  CB  . VAL A 1 32  ? 16.473  5.623   43.206  1.00 9.31  ? 32   VAL A CB  1 
ATOM   250  C  CG1 . VAL A 1 32  ? 15.820  4.474   42.454  1.00 9.53  ? 32   VAL A CG1 1 
ATOM   251  C  CG2 . VAL A 1 32  ? 17.003  6.660   42.227  1.00 9.43  ? 32   VAL A CG2 1 
ATOM   252  N  N   . THR A 1 33  ? 13.603  5.198   45.250  1.00 9.15  ? 33   THR A N   1 
ATOM   253  C  CA  . THR A 1 33  ? 12.942  4.212   46.089  1.00 9.27  ? 33   THR A CA  1 
ATOM   254  C  C   . THR A 1 33  ? 12.559  2.995   45.265  1.00 8.82  ? 33   THR A C   1 
ATOM   255  O  O   . THR A 1 33  ? 11.825  3.099   44.267  1.00 9.12  ? 33   THR A O   1 
ATOM   256  C  CB  . THR A 1 33  ? 11.719  4.799   46.807  1.00 9.52  ? 33   THR A CB  1 
ATOM   257  O  OG1 . THR A 1 33  ? 12.171  5.871   47.645  1.00 10.08 ? 33   THR A OG1 1 
ATOM   258  C  CG2 . THR A 1 33  ? 11.036  3.753   47.671  1.00 9.73  ? 33   THR A CG2 1 
ATOM   259  N  N   . LEU A 1 34  ? 13.069  1.850   45.707  1.00 8.71  ? 34   LEU A N   1 
ATOM   260  C  CA  . LEU A 1 34  ? 12.949  0.585   45.017  1.00 8.81  ? 34   LEU A CA  1 
ATOM   261  C  C   . LEU A 1 34  ? 12.068  -0.369  45.799  1.00 9.06  ? 34   LEU A C   1 
ATOM   262  O  O   . LEU A 1 34  ? 12.175  -0.445  47.015  1.00 9.58  ? 34   LEU A O   1 
ATOM   263  C  CB  . LEU A 1 34  ? 14.329  -0.033  44.885  1.00 8.96  ? 34   LEU A CB  1 
ATOM   264  C  CG  . LEU A 1 34  ? 15.360  0.792   44.125  1.00 9.05  ? 34   LEU A CG  1 
ATOM   265  C  CD1 . LEU A 1 34  ? 16.707  0.097   44.235  1.00 9.34  ? 34   LEU A CD1 1 
ATOM   266  C  CD2 . LEU A 1 34  ? 14.929  0.978   42.679  1.00 9.17  ? 34   LEU A CD2 1 
ATOM   267  N  N   . LYS A 1 35  ? 11.223  -1.114  45.094  1.00 9.01  ? 35   LYS A N   1 
ATOM   268  C  CA  . LYS A 1 35  ? 10.414  -2.157  45.709  1.00 9.18  ? 35   LYS A CA  1 
ATOM   269  C  C   . LYS A 1 35  ? 10.759  -3.509  45.124  1.00 8.44  ? 35   LYS A C   1 
ATOM   270  O  O   . LYS A 1 35  ? 10.922  -3.665  43.912  1.00 8.67  ? 35   LYS A O   1 
ATOM   271  C  CB  . LYS A 1 35  ? 8.923   -1.870  45.556  1.00 9.95  ? 35   LYS A CB  1 
ATOM   272  C  CG  . LYS A 1 35  ? 8.515   -0.589  46.248  1.00 11.05 ? 35   LYS A CG  1 
ATOM   273  C  CD  . LYS A 1 35  ? 7.015   -0.421  46.277  1.00 12.11 ? 35   LYS A CD  1 
ATOM   274  C  CE  . LYS A 1 35  ? 6.689   0.944   46.857  1.00 13.17 ? 35   LYS A CE  1 
ATOM   275  N  NZ  . LYS A 1 35  ? 5.226   1.144   46.925  1.00 14.89 ? 35   LYS A NZ  1 
ATOM   276  N  N   . LEU A 1 36  ? 10.852  -4.500  46.005  1.00 8.05  ? 36   LEU A N   1 
ATOM   277  C  CA  . LEU A 1 36  ? 11.083  -5.890  45.654  1.00 8.25  ? 36   LEU A CA  1 
ATOM   278  C  C   . LEU A 1 36  ? 9.837   -6.676  46.043  1.00 7.85  ? 36   LEU A C   1 
ATOM   279  O  O   . LEU A 1 36  ? 9.377   -6.608  47.182  1.00 8.08  ? 36   LEU A O   1 
ATOM   280  C  CB  . LEU A 1 36  ? 12.255  -6.439  46.460  1.00 8.56  ? 36   LEU A CB  1 
ATOM   281  C  CG  . LEU A 1 36  ? 12.524  -7.936  46.337  1.00 8.88  ? 36   LEU A CG  1 
ATOM   282  C  CD1 . LEU A 1 36  ? 13.078  -8.309  44.970  1.00 8.98  ? 36   LEU A CD1 1 
ATOM   283  C  CD2 . LEU A 1 36  ? 13.466  -8.390  47.445  1.00 9.27  ? 36   LEU A CD2 1 
ATOM   284  N  N   . ARG A 1 37  ? 9.291   -7.425  45.091  1.00 7.72  ? 37   ARG A N   1 
ATOM   285  C  CA  . ARG A 1 37  ? 8.174   -8.318  45.360  1.00 7.90  ? 37   ARG A CA  1 
ATOM   286  C  C   . ARG A 1 37  ? 8.673   -9.666  45.851  1.00 7.91  ? 37   ARG A C   1 
ATOM   287  O  O   . ARG A 1 37  ? 9.686   -10.149 45.362  1.00 7.93  ? 37   ARG A O   1 
ATOM   288  C  CB  . ARG A 1 37  ? 7.351   -8.507  44.100  1.00 8.00  ? 37   ARG A CB  1 
ATOM   289  C  CG  . ARG A 1 37  ? 5.969   -9.103  44.337  1.00 8.04  ? 37   ARG A CG  1 
ATOM   290  C  CD  . ARG A 1 37  ? 5.379   -9.609  43.034  1.00 8.29  ? 37   ARG A CD  1 
ATOM   291  N  NE  . ARG A 1 37  ? 6.048   -10.821 42.593  1.00 8.52  ? 37   ARG A NE  1 
ATOM   292  C  CZ  . ARG A 1 37  ? 5.642   -11.574 41.572  1.00 8.48  ? 37   ARG A CZ  1 
ATOM   293  N  NH1 . ARG A 1 37  ? 4.572   -11.231 40.880  1.00 8.88  ? 37   ARG A NH1 1 
ATOM   294  N  NH2 . ARG A 1 37  ? 6.296   -12.679 41.261  1.00 8.86  ? 37   ARG A NH2 1 
ATOM   295  N  N   . THR A 1 38  ? 7.953   -10.255 46.809  1.00 8.13  ? 38   THR A N   1 
ATOM   296  C  CA  . THR A 1 38  ? 8.114   -11.658 47.218  1.00 8.22  ? 38   THR A CA  1 
ATOM   297  C  C   . THR A 1 38  ? 6.718   -12.258 47.423  1.00 8.53  ? 38   THR A C   1 
ATOM   298  O  O   . THR A 1 38  ? 5.741   -11.517 47.513  1.00 8.44  ? 38   THR A O   1 
ATOM   299  C  CB  . THR A 1 38  ? 8.912   -11.806 48.546  1.00 8.20  ? 38   THR A CB  1 
ATOM   300  O  OG1 . THR A 1 38  ? 8.063   -11.509 49.669  1.00 8.34  ? 38   THR A OG1 1 
ATOM   301  C  CG2 . THR A 1 38  ? 10.120  -10.898 48.593  1.00 8.18  ? 38   THR A CG2 1 
ATOM   302  N  N   . PHE A 1 39  ? 6.636   -13.571 47.567  1.00 9.27  ? 39   PHE A N   1 
ATOM   303  C  CA  . PHE A 1 39  ? 5.400   -14.126 48.101  1.00 9.89  ? 39   PHE A CA  1 
ATOM   304  C  C   . PHE A 1 39  ? 5.150   -13.572 49.507  1.00 9.84  ? 39   PHE A C   1 
ATOM   305  O  O   . PHE A 1 39  ? 6.088   -13.276 50.269  1.00 9.43  ? 39   PHE A O   1 
ATOM   306  C  CB  . PHE A 1 39  ? 5.462   -15.651 48.160  1.00 10.38 ? 39   PHE A CB  1 
ATOM   307  C  CG  . PHE A 1 39  ? 5.251   -16.342 46.831  1.00 11.01 ? 39   PHE A CG  1 
ATOM   308  C  CD1 . PHE A 1 39  ? 4.207   -15.982 45.980  1.00 11.71 ? 39   PHE A CD1 1 
ATOM   309  C  CD2 . PHE A 1 39  ? 6.069   -17.403 46.460  1.00 11.24 ? 39   PHE A CD2 1 
ATOM   310  C  CE1 . PHE A 1 39  ? 4.011   -16.652 44.783  1.00 12.20 ? 39   PHE A CE1 1 
ATOM   311  C  CE2 . PHE A 1 39  ? 5.883   -18.077 45.257  1.00 11.66 ? 39   PHE A CE2 1 
ATOM   312  C  CZ  . PHE A 1 39  ? 4.853   -17.696 44.418  1.00 12.17 ? 39   PHE A CZ  1 
ATOM   313  N  N   . LYS A 1 40  ? 3.867   -13.429 49.848  1.00 10.31 ? 40   LYS A N   1 
ATOM   314  C  CA  . LYS A 1 40  ? 3.476   -12.941 51.174  1.00 10.92 ? 40   LYS A CA  1 
ATOM   315  C  C   . LYS A 1 40  ? 4.085   -13.800 52.286  1.00 10.22 ? 40   LYS A C   1 
ATOM   316  O  O   . LYS A 1 40  ? 3.975   -15.031 52.267  1.00 10.23 ? 40   LYS A O   1 
ATOM   317  C  CB  . LYS A 1 40  ? 1.952   -12.951 51.305  1.00 12.19 ? 40   LYS A CB  1 
ATOM   318  C  CG  . LYS A 1 40  ? 1.419   -12.396 52.617  1.00 14.02 ? 40   LYS A CG  1 
ATOM   319  C  CD  . LYS A 1 40  ? -0.109  -12.402 52.629  1.00 15.45 ? 40   LYS A CD  1 
ATOM   320  C  CE  . LYS A 1 40  ? -0.694  -11.389 53.589  1.00 18.36 ? 40   LYS A CE  1 
ATOM   321  N  NZ  . LYS A 1 40  ? -0.208  -11.555 54.974  1.00 20.45 ? 40   LYS A NZ  1 
ATOM   322  N  N   . GLY A 1 41  ? 4.758   -13.141 53.233  1.00 9.74  ? 41   GLY A N   1 
ATOM   323  C  CA  . GLY A 1 41  ? 5.338   -13.786 54.390  1.00 9.85  ? 41   GLY A CA  1 
ATOM   324  C  C   . GLY A 1 41  ? 6.523   -14.691 54.099  1.00 9.50  ? 41   GLY A C   1 
ATOM   325  O  O   . GLY A 1 41  ? 6.903   -15.481 54.948  1.00 10.02 ? 41   GLY A O   1 
ATOM   326  N  N   . ASP A 1 42  ? 7.145   -14.572 52.918  1.00 9.28  ? 42   ASP A N   1 
ATOM   327  C  CA  . ASP A 1 42  ? 8.183   -15.522 52.511  1.00 9.53  ? 42   ASP A CA  1 
ATOM   328  C  C   . ASP A 1 42  ? 9.559   -15.283 53.144  1.00 9.38  ? 42   ASP A C   1 
ATOM   329  O  O   . ASP A 1 42  ? 10.316  -16.239 53.310  1.00 9.30  ? 42   ASP A O   1 
ATOM   330  C  CB  . ASP A 1 42  ? 8.350   -15.511 50.987  1.00 9.59  ? 42   ASP A CB  1 
ATOM   331  C  CG  . ASP A 1 42  ? 9.280   -16.591 50.492  1.00 9.86  ? 42   ASP A CG  1 
ATOM   332  O  OD1 . ASP A 1 42  ? 9.254   -17.735 51.016  1.00 10.11 ? 42   ASP A OD1 1 
ATOM   333  O  OD2 . ASP A 1 42  ? 10.054  -16.321 49.551  1.00 9.78  ? 42   ASP A OD2 1 
ATOM   334  N  N   . ILE A 1 43  ? 9.892   -14.024 53.436  1.00 9.32  ? 43   ILE A N   1 
ATOM   335  C  CA  . ILE A 1 43  ? 11.258  -13.661 53.818  1.00 9.53  ? 43   ILE A CA  1 
ATOM   336  C  C   . ILE A 1 43  ? 11.329  -12.942 55.156  1.00 9.51  ? 43   ILE A C   1 
ATOM   337  O  O   . ILE A 1 43  ? 10.338  -12.399 55.646  1.00 10.32 ? 43   ILE A O   1 
ATOM   338  C  CB  . ILE A 1 43  ? 11.971  -12.851 52.685  1.00 9.49  ? 43   ILE A CB  1 
ATOM   339  C  CG1 . ILE A 1 43  ? 11.492  -11.390 52.590  1.00 9.70  ? 43   ILE A CG1 1 
ATOM   340  C  CG2 . ILE A 1 43  ? 11.806  -13.563 51.347  1.00 9.59  ? 43   ILE A CG2 1 
ATOM   341  C  CD1 . ILE A 1 43  ? 12.373  -10.486 51.746  1.00 9.73  ? 43   ILE A CD1 1 
ATOM   342  N  N   . THR A 1 44  ? 12.525  -12.929 55.733  1.00 8.88  ? 44   THR A N   1 
ATOM   343  C  CA  . THR A 1 44  ? 12.781  -12.248 57.007  1.00 8.89  ? 44   THR A CA  1 
ATOM   344  C  C   . THR A 1 44  ? 13.492  -10.910 56.847  1.00 8.70  ? 44   THR A C   1 
ATOM   345  O  O   . THR A 1 44  ? 13.334  -10.029 57.678  1.00 8.76  ? 44   THR A O   1 
ATOM   346  C  CB  . THR A 1 44  ? 13.563  -13.154 57.976  1.00 9.06  ? 44   THR A CB  1 
ATOM   347  O  OG1 . THR A 1 44  ? 14.762  -13.645 57.359  1.00 8.95  ? 44   THR A OG1 1 
ATOM   348  C  CG2 . THR A 1 44  ? 12.711  -14.336 58.405  1.00 9.56  ? 44   THR A CG2 1 
ATOM   349  N  N   . SER A 1 45  ? 14.292  -10.747 55.794  1.00 8.18  ? 45   SER A N   1 
ATOM   350  C  CA  . SER A 1 45  ? 14.969  -9.479  55.525  1.00 8.10  ? 45   SER A CA  1 
ATOM   351  C  C   . SER A 1 45  ? 15.397  -9.392  54.067  1.00 8.13  ? 45   SER A C   1 
ATOM   352  O  O   . SER A 1 45  ? 15.538  -10.410 53.380  1.00 8.44  ? 45   SER A O   1 
ATOM   353  C  CB  . SER A 1 45  ? 16.193  -9.299  56.443  1.00 8.04  ? 45   SER A CB  1 
ATOM   354  O  OG  . SER A 1 45  ? 17.164  -10.315 56.223  1.00 8.25  ? 45   SER A OG  1 
ATOM   355  N  N   . ALA A 1 46  ? 15.611  -8.173  53.601  1.00 8.16  ? 46   ALA A N   1 
ATOM   356  C  CA  . ALA A 1 46  ? 16.207  -7.970  52.295  1.00 8.03  ? 46   ALA A CA  1 
ATOM   357  C  C   . ALA A 1 46  ? 17.019  -6.697  52.330  1.00 7.96  ? 46   ALA A C   1 
ATOM   358  O  O   . ALA A 1 46  ? 16.721  -5.780  53.096  1.00 8.17  ? 46   ALA A O   1 
ATOM   359  C  CB  . ALA A 1 46  ? 15.152  -7.882  51.226  1.00 8.00  ? 46   ALA A CB  1 
ATOM   360  N  N   . ASN A 1 47  ? 18.044  -6.650  51.489  1.00 8.03  ? 47   ASN A N   1 
ATOM   361  C  CA  . ASN A 1 47  ? 18.948  -5.502  51.400  1.00 8.34  ? 47   ASN A CA  1 
ATOM   362  C  C   . ASN A 1 47  ? 19.167  -5.110  49.958  1.00 8.44  ? 47   ASN A C   1 
ATOM   363  O  O   . ASN A 1 47  ? 19.328  -5.964  49.102  1.00 8.81  ? 47   ASN A O   1 
ATOM   364  C  CB  . ASN A 1 47  ? 20.305  -5.838  52.024  1.00 8.44  ? 47   ASN A CB  1 
ATOM   365  C  CG  . ASN A 1 47  ? 20.185  -6.238  53.466  1.00 8.70  ? 47   ASN A CG  1 
ATOM   366  O  OD1 . ASN A 1 47  ? 19.818  -5.412  54.304  1.00 8.93  ? 47   ASN A OD1 1 
ATOM   367  N  ND2 . ASN A 1 47  ? 20.414  -7.506  53.760  1.00 9.04  ? 47   ASN A ND2 1 
ATOM   368  N  N   . ILE A 1 48  ? 19.175  -3.809  49.702  1.00 8.46  ? 48   ILE A N   1 
ATOM   369  C  CA  . ILE A 1 48  ? 19.709  -3.293  48.452  1.00 8.94  ? 48   ILE A CA  1 
ATOM   370  C  C   . ILE A 1 48  ? 21.212  -3.171  48.646  1.00 9.32  ? 48   ILE A C   1 
ATOM   371  O  O   . ILE A 1 48  ? 21.658  -2.557  49.618  1.00 9.64  ? 48   ILE A O   1 
ATOM   372  C  CB  . ILE A 1 48  ? 19.128  -1.914  48.122  1.00 8.97  ? 48   ILE A CB  1 
ATOM   373  C  CG1 . ILE A 1 48  ? 17.601  -1.975  47.995  1.00 9.04  ? 48   ILE A CG1 1 
ATOM   374  C  CG2 . ILE A 1 48  ? 19.758  -1.355  46.849  1.00 9.46  ? 48   ILE A CG2 1 
ATOM   375  C  CD1 . ILE A 1 48  ? 16.936  -0.641  48.262  1.00 9.08  ? 48   ILE A CD1 1 
ATOM   376  N  N   . LYS A 1 49  ? 21.977  -3.768  47.746  1.00 9.24  ? 49   LYS A N   1 
ATOM   377  C  CA  . LYS A 1 49  ? 23.433  -3.622  47.747  1.00 9.59  ? 49   LYS A CA  1 
ATOM   378  C  C   . LYS A 1 49  ? 23.787  -2.891  46.472  1.00 9.41  ? 49   LYS A C   1 
ATOM   379  O  O   . LYS A 1 49  ? 23.548  -3.423  45.377  1.00 9.43  ? 49   LYS A O   1 
ATOM   380  C  CB  . LYS A 1 49  ? 24.115  -4.983  47.809  1.00 9.73  ? 49   LYS A CB  1 
ATOM   381  C  CG  . LYS A 1 49  ? 25.638  -4.911  47.743  1.00 10.08 ? 49   LYS A CG  1 
ATOM   382  C  CD  . LYS A 1 49  ? 26.259  -6.284  47.872  1.00 10.42 ? 49   LYS A CD  1 
ATOM   383  C  CE  . LYS A 1 49  ? 27.780  -6.237  47.830  1.00 11.15 ? 49   LYS A CE  1 
ATOM   384  N  NZ  . LYS A 1 49  ? 28.415  -7.542  48.150  1.00 11.30 ? 49   LYS A NZ  1 
ATOM   385  N  N   . TYR A 1 50  ? 24.321  -1.678  46.582  1.00 9.80  ? 50   TYR A N   1 
ATOM   386  C  CA  . TYR A 1 50  ? 24.649  -0.903  45.390  1.00 10.01 ? 50   TYR A CA  1 
ATOM   387  C  C   . TYR A 1 50  ? 26.108  -0.468  45.366  1.00 10.21 ? 50   TYR A C   1 
ATOM   388  O  O   . TYR A 1 50  ? 26.667  -0.076  46.400  1.00 10.50 ? 50   TYR A O   1 
ATOM   389  C  CB  . TYR A 1 50  ? 23.726  0.302   45.208  1.00 10.02 ? 50   TYR A CB  1 
ATOM   390  C  CG  . TYR A 1 50  ? 23.903  1.476   46.168  1.00 10.12 ? 50   TYR A CG  1 
ATOM   391  C  CD1 . TYR A 1 50  ? 24.759  2.545   45.858  1.00 10.55 ? 50   TYR A CD1 1 
ATOM   392  C  CD2 . TYR A 1 50  ? 23.166  1.554   47.348  1.00 10.29 ? 50   TYR A CD2 1 
ATOM   393  C  CE1 . TYR A 1 50  ? 24.893  3.624   46.714  1.00 10.52 ? 50   TYR A CE1 1 
ATOM   394  C  CE2 . TYR A 1 50  ? 23.291  2.634   48.207  1.00 10.69 ? 50   TYR A CE2 1 
ATOM   395  C  CZ  . TYR A 1 50  ? 24.152  3.669   47.884  1.00 10.62 ? 50   TYR A CZ  1 
ATOM   396  O  OH  . TYR A 1 50  ? 24.282  4.733   48.755  1.00 11.70 ? 50   TYR A OH  1 
ATOM   397  N  N   . TRP A 1 51  ? 26.712  -0.554  44.181  1.00 10.65 ? 51   TRP A N   1 
ATOM   398  C  CA  . TRP A 1 51  ? 28.026  0.033   43.912  1.00 11.49 ? 51   TRP A CA  1 
ATOM   399  C  C   . TRP A 1 51  ? 27.864  1.517   43.624  1.00 11.69 ? 51   TRP A C   1 
ATOM   400  O  O   . TRP A 1 51  ? 27.064  1.893   42.777  1.00 10.95 ? 51   TRP A O   1 
ATOM   401  C  CB  . TRP A 1 51  ? 28.655  -0.646  42.706  1.00 12.37 ? 51   TRP A CB  1 
ATOM   402  C  CG  . TRP A 1 51  ? 30.040  -0.152  42.366  1.00 13.13 ? 51   TRP A CG  1 
ATOM   403  C  CD1 . TRP A 1 51  ? 30.383  0.766   41.411  1.00 13.59 ? 51   TRP A CD1 1 
ATOM   404  C  CD2 . TRP A 1 51  ? 31.257  -0.576  42.977  1.00 13.94 ? 51   TRP A CD2 1 
ATOM   405  N  NE1 . TRP A 1 51  ? 31.756  0.929   41.391  1.00 14.34 ? 51   TRP A NE1 1 
ATOM   406  C  CE2 . TRP A 1 51  ? 32.310  0.120   42.344  1.00 14.21 ? 51   TRP A CE2 1 
ATOM   407  C  CE3 . TRP A 1 51  ? 31.561  -1.477  43.995  1.00 14.26 ? 51   TRP A CE3 1 
ATOM   408  C  CZ2 . TRP A 1 51  ? 33.648  -0.060  42.709  1.00 14.65 ? 51   TRP A CZ2 1 
ATOM   409  C  CZ3 . TRP A 1 51  ? 32.891  -1.652  44.360  1.00 14.82 ? 51   TRP A CZ3 1 
ATOM   410  C  CH2 . TRP A 1 51  ? 33.916  -0.952  43.708  1.00 14.87 ? 51   TRP A CH2 1 
ATOM   411  N  N   . ASP A 1 52  ? 28.597  2.377   44.328  1.00 11.83 ? 52   ASP A N   1 
ATOM   412  C  CA  . ASP A 1 52  ? 28.617  3.799   44.013  1.00 12.42 ? 52   ASP A CA  1 
ATOM   413  C  C   . ASP A 1 52  ? 29.932  4.151   43.323  1.00 12.98 ? 52   ASP A C   1 
ATOM   414  O  O   . ASP A 1 52  ? 31.000  4.016   43.924  1.00 13.10 ? 52   ASP A O   1 
ATOM   415  C  CB  . ASP A 1 52  ? 28.424  4.635   45.278  1.00 12.59 ? 52   ASP A CB  1 
ATOM   416  C  CG  . ASP A 1 52  ? 28.027  6.060   44.985  1.00 12.72 ? 52   ASP A CG  1 
ATOM   417  O  OD1 . ASP A 1 52  ? 28.289  6.547   43.862  1.00 12.85 ? 52   ASP A OD1 1 
ATOM   418  O  OD2 . ASP A 1 52  ? 27.427  6.717   45.867  1.00 13.51 ? 52   ASP A OD2 1 
ATOM   419  N  N   . THR A 1 53  ? 29.844  4.624   42.083  1.00 12.57 ? 53   THR A N   1 
ATOM   420  C  CA  . THR A 1 53  ? 31.032  5.083   41.345  1.00 13.78 ? 53   THR A CA  1 
ATOM   421  C  C   . THR A 1 53  ? 31.667  6.333   41.973  1.00 14.70 ? 53   THR A C   1 
ATOM   422  O  O   . THR A 1 53  ? 32.815  6.652   41.649  1.00 15.57 ? 53   THR A O   1 
ATOM   423  C  CB  . THR A 1 53  ? 30.720  5.374   39.855  1.00 13.78 ? 53   THR A CB  1 
ATOM   424  O  OG1 . THR A 1 53  ? 29.761  6.428   39.750  1.00 13.89 ? 53   THR A OG1 1 
ATOM   425  C  CG2 . THR A 1 53  ? 30.233  4.120   39.123  1.00 13.74 ? 53   THR A CG2 1 
ATOM   426  N  N   . ALA A 1 54  ? 30.938  7.041   42.836  1.00 15.11 ? 54   ALA A N   1 
ATOM   427  C  CA  . ALA A 1 54  ? 31.493  8.184   43.582  1.00 15.95 ? 54   ALA A CA  1 
ATOM   428  C  C   . ALA A 1 54  ? 32.635  7.800   44.519  1.00 16.71 ? 54   ALA A C   1 
ATOM   429  O  O   . ALA A 1 54  ? 33.573  8.588   44.674  1.00 17.76 ? 54   ALA A O   1 
ATOM   430  C  CB  . ALA A 1 54  ? 30.410  8.902   44.368  1.00 16.42 ? 54   ALA A CB  1 
ATOM   431  N  N   . ASP A 1 55  ? 32.545  6.635   45.171  1.00 16.11 ? 55   ASP A N   1 
ATOM   432  C  CA  . ASP A 1 55  ? 33.590  6.180   46.102  1.00 16.44 ? 55   ASP A CA  1 
ATOM   433  C  C   . ASP A 1 55  ? 34.112  4.768   45.852  1.00 16.82 ? 55   ASP A C   1 
ATOM   434  O  O   . ASP A 1 55  ? 34.842  4.235   46.685  1.00 17.97 ? 55   ASP A O   1 
ATOM   435  C  CB  . ASP A 1 55  ? 33.143  6.383   47.570  1.00 16.49 ? 55   ASP A CB  1 
ATOM   436  C  CG  . ASP A 1 55  ? 31.984  5.494   47.989  1.00 16.89 ? 55   ASP A CG  1 
ATOM   437  O  OD1 . ASP A 1 55  ? 31.377  4.828   47.127  1.00 16.15 ? 55   ASP A OD1 1 
ATOM   438  O  OD2 . ASP A 1 55  ? 31.677  5.472   49.199  1.00 18.07 ? 55   ASP A OD2 1 
ATOM   439  N  N   . ASN A 1 56  ? 33.777  4.180   44.699  1.00 16.95 ? 56   ASN A N   1 
ATOM   440  C  CA  . ASN A 1 56  ? 34.226  2.840   44.330  1.00 17.85 ? 56   ASN A CA  1 
ATOM   441  C  C   . ASN A 1 56  ? 34.059  1.840   45.462  1.00 17.42 ? 56   ASN A C   1 
ATOM   442  O  O   . ASN A 1 56  ? 35.010  1.170   45.878  1.00 18.00 ? 56   ASN A O   1 
ATOM   443  C  CB  . ASN A 1 56  ? 35.694  2.859   43.865  1.00 20.19 ? 56   ASN A CB  1 
ATOM   444  C  CG  . ASN A 1 56  ? 35.914  3.708   42.630  1.00 22.37 ? 56   ASN A CG  1 
ATOM   445  O  OD1 . ASN A 1 56  ? 36.904  4.438   42.550  1.00 26.79 ? 56   ASN A OD1 1 
ATOM   446  N  ND2 . ASN A 1 56  ? 35.010  3.620   41.666  1.00 22.71 ? 56   ASN A ND2 1 
ATOM   447  N  N   . ALA A 1 57  ? 32.831  1.743   45.957  1.00 16.16 ? 57   ALA A N   1 
ATOM   448  C  CA  . ALA A 1 57  ? 32.527  0.866   47.086  1.00 15.15 ? 57   ALA A CA  1 
ATOM   449  C  C   . ALA A 1 57  ? 31.067  0.452   47.040  1.00 14.14 ? 57   ALA A C   1 
ATOM   450  O  O   . ALA A 1 57  ? 30.235  1.150   46.450  1.00 13.21 ? 57   ALA A O   1 
ATOM   451  C  CB  . ALA A 1 57  ? 32.830  1.571   48.398  1.00 15.34 ? 57   ALA A CB  1 
ATOM   452  N  N   . PHE A 1 58  ? 30.794  -0.685  47.659  1.00 13.50 ? 58   PHE A N   1 
ATOM   453  C  CA  . PHE A 1 58  ? 29.433  -1.140  47.882  1.00 13.26 ? 58   PHE A CA  1 
ATOM   454  C  C   . PHE A 1 58  ? 28.834  -0.486  49.117  1.00 13.21 ? 58   PHE A C   1 
ATOM   455  O  O   . PHE A 1 58  ? 29.528  -0.209  50.108  1.00 13.47 ? 58   PHE A O   1 
ATOM   456  C  CB  . PHE A 1 58  ? 29.364  -2.650  48.045  1.00 13.53 ? 58   PHE A CB  1 
ATOM   457  C  CG  . PHE A 1 58  ? 29.535  -3.408  46.761  1.00 13.92 ? 58   PHE A CG  1 
ATOM   458  C  CD1 . PHE A 1 58  ? 28.559  -3.356  45.765  1.00 13.84 ? 58   PHE A CD1 1 
ATOM   459  C  CD2 . PHE A 1 58  ? 30.675  -4.177  46.543  1.00 14.57 ? 58   PHE A CD2 1 
ATOM   460  C  CE1 . PHE A 1 58  ? 28.715  -4.062  44.583  1.00 14.43 ? 58   PHE A CE1 1 
ATOM   461  C  CE2 . PHE A 1 58  ? 30.831  -4.884  45.365  1.00 14.70 ? 58   PHE A CE2 1 
ATOM   462  C  CZ  . PHE A 1 58  ? 29.851  -4.826  44.380  1.00 15.02 ? 58   PHE A CZ  1 
ATOM   463  N  N   . HIS A 1 59  ? 27.527  -0.281  49.056  1.00 12.22 ? 59   HIS A N   1 
ATOM   464  C  CA  . HIS A 1 59  ? 26.737  0.306   50.126  1.00 12.20 ? 59   HIS A CA  1 
ATOM   465  C  C   . HIS A 1 59  ? 25.505  -0.559  50.296  1.00 12.05 ? 59   HIS A C   1 
ATOM   466  O  O   . HIS A 1 59  ? 24.916  -0.989  49.305  1.00 11.79 ? 59   HIS A O   1 
ATOM   467  C  CB  . HIS A 1 59  ? 26.345  1.727   49.739  1.00 12.53 ? 59   HIS A CB  1 
ATOM   468  C  CG  . HIS A 1 59  ? 27.517  2.628   49.568  1.00 13.34 ? 59   HIS A CG  1 
ATOM   469  N  ND1 . HIS A 1 59  ? 28.255  2.680   48.406  1.00 14.34 ? 59   HIS A ND1 1 
ATOM   470  C  CD2 . HIS A 1 59  ? 28.117  3.469   50.440  1.00 13.80 ? 59   HIS A CD2 1 
ATOM   471  C  CE1 . HIS A 1 59  ? 29.250  3.531   48.567  1.00 14.03 ? 59   HIS A CE1 1 
ATOM   472  N  NE2 . HIS A 1 59  ? 29.185  4.031   49.786  1.00 15.50 ? 59   HIS A NE2 1 
ATOM   473  N  N   . TRP A 1 60  ? 25.107  -0.801  51.540  1.00 11.64 ? 60   TRP A N   1 
ATOM   474  C  CA  . TRP A 1 60  ? 23.975  -1.673  51.864  1.00 11.77 ? 60   TRP A CA  1 
ATOM   475  C  C   . TRP A 1 60  ? 22.850  -0.830  52.456  1.00 11.75 ? 60   TRP A C   1 
ATOM   476  O  O   . TRP A 1 60  ? 23.077  -0.028  53.373  1.00 12.67 ? 60   TRP A O   1 
ATOM   477  C  CB  . TRP A 1 60  ? 24.395  -2.740  52.866  1.00 11.94 ? 60   TRP A CB  1 
ATOM   478  C  CG  . TRP A 1 60  ? 25.322  -3.780  52.334  1.00 12.25 ? 60   TRP A CG  1 
ATOM   479  C  CD1 . TRP A 1 60  ? 26.597  -3.603  51.890  1.00 12.55 ? 60   TRP A CD1 1 
ATOM   480  C  CD2 . TRP A 1 60  ? 25.054  -5.181  52.230  1.00 12.01 ? 60   TRP A CD2 1 
ATOM   481  N  NE1 . TRP A 1 60  ? 27.132  -4.804  51.507  1.00 12.46 ? 60   TRP A NE1 1 
ATOM   482  C  CE2 . TRP A 1 60  ? 26.206  -5.793  51.705  1.00 12.25 ? 60   TRP A CE2 1 
ATOM   483  C  CE3 . TRP A 1 60  ? 23.946  -5.981  52.536  1.00 12.24 ? 60   TRP A CE3 1 
ATOM   484  C  CZ2 . TRP A 1 60  ? 26.281  -7.167  51.475  1.00 12.03 ? 60   TRP A CZ2 1 
ATOM   485  C  CZ3 . TRP A 1 60  ? 24.022  -7.338  52.310  1.00 12.26 ? 60   TRP A CZ3 1 
ATOM   486  C  CH2 . TRP A 1 60  ? 25.178  -7.921  51.791  1.00 12.26 ? 60   TRP A CH2 1 
ATOM   487  N  N   . VAL A 1 61  ? 21.644  -1.003  51.924  1.00 10.66 ? 61   VAL A N   1 
ATOM   488  C  CA  . VAL A 1 61  ? 20.445  -0.330  52.416  1.00 10.58 ? 61   VAL A CA  1 
ATOM   489  C  C   . VAL A 1 61  ? 19.453  -1.416  52.856  1.00 10.48 ? 61   VAL A C   1 
ATOM   490  O  O   . VAL A 1 61  ? 18.890  -2.132  52.016  1.00 9.82  ? 61   VAL A O   1 
ATOM   491  C  CB  . VAL A 1 61  ? 19.804  0.551   51.331  1.00 10.64 ? 61   VAL A CB  1 
ATOM   492  C  CG1 . VAL A 1 61  ? 18.569  1.269   51.869  1.00 10.35 ? 61   VAL A CG1 1 
ATOM   493  C  CG2 . VAL A 1 61  ? 20.797  1.571   50.791  1.00 11.04 ? 61   VAL A CG2 1 
ATOM   494  N  N   . PRO A 1 62  ? 19.202  -1.545  54.168  1.00 10.28 ? 62   PRO A N   1 
ATOM   495  C  CA  . PRO A 1 62  ? 18.173  -2.501  54.604  1.00 10.11 ? 62   PRO A CA  1 
ATOM   496  C  C   . PRO A 1 62  ? 16.796  -2.099  54.126  1.00 9.43  ? 62   PRO A C   1 
ATOM   497  O  O   . PRO A 1 62  ? 16.475  -0.918  54.106  1.00 9.87  ? 62   PRO A O   1 
ATOM   498  C  CB  . PRO A 1 62  ? 18.227  -2.423  56.140  1.00 10.48 ? 62   PRO A CB  1 
ATOM   499  C  CG  . PRO A 1 62  ? 18.881  -1.120  56.437  1.00 11.74 ? 62   PRO A CG  1 
ATOM   500  C  CD  . PRO A 1 62  ? 19.845  -0.876  55.315  1.00 11.10 ? 62   PRO A CD  1 
ATOM   501  N  N   . MET A 1 63  ? 16.000  -3.094  53.746  1.00 9.11  ? 63   MET A N   1 
ATOM   502  C  CA  . MET A 1 63  ? 14.640  -2.849  53.283  1.00 8.70  ? 63   MET A CA  1 
ATOM   503  C  C   . MET A 1 63  ? 13.631  -3.099  54.396  1.00 8.70  ? 63   MET A C   1 
ATOM   504  O  O   . MET A 1 63  ? 13.943  -3.766  55.397  1.00 8.67  ? 63   MET A O   1 
ATOM   505  C  CB  . MET A 1 63  ? 14.330  -3.732  52.072  1.00 8.66  ? 63   MET A CB  1 
ATOM   506  C  CG  . MET A 1 63  ? 15.322  -3.538  50.929  1.00 8.74  ? 63   MET A CG  1 
ATOM   507  S  SD  . MET A 1 63  ? 14.932  -4.468  49.444  1.00 9.02  ? 63   MET A SD  1 
ATOM   508  C  CE  . MET A 1 63  ? 13.697  -3.425  48.681  1.00 9.37  ? 63   MET A CE  1 
ATOM   509  N  N   . VAL A 1 64  ? 12.430  -2.552  54.223  1.00 8.46  ? 64   VAL A N   1 
ATOM   510  C  CA  . VAL A 1 64  ? 11.326  -2.787  55.156  1.00 8.87  ? 64   VAL A CA  1 
ATOM   511  C  C   . VAL A 1 64  ? 10.115  -3.276  54.386  1.00 8.95  ? 64   VAL A C   1 
ATOM   512  O  O   . VAL A 1 64  ? 9.967   -2.982  53.197  1.00 8.60  ? 64   VAL A O   1 
ATOM   513  C  CB  . VAL A 1 64  ? 10.949  -1.514  55.972  1.00 9.02  ? 64   VAL A CB  1 
ATOM   514  C  CG1 . VAL A 1 64  ? 12.119  -1.039  56.807  1.00 9.19  ? 64   VAL A CG1 1 
ATOM   515  C  CG2 . VAL A 1 64  ? 10.414  -0.400  55.090  1.00 9.21  ? 64   VAL A CG2 1 
ATOM   516  N  N   . TRP A 1 65  ? 9.226   -3.981  55.076  1.00 9.24  ? 65   TRP A N   1 
ATOM   517  C  CA  . TRP A 1 65  ? 7.961   -4.378  54.484  1.00 9.73  ? 65   TRP A CA  1 
ATOM   518  C  C   . TRP A 1 65  ? 7.145   -3.138  54.160  1.00 10.07 ? 65   TRP A C   1 
ATOM   519  O  O   . TRP A 1 65  ? 6.961   -2.270  55.008  1.00 10.18 ? 65   TRP A O   1 
ATOM   520  C  CB  . TRP A 1 65  ? 7.200   -5.301  55.436  1.00 10.08 ? 65   TRP A CB  1 
ATOM   521  C  CG  . TRP A 1 65  ? 5.860   -5.730  54.893  1.00 10.84 ? 65   TRP A CG  1 
ATOM   522  C  CD1 . TRP A 1 65  ? 5.612   -6.770  54.046  1.00 10.99 ? 65   TRP A CD1 1 
ATOM   523  C  CD2 . TRP A 1 65  ? 4.600   -5.095  55.130  1.00 11.35 ? 65   TRP A CD2 1 
ATOM   524  N  NE1 . TRP A 1 65  ? 4.273   -6.832  53.752  1.00 11.60 ? 65   TRP A NE1 1 
ATOM   525  C  CE2 . TRP A 1 65  ? 3.627   -5.821  54.404  1.00 11.36 ? 65   TRP A CE2 1 
ATOM   526  C  CE3 . TRP A 1 65  ? 4.199   -3.986  55.885  1.00 11.82 ? 65   TRP A CE3 1 
ATOM   527  C  CZ2 . TRP A 1 65  ? 2.264   -5.481  54.419  1.00 11.99 ? 65   TRP A CZ2 1 
ATOM   528  C  CZ3 . TRP A 1 65  ? 2.841   -3.647  55.906  1.00 12.44 ? 65   TRP A CZ3 1 
ATOM   529  C  CH2 . TRP A 1 65  ? 1.892   -4.398  55.173  1.00 12.16 ? 65   TRP A CH2 1 
ATOM   530  N  N   . ASP A 1 66  ? 6.657   -3.056  52.921  1.00 10.09 ? 66   ASP A N   1 
ATOM   531  C  CA  . ASP A 1 66  ? 5.888   -1.916  52.446  1.00 11.21 ? 66   ASP A CA  1 
ATOM   532  C  C   . ASP A 1 66  ? 4.387   -2.170  52.434  1.00 11.25 ? 66   ASP A C   1 
ATOM   533  O  O   . ASP A 1 66  ? 3.630   -1.344  52.940  1.00 11.45 ? 66   ASP A O   1 
ATOM   534  C  CB  . ASP A 1 66  ? 6.333   -1.528  51.036  1.00 11.86 ? 66   ASP A CB  1 
ATOM   535  C  CG  . ASP A 1 66  ? 5.460   -0.450  50.433  1.00 13.06 ? 66   ASP A CG  1 
ATOM   536  O  OD1 . ASP A 1 66  ? 5.442   0.661   50.994  1.00 14.31 ? 66   ASP A OD1 1 
ATOM   537  O  OD2 . ASP A 1 66  ? 4.803   -0.724  49.408  1.00 15.24 ? 66   ASP A OD2 1 
ATOM   538  N  N   . SER A 1 67  ? 3.965   -3.272  51.824  1.00 10.98 ? 67   SER A N   1 
ATOM   539  C  CA  . SER A 1 67  ? 2.541   -3.491  51.500  1.00 11.52 ? 67   SER A CA  1 
ATOM   540  C  C   . SER A 1 67  ? 2.329   -4.897  50.980  1.00 11.41 ? 67   SER A C   1 
ATOM   541  O  O   . SER A 1 67  ? 3.275   -5.636  50.710  1.00 10.63 ? 67   SER A O   1 
ATOM   542  C  CB  . SER A 1 67  ? 2.080   -2.492  50.418  1.00 11.85 ? 67   SER A CB  1 
ATOM   543  O  OG  . SER A 1 67  ? 2.875   -2.583  49.238  1.00 12.56 ? 67   SER A OG  1 
ATOM   544  N  N   . ASN A 1 68  ? 1.055   -5.267  50.856  1.00 12.04 ? 68   ASN A N   1 
ATOM   545  C  CA  . ASN A 1 68  ? 0.642   -6.407  50.063  1.00 12.83 ? 68   ASN A CA  1 
ATOM   546  C  C   . ASN A 1 68  ? 0.115   -5.874  48.746  1.00 13.18 ? 68   ASN A C   1 
ATOM   547  O  O   . ASN A 1 68  ? -0.248  -4.702  48.637  1.00 14.70 ? 68   ASN A O   1 
ATOM   548  C  CB  . ASN A 1 68  ? -0.461  -7.179  50.781  1.00 13.57 ? 68   ASN A CB  1 
ATOM   549  C  CG  . ASN A 1 68  ? 0.009   -7.761  52.090  1.00 14.45 ? 68   ASN A CG  1 
ATOM   550  O  OD1 . ASN A 1 68  ? -0.557  -7.473  53.152  1.00 16.06 ? 68   ASN A OD1 1 
ATOM   551  N  ND2 . ASN A 1 68  ? 1.044   -8.597  52.028  1.00 15.07 ? 68   ASN A ND2 1 
ATOM   552  N  N   . ASP A 1 69  ? 0.082   -6.736  47.735  1.00 12.77 ? 69   ASP A N   1 
ATOM   553  C  CA  . ASP A 1 69  ? -0.600  -6.403  46.496  1.00 12.43 ? 69   ASP A CA  1 
ATOM   554  C  C   . ASP A 1 69  ? -2.113  -6.574  46.709  1.00 12.73 ? 69   ASP A C   1 
ATOM   555  O  O   . ASP A 1 69  ? -2.526  -7.170  47.708  1.00 12.52 ? 69   ASP A O   1 
ATOM   556  C  CB  . ASP A 1 69  ? -0.111  -7.300  45.359  1.00 11.85 ? 69   ASP A CB  1 
ATOM   557  C  CG  . ASP A 1 69  ? -0.683  -8.699  45.435  1.00 11.61 ? 69   ASP A CG  1 
ATOM   558  O  OD1 . ASP A 1 69  ? -0.513  -9.384  46.464  1.00 10.71 ? 69   ASP A OD1 1 
ATOM   559  O  OD2 . ASP A 1 69  ? -1.334  -9.105  44.444  1.00 12.17 ? 69   ASP A OD2 1 
ATOM   560  N  N   . PRO A 1 70  ? -2.935  -6.104  45.754  1.00 13.44 ? 70   PRO A N   1 
ATOM   561  C  CA  . PRO A 1 70  ? -4.387  -6.230  45.976  1.00 13.89 ? 70   PRO A CA  1 
ATOM   562  C  C   . PRO A 1 70  ? -4.911  -7.661  46.101  1.00 14.23 ? 70   PRO A C   1 
ATOM   563  O  O   . PRO A 1 70  ? -5.946  -7.861  46.742  1.00 15.56 ? 70   PRO A O   1 
ATOM   564  C  CB  . PRO A 1 70  ? -4.973  -5.533  44.747  1.00 14.20 ? 70   PRO A CB  1 
ATOM   565  C  CG  . PRO A 1 70  ? -3.968  -4.469  44.431  1.00 14.28 ? 70   PRO A CG  1 
ATOM   566  C  CD  . PRO A 1 70  ? -2.650  -5.179  44.640  1.00 13.67 ? 70   PRO A CD  1 
ATOM   567  N  N   . THR A 1 71  ? -4.231  -8.653  45.525  1.00 13.71 ? 71   THR A N   1 
ATOM   568  C  CA  . THR A 1 71  ? -4.693  -10.044 45.611  1.00 13.81 ? 71   THR A CA  1 
ATOM   569  C  C   . THR A 1 71  ? -4.330  -10.739 46.924  1.00 13.98 ? 71   THR A C   1 
ATOM   570  O  O   . THR A 1 71  ? -4.790  -11.849 47.178  1.00 14.05 ? 71   THR A O   1 
ATOM   571  C  CB  . THR A 1 71  ? -4.170  -10.917 44.460  1.00 13.72 ? 71   THR A CB  1 
ATOM   572  O  OG1 . THR A 1 71  ? -2.778  -11.237 44.659  1.00 13.01 ? 71   THR A OG1 1 
ATOM   573  C  CG2 . THR A 1 71  ? -4.398  -10.239 43.099  1.00 13.74 ? 71   THR A CG2 1 
ATOM   574  N  N   . GLY A 1 72  ? -3.460  -10.118 47.723  1.00 13.82 ? 72   GLY A N   1 
ATOM   575  C  CA  . GLY A 1 72  ? -2.985  -10.722 48.960  1.00 13.82 ? 72   GLY A CA  1 
ATOM   576  C  C   . GLY A 1 72  ? -1.989  -11.856 48.791  1.00 13.64 ? 72   GLY A C   1 
ATOM   577  O  O   . GLY A 1 72  ? -1.665  -12.536 49.755  1.00 15.06 ? 72   GLY A O   1 
ATOM   578  N  N   . THR A 1 73  ? -1.462  -12.050 47.583  1.00 12.40 ? 73   THR A N   1 
ATOM   579  C  CA  . THR A 1 73  ? -0.540  -13.131 47.273  1.00 12.23 ? 73   THR A CA  1 
ATOM   580  C  C   . THR A 1 73  ? 0.916   -12.739 47.578  1.00 10.81 ? 73   THR A C   1 
ATOM   581  O  O   . THR A 1 73  ? 1.736   -13.595 47.906  1.00 10.47 ? 73   THR A O   1 
ATOM   582  C  CB  . THR A 1 73  ? -0.703  -13.528 45.792  1.00 12.73 ? 73   THR A CB  1 
ATOM   583  O  OG1 . THR A 1 73  ? -2.063  -13.962 45.593  1.00 14.48 ? 73   THR A OG1 1 
ATOM   584  C  CG2 . THR A 1 73  ? 0.246   -14.633 45.385  1.00 13.03 ? 73   THR A CG2 1 
ATOM   585  N  N   . PHE A 1 74  ? 1.205   -11.438 47.492  1.00 10.02 ? 74   PHE A N   1 
ATOM   586  C  CA  . PHE A 1 74  ? 2.582   -10.929 47.520  1.00 9.59  ? 74   PHE A CA  1 
ATOM   587  C  C   . PHE A 1 74  ? 2.800   -9.883  48.609  1.00 9.48  ? 74   PHE A C   1 
ATOM   588  O  O   . PHE A 1 74  ? 1.872   -9.177  49.021  1.00 9.72  ? 74   PHE A O   1 
ATOM   589  C  CB  . PHE A 1 74  ? 2.913   -10.289 46.173  1.00 9.56  ? 74   PHE A CB  1 
ATOM   590  C  CG  . PHE A 1 74  ? 2.768   -11.221 45.002  1.00 9.21  ? 74   PHE A CG  1 
ATOM   591  C  CD1 . PHE A 1 74  ? 3.682   -12.226 44.795  1.00 9.18  ? 74   PHE A CD1 1 
ATOM   592  C  CD2 . PHE A 1 74  ? 1.724   -11.085 44.100  1.00 9.03  ? 74   PHE A CD2 1 
ATOM   593  C  CE1 . PHE A 1 74  ? 3.562   -13.095 43.723  1.00 8.88  ? 74   PHE A CE1 1 
ATOM   594  C  CE2 . PHE A 1 74  ? 1.595   -11.959 43.027  1.00 9.11  ? 74   PHE A CE2 1 
ATOM   595  C  CZ  . PHE A 1 74  ? 2.515   -12.957 42.838  1.00 9.07  ? 74   PHE A CZ  1 
ATOM   596  N  N   . ASP A 1 75  ? 4.052   -9.806  49.059  1.00 9.03  ? 75   ASP A N   1 
ATOM   597  C  CA  . ASP A 1 75  ? 4.581   -8.663  49.785  1.00 9.02  ? 75   ASP A CA  1 
ATOM   598  C  C   . ASP A 1 75  ? 5.392   -7.810  48.819  1.00 8.77  ? 75   ASP A C   1 
ATOM   599  O  O   . ASP A 1 75  ? 6.020   -8.353  47.886  1.00 9.05  ? 75   ASP A O   1 
ATOM   600  C  CB  . ASP A 1 75  ? 5.558   -9.112  50.885  1.00 8.95  ? 75   ASP A CB  1 
ATOM   601  C  CG  . ASP A 1 75  ? 4.882   -9.701  52.100  1.00 8.92  ? 75   ASP A CG  1 
ATOM   602  O  OD1 . ASP A 1 75  ? 3.692   -9.407  52.353  1.00 9.26  ? 75   ASP A OD1 1 
ATOM   603  O  OD2 . ASP A 1 75  ? 5.567   -10.489 52.796  1.00 9.13  ? 75   ASP A OD2 1 
ATOM   604  N  N   . TYR A 1 76  ? 5.420   -6.505  49.079  1.00 8.77  ? 76   TYR A N   1 
ATOM   605  C  CA  . TYR A 1 76  ? 6.448   -5.621  48.536  1.00 8.88  ? 76   TYR A CA  1 
ATOM   606  C  C   . TYR A 1 76  ? 7.291   -5.138  49.699  1.00 8.84  ? 76   TYR A C   1 
ATOM   607  O  O   . TYR A 1 76  ? 6.749   -4.702  50.726  1.00 8.80  ? 76   TYR A O   1 
ATOM   608  C  CB  . TYR A 1 76  ? 5.839   -4.420  47.828  1.00 9.27  ? 76   TYR A CB  1 
ATOM   609  C  CG  . TYR A 1 76  ? 4.990   -4.768  46.626  1.00 9.66  ? 76   TYR A CG  1 
ATOM   610  C  CD1 . TYR A 1 76  ? 5.566   -5.166  45.417  1.00 10.11 ? 76   TYR A CD1 1 
ATOM   611  C  CD2 . TYR A 1 76  ? 3.614   -4.680  46.691  1.00 10.08 ? 76   TYR A CD2 1 
ATOM   612  C  CE1 . TYR A 1 76  ? 4.770   -5.466  44.311  1.00 10.56 ? 76   TYR A CE1 1 
ATOM   613  C  CE2 . TYR A 1 76  ? 2.815   -4.973  45.588  1.00 10.21 ? 76   TYR A CE2 1 
ATOM   614  C  CZ  . TYR A 1 76  ? 3.399   -5.370  44.409  1.00 10.46 ? 76   TYR A CZ  1 
ATOM   615  O  OH  . TYR A 1 76  ? 2.571   -5.659  43.338  1.00 11.24 ? 76   TYR A OH  1 
ATOM   616  N  N   . TRP A 1 77  ? 8.605   -5.210  49.529  1.00 8.64  ? 77   TRP A N   1 
ATOM   617  C  CA  . TRP A 1 77  ? 9.574   -4.611  50.450  1.00 8.60  ? 77   TRP A CA  1 
ATOM   618  C  C   . TRP A 1 77  ? 10.144  -3.378  49.771  1.00 8.71  ? 77   TRP A C   1 
ATOM   619  O  O   . TRP A 1 77  ? 10.201  -3.335  48.550  1.00 8.71  ? 77   TRP A O   1 
ATOM   620  C  CB  . TRP A 1 77  ? 10.695  -5.599  50.741  1.00 8.70  ? 77   TRP A CB  1 
ATOM   621  C  CG  . TRP A 1 77  ? 10.322  -6.726  51.638  1.00 8.69  ? 77   TRP A CG  1 
ATOM   622  C  CD1 . TRP A 1 77  ? 9.472   -7.753  51.368  1.00 9.25  ? 77   TRP A CD1 1 
ATOM   623  C  CD2 . TRP A 1 77  ? 10.805  -6.943  52.970  1.00 8.83  ? 77   TRP A CD2 1 
ATOM   624  N  NE1 . TRP A 1 77  ? 9.392   -8.600  52.459  1.00 9.11  ? 77   TRP A NE1 1 
ATOM   625  C  CE2 . TRP A 1 77  ? 10.208  -8.123  53.451  1.00 8.81  ? 77   TRP A CE2 1 
ATOM   626  C  CE3 . TRP A 1 77  ? 11.710  -6.264  53.796  1.00 9.02  ? 77   TRP A CE3 1 
ATOM   627  C  CZ2 . TRP A 1 77  ? 10.486  -8.639  54.720  1.00 8.83  ? 77   TRP A CZ2 1 
ATOM   628  C  CZ3 . TRP A 1 77  ? 11.980  -6.777  55.060  1.00 9.34  ? 77   TRP A CZ3 1 
ATOM   629  C  CH2 . TRP A 1 77  ? 11.369  -7.942  55.508  1.00 9.15  ? 77   TRP A CH2 1 
ATOM   630  N  N   . LYS A 1 78  ? 10.578  -2.384  50.544  1.00 8.87  ? 78   LYS A N   1 
ATOM   631  C  CA  . LYS A 1 78  ? 11.096  -1.146  49.967  1.00 9.59  ? 78   LYS A CA  1 
ATOM   632  C  C   . LYS A 1 78  ? 12.366  -0.663  50.648  1.00 9.34  ? 78   LYS A C   1 
ATOM   633  O  O   . LYS A 1 78  ? 12.616  -0.938  51.821  1.00 9.22  ? 78   LYS A O   1 
ATOM   634  C  CB  . LYS A 1 78  ? 10.041  -0.033  49.984  1.00 10.86 ? 78   LYS A CB  1 
ATOM   635  C  CG  . LYS A 1 78  ? 9.704   0.514   51.358  1.00 12.37 ? 78   LYS A CG  1 
ATOM   636  C  CD  . LYS A 1 78  ? 8.745   1.687   51.247  1.00 13.97 ? 78   LYS A CD  1 
ATOM   637  C  CE  . LYS A 1 78  ? 8.547   2.343   52.596  1.00 15.72 ? 78   LYS A CE  1 
ATOM   638  N  NZ  . LYS A 1 78  ? 7.674   3.541   52.493  1.00 17.34 ? 78   LYS A NZ  1 
ATOM   639  N  N   . GLY A 1 79  ? 13.154  0.082   49.889  1.00 9.07  ? 79   GLY A N   1 
ATOM   640  C  CA  . GLY A 1 79  ? 14.312  0.796   50.415  1.00 9.17  ? 79   GLY A CA  1 
ATOM   641  C  C   . GLY A 1 79  ? 14.710  1.868   49.427  1.00 9.18  ? 79   GLY A C   1 
ATOM   642  O  O   . GLY A 1 79  ? 14.312  1.819   48.268  1.00 9.45  ? 79   GLY A O   1 
ATOM   643  N  N   . THR A 1 80  ? 15.478  2.843   49.894  1.00 9.36  ? 80   THR A N   1 
ATOM   644  C  CA  . THR A 1 80  ? 15.804  4.012   49.092  1.00 9.95  ? 80   THR A CA  1 
ATOM   645  C  C   . THR A 1 80  ? 17.311  4.175   48.941  1.00 9.87  ? 80   THR A C   1 
ATOM   646  O  O   . THR A 1 80  ? 18.056  4.136   49.929  1.00 10.31 ? 80   THR A O   1 
ATOM   647  C  CB  . THR A 1 80  ? 15.206  5.276   49.729  1.00 10.12 ? 80   THR A CB  1 
ATOM   648  O  OG1 . THR A 1 80  ? 13.778  5.170   49.752  1.00 11.11 ? 80   THR A OG1 1 
ATOM   649  C  CG2 . THR A 1 80  ? 15.581  6.549   48.922  1.00 10.39 ? 80   THR A CG2 1 
ATOM   650  N  N   . ILE A 1 81  ? 17.739  4.376   47.696  1.00 10.07 ? 81   ILE A N   1 
ATOM   651  C  CA  . ILE A 1 81  ? 19.124  4.720   47.384  1.00 10.24 ? 81   ILE A CA  1 
ATOM   652  C  C   . ILE A 1 81  ? 19.183  6.242   47.376  1.00 10.63 ? 81   ILE A C   1 
ATOM   653  O  O   . ILE A 1 81  ? 18.358  6.888   46.738  1.00 10.85 ? 81   ILE A O   1 
ATOM   654  C  CB  . ILE A 1 81  ? 19.574  4.119   46.038  1.00 9.97  ? 81   ILE A CB  1 
ATOM   655  C  CG1 . ILE A 1 81  ? 19.632  2.587   46.144  1.00 9.88  ? 81   ILE A CG1 1 
ATOM   656  C  CG2 . ILE A 1 81  ? 20.922  4.700   45.604  1.00 9.96  ? 81   ILE A CG2 1 
ATOM   657  C  CD1 . ILE A 1 81  ? 20.013  1.865   44.872  1.00 9.99  ? 81   ILE A CD1 1 
ATOM   658  N  N   . PRO A 1 82  ? 20.161  6.824   48.093  1.00 11.86 ? 82   PRO A N   1 
ATOM   659  C  CA  . PRO A 1 82  ? 20.184  8.282   48.169  1.00 12.00 ? 82   PRO A CA  1 
ATOM   660  C  C   . PRO A 1 82  ? 20.475  8.994   46.849  1.00 11.93 ? 82   PRO A C   1 
ATOM   661  O  O   . PRO A 1 82  ? 21.074  8.412   45.930  1.00 12.29 ? 82   PRO A O   1 
ATOM   662  C  CB  . PRO A 1 82  ? 21.304  8.569   49.173  1.00 12.53 ? 82   PRO A CB  1 
ATOM   663  C  CG  . PRO A 1 82  ? 22.149  7.361   49.193  1.00 12.97 ? 82   PRO A CG  1 
ATOM   664  C  CD  . PRO A 1 82  ? 21.232  6.209   48.896  1.00 12.26 ? 82   PRO A CD  1 
ATOM   665  N  N   . ALA A 1 83  ? 20.011  10.238  46.779  1.00 11.85 ? 83   ALA A N   1 
ATOM   666  C  CA  . ALA A 1 83  ? 20.243  11.112  45.645  1.00 12.25 ? 83   ALA A CA  1 
ATOM   667  C  C   . ALA A 1 83  ? 21.699  11.539  45.583  1.00 12.58 ? 83   ALA A C   1 
ATOM   668  O  O   . ALA A 1 83  ? 22.276  11.944  46.594  1.00 13.38 ? 83   ALA A O   1 
ATOM   669  C  CB  . ALA A 1 83  ? 19.375  12.354  45.744  1.00 12.32 ? 83   ALA A CB  1 
ATOM   670  N  N   . SER A 1 84  ? 22.291  11.455  44.398  1.00 12.33 ? 84   SER A N   1 
ATOM   671  C  CA  . SER A 1 84  ? 23.565  12.119  44.104  1.00 12.57 ? 84   SER A CA  1 
ATOM   672  C  C   . SER A 1 84  ? 23.764  12.113  42.582  1.00 12.86 ? 84   SER A C   1 
ATOM   673  O  O   . SER A 1 84  ? 22.991  11.472  41.856  1.00 12.64 ? 84   SER A O   1 
ATOM   674  C  CB  . SER A 1 84  ? 24.737  11.405  44.794  1.00 12.54 ? 84   SER A CB  1 
ATOM   675  O  OG  . SER A 1 84  ? 25.282  10.363  43.982  1.00 12.39 ? 84   SER A OG  1 
ATOM   676  N  N   . PRO A 1 85  ? 24.818  12.781  42.083  1.00 12.61 ? 85   PRO A N   1 
ATOM   677  C  CA  . PRO A 1 85  ? 25.045  12.768  40.634  1.00 12.48 ? 85   PRO A CA  1 
ATOM   678  C  C   . PRO A 1 85  ? 25.654  11.474  40.084  1.00 12.24 ? 85   PRO A C   1 
ATOM   679  O  O   . PRO A 1 85  ? 25.724  11.325  38.870  1.00 13.05 ? 85   PRO A O   1 
ATOM   680  C  CB  . PRO A 1 85  ? 26.040  13.930  40.420  1.00 12.54 ? 85   PRO A CB  1 
ATOM   681  C  CG  . PRO A 1 85  ? 25.973  14.754  41.668  1.00 12.67 ? 85   PRO A CG  1 
ATOM   682  C  CD  . PRO A 1 85  ? 25.694  13.763  42.756  1.00 12.64 ? 85   PRO A CD  1 
ATOM   683  N  N   . SER A 1 86  ? 26.105  10.561  40.941  1.00 11.53 ? 86   SER A N   1 
ATOM   684  C  CA  . SER A 1 86  ? 26.953  9.457   40.510  1.00 11.22 ? 86   SER A CA  1 
ATOM   685  C  C   . SER A 1 86  ? 26.173  8.272   39.933  1.00 11.00 ? 86   SER A C   1 
ATOM   686  O  O   . SER A 1 86  ? 25.069  7.937   40.394  1.00 10.23 ? 86   SER A O   1 
ATOM   687  C  CB  . SER A 1 86  ? 27.810  8.977   41.672  1.00 11.81 ? 86   SER A CB  1 
ATOM   688  O  OG  . SER A 1 86  ? 26.982  8.520   42.739  1.00 12.00 ? 86   SER A OG  1 
ATOM   689  N  N   . ILE A 1 87  ? 26.784  7.616   38.957  1.00 10.42 ? 87   ILE A N   1 
ATOM   690  C  CA  . ILE A 1 87  ? 26.290  6.343   38.447  1.00 10.35 ? 87   ILE A CA  1 
ATOM   691  C  C   . ILE A 1 87  ? 26.390  5.304   39.569  1.00 10.13 ? 87   ILE A C   1 
ATOM   692  O  O   . ILE A 1 87  ? 27.394  5.232   40.305  1.00 10.52 ? 87   ILE A O   1 
ATOM   693  C  CB  . ILE A 1 87  ? 27.065  5.877   37.191  1.00 10.53 ? 87   ILE A CB  1 
ATOM   694  C  CG1 . ILE A 1 87  ? 26.735  6.799   36.018  1.00 10.71 ? 87   ILE A CG1 1 
ATOM   695  C  CG2 . ILE A 1 87  ? 26.747  4.408   36.875  1.00 10.47 ? 87   ILE A CG2 1 
ATOM   696  C  CD1 . ILE A 1 87  ? 27.526  6.555   34.748  1.00 10.87 ? 87   ILE A CD1 1 
ATOM   697  N  N   . LYS A 1 88  ? 25.338  4.501   39.706  1.00 9.88  ? 88   LYS A N   1 
ATOM   698  C  CA  . LYS A 1 88  ? 25.281  3.450   40.707  1.00 9.83  ? 88   LYS A CA  1 
ATOM   699  C  C   . LYS A 1 88  ? 24.707  2.195   40.071  1.00 9.48  ? 88   LYS A C   1 
ATOM   700  O  O   . LYS A 1 88  ? 23.961  2.283   39.094  1.00 10.24 ? 88   LYS A O   1 
ATOM   701  C  CB  . LYS A 1 88  ? 24.395  3.874   41.885  1.00 9.89  ? 88   LYS A CB  1 
ATOM   702  C  CG  . LYS A 1 88  ? 24.828  5.164   42.567  1.00 10.05 ? 88   LYS A CG  1 
ATOM   703  C  CD  . LYS A 1 88  ? 23.792  5.694   43.538  1.00 10.00 ? 88   LYS A CD  1 
ATOM   704  C  CE  . LYS A 1 88  ? 24.125  7.095   44.031  1.00 10.25 ? 88   LYS A CE  1 
ATOM   705  N  NZ  . LYS A 1 88  ? 23.896  8.128   42.999  1.00 10.25 ? 88   LYS A NZ  1 
ATOM   706  N  N   . TYR A 1 89  ? 25.063  1.042   40.612  1.00 9.51  ? 89   TYR A N   1 
ATOM   707  C  CA  . TYR A 1 89  ? 24.590  -0.261  40.117  1.00 9.49  ? 89   TYR A CA  1 
ATOM   708  C  C   . TYR A 1 89  ? 24.077  -1.050  41.305  1.00 9.22  ? 89   TYR A C   1 
ATOM   709  O  O   . TYR A 1 89  ? 24.724  -1.046  42.339  1.00 10.07 ? 89   TYR A O   1 
ATOM   710  C  CB  . TYR A 1 89  ? 25.707  -1.061  39.442  1.00 10.06 ? 89   TYR A CB  1 
ATOM   711  C  CG  . TYR A 1 89  ? 26.542  -0.262  38.456  1.00 10.71 ? 89   TYR A CG  1 
ATOM   712  C  CD1 . TYR A 1 89  ? 26.045  0.080   37.212  1.00 11.13 ? 89   TYR A CD1 1 
ATOM   713  C  CD2 . TYR A 1 89  ? 27.836  0.139   38.773  1.00 11.61 ? 89   TYR A CD2 1 
ATOM   714  C  CE1 . TYR A 1 89  ? 26.797  0.804   36.304  1.00 11.76 ? 89   TYR A CE1 1 
ATOM   715  C  CE2 . TYR A 1 89  ? 28.598  0.863   37.870  1.00 12.13 ? 89   TYR A CE2 1 
ATOM   716  C  CZ  . TYR A 1 89  ? 28.070  1.196   36.639  1.00 12.24 ? 89   TYR A CZ  1 
ATOM   717  O  OH  . TYR A 1 89  ? 28.837  1.920   35.744  1.00 11.75 ? 89   TYR A OH  1 
ATOM   718  N  N   . TYR A 1 90  ? 22.932  -1.719  41.191  1.00 8.71  ? 90   TYR A N   1 
ATOM   719  C  CA  . TYR A 1 90  ? 22.385  -2.415  42.349  1.00 8.25  ? 90   TYR A CA  1 
ATOM   720  C  C   . TYR A 1 90  ? 21.861  -3.813  42.086  1.00 8.09  ? 90   TYR A C   1 
ATOM   721  O  O   . TYR A 1 90  ? 21.469  -4.187  40.963  1.00 7.90  ? 90   TYR A O   1 
ATOM   722  C  CB  . TYR A 1 90  ? 21.311  -1.571  43.063  1.00 8.15  ? 90   TYR A CB  1 
ATOM   723  C  CG  . TYR A 1 90  ? 20.009  -1.382  42.304  1.00 8.00  ? 90   TYR A CG  1 
ATOM   724  C  CD1 . TYR A 1 90  ? 18.974  -2.337  42.377  1.00 7.86  ? 90   TYR A CD1 1 
ATOM   725  C  CD2 . TYR A 1 90  ? 19.779  -0.235  41.548  1.00 7.96  ? 90   TYR A CD2 1 
ATOM   726  C  CE1 . TYR A 1 90  ? 17.782  -2.148  41.684  1.00 7.72  ? 90   TYR A CE1 1 
ATOM   727  C  CE2 . TYR A 1 90  ? 18.594  -0.048  40.862  1.00 7.67  ? 90   TYR A CE2 1 
ATOM   728  C  CZ  . TYR A 1 90  ? 17.588  -1.004  40.944  1.00 7.57  ? 90   TYR A CZ  1 
ATOM   729  O  OH  . TYR A 1 90  ? 16.418  -0.812  40.234  1.00 7.23  ? 90   TYR A OH  1 
ATOM   730  N  N   . ARG A 1 91  ? 21.863  -4.576  43.172  1.00 8.03  ? 91   ARG A N   1 
ATOM   731  C  CA  . ARG A 1 91  ? 21.312  -5.902  43.260  1.00 8.10  ? 91   ARG A CA  1 
ATOM   732  C  C   . ARG A 1 91  ? 20.638  -6.038  44.619  1.00 7.87  ? 91   ARG A C   1 
ATOM   733  O  O   . ARG A 1 91  ? 20.810  -5.168  45.476  1.00 8.12  ? 91   ARG A O   1 
ATOM   734  C  CB  . ARG A 1 91  ? 22.421  -6.942  43.110  1.00 8.31  ? 91   ARG A CB  1 
ATOM   735  C  CG  . ARG A 1 91  ? 23.505  -6.843  44.182  1.00 8.79  ? 91   ARG A CG  1 
ATOM   736  C  CD  . ARG A 1 91  ? 24.700  -7.742  43.915  1.00 9.39  ? 91   ARG A CD  1 
ATOM   737  N  NE  . ARG A 1 91  ? 25.552  -7.211  42.848  1.00 9.86  ? 91   ARG A NE  1 
ATOM   738  C  CZ  . ARG A 1 91  ? 26.886  -7.223  42.831  1.00 10.55 ? 91   ARG A CZ  1 
ATOM   739  N  NH1 . ARG A 1 91  ? 27.606  -7.735  43.838  1.00 10.86 ? 91   ARG A NH1 1 
ATOM   740  N  NH2 . ARG A 1 91  ? 27.514  -6.703  41.781  1.00 10.53 ? 91   ARG A NH2 1 
ATOM   741  N  N   . PHE A 1 92  ? 19.898  -7.123  44.815  1.00 7.61  ? 92   PHE A N   1 
ATOM   742  C  CA  . PHE A 1 92  ? 19.237  -7.383  46.090  1.00 7.66  ? 92   PHE A CA  1 
ATOM   743  C  C   . PHE A 1 92  ? 19.755  -8.654  46.713  1.00 7.68  ? 92   PHE A C   1 
ATOM   744  O  O   . PHE A 1 92  ? 19.923  -9.659  46.028  1.00 7.64  ? 92   PHE A O   1 
ATOM   745  C  CB  . PHE A 1 92  ? 17.726  -7.559  45.919  1.00 7.42  ? 92   PHE A CB  1 
ATOM   746  C  CG  . PHE A 1 92  ? 17.031  -6.380  45.283  1.00 7.19  ? 92   PHE A CG  1 
ATOM   747  C  CD1 . PHE A 1 92  ? 16.918  -6.305  43.905  1.00 7.30  ? 92   PHE A CD1 1 
ATOM   748  C  CD2 . PHE A 1 92  ? 16.486  -5.357  46.053  1.00 7.20  ? 92   PHE A CD2 1 
ATOM   749  C  CE1 . PHE A 1 92  ? 16.288  -5.231  43.303  1.00 7.15  ? 92   PHE A CE1 1 
ATOM   750  C  CE2 . PHE A 1 92  ? 15.856  -4.277  45.453  1.00 7.14  ? 92   PHE A CE2 1 
ATOM   751  C  CZ  . PHE A 1 92  ? 15.748  -4.213  44.073  1.00 7.21  ? 92   PHE A CZ  1 
ATOM   752  N  N   . GLN A 1 93  ? 19.964  -8.603  48.027  1.00 7.81  ? 93   GLN A N   1 
ATOM   753  C  CA  . GLN A 1 93  ? 20.122  -9.793  48.846  1.00 7.95  ? 93   GLN A CA  1 
ATOM   754  C  C   . GLN A 1 93  ? 18.788  -10.051 49.538  1.00 7.90  ? 93   GLN A C   1 
ATOM   755  O  O   . GLN A 1 93  ? 18.208  -9.140  50.120  1.00 8.23  ? 93   GLN A O   1 
ATOM   756  C  CB  . GLN A 1 93  ? 21.203  -9.605  49.907  1.00 8.25  ? 93   GLN A CB  1 
ATOM   757  C  CG  . GLN A 1 93  ? 21.509  -10.890 50.667  1.00 8.12  ? 93   GLN A CG  1 
ATOM   758  C  CD  . GLN A 1 93  ? 22.157  -10.656 52.010  1.00 8.03  ? 93   GLN A CD  1 
ATOM   759  O  OE1 . GLN A 1 93  ? 21.634  -9.913  52.846  1.00 8.01  ? 93   GLN A OE1 1 
ATOM   760  N  NE2 . GLN A 1 93  ? 23.287  -11.322 52.245  1.00 8.00  ? 93   GLN A NE2 1 
ATOM   761  N  N   . ILE A 1 94  ? 18.318  -11.288 49.460  1.00 7.96  ? 94   ILE A N   1 
ATOM   762  C  CA  . ILE A 1 94  ? 16.995  -11.666 49.939  1.00 8.31  ? 94   ILE A CA  1 
ATOM   763  C  C   . ILE A 1 94  ? 17.169  -12.836 50.888  1.00 8.19  ? 94   ILE A C   1 
ATOM   764  O  O   . ILE A 1 94  ? 17.648  -13.878 50.471  1.00 8.23  ? 94   ILE A O   1 
ATOM   765  C  CB  . ILE A 1 94  ? 16.091  -12.049 48.745  1.00 8.83  ? 94   ILE A CB  1 
ATOM   766  C  CG1 . ILE A 1 94  ? 16.099  -10.910 47.708  1.00 9.49  ? 94   ILE A CG1 1 
ATOM   767  C  CG2 . ILE A 1 94  ? 14.694  -12.380 49.242  1.00 9.17  ? 94   ILE A CG2 1 
ATOM   768  C  CD1 . ILE A 1 94  ? 15.488  -11.245 46.368  1.00 10.02 ? 94   ILE A CD1 1 
ATOM   769  N  N   . ASN A 1 95  ? 16.764  -12.660 52.146  1.00 8.12  ? 95   ASN A N   1 
ATOM   770  C  CA  . ASN A 1 95  ? 17.008  -13.646 53.192  1.00 8.13  ? 95   ASN A CA  1 
ATOM   771  C  C   . ASN A 1 95  ? 15.724  -14.170 53.797  1.00 8.46  ? 95   ASN A C   1 
ATOM   772  O  O   . ASN A 1 95  ? 14.838  -13.396 54.118  1.00 8.19  ? 95   ASN A O   1 
ATOM   773  C  CB  . ASN A 1 95  ? 17.827  -13.039 54.326  1.00 8.37  ? 95   ASN A CB  1 
ATOM   774  C  CG  . ASN A 1 95  ? 19.095  -12.373 53.844  1.00 8.09  ? 95   ASN A CG  1 
ATOM   775  O  OD1 . ASN A 1 95  ? 19.923  -12.992 53.157  1.00 8.42  ? 95   ASN A OD1 1 
ATOM   776  N  ND2 . ASN A 1 95  ? 19.260  -11.104 54.188  1.00 8.18  ? 95   ASN A ND2 1 
ATOM   777  N  N   . ASP A 1 96  ? 15.641  -15.489 53.941  1.00 8.91  ? 96   ASP A N   1 
ATOM   778  C  CA  . ASP A 1 96  ? 14.658  -16.109 54.827  1.00 9.43  ? 96   ASP A CA  1 
ATOM   779  C  C   . ASP A 1 96  ? 15.427  -17.013 55.774  1.00 9.86  ? 96   ASP A C   1 
ATOM   780  O  O   . ASP A 1 96  ? 15.747  -18.149 55.440  1.00 10.13 ? 96   ASP A O   1 
ATOM   781  C  CB  . ASP A 1 96  ? 13.603  -16.900 54.039  1.00 9.83  ? 96   ASP A CB  1 
ATOM   782  C  CG  . ASP A 1 96  ? 12.495  -17.445 54.930  1.00 10.45 ? 96   ASP A CG  1 
ATOM   783  O  OD1 . ASP A 1 96  ? 12.267  -16.854 55.996  1.00 11.26 ? 96   ASP A OD1 1 
ATOM   784  O  OD2 . ASP A 1 96  ? 11.827  -18.439 54.536  1.00 10.30 ? 96   ASP A OD2 1 
ATOM   785  N  N   . GLY A 1 97  ? 15.775  -16.479 56.942  1.00 10.29 ? 97   GLY A N   1 
ATOM   786  C  CA  . GLY A 1 97  ? 16.634  -17.213 57.866  1.00 10.92 ? 97   GLY A CA  1 
ATOM   787  C  C   . GLY A 1 97  ? 17.928  -17.670 57.196  1.00 11.02 ? 97   GLY A C   1 
ATOM   788  O  O   . GLY A 1 97  ? 18.672  -16.864 56.631  1.00 11.34 ? 97   GLY A O   1 
ATOM   789  N  N   . THR A 1 98  ? 18.170  -18.983 57.190  1.00 11.48 ? 98   THR A N   1 
ATOM   790  C  CA  . THR A 1 98  ? 19.423  -19.519 56.662  1.00 12.07 ? 98   THR A CA  1 
ATOM   791  C  C   . THR A 1 98  ? 19.476  -19.591 55.131  1.00 12.15 ? 98   THR A C   1 
ATOM   792  O  O   . THR A 1 98  ? 20.519  -19.930 54.577  1.00 12.88 ? 98   THR A O   1 
ATOM   793  C  CB  . THR A 1 98  ? 19.697  -20.931 57.212  1.00 12.85 ? 98   THR A CB  1 
ATOM   794  O  OG1 . THR A 1 98  ? 18.639  -21.803 56.818  1.00 13.43 ? 98   THR A OG1 1 
ATOM   795  C  CG2 . THR A 1 98  ? 19.828  -20.906 58.742  1.00 13.02 ? 98   THR A CG2 1 
ATOM   796  N  N   . SER A 1 99  ? 18.364  -19.279 54.462  1.00 11.08 ? 99   SER A N   1 
ATOM   797  C  CA  . SER A 1 99  ? 18.306  -19.245 52.998  1.00 10.42 ? 99   SER A CA  1 
ATOM   798  C  C   . SER A 1 99  ? 18.533  -17.819 52.486  1.00 9.89  ? 99   SER A C   1 
ATOM   799  O  O   . SER A 1 99  ? 17.873  -16.894 52.956  1.00 9.66  ? 99   SER A O   1 
ATOM   800  C  CB  . SER A 1 99  ? 16.942  -19.726 52.527  1.00 10.31 ? 99   SER A CB  1 
ATOM   801  O  OG  . SER A 1 99  ? 16.761  -19.551 51.130  1.00 10.32 ? 99   SER A OG  1 
ATOM   802  N  N   . THR A 1 100 ? 19.447  -17.655 51.527  1.00 9.53  ? 100  THR A N   1 
ATOM   803  C  CA  . THR A 1 100 ? 19.660  -16.381 50.837  1.00 9.80  ? 100  THR A CA  1 
ATOM   804  C  C   . THR A 1 100 ? 19.538  -16.603 49.334  1.00 10.12 ? 100  THR A C   1 
ATOM   805  O  O   . THR A 1 100 ? 20.012  -17.612 48.806  1.00 11.59 ? 100  THR A O   1 
ATOM   806  C  CB  . THR A 1 100 ? 21.027  -15.772 51.201  1.00 9.62  ? 100  THR A CB  1 
ATOM   807  O  OG1 . THR A 1 100 ? 20.994  -15.344 52.574  1.00 9.74  ? 100  THR A OG1 1 
ATOM   808  C  CG2 . THR A 1 100 ? 21.389  -14.569 50.320  1.00 9.74  ? 100  THR A CG2 1 
ATOM   809  N  N   . ALA A 1 101 ? 18.862  -15.682 48.668  1.00 10.17 ? 101  ALA A N   1 
ATOM   810  C  CA  . ALA A 1 101 ? 18.883  -15.562 47.203  1.00 9.93  ? 101  ALA A CA  1 
ATOM   811  C  C   . ALA A 1 101 ? 19.367  -14.166 46.870  1.00 9.84  ? 101  ALA A C   1 
ATOM   812  O  O   . ALA A 1 101 ? 19.227  -13.228 47.671  1.00 9.77  ? 101  ALA A O   1 
ATOM   813  C  CB  . ALA A 1 101 ? 17.506  -15.771 46.591  1.00 10.18 ? 101  ALA A CB  1 
ATOM   814  N  N   . TRP A 1 102 ? 19.945  -14.028 45.687  1.00 9.68  ? 102  TRP A N   1 
ATOM   815  C  CA  . TRP A 1 102 ? 20.290  -12.743 45.138  1.00 9.66  ? 102  TRP A CA  1 
ATOM   816  C  C   . TRP A 1 102 ? 19.418  -12.467 43.929  1.00 9.21  ? 102  TRP A C   1 
ATOM   817  O  O   . TRP A 1 102 ? 18.865  -13.392 43.340  1.00 9.46  ? 102  TRP A O   1 
ATOM   818  C  CB  . TRP A 1 102 ? 21.765  -12.721 44.757  1.00 10.21 ? 102  TRP A CB  1 
ATOM   819  C  CG  . TRP A 1 102 ? 22.663  -12.760 45.959  1.00 10.62 ? 102  TRP A CG  1 
ATOM   820  C  CD1 . TRP A 1 102 ? 23.108  -13.869 46.611  1.00 10.93 ? 102  TRP A CD1 1 
ATOM   821  C  CD2 . TRP A 1 102 ? 23.203  -11.629 46.657  1.00 10.67 ? 102  TRP A CD2 1 
ATOM   822  N  NE1 . TRP A 1 102 ? 23.899  -13.496 47.676  1.00 11.35 ? 102  TRP A NE1 1 
ATOM   823  C  CE2 . TRP A 1 102 ? 23.973  -12.131 47.731  1.00 11.03 ? 102  TRP A CE2 1 
ATOM   824  C  CE3 . TRP A 1 102 ? 23.108  -10.243 46.482  1.00 10.85 ? 102  TRP A CE3 1 
ATOM   825  C  CZ2 . TRP A 1 102 ? 24.672  -11.277 48.619  1.00 11.18 ? 102  TRP A CZ2 1 
ATOM   826  C  CZ3 . TRP A 1 102 ? 23.796  -9.389  47.374  1.00 11.10 ? 102  TRP A CZ3 1 
ATOM   827  C  CH2 . TRP A 1 102 ? 24.564  -9.922  48.426  1.00 11.22 ? 102  TRP A CH2 1 
ATOM   828  N  N   . TYR A 1 103 ? 19.285  -11.200 43.567  1.00 8.79  ? 103  TYR A N   1 
ATOM   829  C  CA  . TYR A 1 103 ? 18.425  -10.824 42.455  1.00 8.54  ? 103  TYR A CA  1 
ATOM   830  C  C   . TYR A 1 103 ? 18.970  -9.576  41.784  1.00 8.76  ? 103  TYR A C   1 
ATOM   831  O  O   . TYR A 1 103 ? 19.286  -8.584  42.439  1.00 8.25  ? 103  TYR A O   1 
ATOM   832  C  CB  . TYR A 1 103 ? 17.007  -10.562 42.973  1.00 8.48  ? 103  TYR A CB  1 
ATOM   833  C  CG  . TYR A 1 103 ? 15.947  -10.503 41.890  1.00 8.34  ? 103  TYR A CG  1 
ATOM   834  C  CD1 . TYR A 1 103 ? 15.781  -9.367  41.095  1.00 8.50  ? 103  TYR A CD1 1 
ATOM   835  C  CD2 . TYR A 1 103 ? 15.108  -11.587 41.664  1.00 8.47  ? 103  TYR A CD2 1 
ATOM   836  C  CE1 . TYR A 1 103 ? 14.791  -9.314  40.129  1.00 8.38  ? 103  TYR A CE1 1 
ATOM   837  C  CE2 . TYR A 1 103 ? 14.111  -11.537 40.696  1.00 8.47  ? 103  TYR A CE2 1 
ATOM   838  C  CZ  . TYR A 1 103 ? 13.970  -10.403 39.920  1.00 8.41  ? 103  TYR A CZ  1 
ATOM   839  O  OH  . TYR A 1 103 ? 12.985  -10.294 38.947  1.00 8.97  ? 103  TYR A OH  1 
ATOM   840  N  N   . ASN A 1 104 ? 19.085  -9.609  40.461  1.00 9.06  ? 104  ASN A N   1 
ATOM   841  C  CA  . ASN A 1 104 ? 19.385  -8.389  39.720  1.00 9.78  ? 104  ASN A CA  1 
ATOM   842  C  C   . ASN A 1 104 ? 18.753  -8.423  38.325  1.00 10.02 ? 104  ASN A C   1 
ATOM   843  O  O   . ASN A 1 104 ? 17.732  -9.063  38.156  1.00 9.88  ? 104  ASN A O   1 
ATOM   844  C  CB  . ASN A 1 104 ? 20.880  -8.045  39.768  1.00 10.24 ? 104  ASN A CB  1 
ATOM   845  C  CG  . ASN A 1 104 ? 21.756  -8.972  38.976  1.00 10.31 ? 104  ASN A CG  1 
ATOM   846  O  OD1 . ASN A 1 104 ? 22.990  -8.765  38.973  1.00 12.57 ? 104  ASN A OD1 1 
ATOM   847  N  ND2 . ASN A 1 104 ? 21.192  -9.957  38.295  1.00 9.65  ? 104  ASN A ND2 1 
ATOM   848  N  N   . GLY A 1 105 ? 19.328  -7.731  37.343  1.00 9.98  ? 105  GLY A N   1 
ATOM   849  C  CA  . GLY A 1 105 ? 18.743  -7.665  35.999  1.00 10.43 ? 105  GLY A CA  1 
ATOM   850  C  C   . GLY A 1 105 ? 18.534  -9.005  35.342  1.00 10.98 ? 105  GLY A C   1 
ATOM   851  O  O   . GLY A 1 105 ? 17.652  -9.149  34.498  1.00 11.77 ? 105  GLY A O   1 
ATOM   852  N  N   . ASN A 1 106 ? 19.356  -9.982  35.715  1.00 11.45 ? 106  ASN A N   1 
ATOM   853  C  CA  . ASN A 1 106 ? 19.233  -11.352 35.237  1.00 12.14 ? 106  ASN A CA  1 
ATOM   854  C  C   . ASN A 1 106 ? 18.282  -12.236 36.067  1.00 11.46 ? 106  ASN A C   1 
ATOM   855  O  O   . ASN A 1 106 ? 18.197  -13.437 35.841  1.00 12.05 ? 106  ASN A O   1 
ATOM   856  C  CB  . ASN A 1 106 ? 20.638  -11.980 35.203  1.00 13.47 ? 106  ASN A CB  1 
ATOM   857  C  CG  . ASN A 1 106 ? 20.697  -13.242 34.387  1.00 15.33 ? 106  ASN A CG  1 
ATOM   858  O  OD1 . ASN A 1 106 ? 20.196  -13.282 33.265  1.00 17.25 ? 106  ASN A OD1 1 
ATOM   859  N  ND2 . ASN A 1 106 ? 21.310  -14.286 34.940  1.00 16.82 ? 106  ASN A ND2 1 
ATOM   860  N  N   . GLY A 1 107 ? 17.583  -11.653 37.041  1.00 10.72 ? 107  GLY A N   1 
ATOM   861  C  CA  . GLY A 1 107 ? 16.672  -12.419 37.884  1.00 10.91 ? 107  GLY A CA  1 
ATOM   862  C  C   . GLY A 1 107 ? 17.340  -13.057 39.089  1.00 10.54 ? 107  GLY A C   1 
ATOM   863  O  O   . GLY A 1 107 ? 18.370  -12.570 39.564  1.00 10.22 ? 107  GLY A O   1 
ATOM   864  N  N   . PRO A 1 108 ? 16.746  -14.136 39.615  1.00 10.74 ? 108  PRO A N   1 
ATOM   865  C  CA  . PRO A 1 108 ? 17.242  -14.746 40.835  1.00 11.09 ? 108  PRO A CA  1 
ATOM   866  C  C   . PRO A 1 108 ? 18.501  -15.582 40.627  1.00 11.51 ? 108  PRO A C   1 
ATOM   867  O  O   . PRO A 1 108 ? 18.731  -16.127 39.540  1.00 12.17 ? 108  PRO A O   1 
ATOM   868  C  CB  . PRO A 1 108 ? 16.071  -15.629 41.286  1.00 11.22 ? 108  PRO A CB  1 
ATOM   869  C  CG  . PRO A 1 108 ? 15.362  -15.982 40.020  1.00 11.38 ? 108  PRO A CG  1 
ATOM   870  C  CD  . PRO A 1 108 ? 15.511  -14.789 39.131  1.00 11.07 ? 108  PRO A CD  1 
ATOM   871  N  N   . SER A 1 109 ? 19.285  -15.713 41.696  1.00 11.54 ? 109  SER A N   1 
ATOM   872  C  CA  . SER A 1 109 ? 20.509  -16.516 41.696  1.00 12.28 ? 109  SER A CA  1 
ATOM   873  C  C   . SER A 1 109 ? 20.780  -17.013 43.113  1.00 12.61 ? 109  SER A C   1 
ATOM   874  O  O   . SER A 1 109 ? 20.494  -16.312 44.091  1.00 12.11 ? 109  SER A O   1 
ATOM   875  C  CB  . SER A 1 109 ? 21.678  -15.661 41.193  1.00 12.63 ? 109  SER A CB  1 
ATOM   876  O  OG  . SER A 1 109 ? 22.897  -16.401 41.140  1.00 13.94 ? 109  SER A OG  1 
ATOM   877  N  N   . SER A 1 110 ? 21.318  -18.223 43.245  1.00 13.32 ? 110  SER A N   1 
ATOM   878  C  CA  . SER A 1 110 ? 21.703  -18.732 44.564  1.00 14.97 ? 110  SER A CA  1 
ATOM   879  C  C   . SER A 1 110 ? 23.020  -18.119 45.030  1.00 14.80 ? 110  SER A C   1 
ATOM   880  O  O   . SER A 1 110 ? 23.275  -18.031 46.231  1.00 16.72 ? 110  SER A O   1 
ATOM   881  C  CB  . SER A 1 110 ? 21.826  -20.251 44.544  1.00 16.60 ? 110  SER A CB  1 
ATOM   882  O  OG  . SER A 1 110 ? 22.775  -20.640 43.584  1.00 19.33 ? 110  SER A OG  1 
ATOM   883  N  N   . THR A 1 111 ? 23.853  -17.718 44.076  1.00 14.40 ? 111  THR A N   1 
ATOM   884  C  CA  . THR A 1 111 ? 25.125  -17.075 44.348  1.00 14.51 ? 111  THR A CA  1 
ATOM   885  C  C   . THR A 1 111 ? 25.044  -15.595 44.004  1.00 13.71 ? 111  THR A C   1 
ATOM   886  O  O   . THR A 1 111 ? 24.242  -15.176 43.166  1.00 13.79 ? 111  THR A O   1 
ATOM   887  C  CB  . THR A 1 111 ? 26.229  -17.736 43.512  1.00 15.32 ? 111  THR A CB  1 
ATOM   888  O  OG1 . THR A 1 111 ? 25.875  -17.682 42.125  1.00 16.48 ? 111  THR A OG1 1 
ATOM   889  C  CG2 . THR A 1 111 ? 26.400  -19.193 43.915  1.00 16.37 ? 111  THR A CG2 1 
ATOM   890  N  N   . GLU A 1 112 ? 25.880  -14.795 44.650  1.00 12.98 ? 112  GLU A N   1 
ATOM   891  C  CA  . GLU A 1 112 ? 25.893  -13.364 44.384  1.00 12.81 ? 112  GLU A CA  1 
ATOM   892  C  C   . GLU A 1 112 ? 26.438  -13.083 42.983  1.00 13.23 ? 112  GLU A C   1 
ATOM   893  O  O   . GLU A 1 112 ? 27.569  -13.447 42.681  1.00 13.67 ? 112  GLU A O   1 
ATOM   894  C  CB  . GLU A 1 112 ? 26.713  -12.619 45.424  1.00 12.12 ? 112  GLU A CB  1 
ATOM   895  C  CG  . GLU A 1 112 ? 26.570  -11.107 45.311  1.00 11.53 ? 112  GLU A CG  1 
ATOM   896  C  CD  . GLU A 1 112 ? 27.351  -10.342 46.354  1.00 11.33 ? 112  GLU A CD  1 
ATOM   897  O  OE1 . GLU A 1 112 ? 27.959  -10.981 47.245  1.00 11.45 ? 112  GLU A OE1 1 
ATOM   898  O  OE2 . GLU A 1 112 ? 27.381  -9.101  46.270  1.00 11.20 ? 112  GLU A OE2 1 
ATOM   899  N  N   . PRO A 1 113 ? 25.647  -12.415 42.125  1.00 13.88 ? 113  PRO A N   1 
ATOM   900  C  CA  . PRO A 1 113 ? 26.112  -12.110 40.776  1.00 14.52 ? 113  PRO A CA  1 
ATOM   901  C  C   . PRO A 1 113 ? 27.115  -10.959 40.783  1.00 15.32 ? 113  PRO A C   1 
ATOM   902  O  O   . PRO A 1 113 ? 27.141  -10.167 41.716  1.00 15.57 ? 113  PRO A O   1 
ATOM   903  C  CB  . PRO A 1 113 ? 24.820  -11.685 40.068  1.00 14.54 ? 113  PRO A CB  1 
ATOM   904  C  CG  . PRO A 1 113 ? 24.004  -11.061 41.150  1.00 14.29 ? 113  PRO A CG  1 
ATOM   905  C  CD  . PRO A 1 113 ? 24.276  -11.905 42.360  1.00 14.03 ? 113  PRO A CD  1 
ATOM   906  N  N   . ASN A 1 114 ? 27.948  -10.869 39.754  1.00 16.46 ? 114  ASN A N   1 
ATOM   907  C  CA  . ASN A 1 114 ? 28.835  -9.706  39.578  1.00 18.04 ? 114  ASN A CA  1 
ATOM   908  C  C   . ASN A 1 114 ? 28.643  -8.982  38.232  1.00 17.54 ? 114  ASN A C   1 
ATOM   909  O  O   . ASN A 1 114 ? 29.449  -8.113  37.874  1.00 19.46 ? 114  ASN A O   1 
ATOM   910  C  CB  . ASN A 1 114 ? 30.305  -10.101 39.796  1.00 20.56 ? 114  ASN A CB  1 
ATOM   911  C  CG  . ASN A 1 114 ? 30.794  -11.146 38.814  1.00 22.84 ? 114  ASN A CG  1 
ATOM   912  O  OD1 . ASN A 1 114 ? 30.046  -11.630 37.961  1.00 25.76 ? 114  ASN A OD1 1 
ATOM   913  N  ND2 . ASN A 1 114 ? 32.070  -11.521 38.945  1.00 25.82 ? 114  ASN A ND2 1 
ATOM   914  N  N   . ALA A 1 115 ? 27.587  -9.349  37.504  1.00 16.05 ? 115  ALA A N   1 
ATOM   915  C  CA  . ALA A 1 115 ? 27.220  -8.746  36.224  1.00 15.50 ? 115  ALA A CA  1 
ATOM   916  C  C   . ALA A 1 115 ? 25.707  -8.621  36.202  1.00 13.95 ? 115  ALA A C   1 
ATOM   917  O  O   . ALA A 1 115 ? 25.027  -9.254  36.993  1.00 13.42 ? 115  ALA A O   1 
ATOM   918  C  CB  . ALA A 1 115 ? 27.678  -9.630  35.069  1.00 15.56 ? 115  ALA A CB  1 
ATOM   919  N  N   . ASP A 1 116 ? 25.201  -7.811  35.283  1.00 13.53 ? 116  ASP A N   1 
ATOM   920  C  CA  . ASP A 1 116 ? 23.769  -7.589  35.082  1.00 13.48 ? 116  ASP A CA  1 
ATOM   921  C  C   . ASP A 1 116 ? 23.059  -6.933  36.270  1.00 11.65 ? 116  ASP A C   1 
ATOM   922  O  O   . ASP A 1 116 ? 21.861  -7.122  36.472  1.00 10.74 ? 116  ASP A O   1 
ATOM   923  C  CB  . ASP A 1 116 ? 23.064  -8.875  34.615  1.00 15.06 ? 116  ASP A CB  1 
ATOM   924  C  CG  . ASP A 1 116 ? 23.386  -9.222  33.161  1.00 16.98 ? 116  ASP A CG  1 
ATOM   925  O  OD1 . ASP A 1 116 ? 23.972  -8.380  32.445  1.00 18.62 ? 116  ASP A OD1 1 
ATOM   926  O  OD2 . ASP A 1 116 ? 23.015  -10.329 32.751  1.00 20.94 ? 116  ASP A OD2 1 
ATOM   927  N  N   . ASP A 1 117 ? 23.789  -6.112  37.017  1.00 10.16 ? 117  ASP A N   1 
ATOM   928  C  CA  . ASP A 1 117 ? 23.151  -5.260  38.007  1.00 9.87  ? 117  ASP A CA  1 
ATOM   929  C  C   . ASP A 1 117 ? 22.229  -4.277  37.311  1.00 9.10  ? 117  ASP A C   1 
ATOM   930  O  O   . ASP A 1 117 ? 22.372  -3.980  36.123  1.00 9.02  ? 117  ASP A O   1 
ATOM   931  C  CB  . ASP A 1 117 ? 24.188  -4.503  38.847  1.00 10.28 ? 117  ASP A CB  1 
ATOM   932  C  CG  . ASP A 1 117 ? 24.933  -5.409  39.793  1.00 11.14 ? 117  ASP A CG  1 
ATOM   933  O  OD1 . ASP A 1 117 ? 24.363  -6.402  40.306  1.00 10.75 ? 117  ASP A OD1 1 
ATOM   934  O  OD2 . ASP A 1 117 ? 26.137  -5.138  39.987  1.00 13.39 ? 117  ASP A OD2 1 
ATOM   935  N  N   . PHE A 1 118 ? 21.263  -3.782  38.065  1.00 8.23  ? 118  PHE A N   1 
ATOM   936  C  CA  . PHE A 1 118 ? 20.418  -2.683  37.587  1.00 8.08  ? 118  PHE A CA  1 
ATOM   937  C  C   . PHE A 1 118 ? 21.199  -1.376  37.605  1.00 8.08  ? 118  PHE A C   1 
ATOM   938  O  O   . PHE A 1 118 ? 22.109  -1.204  38.436  1.00 8.50  ? 118  PHE A O   1 
ATOM   939  C  CB  . PHE A 1 118 ? 19.171  -2.551  38.460  1.00 7.91  ? 118  PHE A CB  1 
ATOM   940  C  CG  . PHE A 1 118 ? 18.214  -3.699  38.330  1.00 7.78  ? 118  PHE A CG  1 
ATOM   941  C  CD1 . PHE A 1 118 ? 17.385  -3.796  37.224  1.00 7.83  ? 118  PHE A CD1 1 
ATOM   942  C  CD2 . PHE A 1 118 ? 18.129  -4.679  39.318  1.00 7.85  ? 118  PHE A CD2 1 
ATOM   943  C  CE1 . PHE A 1 118 ? 16.485  -4.839  37.100  1.00 8.01  ? 118  PHE A CE1 1 
ATOM   944  C  CE2 . PHE A 1 118 ? 17.212  -5.726  39.190  1.00 8.02  ? 118  PHE A CE2 1 
ATOM   945  C  CZ  . PHE A 1 118 ? 16.401  -5.803  38.074  1.00 7.96  ? 118  PHE A CZ  1 
ATOM   946  N  N   . TYR A 1 119 ? 20.830  -0.460  36.709  1.00 7.85  ? 119  TYR A N   1 
ATOM   947  C  CA  . TYR A 1 119 ? 21.528  0.823   36.527  1.00 7.93  ? 119  TYR A CA  1 
ATOM   948  C  C   . TYR A 1 119 ? 20.775  1.992   37.134  1.00 8.19  ? 119  TYR A C   1 
ATOM   949  O  O   . TYR A 1 119 ? 19.569  2.107   36.945  1.00 7.98  ? 119  TYR A O   1 
ATOM   950  C  CB  . TYR A 1 119 ? 21.700  1.121   35.025  1.00 7.93  ? 119  TYR A CB  1 
ATOM   951  C  CG  . TYR A 1 119 ? 22.618  0.176   34.302  1.00 8.06  ? 119  TYR A CG  1 
ATOM   952  C  CD1 . TYR A 1 119 ? 22.164  -1.036  33.792  1.00 8.08  ? 119  TYR A CD1 1 
ATOM   953  C  CD2 . TYR A 1 119 ? 23.958  0.495   34.129  1.00 8.21  ? 119  TYR A CD2 1 
ATOM   954  C  CE1 . TYR A 1 119 ? 23.015  -1.893  33.128  1.00 8.42  ? 119  TYR A CE1 1 
ATOM   955  C  CE2 . TYR A 1 119 ? 24.819  -0.356  33.482  1.00 8.60  ? 119  TYR A CE2 1 
ATOM   956  C  CZ  . TYR A 1 119 ? 24.354  -1.558  32.989  1.00 8.52  ? 119  TYR A CZ  1 
ATOM   957  O  OH  . TYR A 1 119 ? 25.194  -2.412  32.336  1.00 9.44  ? 119  TYR A OH  1 
ATOM   958  N  N   . ILE A 1 120 ? 21.511  2.895   37.780  1.00 8.41  ? 120  ILE A N   1 
ATOM   959  C  CA  . ILE A 1 120 ? 21.025  4.230   38.089  1.00 8.52  ? 120  ILE A CA  1 
ATOM   960  C  C   . ILE A 1 120 ? 22.035  5.214   37.486  1.00 8.72  ? 120  ILE A C   1 
ATOM   961  O  O   . ILE A 1 120 ? 23.197  5.223   37.897  1.00 9.22  ? 120  ILE A O   1 
ATOM   962  C  CB  . ILE A 1 120 ? 20.870  4.487   39.602  1.00 8.77  ? 120  ILE A CB  1 
ATOM   963  C  CG1 . ILE A 1 120 ? 19.782  3.582   40.193  1.00 8.83  ? 120  ILE A CG1 1 
ATOM   964  C  CG2 . ILE A 1 120 ? 20.536  5.958   39.860  1.00 9.16  ? 120  ILE A CG2 1 
ATOM   965  C  CD1 . ILE A 1 120 ? 19.713  3.597   41.707  1.00 9.07  ? 120  ILE A CD1 1 
ATOM   966  N  N   . ILE A 1 121 ? 21.589  6.033   36.533  1.00 8.69  ? 121  ILE A N   1 
ATOM   967  C  CA  . ILE A 1 121 ? 22.464  6.957   35.823  1.00 8.67  ? 121  ILE A CA  1 
ATOM   968  C  C   . ILE A 1 121 ? 21.847  8.346   35.934  1.00 8.72  ? 121  ILE A C   1 
ATOM   969  O  O   . ILE A 1 121 ? 21.075  8.781   35.077  1.00 8.90  ? 121  ILE A O   1 
ATOM   970  C  CB  . ILE A 1 121 ? 22.695  6.547   34.347  1.00 8.78  ? 121  ILE A CB  1 
ATOM   971  C  CG1 . ILE A 1 121 ? 23.193  5.098   34.250  1.00 8.91  ? 121  ILE A CG1 1 
ATOM   972  C  CG2 . ILE A 1 121 ? 23.682  7.512   33.681  1.00 8.91  ? 121  ILE A CG2 1 
ATOM   973  C  CD1 . ILE A 1 121 ? 23.179  4.540   32.850  1.00 9.30  ? 121  ILE A CD1 1 
ATOM   974  N  N   . PRO A 1 122 ? 22.194  9.065   37.020  1.00 9.11  ? 122  PRO A N   1 
ATOM   975  C  CA  . PRO A 1 122 ? 21.551  10.358  37.203  1.00 9.41  ? 122  PRO A CA  1 
ATOM   976  C  C   . PRO A 1 122 ? 21.796  11.309  36.042  1.00 9.64  ? 122  PRO A C   1 
ATOM   977  O  O   . PRO A 1 122 ? 22.890  11.334  35.478  1.00 9.51  ? 122  PRO A O   1 
ATOM   978  C  CB  . PRO A 1 122 ? 22.165  10.885  38.505  1.00 9.50  ? 122  PRO A CB  1 
ATOM   979  C  CG  . PRO A 1 122 ? 22.539  9.644   39.237  1.00 9.45  ? 122  PRO A CG  1 
ATOM   980  C  CD  . PRO A 1 122 ? 23.039  8.709   38.172  1.00 9.20  ? 122  PRO A CD  1 
ATOM   981  N  N   . ASN A 1 123 ? 20.748  12.042  35.696  1.00 9.54  ? 123  ASN A N   1 
ATOM   982  C  CA  . ASN A 1 123 ? 20.742  13.058  34.635  1.00 9.91  ? 123  ASN A CA  1 
ATOM   983  C  C   . ASN A 1 123 ? 20.784  12.523  33.204  1.00 10.13 ? 123  ASN A C   1 
ATOM   984  O  O   . ASN A 1 123 ? 20.756  13.310  32.263  1.00 10.82 ? 123  ASN A O   1 
ATOM   985  C  CB  . ASN A 1 123 ? 21.834  14.118  34.870  1.00 10.61 ? 123  ASN A CB  1 
ATOM   986  C  CG  . ASN A 1 123 ? 21.807  14.649  36.285  1.00 11.19 ? 123  ASN A CG  1 
ATOM   987  O  OD1 . ASN A 1 123 ? 22.770  14.483  37.047  1.00 13.27 ? 123  ASN A OD1 1 
ATOM   988  N  ND2 . ASN A 1 123 ? 20.691  15.235  36.653  1.00 11.04 ? 123  ASN A ND2 1 
ATOM   989  N  N   . PHE A 1 124 ? 20.771  11.200  33.028  1.00 9.57  ? 124  PHE A N   1 
ATOM   990  C  CA  . PHE A 1 124 ? 20.691  10.599  31.699  1.00 9.24  ? 124  PHE A CA  1 
ATOM   991  C  C   . PHE A 1 124 ? 19.229  10.441  31.316  1.00 8.94  ? 124  PHE A C   1 
ATOM   992  O  O   . PHE A 1 124 ? 18.455  9.769   32.020  1.00 8.97  ? 124  PHE A O   1 
ATOM   993  C  CB  . PHE A 1 124 ? 21.409  9.248   31.714  1.00 8.98  ? 124  PHE A CB  1 
ATOM   994  C  CG  . PHE A 1 124 ? 21.331  8.457   30.433  1.00 8.97  ? 124  PHE A CG  1 
ATOM   995  C  CD1 . PHE A 1 124 ? 21.347  9.065   29.179  1.00 8.93  ? 124  PHE A CD1 1 
ATOM   996  C  CD2 . PHE A 1 124 ? 21.298  7.063   30.498  1.00 9.05  ? 124  PHE A CD2 1 
ATOM   997  C  CE1 . PHE A 1 124 ? 21.317  8.291   28.013  1.00 8.95  ? 124  PHE A CE1 1 
ATOM   998  C  CE2 . PHE A 1 124 ? 21.286  6.297   29.354  1.00 9.02  ? 124  PHE A CE2 1 
ATOM   999  C  CZ  . PHE A 1 124 ? 21.292  6.902   28.112  1.00 8.86  ? 124  PHE A CZ  1 
ATOM   1000 N  N   . LYS A 1 125 ? 18.852  11.104  30.232  1.00 8.99  ? 125  LYS A N   1 
ATOM   1001 C  CA  . LYS A 1 125 ? 17.514  11.050  29.687  1.00 9.43  ? 125  LYS A CA  1 
ATOM   1002 C  C   . LYS A 1 125 ? 17.590  10.577  28.258  1.00 8.92  ? 125  LYS A C   1 
ATOM   1003 O  O   . LYS A 1 125 ? 18.477  11.006  27.511  1.00 9.00  ? 125  LYS A O   1 
ATOM   1004 C  CB  . LYS A 1 125 ? 16.915  12.467  29.750  1.00 10.75 ? 125  LYS A CB  1 
ATOM   1005 C  CG  . LYS A 1 125 ? 15.475  12.633  29.323  1.00 12.24 ? 125  LYS A CG  1 
ATOM   1006 C  CD  . LYS A 1 125 ? 14.525  12.009  30.319  1.00 12.96 ? 125  LYS A CD  1 
ATOM   1007 C  CE  . LYS A 1 125 ? 13.100  12.074  29.818  1.00 13.46 ? 125  LYS A CE  1 
ATOM   1008 N  NZ  . LYS A 1 125 ? 12.188  11.424  30.783  1.00 13.24 ? 125  LYS A NZ  1 
ATOM   1009 N  N   . THR A 1 126 ? 16.673  9.694   27.870  1.00 8.26  ? 126  THR A N   1 
ATOM   1010 C  CA  . THR A 1 126 ? 16.407  9.476   26.450  1.00 7.99  ? 126  THR A CA  1 
ATOM   1011 C  C   . THR A 1 126 ? 15.069  10.138  26.120  1.00 7.80  ? 126  THR A C   1 
ATOM   1012 O  O   . THR A 1 126 ? 14.223  10.290  27.007  1.00 7.83  ? 126  THR A O   1 
ATOM   1013 C  CB  . THR A 1 126 ? 16.394  7.993   26.055  1.00 7.88  ? 126  THR A CB  1 
ATOM   1014 O  OG1 . THR A 1 126 ? 15.227  7.376   26.596  1.00 8.29  ? 126  THR A OG1 1 
ATOM   1015 C  CG2 . THR A 1 126 ? 17.658  7.282   26.535  1.00 7.85  ? 126  THR A CG2 1 
ATOM   1016 N  N   . PRO A 1 127 ? 14.860  10.555  24.858  1.00 7.75  ? 127  PRO A N   1 
ATOM   1017 C  CA  . PRO A 1 127 ? 13.620  11.289  24.570  1.00 8.03  ? 127  PRO A CA  1 
ATOM   1018 C  C   . PRO A 1 127 ? 12.388  10.435  24.817  1.00 8.14  ? 127  PRO A C   1 
ATOM   1019 O  O   . PRO A 1 127 ? 12.311  9.300   24.348  1.00 8.20  ? 127  PRO A O   1 
ATOM   1020 C  CB  . PRO A 1 127 ? 13.776  11.663  23.096  1.00 8.14  ? 127  PRO A CB  1 
ATOM   1021 C  CG  . PRO A 1 127 ? 15.250  11.725  22.896  1.00 7.99  ? 127  PRO A CG  1 
ATOM   1022 C  CD  . PRO A 1 127 ? 15.768  10.564  23.698  1.00 7.90  ? 127  PRO A CD  1 
ATOM   1023 N  N   . ASP A 1 128 ? 11.413  10.970  25.554  1.00 8.07  ? 128  ASP A N   1 
ATOM   1024 C  CA  . ASP A 1 128 ? 10.232  10.191  25.877  1.00 8.43  ? 128  ASP A CA  1 
ATOM   1025 C  C   . ASP A 1 128 ? 9.381   9.865   24.653  1.00 7.77  ? 128  ASP A C   1 
ATOM   1026 O  O   . ASP A 1 128 ? 8.745   8.816   24.626  1.00 7.77  ? 128  ASP A O   1 
ATOM   1027 C  CB  . ASP A 1 128 ? 9.398   10.861  26.980  1.00 9.57  ? 128  ASP A CB  1 
ATOM   1028 C  CG  . ASP A 1 128 ? 10.043  10.718  28.345  1.00 10.51 ? 128  ASP A CG  1 
ATOM   1029 O  OD1 . ASP A 1 128 ? 10.785  9.741   28.608  1.00 11.13 ? 128  ASP A OD1 1 
ATOM   1030 O  OD2 . ASP A 1 128 ? 9.826   11.609  29.187  1.00 12.67 ? 128  ASP A OD2 1 
ATOM   1031 N  N   . TRP A 1 129 ? 9.397   10.711  23.623  1.00 7.46  ? 129  TRP A N   1 
ATOM   1032 C  CA  . TRP A 1 129 ? 8.680   10.390  22.395  1.00 7.22  ? 129  TRP A CA  1 
ATOM   1033 C  C   . TRP A 1 129 ? 9.227   9.133   21.714  1.00 7.17  ? 129  TRP A C   1 
ATOM   1034 O  O   . TRP A 1 129 ? 8.482   8.428   21.055  1.00 7.08  ? 129  TRP A O   1 
ATOM   1035 C  CB  . TRP A 1 129 ? 8.642   11.567  21.416  1.00 7.35  ? 129  TRP A CB  1 
ATOM   1036 C  CG  . TRP A 1 129 ? 9.979   12.072  20.961  1.00 7.38  ? 129  TRP A CG  1 
ATOM   1037 C  CD1 . TRP A 1 129 ? 10.662  13.161  21.444  1.00 7.49  ? 129  TRP A CD1 1 
ATOM   1038 C  CD2 . TRP A 1 129 ? 10.798  11.545  19.888  1.00 7.31  ? 129  TRP A CD2 1 
ATOM   1039 N  NE1 . TRP A 1 129 ? 11.832  13.323  20.767  1.00 7.53  ? 129  TRP A NE1 1 
ATOM   1040 C  CE2 . TRP A 1 129 ? 11.945  12.354  19.806  1.00 7.36  ? 129  TRP A CE2 1 
ATOM   1041 C  CE3 . TRP A 1 129 ? 10.662  10.475  18.985  1.00 7.33  ? 129  TRP A CE3 1 
ATOM   1042 C  CZ2 . TRP A 1 129 ? 12.959  12.128  18.867  1.00 7.26  ? 129  TRP A CZ2 1 
ATOM   1043 C  CZ3 . TRP A 1 129 ? 11.669  10.250  18.053  1.00 7.38  ? 129  TRP A CZ3 1 
ATOM   1044 C  CH2 . TRP A 1 129 ? 12.799  11.069  17.998  1.00 7.26  ? 129  TRP A CH2 1 
ATOM   1045 N  N   . LEU A 1 130 ? 10.518  8.871   21.888  1.00 6.78  ? 130  LEU A N   1 
ATOM   1046 C  CA  . LEU A 1 130 ? 11.148  7.680   21.316  1.00 6.86  ? 130  LEU A CA  1 
ATOM   1047 C  C   . LEU A 1 130 ? 10.702  6.445   22.105  1.00 6.91  ? 130  LEU A C   1 
ATOM   1048 O  O   . LEU A 1 130 ? 10.309  5.424   21.510  1.00 6.77  ? 130  LEU A O   1 
ATOM   1049 C  CB  . LEU A 1 130 ? 12.665  7.848   21.293  1.00 7.03  ? 130  LEU A CB  1 
ATOM   1050 C  CG  . LEU A 1 130 ? 13.463  6.724   20.617  1.00 6.86  ? 130  LEU A CG  1 
ATOM   1051 C  CD1 . LEU A 1 130 ? 13.094  6.556   19.150  1.00 6.97  ? 130  LEU A CD1 1 
ATOM   1052 C  CD2 . LEU A 1 130 ? 14.954  6.985   20.743  1.00 6.90  ? 130  LEU A CD2 1 
ATOM   1053 N  N   . LYS A 1 131 ? 10.723  6.530   23.439  1.00 6.86  ? 131  LYS A N   1 
ATOM   1054 C  CA  . LYS A 1 131 ? 10.213  5.443   24.286  1.00 6.96  ? 131  LYS A CA  1 
ATOM   1055 C  C   . LYS A 1 131 ? 8.772   5.074   23.959  1.00 7.09  ? 131  LYS A C   1 
ATOM   1056 O  O   . LYS A 1 131 ? 8.408   3.902   24.006  1.00 7.10  ? 131  LYS A O   1 
ATOM   1057 C  CB  . LYS A 1 131 ? 10.232  5.829   25.767  1.00 7.00  ? 131  LYS A CB  1 
ATOM   1058 C  CG  . LYS A 1 131 ? 11.573  6.093   26.425  1.00 7.38  ? 131  LYS A CG  1 
ATOM   1059 C  CD  . LYS A 1 131 ? 11.353  6.339   27.913  1.00 7.57  ? 131  LYS A CD  1 
ATOM   1060 C  CE  . LYS A 1 131 ? 12.608  6.695   28.685  1.00 7.77  ? 131  LYS A CE  1 
ATOM   1061 N  NZ  . LYS A 1 131 ? 13.095  8.070   28.402  1.00 7.84  ? 131  LYS A NZ  1 
ATOM   1062 N  N   . ASN A 1 132 ? 7.954   6.087   23.662  1.00 7.07  ? 132  ASN A N   1 
ATOM   1063 C  CA  . ASN A 1 132 ? 6.509   5.898   23.508  1.00 7.39  ? 132  ASN A CA  1 
ATOM   1064 C  C   . ASN A 1 132 ? 6.041   5.794   22.066  1.00 7.22  ? 132  ASN A C   1 
ATOM   1065 O  O   . ASN A 1 132 ? 4.857   5.631   21.842  1.00 7.37  ? 132  ASN A O   1 
ATOM   1066 C  CB  . ASN A 1 132 ? 5.775   7.028   24.218  1.00 7.74  ? 132  ASN A CB  1 
ATOM   1067 C  CG  . ASN A 1 132 ? 5.856   6.902   25.712  1.00 7.82  ? 132  ASN A CG  1 
ATOM   1068 O  OD1 . ASN A 1 132 ? 5.229   6.024   26.281  1.00 8.17  ? 132  ASN A OD1 1 
ATOM   1069 N  ND2 . ASN A 1 132 ? 6.656   7.741   26.358  1.00 8.44  ? 132  ASN A ND2 1 
ATOM   1070 N  N   . GLY A 1 133 ? 6.961   5.840   21.106  1.00 6.73  ? 133  GLY A N   1 
ATOM   1071 C  CA  . GLY A 1 133 ? 6.576   5.953   19.696  1.00 6.71  ? 133  GLY A CA  1 
ATOM   1072 C  C   . GLY A 1 133 ? 6.614   4.642   18.940  1.00 6.45  ? 133  GLY A C   1 
ATOM   1073 O  O   . GLY A 1 133 ? 6.992   3.602   19.469  1.00 6.59  ? 133  GLY A O   1 
ATOM   1074 N  N   . VAL A 1 134 ? 6.156   4.712   17.700  1.00 6.29  ? 134  VAL A N   1 
ATOM   1075 C  CA  . VAL A 1 134 ? 6.267   3.663   16.715  1.00 6.24  ? 134  VAL A CA  1 
ATOM   1076 C  C   . VAL A 1 134 ? 6.933   4.266   15.486  1.00 5.96  ? 134  VAL A C   1 
ATOM   1077 O  O   . VAL A 1 134 ? 6.498   5.292   14.968  1.00 5.98  ? 134  VAL A O   1 
ATOM   1078 C  CB  . VAL A 1 134 ? 4.898   3.033   16.358  1.00 6.57  ? 134  VAL A CB  1 
ATOM   1079 C  CG1 . VAL A 1 134 ? 5.020   2.072   15.175  1.00 6.75  ? 134  VAL A CG1 1 
ATOM   1080 C  CG2 . VAL A 1 134 ? 4.359   2.313   17.572  1.00 6.88  ? 134  VAL A CG2 1 
ATOM   1081 N  N   . MET A 1 135 ? 7.995   3.607   15.026  1.00 5.73  ? 135  MET A N   1 
ATOM   1082 C  CA  . MET A 1 135 ? 8.846   4.100   13.968  1.00 5.77  ? 135  MET A CA  1 
ATOM   1083 C  C   . MET A 1 135 ? 8.603   3.345   12.670  1.00 5.69  ? 135  MET A C   1 
ATOM   1084 O  O   . MET A 1 135 ? 8.249   2.154   12.666  1.00 5.90  ? 135  MET A O   1 
ATOM   1085 C  CB  . MET A 1 135 ? 10.307  4.002   14.416  1.00 5.87  ? 135  MET A CB  1 
ATOM   1086 C  CG  . MET A 1 135 ? 11.308  4.692   13.510  1.00 6.00  ? 135  MET A CG  1 
ATOM   1087 S  SD  . MET A 1 135 ? 13.035  4.481   14.010  1.00 6.23  ? 135  MET A SD  1 
ATOM   1088 C  CE  . MET A 1 135 ? 13.004  4.721   15.783  1.00 6.38  ? 135  MET A CE  1 
ATOM   1089 N  N   . TYR A 1 136 ? 8.778   4.071   11.565  1.00 5.55  ? 136  TYR A N   1 
ATOM   1090 C  CA  . TYR A 1 136 ? 8.581   3.532   10.217  1.00 5.54  ? 136  TYR A CA  1 
ATOM   1091 C  C   . TYR A 1 136 ? 9.835   3.892   9.434   1.00 5.53  ? 136  TYR A C   1 
ATOM   1092 O  O   . TYR A 1 136 ? 10.148  5.081   9.287   1.00 5.82  ? 136  TYR A O   1 
ATOM   1093 C  CB  . TYR A 1 136 ? 7.323   4.147   9.587   1.00 5.63  ? 136  TYR A CB  1 
ATOM   1094 C  CG  . TYR A 1 136 ? 6.860   3.433   8.336   1.00 5.63  ? 136  TYR A CG  1 
ATOM   1095 C  CD1 . TYR A 1 136 ? 6.026   2.314   8.411   1.00 5.71  ? 136  TYR A CD1 1 
ATOM   1096 C  CD2 . TYR A 1 136 ? 7.256   3.857   7.083   1.00 5.75  ? 136  TYR A CD2 1 
ATOM   1097 C  CE1 . TYR A 1 136 ? 5.634   1.630   7.278   1.00 5.73  ? 136  TYR A CE1 1 
ATOM   1098 C  CE2 . TYR A 1 136 ? 6.865   3.175   5.931   1.00 5.79  ? 136  TYR A CE2 1 
ATOM   1099 C  CZ  . TYR A 1 136 ? 6.036   2.068   6.036   1.00 5.75  ? 136  TYR A CZ  1 
ATOM   1100 O  OH  . TYR A 1 136 ? 5.650   1.404   4.882   1.00 6.22  ? 136  TYR A OH  1 
ATOM   1101 N  N   . GLN A 1 137 ? 10.575  2.873   8.980   1.00 5.45  ? 137  GLN A N   1 
ATOM   1102 C  CA  . GLN A 1 137 ? 11.818  3.048   8.240   1.00 5.40  ? 137  GLN A CA  1 
ATOM   1103 C  C   . GLN A 1 137 ? 11.572  3.012   6.739   1.00 5.45  ? 137  GLN A C   1 
ATOM   1104 O  O   . GLN A 1 137 ? 11.025  2.038   6.215   1.00 5.29  ? 137  GLN A O   1 
ATOM   1105 C  CB  . GLN A 1 137 ? 12.869  2.011   8.614   1.00 5.49  ? 137  GLN A CB  1 
ATOM   1106 C  CG  . GLN A 1 137 ? 14.115  2.177   7.756   1.00 5.53  ? 137  GLN A CG  1 
ATOM   1107 C  CD  . GLN A 1 137 ? 15.184  1.152   8.001   1.00 5.53  ? 137  GLN A CD  1 
ATOM   1108 O  OE1 . GLN A 1 137 ? 15.172  0.444   9.005   1.00 5.74  ? 137  GLN A OE1 1 
ATOM   1109 N  NE2 . GLN A 1 137 ? 16.144  1.082   7.076   1.00 5.65  ? 137  GLN A NE2 1 
ATOM   1110 N  N   . ILE A 1 138 ? 12.053  4.041   6.048   1.00 5.49  ? 138  ILE A N   1 
ATOM   1111 C  CA  . ILE A 1 138 ? 11.894  4.195   4.602   1.00 5.75  ? 138  ILE A CA  1 
ATOM   1112 C  C   . ILE A 1 138 ? 13.248  4.242   3.925   1.00 5.67  ? 138  ILE A C   1 
ATOM   1113 O  O   . ILE A 1 138 ? 14.087  5.062   4.285   1.00 5.59  ? 138  ILE A O   1 
ATOM   1114 C  CB  . ILE A 1 138 ? 11.124  5.481   4.295   1.00 6.12  ? 138  ILE A CB  1 
ATOM   1115 C  CG1 . ILE A 1 138 ? 9.651   5.296   4.677   1.00 6.41  ? 138  ILE A CG1 1 
ATOM   1116 C  CG2 . ILE A 1 138 ? 11.260  5.880   2.832   1.00 6.23  ? 138  ILE A CG2 1 
ATOM   1117 C  CD1 . ILE A 1 138 ? 8.925   6.599   4.907   1.00 6.65  ? 138  ILE A CD1 1 
ATOM   1118 N  N   . PHE A 1 139 ? 13.443  3.361   2.941   1.00 5.65  ? 139  PHE A N   1 
ATOM   1119 C  CA  . PHE A 1 139 ? 14.571  3.427   2.006   1.00 5.84  ? 139  PHE A CA  1 
ATOM   1120 C  C   . PHE A 1 139 ? 14.030  4.270   0.837   1.00 5.92  ? 139  PHE A C   1 
ATOM   1121 O  O   . PHE A 1 139 ? 13.211  3.792   0.055   1.00 6.05  ? 139  PHE A O   1 
ATOM   1122 C  CB  . PHE A 1 139 ? 14.954  1.993   1.606   1.00 6.08  ? 139  PHE A CB  1 
ATOM   1123 C  CG  . PHE A 1 139 ? 16.184  1.880   0.762   1.00 6.26  ? 139  PHE A CG  1 
ATOM   1124 C  CD1 . PHE A 1 139 ? 17.434  1.718   1.347   1.00 6.54  ? 139  PHE A CD1 1 
ATOM   1125 C  CD2 . PHE A 1 139 ? 16.086  1.882   -0.624  1.00 6.39  ? 139  PHE A CD2 1 
ATOM   1126 C  CE1 . PHE A 1 139 ? 18.561  1.583   0.558   1.00 6.68  ? 139  PHE A CE1 1 
ATOM   1127 C  CE2 . PHE A 1 139 ? 17.207  1.734   -1.414  1.00 6.64  ? 139  PHE A CE2 1 
ATOM   1128 C  CZ  . PHE A 1 139 ? 18.439  1.589   -0.819  1.00 6.64  ? 139  PHE A CZ  1 
ATOM   1129 N  N   . PRO A 1 140 ? 14.449  5.550   0.744   1.00 6.08  ? 140  PRO A N   1 
ATOM   1130 C  CA  . PRO A 1 140 ? 13.675  6.492   -0.076  1.00 6.05  ? 140  PRO A CA  1 
ATOM   1131 C  C   . PRO A 1 140 ? 13.456  6.152   -1.540  1.00 5.99  ? 140  PRO A C   1 
ATOM   1132 O  O   . PRO A 1 140 ? 12.366  6.398   -2.045  1.00 6.15  ? 140  PRO A O   1 
ATOM   1133 C  CB  . PRO A 1 140 ? 14.429  7.812   0.081   1.00 6.22  ? 140  PRO A CB  1 
ATOM   1134 C  CG  . PRO A 1 140 ? 15.112  7.703   1.393   1.00 6.48  ? 140  PRO A CG  1 
ATOM   1135 C  CD  . PRO A 1 140 ? 15.454  6.249   1.574   1.00 6.27  ? 140  PRO A CD  1 
ATOM   1136 N  N   . ASP A 1 141 ? 14.440  5.571   -2.220  1.00 6.03  ? 141  ASP A N   1 
ATOM   1137 C  CA  . ASP A 1 141 ? 14.221  5.272   -3.644  1.00 6.04  ? 141  ASP A CA  1 
ATOM   1138 C  C   . ASP A 1 141 ? 13.099  4.274   -3.898  1.00 5.97  ? 141  ASP A C   1 
ATOM   1139 O  O   . ASP A 1 141 ? 12.604  4.177   -5.014  1.00 6.01  ? 141  ASP A O   1 
ATOM   1140 C  CB  . ASP A 1 141 ? 15.494  4.747   -4.304  1.00 6.07  ? 141  ASP A CB  1 
ATOM   1141 C  CG  . ASP A 1 141 ? 15.340  4.551   -5.801  1.00 6.21  ? 141  ASP A CG  1 
ATOM   1142 O  OD1 . ASP A 1 141 ? 15.082  5.561   -6.519  1.00 6.32  ? 141  ASP A OD1 1 
ATOM   1143 O  OD2 . ASP A 1 141 ? 15.499  3.403   -6.292  1.00 6.27  ? 141  ASP A OD2 1 
ATOM   1144 N  N   . ARG A 1 142 ? 12.696  3.535   -2.861  1.00 6.02  ? 142  ARG A N   1 
ATOM   1145 C  CA  . ARG A 1 142 ? 11.822  2.368   -3.042  1.00 6.04  ? 142  ARG A CA  1 
ATOM   1146 C  C   . ARG A 1 142 ? 10.459  2.473   -2.395  1.00 6.02  ? 142  ARG A C   1 
ATOM   1147 O  O   . ARG A 1 142 ? 9.664   1.550   -2.517  1.00 6.05  ? 142  ARG A O   1 
ATOM   1148 C  CB  . ARG A 1 142 ? 12.540  1.109   -2.538  1.00 6.30  ? 142  ARG A CB  1 
ATOM   1149 C  CG  . ARG A 1 142 ? 13.893  0.903   -3.185  1.00 6.42  ? 142  ARG A CG  1 
ATOM   1150 C  CD  . ARG A 1 142 ? 13.828  0.570   -4.673  1.00 6.58  ? 142  ARG A CD  1 
ATOM   1151 N  NE  . ARG A 1 142 ? 15.104  0.847   -5.324  1.00 6.79  ? 142  ARG A NE  1 
ATOM   1152 C  CZ  . ARG A 1 142 ? 16.190  0.099   -5.249  1.00 6.93  ? 142  ARG A CZ  1 
ATOM   1153 N  NH1 . ARG A 1 142 ? 17.301  0.516   -5.843  1.00 7.29  ? 142  ARG A NH1 1 
ATOM   1154 N  NH2 . ARG A 1 142 ? 16.196  -1.063  -4.601  1.00 6.98  ? 142  ARG A NH2 1 
ATOM   1155 N  N   . PHE A 1 143 ? 10.166  3.595   -1.738  1.00 6.06  ? 143  PHE A N   1 
ATOM   1156 C  CA  . PHE A 1 143 ? 8.920   3.716   -0.984  1.00 6.18  ? 143  PHE A CA  1 
ATOM   1157 C  C   . PHE A 1 143 ? 7.800   4.260   -1.869  1.00 6.20  ? 143  PHE A C   1 
ATOM   1158 O  O   . PHE A 1 143 ? 6.828   3.542   -2.134  1.00 6.27  ? 143  PHE A O   1 
ATOM   1159 C  CB  . PHE A 1 143 ? 9.141   4.509   0.294   1.00 6.39  ? 143  PHE A CB  1 
ATOM   1160 C  CG  . PHE A 1 143 ? 7.897   4.708   1.110   1.00 6.48  ? 143  PHE A CG  1 
ATOM   1161 C  CD1 . PHE A 1 143 ? 7.227   3.629   1.685   1.00 6.72  ? 143  PHE A CD1 1 
ATOM   1162 C  CD2 . PHE A 1 143 ? 7.394   5.984   1.336   1.00 6.69  ? 143  PHE A CD2 1 
ATOM   1163 C  CE1 . PHE A 1 143 ? 6.087   3.816   2.452   1.00 6.90  ? 143  PHE A CE1 1 
ATOM   1164 C  CE2 . PHE A 1 143 ? 6.269   6.173   2.111   1.00 6.79  ? 143  PHE A CE2 1 
ATOM   1165 C  CZ  . PHE A 1 143 ? 5.607   5.089   2.670   1.00 6.73  ? 143  PHE A CZ  1 
ATOM   1166 N  N   . TYR A 1 144 ? 7.907   5.506   -2.332  1.00 6.15  ? 144  TYR A N   1 
ATOM   1167 C  CA  . TYR A 1 144 ? 6.855   6.059   -3.213  1.00 6.52  ? 144  TYR A CA  1 
ATOM   1168 C  C   . TYR A 1 144 ? 7.420   7.160   -4.077  1.00 6.62  ? 144  TYR A C   1 
ATOM   1169 O  O   . TYR A 1 144 ? 8.079   8.066   -3.581  1.00 6.65  ? 144  TYR A O   1 
ATOM   1170 C  CB  . TYR A 1 144 ? 5.650   6.549   -2.413  1.00 6.63  ? 144  TYR A CB  1 
ATOM   1171 C  CG  . TYR A 1 144 ? 4.526   7.017   -3.308  1.00 6.75  ? 144  TYR A CG  1 
ATOM   1172 C  CD1 . TYR A 1 144 ? 3.883   6.149   -4.192  1.00 6.92  ? 144  TYR A CD1 1 
ATOM   1173 C  CD2 . TYR A 1 144 ? 4.120   8.344   -3.295  1.00 6.86  ? 144  TYR A CD2 1 
ATOM   1174 C  CE1 . TYR A 1 144 ? 2.858   6.596   -5.020  1.00 7.12  ? 144  TYR A CE1 1 
ATOM   1175 C  CE2 . TYR A 1 144 ? 3.108   8.801   -4.130  1.00 6.98  ? 144  TYR A CE2 1 
ATOM   1176 C  CZ  . TYR A 1 144 ? 2.474   7.915   -4.972  1.00 6.96  ? 144  TYR A CZ  1 
ATOM   1177 O  OH  . TYR A 1 144 ? 1.484   8.384   -5.802  1.00 7.34  ? 144  TYR A OH  1 
ATOM   1178 N  N   . ASN A 1 145 ? 7.186   7.047   -5.384  1.00 6.90  ? 145  ASN A N   1 
ATOM   1179 C  CA  . ASN A 1 145 ? 7.609   8.062   -6.339  1.00 7.05  ? 145  ASN A CA  1 
ATOM   1180 C  C   . ASN A 1 145 ? 6.536   9.154   -6.397  1.00 7.00  ? 145  ASN A C   1 
ATOM   1181 O  O   . ASN A 1 145 ? 5.500   8.999   -7.048  1.00 7.07  ? 145  ASN A O   1 
ATOM   1182 C  CB  . ASN A 1 145 ? 7.855   7.433   -7.705  1.00 7.20  ? 145  ASN A CB  1 
ATOM   1183 C  CG  . ASN A 1 145 ? 8.437   8.407   -8.700  1.00 7.39  ? 145  ASN A CG  1 
ATOM   1184 O  OD1 . ASN A 1 145 ? 8.644   9.584   -8.399  1.00 7.57  ? 145  ASN A OD1 1 
ATOM   1185 N  ND2 . ASN A 1 145 ? 8.774   7.903   -9.882  1.00 7.64  ? 145  ASN A ND2 1 
ATOM   1186 N  N   . GLY A 1 146 ? 6.771   10.250  -5.678  1.00 7.24  ? 146  GLY A N   1 
ATOM   1187 C  CA  . GLY A 1 146 ? 5.831   11.368  -5.648  1.00 7.81  ? 146  GLY A CA  1 
ATOM   1188 C  C   . GLY A 1 146 ? 5.947   12.289  -6.843  1.00 8.30  ? 146  GLY A C   1 
ATOM   1189 O  O   . GLY A 1 146 ? 5.006   13.060  -7.103  1.00 8.93  ? 146  GLY A O   1 
ATOM   1190 N  N   . ASP A 1 147 ? 7.071   12.247  -7.560  1.00 9.11  ? 147  ASP A N   1 
ATOM   1191 C  CA  . ASP A 1 147 ? 7.307   13.166  -8.682  1.00 10.13 ? 147  ASP A CA  1 
ATOM   1192 C  C   . ASP A 1 147 ? 8.220   12.558  -9.717  1.00 10.26 ? 147  ASP A C   1 
ATOM   1193 O  O   . ASP A 1 147 ? 9.365   12.256  -9.398  1.00 9.32  ? 147  ASP A O   1 
ATOM   1194 C  CB  . ASP A 1 147 ? 7.915   14.465  -8.179  1.00 11.36 ? 147  ASP A CB  1 
ATOM   1195 C  CG  . ASP A 1 147 ? 7.798   15.603  -9.206  1.00 12.17 ? 147  ASP A CG  1 
ATOM   1196 O  OD1 . ASP A 1 147 ? 7.777   15.339  -10.421 1.00 14.30 ? 147  ASP A OD1 1 
ATOM   1197 O  OD2 . ASP A 1 147 ? 7.643   16.760  -8.789  1.00 13.83 ? 147  ASP A OD2 1 
ATOM   1198 N  N   . SER A 1 148 ? 7.759   12.382  -10.963 1.00 11.28 ? 148  SER A N   1 
ATOM   1199 C  CA  . SER A 1 148 ? 8.666   11.848  -11.976 1.00 11.46 ? 148  SER A CA  1 
ATOM   1200 C  C   . SER A 1 148 ? 9.711   12.864  -12.450 1.00 10.07 ? 148  SER A C   1 
ATOM   1201 O  O   . SER A 1 148 ? 10.679  12.440  -13.042 1.00 10.23 ? 148  SER A O   1 
ATOM   1202 C  CB  . SER A 1 148 ? 7.973   11.279  -13.209 1.00 12.84 ? 148  SER A CB  1 
ATOM   1203 O  OG  . SER A 1 148 ? 7.224   12.267  -13.831 1.00 12.89 ? 148  SER A OG  1 
ATOM   1204 N  N   . SER A 1 149 ? 9.510   14.173  -12.190 1.00 9.68  ? 149  SER A N   1 
ATOM   1205 C  CA  A SER A 1 149 ? 10.413  15.194  -12.735 0.50 9.55  ? 149  SER A CA  1 
ATOM   1206 C  CA  B SER A 1 149 ? 10.420  15.220  -12.692 0.50 9.36  ? 149  SER A CA  1 
ATOM   1207 C  C   . SER A 1 149 ? 11.856  15.052  -12.224 1.00 9.21  ? 149  SER A C   1 
ATOM   1208 O  O   . SER A 1 149 ? 12.773  15.444  -12.906 1.00 9.96  ? 149  SER A O   1 
ATOM   1209 C  CB  A SER A 1 149 ? 9.875   16.626  -12.510 0.50 9.75  ? 149  SER A CB  1 
ATOM   1210 C  CB  B SER A 1 149 ? 9.964   16.608  -12.247 0.50 9.29  ? 149  SER A CB  1 
ATOM   1211 O  OG  A SER A 1 149 ? 9.878   17.033  -11.154 0.50 10.30 ? 149  SER A OG  1 
ATOM   1212 O  OG  B SER A 1 149 ? 8.587   16.767  -12.472 0.50 9.37  ? 149  SER A OG  1 
ATOM   1213 N  N   . ASN A 1 150 ? 12.035  14.469  -11.045 1.00 8.51  ? 150  ASN A N   1 
ATOM   1214 C  CA  . ASN A 1 150 ? 13.363  14.308  -10.456 1.00 8.31  ? 150  ASN A CA  1 
ATOM   1215 C  C   . ASN A 1 150 ? 13.927  12.893  -10.638 1.00 8.10  ? 150  ASN A C   1 
ATOM   1216 O  O   . ASN A 1 150 ? 14.996  12.603  -10.127 1.00 8.44  ? 150  ASN A O   1 
ATOM   1217 C  CB  . ASN A 1 150 ? 13.318  14.719  -8.979  1.00 8.33  ? 150  ASN A CB  1 
ATOM   1218 C  CG  . ASN A 1 150 ? 12.368  13.867  -8.169  1.00 8.30  ? 150  ASN A CG  1 
ATOM   1219 O  OD1 . ASN A 1 150 ? 12.066  12.736  -8.549  1.00 8.40  ? 150  ASN A OD1 1 
ATOM   1220 N  ND2 . ASN A 1 150 ? 11.877  14.397  -7.070  1.00 8.24  ? 150  ASN A ND2 1 
ATOM   1221 N  N   . ASP A 1 151 ? 13.235  12.019  -11.371 1.00 8.18  ? 151  ASP A N   1 
ATOM   1222 C  CA  . ASP A 1 151 ? 13.713  10.635  -11.514 1.00 8.37  ? 151  ASP A CA  1 
ATOM   1223 C  C   . ASP A 1 151 ? 15.057  10.562  -12.236 1.00 8.54  ? 151  ASP A C   1 
ATOM   1224 O  O   . ASP A 1 151 ? 15.260  11.210  -13.265 1.00 9.00  ? 151  ASP A O   1 
ATOM   1225 C  CB  . ASP A 1 151 ? 12.730  9.776   -12.312 1.00 8.31  ? 151  ASP A CB  1 
ATOM   1226 C  CG  . ASP A 1 151 ? 11.430  9.513   -11.591 1.00 8.38  ? 151  ASP A CG  1 
ATOM   1227 O  OD1 . ASP A 1 151 ? 11.268  9.883   -10.421 1.00 8.35  ? 151  ASP A OD1 1 
ATOM   1228 O  OD2 . ASP A 1 151 ? 10.529  8.933   -12.232 1.00 8.97  ? 151  ASP A OD2 1 
ATOM   1229 N  N   . VAL A 1 152 ? 15.960  9.749   -11.710 1.00 8.29  ? 152  VAL A N   1 
ATOM   1230 C  CA  . VAL A 1 152 ? 17.159  9.369   -12.443 1.00 8.50  ? 152  VAL A CA  1 
ATOM   1231 C  C   . VAL A 1 152 ? 16.699  8.492   -13.608 1.00 8.87  ? 152  VAL A C   1 
ATOM   1232 O  O   . VAL A 1 152 ? 15.884  7.584   -13.424 1.00 8.79  ? 152  VAL A O   1 
ATOM   1233 C  CB  . VAL A 1 152 ? 18.126  8.601   -11.525 1.00 8.49  ? 152  VAL A CB  1 
ATOM   1234 C  CG1 . VAL A 1 152 ? 19.332  8.092   -12.300 1.00 8.78  ? 152  VAL A CG1 1 
ATOM   1235 C  CG2 . VAL A 1 152 ? 18.590  9.495   -10.363 1.00 8.69  ? 152  VAL A CG2 1 
ATOM   1236 N  N   . GLN A 1 153 ? 17.210  8.773   -14.803 1.00 9.21  ? 153  GLN A N   1 
ATOM   1237 C  CA  . GLN A 1 153 ? 16.896  7.989   -15.990 1.00 9.81  ? 153  GLN A CA  1 
ATOM   1238 C  C   . GLN A 1 153 ? 18.050  7.066   -16.297 1.00 9.79  ? 153  GLN A C   1 
ATOM   1239 O  O   . GLN A 1 153 ? 19.170  7.250   -15.800 1.00 9.65  ? 153  GLN A O   1 
ATOM   1240 C  CB  . GLN A 1 153 ? 16.668  8.912   -17.192 1.00 10.51 ? 153  GLN A CB  1 
ATOM   1241 C  CG  . GLN A 1 153 ? 15.609  9.984   -16.972 1.00 11.07 ? 153  GLN A CG  1 
ATOM   1242 C  CD  . GLN A 1 153 ? 14.205  9.437   -16.804 1.00 11.95 ? 153  GLN A CD  1 
ATOM   1243 O  OE1 . GLN A 1 153 ? 13.397  10.003  -16.060 1.00 14.87 ? 153  GLN A OE1 1 
ATOM   1244 N  NE2 . GLN A 1 153 ? 13.894  8.363   -17.497 1.00 11.32 ? 153  GLN A NE2 1 
ATOM   1245 N  N   . THR A 1 154 ? 17.781  6.073   -17.137 1.00 9.90  ? 154  THR A N   1 
ATOM   1246 C  CA  . THR A 1 154 ? 18.831  5.226   -17.664 1.00 10.45 ? 154  THR A CA  1 
ATOM   1247 C  C   . THR A 1 154 ? 19.799  6.108   -18.444 1.00 10.74 ? 154  THR A C   1 
ATOM   1248 O  O   . THR A 1 154 ? 19.371  6.895   -19.290 1.00 11.65 ? 154  THR A O   1 
ATOM   1249 C  CB  . THR A 1 154 ? 18.238  4.122   -18.540 1.00 10.67 ? 154  THR A CB  1 
ATOM   1250 O  OG1 . THR A 1 154 ? 17.375  3.328   -17.710 1.00 10.68 ? 154  THR A OG1 1 
ATOM   1251 C  CG2 . THR A 1 154 ? 19.305  3.248   -19.147 1.00 10.90 ? 154  THR A CG2 1 
ATOM   1252 N  N   . GLY A 1 155 ? 21.077  6.027   -18.086 1.00 10.83 ? 155  GLY A N   1 
ATOM   1253 C  CA  . GLY A 1 155 ? 22.105  6.846   -18.719 1.00 11.38 ? 155  GLY A CA  1 
ATOM   1254 C  C   . GLY A 1 155 ? 22.207  8.290   -18.273 1.00 11.86 ? 155  GLY A C   1 
ATOM   1255 O  O   . GLY A 1 155 ? 22.998  9.036   -18.848 1.00 12.78 ? 155  GLY A O   1 
ATOM   1256 N  N   . SER A 1 156 ? 21.449  8.708   -17.261 1.00 11.35 ? 156  SER A N   1 
ATOM   1257 C  CA  . SER A 1 156 ? 21.529  10.082  -16.751 1.00 11.93 ? 156  SER A CA  1 
ATOM   1258 C  C   . SER A 1 156 ? 22.952  10.482  -16.379 1.00 12.06 ? 156  SER A C   1 
ATOM   1259 O  O   . SER A 1 156 ? 23.398  11.592  -16.689 1.00 13.18 ? 156  SER A O   1 
ATOM   1260 C  CB  . SER A 1 156 ? 20.629  10.291  -15.529 1.00 11.86 ? 156  SER A CB  1 
ATOM   1261 O  OG  . SER A 1 156 ? 19.271  10.371  -15.900 1.00 11.90 ? 156  SER A OG  1 
ATOM   1262 N  N   . TYR A 1 157 ? 23.641  9.593   -15.679 1.00 11.55 ? 157  TYR A N   1 
ATOM   1263 C  CA  . TYR A 1 157 ? 25.048  9.796   -15.368 1.00 11.58 ? 157  TYR A CA  1 
ATOM   1264 C  C   . TYR A 1 157 ? 25.739  8.466   -15.238 1.00 11.67 ? 157  TYR A C   1 
ATOM   1265 O  O   . TYR A 1 157 ? 25.097  7.403   -15.251 1.00 11.77 ? 157  TYR A O   1 
ATOM   1266 C  CB  . TYR A 1 157 ? 25.238  10.650  -14.107 1.00 11.07 ? 157  TYR A CB  1 
ATOM   1267 C  CG  . TYR A 1 157 ? 24.642  10.117  -12.799 1.00 10.65 ? 157  TYR A CG  1 
ATOM   1268 C  CD1 . TYR A 1 157 ? 25.379  9.291   -11.952 1.00 10.51 ? 157  TYR A CD1 1 
ATOM   1269 C  CD2 . TYR A 1 157 ? 23.353  10.477  -12.408 1.00 10.60 ? 157  TYR A CD2 1 
ATOM   1270 C  CE1 . TYR A 1 157 ? 24.843  8.827   -10.753 1.00 10.59 ? 157  TYR A CE1 1 
ATOM   1271 C  CE2 . TYR A 1 157 ? 22.806  10.021  -11.213 1.00 10.40 ? 157  TYR A CE2 1 
ATOM   1272 C  CZ  . TYR A 1 157 ? 23.557  9.196   -10.393 1.00 10.28 ? 157  TYR A CZ  1 
ATOM   1273 O  OH  . TYR A 1 157 ? 22.997  8.734   -9.223  1.00 10.26 ? 157  TYR A OH  1 
ATOM   1274 N  N   . THR A 1 158 ? 27.060  8.522   -15.150 1.00 12.27 ? 158  THR A N   1 
ATOM   1275 C  CA  . THR A 1 158 ? 27.865  7.345   -14.925 1.00 13.22 ? 158  THR A CA  1 
ATOM   1276 C  C   . THR A 1 158 ? 28.590  7.464   -13.595 1.00 13.24 ? 158  THR A C   1 
ATOM   1277 O  O   . THR A 1 158 ? 28.853  8.572   -13.103 1.00 15.59 ? 158  THR A O   1 
ATOM   1278 C  CB  . THR A 1 158 ? 28.877  7.133   -16.060 1.00 14.07 ? 158  THR A CB  1 
ATOM   1279 O  OG1 . THR A 1 158 ? 29.821  8.216   -16.058 1.00 17.32 ? 158  THR A OG1 1 
ATOM   1280 C  CG2 . THR A 1 158 ? 28.140  7.019   -17.402 1.00 13.88 ? 158  THR A CG2 1 
ATOM   1281 N  N   . TYR A 1 159 ? 28.890  6.317   -13.007 1.00 12.16 ? 159  TYR A N   1 
ATOM   1282 C  CA  . TYR A 1 159 ? 29.697  6.262   -11.791 1.00 11.96 ? 159  TYR A CA  1 
ATOM   1283 C  C   . TYR A 1 159 ? 30.648  5.089   -11.940 1.00 12.54 ? 159  TYR A C   1 
ATOM   1284 O  O   . TYR A 1 159 ? 30.211  3.955   -12.163 1.00 11.98 ? 159  TYR A O   1 
ATOM   1285 C  CB  . TYR A 1 159 ? 28.819  6.128   -10.536 1.00 11.40 ? 159  TYR A CB  1 
ATOM   1286 C  CG  . TYR A 1 159 ? 29.643  5.770   -9.324  1.00 10.74 ? 159  TYR A CG  1 
ATOM   1287 C  CD1 . TYR A 1 159 ? 30.473  6.708   -8.720  1.00 10.66 ? 159  TYR A CD1 1 
ATOM   1288 C  CD2 . TYR A 1 159 ? 29.641  4.474   -8.805  1.00 10.60 ? 159  TYR A CD2 1 
ATOM   1289 C  CE1 . TYR A 1 159 ? 31.276  6.368   -7.629  1.00 10.52 ? 159  TYR A CE1 1 
ATOM   1290 C  CE2 . TYR A 1 159 ? 30.439  4.134   -7.718  1.00 10.52 ? 159  TYR A CE2 1 
ATOM   1291 C  CZ  . TYR A 1 159 ? 31.238  5.093   -7.120  1.00 10.24 ? 159  TYR A CZ  1 
ATOM   1292 O  OH  . TYR A 1 159 ? 32.019  4.706   -6.051  1.00 10.52 ? 159  TYR A OH  1 
ATOM   1293 N  N   . ASN A 1 160 ? 31.947  5.383   -11.857 1.00 13.95 ? 160  ASN A N   1 
ATOM   1294 C  CA  . ASN A 1 160 ? 32.998  4.382   -12.016 1.00 15.01 ? 160  ASN A CA  1 
ATOM   1295 C  C   . ASN A 1 160 ? 32.786  3.508   -13.269 1.00 15.24 ? 160  ASN A C   1 
ATOM   1296 O  O   . ASN A 1 160 ? 32.908  2.293   -13.208 1.00 15.78 ? 160  ASN A O   1 
ATOM   1297 C  CB  . ASN A 1 160 ? 33.123  3.532   -10.734 1.00 16.52 ? 160  ASN A CB  1 
ATOM   1298 C  CG  . ASN A 1 160 ? 34.386  2.675   -10.696 1.00 17.88 ? 160  ASN A CG  1 
ATOM   1299 O  OD1 . ASN A 1 160 ? 34.442  1.677   -9.974  1.00 22.06 ? 160  ASN A OD1 1 
ATOM   1300 N  ND2 . ASN A 1 160 ? 35.388  3.054   -11.457 1.00 17.17 ? 160  ASN A ND2 1 
ATOM   1301 N  N   . GLY A 1 161 ? 32.436  4.161   -14.376 1.00 16.09 ? 161  GLY A N   1 
ATOM   1302 C  CA  . GLY A 1 161 ? 32.313  3.490   -15.679 1.00 16.13 ? 161  GLY A CA  1 
ATOM   1303 C  C   . GLY A 1 161 ? 31.005  2.777   -15.996 1.00 16.69 ? 161  GLY A C   1 
ATOM   1304 O  O   . GLY A 1 161 ? 30.904  2.139   -17.047 1.00 18.32 ? 161  GLY A O   1 
ATOM   1305 N  N   . THR A 1 162 ? 30.010  2.852   -15.106 1.00 14.79 ? 162  THR A N   1 
ATOM   1306 C  CA  . THR A 1 162 ? 28.716  2.209   -15.348 1.00 14.20 ? 162  THR A CA  1 
ATOM   1307 C  C   . THR A 1 162 ? 27.628  3.279   -15.340 1.00 12.74 ? 162  THR A C   1 
ATOM   1308 O  O   . THR A 1 162 ? 27.596  4.124   -14.445 1.00 12.14 ? 162  THR A O   1 
ATOM   1309 C  CB  . THR A 1 162 ? 28.412  1.149   -14.276 1.00 15.20 ? 162  THR A CB  1 
ATOM   1310 O  OG1 . THR A 1 162 ? 29.420  0.131   -14.305 1.00 16.38 ? 162  THR A OG1 1 
ATOM   1311 C  CG2 . THR A 1 162 ? 27.050  0.485   -14.505 1.00 15.71 ? 162  THR A CG2 1 
ATOM   1312 N  N   . PRO A 1 163 ? 26.721  3.250   -16.334 1.00 11.63 ? 163  PRO A N   1 
ATOM   1313 C  CA  . PRO A 1 163 ? 25.604  4.188   -16.337 1.00 11.14 ? 163  PRO A CA  1 
ATOM   1314 C  C   . PRO A 1 163 ? 24.517  3.814   -15.339 1.00 10.29 ? 163  PRO A C   1 
ATOM   1315 O  O   . PRO A 1 163 ? 24.362  2.652   -14.976 1.00 9.99  ? 163  PRO A O   1 
ATOM   1316 C  CB  . PRO A 1 163 ? 25.070  4.114   -17.772 1.00 11.55 ? 163  PRO A CB  1 
ATOM   1317 C  CG  . PRO A 1 163 ? 25.551  2.826   -18.318 1.00 12.09 ? 163  PRO A CG  1 
ATOM   1318 C  CD  . PRO A 1 163 ? 26.675  2.323   -17.480 1.00 12.15 ? 163  PRO A CD  1 
ATOM   1319 N  N   . THR A 1 164 ? 23.765  4.815   -14.910 1.00 9.62  ? 164  THR A N   1 
ATOM   1320 C  CA  . THR A 1 164 ? 22.583  4.564   -14.102 1.00 9.27  ? 164  THR A CA  1 
ATOM   1321 C  C   . THR A 1 164 ? 21.532  3.817   -14.922 1.00 9.40  ? 164  THR A C   1 
ATOM   1322 O  O   . THR A 1 164 ? 21.505  3.913   -16.151 1.00 9.52  ? 164  THR A O   1 
ATOM   1323 C  CB  . THR A 1 164 ? 21.997  5.879   -13.580 1.00 9.09  ? 164  THR A CB  1 
ATOM   1324 O  OG1 . THR A 1 164 ? 21.762  6.767   -14.682 1.00 9.23  ? 164  THR A OG1 1 
ATOM   1325 C  CG2 . THR A 1 164 ? 22.941  6.545   -12.582 1.00 9.15  ? 164  THR A CG2 1 
ATOM   1326 N  N   . GLU A 1 165 ? 20.673  3.074   -14.229 1.00 9.23  ? 165  GLU A N   1 
ATOM   1327 C  CA  . GLU A 1 165 ? 19.529  2.413   -14.848 1.00 9.58  ? 165  GLU A CA  1 
ATOM   1328 C  C   . GLU A 1 165 ? 18.263  2.765   -14.094 1.00 9.57  ? 165  GLU A C   1 
ATOM   1329 O  O   . GLU A 1 165 ? 18.214  2.618   -12.872 1.00 10.05 ? 165  GLU A O   1 
ATOM   1330 C  CB  . GLU A 1 165 ? 19.676  0.895   -14.870 1.00 9.86  ? 165  GLU A CB  1 
ATOM   1331 C  CG  . GLU A 1 165 ? 18.669  0.273   -15.838 1.00 10.26 ? 165  GLU A CG  1 
ATOM   1332 C  CD  . GLU A 1 165 ? 18.562  -1.232  -15.821 1.00 10.50 ? 165  GLU A CD  1 
ATOM   1333 O  OE1 . GLU A 1 165 ? 19.102  -1.917  -14.926 1.00 10.60 ? 165  GLU A OE1 1 
ATOM   1334 O  OE2 . GLU A 1 165 ? 17.875  -1.698  -16.778 1.00 11.38 ? 165  GLU A OE2 1 
ATOM   1335 N  N   . LYS A 1 166 ? 17.245  3.194   -14.832 1.00 9.73  ? 166  LYS A N   1 
ATOM   1336 C  CA  . LYS A 1 166 ? 15.905  3.348   -14.272 1.00 9.91  ? 166  LYS A CA  1 
ATOM   1337 C  C   . LYS A 1 166 ? 15.168  2.024   -14.456 1.00 9.55  ? 166  LYS A C   1 
ATOM   1338 O  O   . LYS A 1 166 ? 15.240  1.434   -15.529 1.00 10.28 ? 166  LYS A O   1 
ATOM   1339 C  CB  . LYS A 1 166 ? 15.156  4.476   -14.978 1.00 10.61 ? 166  LYS A CB  1 
ATOM   1340 C  CG  . LYS A 1 166 ? 13.756  4.728   -14.446 1.00 11.42 ? 166  LYS A CG  1 
ATOM   1341 C  CD  . LYS A 1 166 ? 13.179  6.011   -15.021 1.00 12.67 ? 166  LYS A CD  1 
ATOM   1342 C  CE  . LYS A 1 166 ? 11.965  6.491   -14.253 1.00 13.92 ? 166  LYS A CE  1 
ATOM   1343 N  NZ  . LYS A 1 166 ? 10.811  5.579   -14.407 1.00 15.20 ? 166  LYS A NZ  1 
ATOM   1344 N  N   . LYS A 1 167 ? 14.467  1.555   -13.421 1.00 9.16  ? 167  LYS A N   1 
ATOM   1345 C  CA  . LYS A 1 167 ? 13.610  0.377   -13.554 1.00 9.64  ? 167  LYS A CA  1 
ATOM   1346 C  C   . LYS A 1 167 ? 12.183  0.733   -13.172 1.00 8.99  ? 167  LYS A C   1 
ATOM   1347 O  O   . LYS A 1 167 ? 11.942  1.627   -12.367 1.00 9.41  ? 167  LYS A O   1 
ATOM   1348 C  CB  . LYS A 1 167 ? 14.154  -0.803  -12.746 1.00 10.35 ? 167  LYS A CB  1 
ATOM   1349 C  CG  . LYS A 1 167 ? 15.443  -1.369  -13.355 1.00 11.04 ? 167  LYS A CG  1 
ATOM   1350 C  CD  . LYS A 1 167 ? 15.928  -2.678  -12.735 1.00 11.56 ? 167  LYS A CD  1 
ATOM   1351 C  CE  . LYS A 1 167 ? 15.428  -3.908  -13.487 1.00 12.41 ? 167  LYS A CE  1 
ATOM   1352 N  NZ  . LYS A 1 167 ? 13.973  -4.132  -13.351 1.00 13.46 ? 167  LYS A NZ  1 
ATOM   1353 N  N   . ALA A 1 168 ? 11.237  0.038   -13.791 1.00 8.93  ? 168  ALA A N   1 
ATOM   1354 C  CA  . ALA A 1 168 ? 9.813   0.290   -13.611 1.00 8.89  ? 168  ALA A CA  1 
ATOM   1355 C  C   . ALA A 1 168 ? 9.349   -0.099  -12.220 1.00 8.52  ? 168  ALA A C   1 
ATOM   1356 O  O   . ALA A 1 168 ? 9.793   -1.102  -11.668 1.00 8.33  ? 168  ALA A O   1 
ATOM   1357 C  CB  . ALA A 1 168 ? 9.010   -0.498  -14.638 1.00 9.04  ? 168  ALA A CB  1 
ATOM   1358 N  N   . TRP A 1 169 ? 8.434   0.686   -11.660 1.00 8.27  ? 169  TRP A N   1 
ATOM   1359 C  CA  . TRP A 1 169 ? 7.904   0.378   -10.328 1.00 8.21  ? 169  TRP A CA  1 
ATOM   1360 C  C   . TRP A 1 169 ? 7.350   -1.048  -10.314 1.00 8.51  ? 169  TRP A C   1 
ATOM   1361 O  O   . TRP A 1 169 ? 6.679   -1.454  -11.263 1.00 8.86  ? 169  TRP A O   1 
ATOM   1362 C  CB  . TRP A 1 169 ? 6.823   1.381   -9.888  1.00 7.94  ? 169  TRP A CB  1 
ATOM   1363 C  CG  . TRP A 1 169 ? 6.746   1.461   -8.415  1.00 7.79  ? 169  TRP A CG  1 
ATOM   1364 C  CD1 . TRP A 1 169 ? 5.957   0.722   -7.584  1.00 7.85  ? 169  TRP A CD1 1 
ATOM   1365 C  CD2 . TRP A 1 169 ? 7.551   2.289   -7.580  1.00 7.66  ? 169  TRP A CD2 1 
ATOM   1366 N  NE1 . TRP A 1 169 ? 6.215   1.051   -6.272  1.00 7.83  ? 169  TRP A NE1 1 
ATOM   1367 C  CE2 . TRP A 1 169 ? 7.186   2.014   -6.245  1.00 7.57  ? 169  TRP A CE2 1 
ATOM   1368 C  CE3 . TRP A 1 169 ? 8.550   3.234   -7.826  1.00 7.66  ? 169  TRP A CE3 1 
ATOM   1369 C  CZ2 . TRP A 1 169 ? 7.780   2.656   -5.162  1.00 7.49  ? 169  TRP A CZ2 1 
ATOM   1370 C  CZ3 . TRP A 1 169 ? 9.145   3.879   -6.743  1.00 7.64  ? 169  TRP A CZ3 1 
ATOM   1371 C  CH2 . TRP A 1 169 ? 8.764   3.567   -5.423  1.00 7.49  ? 169  TRP A CH2 1 
ATOM   1372 N  N   . GLY A 1 170 ? 7.659   -1.811  -9.263  1.00 8.59  ? 170  GLY A N   1 
ATOM   1373 C  CA  . GLY A 1 170 ? 7.222   -3.201  -9.129  1.00 8.86  ? 170  GLY A CA  1 
ATOM   1374 C  C   . GLY A 1 170 ? 8.112   -4.241  -9.760  1.00 9.20  ? 170  GLY A C   1 
ATOM   1375 O  O   . GLY A 1 170 ? 7.927   -5.434  -9.482  1.00 10.63 ? 170  GLY A O   1 
ATOM   1376 N  N   . SER A 1 171 ? 9.077   -3.841  -10.588 1.00 9.00  ? 171  SER A N   1 
ATOM   1377 C  CA  . SER A 1 171 ? 9.958   -4.793  -11.262 1.00 9.36  ? 171  SER A CA  1 
ATOM   1378 C  C   . SER A 1 171 ? 11.099  -5.229  -10.337 1.00 9.03  ? 171  SER A C   1 
ATOM   1379 O  O   . SER A 1 171 ? 11.332  -4.673  -9.261  1.00 8.43  ? 171  SER A O   1 
ATOM   1380 C  CB  . SER A 1 171 ? 10.508  -4.196  -12.569 1.00 9.86  ? 171  SER A CB  1 
ATOM   1381 O  OG  . SER A 1 171 ? 11.429  -3.167  -12.326 1.00 10.45 ? 171  SER A OG  1 
ATOM   1382 N  N   . SER A 1 172 ? 11.824  -6.238  -10.781 1.00 8.97  ? 172  SER A N   1 
ATOM   1383 C  CA  . SER A 1 172 ? 12.976  -6.740  -10.058 1.00 9.34  ? 172  SER A CA  1 
ATOM   1384 C  C   . SER A 1 172 ? 13.965  -5.627  -9.758  1.00 9.16  ? 172  SER A C   1 
ATOM   1385 O  O   . SER A 1 172 ? 14.232  -4.776  -10.608 1.00 8.97  ? 172  SER A O   1 
ATOM   1386 C  CB  . SER A 1 172 ? 13.675  -7.809  -10.891 1.00 9.97  ? 172  SER A CB  1 
ATOM   1387 O  OG  . SER A 1 172 ? 14.880  -8.223  -10.267 1.00 10.92 ? 172  SER A OG  1 
ATOM   1388 N  N   . VAL A 1 173 ? 14.520  -5.635  -8.554  1.00 9.07  ? 173  VAL A N   1 
ATOM   1389 C  CA  . VAL A 1 173 ? 15.548  -4.653  -8.177  1.00 9.37  ? 173  VAL A CA  1 
ATOM   1390 C  C   . VAL A 1 173 ? 16.900  -4.916  -8.816  1.00 8.98  ? 173  VAL A C   1 
ATOM   1391 O  O   . VAL A 1 173 ? 17.744  -4.016  -8.851  1.00 8.57  ? 173  VAL A O   1 
ATOM   1392 C  CB  . VAL A 1 173 ? 15.774  -4.579  -6.650  1.00 10.20 ? 173  VAL A CB  1 
ATOM   1393 C  CG1 . VAL A 1 173 ? 14.515  -4.098  -5.955  1.00 10.57 ? 173  VAL A CG1 1 
ATOM   1394 C  CG2 . VAL A 1 173 ? 16.266  -5.896  -6.080  1.00 10.63 ? 173  VAL A CG2 1 
ATOM   1395 N  N   . TYR A 1 174 ? 17.138  -6.140  -9.283  1.00 8.83  ? 174  TYR A N   1 
ATOM   1396 C  CA  . TYR A 1 174 ? 18.456  -6.481  -9.814  1.00 9.09  ? 174  TYR A CA  1 
ATOM   1397 C  C   . TYR A 1 174 ? 18.719  -5.735  -11.125 1.00 8.77  ? 174  TYR A C   1 
ATOM   1398 O  O   . TYR A 1 174 ? 17.873  -5.702  -12.031 1.00 8.86  ? 174  TYR A O   1 
ATOM   1399 C  CB  . TYR A 1 174 ? 18.607  -7.985  -10.039 1.00 9.41  ? 174  TYR A CB  1 
ATOM   1400 C  CG  . TYR A 1 174 ? 18.565  -8.784  -8.755  1.00 9.78  ? 174  TYR A CG  1 
ATOM   1401 C  CD1 . TYR A 1 174 ? 19.695  -8.926  -7.952  1.00 10.11 ? 174  TYR A CD1 1 
ATOM   1402 C  CD2 . TYR A 1 174 ? 17.387  -9.388  -8.332  1.00 10.42 ? 174  TYR A CD2 1 
ATOM   1403 C  CE1 . TYR A 1 174 ? 19.648  -9.659  -6.764  1.00 10.50 ? 174  TYR A CE1 1 
ATOM   1404 C  CE2 . TYR A 1 174 ? 17.330  -10.118 -7.157  1.00 10.65 ? 174  TYR A CE2 1 
ATOM   1405 C  CZ  . TYR A 1 174 ? 18.465  -10.244 -6.381  1.00 10.64 ? 174  TYR A CZ  1 
ATOM   1406 O  OH  . TYR A 1 174 ? 18.397  -10.984 -5.217  1.00 12.31 ? 174  TYR A OH  1 
ATOM   1407 N  N   . ALA A 1 175 ? 19.911  -5.169  -11.241 1.00 8.86  ? 175  ALA A N   1 
ATOM   1408 C  CA  . ALA A 1 175 ? 20.291  -4.452  -12.440 1.00 9.05  ? 175  ALA A CA  1 
ATOM   1409 C  C   . ALA A 1 175 ? 20.207  -5.383  -13.643 1.00 9.43  ? 175  ALA A C   1 
ATOM   1410 O  O   . ALA A 1 175 ? 20.540  -6.568  -13.539 1.00 9.62  ? 175  ALA A O   1 
ATOM   1411 C  CB  . ALA A 1 175 ? 21.695  -3.900  -12.301 1.00 9.20  ? 175  ALA A CB  1 
ATOM   1412 N  N   . ASP A 1 176 ? 19.741  -4.836  -14.761 1.00 9.74  ? 176  ASP A N   1 
ATOM   1413 C  CA  . ASP A 1 176 ? 19.775  -5.576  -16.027 1.00 10.25 ? 176  ASP A CA  1 
ATOM   1414 C  C   . ASP A 1 176 ? 21.226  -5.825  -16.462 1.00 10.31 ? 176  ASP A C   1 
ATOM   1415 O  O   . ASP A 1 176 ? 22.160  -5.195  -15.938 1.00 10.41 ? 176  ASP A O   1 
ATOM   1416 C  CB  . ASP A 1 176 ? 18.965  -4.844  -17.095 1.00 11.12 ? 176  ASP A CB  1 
ATOM   1417 C  CG  . ASP A 1 176 ? 17.469  -4.929  -16.834 1.00 12.12 ? 176  ASP A CG  1 
ATOM   1418 O  OD1 . ASP A 1 176 ? 16.943  -6.058  -16.786 1.00 16.16 ? 176  ASP A OD1 1 
ATOM   1419 O  OD2 . ASP A 1 176 ? 16.810  -3.899  -16.702 1.00 12.76 ? 176  ASP A OD2 1 
ATOM   1420 N  N   . PRO A 1 177 ? 21.431  -6.786  -17.388 1.00 10.24 ? 177  PRO A N   1 
ATOM   1421 C  CA  . PRO A 1 177 ? 22.801  -7.152  -17.719 1.00 10.15 ? 177  PRO A CA  1 
ATOM   1422 C  C   . PRO A 1 177 ? 23.657  -5.968  -18.195 1.00 9.88  ? 177  PRO A C   1 
ATOM   1423 O  O   . PRO A 1 177 ? 23.205  -5.144  -18.995 1.00 9.44  ? 177  PRO A O   1 
ATOM   1424 C  CB  . PRO A 1 177 ? 22.608  -8.208  -18.811 1.00 10.47 ? 177  PRO A CB  1 
ATOM   1425 C  CG  . PRO A 1 177 ? 21.302  -8.844  -18.475 1.00 10.66 ? 177  PRO A CG  1 
ATOM   1426 C  CD  . PRO A 1 177 ? 20.459  -7.681  -18.063 1.00 10.54 ? 177  PRO A CD  1 
ATOM   1427 N  N   . GLY A 1 178 ? 24.845  -5.853  -17.619 1.00 9.86  ? 178  GLY A N   1 
ATOM   1428 C  CA  . GLY A 1 178 ? 25.760  -4.764  -17.900 1.00 9.85  ? 178  GLY A CA  1 
ATOM   1429 C  C   . GLY A 1 178 ? 25.670  -3.593  -16.940 1.00 9.68  ? 178  GLY A C   1 
ATOM   1430 O  O   . GLY A 1 178 ? 26.593  -2.786  -16.853 1.00 10.53 ? 178  GLY A O   1 
ATOM   1431 N  N   . TYR A 1 179 ? 24.563  -3.502  -16.202 1.00 9.31  ? 179  TYR A N   1 
ATOM   1432 C  CA  . TYR A 1 179 ? 24.362  -2.422  -15.232 1.00 9.20  ? 179  TYR A CA  1 
ATOM   1433 C  C   . TYR A 1 179 ? 24.783  -2.879  -13.827 1.00 9.35  ? 179  TYR A C   1 
ATOM   1434 O  O   . TYR A 1 179 ? 25.162  -4.028  -13.627 1.00 10.42 ? 179  TYR A O   1 
ATOM   1435 C  CB  . TYR A 1 179 ? 22.910  -1.988  -15.270 1.00 9.18  ? 179  TYR A CB  1 
ATOM   1436 C  CG  . TYR A 1 179 ? 22.516  -1.246  -16.524 1.00 9.30  ? 179  TYR A CG  1 
ATOM   1437 C  CD1 . TYR A 1 179 ? 22.794  0.106   -16.660 1.00 9.52  ? 179  TYR A CD1 1 
ATOM   1438 C  CD2 . TYR A 1 179 ? 21.861  -1.891  -17.574 1.00 9.47  ? 179  TYR A CD2 1 
ATOM   1439 C  CE1 . TYR A 1 179 ? 22.403  0.809   -17.786 1.00 9.71  ? 179  TYR A CE1 1 
ATOM   1440 C  CE2 . TYR A 1 179 ? 21.472  -1.198  -18.705 1.00 9.91  ? 179  TYR A CE2 1 
ATOM   1441 C  CZ  . TYR A 1 179 ? 21.766  0.150   -18.814 1.00 9.84  ? 179  TYR A CZ  1 
ATOM   1442 O  OH  . TYR A 1 179 ? 21.392  0.890   -19.934 1.00 10.87 ? 179  TYR A OH  1 
ATOM   1443 N  N   . ASP A 1 180 ? 24.740  -1.962  -12.852 1.00 9.21  ? 180  ASP A N   1 
ATOM   1444 C  CA  . ASP A 1 180 ? 25.228  -2.257  -11.508 1.00 9.49  ? 180  ASP A CA  1 
ATOM   1445 C  C   . ASP A 1 180 ? 24.106  -2.101  -10.492 1.00 8.79  ? 180  ASP A C   1 
ATOM   1446 O  O   . ASP A 1 180 ? 23.362  -1.128  -10.540 1.00 8.62  ? 180  ASP A O   1 
ATOM   1447 C  CB  . ASP A 1 180 ? 26.375  -1.323  -11.120 1.00 10.37 ? 180  ASP A CB  1 
ATOM   1448 C  CG  . ASP A 1 180 ? 26.988  -1.705  -9.808  1.00 11.54 ? 180  ASP A CG  1 
ATOM   1449 O  OD1 . ASP A 1 180 ? 27.899  -2.564  -9.787  1.00 14.33 ? 180  ASP A OD1 1 
ATOM   1450 O  OD2 . ASP A 1 180 ? 26.537  -1.180  -8.786  1.00 11.12 ? 180  ASP A OD2 1 
ATOM   1451 N  N   . ASN A 1 181 ? 24.012  -3.050  -9.562  1.00 8.44  ? 181  ASN A N   1 
ATOM   1452 C  CA  . ASN A 1 181 ? 22.932  -3.053  -8.558  1.00 8.35  ? 181  ASN A CA  1 
ATOM   1453 C  C   . ASN A 1 181 ? 22.825  -1.782  -7.730  1.00 8.07  ? 181  ASN A C   1 
ATOM   1454 O  O   . ASN A 1 181 ? 21.720  -1.409  -7.333  1.00 8.38  ? 181  ASN A O   1 
ATOM   1455 C  CB  . ASN A 1 181 ? 23.074  -4.235  -7.601  1.00 8.41  ? 181  ASN A CB  1 
ATOM   1456 C  CG  . ASN A 1 181 ? 22.712  -5.562  -8.235  1.00 8.58  ? 181  ASN A CG  1 
ATOM   1457 O  OD1 . ASN A 1 181 ? 22.031  -5.614  -9.267  1.00 8.83  ? 181  ASN A OD1 1 
ATOM   1458 N  ND2 . ASN A 1 181 ? 23.162  -6.657  -7.608  1.00 9.31  ? 181  ASN A ND2 1 
ATOM   1459 N  N   . SER A 1 182 ? 23.946  -1.107  -7.486  1.00 7.74  ? 182  SER A N   1 
ATOM   1460 C  CA  A SER A 1 182 ? 23.924  0.133   -6.699  0.50 8.16  ? 182  SER A CA  1 
ATOM   1461 C  CA  B SER A 1 182 ? 23.941  0.140   -6.702  0.50 7.48  ? 182  SER A CA  1 
ATOM   1462 C  C   . SER A 1 182 ? 23.551  1.380   -7.513  1.00 7.74  ? 182  SER A C   1 
ATOM   1463 O  O   . SER A 1 182 ? 23.465  2.476   -6.956  1.00 7.54  ? 182  SER A O   1 
ATOM   1464 C  CB  A SER A 1 182 ? 25.269  0.356   -6.014  0.50 8.70  ? 182  SER A CB  1 
ATOM   1465 C  CB  B SER A 1 182 ? 25.307  0.382   -6.055  0.50 7.24  ? 182  SER A CB  1 
ATOM   1466 O  OG  A SER A 1 182 ? 26.281  0.641   -6.958  0.50 9.89  ? 182  SER A OG  1 
ATOM   1467 O  OG  B SER A 1 182 ? 25.613  -0.620  -5.100  0.50 6.49  ? 182  SER A OG  1 
ATOM   1468 N  N   . LEU A 1 183 ? 23.328  1.212   -8.822  1.00 8.09  ? 183  LEU A N   1 
ATOM   1469 C  CA  . LEU A 1 183 ? 22.972  2.312   -9.715  1.00 8.15  ? 183  LEU A CA  1 
ATOM   1470 C  C   . LEU A 1 183 ? 21.652  2.038   -10.416 1.00 8.41  ? 183  LEU A C   1 
ATOM   1471 O  O   . LEU A 1 183 ? 21.463  2.454   -11.552 1.00 9.47  ? 183  LEU A O   1 
ATOM   1472 C  CB  . LEU A 1 183 ? 24.105  2.540   -10.720 1.00 8.34  ? 183  LEU A CB  1 
ATOM   1473 C  CG  . LEU A 1 183 ? 25.464  2.921   -10.127 1.00 8.58  ? 183  LEU A CG  1 
ATOM   1474 C  CD1 . LEU A 1 183 ? 26.499  2.906   -11.249 1.00 8.78  ? 183  LEU A CD1 1 
ATOM   1475 C  CD2 . LEU A 1 183 ? 25.425  4.273   -9.440  1.00 8.71  ? 183  LEU A CD2 1 
ATOM   1476 N  N   . VAL A 1 184 ? 20.742  1.373   -9.701  1.00 7.86  ? 184  VAL A N   1 
ATOM   1477 C  CA  . VAL A 1 184 ? 19.384  1.094   -10.171 1.00 7.69  ? 184  VAL A CA  1 
ATOM   1478 C  C   . VAL A 1 184 ? 18.419  2.006   -9.411  1.00 7.44  ? 184  VAL A C   1 
ATOM   1479 O  O   . VAL A 1 184 ? 18.422  2.003   -8.162  1.00 7.22  ? 184  VAL A O   1 
ATOM   1480 C  CB  . VAL A 1 184 ? 18.997  -0.372  -9.909  1.00 7.81  ? 184  VAL A CB  1 
ATOM   1481 C  CG1 . VAL A 1 184 ? 17.519  -0.602  -10.180 1.00 8.30  ? 184  VAL A CG1 1 
ATOM   1482 C  CG2 . VAL A 1 184 ? 19.846  -1.308  -10.759 1.00 7.98  ? 184  VAL A CG2 1 
ATOM   1483 N  N   . PHE A 1 185 ? 17.592  2.751   -10.147 1.00 7.52  ? 185  PHE A N   1 
ATOM   1484 C  CA  . PHE A 1 185 ? 16.746  3.777   -9.548  1.00 7.66  ? 185  PHE A CA  1 
ATOM   1485 C  C   . PHE A 1 185 ? 15.292  3.607   -9.934  1.00 7.42  ? 185  PHE A C   1 
ATOM   1486 O  O   . PHE A 1 185 ? 14.941  3.601   -11.134 1.00 7.94  ? 185  PHE A O   1 
ATOM   1487 C  CB  . PHE A 1 185 ? 17.240  5.165   -9.957  1.00 8.07  ? 185  PHE A CB  1 
ATOM   1488 C  CG  . PHE A 1 185 ? 18.588  5.499   -9.392  1.00 8.35  ? 185  PHE A CG  1 
ATOM   1489 C  CD1 . PHE A 1 185 ? 19.745  5.135   -10.068 1.00 8.85  ? 185  PHE A CD1 1 
ATOM   1490 C  CD2 . PHE A 1 185 ? 18.696  6.142   -8.165  1.00 8.83  ? 185  PHE A CD2 1 
ATOM   1491 C  CE1 . PHE A 1 185 ? 20.988  5.432   -9.528  1.00 9.10  ? 185  PHE A CE1 1 
ATOM   1492 C  CE2 . PHE A 1 185 ? 19.934  6.441   -7.635  1.00 9.26  ? 185  PHE A CE2 1 
ATOM   1493 C  CZ  . PHE A 1 185 ? 21.063  6.080   -8.314  1.00 9.18  ? 185  PHE A CZ  1 
ATOM   1494 N  N   . PHE A 1 186 ? 14.445  3.451   -8.918  1.00 7.06  ? 186  PHE A N   1 
ATOM   1495 C  CA  . PHE A 1 186 ? 13.000  3.322   -9.102  1.00 6.93  ? 186  PHE A CA  1 
ATOM   1496 C  C   . PHE A 1 186 ? 12.253  4.653   -9.047  1.00 6.75  ? 186  PHE A C   1 
ATOM   1497 O  O   . PHE A 1 186 ? 11.160  4.735   -9.570  1.00 7.33  ? 186  PHE A O   1 
ATOM   1498 C  CB  . PHE A 1 186 ? 12.406  2.352   -8.073  1.00 6.96  ? 186  PHE A CB  1 
ATOM   1499 C  CG  . PHE A 1 186 ? 12.651  0.907   -8.393  1.00 7.21  ? 186  PHE A CG  1 
ATOM   1500 C  CD1 . PHE A 1 186 ? 13.921  0.355   -8.351  1.00 7.58  ? 186  PHE A CD1 1 
ATOM   1501 C  CD2 . PHE A 1 186 ? 11.597  0.101   -8.768  1.00 7.31  ? 186  PHE A CD2 1 
ATOM   1502 C  CE1 . PHE A 1 186 ? 14.111  -0.988  -8.653  1.00 7.72  ? 186  PHE A CE1 1 
ATOM   1503 C  CE2 . PHE A 1 186 ? 11.781  -1.225  -9.078  1.00 7.32  ? 186  PHE A CE2 1 
ATOM   1504 C  CZ  . PHE A 1 186 ? 13.030  -1.778  -9.008  1.00 7.67  ? 186  PHE A CZ  1 
ATOM   1505 N  N   . GLY A 1 187 ? 12.816  5.677   -8.403  1.00 6.50  ? 187  GLY A N   1 
ATOM   1506 C  CA  . GLY A 1 187 ? 12.213  7.001   -8.433  1.00 6.52  ? 187  GLY A CA  1 
ATOM   1507 C  C   . GLY A 1 187 ? 11.551  7.480   -7.160  1.00 6.34  ? 187  GLY A C   1 
ATOM   1508 O  O   . GLY A 1 187 ? 10.973  8.572   -7.135  1.00 6.91  ? 187  GLY A O   1 
ATOM   1509 N  N   . GLY A 1 188 ? 11.601  6.691   -6.091  1.00 6.15  ? 188  GLY A N   1 
ATOM   1510 C  CA  . GLY A 1 188 ? 11.049  7.137   -4.823  1.00 6.04  ? 188  GLY A CA  1 
ATOM   1511 C  C   . GLY A 1 188 ? 11.741  8.385   -4.306  1.00 6.01  ? 188  GLY A C   1 
ATOM   1512 O  O   . GLY A 1 188 ? 12.941  8.587   -4.529  1.00 6.09  ? 188  GLY A O   1 
ATOM   1513 N  N   . ASP A 1 189 ? 10.997  9.241   -3.621  1.00 5.98  ? 189  ASP A N   1 
ATOM   1514 C  CA  . ASP A 1 189 ? 11.513  10.563  -3.284  1.00 6.17  ? 189  ASP A CA  1 
ATOM   1515 C  C   . ASP A 1 189 ? 10.840  11.162  -2.069  1.00 6.25  ? 189  ASP A C   1 
ATOM   1516 O  O   . ASP A 1 189 ? 9.945   10.547  -1.475  1.00 6.18  ? 189  ASP A O   1 
ATOM   1517 C  CB  . ASP A 1 189 ? 11.410  11.465  -4.528  1.00 6.27  ? 189  ASP A CB  1 
ATOM   1518 C  CG  . ASP A 1 189 ? 10.029  11.472  -5.134  1.00 6.24  ? 189  ASP A CG  1 
ATOM   1519 O  OD1 . ASP A 1 189 ? 9.047   11.295  -4.381  1.00 6.27  ? 189  ASP A OD1 1 
ATOM   1520 O  OD2 . ASP A 1 189 ? 9.916   11.670  -6.368  1.00 6.38  ? 189  ASP A OD2 1 
ATOM   1521 N  N   . LEU A 1 190 ? 11.298  12.349  -1.668  1.00 6.45  ? 190  LEU A N   1 
ATOM   1522 C  CA  . LEU A 1 190 ? 10.759  13.007  -0.479  1.00 6.85  ? 190  LEU A CA  1 
ATOM   1523 C  C   . LEU A 1 190 ? 9.331   13.480  -0.679  1.00 6.89  ? 190  LEU A C   1 
ATOM   1524 O  O   . LEU A 1 190 ? 8.537   13.422  0.244   1.00 6.76  ? 190  LEU A O   1 
ATOM   1525 C  CB  . LEU A 1 190 ? 11.632  14.188  -0.049  1.00 7.18  ? 190  LEU A CB  1 
ATOM   1526 C  CG  . LEU A 1 190 ? 13.088  13.882  0.323   1.00 7.33  ? 190  LEU A CG  1 
ATOM   1527 C  CD1 . LEU A 1 190 ? 13.748  15.117  0.914   1.00 7.49  ? 190  LEU A CD1 1 
ATOM   1528 C  CD2 . LEU A 1 190 ? 13.212  12.714  1.299   1.00 7.54  ? 190  LEU A CD2 1 
ATOM   1529 N  N   . ALA A 1 191 ? 9.010   13.949  -1.882  1.00 6.99  ? 191  ALA A N   1 
ATOM   1530 C  CA  . ALA A 1 191 ? 7.633   14.340  -2.180  1.00 7.23  ? 191  ALA A CA  1 
ATOM   1531 C  C   . ALA A 1 191 ? 6.706   13.138  -2.015  1.00 7.11  ? 191  ALA A C   1 
ATOM   1532 O  O   . ALA A 1 191 ? 5.584   13.279  -1.522  1.00 7.37  ? 191  ALA A O   1 
ATOM   1533 C  CB  . ALA A 1 191 ? 7.524   14.913  -3.583  1.00 7.45  ? 191  ALA A CB  1 
ATOM   1534 N  N   . GLY A 1 192 ? 7.184   11.948  -2.401  1.00 7.01  ? 192  GLY A N   1 
ATOM   1535 C  CA  . GLY A 1 192 ? 6.396   10.747  -2.236  1.00 7.07  ? 192  GLY A CA  1 
ATOM   1536 C  C   . GLY A 1 192 ? 6.153   10.415  -0.769  1.00 6.91  ? 192  GLY A C   1 
ATOM   1537 O  O   . GLY A 1 192 ? 5.045   10.058  -0.370  1.00 6.89  ? 192  GLY A O   1 
ATOM   1538 N  N   . ILE A 1 193 ? 7.192   10.541  0.049   1.00 7.06  ? 193  ILE A N   1 
ATOM   1539 C  CA  . ILE A 1 193 ? 7.028   10.368  1.497   1.00 7.32  ? 193  ILE A CA  1 
ATOM   1540 C  C   . ILE A 1 193 ? 5.983   11.362  2.035   1.00 7.78  ? 193  ILE A C   1 
ATOM   1541 O  O   . ILE A 1 193 ? 5.085   10.981  2.779   1.00 7.67  ? 193  ILE A O   1 
ATOM   1542 C  CB  . ILE A 1 193 ? 8.361   10.514  2.257   1.00 7.20  ? 193  ILE A CB  1 
ATOM   1543 C  CG1 . ILE A 1 193 ? 9.371   9.457   1.782   1.00 7.20  ? 193  ILE A CG1 1 
ATOM   1544 C  CG2 . ILE A 1 193 ? 8.136   10.363  3.763   1.00 7.30  ? 193  ILE A CG2 1 
ATOM   1545 C  CD1 . ILE A 1 193 ? 10.775  9.673   2.283   1.00 7.34  ? 193  ILE A CD1 1 
ATOM   1546 N  N   . ASP A 1 194 ? 6.108   12.627  1.633   1.00 8.21  ? 194  ASP A N   1 
ATOM   1547 C  CA  . ASP A 1 194 ? 5.127   13.643  2.040   1.00 8.95  ? 194  ASP A CA  1 
ATOM   1548 C  C   . ASP A 1 194 ? 3.687   13.258  1.692   1.00 8.73  ? 194  ASP A C   1 
ATOM   1549 O  O   . ASP A 1 194 ? 2.793   13.329  2.545   1.00 9.15  ? 194  ASP A O   1 
ATOM   1550 C  CB  . ASP A 1 194 ? 5.466   14.991  1.412   1.00 10.13 ? 194  ASP A CB  1 
ATOM   1551 C  CG  . ASP A 1 194 ? 4.654   16.117  2.014   1.00 11.73 ? 194  ASP A CG  1 
ATOM   1552 O  OD1 . ASP A 1 194 ? 5.015   16.579  3.080   1.00 13.76 ? 194  ASP A OD1 1 
ATOM   1553 O  OD2 . ASP A 1 194 ? 3.629   16.550  1.423   1.00 16.12 ? 194  ASP A OD2 1 
ATOM   1554 N  N   . GLN A 1 195 ? 3.499   12.784  0.460   1.00 8.18  ? 195  GLN A N   1 
ATOM   1555 C  CA  . GLN A 1 195 ? 2.183   12.366  -0.017  1.00 8.16  ? 195  GLN A CA  1 
ATOM   1556 C  C   . GLN A 1 195 ? 1.637   11.153  0.728   1.00 8.17  ? 195  GLN A C   1 
ATOM   1557 O  O   . GLN A 1 195 ? 0.426   10.936  0.746   1.00 9.39  ? 195  GLN A O   1 
ATOM   1558 C  CB  . GLN A 1 195 ? 2.253   12.075  -1.514  1.00 7.93  ? 195  GLN A CB  1 
ATOM   1559 C  CG  . GLN A 1 195 ? 2.406   13.348  -2.338  1.00 7.75  ? 195  GLN A CG  1 
ATOM   1560 C  CD  . GLN A 1 195 ? 2.805   13.097  -3.784  1.00 7.59  ? 195  GLN A CD  1 
ATOM   1561 O  OE1 . GLN A 1 195 ? 3.629   13.834  -4.376  1.00 8.84  ? 195  GLN A OE1 1 
ATOM   1562 N  NE2 . GLN A 1 195 ? 2.226   12.089  -4.369  1.00 6.98  ? 195  GLN A NE2 1 
ATOM   1563 N  N   . LYS A 1 196 ? 2.523   10.353  1.324   1.00 7.86  ? 196  LYS A N   1 
ATOM   1564 C  CA  . LYS A 1 196 ? 2.138   9.141   2.047   1.00 7.93  ? 196  LYS A CA  1 
ATOM   1565 C  C   . LYS A 1 196 ? 2.120   9.296   3.565   1.00 8.05  ? 196  LYS A C   1 
ATOM   1566 O  O   . LYS A 1 196 ? 1.987   8.318   4.290   1.00 7.97  ? 196  LYS A O   1 
ATOM   1567 C  CB  . LYS A 1 196 ? 3.032   7.973   1.620   1.00 7.80  ? 196  LYS A CB  1 
ATOM   1568 C  CG  . LYS A 1 196 ? 2.895   7.588   0.150   1.00 7.73  ? 196  LYS A CG  1 
ATOM   1569 C  CD  . LYS A 1 196 ? 1.461   7.240   -0.205  1.00 7.77  ? 196  LYS A CD  1 
ATOM   1570 C  CE  . LYS A 1 196 ? 1.356   6.587   -1.568  1.00 7.86  ? 196  LYS A CE  1 
ATOM   1571 N  NZ  . LYS A 1 196 ? -0.062  6.382   -1.951  1.00 8.37  ? 196  LYS A NZ  1 
ATOM   1572 N  N   . LEU A 1 197 ? 2.204   10.524  4.064   1.00 8.30  ? 197  LEU A N   1 
ATOM   1573 C  CA  . LEU A 1 197 ? 2.169   10.719  5.509   1.00 8.42  ? 197  LEU A CA  1 
ATOM   1574 C  C   . LEU A 1 197 ? 0.843   10.303  6.134   1.00 8.43  ? 197  LEU A C   1 
ATOM   1575 O  O   . LEU A 1 197 ? 0.830   9.851   7.272   1.00 9.28  ? 197  LEU A O   1 
ATOM   1576 C  CB  . LEU A 1 197 ? 2.501   12.160  5.893   1.00 8.90  ? 197  LEU A CB  1 
ATOM   1577 C  CG  . LEU A 1 197 ? 3.952   12.570  5.704   1.00 9.11  ? 197  LEU A CG  1 
ATOM   1578 C  CD1 . LEU A 1 197 ? 4.153   14.048  5.963   1.00 9.42  ? 197  LEU A CD1 1 
ATOM   1579 C  CD2 . LEU A 1 197 ? 4.901   11.747  6.564   1.00 9.59  ? 197  LEU A CD2 1 
ATOM   1580 N  N   . GLY A 1 198 ? -0.260  10.411  5.401   1.00 8.06  ? 198  GLY A N   1 
ATOM   1581 C  CA  . GLY A 1 198 ? -1.533  9.914   5.900   1.00 7.80  ? 198  GLY A CA  1 
ATOM   1582 C  C   . GLY A 1 198 ? -1.518  8.404   6.055   1.00 7.62  ? 198  GLY A C   1 
ATOM   1583 O  O   . GLY A 1 198 ? -2.042  7.880   7.034   1.00 8.15  ? 198  GLY A O   1 
ATOM   1584 N  N   . TYR A 1 199 ? -0.935  7.686   5.092   1.00 7.30  ? 199  TYR A N   1 
ATOM   1585 C  CA  . TYR A 1 199 ? -0.775  6.237   5.256   1.00 7.22  ? 199  TYR A CA  1 
ATOM   1586 C  C   . TYR A 1 199 ? 0.038   5.912   6.519   1.00 7.37  ? 199  TYR A C   1 
ATOM   1587 O  O   . TYR A 1 199 ? -0.365  5.080   7.333   1.00 7.03  ? 199  TYR A O   1 
ATOM   1588 C  CB  . TYR A 1 199 ? -0.112  5.619   4.022   1.00 7.18  ? 199  TYR A CB  1 
ATOM   1589 C  CG  . TYR A 1 199 ? 0.254   4.172   4.218   1.00 7.17  ? 199  TYR A CG  1 
ATOM   1590 C  CD1 . TYR A 1 199 ? -0.732  3.199   4.294   1.00 7.19  ? 199  TYR A CD1 1 
ATOM   1591 C  CD2 . TYR A 1 199 ? 1.578   3.771   4.359   1.00 7.30  ? 199  TYR A CD2 1 
ATOM   1592 C  CE1 . TYR A 1 199 ? -0.421  1.863   4.485   1.00 7.34  ? 199  TYR A CE1 1 
ATOM   1593 C  CE2 . TYR A 1 199 ? 1.905   2.429   4.548   1.00 7.37  ? 199  TYR A CE2 1 
ATOM   1594 C  CZ  . TYR A 1 199 ? 0.899   1.483   4.623   1.00 7.28  ? 199  TYR A CZ  1 
ATOM   1595 O  OH  . TYR A 1 199 ? 1.187   0.146   4.804   1.00 7.48  ? 199  TYR A OH  1 
ATOM   1596 N  N   . ILE A 1 200 ? 1.168   6.584   6.688   1.00 7.67  ? 200  ILE A N   1 
ATOM   1597 C  CA  . ILE A 1 200 ? 2.051   6.270   7.796   1.00 7.99  ? 200  ILE A CA  1 
ATOM   1598 C  C   . ILE A 1 200 ? 1.399   6.652   9.125   1.00 8.52  ? 200  ILE A C   1 
ATOM   1599 O  O   . ILE A 1 200 ? 1.321   5.823   10.030  1.00 9.01  ? 200  ILE A O   1 
ATOM   1600 C  CB  . ILE A 1 200 ? 3.420   6.946   7.623   1.00 7.88  ? 200  ILE A CB  1 
ATOM   1601 C  CG1 . ILE A 1 200 ? 4.120   6.412   6.361   1.00 7.92  ? 200  ILE A CG1 1 
ATOM   1602 C  CG2 . ILE A 1 200 ? 4.286   6.713   8.851   1.00 7.90  ? 200  ILE A CG2 1 
ATOM   1603 C  CD1 . ILE A 1 200 ? 5.237   7.305   5.870   1.00 8.03  ? 200  ILE A CD1 1 
ATOM   1604 N  N   . LYS A 1 201 ? 0.946   7.896   9.238   1.00 9.33  ? 201  LYS A N   1 
ATOM   1605 C  CA  . LYS A 1 201 ? 0.478   8.435   10.524  1.00 10.67 ? 201  LYS A CA  1 
ATOM   1606 C  C   . LYS A 1 201 ? -0.952  8.071   10.887  1.00 11.20 ? 201  LYS A C   1 
ATOM   1607 O  O   . LYS A 1 201 ? -1.284  8.109   12.070  1.00 11.13 ? 201  LYS A O   1 
ATOM   1608 C  CB  . LYS A 1 201 ? 0.683   9.957   10.595  1.00 11.35 ? 201  LYS A CB  1 
ATOM   1609 C  CG  . LYS A 1 201 ? 2.142   10.392  10.476  1.00 12.04 ? 201  LYS A CG  1 
ATOM   1610 C  CD  . LYS A 1 201 ? 2.537   11.678  11.203  1.00 13.18 ? 201  LYS A CD  1 
ATOM   1611 C  CE  . LYS A 1 201 ? 1.814   12.879  10.637  1.00 13.34 ? 201  LYS A CE  1 
ATOM   1612 N  NZ  . LYS A 1 201 ? 2.107   14.153  11.370  1.00 12.84 ? 201  LYS A NZ  1 
ATOM   1613 N  N   . LYS A 1 202 ? -1.779  7.697   9.903   1.00 11.91 ? 202  LYS A N   1 
ATOM   1614 C  CA  . LYS A 1 202 ? -3.197  7.371   10.160  1.00 12.98 ? 202  LYS A CA  1 
ATOM   1615 C  C   . LYS A 1 202 ? -3.574  5.941   9.820   1.00 12.69 ? 202  LYS A C   1 
ATOM   1616 O  O   . LYS A 1 202 ? -4.101  5.217   10.669  1.00 14.02 ? 202  LYS A O   1 
ATOM   1617 C  CB  . LYS A 1 202 ? -4.109  8.352   9.430   1.00 14.43 ? 202  LYS A CB  1 
ATOM   1618 C  CG  . LYS A 1 202 ? -3.842  9.794   9.816   1.00 16.29 ? 202  LYS A CG  1 
ATOM   1619 C  CD  . LYS A 1 202 ? -4.892  10.747  9.274   1.00 17.87 ? 202  LYS A CD  1 
ATOM   1620 C  CE  . LYS A 1 202 ? -4.672  11.021  7.801   1.00 19.55 ? 202  LYS A CE  1 
ATOM   1621 N  NZ  . LYS A 1 202 ? -5.883  11.634  7.197   1.00 21.28 ? 202  LYS A NZ  1 
ATOM   1622 N  N   . THR A 1 203 ? -3.302  5.499   8.599   1.00 11.63 ? 203  THR A N   1 
ATOM   1623 C  CA  . THR A 1 203 ? -3.624  4.125   8.225   1.00 11.32 ? 203  THR A CA  1 
ATOM   1624 C  C   . THR A 1 203 ? -2.878  3.128   9.118   1.00 11.10 ? 203  THR A C   1 
ATOM   1625 O  O   . THR A 1 203 ? -3.432  2.097   9.526   1.00 12.66 ? 203  THR A O   1 
ATOM   1626 C  CB  . THR A 1 203 ? -3.340  3.837   6.744   1.00 11.29 ? 203  THR A CB  1 
ATOM   1627 O  OG1 . THR A 1 203 ? -4.044  4.807   5.952   1.00 11.56 ? 203  THR A OG1 1 
ATOM   1628 C  CG2 . THR A 1 203 ? -3.783  2.413   6.354   1.00 11.38 ? 203  THR A CG2 1 
ATOM   1629 N  N   . LEU A 1 204 ? -1.606  3.396   9.388   1.00 9.44  ? 204  LEU A N   1 
ATOM   1630 C  CA  . LEU A 1 204 ? -0.864  2.576   10.339  1.00 8.92  ? 204  LEU A CA  1 
ATOM   1631 C  C   . LEU A 1 204 ? -0.921  3.191   11.728  1.00 8.43  ? 204  LEU A C   1 
ATOM   1632 O  O   . LEU A 1 204 ? -1.336  2.519   12.671  1.00 8.45  ? 204  LEU A O   1 
ATOM   1633 C  CB  . LEU A 1 204 ? 0.584   2.400   9.870   1.00 8.90  ? 204  LEU A CB  1 
ATOM   1634 C  CG  . LEU A 1 204 ? 0.745   1.763   8.491   1.00 8.84  ? 204  LEU A CG  1 
ATOM   1635 C  CD1 . LEU A 1 204 ? 2.221   1.577   8.197   1.00 8.94  ? 204  LEU A CD1 1 
ATOM   1636 C  CD2 . LEU A 1 204 ? 0.022   0.423   8.373   1.00 8.92  ? 204  LEU A CD2 1 
ATOM   1637 N  N   . GLY A 1 205 ? -0.485  4.448   11.847  1.00 8.24  ? 205  GLY A N   1 
ATOM   1638 C  CA  . GLY A 1 205 ? -0.402  5.137   13.138  1.00 8.20  ? 205  GLY A CA  1 
ATOM   1639 C  C   . GLY A 1 205 ? 0.996   5.357   13.662  1.00 8.16  ? 205  GLY A C   1 
ATOM   1640 O  O   . GLY A 1 205 ? 1.144   5.792   14.802  1.00 8.80  ? 205  GLY A O   1 
ATOM   1641 N  N   . ALA A 1 206 ? 2.024   5.065   12.863  1.00 7.83  ? 206  ALA A N   1 
ATOM   1642 C  CA  . ALA A 1 206 ? 3.399   5.360   13.278  1.00 7.72  ? 206  ALA A CA  1 
ATOM   1643 C  C   . ALA A 1 206 ? 3.583   6.873   13.379  1.00 7.69  ? 206  ALA A C   1 
ATOM   1644 O  O   . ALA A 1 206 ? 3.041   7.633   12.568  1.00 8.25  ? 206  ALA A O   1 
ATOM   1645 C  CB  . ALA A 1 206 ? 4.409   4.776   12.302  1.00 7.89  ? 206  ALA A CB  1 
ATOM   1646 N  N   . ASN A 1 207 ? 4.365   7.302   14.350  1.00 7.19  ? 207  ASN A N   1 
ATOM   1647 C  CA  . ASN A 1 207 ? 4.626   8.739   14.576  1.00 7.17  ? 207  ASN A CA  1 
ATOM   1648 C  C   . ASN A 1 207 ? 6.086   9.138   14.431  1.00 6.99  ? 207  ASN A C   1 
ATOM   1649 O  O   . ASN A 1 207 ? 6.416   10.307  14.584  1.00 7.21  ? 207  ASN A O   1 
ATOM   1650 C  CB  . ASN A 1 207 ? 4.035   9.235   15.906  1.00 7.45  ? 207  ASN A CB  1 
ATOM   1651 C  CG  . ASN A 1 207 ? 4.764   8.717   17.145  1.00 7.66  ? 207  ASN A CG  1 
ATOM   1652 O  OD1 . ASN A 1 207 ? 4.827   9.409   18.185  1.00 9.47  ? 207  ASN A OD1 1 
ATOM   1653 N  ND2 . ASN A 1 207 ? 5.263   7.523   17.082  1.00 6.94  ? 207  ASN A ND2 1 
ATOM   1654 N  N   . ILE A 1 208 ? 6.962   8.186   14.102  1.00 6.56  ? 208  ILE A N   1 
ATOM   1655 C  CA  . ILE A 1 208 ? 8.380   8.481   13.867  1.00 6.38  ? 208  ILE A CA  1 
ATOM   1656 C  C   . ILE A 1 208 ? 8.753   7.907   12.510  1.00 6.38  ? 208  ILE A C   1 
ATOM   1657 O  O   . ILE A 1 208 ? 8.457   6.744   12.221  1.00 6.38  ? 208  ILE A O   1 
ATOM   1658 C  CB  . ILE A 1 208 ? 9.303   7.853   14.937  1.00 6.37  ? 208  ILE A CB  1 
ATOM   1659 C  CG1 . ILE A 1 208 ? 8.822   8.192   16.359  1.00 6.45  ? 208  ILE A CG1 1 
ATOM   1660 C  CG2 . ILE A 1 208 ? 10.748  8.296   14.728  1.00 6.46  ? 208  ILE A CG2 1 
ATOM   1661 C  CD1 . ILE A 1 208 ? 9.425   7.266   17.398  1.00 6.57  ? 208  ILE A CD1 1 
ATOM   1662 N  N   . LEU A 1 209 ? 9.380   8.729   11.673  1.00 6.29  ? 209  LEU A N   1 
ATOM   1663 C  CA  . LEU A 1 209 ? 9.960   8.265   10.420  1.00 6.23  ? 209  LEU A CA  1 
ATOM   1664 C  C   . LEU A 1 209 ? 11.465  8.241   10.543  1.00 6.14  ? 209  LEU A C   1 
ATOM   1665 O  O   . LEU A 1 209 ? 12.045  9.182   11.045  1.00 6.47  ? 209  LEU A O   1 
ATOM   1666 C  CB  . LEU A 1 209 ? 9.572   9.162   9.241   1.00 6.47  ? 209  LEU A CB  1 
ATOM   1667 C  CG  . LEU A 1 209 ? 8.160   8.997   8.679   1.00 6.87  ? 209  LEU A CG  1 
ATOM   1668 C  CD1 . LEU A 1 209 ? 7.117   9.511   9.648   1.00 7.14  ? 209  LEU A CD1 1 
ATOM   1669 C  CD2 . LEU A 1 209 ? 8.064   9.721   7.354   1.00 7.08  ? 209  LEU A CD2 1 
ATOM   1670 N  N   . TYR A 1 210 ? 12.079  7.159   10.082  1.00 5.89  ? 210  TYR A N   1 
ATOM   1671 C  CA  . TYR A 1 210 ? 13.533  7.039   9.972   1.00 5.68  ? 210  TYR A CA  1 
ATOM   1672 C  C   . TYR A 1 210 ? 13.836  6.795   8.506   1.00 5.56  ? 210  TYR A C   1 
ATOM   1673 O  O   . TYR A 1 210 ? 13.338  5.843   7.908   1.00 5.57  ? 210  TYR A O   1 
ATOM   1674 C  CB  . TYR A 1 210 ? 14.096  5.942   10.917  1.00 5.67  ? 210  TYR A CB  1 
ATOM   1675 C  CG  . TYR A 1 210 ? 15.403  5.342   10.453  1.00 5.63  ? 210  TYR A CG  1 
ATOM   1676 C  CD1 . TYR A 1 210 ? 16.459  6.145   10.020  1.00 5.69  ? 210  TYR A CD1 1 
ATOM   1677 C  CD2 . TYR A 1 210 ? 15.584  3.950   10.421  1.00 5.71  ? 210  TYR A CD2 1 
ATOM   1678 C  CE1 . TYR A 1 210 ? 17.642  5.594   9.549   1.00 5.80  ? 210  TYR A CE1 1 
ATOM   1679 C  CE2 . TYR A 1 210 ? 16.762  3.392   9.959   1.00 5.74  ? 210  TYR A CE2 1 
ATOM   1680 C  CZ  . TYR A 1 210 ? 17.787  4.215   9.521   1.00 5.71  ? 210  TYR A CZ  1 
ATOM   1681 O  OH  . TYR A 1 210 ? 18.916  3.618   9.009   1.00 5.92  ? 210  TYR A OH  1 
ATOM   1682 N  N   . LEU A 1 211 ? 14.633  7.675   7.910   1.00 5.50  ? 211  LEU A N   1 
ATOM   1683 C  CA  . LEU A 1 211 ? 15.025  7.542   6.502   1.00 5.77  ? 211  LEU A CA  1 
ATOM   1684 C  C   . LEU A 1 211 ? 16.449  7.033   6.374   1.00 5.67  ? 211  LEU A C   1 
ATOM   1685 O  O   . LEU A 1 211 ? 17.344  7.514   7.076   1.00 5.67  ? 211  LEU A O   1 
ATOM   1686 C  CB  . LEU A 1 211 ? 14.916  8.879   5.766   1.00 6.02  ? 211  LEU A CB  1 
ATOM   1687 C  CG  . LEU A 1 211 ? 13.607  9.641   5.949   1.00 6.24  ? 211  LEU A CG  1 
ATOM   1688 C  CD1 . LEU A 1 211 ? 13.627  10.902  5.096   1.00 6.56  ? 211  LEU A CD1 1 
ATOM   1689 C  CD2 . LEU A 1 211 ? 12.410  8.779   5.587   1.00 6.35  ? 211  LEU A CD2 1 
ATOM   1690 N  N   . ASN A 1 212 ? 16.661  6.101   5.444   1.00 5.65  ? 212  ASN A N   1 
ATOM   1691 C  CA  . ASN A 1 212 ? 18.003  5.805   4.950   1.00 5.62  ? 212  ASN A CA  1 
ATOM   1692 C  C   . ASN A 1 212 ? 18.563  7.104   4.311   1.00 5.66  ? 212  ASN A C   1 
ATOM   1693 O  O   . ASN A 1 212 ? 17.848  8.106   4.204   1.00 5.73  ? 212  ASN A O   1 
ATOM   1694 C  CB  . ASN A 1 212 ? 17.957  4.616   3.991   1.00 5.66  ? 212  ASN A CB  1 
ATOM   1695 C  CG  . ASN A 1 212 ? 17.629  3.323   4.704   1.00 5.74  ? 212  ASN A CG  1 
ATOM   1696 O  OD1 . ASN A 1 212 ? 16.479  2.856   4.688   1.00 5.84  ? 212  ASN A OD1 1 
ATOM   1697 N  ND2 . ASN A 1 212 ? 18.641  2.731   5.346   1.00 5.68  ? 212  ASN A ND2 1 
ATOM   1698 N  N   . PRO A 1 213 ? 19.855  7.130   3.954   1.00 5.61  ? 213  PRO A N   1 
ATOM   1699 C  CA  . PRO A 1 213 ? 20.483  8.427   3.598   1.00 5.82  ? 213  PRO A CA  1 
ATOM   1700 C  C   . PRO A 1 213 ? 19.793  9.172   2.461   1.00 5.99  ? 213  PRO A C   1 
ATOM   1701 O  O   . PRO A 1 213 ? 19.336  8.565   1.494   1.00 6.28  ? 213  PRO A O   1 
ATOM   1702 C  CB  . PRO A 1 213 ? 21.908  8.030   3.222   1.00 5.65  ? 213  PRO A CB  1 
ATOM   1703 C  CG  . PRO A 1 213 ? 22.170  6.795   4.034   1.00 5.68  ? 213  PRO A CG  1 
ATOM   1704 C  CD  . PRO A 1 213 ? 20.860  6.055   4.018   1.00 5.69  ? 213  PRO A CD  1 
ATOM   1705 N  N   . ILE A 1 214 ? 19.725  10.498  2.598   1.00 6.17  ? 214  ILE A N   1 
ATOM   1706 C  CA  . ILE A 1 214 ? 19.047  11.347  1.598   1.00 6.39  ? 214  ILE A CA  1 
ATOM   1707 C  C   . ILE A 1 214 ? 19.957  12.415  0.989   1.00 6.77  ? 214  ILE A C   1 
ATOM   1708 O  O   . ILE A 1 214 ? 19.475  13.221  0.184   1.00 6.99  ? 214  ILE A O   1 
ATOM   1709 C  CB  . ILE A 1 214 ? 17.783  12.015  2.192   1.00 6.61  ? 214  ILE A CB  1 
ATOM   1710 C  CG1 . ILE A 1 214 ? 18.120  12.882  3.409   1.00 6.68  ? 214  ILE A CG1 1 
ATOM   1711 C  CG2 . ILE A 1 214 ? 16.739  10.968  2.535   1.00 6.69  ? 214  ILE A CG2 1 
ATOM   1712 C  CD1 . ILE A 1 214 ? 17.013  13.846  3.804   1.00 6.75  ? 214  ILE A CD1 1 
ATOM   1713 N  N   . PHE A 1 215 ? 21.230  12.451  1.365   1.00 6.89  ? 215  PHE A N   1 
ATOM   1714 C  CA  . PHE A 1 215 ? 22.123  13.499  0.869   1.00 7.09  ? 215  PHE A CA  1 
ATOM   1715 C  C   . PHE A 1 215 ? 22.787  13.074  -0.430  1.00 7.59  ? 215  PHE A C   1 
ATOM   1716 O  O   . PHE A 1 215 ? 22.896  11.893  -0.744  1.00 7.52  ? 215  PHE A O   1 
ATOM   1717 C  CB  . PHE A 1 215 ? 23.156  13.906  1.937   1.00 7.07  ? 215  PHE A CB  1 
ATOM   1718 C  CG  . PHE A 1 215 ? 22.542  14.308  3.244   1.00 7.07  ? 215  PHE A CG  1 
ATOM   1719 C  CD1 . PHE A 1 215 ? 21.418  15.126  3.279   1.00 7.14  ? 215  PHE A CD1 1 
ATOM   1720 C  CD2 . PHE A 1 215 ? 23.066  13.852  4.458   1.00 6.92  ? 215  PHE A CD2 1 
ATOM   1721 C  CE1 . PHE A 1 215 ? 20.840  15.491  4.480   1.00 7.10  ? 215  PHE A CE1 1 
ATOM   1722 C  CE2 . PHE A 1 215 ? 22.481  14.221  5.665   1.00 6.92  ? 215  PHE A CE2 1 
ATOM   1723 C  CZ  . PHE A 1 215 ? 21.365  15.033  5.670   1.00 7.14  ? 215  PHE A CZ  1 
ATOM   1724 N  N   . LYS A 1 216 ? 23.254  14.065  -1.185  1.00 7.98  ? 216  LYS A N   1 
ATOM   1725 C  CA  . LYS A 1 216 ? 23.838  13.830  -2.501  1.00 8.58  ? 216  LYS A CA  1 
ATOM   1726 C  C   . LYS A 1 216 ? 24.907  12.733  -2.491  1.00 8.00  ? 216  LYS A C   1 
ATOM   1727 O  O   . LYS A 1 216 ? 25.861  12.787  -1.700  1.00 8.21  ? 216  LYS A O   1 
ATOM   1728 C  CB  . LYS A 1 216 ? 24.454  15.124  -3.031  1.00 10.19 ? 216  LYS A CB  1 
ATOM   1729 C  CG  . LYS A 1 216 ? 25.129  15.020  -4.395  1.00 12.24 ? 216  LYS A CG  1 
ATOM   1730 C  CD  . LYS A 1 216 ? 25.336  16.395  -5.012  1.00 14.63 ? 216  LYS A CD  1 
ATOM   1731 C  CE  . LYS A 1 216 ? 24.063  16.895  -5.655  1.00 16.69 ? 216  LYS A CE  1 
ATOM   1732 N  NZ  . LYS A 1 216 ? 23.712  18.300  -5.347  1.00 17.47 ? 216  LYS A NZ  1 
ATOM   1733 N  N   . ALA A 1 217 ? 24.737  11.759  -3.381  1.00 7.81  ? 217  ALA A N   1 
ATOM   1734 C  CA  . ALA A 1 217 ? 25.626  10.599  -3.513  1.00 7.87  ? 217  ALA A CA  1 
ATOM   1735 C  C   . ALA A 1 217 ? 25.269  9.891   -4.809  1.00 7.91  ? 217  ALA A C   1 
ATOM   1736 O  O   . ALA A 1 217 ? 24.106  9.941   -5.224  1.00 8.22  ? 217  ALA A O   1 
ATOM   1737 C  CB  . ALA A 1 217 ? 25.423  9.638   -2.358  1.00 7.89  ? 217  ALA A CB  1 
ATOM   1738 N  N   . PRO A 1 218 ? 26.236  9.205   -5.442  1.00 7.82  ? 218  PRO A N   1 
ATOM   1739 C  CA  . PRO A 1 218 ? 25.890  8.629   -6.760  1.00 7.96  ? 218  PRO A CA  1 
ATOM   1740 C  C   . PRO A 1 218 ? 25.022  7.369   -6.724  1.00 7.69  ? 218  PRO A C   1 
ATOM   1741 O  O   . PRO A 1 218 ? 24.380  7.074   -7.730  1.00 7.80  ? 218  PRO A O   1 
ATOM   1742 C  CB  . PRO A 1 218 ? 27.251  8.324   -7.411  1.00 8.30  ? 218  PRO A CB  1 
ATOM   1743 C  CG  . PRO A 1 218 ? 28.270  8.496   -6.344  1.00 8.60  ? 218  PRO A CG  1 
ATOM   1744 C  CD  . PRO A 1 218 ? 27.690  9.259   -5.200  1.00 8.21  ? 218  PRO A CD  1 
ATOM   1745 N  N   . THR A 1 219 ? 25.023  6.617   -5.630  1.00 7.38  ? 219  THR A N   1 
ATOM   1746 C  CA  . THR A 1 219 ? 24.322  5.321   -5.597  1.00 7.15  ? 219  THR A CA  1 
ATOM   1747 C  C   . THR A 1 219 ? 22.837  5.489   -5.236  1.00 6.92  ? 219  THR A C   1 
ATOM   1748 O  O   . THR A 1 219 ? 22.355  6.570   -4.898  1.00 6.92  ? 219  THR A O   1 
ATOM   1749 C  CB  . THR A 1 219 ? 24.969  4.372   -4.574  1.00 7.19  ? 219  THR A CB  1 
ATOM   1750 O  OG1 . THR A 1 219 ? 24.873  4.955   -3.272  1.00 6.88  ? 219  THR A OG1 1 
ATOM   1751 C  CG2 . THR A 1 219 ? 26.423  4.054   -4.936  1.00 7.19  ? 219  THR A CG2 1 
ATOM   1752 N  N   . ASN A 1 220 ? 22.117  4.384   -5.329  1.00 6.69  ? 220  ASN A N   1 
ATOM   1753 C  CA  . ASN A 1 220 ? 20.732  4.338   -4.890  1.00 6.76  ? 220  ASN A CA  1 
ATOM   1754 C  C   . ASN A 1 220 ? 20.531  4.292   -3.366  1.00 6.72  ? 220  ASN A C   1 
ATOM   1755 O  O   . ASN A 1 220 ? 19.449  4.633   -2.890  1.00 7.36  ? 220  ASN A O   1 
ATOM   1756 C  CB  . ASN A 1 220 ? 19.961  3.211   -5.611  1.00 6.74  ? 220  ASN A CB  1 
ATOM   1757 C  CG  . ASN A 1 220 ? 20.604  1.829   -5.506  1.00 6.82  ? 220  ASN A CG  1 
ATOM   1758 O  OD1 . ASN A 1 220 ? 20.364  0.971   -6.393  1.00 7.76  ? 220  ASN A OD1 1 
ATOM   1759 N  ND2 . ASN A 1 220 ? 21.372  1.577   -4.465  1.00 6.04  ? 220  ASN A ND2 1 
ATOM   1760 N  N   . HIS A 1 221 ? 21.554  3.874   -2.622  1.00 6.55  ? 221  HIS A N   1 
ATOM   1761 C  CA  . HIS A 1 221 ? 21.486  3.779   -1.149  1.00 6.61  ? 221  HIS A CA  1 
ATOM   1762 C  C   . HIS A 1 221 ? 22.045  5.026   -0.467  1.00 6.53  ? 221  HIS A C   1 
ATOM   1763 O  O   . HIS A 1 221 ? 21.590  5.405   0.609   1.00 6.80  ? 221  HIS A O   1 
ATOM   1764 C  CB  . HIS A 1 221 ? 22.184  2.511   -0.646  1.00 6.55  ? 221  HIS A CB  1 
ATOM   1765 C  CG  . HIS A 1 221 ? 23.604  2.366   -1.100  1.00 6.64  ? 221  HIS A CG  1 
ATOM   1766 N  ND1 . HIS A 1 221 ? 24.650  3.053   -0.520  1.00 6.86  ? 221  HIS A ND1 1 
ATOM   1767 C  CD2 . HIS A 1 221 ? 24.154  1.547   -2.029  1.00 6.89  ? 221  HIS A CD2 1 
ATOM   1768 C  CE1 . HIS A 1 221 ? 25.777  2.696   -1.108  1.00 6.84  ? 221  HIS A CE1 1 
ATOM   1769 N  NE2 . HIS A 1 221 ? 25.504  1.786   -2.030  1.00 7.06  ? 221  HIS A NE2 1 
ATOM   1770 N  N   . LYS A 1 222 ? 23.022  5.655   -1.121  1.00 6.21  ? 222  LYS A N   1 
ATOM   1771 C  CA  . LYS A 1 222 ? 23.590  6.943   -0.714  1.00 6.12  ? 222  LYS A CA  1 
ATOM   1772 C  C   . LYS A 1 222 ? 24.363  6.904   0.610   1.00 6.02  ? 222  LYS A C   1 
ATOM   1773 O  O   . LYS A 1 222 ? 24.527  7.920   1.272   1.00 5.91  ? 222  LYS A O   1 
ATOM   1774 C  CB  . LYS A 1 222 ? 22.524  8.052   -0.777  1.00 6.26  ? 222  LYS A CB  1 
ATOM   1775 C  CG  . LYS A 1 222 ? 21.864  8.072   -2.156  1.00 6.47  ? 222  LYS A CG  1 
ATOM   1776 C  CD  . LYS A 1 222 ? 21.100  9.336   -2.495  1.00 6.67  ? 222  LYS A CD  1 
ATOM   1777 C  CE  . LYS A 1 222 ? 20.451  9.239   -3.873  1.00 6.78  ? 222  LYS A CE  1 
ATOM   1778 N  NZ  . LYS A 1 222 ? 21.455  9.226   -4.974  1.00 6.96  ? 222  LYS A NZ  1 
ATOM   1779 N  N   . TYR A 1 223 ? 24.936  5.746   0.944   1.00 5.89  ? 223  TYR A N   1 
ATOM   1780 C  CA  . TYR A 1 223 ? 25.897  5.667   2.033   1.00 5.92  ? 223  TYR A CA  1 
ATOM   1781 C  C   . TYR A 1 223 ? 27.282  6.172   1.621   1.00 6.27  ? 223  TYR A C   1 
ATOM   1782 O  O   . TYR A 1 223 ? 28.168  6.260   2.466   1.00 6.58  ? 223  TYR A O   1 
ATOM   1783 C  CB  . TYR A 1 223 ? 25.984  4.229   2.610   1.00 5.88  ? 223  TYR A CB  1 
ATOM   1784 C  CG  . TYR A 1 223 ? 24.796  3.926   3.486   1.00 5.72  ? 223  TYR A CG  1 
ATOM   1785 C  CD1 . TYR A 1 223 ? 24.736  4.420   4.793   1.00 5.67  ? 223  TYR A CD1 1 
ATOM   1786 C  CD2 . TYR A 1 223 ? 23.721  3.160   3.016   1.00 5.63  ? 223  TYR A CD2 1 
ATOM   1787 C  CE1 . TYR A 1 223 ? 23.640  4.184   5.612   1.00 5.66  ? 223  TYR A CE1 1 
ATOM   1788 C  CE2 . TYR A 1 223 ? 22.624  2.922   3.831   1.00 5.60  ? 223  TYR A CE2 1 
ATOM   1789 C  CZ  . TYR A 1 223 ? 22.576  3.450   5.114   1.00 5.57  ? 223  TYR A CZ  1 
ATOM   1790 O  OH  . TYR A 1 223 ? 21.465  3.218   5.909   1.00 5.49  ? 223  TYR A OH  1 
ATOM   1791 N  N   . ASP A 1 224 ? 27.469  6.443   0.326   1.00 6.49  ? 224  ASP A N   1 
ATOM   1792 C  CA  . ASP A 1 224 ? 28.714  6.992   -0.223  1.00 6.84  ? 224  ASP A CA  1 
ATOM   1793 C  C   . ASP A 1 224 ? 28.563  8.483   -0.456  1.00 6.86  ? 224  ASP A C   1 
ATOM   1794 O  O   . ASP A 1 224 ? 28.530  8.961   -1.593  1.00 7.13  ? 224  ASP A O   1 
ATOM   1795 C  CB  . ASP A 1 224 ? 29.109  6.252   -1.507  1.00 6.78  ? 224  ASP A CB  1 
ATOM   1796 C  CG  . ASP A 1 224 ? 28.087  6.356   -2.631  1.00 7.08  ? 224  ASP A CG  1 
ATOM   1797 O  OD1 . ASP A 1 224 ? 26.866  6.405   -2.360  1.00 7.43  ? 224  ASP A OD1 1 
ATOM   1798 O  OD2 . ASP A 1 224 ? 28.527  6.383   -3.799  1.00 7.36  ? 224  ASP A OD2 1 
ATOM   1799 N  N   . THR A 1 225 ? 28.440  9.229   0.637   1.00 6.93  ? 225  THR A N   1 
ATOM   1800 C  CA  . THR A 1 225 ? 28.092  10.658  0.595   1.00 7.23  ? 225  THR A CA  1 
ATOM   1801 C  C   . THR A 1 225 ? 29.053  11.484  -0.258  1.00 7.58  ? 225  THR A C   1 
ATOM   1802 O  O   . THR A 1 225 ? 30.278  11.356  -0.120  1.00 7.32  ? 225  THR A O   1 
ATOM   1803 C  CB  . THR A 1 225 ? 28.099  11.262  2.010   1.00 7.18  ? 225  THR A CB  1 
ATOM   1804 O  OG1 . THR A 1 225 ? 27.332  10.435  2.890   1.00 7.03  ? 225  THR A OG1 1 
ATOM   1805 C  CG2 . THR A 1 225 ? 27.540  12.683  1.999   1.00 7.44  ? 225  THR A CG2 1 
ATOM   1806 N  N   . GLN A 1 226 ? 28.473  12.319  -1.129  1.00 8.12  ? 226  GLN A N   1 
ATOM   1807 C  CA  . GLN A 1 226 ? 29.210  13.321  -1.895  1.00 9.17  ? 226  GLN A CA  1 
ATOM   1808 C  C   . GLN A 1 226 ? 29.023  14.736  -1.350  1.00 9.02  ? 226  GLN A C   1 
ATOM   1809 O  O   . GLN A 1 226 ? 29.950  15.542  -1.455  1.00 9.02  ? 226  GLN A O   1 
ATOM   1810 C  CB  . GLN A 1 226 ? 28.806  13.233  -3.364  1.00 10.25 ? 226  GLN A CB  1 
ATOM   1811 C  CG  . GLN A 1 226 ? 29.554  14.215  -4.261  1.00 11.66 ? 226  GLN A CG  1 
ATOM   1812 C  CD  . GLN A 1 226 ? 29.299  13.998  -5.733  1.00 13.28 ? 226  GLN A CD  1 
ATOM   1813 O  OE1 . GLN A 1 226 ? 30.193  13.549  -6.475  1.00 16.42 ? 226  GLN A OE1 1 
ATOM   1814 N  NE2 . GLN A 1 226 ? 28.114  14.355  -6.181  1.00 14.46 ? 226  GLN A NE2 1 
ATOM   1815 N  N   . ASP A 1 227 ? 27.856  15.072  -0.809  1.00 8.62  ? 227  ASP A N   1 
ATOM   1816 C  CA  . ASP A 1 227 ? 27.639  16.391  -0.208  1.00 9.09  ? 227  ASP A CA  1 
ATOM   1817 C  C   . ASP A 1 227 ? 26.619  16.247  0.910   1.00 8.64  ? 227  ASP A C   1 
ATOM   1818 O  O   . ASP A 1 227 ? 25.424  16.050  0.654   1.00 8.84  ? 227  ASP A O   1 
ATOM   1819 C  CB  . ASP A 1 227 ? 27.170  17.393  -1.273  1.00 9.77  ? 227  ASP A CB  1 
ATOM   1820 C  CG  . ASP A 1 227 ? 27.061  18.816  -0.755  1.00 10.56 ? 227  ASP A CG  1 
ATOM   1821 O  OD1 . ASP A 1 227 ? 27.227  19.049  0.454   1.00 11.11 ? 227  ASP A OD1 1 
ATOM   1822 O  OD2 . ASP A 1 227 ? 26.781  19.716  -1.589  1.00 12.20 ? 227  ASP A OD2 1 
ATOM   1823 N  N   . TYR A 1 228 ? 27.090  16.329  2.151   1.00 8.35  ? 228  TYR A N   1 
ATOM   1824 C  CA  . TYR A 1 228 ? 26.204  16.280  3.316   1.00 8.48  ? 228  TYR A CA  1 
ATOM   1825 C  C   . TYR A 1 228 ? 25.194  17.413  3.385   1.00 8.92  ? 228  TYR A C   1 
ATOM   1826 O  O   . TYR A 1 228 ? 24.195  17.287  4.078   1.00 9.05  ? 228  TYR A O   1 
ATOM   1827 C  CB  . TYR A 1 228 ? 27.007  16.295  4.631   1.00 8.42  ? 228  TYR A CB  1 
ATOM   1828 C  CG  . TYR A 1 228 ? 27.839  15.055  4.869   1.00 8.16  ? 228  TYR A CG  1 
ATOM   1829 C  CD1 . TYR A 1 228 ? 27.271  13.911  5.432   1.00 8.05  ? 228  TYR A CD1 1 
ATOM   1830 C  CD2 . TYR A 1 228 ? 29.190  15.022  4.541   1.00 8.51  ? 228  TYR A CD2 1 
ATOM   1831 C  CE1 . TYR A 1 228 ? 28.028  12.765  5.644   1.00 8.26  ? 228  TYR A CE1 1 
ATOM   1832 C  CE2 . TYR A 1 228 ? 29.954  13.885  4.760   1.00 8.43  ? 228  TYR A CE2 1 
ATOM   1833 C  CZ  . TYR A 1 228 ? 29.366  12.745  5.294   1.00 8.36  ? 228  TYR A CZ  1 
ATOM   1834 O  OH  . TYR A 1 228 ? 30.151  11.628  5.489   1.00 8.72  ? 228  TYR A OH  1 
ATOM   1835 N  N   . MET A 1 229 ? 25.481  18.528  2.708   1.00 9.59  ? 229  MET A N   1 
ATOM   1836 C  CA  . MET A 1 229 ? 24.680  19.736  2.863   1.00 10.95 ? 229  MET A CA  1 
ATOM   1837 C  C   . MET A 1 229 ? 23.552  19.871  1.848   1.00 10.59 ? 229  MET A C   1 
ATOM   1838 O  O   . MET A 1 229 ? 22.781  20.834  1.935   1.00 11.13 ? 229  MET A O   1 
ATOM   1839 C  CB  . MET A 1 229 ? 25.611  20.960  2.793   1.00 12.73 ? 229  MET A CB  1 
ATOM   1840 C  CG  . MET A 1 229 ? 26.758  20.910  3.798   1.00 14.75 ? 229  MET A CG  1 
ATOM   1841 S  SD  . MET A 1 229 ? 26.222  20.688  5.499   1.00 19.88 ? 229  MET A SD  1 
ATOM   1842 C  CE  . MET A 1 229 ? 25.521  22.300  5.746   1.00 20.75 ? 229  MET A CE  1 
ATOM   1843 N  N   . ALA A 1 230 ? 23.446  18.922  0.912   1.00 9.80  ? 230  ALA A N   1 
ATOM   1844 C  CA  . ALA A 1 230 ? 22.438  18.970  -0.137  1.00 9.38  ? 230  ALA A CA  1 
ATOM   1845 C  C   . ALA A 1 230 ? 21.668  17.676  -0.154  1.00 8.78  ? 230  ALA A C   1 
ATOM   1846 O  O   . ALA A 1 230 ? 22.257  16.606  -0.225  1.00 8.64  ? 230  ALA A O   1 
ATOM   1847 C  CB  . ALA A 1 230 ? 23.082  19.187  -1.491  1.00 9.82  ? 230  ALA A CB  1 
ATOM   1848 N  N   . VAL A 1 231 ? 20.349  17.788  -0.130  1.00 8.39  ? 231  VAL A N   1 
ATOM   1849 C  CA  . VAL A 1 231 ? 19.488  16.662  -0.464  1.00 8.35  ? 231  VAL A CA  1 
ATOM   1850 C  C   . VAL A 1 231 ? 19.832  16.203  -1.881  1.00 8.21  ? 231  VAL A C   1 
ATOM   1851 O  O   . VAL A 1 231 ? 20.049  17.006  -2.790  1.00 8.53  ? 231  VAL A O   1 
ATOM   1852 C  CB  . VAL A 1 231 ? 18.001  17.058  -0.351  1.00 8.44  ? 231  VAL A CB  1 
ATOM   1853 C  CG1 . VAL A 1 231 ? 17.089  15.966  -0.891  1.00 8.61  ? 231  VAL A CG1 1 
ATOM   1854 C  CG2 . VAL A 1 231 ? 17.640  17.350  1.094   1.00 8.47  ? 231  VAL A CG2 1 
ATOM   1855 N  N   . ASP A 1 232 ? 19.918  14.902  -2.089  1.00 7.96  ? 232  ASP A N   1 
ATOM   1856 C  CA  . ASP A 1 232 ? 20.211  14.414  -3.422  1.00 7.96  ? 232  ASP A CA  1 
ATOM   1857 C  C   . ASP A 1 232 ? 19.089  14.833  -4.375  1.00 8.04  ? 232  ASP A C   1 
ATOM   1858 O  O   . ASP A 1 232 ? 17.927  14.628  -4.063  1.00 7.73  ? 232  ASP A O   1 
ATOM   1859 C  CB  . ASP A 1 232 ? 20.353  12.902  -3.436  1.00 8.05  ? 232  ASP A CB  1 
ATOM   1860 C  CG  . ASP A 1 232 ? 20.890  12.413  -4.738  1.00 7.94  ? 232  ASP A CG  1 
ATOM   1861 O  OD1 . ASP A 1 232 ? 20.113  12.384  -5.720  1.00 8.51  ? 232  ASP A OD1 1 
ATOM   1862 O  OD2 . ASP A 1 232 ? 22.086  12.058  -4.813  1.00 7.96  ? 232  ASP A OD2 1 
ATOM   1863 N  N   . PRO A 1 233 ? 19.434  15.407  -5.544  1.00 8.23  ? 233  PRO A N   1 
ATOM   1864 C  CA  . PRO A 1 233 ? 18.376  15.866  -6.454  1.00 8.37  ? 233  PRO A CA  1 
ATOM   1865 C  C   . PRO A 1 233 ? 17.374  14.801  -6.878  1.00 8.27  ? 233  PRO A C   1 
ATOM   1866 O  O   . PRO A 1 233 ? 16.246  15.154  -7.192  1.00 8.47  ? 233  PRO A O   1 
ATOM   1867 C  CB  . PRO A 1 233 ? 19.151  16.422  -7.646  1.00 8.58  ? 233  PRO A CB  1 
ATOM   1868 C  CG  . PRO A 1 233 ? 20.444  16.860  -7.067  1.00 8.86  ? 233  PRO A CG  1 
ATOM   1869 C  CD  . PRO A 1 233 ? 20.763  15.862  -5.987  1.00 8.56  ? 233  PRO A CD  1 
ATOM   1870 N  N   . ALA A 1 234 ? 17.755  13.521  -6.882  1.00 7.98  ? 234  ALA A N   1 
ATOM   1871 C  CA  . ALA A 1 234 ? 16.772  12.479  -7.172  1.00 8.02  ? 234  ALA A CA  1 
ATOM   1872 C  C   . ALA A 1 234 ? 15.648  12.470  -6.152  1.00 7.88  ? 234  ALA A C   1 
ATOM   1873 O  O   . ALA A 1 234 ? 14.493  12.141  -6.483  1.00 7.56  ? 234  ALA A O   1 
ATOM   1874 C  CB  . ALA A 1 234 ? 17.434  11.127  -7.192  1.00 8.03  ? 234  ALA A CB  1 
ATOM   1875 N  N   . PHE A 1 235 ? 15.967  12.829  -4.912  1.00 7.81  ? 235  PHE A N   1 
ATOM   1876 C  CA  . PHE A 1 235 ? 14.983  12.797  -3.847  1.00 7.89  ? 235  PHE A CA  1 
ATOM   1877 C  C   . PHE A 1 235 ? 14.237  14.118  -3.635  1.00 8.54  ? 235  PHE A C   1 
ATOM   1878 O  O   . PHE A 1 235 ? 13.172  14.146  -3.010  1.00 8.40  ? 235  PHE A O   1 
ATOM   1879 C  CB  . PHE A 1 235 ? 15.616  12.348  -2.531  1.00 7.59  ? 235  PHE A CB  1 
ATOM   1880 C  CG  . PHE A 1 235 ? 16.201  10.951  -2.543  1.00 7.43  ? 235  PHE A CG  1 
ATOM   1881 C  CD1 . PHE A 1 235 ? 15.863  10.001  -3.517  1.00 7.45  ? 235  PHE A CD1 1 
ATOM   1882 C  CD2 . PHE A 1 235 ? 17.076  10.579  -1.539  1.00 7.28  ? 235  PHE A CD2 1 
ATOM   1883 C  CE1 . PHE A 1 235 ? 16.406  8.728   -3.473  1.00 7.43  ? 235  PHE A CE1 1 
ATOM   1884 C  CE2 . PHE A 1 235 ? 17.612  9.312   -1.497  1.00 7.45  ? 235  PHE A CE2 1 
ATOM   1885 C  CZ  . PHE A 1 235 ? 17.291  8.397   -2.470  1.00 7.30  ? 235  PHE A CZ  1 
ATOM   1886 N  N   . GLY A 1 236 ? 14.795  15.217  -4.142  1.00 9.21  ? 236  GLY A N   1 
ATOM   1887 C  CA  . GLY A 1 236 ? 14.154  16.530  -4.017  1.00 10.03 ? 236  GLY A CA  1 
ATOM   1888 C  C   . GLY A 1 236 ? 15.241  17.571  -3.843  1.00 10.31 ? 236  GLY A C   1 
ATOM   1889 O  O   . GLY A 1 236 ? 16.370  17.350  -4.245  1.00 11.90 ? 236  GLY A O   1 
ATOM   1890 N  N   . ASP A 1 237 ? 14.913  18.686  -3.206  1.00 11.06 ? 237  ASP A N   1 
ATOM   1891 C  CA  . ASP A 1 237 ? 15.924  19.655  -2.818  1.00 11.58 ? 237  ASP A CA  1 
ATOM   1892 C  C   . ASP A 1 237 ? 15.749  19.959  -1.341  1.00 10.56 ? 237  ASP A C   1 
ATOM   1893 O  O   . ASP A 1 237 ? 14.887  19.373  -0.669  1.00 9.46  ? 237  ASP A O   1 
ATOM   1894 C  CB  . ASP A 1 237 ? 15.879  20.898  -3.721  1.00 13.13 ? 237  ASP A CB  1 
ATOM   1895 C  CG  . ASP A 1 237 ? 14.564  21.647  -3.659  1.00 14.98 ? 237  ASP A CG  1 
ATOM   1896 O  OD1 . ASP A 1 237 ? 13.774  21.448  -2.731  1.00 15.71 ? 237  ASP A OD1 1 
ATOM   1897 O  OD2 . ASP A 1 237 ? 14.328  22.493  -4.560  1.00 19.45 ? 237  ASP A OD2 1 
ATOM   1898 N  N   . ASN A 1 238 ? 16.567  20.862  -0.814  1.00 10.30 ? 238  ASN A N   1 
ATOM   1899 C  CA  . ASN A 1 238 ? 16.492  21.152  0.609   1.00 10.49 ? 238  ASN A CA  1 
ATOM   1900 C  C   . ASN A 1 238 ? 15.159  21.768  1.019   1.00 10.28 ? 238  ASN A C   1 
ATOM   1901 O  O   . ASN A 1 238 ? 14.703  21.583  2.136   1.00 10.00 ? 238  ASN A O   1 
ATOM   1902 C  CB  . ASN A 1 238 ? 17.671  21.997  1.051   1.00 11.05 ? 238  ASN A CB  1 
ATOM   1903 C  CG  . ASN A 1 238 ? 18.940  21.184  1.129   1.00 11.39 ? 238  ASN A CG  1 
ATOM   1904 O  OD1 . ASN A 1 238 ? 19.274  20.448  0.200   1.00 11.88 ? 238  ASN A OD1 1 
ATOM   1905 N  ND2 . ASN A 1 238 ? 19.649  21.298  2.246   1.00 12.27 ? 238  ASN A ND2 1 
ATOM   1906 N  N   . SER A 1 239 ? 14.522  22.488  0.097   1.00 10.93 ? 239  SER A N   1 
ATOM   1907 C  CA  . SER A 1 239 ? 13.194  23.012  0.359   1.00 10.92 ? 239  SER A CA  1 
ATOM   1908 C  C   . SER A 1 239 ? 12.150  21.898  0.453   1.00 10.36 ? 239  SER A C   1 
ATOM   1909 O  O   . SER A 1 239 ? 11.254  21.965  1.295   1.00 10.29 ? 239  SER A O   1 
ATOM   1910 C  CB  . SER A 1 239 ? 12.792  24.029  -0.716  1.00 11.83 ? 239  SER A CB  1 
ATOM   1911 O  OG  . SER A 1 239 ? 13.669  25.141  -0.649  1.00 13.93 ? 239  SER A OG  1 
ATOM   1912 N  N   . THR A 1 240 ? 12.280  20.863  -0.379  1.00 10.46 ? 240  THR A N   1 
ATOM   1913 C  CA  . THR A 1 240 ? 11.381  19.699  -0.255  1.00 10.46 ? 240  THR A CA  1 
ATOM   1914 C  C   . THR A 1 240 ? 11.533  19.057  1.123   1.00 9.62  ? 240  THR A C   1 
ATOM   1915 O  O   . THR A 1 240 ? 10.542  18.718  1.771   1.00 8.97  ? 240  THR A O   1 
ATOM   1916 C  CB  . THR A 1 240 ? 11.654  18.612  -1.297  1.00 11.45 ? 240  THR A CB  1 
ATOM   1917 O  OG1 . THR A 1 240 ? 11.883  19.197  -2.584  1.00 13.79 ? 240  THR A OG1 1 
ATOM   1918 C  CG2 . THR A 1 240 ? 10.491  17.641  -1.370  1.00 11.33 ? 240  THR A CG2 1 
ATOM   1919 N  N   . LEU A 1 241 ? 12.773  18.936  1.585   1.00 9.21  ? 241  LEU A N   1 
ATOM   1920 C  CA  . LEU A 1 241 ? 13.012  18.388  2.921   1.00 9.27  ? 241  LEU A CA  1 
ATOM   1921 C  C   . LEU A 1 241 ? 12.349  19.226  4.020   1.00 9.66  ? 241  LEU A C   1 
ATOM   1922 O  O   . LEU A 1 241 ? 11.701  18.684  4.914   1.00 9.14  ? 241  LEU A O   1 
ATOM   1923 C  CB  . LEU A 1 241 ? 14.510  18.227  3.178   1.00 8.97  ? 241  LEU A CB  1 
ATOM   1924 C  CG  . LEU A 1 241 ? 14.911  17.761  4.584   1.00 8.87  ? 241  LEU A CG  1 
ATOM   1925 C  CD1 . LEU A 1 241 ? 14.335  16.382  4.925   1.00 8.78  ? 241  LEU A CD1 1 
ATOM   1926 C  CD2 . LEU A 1 241 ? 16.417  17.766  4.741   1.00 9.04  ? 241  LEU A CD2 1 
ATOM   1927 N  N   . GLN A 1 242 ? 12.479  20.550  3.927   1.00 10.46 ? 242  GLN A N   1 
ATOM   1928 C  CA  . GLN A 1 242 ? 11.843  21.439  4.901   1.00 11.35 ? 242  GLN A CA  1 
ATOM   1929 C  C   . GLN A 1 242 ? 10.329  21.262  4.934   1.00 11.19 ? 242  GLN A C   1 
ATOM   1930 O  O   . GLN A 1 242 ? 9.717   21.170  6.006   1.00 11.13 ? 242  GLN A O   1 
ATOM   1931 C  CB  . GLN A 1 242 ? 12.211  22.898  4.605   1.00 12.73 ? 242  GLN A CB  1 
ATOM   1932 C  CG  . GLN A 1 242 ? 13.683  23.189  4.855   1.00 13.97 ? 242  GLN A CG  1 
ATOM   1933 C  CD  . GLN A 1 242 ? 14.137  24.535  4.334   1.00 15.81 ? 242  GLN A CD  1 
ATOM   1934 O  OE1 . GLN A 1 242 ? 13.405  25.524  4.418   1.00 19.44 ? 242  GLN A OE1 1 
ATOM   1935 N  NE2 . GLN A 1 242 ? 15.341  24.578  3.794   1.00 16.93 ? 242  GLN A NE2 1 
ATOM   1936 N  N   . THR A 1 243 ? 9.732   21.186  3.751   1.00 11.19 ? 243  THR A N   1 
ATOM   1937 C  CA  . THR A 1 243 ? 8.289   20.978  3.644   1.00 11.40 ? 243  THR A CA  1 
ATOM   1938 C  C   . THR A 1 243 ? 7.888   19.623  4.230   1.00 10.64 ? 243  THR A C   1 
ATOM   1939 O  O   . THR A 1 243 ? 6.905   19.509  4.950   1.00 10.65 ? 243  THR A O   1 
ATOM   1940 C  CB  . THR A 1 243 ? 7.841   21.075  2.170   1.00 13.00 ? 243  THR A CB  1 
ATOM   1941 O  OG1 . THR A 1 243 ? 8.054   22.414  1.718   1.00 15.35 ? 243  THR A OG1 1 
ATOM   1942 C  CG2 . THR A 1 243 ? 6.377   20.737  1.971   1.00 13.65 ? 243  THR A CG2 1 
ATOM   1943 N  N   . LEU A 1 244 ? 8.651   18.587  3.907   1.00 9.73  ? 244  LEU A N   1 
ATOM   1944 C  CA  . LEU A 1 244 ? 8.377   17.259  4.474   1.00 9.37  ? 244  LEU A CA  1 
ATOM   1945 C  C   . LEU A 1 244 ? 8.446   17.271  6.001   1.00 8.85  ? 244  LEU A C   1 
ATOM   1946 O  O   . LEU A 1 244 ? 7.572   16.720  6.674   1.00 8.63  ? 244  LEU A O   1 
ATOM   1947 C  CB  . LEU A 1 244 ? 9.360   16.225  3.916   1.00 9.14  ? 244  LEU A CB  1 
ATOM   1948 C  CG  . LEU A 1 244 ? 9.328   14.837  4.570   1.00 9.06  ? 244  LEU A CG  1 
ATOM   1949 C  CD1 . LEU A 1 244 ? 7.979   14.174  4.382   1.00 9.09  ? 244  LEU A CD1 1 
ATOM   1950 C  CD2 . LEU A 1 244 ? 10.418  13.946  4.009   1.00 9.27  ? 244  LEU A CD2 1 
ATOM   1951 N  N   . ILE A 1 245 ? 9.483   17.913  6.544   1.00 9.09  ? 245  ILE A N   1 
ATOM   1952 C  CA  . ILE A 1 245 ? 9.634   17.981  8.000   1.00 9.36  ? 245  ILE A CA  1 
ATOM   1953 C  C   . ILE A 1 245 ? 8.449   18.693  8.648   1.00 9.77  ? 245  ILE A C   1 
ATOM   1954 O  O   . ILE A 1 245 ? 7.908   18.222  9.648   1.00 10.02 ? 245  ILE A O   1 
ATOM   1955 C  CB  . ILE A 1 245 ? 10.940  18.666  8.427   1.00 9.10  ? 245  ILE A CB  1 
ATOM   1956 C  CG1 . ILE A 1 245 ? 12.145  17.832  7.993   1.00 8.97  ? 245  ILE A CG1 1 
ATOM   1957 C  CG2 . ILE A 1 245 ? 10.970  18.845  9.935   1.00 9.14  ? 245  ILE A CG2 1 
ATOM   1958 C  CD1 . ILE A 1 245 ? 13.433  18.619  7.930   1.00 8.92  ? 245  ILE A CD1 1 
ATOM   1959 N  N   . ASN A 1 246 ? 8.030   19.818  8.060   1.00 10.35 ? 246  ASN A N   1 
ATOM   1960 C  CA  A ASN A 1 246 ? 6.923   20.533  8.647   0.50 10.50 ? 246  ASN A CA  1 
ATOM   1961 C  CA  B ASN A 1 246 ? 6.842   20.579  8.509   0.50 10.53 ? 246  ASN A CA  1 
ATOM   1962 C  C   . ASN A 1 246 ? 5.645   19.666  8.576   1.00 10.31 ? 246  ASN A C   1 
ATOM   1963 O  O   . ASN A 1 246 ? 4.896   19.649  9.532   1.00 10.37 ? 246  ASN A O   1 
ATOM   1964 C  CB  A ASN A 1 246 ? 6.801   21.931  8.037   0.50 10.89 ? 246  ASN A CB  1 
ATOM   1965 C  CB  B ASN A 1 246 ? 6.502   21.709  7.519   0.50 10.97 ? 246  ASN A CB  1 
ATOM   1966 C  CG  A ASN A 1 246 ? 8.051   22.775  8.271   0.50 11.13 ? 246  ASN A CG  1 
ATOM   1967 C  CG  B ASN A 1 246 ? 5.192   22.430  7.861   0.50 11.31 ? 246  ASN A CG  1 
ATOM   1968 O  OD1 A ASN A 1 246 ? 8.800   22.565  9.239   0.50 11.60 ? 246  ASN A OD1 1 
ATOM   1969 O  OD1 B ASN A 1 246 ? 5.181   23.331  8.694   0.50 12.14 ? 246  ASN A OD1 1 
ATOM   1970 N  ND2 A ASN A 1 246 ? 8.295   23.716  7.378   0.50 11.22 ? 246  ASN A ND2 1 
ATOM   1971 N  ND2 B ASN A 1 246 ? 4.094   22.043  7.209   0.50 11.13 ? 246  ASN A ND2 1 
ATOM   1972 N  N   . ASP A 1 247 ? 5.443   18.913  7.498   1.00 10.01 ? 247  ASP A N   1 
ATOM   1973 C  CA  . ASP A 1 247 ? 4.261   18.052  7.418   1.00 10.25 ? 247  ASP A CA  1 
ATOM   1974 C  C   . ASP A 1 247 ? 4.349   16.854  8.364   1.00 9.83  ? 247  ASP A C   1 
ATOM   1975 O  O   . ASP A 1 247 ? 3.330   16.394  8.866   1.00 10.18 ? 247  ASP A O   1 
ATOM   1976 C  CB  . ASP A 1 247 ? 4.008   17.573  5.982   1.00 10.77 ? 247  ASP A CB  1 
ATOM   1977 C  CG  . ASP A 1 247 ? 3.606   18.699  5.039   1.00 11.25 ? 247  ASP A CG  1 
ATOM   1978 O  OD1 . ASP A 1 247 ? 3.164   19.764  5.507   1.00 12.02 ? 247  ASP A OD1 1 
ATOM   1979 O  OD2 . ASP A 1 247 ? 3.731   18.520  3.814   1.00 11.63 ? 247  ASP A OD2 1 
ATOM   1980 N  N   . ILE A 1 248 ? 5.561   16.340  8.584   1.00 9.34  ? 248  ILE A N   1 
ATOM   1981 C  CA  . ILE A 1 248 ? 5.750   15.305  9.607   1.00 9.18  ? 248  ILE A CA  1 
ATOM   1982 C  C   . ILE A 1 248 ? 5.408   15.843  11.003  1.00 9.27  ? 248  ILE A C   1 
ATOM   1983 O  O   . ILE A 1 248 ? 4.713   15.190  11.784  1.00 9.22  ? 248  ILE A O   1 
ATOM   1984 C  CB  . ILE A 1 248 ? 7.193   14.751  9.591   1.00 8.71  ? 248  ILE A CB  1 
ATOM   1985 C  CG1 . ILE A 1 248 ? 7.433   13.922  8.329   1.00 8.51  ? 248  ILE A CG1 1 
ATOM   1986 C  CG2 . ILE A 1 248 ? 7.479   13.902  10.830  1.00 8.61  ? 248  ILE A CG2 1 
ATOM   1987 C  CD1 . ILE A 1 248 ? 8.899   13.595  8.070   1.00 8.53  ? 248  ILE A CD1 1 
ATOM   1988 N  N   . HIS A 1 249 ? 5.907   17.035  11.317  1.00 9.48  ? 249  HIS A N   1 
ATOM   1989 C  CA  . HIS A 1 249 ? 5.649   17.652  12.616  1.00 10.11 ? 249  HIS A CA  1 
ATOM   1990 C  C   . HIS A 1 249 ? 4.194   18.061  12.872  1.00 11.42 ? 249  HIS A C   1 
ATOM   1991 O  O   . HIS A 1 249 ? 3.769   18.146  14.028  1.00 13.01 ? 249  HIS A O   1 
ATOM   1992 C  CB  . HIS A 1 249 ? 6.556   18.871  12.801  1.00 9.76  ? 249  HIS A CB  1 
ATOM   1993 C  CG  . HIS A 1 249 ? 7.993   18.525  13.027  1.00 9.34  ? 249  HIS A CG  1 
ATOM   1994 N  ND1 . HIS A 1 249 ? 9.004   19.453  12.935  1.00 9.51  ? 249  HIS A ND1 1 
ATOM   1995 C  CD2 . HIS A 1 249 ? 8.589   17.350  13.349  1.00 9.43  ? 249  HIS A CD2 1 
ATOM   1996 C  CE1 . HIS A 1 249 ? 10.160  18.873  13.208  1.00 9.35  ? 249  HIS A CE1 1 
ATOM   1997 N  NE2 . HIS A 1 249 ? 9.934   17.595  13.462  1.00 9.21  ? 249  HIS A NE2 1 
ATOM   1998 N  N   . SER A 1 250 ? 3.441   18.307  11.804  1.00 13.14 ? 250  SER A N   1 
ATOM   1999 C  CA  . SER A 1 250 ? 2.043   18.748  11.921  1.00 14.82 ? 250  SER A CA  1 
ATOM   2000 C  C   . SER A 1 250 ? 1.204   17.810  12.790  1.00 17.53 ? 250  SER A C   1 
ATOM   2001 O  O   . SER A 1 250 ? 1.311   16.576  12.650  1.00 16.78 ? 250  SER A O   1 
ATOM   2002 C  CB  . SER A 1 250 ? 1.424   18.827  10.530  1.00 15.21 ? 250  SER A CB  1 
ATOM   2003 O  OG  . SER A 1 250 ? 0.058   19.217  10.583  1.00 16.48 ? 250  SER A OG  1 
ATOM   2004 N  N   . THR A 1 251 ? 0.391   18.406  13.676  1.00 20.48 ? 251  THR A N   1 
ATOM   2005 C  CA  . THR A 1 251 ? -0.652  17.688  14.439  1.00 22.75 ? 251  THR A CA  1 
ATOM   2006 C  C   . THR A 1 251 ? -2.014  17.771  13.762  1.00 24.38 ? 251  THR A C   1 
ATOM   2007 O  O   . THR A 1 251 ? -2.987  17.200  14.262  1.00 25.46 ? 251  THR A O   1 
ATOM   2008 C  CB  . THR A 1 251 ? -0.822  18.221  15.886  1.00 23.28 ? 251  THR A CB  1 
ATOM   2009 O  OG1 . THR A 1 251 ? -1.148  19.620  15.869  1.00 24.75 ? 251  THR A OG1 1 
ATOM   2010 C  CG2 . THR A 1 251 ? 0.416   18.005  16.704  1.00 23.78 ? 251  THR A CG2 1 
ATOM   2011 N  N   . ALA A 1 252 ? -2.092  18.486  12.638  1.00 25.97 ? 252  ALA A N   1 
ATOM   2012 C  CA  . ALA A 1 252 ? -3.348  18.672  11.909  1.00 26.48 ? 252  ALA A CA  1 
ATOM   2013 C  C   . ALA A 1 252 ? -3.662  17.523  10.940  1.00 26.75 ? 252  ALA A C   1 
ATOM   2014 O  O   . ALA A 1 252 ? -4.811  17.395  10.500  1.00 28.20 ? 252  ALA A O   1 
ATOM   2015 C  CB  . ALA A 1 252 ? -3.314  19.998  11.156  1.00 26.72 ? 252  ALA A CB  1 
ATOM   2016 N  N   . ASN A 1 253 ? -2.660  16.688  10.637  1.00 26.31 ? 253  ASN A N   1 
ATOM   2017 C  CA  . ASN A 1 253 ? -2.746  15.622  9.605   1.00 24.28 ? 253  ASN A CA  1 
ATOM   2018 C  C   . ASN A 1 253 ? -2.503  14.205  10.166  1.00 23.83 ? 253  ASN A C   1 
ATOM   2019 O  O   . ASN A 1 253 ? -2.090  13.292  9.444   1.00 24.19 ? 253  ASN A O   1 
ATOM   2020 C  CB  . ASN A 1 253 ? -1.781  15.923  8.436   1.00 24.13 ? 253  ASN A CB  1 
ATOM   2021 C  CG  . ASN A 1 253 ? -0.305  15.684  8.783   1.00 24.94 ? 253  ASN A CG  1 
ATOM   2022 O  OD1 . ASN A 1 253 ? 0.543   15.526  7.894   1.00 26.00 ? 253  ASN A OD1 1 
ATOM   2023 N  ND2 . ASN A 1 253 ? -0.001  15.648  10.065  1.00 21.96 ? 253  ASN A ND2 1 
ATOM   2024 N  N   . GLY A 1 254 ? -2.796  14.027  11.449  1.00 23.07 ? 254  GLY A N   1 
ATOM   2025 C  CA  . GLY A 1 254 ? -2.423  12.823  12.181  1.00 20.79 ? 254  GLY A CA  1 
ATOM   2026 C  C   . GLY A 1 254 ? -1.687  13.232  13.444  1.00 18.69 ? 254  GLY A C   1 
ATOM   2027 O  O   . GLY A 1 254 ? -1.556  14.429  13.736  1.00 19.17 ? 254  GLY A O   1 
ATOM   2028 N  N   . PRO A 1 255 ? -1.195  12.250  14.212  1.00 16.81 ? 255  PRO A N   1 
ATOM   2029 C  CA  . PRO A 1 255 ? -0.421  12.607  15.391  1.00 15.95 ? 255  PRO A CA  1 
ATOM   2030 C  C   . PRO A 1 255 ? 0.829   13.404  15.017  1.00 14.57 ? 255  PRO A C   1 
ATOM   2031 O  O   . PRO A 1 255 ? 1.360   13.259  13.905  1.00 13.75 ? 255  PRO A O   1 
ATOM   2032 C  CB  . PRO A 1 255 ? -0.033  11.252  15.992  1.00 16.54 ? 255  PRO A CB  1 
ATOM   2033 C  CG  . PRO A 1 255 ? -0.151  10.289  14.864  1.00 16.75 ? 255  PRO A CG  1 
ATOM   2034 C  CD  . PRO A 1 255 ? -1.307  10.793  14.055  1.00 17.18 ? 255  PRO A CD  1 
ATOM   2035 N  N   . LYS A 1 256 ? 1.282   14.242  15.935  1.00 13.51 ? 256  LYS A N   1 
ATOM   2036 C  CA  . LYS A 1 256 ? 2.571   14.897  15.808  1.00 13.24 ? 256  LYS A CA  1 
ATOM   2037 C  C   . LYS A 1 256 ? 3.633   13.856  15.491  1.00 11.52 ? 256  LYS A C   1 
ATOM   2038 O  O   . LYS A 1 256 ? 3.701   12.829  16.156  1.00 11.58 ? 256  LYS A O   1 
ATOM   2039 C  CB  . LYS A 1 256 ? 2.964   15.575  17.111  1.00 14.70 ? 256  LYS A CB  1 
ATOM   2040 C  CG  . LYS A 1 256 ? 4.148   16.504  16.950  1.00 16.40 ? 256  LYS A CG  1 
ATOM   2041 C  CD  . LYS A 1 256 ? 5.215   16.183  17.961  1.00 17.76 ? 256  LYS A CD  1 
ATOM   2042 C  CE  . LYS A 1 256 ? 6.428   17.091  17.836  1.00 17.91 ? 256  LYS A CE  1 
ATOM   2043 N  NZ  . LYS A 1 256 ? 6.985   17.137  16.455  1.00 17.45 ? 256  LYS A NZ  1 
ATOM   2044 N  N   . GLY A 1 257 ? 4.467   14.142  14.499  1.00 10.02 ? 257  GLY A N   1 
ATOM   2045 C  CA  . GLY A 1 257 ? 5.492   13.189  14.065  1.00 9.24  ? 257  GLY A CA  1 
ATOM   2046 C  C   . GLY A 1 257 ? 6.892   13.681  14.313  1.00 8.81  ? 257  GLY A C   1 
ATOM   2047 O  O   . GLY A 1 257 ? 7.122   14.852  14.601  1.00 8.55  ? 257  GLY A O   1 
ATOM   2048 N  N   . TYR A 1 258 ? 7.836   12.763  14.123  1.00 7.91  ? 258  TYR A N   1 
ATOM   2049 C  CA  . TYR A 1 258 ? 9.257   12.986  14.344  1.00 7.71  ? 258  TYR A CA  1 
ATOM   2050 C  C   . TYR A 1 258 ? 10.017  12.411  13.162  1.00 7.33  ? 258  TYR A C   1 
ATOM   2051 O  O   . TYR A 1 258 ? 9.598   11.391  12.598  1.00 7.13  ? 258  TYR A O   1 
ATOM   2052 C  CB  . TYR A 1 258 ? 9.709   12.296  15.642  1.00 7.78  ? 258  TYR A CB  1 
ATOM   2053 C  CG  . TYR A 1 258 ? 8.964   12.803  16.855  1.00 8.02  ? 258  TYR A CG  1 
ATOM   2054 C  CD1 . TYR A 1 258 ? 7.742   12.248  17.231  1.00 8.09  ? 258  TYR A CD1 1 
ATOM   2055 C  CD2 . TYR A 1 258 ? 9.457   13.869  17.605  1.00 8.46  ? 258  TYR A CD2 1 
ATOM   2056 C  CE1 . TYR A 1 258 ? 7.039   12.738  18.331  1.00 8.50  ? 258  TYR A CE1 1 
ATOM   2057 C  CE2 . TYR A 1 258 ? 8.756   14.346  18.705  1.00 8.82  ? 258  TYR A CE2 1 
ATOM   2058 C  CZ  . TYR A 1 258 ? 7.561   13.780  19.060  1.00 8.97  ? 258  TYR A CZ  1 
ATOM   2059 O  OH  . TYR A 1 258 ? 6.879   14.267  20.148  1.00 10.46 ? 258  TYR A OH  1 
ATOM   2060 N  N   . LEU A 1 259 ? 11.128  13.043  12.798  1.00 6.93  ? 259  LEU A N   1 
ATOM   2061 C  CA  . LEU A 1 259 ? 11.990  12.569  11.723  1.00 6.78  ? 259  LEU A CA  1 
ATOM   2062 C  C   . LEU A 1 259 ? 13.403  12.305  12.227  1.00 6.59  ? 259  LEU A C   1 
ATOM   2063 O  O   . LEU A 1 259 ? 14.057  13.191  12.797  1.00 6.64  ? 259  LEU A O   1 
ATOM   2064 C  CB  . LEU A 1 259 ? 12.047  13.588  10.592  1.00 6.90  ? 259  LEU A CB  1 
ATOM   2065 C  CG  . LEU A 1 259 ? 12.907  13.187  9.394   1.00 6.97  ? 259  LEU A CG  1 
ATOM   2066 C  CD1 . LEU A 1 259 ? 12.405  11.922  8.700   1.00 7.12  ? 259  LEU A CD1 1 
ATOM   2067 C  CD2 . LEU A 1 259 ? 12.957  14.326  8.388   1.00 7.07  ? 259  LEU A CD2 1 
ATOM   2068 N  N   . ILE A 1 260 ? 13.878  11.088  11.969  1.00 6.30  ? 260  ILE A N   1 
ATOM   2069 C  CA  . ILE A 1 260 ? 15.262  10.683  12.228  1.00 6.24  ? 260  ILE A CA  1 
ATOM   2070 C  C   . ILE A 1 260 ? 15.971  10.451  10.900  1.00 6.05  ? 260  ILE A C   1 
ATOM   2071 O  O   . ILE A 1 260 ? 15.478  9.702   10.040  1.00 6.13  ? 260  ILE A O   1 
ATOM   2072 C  CB  . ILE A 1 260 ? 15.301  9.413   13.087  1.00 6.23  ? 260  ILE A CB  1 
ATOM   2073 C  CG1 . ILE A 1 260 ? 14.602  9.655   14.426  1.00 6.34  ? 260  ILE A CG1 1 
ATOM   2074 C  CG2 . ILE A 1 260 ? 16.732  8.922   13.317  1.00 6.21  ? 260  ILE A CG2 1 
ATOM   2075 C  CD1 . ILE A 1 260 ? 14.450  8.416   15.273  1.00 6.50  ? 260  ILE A CD1 1 
ATOM   2076 N  N   . LEU A 1 261 ? 17.106  11.115  10.716  1.00 5.85  ? 261  LEU A N   1 
ATOM   2077 C  CA  . LEU A 1 261 ? 17.924  10.959  9.507   1.00 6.05  ? 261  LEU A CA  1 
ATOM   2078 C  C   . LEU A 1 261 ? 19.086  10.014  9.749   1.00 5.85  ? 261  LEU A C   1 
ATOM   2079 O  O   . LEU A 1 261 ? 19.568  9.838   10.878  1.00 5.88  ? 261  LEU A O   1 
ATOM   2080 C  CB  . LEU A 1 261 ? 18.475  12.315  9.032   1.00 6.38  ? 261  LEU A CB  1 
ATOM   2081 C  CG  . LEU A 1 261 ? 17.455  13.385  8.629   1.00 6.75  ? 261  LEU A CG  1 
ATOM   2082 C  CD1 . LEU A 1 261 ? 18.185  14.624  8.124   1.00 7.14  ? 261  LEU A CD1 1 
ATOM   2083 C  CD2 . LEU A 1 261 ? 16.472  12.876  7.593   1.00 6.93  ? 261  LEU A CD2 1 
ATOM   2084 N  N   . ASP A 1 262 ? 19.543  9.402   8.663   1.00 5.82  ? 262  ASP A N   1 
ATOM   2085 C  CA  . ASP A 1 262 ? 20.691  8.514   8.689   1.00 5.94  ? 262  ASP A CA  1 
ATOM   2086 C  C   . ASP A 1 262 ? 21.944  9.389   8.564   1.00 5.82  ? 262  ASP A C   1 
ATOM   2087 O  O   . ASP A 1 262 ? 22.123  10.076  7.557   1.00 5.83  ? 262  ASP A O   1 
ATOM   2088 C  CB  . ASP A 1 262 ? 20.581  7.488   7.557   1.00 6.03  ? 262  ASP A CB  1 
ATOM   2089 C  CG  . ASP A 1 262 ? 21.265  6.171   7.882   1.00 6.03  ? 262  ASP A CG  1 
ATOM   2090 O  OD1 . ASP A 1 262 ? 22.383  6.179   8.436   1.00 6.10  ? 262  ASP A OD1 1 
ATOM   2091 O  OD2 . ASP A 1 262 ? 20.668  5.116   7.546   1.00 6.28  ? 262  ASP A OD2 1 
ATOM   2092 N  N   . GLY A 1 263 ? 22.767  9.373   9.604   1.00 5.91  ? 263  GLY A N   1 
ATOM   2093 C  CA  . GLY A 1 263 ? 24.007  10.141  9.682   1.00 5.80  ? 263  GLY A CA  1 
ATOM   2094 C  C   . GLY A 1 263 ? 25.174  9.238   9.361   1.00 5.95  ? 263  GLY A C   1 
ATOM   2095 O  O   . GLY A 1 263 ? 25.492  8.328   10.146  1.00 6.04  ? 263  GLY A O   1 
ATOM   2096 N  N   . VAL A 1 264 ? 25.795  9.445   8.197   1.00 6.10  ? 264  VAL A N   1 
ATOM   2097 C  CA  . VAL A 1 264 ? 26.830  8.565   7.678   1.00 6.19  ? 264  VAL A CA  1 
ATOM   2098 C  C   . VAL A 1 264 ? 28.162  9.260   7.927   1.00 6.29  ? 264  VAL A C   1 
ATOM   2099 O  O   . VAL A 1 264 ? 28.707  9.903   7.040   1.00 6.48  ? 264  VAL A O   1 
ATOM   2100 C  CB  . VAL A 1 264 ? 26.602  8.219   6.196   1.00 6.28  ? 264  VAL A CB  1 
ATOM   2101 C  CG1 . VAL A 1 264 ? 27.532  7.099   5.798   1.00 6.27  ? 264  VAL A CG1 1 
ATOM   2102 C  CG2 . VAL A 1 264 ? 25.147  7.807   5.946   1.00 6.21  ? 264  VAL A CG2 1 
ATOM   2103 N  N   . PHE A 1 265 ? 28.659  9.149   9.155   1.00 6.22  ? 265  PHE A N   1 
ATOM   2104 C  CA  . PHE A 1 265 ? 29.760  9.977   9.626   1.00 6.40  ? 265  PHE A CA  1 
ATOM   2105 C  C   . PHE A 1 265 ? 31.064  9.204   9.774   1.00 6.50  ? 265  PHE A C   1 
ATOM   2106 O  O   . PHE A 1 265 ? 32.105  9.797   10.051  1.00 6.80  ? 265  PHE A O   1 
ATOM   2107 C  CB  . PHE A 1 265 ? 29.379  10.666  10.941  1.00 6.47  ? 265  PHE A CB  1 
ATOM   2108 C  CG  . PHE A 1 265 ? 28.122  11.489  10.868  1.00 6.69  ? 265  PHE A CG  1 
ATOM   2109 C  CD1 . PHE A 1 265 ? 27.802  12.214  9.716   1.00 6.98  ? 265  PHE A CD1 1 
ATOM   2110 C  CD2 . PHE A 1 265 ? 27.229  11.516  11.935  1.00 6.77  ? 265  PHE A CD2 1 
ATOM   2111 C  CE1 . PHE A 1 265 ? 26.646  12.967  9.656   1.00 7.10  ? 265  PHE A CE1 1 
ATOM   2112 C  CE2 . PHE A 1 265 ? 26.068  12.286  11.868  1.00 6.87  ? 265  PHE A CE2 1 
ATOM   2113 C  CZ  . PHE A 1 265 ? 25.782  13.007  10.728  1.00 7.00  ? 265  PHE A CZ  1 
ATOM   2114 N  N   . ASN A 1 266 ? 31.057  7.886   9.600   1.00 6.47  ? 266  ASN A N   1 
ATOM   2115 C  CA  . ASN A 1 266 ? 32.301  7.122   9.683   1.00 6.61  ? 266  ASN A CA  1 
ATOM   2116 C  C   . ASN A 1 266 ? 33.175  7.319   8.445   1.00 6.49  ? 266  ASN A C   1 
ATOM   2117 O  O   . ASN A 1 266 ? 34.404  7.218   8.515   1.00 6.62  ? 266  ASN A O   1 
ATOM   2118 C  CB  . ASN A 1 266 ? 31.992  5.627   9.850   1.00 6.65  ? 266  ASN A CB  1 
ATOM   2119 C  CG  . ASN A 1 266 ? 33.233  4.753   9.822   1.00 6.96  ? 266  ASN A CG  1 
ATOM   2120 O  OD1 . ASN A 1 266 ? 33.406  3.905   8.918   1.00 8.42  ? 266  ASN A OD1 1 
ATOM   2121 N  ND2 . ASN A 1 266 ? 34.097  4.958   10.776  1.00 6.48  ? 266  ASN A ND2 1 
ATOM   2122 N  N   . HIS A 1 267 ? 32.530  7.552   7.312   1.00 6.53  ? 267  HIS A N   1 
ATOM   2123 C  CA  . HIS A 1 267 ? 33.180  7.536   6.010   1.00 6.61  ? 267  HIS A CA  1 
ATOM   2124 C  C   . HIS A 1 267 ? 32.382  8.413   5.070   1.00 6.60  ? 267  HIS A C   1 
ATOM   2125 O  O   . HIS A 1 267 ? 31.213  8.686   5.324   1.00 6.71  ? 267  HIS A O   1 
ATOM   2126 C  CB  . HIS A 1 267 ? 33.242  6.100   5.475   1.00 6.82  ? 267  HIS A CB  1 
ATOM   2127 C  CG  . HIS A 1 267 ? 31.925  5.382   5.499   1.00 6.90  ? 267  HIS A CG  1 
ATOM   2128 N  ND1 . HIS A 1 267 ? 31.567  4.521   6.515   1.00 7.39  ? 267  HIS A ND1 1 
ATOM   2129 C  CD2 . HIS A 1 267 ? 30.883  5.414   4.637   1.00 7.28  ? 267  HIS A CD2 1 
ATOM   2130 C  CE1 . HIS A 1 267 ? 30.355  4.049   6.263   1.00 7.27  ? 267  HIS A CE1 1 
ATOM   2131 N  NE2 . HIS A 1 267 ? 29.912  4.589   5.145   1.00 7.29  ? 267  HIS A NE2 1 
ATOM   2132 N  N   . THR A 1 268 ? 33.043  8.858   3.999   1.00 6.76  ? 268  THR A N   1 
ATOM   2133 C  CA  . THR A 1 268 ? 32.368  9.501   2.880   1.00 6.89  ? 268  THR A CA  1 
ATOM   2134 C  C   . THR A 1 268 ? 32.359  8.517   1.720   1.00 7.01  ? 268  THR A C   1 
ATOM   2135 O  O   . THR A 1 268 ? 32.888  7.405   1.804   1.00 7.45  ? 268  THR A O   1 
ATOM   2136 C  CB  . THR A 1 268 ? 33.054  10.819  2.439   1.00 7.06  ? 268  THR A CB  1 
ATOM   2137 O  OG1 . THR A 1 268 ? 34.294  10.541  1.775   1.00 6.98  ? 268  THR A OG1 1 
ATOM   2138 C  CG2 . THR A 1 268 ? 33.287  11.754  3.624   1.00 7.33  ? 268  THR A CG2 1 
ATOM   2139 N  N   . GLY A 1 269 ? 31.741  8.944   0.628   1.00 7.28  ? 269  GLY A N   1 
ATOM   2140 C  CA  . GLY A 1 269 ? 31.928  8.297   -0.653  1.00 7.63  ? 269  GLY A CA  1 
ATOM   2141 C  C   . GLY A 1 269 ? 33.269  8.654   -1.262  1.00 8.01  ? 269  GLY A C   1 
ATOM   2142 O  O   . GLY A 1 269 ? 33.874  9.692   -0.936  1.00 8.41  ? 269  GLY A O   1 
ATOM   2143 N  N   . ASP A 1 270 ? 33.740  7.799   -2.163  1.00 8.21  ? 270  ASP A N   1 
ATOM   2144 C  CA  . ASP A 1 270 ? 34.971  8.076   -2.922  1.00 8.66  ? 270  ASP A CA  1 
ATOM   2145 C  C   . ASP A 1 270 ? 34.830  9.239   -3.918  1.00 8.90  ? 270  ASP A C   1 
ATOM   2146 O  O   . ASP A 1 270 ? 35.855  9.757   -4.383  1.00 9.59  ? 270  ASP A O   1 
ATOM   2147 C  CB  . ASP A 1 270 ? 35.548  6.812   -3.576  1.00 8.87  ? 270  ASP A CB  1 
ATOM   2148 C  CG  . ASP A 1 270 ? 34.615  6.142   -4.600  1.00 9.05  ? 270  ASP A CG  1 
ATOM   2149 O  OD1 . ASP A 1 270 ? 33.455  6.578   -4.773  1.00 9.46  ? 270  ASP A OD1 1 
ATOM   2150 O  OD2 . ASP A 1 270 ? 35.074  5.134   -5.200  1.00 9.84  ? 270  ASP A OD2 1 
ATOM   2151 N  N   . SER A 1 271 ? 33.600  9.665   -4.201  1.00 8.83  ? 271  SER A N   1 
ATOM   2152 C  CA  A SER A 1 271 ? 33.356  10.816  -5.075  0.50 8.89  ? 271  SER A CA  1 
ATOM   2153 C  CA  B SER A 1 271 ? 33.313  10.819  -5.071  0.50 9.22  ? 271  SER A CA  1 
ATOM   2154 C  C   . SER A 1 271 ? 33.099  12.114  -4.308  1.00 8.99  ? 271  SER A C   1 
ATOM   2155 O  O   . SER A 1 271 ? 32.774  13.133  -4.901  1.00 9.58  ? 271  SER A O   1 
ATOM   2156 C  CB  A SER A 1 271 ? 32.202  10.511  -6.029  0.50 9.13  ? 271  SER A CB  1 
ATOM   2157 C  CB  B SER A 1 271 ? 32.067  10.561  -5.923  0.50 9.88  ? 271  SER A CB  1 
ATOM   2158 O  OG  A SER A 1 271 ? 30.976  10.397  -5.331  0.50 8.98  ? 271  SER A OG  1 
ATOM   2159 O  OG  B SER A 1 271 ? 32.201  9.380   -6.669  0.50 10.75 ? 271  SER A OG  1 
ATOM   2160 N  N   . HIS A 1 272 ? 33.239  12.097  -2.979  1.00 8.76  ? 272  HIS A N   1 
ATOM   2161 C  CA  . HIS A 1 272 ? 33.148  13.334  -2.205  1.00 8.69  ? 272  HIS A CA  1 
ATOM   2162 C  C   . HIS A 1 272 ? 34.328  14.237  -2.628  1.00 8.91  ? 272  HIS A C   1 
ATOM   2163 O  O   . HIS A 1 272 ? 35.423  13.717  -2.806  1.00 9.15  ? 272  HIS A O   1 
ATOM   2164 C  CB  . HIS A 1 272 ? 33.247  13.028  -0.702  1.00 8.28  ? 272  HIS A CB  1 
ATOM   2165 C  CG  . HIS A 1 272 ? 32.841  14.167  0.159   1.00 8.31  ? 272  HIS A CG  1 
ATOM   2166 N  ND1 . HIS A 1 272 ? 33.590  15.321  0.245   1.00 8.25  ? 272  HIS A ND1 1 
ATOM   2167 C  CD2 . HIS A 1 272 ? 31.746  14.373  0.926   1.00 8.25  ? 272  HIS A CD2 1 
ATOM   2168 C  CE1 . HIS A 1 272 ? 32.965  16.188  1.012   1.00 8.11  ? 272  HIS A CE1 1 
ATOM   2169 N  NE2 . HIS A 1 272 ? 31.849  15.635  1.455   1.00 8.12  ? 272  HIS A NE2 1 
ATOM   2170 N  N   . PRO A 1 273 ? 34.109  15.565  -2.774  1.00 9.56  ? 273  PRO A N   1 
ATOM   2171 C  CA  . PRO A 1 273 ? 35.259  16.432  -3.137  1.00 9.72  ? 273  PRO A CA  1 
ATOM   2172 C  C   . PRO A 1 273 ? 36.470  16.333  -2.214  1.00 9.44  ? 273  PRO A C   1 
ATOM   2173 O  O   . PRO A 1 273 ? 37.595  16.521  -2.674  1.00 9.67  ? 273  PRO A O   1 
ATOM   2174 C  CB  . PRO A 1 273 ? 34.683  17.854  -3.089  1.00 10.18 ? 273  PRO A CB  1 
ATOM   2175 C  CG  . PRO A 1 273 ? 33.394  17.753  -2.370  1.00 10.32 ? 273  PRO A CG  1 
ATOM   2176 C  CD  . PRO A 1 273 ? 32.880  16.356  -2.635  1.00 9.86  ? 273  PRO A CD  1 
ATOM   2177 N  N   . TRP A 1 274 ? 36.261  16.006  -0.939  1.00 8.79  ? 274  TRP A N   1 
ATOM   2178 C  CA  . TRP A 1 274 ? 37.393  15.868  -0.019  1.00 8.79  ? 274  TRP A CA  1 
ATOM   2179 C  C   . TRP A 1 274 ? 38.338  14.757  -0.452  1.00 8.91  ? 274  TRP A C   1 
ATOM   2180 O  O   . TRP A 1 274 ? 39.537  14.823  -0.151  1.00 8.84  ? 274  TRP A O   1 
ATOM   2181 C  CB  . TRP A 1 274 ? 36.937  15.607  1.422   1.00 8.70  ? 274  TRP A CB  1 
ATOM   2182 C  CG  . TRP A 1 274 ? 36.086  16.644  2.041   1.00 9.02  ? 274  TRP A CG  1 
ATOM   2183 C  CD1 . TRP A 1 274 ? 36.018  17.972  1.736   1.00 9.30  ? 274  TRP A CD1 1 
ATOM   2184 C  CD2 . TRP A 1 274 ? 35.182  16.440  3.125   1.00 8.94  ? 274  TRP A CD2 1 
ATOM   2185 N  NE1 . TRP A 1 274 ? 35.114  18.605  2.547   1.00 9.33  ? 274  TRP A NE1 1 
ATOM   2186 C  CE2 . TRP A 1 274 ? 34.579  17.681  3.411   1.00 9.30  ? 274  TRP A CE2 1 
ATOM   2187 C  CE3 . TRP A 1 274 ? 34.786  15.307  3.853   1.00 8.96  ? 274  TRP A CE3 1 
ATOM   2188 C  CZ2 . TRP A 1 274 ? 33.604  17.827  4.398   1.00 9.47  ? 274  TRP A CZ2 1 
ATOM   2189 C  CZ3 . TRP A 1 274 ? 33.837  15.450  4.840   1.00 9.24  ? 274  TRP A CZ3 1 
ATOM   2190 C  CH2 . TRP A 1 274 ? 33.248  16.704  5.105   1.00 9.50  ? 274  TRP A CH2 1 
ATOM   2191 N  N   . PHE A 1 275 ? 37.805  13.735  -1.134  1.00 9.18  ? 275  PHE A N   1 
ATOM   2192 C  CA  . PHE A 1 275 ? 38.561  12.585  -1.592  1.00 9.10  ? 275  PHE A CA  1 
ATOM   2193 C  C   . PHE A 1 275 ? 38.803  12.654  -3.103  1.00 9.66  ? 275  PHE A C   1 
ATOM   2194 O  O   . PHE A 1 275 ? 39.946  12.586  -3.549  1.00 10.01 ? 275  PHE A O   1 
ATOM   2195 C  CB  . PHE A 1 275 ? 37.801  11.297  -1.190  1.00 8.76  ? 275  PHE A CB  1 
ATOM   2196 C  CG  . PHE A 1 275 ? 38.655  10.069  -1.178  1.00 8.48  ? 275  PHE A CG  1 
ATOM   2197 C  CD1 . PHE A 1 275 ? 39.524  9.847   -0.118  1.00 8.19  ? 275  PHE A CD1 1 
ATOM   2198 C  CD2 . PHE A 1 275 ? 38.593  9.126   -2.207  1.00 8.65  ? 275  PHE A CD2 1 
ATOM   2199 C  CE1 . PHE A 1 275 ? 40.321  8.722   -0.084  1.00 8.62  ? 275  PHE A CE1 1 
ATOM   2200 C  CE2 . PHE A 1 275 ? 39.382  7.994   -2.164  1.00 8.72  ? 275  PHE A CE2 1 
ATOM   2201 C  CZ  . PHE A 1 275 ? 40.251  7.799   -1.104  1.00 8.61  ? 275  PHE A CZ  1 
ATOM   2202 N  N   . ASP A 1 276 ? 37.704  12.773  -3.850  1.00 10.40 ? 276  ASP A N   1 
ATOM   2203 C  CA  . ASP A 1 276 ? 37.653  13.034  -5.301  1.00 11.38 ? 276  ASP A CA  1 
ATOM   2204 C  C   . ASP A 1 276 ? 38.437  12.030  -6.138  1.00 11.80 ? 276  ASP A C   1 
ATOM   2205 O  O   . ASP A 1 276 ? 39.263  12.402  -6.969  1.00 12.14 ? 276  ASP A O   1 
ATOM   2206 C  CB  . ASP A 1 276 ? 38.065  14.487  -5.646  1.00 11.83 ? 276  ASP A CB  1 
ATOM   2207 C  CG  . ASP A 1 276 ? 37.524  14.944  -6.993  1.00 12.69 ? 276  ASP A CG  1 
ATOM   2208 O  OD1 . ASP A 1 276 ? 36.602  14.296  -7.529  1.00 13.82 ? 276  ASP A OD1 1 
ATOM   2209 O  OD2 . ASP A 1 276 ? 38.022  15.969  -7.541  1.00 13.19 ? 276  ASP A OD2 1 
ATOM   2210 N  N   . LYS A 1 277 ? 38.151  10.743  -5.947  1.00 11.83 ? 277  LYS A N   1 
ATOM   2211 C  CA  . LYS A 1 277 ? 38.851  9.677   -6.648  1.00 12.77 ? 277  LYS A CA  1 
ATOM   2212 C  C   . LYS A 1 277 ? 38.747  9.742   -8.177  1.00 13.77 ? 277  LYS A C   1 
ATOM   2213 O  O   . LYS A 1 277 ? 39.678  9.317   -8.868  1.00 15.32 ? 277  LYS A O   1 
ATOM   2214 C  CB  . LYS A 1 277 ? 38.372  8.304   -6.148  1.00 12.90 ? 277  LYS A CB  1 
ATOM   2215 C  CG  . LYS A 1 277 ? 39.170  7.121   -6.683  1.00 13.11 ? 277  LYS A CG  1 
ATOM   2216 C  CD  . LYS A 1 277 ? 38.867  5.856   -5.904  1.00 13.31 ? 277  LYS A CD  1 
ATOM   2217 C  CE  . LYS A 1 277 ? 39.770  4.704   -6.319  1.00 14.29 ? 277  LYS A CE  1 
ATOM   2218 N  NZ  . LYS A 1 277 ? 39.489  3.456   -5.575  1.00 14.55 ? 277  LYS A NZ  1 
ATOM   2219 N  N   . TYR A 1 278 ? 37.631  10.243  -8.693  1.00 14.43 ? 278  TYR A N   1 
ATOM   2220 C  CA  . TYR A 1 278 ? 37.405  10.282  -10.145 1.00 15.53 ? 278  TYR A CA  1 
ATOM   2221 C  C   . TYR A 1 278 ? 37.539  11.679  -10.742 1.00 17.07 ? 278  TYR A C   1 
ATOM   2222 O  O   . TYR A 1 278 ? 37.120  11.901  -11.882 1.00 18.10 ? 278  TYR A O   1 
ATOM   2223 C  CB  . TYR A 1 278 ? 36.035  9.689   -10.465 1.00 15.66 ? 278  TYR A CB  1 
ATOM   2224 C  CG  . TYR A 1 278 ? 35.823  8.353   -9.785  1.00 15.57 ? 278  TYR A CG  1 
ATOM   2225 C  CD1 . TYR A 1 278 ? 36.411  7.194   -10.281 1.00 15.42 ? 278  TYR A CD1 1 
ATOM   2226 C  CD2 . TYR A 1 278 ? 35.064  8.263   -8.630  1.00 15.26 ? 278  TYR A CD2 1 
ATOM   2227 C  CE1 . TYR A 1 278 ? 36.235  5.972   -9.648  1.00 15.37 ? 278  TYR A CE1 1 
ATOM   2228 C  CE2 . TYR A 1 278 ? 34.877  7.050   -7.988  1.00 15.00 ? 278  TYR A CE2 1 
ATOM   2229 C  CZ  . TYR A 1 278 ? 35.457  5.912   -8.498  1.00 15.41 ? 278  TYR A CZ  1 
ATOM   2230 O  OH  . TYR A 1 278 ? 35.279  4.700   -7.877  1.00 15.62 ? 278  TYR A OH  1 
ATOM   2231 N  N   . ASN A 1 279 ? 38.126  12.609  -9.984  1.00 17.09 ? 279  ASN A N   1 
ATOM   2232 C  CA  . ASN A 1 279 ? 38.289  14.005  -10.420 1.00 17.74 ? 279  ASN A CA  1 
ATOM   2233 C  C   . ASN A 1 279 ? 36.991  14.603  -10.972 1.00 17.68 ? 279  ASN A C   1 
ATOM   2234 O  O   . ASN A 1 279 ? 36.930  15.056  -12.126 1.00 18.79 ? 279  ASN A O   1 
ATOM   2235 C  CB  . ASN A 1 279 ? 39.446  14.159  -11.422 1.00 18.28 ? 279  ASN A CB  1 
ATOM   2236 C  CG  . ASN A 1 279 ? 39.817  15.622  -11.661 1.00 18.27 ? 279  ASN A CG  1 
ATOM   2237 O  OD1 . ASN A 1 279 ? 39.482  16.501  -10.869 1.00 17.83 ? 279  ASN A OD1 1 
ATOM   2238 N  ND2 . ASN A 1 279 ? 40.497  15.889  -12.775 1.00 20.81 ? 279  ASN A ND2 1 
ATOM   2239 N  N   . ASN A 1 280 ? 35.945  14.570  -10.149 1.00 17.06 ? 280  ASN A N   1 
ATOM   2240 C  CA  . ASN A 1 280 ? 34.667  15.210  -10.463 1.00 16.73 ? 280  ASN A CA  1 
ATOM   2241 C  C   . ASN A 1 280 ? 34.596  16.697  -10.090 1.00 16.46 ? 280  ASN A C   1 
ATOM   2242 O  O   . ASN A 1 280 ? 33.585  17.349  -10.359 1.00 16.74 ? 280  ASN A O   1 
ATOM   2243 C  CB  . ASN A 1 280 ? 33.513  14.456  -9.786  1.00 17.40 ? 280  ASN A CB  1 
ATOM   2244 C  CG  . ASN A 1 280 ? 33.315  13.063  -10.358 1.00 17.91 ? 280  ASN A CG  1 
ATOM   2245 O  OD1 . ASN A 1 280 ? 33.007  12.900  -11.542 1.00 20.63 ? 280  ASN A OD1 1 
ATOM   2246 N  ND2 . ASN A 1 280 ? 33.495  12.047  -9.524  1.00 16.35 ? 280  ASN A ND2 1 
ATOM   2247 N  N   . PHE A 1 281 ? 35.645  17.222  -9.448  1.00 15.22 ? 281  PHE A N   1 
ATOM   2248 C  CA  . PHE A 1 281 ? 35.661  18.605  -8.979  1.00 15.45 ? 281  PHE A CA  1 
ATOM   2249 C  C   . PHE A 1 281 ? 36.967  19.263  -9.351  1.00 15.24 ? 281  PHE A C   1 
ATOM   2250 O  O   . PHE A 1 281 ? 37.998  18.618  -9.388  1.00 14.16 ? 281  PHE A O   1 
ATOM   2251 C  CB  . PHE A 1 281 ? 35.494  18.667  -7.456  1.00 15.51 ? 281  PHE A CB  1 
ATOM   2252 C  CG  . PHE A 1 281 ? 34.183  18.124  -6.978  1.00 15.92 ? 281  PHE A CG  1 
ATOM   2253 C  CD1 . PHE A 1 281 ? 34.043  16.773  -6.679  1.00 16.02 ? 281  PHE A CD1 1 
ATOM   2254 C  CD2 . PHE A 1 281 ? 33.077  18.954  -6.854  1.00 16.20 ? 281  PHE A CD2 1 
ATOM   2255 C  CE1 . PHE A 1 281 ? 32.820  16.269  -6.262  1.00 16.45 ? 281  PHE A CE1 1 
ATOM   2256 C  CE2 . PHE A 1 281 ? 31.855  18.460  -6.420  1.00 16.98 ? 281  PHE A CE2 1 
ATOM   2257 C  CZ  . PHE A 1 281 ? 31.727  17.108  -6.129  1.00 16.77 ? 281  PHE A CZ  1 
ATOM   2258 N  N   . SER A 1 282 ? 36.910  20.575  -9.574  1.00 15.56 ? 282  SER A N   1 
ATOM   2259 C  CA  . SER A 1 282 ? 38.120  21.353  -9.828  1.00 15.61 ? 282  SER A CA  1 
ATOM   2260 C  C   . SER A 1 282 ? 39.084  21.355  -8.639  1.00 15.07 ? 282  SER A C   1 
ATOM   2261 O  O   . SER A 1 282 ? 40.289  21.440  -8.828  1.00 15.30 ? 282  SER A O   1 
ATOM   2262 C  CB  . SER A 1 282 ? 37.758  22.796  -10.202 1.00 15.46 ? 282  SER A CB  1 
ATOM   2263 O  OG  . SER A 1 282 ? 37.118  23.460  -9.130  1.00 16.81 ? 282  SER A OG  1 
ATOM   2264 N  N   . SER A 1 283 ? 38.543  21.254  -7.426  1.00 14.34 ? 283  SER A N   1 
ATOM   2265 C  CA  . SER A 1 283 ? 39.351  21.207  -6.207  1.00 13.93 ? 283  SER A CA  1 
ATOM   2266 C  C   . SER A 1 283 ? 40.153  19.907  -6.165  1.00 13.78 ? 283  SER A C   1 
ATOM   2267 O  O   . SER A 1 283 ? 39.797  18.928  -6.844  1.00 13.99 ? 283  SER A O   1 
ATOM   2268 C  CB  . SER A 1 283 ? 38.450  21.358  -4.979  1.00 13.82 ? 283  SER A CB  1 
ATOM   2269 O  OG  . SER A 1 283 ? 37.311  20.522  -5.067  1.00 13.91 ? 283  SER A OG  1 
ATOM   2270 N  N   . GLN A 1 284 ? 41.231  19.879  -5.386  1.00 14.16 ? 284  GLN A N   1 
ATOM   2271 C  CA  . GLN A 1 284 ? 42.064  18.680  -5.336  1.00 14.38 ? 284  GLN A CA  1 
ATOM   2272 C  C   . GLN A 1 284 ? 41.817  17.866  -4.054  1.00 13.06 ? 284  GLN A C   1 
ATOM   2273 O  O   . GLN A 1 284 ? 42.042  18.322  -2.932  1.00 12.49 ? 284  GLN A O   1 
ATOM   2274 C  CB  . GLN A 1 284 ? 43.543  18.943  -5.622  1.00 16.98 ? 284  GLN A CB  1 
ATOM   2275 C  CG  . GLN A 1 284 ? 44.331  19.813  -4.704  1.00 19.06 ? 284  GLN A CG  1 
ATOM   2276 C  CD  . GLN A 1 284 ? 45.840  19.538  -4.807  1.00 18.65 ? 284  GLN A CD  1 
ATOM   2277 O  OE1 . GLN A 1 284 ? 46.401  19.174  -5.883  1.00 20.02 ? 284  GLN A OE1 1 
ATOM   2278 N  NE2 . GLN A 1 284 ? 46.501  19.744  -3.715  1.00 16.55 ? 284  GLN A NE2 1 
ATOM   2279 N  N   . GLY A 1 285 ? 41.267  16.675  -4.247  1.00 12.37 ? 285  GLY A N   1 
ATOM   2280 C  CA  . GLY A 1 285 ? 40.919  15.792  -3.124  1.00 12.11 ? 285  GLY A CA  1 
ATOM   2281 C  C   . GLY A 1 285 ? 42.101  14.982  -2.637  1.00 11.71 ? 285  GLY A C   1 
ATOM   2282 O  O   . GLY A 1 285 ? 43.149  14.924  -3.288  1.00 11.70 ? 285  GLY A O   1 
ATOM   2283 N  N   . ALA A 1 286 ? 41.911  14.302  -1.510  1.00 10.92 ? 286  ALA A N   1 
ATOM   2284 C  CA  . ALA A 1 286 ? 42.973  13.534  -0.870  1.00 10.59 ? 286  ALA A CA  1 
ATOM   2285 C  C   . ALA A 1 286 ? 43.522  12.420  -1.751  1.00 10.82 ? 286  ALA A C   1 
ATOM   2286 O  O   . ALA A 1 286 ? 44.707  12.100  -1.688  1.00 10.87 ? 286  ALA A O   1 
ATOM   2287 C  CB  . ALA A 1 286 ? 42.465  12.942  0.433   1.00 10.34 ? 286  ALA A CB  1 
ATOM   2288 N  N   . TYR A 1 287 ? 42.661  11.802  -2.553  1.00 11.28 ? 287  TYR A N   1 
ATOM   2289 C  CA  . TYR A 1 287 ? 43.096  10.767  -3.487  1.00 12.16 ? 287  TYR A CA  1 
ATOM   2290 C  C   . TYR A 1 287 ? 44.013  11.345  -4.578  1.00 12.27 ? 287  TYR A C   1 
ATOM   2291 O  O   . TYR A 1 287 ? 44.919  10.665  -5.042  1.00 13.30 ? 287  TYR A O   1 
ATOM   2292 C  CB  . TYR A 1 287 ? 41.887  10.056  -4.118  1.00 12.78 ? 287  TYR A CB  1 
ATOM   2293 C  CG  . TYR A 1 287 ? 42.286  8.919   -5.034  1.00 13.23 ? 287  TYR A CG  1 
ATOM   2294 C  CD1 . TYR A 1 287 ? 42.476  7.627   -4.542  1.00 13.54 ? 287  TYR A CD1 1 
ATOM   2295 C  CD2 . TYR A 1 287 ? 42.492  9.138   -6.395  1.00 13.29 ? 287  TYR A CD2 1 
ATOM   2296 C  CE1 . TYR A 1 287 ? 42.854  6.587   -5.373  1.00 13.97 ? 287  TYR A CE1 1 
ATOM   2297 C  CE2 . TYR A 1 287 ? 42.878  8.106   -7.234  1.00 13.67 ? 287  TYR A CE2 1 
ATOM   2298 C  CZ  . TYR A 1 287 ? 43.047  6.831   -6.722  1.00 14.00 ? 287  TYR A CZ  1 
ATOM   2299 O  OH  . TYR A 1 287 ? 43.425  5.805   -7.554  1.00 15.61 ? 287  TYR A OH  1 
ATOM   2300 N  N   . GLU A 1 288 ? 43.759  12.592  -4.963  1.00 12.69 ? 288  GLU A N   1 
ATOM   2301 C  CA  . GLU A 1 288 ? 44.453  13.247  -6.081  1.00 13.35 ? 288  GLU A CA  1 
ATOM   2302 C  C   . GLU A 1 288 ? 45.840  13.759  -5.732  1.00 13.22 ? 288  GLU A C   1 
ATOM   2303 O  O   . GLU A 1 288 ? 46.724  13.762  -6.604  1.00 14.17 ? 288  GLU A O   1 
ATOM   2304 C  CB  . GLU A 1 288 ? 43.607  14.393  -6.612  1.00 13.76 ? 288  GLU A CB  1 
ATOM   2305 C  CG  . GLU A 1 288 ? 42.300  13.918  -7.219  1.00 14.77 ? 288  GLU A CG  1 
ATOM   2306 C  CD  . GLU A 1 288 ? 41.445  15.046  -7.708  1.00 14.73 ? 288  GLU A CD  1 
ATOM   2307 O  OE1 . GLU A 1 288 ? 41.117  15.061  -8.911  1.00 17.84 ? 288  GLU A OE1 1 
ATOM   2308 O  OE2 . GLU A 1 288 ? 41.093  15.948  -6.919  1.00 15.08 ? 288  GLU A OE2 1 
ATOM   2309 N  N   . SER A 1 289 ? 46.055  14.187  -4.493  1.00 12.85 ? 289  SER A N   1 
ATOM   2310 C  CA  . SER A 1 289 ? 47.363  14.719  -4.081  1.00 12.77 ? 289  SER A CA  1 
ATOM   2311 C  C   . SER A 1 289 ? 47.584  14.623  -2.588  1.00 12.16 ? 289  SER A C   1 
ATOM   2312 O  O   . SER A 1 289 ? 46.673  14.924  -1.810  1.00 11.62 ? 289  SER A O   1 
ATOM   2313 C  CB  . SER A 1 289 ? 47.483  16.199  -4.455  1.00 13.28 ? 289  SER A CB  1 
ATOM   2314 O  OG  . SER A 1 289 ? 48.670  16.743  -3.908  1.00 13.94 ? 289  SER A OG  1 
ATOM   2315 N  N   . GLN A 1 290 ? 48.818  14.314  -2.188  1.00 11.88 ? 290  GLN A N   1 
ATOM   2316 C  CA  . GLN A 1 290 ? 49.204  14.328  -0.787  1.00 12.15 ? 290  GLN A CA  1 
ATOM   2317 C  C   . GLN A 1 290 ? 49.301  15.745  -0.204  1.00 11.35 ? 290  GLN A C   1 
ATOM   2318 O  O   . GLN A 1 290 ? 49.484  15.909  1.002   1.00 11.89 ? 290  GLN A O   1 
ATOM   2319 C  CB  . GLN A 1 290 ? 50.494  13.533  -0.579  1.00 13.16 ? 290  GLN A CB  1 
ATOM   2320 C  CG  . GLN A 1 290 ? 50.305  12.057  -0.922  1.00 14.20 ? 290  GLN A CG  1 
ATOM   2321 C  CD  . GLN A 1 290 ? 51.404  11.168  -0.377  1.00 15.58 ? 290  GLN A CD  1 
ATOM   2322 O  OE1 . GLN A 1 290 ? 51.199  10.395  0.567   1.00 17.30 ? 290  GLN A OE1 1 
ATOM   2323 N  NE2 . GLN A 1 290 ? 52.598  11.297  -0.947  1.00 16.23 ? 290  GLN A NE2 1 
ATOM   2324 N  N   . SER A 1 291 ? 49.170  16.759  -1.063  1.00 11.31 ? 291  SER A N   1 
ATOM   2325 C  CA  . SER A 1 291 ? 49.117  18.152  -0.644  1.00 11.28 ? 291  SER A CA  1 
ATOM   2326 C  C   . SER A 1 291 ? 47.697  18.727  -0.677  1.00 11.10 ? 291  SER A C   1 
ATOM   2327 O  O   . SER A 1 291 ? 47.508  19.924  -0.485  1.00 11.40 ? 291  SER A O   1 
ATOM   2328 C  CB  . SER A 1 291 ? 50.064  18.998  -1.515  1.00 11.64 ? 291  SER A CB  1 
ATOM   2329 O  OG  . SER A 1 291 ? 51.421  18.533  -1.428  1.00 13.27 ? 291  SER A OG  1 
ATOM   2330 N  N   . SER A 1 292 ? 46.693  17.871  -0.893  1.00 10.21 ? 292  SER A N   1 
ATOM   2331 C  CA  . SER A 1 292 ? 45.287  18.286  -0.903  1.00 9.88  ? 292  SER A CA  1 
ATOM   2332 C  C   . SER A 1 292 ? 44.900  19.074  0.338   1.00 9.88  ? 292  SER A C   1 
ATOM   2333 O  O   . SER A 1 292 ? 45.332  18.723  1.424   1.00 10.26 ? 292  SER A O   1 
ATOM   2334 C  CB  . SER A 1 292 ? 44.389  17.040  -0.945  1.00 9.70  ? 292  SER A CB  1 
ATOM   2335 O  OG  . SER A 1 292 ? 43.033  17.368  -0.700  1.00 9.57  ? 292  SER A OG  1 
ATOM   2336 N  N   . PRO A 1 293 ? 44.012  20.090  0.196   1.00 10.22 ? 293  PRO A N   1 
ATOM   2337 C  CA  . PRO A 1 293 ? 43.455  20.758  1.378   1.00 10.45 ? 293  PRO A CA  1 
ATOM   2338 C  C   . PRO A 1 293 ? 42.816  19.804  2.403   1.00 10.31 ? 293  PRO A C   1 
ATOM   2339 O  O   . PRO A 1 293 ? 42.730  20.149  3.575   1.00 11.36 ? 293  PRO A O   1 
ATOM   2340 C  CB  . PRO A 1 293 ? 42.370  21.682  0.814   1.00 10.83 ? 293  PRO A CB  1 
ATOM   2341 C  CG  . PRO A 1 293 ? 42.430  21.590  -0.650  1.00 11.39 ? 293  PRO A CG  1 
ATOM   2342 C  CD  . PRO A 1 293 ? 43.480  20.629  -1.069  1.00 10.59 ? 293  PRO A CD  1 
ATOM   2343 N  N   . TRP A 1 294 ? 42.386  18.626  1.950   1.00 9.73  ? 294  TRP A N   1 
ATOM   2344 C  CA  . TRP A 1 294 ? 41.698  17.668  2.805   1.00 9.99  ? 294  TRP A CA  1 
ATOM   2345 C  C   . TRP A 1 294 ? 42.487  16.377  2.943   1.00 10.11 ? 294  TRP A C   1 
ATOM   2346 O  O   . TRP A 1 294 ? 41.929  15.341  3.315   1.00 9.58  ? 294  TRP A O   1 
ATOM   2347 C  CB  . TRP A 1 294 ? 40.299  17.393  2.241   1.00 10.13 ? 294  TRP A CB  1 
ATOM   2348 C  CG  . TRP A 1 294 ? 39.531  18.658  1.995   1.00 10.07 ? 294  TRP A CG  1 
ATOM   2349 C  CD1 . TRP A 1 294 ? 39.036  19.502  2.938   1.00 10.21 ? 294  TRP A CD1 1 
ATOM   2350 C  CD2 . TRP A 1 294 ? 39.211  19.237  0.726   1.00 10.05 ? 294  TRP A CD2 1 
ATOM   2351 N  NE1 . TRP A 1 294 ? 38.406  20.563  2.342   1.00 10.43 ? 294  TRP A NE1 1 
ATOM   2352 C  CE2 . TRP A 1 294 ? 38.500  20.423  0.984   1.00 10.12 ? 294  TRP A CE2 1 
ATOM   2353 C  CE3 . TRP A 1 294 ? 39.452  18.867  -0.604  1.00 10.15 ? 294  TRP A CE3 1 
ATOM   2354 C  CZ2 . TRP A 1 294 ? 38.007  21.248  -0.042  1.00 10.25 ? 294  TRP A CZ2 1 
ATOM   2355 C  CZ3 . TRP A 1 294 ? 38.945  19.690  -1.629  1.00 10.11 ? 294  TRP A CZ3 1 
ATOM   2356 C  CH2 . TRP A 1 294 ? 38.242  20.863  -1.329  1.00 10.46 ? 294  TRP A CH2 1 
ATOM   2357 N  N   . TYR A 1 295 ? 43.795  16.410  2.700   1.00 10.26 ? 295  TYR A N   1 
ATOM   2358 C  CA  . TYR A 1 295 ? 44.592  15.183  2.785   1.00 10.53 ? 295  TYR A CA  1 
ATOM   2359 C  C   . TYR A 1 295 ? 44.449  14.473  4.135   1.00 10.52 ? 295  TYR A C   1 
ATOM   2360 O  O   . TYR A 1 295 ? 44.281  13.248  4.166   1.00 10.23 ? 295  TYR A O   1 
ATOM   2361 C  CB  . TYR A 1 295 ? 46.086  15.430  2.493   1.00 10.77 ? 295  TYR A CB  1 
ATOM   2362 C  CG  . TYR A 1 295 ? 46.860  14.131  2.469   1.00 11.27 ? 295  TYR A CG  1 
ATOM   2363 C  CD1 . TYR A 1 295 ? 46.677  13.240  1.434   1.00 11.71 ? 295  TYR A CD1 1 
ATOM   2364 C  CD2 . TYR A 1 295 ? 47.740  13.782  3.492   1.00 11.78 ? 295  TYR A CD2 1 
ATOM   2365 C  CE1 . TYR A 1 295 ? 47.358  12.040  1.387   1.00 12.15 ? 295  TYR A CE1 1 
ATOM   2366 C  CE2 . TYR A 1 295 ? 48.426  12.567  3.456   1.00 12.60 ? 295  TYR A CE2 1 
ATOM   2367 C  CZ  . TYR A 1 295 ? 48.229  11.708  2.392   1.00 12.60 ? 295  TYR A CZ  1 
ATOM   2368 O  OH  . TYR A 1 295 ? 48.883  10.498  2.339   1.00 14.08 ? 295  TYR A OH  1 
ATOM   2369 N  N   . ASN A 1 296 ? 44.462  15.243  5.222   1.00 10.67 ? 296  ASN A N   1 
ATOM   2370 C  CA  A ASN A 1 296 ? 44.391  14.713  6.590   0.50 11.22 ? 296  ASN A CA  1 
ATOM   2371 C  CA  B ASN A 1 296 ? 44.392  14.678  6.577   0.50 11.13 ? 296  ASN A CA  1 
ATOM   2372 C  C   . ASN A 1 296 ? 42.978  14.278  7.018   1.00 10.80 ? 296  ASN A C   1 
ATOM   2373 O  O   . ASN A 1 296 ? 42.779  13.855  8.156   1.00 10.75 ? 296  ASN A O   1 
ATOM   2374 C  CB  A ASN A 1 296 ? 44.935  15.753  7.587   0.50 12.13 ? 296  ASN A CB  1 
ATOM   2375 C  CB  B ASN A 1 296 ? 45.055  15.617  7.605   0.50 11.92 ? 296  ASN A CB  1 
ATOM   2376 C  CG  A ASN A 1 296 ? 46.427  16.009  7.421   0.50 13.06 ? 296  ASN A CG  1 
ATOM   2377 C  CG  B ASN A 1 296 ? 44.278  16.910  7.847   0.50 12.63 ? 296  ASN A CG  1 
ATOM   2378 O  OD1 A ASN A 1 296 ? 47.132  15.233  6.785   0.50 14.61 ? 296  ASN A OD1 1 
ATOM   2379 O  OD1 B ASN A 1 296 ? 43.417  17.302  7.063   0.50 13.90 ? 296  ASN A OD1 1 
ATOM   2380 N  ND2 A ASN A 1 296 ? 46.910  17.103  7.999   0.50 14.09 ? 296  ASN A ND2 1 
ATOM   2381 N  ND2 B ASN A 1 296 ? 44.608  17.595  8.945   0.50 13.47 ? 296  ASN A ND2 1 
ATOM   2382 N  N   . TYR A 1 297 ? 41.991  14.399  6.120   1.00 9.76  ? 297  TYR A N   1 
ATOM   2383 C  CA  . TYR A 1 297 ? 40.625  13.938  6.409   1.00 9.34  ? 297  TYR A CA  1 
ATOM   2384 C  C   . TYR A 1 297 ? 40.527  12.422  6.296   1.00 9.34  ? 297  TYR A C   1 
ATOM   2385 O  O   . TYR A 1 297 ? 39.515  11.856  6.713   1.00 9.40  ? 297  TYR A O   1 
ATOM   2386 C  CB  . TYR A 1 297 ? 39.592  14.571  5.461   1.00 9.19  ? 297  TYR A CB  1 
ATOM   2387 C  CG  . TYR A 1 297 ? 39.178  15.995  5.783   1.00 9.37  ? 297  TYR A CG  1 
ATOM   2388 C  CD1 . TYR A 1 297 ? 40.082  16.928  6.295   1.00 9.56  ? 297  TYR A CD1 1 
ATOM   2389 C  CD2 . TYR A 1 297 ? 37.866  16.418  5.543   1.00 9.44  ? 297  TYR A CD2 1 
ATOM   2390 C  CE1 . TYR A 1 297 ? 39.690  18.221  6.572   1.00 9.75  ? 297  TYR A CE1 1 
ATOM   2391 C  CE2 . TYR A 1 297 ? 37.470  17.717  5.813   1.00 9.63  ? 297  TYR A CE2 1 
ATOM   2392 C  CZ  . TYR A 1 297 ? 38.386  18.618  6.333   1.00 9.77  ? 297  TYR A CZ  1 
ATOM   2393 O  OH  . TYR A 1 297 ? 37.987  19.913  6.598   1.00 11.04 ? 297  TYR A OH  1 
ATOM   2394 N  N   . TYR A 1 298 ? 41.538  11.764  5.738   1.00 9.04  ? 298  TYR A N   1 
ATOM   2395 C  CA  . TYR A 1 298 ? 41.523  10.326  5.497   1.00 9.22  ? 298  TYR A CA  1 
ATOM   2396 C  C   . TYR A 1 298 ? 42.811  9.697   6.009   1.00 10.07 ? 298  TYR A C   1 
ATOM   2397 O  O   . TYR A 1 298 ? 43.696  10.414  6.505   1.00 11.14 ? 298  TYR A O   1 
ATOM   2398 C  CB  . TYR A 1 298 ? 41.325  10.067  4.001   1.00 8.76  ? 298  TYR A CB  1 
ATOM   2399 C  CG  . TYR A 1 298 ? 40.023  10.637  3.489   1.00 8.40  ? 298  TYR A CG  1 
ATOM   2400 C  CD1 . TYR A 1 298 ? 38.832  9.928   3.627   1.00 8.18  ? 298  TYR A CD1 1 
ATOM   2401 C  CD2 . TYR A 1 298 ? 39.957  11.912  2.919   1.00 8.30  ? 298  TYR A CD2 1 
ATOM   2402 C  CE1 . TYR A 1 298 ? 37.634  10.439  3.163   1.00 8.02  ? 298  TYR A CE1 1 
ATOM   2403 C  CE2 . TYR A 1 298 ? 38.762  12.429  2.457   1.00 8.20  ? 298  TYR A CE2 1 
ATOM   2404 C  CZ  . TYR A 1 298 ? 37.597  11.698  2.589   1.00 8.09  ? 298  TYR A CZ  1 
ATOM   2405 O  OH  . TYR A 1 298 ? 36.431  12.247  2.125   1.00 8.23  ? 298  TYR A OH  1 
ATOM   2406 N  N   . THR A 1 299 ? 42.896  8.376   5.911   1.00 10.22 ? 299  THR A N   1 
ATOM   2407 C  CA  . THR A 1 299 ? 44.056  7.611   6.383   1.00 10.73 ? 299  THR A CA  1 
ATOM   2408 C  C   . THR A 1 299 ? 44.539  6.705   5.270   1.00 11.12 ? 299  THR A C   1 
ATOM   2409 O  O   . THR A 1 299 ? 43.856  5.753   4.889   1.00 11.17 ? 299  THR A O   1 
ATOM   2410 C  CB  . THR A 1 299 ? 43.694  6.754   7.607   1.00 10.81 ? 299  THR A CB  1 
ATOM   2411 O  OG1 . THR A 1 299 ? 43.230  7.608   8.654   1.00 11.83 ? 299  THR A OG1 1 
ATOM   2412 C  CG2 . THR A 1 299 ? 44.907  5.919   8.082   1.00 11.41 ? 299  THR A CG2 1 
ATOM   2413 N  N   . PHE A 1 300 ? 45.728  7.000   4.745   1.00 11.91 ? 300  PHE A N   1 
ATOM   2414 C  CA  . PHE A 1 300 ? 46.341  6.183   3.714   1.00 12.55 ? 300  PHE A CA  1 
ATOM   2415 C  C   . PHE A 1 300 ? 47.418  5.300   4.324   1.00 14.22 ? 300  PHE A C   1 
ATOM   2416 O  O   . PHE A 1 300 ? 48.244  5.761   5.116   1.00 15.59 ? 300  PHE A O   1 
ATOM   2417 C  CB  . PHE A 1 300 ? 46.939  7.044   2.603   1.00 12.36 ? 300  PHE A CB  1 
ATOM   2418 C  CG  . PHE A 1 300 ? 45.913  7.810   1.838   1.00 11.62 ? 300  PHE A CG  1 
ATOM   2419 C  CD1 . PHE A 1 300 ? 45.287  7.248   0.738   1.00 11.43 ? 300  PHE A CD1 1 
ATOM   2420 C  CD2 . PHE A 1 300 ? 45.554  9.090   2.234   1.00 11.47 ? 300  PHE A CD2 1 
ATOM   2421 C  CE1 . PHE A 1 300 ? 44.311  7.948   0.045   1.00 11.31 ? 300  PHE A CE1 1 
ATOM   2422 C  CE2 . PHE A 1 300 ? 44.588  9.801   1.540   1.00 11.28 ? 300  PHE A CE2 1 
ATOM   2423 C  CZ  . PHE A 1 300 ? 43.974  9.231   0.440   1.00 11.15 ? 300  PHE A CZ  1 
ATOM   2424 N  N   . TYR A 1 301 ? 47.383  4.030   3.958   1.00 15.65 ? 301  TYR A N   1 
ATOM   2425 C  CA  . TYR A 1 301 ? 48.410  3.083   4.355   1.00 16.82 ? 301  TYR A CA  1 
ATOM   2426 C  C   . TYR A 1 301 ? 49.501  3.115   3.295   1.00 17.25 ? 301  TYR A C   1 
ATOM   2427 O  O   . TYR A 1 301 ? 50.690  3.219   3.625   1.00 18.82 ? 301  TYR A O   1 
ATOM   2428 C  CB  . TYR A 1 301 ? 47.787  1.696   4.543   1.00 17.75 ? 301  TYR A CB  1 
ATOM   2429 C  CG  . TYR A 1 301 ? 46.715  1.701   5.619   1.00 18.17 ? 301  TYR A CG  1 
ATOM   2430 C  CD1 . TYR A 1 301 ? 47.022  2.084   6.923   1.00 19.05 ? 301  TYR A CD1 1 
ATOM   2431 C  CD2 . TYR A 1 301 ? 45.399  1.348   5.336   1.00 19.09 ? 301  TYR A CD2 1 
ATOM   2432 C  CE1 . TYR A 1 301 ? 46.051  2.106   7.918   1.00 19.44 ? 301  TYR A CE1 1 
ATOM   2433 C  CE2 . TYR A 1 301 ? 44.422  1.355   6.332   1.00 19.26 ? 301  TYR A CE2 1 
ATOM   2434 C  CZ  . TYR A 1 301 ? 44.756  1.741   7.616   1.00 19.51 ? 301  TYR A CZ  1 
ATOM   2435 O  OH  . TYR A 1 301 ? 43.804  1.772   8.614   1.00 20.86 ? 301  TYR A OH  1 
ATOM   2436 N  N   . THR A 1 302 ? 49.096  3.042   2.034   1.00 17.08 ? 302  THR A N   1 
ATOM   2437 C  CA  . THR A 1 302 ? 49.976  3.339   0.898   1.00 17.72 ? 302  THR A CA  1 
ATOM   2438 C  C   . THR A 1 302 ? 49.186  4.224   -0.072  1.00 16.88 ? 302  THR A C   1 
ATOM   2439 O  O   . THR A 1 302 ? 48.316  3.744   -0.792  1.00 16.11 ? 302  THR A O   1 
ATOM   2440 C  CB  . THR A 1 302 ? 50.474  2.064   0.183   1.00 18.77 ? 302  THR A CB  1 
ATOM   2441 O  OG1 . THR A 1 302 ? 51.117  1.199   1.123   1.00 19.97 ? 302  THR A OG1 1 
ATOM   2442 C  CG2 . THR A 1 302 ? 51.475  2.418   -0.916  1.00 18.90 ? 302  THR A CG2 1 
ATOM   2443 N  N   . TRP A 1 303 ? 49.493  5.523   -0.083  1.00 16.26 ? 303  TRP A N   1 
ATOM   2444 C  CA  . TRP A 1 303 ? 48.786  6.474   -0.945  1.00 15.84 ? 303  TRP A CA  1 
ATOM   2445 C  C   . TRP A 1 303 ? 49.072  6.162   -2.423  1.00 15.97 ? 303  TRP A C   1 
ATOM   2446 O  O   . TRP A 1 303 ? 50.237  5.866   -2.749  1.00 17.23 ? 303  TRP A O   1 
ATOM   2447 C  CB  . TRP A 1 303 ? 49.209  7.916   -0.609  1.00 15.40 ? 303  TRP A CB  1 
ATOM   2448 C  CG  . TRP A 1 303 ? 48.534  8.950   -1.447  1.00 15.29 ? 303  TRP A CG  1 
ATOM   2449 C  CD1 . TRP A 1 303 ? 47.333  9.561   -1.192  1.00 14.44 ? 303  TRP A CD1 1 
ATOM   2450 C  CD2 . TRP A 1 303 ? 48.990  9.488   -2.704  1.00 14.83 ? 303  TRP A CD2 1 
ATOM   2451 N  NE1 . TRP A 1 303 ? 47.024  10.438  -2.200  1.00 14.91 ? 303  TRP A NE1 1 
ATOM   2452 C  CE2 . TRP A 1 303 ? 48.031  10.430  -3.130  1.00 15.00 ? 303  TRP A CE2 1 
ATOM   2453 C  CE3 . TRP A 1 303 ? 50.135  9.284   -3.493  1.00 15.38 ? 303  TRP A CE3 1 
ATOM   2454 C  CZ2 . TRP A 1 303 ? 48.149  11.138  -4.329  1.00 15.27 ? 303  TRP A CZ2 1 
ATOM   2455 C  CZ3 . TRP A 1 303 ? 50.261  10.005  -4.691  1.00 15.64 ? 303  TRP A CZ3 1 
ATOM   2456 C  CH2 . TRP A 1 303 ? 49.274  10.920  -5.092  1.00 15.61 ? 303  TRP A CH2 1 
ATOM   2457 N  N   . PRO A 1 304 ? 48.086  6.226   -3.328  1.00 15.66 ? 304  PRO A N   1 
ATOM   2458 C  CA  . PRO A 1 304 ? 46.694  6.644   -3.077  1.00 15.48 ? 304  PRO A CA  1 
ATOM   2459 C  C   . PRO A 1 304 ? 45.678  5.512   -2.975  1.00 15.63 ? 304  PRO A C   1 
ATOM   2460 O  O   . PRO A 1 304 ? 44.526  5.779   -2.627  1.00 14.74 ? 304  PRO A O   1 
ATOM   2461 C  CB  . PRO A 1 304 ? 46.360  7.443   -4.339  1.00 15.59 ? 304  PRO A CB  1 
ATOM   2462 C  CG  . PRO A 1 304 ? 47.115  6.747   -5.404  1.00 15.86 ? 304  PRO A CG  1 
ATOM   2463 C  CD  . PRO A 1 304 ? 48.382  6.235   -4.772  1.00 15.92 ? 304  PRO A CD  1 
ATOM   2464 N  N   . ASP A 1 305 ? 46.067  4.282   -3.293  1.00 15.95 ? 305  ASP A N   1 
ATOM   2465 C  CA  . ASP A 1 305 ? 45.066  3.217   -3.489  1.00 16.88 ? 305  ASP A CA  1 
ATOM   2466 C  C   . ASP A 1 305 ? 44.813  2.310   -2.286  1.00 16.62 ? 305  ASP A C   1 
ATOM   2467 O  O   . ASP A 1 305 ? 43.846  1.529   -2.316  1.00 18.39 ? 305  ASP A O   1 
ATOM   2468 C  CB  . ASP A 1 305 ? 45.417  2.387   -4.736  1.00 17.67 ? 305  ASP A CB  1 
ATOM   2469 C  CG  . ASP A 1 305 ? 45.181  3.157   -6.023  1.00 18.77 ? 305  ASP A CG  1 
ATOM   2470 O  OD1 . ASP A 1 305 ? 44.038  3.611   -6.235  1.00 19.22 ? 305  ASP A OD1 1 
ATOM   2471 O  OD2 . ASP A 1 305 ? 46.146  3.324   -6.808  1.00 19.91 ? 305  ASP A OD2 1 
ATOM   2472 N  N   . SER A 1 306 ? 45.635  2.411   -1.245  1.00 15.79 ? 306  SER A N   1 
ATOM   2473 C  CA  . SER A 1 306 ? 45.435  1.635   -0.017  1.00 15.47 ? 306  SER A CA  1 
ATOM   2474 C  C   . SER A 1 306 ? 45.138  2.585   1.141   1.00 14.47 ? 306  SER A C   1 
ATOM   2475 O  O   . SER A 1 306 ? 46.022  3.308   1.611   1.00 13.99 ? 306  SER A O   1 
ATOM   2476 C  CB  . SER A 1 306 ? 46.655  0.745   0.276   1.00 16.30 ? 306  SER A CB  1 
ATOM   2477 O  OG  . SER A 1 306 ? 46.480  0.034   1.492   1.00 17.14 ? 306  SER A OG  1 
ATOM   2478 N  N   . TYR A 1 307 ? 43.878  2.603   1.580   1.00 12.86 ? 307  TYR A N   1 
ATOM   2479 C  CA  . TYR A 1 307 ? 43.404  3.521   2.616   1.00 12.05 ? 307  TYR A CA  1 
ATOM   2480 C  C   . TYR A 1 307 ? 42.357  2.866   3.521   1.00 11.29 ? 307  TYR A C   1 
ATOM   2481 O  O   . TYR A 1 307 ? 41.738  1.869   3.142   1.00 12.27 ? 307  TYR A O   1 
ATOM   2482 C  CB  . TYR A 1 307 ? 42.815  4.790   1.983   1.00 11.70 ? 307  TYR A CB  1 
ATOM   2483 C  CG  . TYR A 1 307 ? 41.886  4.559   0.811   1.00 11.37 ? 307  TYR A CG  1 
ATOM   2484 C  CD1 . TYR A 1 307 ? 40.524  4.340   1.002   1.00 11.09 ? 307  TYR A CD1 1 
ATOM   2485 C  CD2 . TYR A 1 307 ? 42.361  4.554   -0.497  1.00 11.32 ? 307  TYR A CD2 1 
ATOM   2486 C  CE1 . TYR A 1 307 ? 39.670  4.147   -0.077  1.00 10.94 ? 307  TYR A CE1 1 
ATOM   2487 C  CE2 . TYR A 1 307 ? 41.520  4.369   -1.583  1.00 11.34 ? 307  TYR A CE2 1 
ATOM   2488 C  CZ  . TYR A 1 307 ? 40.167  4.166   -1.375  1.00 11.02 ? 307  TYR A CZ  1 
ATOM   2489 O  OH  . TYR A 1 307 ? 39.348  3.980   -2.468  1.00 11.09 ? 307  TYR A OH  1 
ATOM   2490 N  N   . ALA A 1 308 ? 42.165  3.443   4.701   1.00 10.98 ? 308  ALA A N   1 
ATOM   2491 C  CA  . ALA A 1 308 ? 41.122  2.994   5.617   1.00 10.65 ? 308  ALA A CA  1 
ATOM   2492 C  C   . ALA A 1 308 ? 39.749  3.201   4.992   1.00 10.10 ? 308  ALA A C   1 
ATOM   2493 O  O   . ALA A 1 308 ? 39.488  4.235   4.354   1.00 9.41  ? 308  ALA A O   1 
ATOM   2494 C  CB  . ALA A 1 308 ? 41.216  3.716   6.948   1.00 10.77 ? 308  ALA A CB  1 
ATOM   2495 N  N   . SER A 1 309 ? 38.863  2.226   5.183   1.00 9.85  ? 309  SER A N   1 
ATOM   2496 C  CA  . SER A 1 309 ? 37.542  2.259   4.575   1.00 9.72  ? 309  SER A CA  1 
ATOM   2497 C  C   . SER A 1 309 ? 36.552  1.527   5.442   1.00 9.54  ? 309  SER A C   1 
ATOM   2498 O  O   . SER A 1 309 ? 36.921  0.815   6.382   1.00 10.54 ? 309  SER A O   1 
ATOM   2499 C  CB  . SER A 1 309 ? 37.568  1.611   3.195   1.00 9.97  ? 309  SER A CB  1 
ATOM   2500 O  OG  . SER A 1 309 ? 37.860  0.227   3.308   1.00 10.80 ? 309  SER A OG  1 
ATOM   2501 N  N   . PHE A 1 310 ? 35.283  1.686   5.118   1.00 8.57  ? 310  PHE A N   1 
ATOM   2502 C  CA  . PHE A 1 310 ? 34.249  0.856   5.719   1.00 8.57  ? 310  PHE A CA  1 
ATOM   2503 C  C   . PHE A 1 310 ? 34.317  -0.560  5.159   1.00 8.52  ? 310  PHE A C   1 
ATOM   2504 O  O   . PHE A 1 310 ? 34.009  -0.785  3.987   1.00 8.08  ? 310  PHE A O   1 
ATOM   2505 C  CB  . PHE A 1 310 ? 32.881  1.468   5.496   1.00 8.56  ? 310  PHE A CB  1 
ATOM   2506 C  CG  . PHE A 1 310 ? 31.761  0.652   6.084   1.00 8.32  ? 310  PHE A CG  1 
ATOM   2507 C  CD1 . PHE A 1 310 ? 31.627  0.524   7.462   1.00 8.43  ? 310  PHE A CD1 1 
ATOM   2508 C  CD2 . PHE A 1 310 ? 30.856  -0.016  5.263   1.00 8.92  ? 310  PHE A CD2 1 
ATOM   2509 C  CE1 . PHE A 1 310 ? 30.597  -0.237  7.999   1.00 8.66  ? 310  PHE A CE1 1 
ATOM   2510 C  CE2 . PHE A 1 310 ? 29.831  -0.778  5.803   1.00 9.11  ? 310  PHE A CE2 1 
ATOM   2511 C  CZ  . PHE A 1 310 ? 29.716  -0.888  7.171   1.00 8.88  ? 310  PHE A CZ  1 
ATOM   2512 N  N   . LEU A 1 311 ? 34.736  -1.493  6.019   1.00 8.78  ? 311  LEU A N   1 
ATOM   2513 C  CA  . LEU A 1 311 ? 34.742  -2.949  5.719   1.00 9.30  ? 311  LEU A CA  1 
ATOM   2514 C  C   . LEU A 1 311 ? 35.561  -3.395  4.509   1.00 9.18  ? 311  LEU A C   1 
ATOM   2515 O  O   . LEU A 1 311 ? 35.402  -4.517  4.047   1.00 9.71  ? 311  LEU A O   1 
ATOM   2516 C  CB  . LEU A 1 311 ? 33.303  -3.478  5.588   1.00 10.25 ? 311  LEU A CB  1 
ATOM   2517 C  CG  . LEU A 1 311 ? 32.377  -3.342  6.805   1.00 11.33 ? 311  LEU A CG  1 
ATOM   2518 C  CD1 . LEU A 1 311 ? 31.044  -4.020  6.519   1.00 12.10 ? 311  LEU A CD1 1 
ATOM   2519 C  CD2 . LEU A 1 311 ? 33.045  -3.906  8.042   1.00 11.67 ? 311  LEU A CD2 1 
ATOM   2520 N  N   . GLY A 1 312 ? 36.451  -2.535  4.016   1.00 8.85  ? 312  GLY A N   1 
ATOM   2521 C  CA  . GLY A 1 312 ? 37.202  -2.831  2.808   1.00 9.02  ? 312  GLY A CA  1 
ATOM   2522 C  C   . GLY A 1 312 ? 36.579  -2.349  1.513   1.00 9.00  ? 312  GLY A C   1 
ATOM   2523 O  O   . GLY A 1 312 ? 37.163  -2.574  0.444   1.00 9.34  ? 312  GLY A O   1 
ATOM   2524 N  N   . PHE A 1 313 ? 35.410  -1.703  1.552   1.00 8.74  ? 313  PHE A N   1 
ATOM   2525 C  CA  . PHE A 1 313 ? 34.834  -1.100  0.349   1.00 9.06  ? 313  PHE A CA  1 
ATOM   2526 C  C   . PHE A 1 313 ? 35.616  0.169   -0.016  1.00 9.20  ? 313  PHE A C   1 
ATOM   2527 O  O   . PHE A 1 313 ? 35.526  1.194   0.673   1.00 9.29  ? 313  PHE A O   1 
ATOM   2528 C  CB  . PHE A 1 313 ? 33.357  -0.724  0.557   1.00 9.12  ? 313  PHE A CB  1 
ATOM   2529 C  CG  . PHE A 1 313 ? 32.438  -1.909  0.727   1.00 9.23  ? 313  PHE A CG  1 
ATOM   2530 C  CD1 . PHE A 1 313 ? 31.989  -2.627  -0.373  1.00 9.54  ? 313  PHE A CD1 1 
ATOM   2531 C  CD2 . PHE A 1 313 ? 31.974  -2.274  1.978   1.00 9.70  ? 313  PHE A CD2 1 
ATOM   2532 C  CE1 . PHE A 1 313 ? 31.138  -3.724  -0.216  1.00 9.61  ? 313  PHE A CE1 1 
ATOM   2533 C  CE2 . PHE A 1 313 ? 31.125  -3.366  2.141   1.00 9.97  ? 313  PHE A CE2 1 
ATOM   2534 C  CZ  . PHE A 1 313 ? 30.703  -4.085  1.040   1.00 9.74  ? 313  PHE A CZ  1 
ATOM   2535 N  N   . ASN A 1 314 ? 36.338  0.123   -1.132  1.00 9.78  ? 314  ASN A N   1 
ATOM   2536 C  CA  . ASN A 1 314 ? 37.139  1.272   -1.572  1.00 10.15 ? 314  ASN A CA  1 
ATOM   2537 C  C   . ASN A 1 314 ? 36.283  2.491   -1.901  1.00 9.55  ? 314  ASN A C   1 
ATOM   2538 O  O   . ASN A 1 314 ? 36.780  3.616   -1.872  1.00 9.48  ? 314  ASN A O   1 
ATOM   2539 C  CB  . ASN A 1 314 ? 37.991  0.924   -2.812  1.00 11.22 ? 314  ASN A CB  1 
ATOM   2540 C  CG  . ASN A 1 314 ? 39.305  0.245   -2.480  1.00 12.43 ? 314  ASN A CG  1 
ATOM   2541 O  OD1 . ASN A 1 314 ? 39.960  -0.299  -3.382  1.00 15.93 ? 314  ASN A OD1 1 
ATOM   2542 N  ND2 . ASN A 1 314 ? 39.716  0.283   -1.237  1.00 12.13 ? 314  ASN A ND2 1 
ATOM   2543 N  N   . SER A 1 315 ? 34.993  2.281   -2.167  1.00 8.85  ? 315  SER A N   1 
ATOM   2544 C  CA  . SER A 1 315 ? 34.069  3.386   -2.401  1.00 8.56  ? 315  SER A CA  1 
ATOM   2545 C  C   . SER A 1 315 ? 33.693  4.182   -1.143  1.00 7.90  ? 315  SER A C   1 
ATOM   2546 O  O   . SER A 1 315 ? 33.027  5.209   -1.262  1.00 7.89  ? 315  SER A O   1 
ATOM   2547 C  CB  . SER A 1 315 ? 32.794  2.858   -3.052  1.00 8.84  ? 315  SER A CB  1 
ATOM   2548 O  OG  . SER A 1 315 ? 32.216  1.871   -2.213  1.00 9.26  ? 315  SER A OG  1 
ATOM   2549 N  N   . LEU A 1 316 ? 34.127  3.712   0.035   1.00 7.49  ? 316  LEU A N   1 
ATOM   2550 C  CA  . LEU A 1 316 ? 33.720  4.256   1.329   1.00 7.45  ? 316  LEU A CA  1 
ATOM   2551 C  C   . LEU A 1 316 ? 34.933  4.599   2.200   1.00 7.32  ? 316  LEU A C   1 
ATOM   2552 O  O   . LEU A 1 316 ? 35.150  4.010   3.256   1.00 7.17  ? 316  LEU A O   1 
ATOM   2553 C  CB  . LEU A 1 316 ? 32.778  3.273   2.040   1.00 7.56  ? 316  LEU A CB  1 
ATOM   2554 C  CG  . LEU A 1 316 ? 31.508  2.928   1.253   1.00 7.61  ? 316  LEU A CG  1 
ATOM   2555 C  CD1 . LEU A 1 316 ? 30.716  1.861   1.992   1.00 7.68  ? 316  LEU A CD1 1 
ATOM   2556 C  CD2 . LEU A 1 316 ? 30.625  4.139   0.997   1.00 7.57  ? 316  LEU A CD2 1 
ATOM   2557 N  N   . PRO A 1 317 ? 35.756  5.572   1.758   1.00 7.19  ? 317  PRO A N   1 
ATOM   2558 C  CA  . PRO A 1 317 ? 36.946  5.928   2.533   1.00 7.31  ? 317  PRO A CA  1 
ATOM   2559 C  C   . PRO A 1 317 ? 36.605  6.496   3.915   1.00 7.33  ? 317  PRO A C   1 
ATOM   2560 O  O   . PRO A 1 317 ? 35.729  7.354   4.040   1.00 7.20  ? 317  PRO A O   1 
ATOM   2561 C  CB  . PRO A 1 317 ? 37.649  6.963   1.628   1.00 7.36  ? 317  PRO A CB  1 
ATOM   2562 C  CG  . PRO A 1 317 ? 36.544  7.564   0.820   1.00 7.39  ? 317  PRO A CG  1 
ATOM   2563 C  CD  . PRO A 1 317 ? 35.627  6.397   0.541   1.00 7.44  ? 317  PRO A CD  1 
ATOM   2564 N  N   . LYS A 1 318 ? 37.344  6.040   4.923   1.00 7.36  ? 318  LYS A N   1 
ATOM   2565 C  CA  . LYS A 1 318 ? 37.051  6.324   6.330   1.00 7.91  ? 318  LYS A CA  1 
ATOM   2566 C  C   . LYS A 1 318 ? 37.601  7.683   6.761   1.00 7.75  ? 318  LYS A C   1 
ATOM   2567 O  O   . LYS A 1 318 ? 38.771  7.999   6.503   1.00 8.00  ? 318  LYS A O   1 
ATOM   2568 C  CB  . LYS A 1 318 ? 37.658  5.228   7.202   1.00 8.42  ? 318  LYS A CB  1 
ATOM   2569 C  CG  . LYS A 1 318 ? 37.210  5.260   8.650   1.00 8.91  ? 318  LYS A CG  1 
ATOM   2570 C  CD  . LYS A 1 318 ? 37.972  4.230   9.466   1.00 9.67  ? 318  LYS A CD  1 
ATOM   2571 C  CE  . LYS A 1 318 ? 37.255  3.895   10.782  1.00 10.43 ? 318  LYS A CE  1 
ATOM   2572 N  NZ  . LYS A 1 318 ? 37.079  5.084   11.655  1.00 11.19 ? 318  LYS A NZ  1 
ATOM   2573 N  N   . LEU A 1 319 ? 36.766  8.473   7.433   1.00 7.65  ? 319  LEU A N   1 
ATOM   2574 C  CA  . LEU A 1 319 ? 37.176  9.788   7.933   1.00 7.69  ? 319  LEU A CA  1 
ATOM   2575 C  C   . LEU A 1 319 ? 38.106  9.680   9.123   1.00 7.79  ? 319  LEU A C   1 
ATOM   2576 O  O   . LEU A 1 319 ? 37.877  8.885   10.040  1.00 7.83  ? 319  LEU A O   1 
ATOM   2577 C  CB  . LEU A 1 319 ? 35.970  10.629  8.303   1.00 7.70  ? 319  LEU A CB  1 
ATOM   2578 C  CG  . LEU A 1 319 ? 35.162  11.197  7.125   1.00 7.84  ? 319  LEU A CG  1 
ATOM   2579 C  CD1 . LEU A 1 319 ? 33.855  11.754  7.643   1.00 7.93  ? 319  LEU A CD1 1 
ATOM   2580 C  CD2 . LEU A 1 319 ? 35.932  12.283  6.382   1.00 8.08  ? 319  LEU A CD2 1 
ATOM   2581 N  N   . ASN A 1 320 ? 39.147  10.507  9.094   1.00 8.22  ? 320  ASN A N   1 
ATOM   2582 C  CA  . ASN A 1 320 ? 40.108  10.650  10.166  1.00 8.40  ? 320  ASN A CA  1 
ATOM   2583 C  C   . ASN A 1 320 ? 39.658  11.795  11.056  1.00 8.11  ? 320  ASN A C   1 
ATOM   2584 O  O   . ASN A 1 320 ? 39.776  12.955  10.685  1.00 8.34  ? 320  ASN A O   1 
ATOM   2585 C  CB  . ASN A 1 320 ? 41.479  10.941  9.567   1.00 9.02  ? 320  ASN A CB  1 
ATOM   2586 C  CG  . ASN A 1 320 ? 42.550  11.134  10.610  1.00 9.92  ? 320  ASN A CG  1 
ATOM   2587 O  OD1 . ASN A 1 320 ? 42.307  11.003  11.807  1.00 10.64 ? 320  ASN A OD1 1 
ATOM   2588 N  ND2 . ASN A 1 320 ? 43.761  11.448  10.146  1.00 12.29 ? 320  ASN A ND2 1 
ATOM   2589 N  N   . TYR A 1 321 ? 39.133  11.462  12.230  1.00 8.07  ? 321  TYR A N   1 
ATOM   2590 C  CA  . TYR A 1 321 ? 38.632  12.469  13.161  1.00 8.03  ? 321  TYR A CA  1 
ATOM   2591 C  C   . TYR A 1 321 ? 39.728  13.166  13.977  1.00 7.95  ? 321  TYR A C   1 
ATOM   2592 O  O   . TYR A 1 321 ? 39.448  14.122  14.722  1.00 8.10  ? 321  TYR A O   1 
ATOM   2593 C  CB  . TYR A 1 321 ? 37.601  11.844  14.117  1.00 7.98  ? 321  TYR A CB  1 
ATOM   2594 C  CG  . TYR A 1 321 ? 36.235  11.763  13.493  1.00 8.08  ? 321  TYR A CG  1 
ATOM   2595 C  CD1 . TYR A 1 321 ? 35.910  10.780  12.565  1.00 8.20  ? 321  TYR A CD1 1 
ATOM   2596 C  CD2 . TYR A 1 321 ? 35.283  12.699  13.798  1.00 8.38  ? 321  TYR A CD2 1 
ATOM   2597 C  CE1 . TYR A 1 321 ? 34.655  10.743  11.970  1.00 8.02  ? 321  TYR A CE1 1 
ATOM   2598 C  CE2 . TYR A 1 321 ? 34.025  12.675  13.231  1.00 8.63  ? 321  TYR A CE2 1 
ATOM   2599 C  CZ  . TYR A 1 321 ? 33.712  11.686  12.323  1.00 8.31  ? 321  TYR A CZ  1 
ATOM   2600 O  OH  . TYR A 1 321 ? 32.455  11.710  11.785  1.00 8.98  ? 321  TYR A OH  1 
ATOM   2601 N  N   . GLY A 1 322 ? 40.967  12.698  13.857  1.00 7.91  ? 322  GLY A N   1 
ATOM   2602 C  CA  . GLY A 1 322 ? 42.066  13.305  14.618  1.00 8.11  ? 322  GLY A CA  1 
ATOM   2603 C  C   . GLY A 1 322 ? 41.711  13.364  16.092  1.00 8.26  ? 322  GLY A C   1 
ATOM   2604 O  O   . GLY A 1 322 ? 41.066  12.449  16.634  1.00 8.60  ? 322  GLY A O   1 
ATOM   2605 N  N   . ASN A 1 323 ? 42.120  14.454  16.733  1.00 8.52  ? 323  ASN A N   1 
ATOM   2606 C  CA  . ASN A 1 323 ? 41.836  14.708  18.143  1.00 8.41  ? 323  ASN A CA  1 
ATOM   2607 C  C   . ASN A 1 323 ? 40.910  15.890  18.303  1.00 8.22  ? 323  ASN A C   1 
ATOM   2608 O  O   . ASN A 1 323 ? 40.527  16.524  17.327  1.00 7.94  ? 323  ASN A O   1 
ATOM   2609 C  CB  . ASN A 1 323 ? 43.150  14.866  18.902  1.00 8.80  ? 323  ASN A CB  1 
ATOM   2610 C  CG  . ASN A 1 323 ? 43.894  13.547  18.989  1.00 9.16  ? 323  ASN A CG  1 
ATOM   2611 O  OD1 . ASN A 1 323 ? 44.858  13.321  18.262  1.00 9.76  ? 323  ASN A OD1 1 
ATOM   2612 N  ND2 . ASN A 1 323 ? 43.393  12.627  19.829  1.00 9.30  ? 323  ASN A ND2 1 
ATOM   2613 N  N   . SER A 1 324 ? 40.501  16.170  19.540  1.00 8.31  ? 324  SER A N   1 
ATOM   2614 C  CA  . SER A 1 324 ? 39.509  17.199  19.813  1.00 8.53  ? 324  SER A CA  1 
ATOM   2615 C  C   . SER A 1 324 ? 39.878  18.513  19.139  1.00 8.77  ? 324  SER A C   1 
ATOM   2616 O  O   . SER A 1 324 ? 41.054  18.905  19.109  1.00 9.12  ? 324  SER A O   1 
ATOM   2617 C  CB  . SER A 1 324 ? 39.351  17.423  21.314  1.00 8.37  ? 324  SER A CB  1 
ATOM   2618 O  OG  . SER A 1 324 ? 38.908  16.235  21.957  1.00 8.49  ? 324  SER A OG  1 
ATOM   2619 N  N   . GLY A 1 325 ? 38.877  19.165  18.569  1.00 9.04  ? 325  GLY A N   1 
ATOM   2620 C  CA  . GLY A 1 325 ? 39.057  20.437  17.895  1.00 9.61  ? 325  GLY A CA  1 
ATOM   2621 C  C   . GLY A 1 325 ? 39.517  20.336  16.455  1.00 9.91  ? 325  GLY A C   1 
ATOM   2622 O  O   . GLY A 1 325 ? 39.746  21.373  15.815  1.00 11.54 ? 325  GLY A O   1 
ATOM   2623 N  N   . SER A 1 326 ? 39.607  19.123  15.910  1.00 9.46  ? 326  SER A N   1 
ATOM   2624 C  CA  . SER A 1 326 ? 40.085  18.915  14.543  1.00 9.06  ? 326  SER A CA  1 
ATOM   2625 C  C   . SER A 1 326 ? 39.090  19.450  13.525  1.00 9.05  ? 326  SER A C   1 
ATOM   2626 O  O   . SER A 1 326 ? 37.906  19.646  13.819  1.00 9.20  ? 326  SER A O   1 
ATOM   2627 C  CB  . SER A 1 326 ? 40.321  17.439  14.263  1.00 8.97  ? 326  SER A CB  1 
ATOM   2628 O  OG  . SER A 1 326 ? 39.053  16.763  14.255  1.00 8.44  ? 326  SER A OG  1 
ATOM   2629 N  N   . ALA A 1 327 ? 39.584  19.677  12.313  1.00 9.18  ? 327  ALA A N   1 
ATOM   2630 C  CA  . ALA A 1 327 ? 38.713  20.133  11.230  1.00 8.96  ? 327  ALA A CA  1 
ATOM   2631 C  C   . ALA A 1 327 ? 37.570  19.146  10.945  1.00 8.93  ? 327  ALA A C   1 
ATOM   2632 O  O   . ALA A 1 327 ? 36.441  19.568  10.745  1.00 9.14  ? 327  ALA A O   1 
ATOM   2633 C  CB  . ALA A 1 327 ? 39.519  20.384  9.970   1.00 9.53  ? 327  ALA A CB  1 
ATOM   2634 N  N   . VAL A 1 328 ? 37.865  17.850  10.957  1.00 8.53  ? 328  VAL A N   1 
ATOM   2635 C  CA  . VAL A 1 328 ? 36.829  16.834  10.720  1.00 8.37  ? 328  VAL A CA  1 
ATOM   2636 C  C   . VAL A 1 328 ? 35.765  16.812  11.829  1.00 8.00  ? 328  VAL A C   1 
ATOM   2637 O  O   . VAL A 1 328 ? 34.556  16.822  11.539  1.00 8.00  ? 328  VAL A O   1 
ATOM   2638 C  CB  . VAL A 1 328 ? 37.434  15.447  10.473  1.00 8.71  ? 328  VAL A CB  1 
ATOM   2639 C  CG1 . VAL A 1 328 ? 36.359  14.368  10.449  1.00 8.74  ? 328  VAL A CG1 1 
ATOM   2640 C  CG2 . VAL A 1 328 ? 38.213  15.450  9.170   1.00 8.91  ? 328  VAL A CG2 1 
ATOM   2641 N  N   . ARG A 1 329 ? 36.196  16.833  13.092  1.00 7.69  ? 329  ARG A N   1 
ATOM   2642 C  CA  . ARG A 1 329 ? 35.222  16.956  14.181  1.00 7.73  ? 329  ARG A CA  1 
ATOM   2643 C  C   . ARG A 1 329 ? 34.369  18.232  14.033  1.00 7.98  ? 329  ARG A C   1 
ATOM   2644 O  O   . ARG A 1 329 ? 33.181  18.245  14.347  1.00 7.84  ? 329  ARG A O   1 
ATOM   2645 C  CB  . ARG A 1 329 ? 35.916  16.929  15.541  1.00 7.70  ? 329  ARG A CB  1 
ATOM   2646 C  CG  . ARG A 1 329 ? 36.474  15.573  15.896  1.00 7.24  ? 329  ARG A CG  1 
ATOM   2647 C  CD  . ARG A 1 329 ? 37.271  15.603  17.180  1.00 7.12  ? 329  ARG A CD  1 
ATOM   2648 N  NE  . ARG A 1 329 ? 38.049  14.386  17.400  1.00 7.01  ? 329  ARG A NE  1 
ATOM   2649 C  CZ  . ARG A 1 329 ? 38.195  13.754  18.564  1.00 6.77  ? 329  ARG A CZ  1 
ATOM   2650 N  NH1 . ARG A 1 329 ? 37.509  14.118  19.652  1.00 6.93  ? 329  ARG A NH1 1 
ATOM   2651 N  NH2 . ARG A 1 329 ? 39.008  12.709  18.627  1.00 7.04  ? 329  ARG A NH2 1 
ATOM   2652 N  N   . GLY A 1 330 ? 35.006  19.299  13.543  1.00 8.25  ? 330  GLY A N   1 
ATOM   2653 C  CA  . GLY A 1 330 ? 34.327  20.555  13.271  1.00 8.53  ? 330  GLY A CA  1 
ATOM   2654 C  C   . GLY A 1 330 ? 33.234  20.426  12.242  1.00 8.81  ? 330  GLY A C   1 
ATOM   2655 O  O   . GLY A 1 330 ? 32.076  20.801  12.496  1.00 8.77  ? 330  GLY A O   1 
ATOM   2656 N  N   . VAL A 1 331 ? 33.598  19.917  11.068  1.00 9.45  ? 331  VAL A N   1 
ATOM   2657 C  CA  . VAL A 1 331 ? 32.622  19.873  9.967   1.00 10.15 ? 331  VAL A CA  1 
ATOM   2658 C  C   . VAL A 1 331 ? 31.485  18.884  10.248  1.00 9.57  ? 331  VAL A C   1 
ATOM   2659 O  O   . VAL A 1 331 ? 30.346  19.130  9.844   1.00 9.78  ? 331  VAL A O   1 
ATOM   2660 C  CB  . VAL A 1 331 ? 33.262  19.610  8.577   1.00 11.12 ? 331  VAL A CB  1 
ATOM   2661 C  CG1 . VAL A 1 331 ? 34.266  20.696  8.236   1.00 12.54 ? 331  VAL A CG1 1 
ATOM   2662 C  CG2 . VAL A 1 331 ? 33.877  18.235  8.464   1.00 11.65 ? 331  VAL A CG2 1 
ATOM   2663 N  N   . ILE A 1 332 ? 31.776  17.778  10.939  1.00 8.85  ? 332  ILE A N   1 
ATOM   2664 C  CA  . ILE A 1 332 ? 30.735  16.788  11.255  1.00 8.59  ? 332  ILE A CA  1 
ATOM   2665 C  C   . ILE A 1 332 ? 29.814  17.247  12.395  1.00 8.27  ? 332  ILE A C   1 
ATOM   2666 O  O   . ILE A 1 332 ? 28.587  17.146  12.283  1.00 7.94  ? 332  ILE A O   1 
ATOM   2667 C  CB  . ILE A 1 332 ? 31.345  15.401  11.546  1.00 8.94  ? 332  ILE A CB  1 
ATOM   2668 C  CG1 . ILE A 1 332 ? 32.092  14.872  10.309  1.00 9.24  ? 332  ILE A CG1 1 
ATOM   2669 C  CG2 . ILE A 1 332 ? 30.279  14.398  11.983  1.00 8.89  ? 332  ILE A CG2 1 
ATOM   2670 C  CD1 . ILE A 1 332 ? 31.276  14.744  9.028   1.00 9.64  ? 332  ILE A CD1 1 
ATOM   2671 N  N   . TYR A 1 333 ? 30.378  17.765  13.490  1.00 7.99  ? 333  TYR A N   1 
ATOM   2672 C  CA  . TYR A 1 333 ? 29.525  18.177  14.608  1.00 8.23  ? 333  TYR A CA  1 
ATOM   2673 C  C   . TYR A 1 333 ? 29.845  19.461  15.371  1.00 8.77  ? 333  TYR A C   1 
ATOM   2674 O  O   . TYR A 1 333 ? 28.903  20.109  15.797  1.00 9.54  ? 333  TYR A O   1 
ATOM   2675 C  CB  . TYR A 1 333 ? 29.335  17.019  15.609  1.00 7.96  ? 333  TYR A CB  1 
ATOM   2676 C  CG  . TYR A 1 333 ? 30.601  16.489  16.252  1.00 7.55  ? 333  TYR A CG  1 
ATOM   2677 C  CD1 . TYR A 1 333 ? 31.076  17.036  17.436  1.00 7.64  ? 333  TYR A CD1 1 
ATOM   2678 C  CD2 . TYR A 1 333 ? 31.320  15.433  15.687  1.00 7.65  ? 333  TYR A CD2 1 
ATOM   2679 C  CE1 . TYR A 1 333 ? 32.224  16.554  18.041  1.00 7.59  ? 333  TYR A CE1 1 
ATOM   2680 C  CE2 . TYR A 1 333 ? 32.464  14.942  16.295  1.00 7.45  ? 333  TYR A CE2 1 
ATOM   2681 C  CZ  . TYR A 1 333 ? 32.922  15.520  17.475  1.00 7.38  ? 333  TYR A CZ  1 
ATOM   2682 O  OH  . TYR A 1 333 ? 34.070  15.001  18.041  1.00 7.52  ? 333  TYR A OH  1 
ATOM   2683 N  N   . ASN A 1 334 ? 31.109  19.840  15.573  1.00 9.37  ? 334  ASN A N   1 
ATOM   2684 C  CA  . ASN A 1 334 ? 31.386  20.982  16.468  1.00 10.24 ? 334  ASN A CA  1 
ATOM   2685 C  C   . ASN A 1 334 ? 31.005  22.343  15.911  1.00 10.72 ? 334  ASN A C   1 
ATOM   2686 O  O   . ASN A 1 334 ? 30.494  23.197  16.666  1.00 11.70 ? 334  ASN A O   1 
ATOM   2687 C  CB  . ASN A 1 334 ? 32.852  21.038  16.882  1.00 10.39 ? 334  ASN A CB  1 
ATOM   2688 C  CG  . ASN A 1 334 ? 33.218  20.011  17.934  1.00 10.61 ? 334  ASN A CG  1 
ATOM   2689 O  OD1 . ASN A 1 334 ? 32.432  19.700  18.840  1.00 11.42 ? 334  ASN A OD1 1 
ATOM   2690 N  ND2 . ASN A 1 334 ? 34.432  19.483  17.821  1.00 10.10 ? 334  ASN A ND2 1 
ATOM   2691 N  N   . ASN A 1 335 ? 31.274  22.571  14.634  1.00 10.75 ? 335  ASN A N   1 
ATOM   2692 C  CA  . ASN A 1 335 ? 31.095  23.919  14.066  1.00 11.47 ? 335  ASN A CA  1 
ATOM   2693 C  C   . ASN A 1 335 ? 29.632  24.327  14.169  1.00 12.29 ? 335  ASN A C   1 
ATOM   2694 O  O   . ASN A 1 335 ? 28.750  23.477  14.101  1.00 12.27 ? 335  ASN A O   1 
ATOM   2695 C  CB  . ASN A 1 335 ? 31.538  23.955  12.612  1.00 11.65 ? 335  ASN A CB  1 
ATOM   2696 C  CG  . ASN A 1 335 ? 33.042  23.729  12.431  1.00 12.05 ? 335  ASN A CG  1 
ATOM   2697 O  OD1 . ASN A 1 335 ? 33.811  23.756  13.390  1.00 13.11 ? 335  ASN A OD1 1 
ATOM   2698 N  ND2 . ASN A 1 335 ? 33.451  23.475  11.194  1.00 12.73 ? 335  ASN A ND2 1 
ATOM   2699 N  N   . SER A 1 336 ? 29.359  25.623  14.318  1.00 13.72 ? 336  SER A N   1 
ATOM   2700 C  CA  . SER A 1 336 ? 27.969  26.084  14.393  1.00 15.10 ? 336  SER A CA  1 
ATOM   2701 C  C   . SER A 1 336 ? 27.130  25.629  13.184  1.00 14.58 ? 336  SER A C   1 
ATOM   2702 O  O   . SER A 1 336 ? 25.937  25.370  13.342  1.00 15.73 ? 336  SER A O   1 
ATOM   2703 C  CB  . SER A 1 336 ? 27.902  27.610  14.550  1.00 16.19 ? 336  SER A CB  1 
ATOM   2704 O  OG  . SER A 1 336 ? 28.455  28.234  13.413  1.00 18.55 ? 336  SER A OG  1 
ATOM   2705 N  N   . ASN A 1 337 ? 27.778  25.497  12.020  1.00 14.79 ? 337  ASN A N   1 
ATOM   2706 C  CA  . ASN A 1 337 ? 27.166  25.026  10.775  1.00 15.40 ? 337  ASN A CA  1 
ATOM   2707 C  C   . ASN A 1 337 ? 27.598  23.597  10.401  1.00 13.72 ? 337  ASN A C   1 
ATOM   2708 O  O   . ASN A 1 337 ? 27.612  23.237  9.236   1.00 13.73 ? 337  ASN A O   1 
ATOM   2709 C  CB  . ASN A 1 337 ? 27.513  25.994  9.622   1.00 17.07 ? 337  ASN A CB  1 
ATOM   2710 C  CG  . ASN A 1 337 ? 28.973  25.920  9.195   1.00 18.63 ? 337  ASN A CG  1 
ATOM   2711 O  OD1 . ASN A 1 337 ? 29.856  25.567  9.984   1.00 19.45 ? 337  ASN A OD1 1 
ATOM   2712 N  ND2 . ASN A 1 337 ? 29.235  26.243  7.938   1.00 20.31 ? 337  ASN A ND2 1 
ATOM   2713 N  N   . SER A 1 338 ? 27.954  22.790  11.399  1.00 12.35 ? 338  SER A N   1 
ATOM   2714 C  CA  . SER A 1 338 ? 28.316  21.393  11.147  1.00 11.28 ? 338  SER A CA  1 
ATOM   2715 C  C   . SER A 1 338 ? 27.157  20.613  10.533  1.00 10.66 ? 338  SER A C   1 
ATOM   2716 O  O   . SER A 1 338 ? 26.014  21.027  10.601  1.00 11.25 ? 338  SER A O   1 
ATOM   2717 C  CB  . SER A 1 338 ? 28.694  20.709  12.444  1.00 10.64 ? 338  SER A CB  1 
ATOM   2718 O  OG  . SER A 1 338 ? 27.579  20.623  13.295  1.00 10.32 ? 338  SER A OG  1 
ATOM   2719 N  N   . VAL A 1 339 ? 27.462  19.440  9.991   1.00 9.92  ? 339  VAL A N   1 
ATOM   2720 C  CA  . VAL A 1 339 ? 26.392  18.587  9.444   1.00 9.53  ? 339  VAL A CA  1 
ATOM   2721 C  C   . VAL A 1 339 ? 25.364  18.243  10.527  1.00 9.51  ? 339  VAL A C   1 
ATOM   2722 O  O   . VAL A 1 339 ? 24.155  18.388  10.317  1.00 9.40  ? 339  VAL A O   1 
ATOM   2723 C  CB  . VAL A 1 339 ? 26.944  17.287  8.833   1.00 9.81  ? 339  VAL A CB  1 
ATOM   2724 C  CG1 . VAL A 1 339 ? 25.811  16.420  8.303   1.00 9.83  ? 339  VAL A CG1 1 
ATOM   2725 C  CG2 . VAL A 1 339 ? 27.939  17.586  7.715   1.00 9.82  ? 339  VAL A CG2 1 
ATOM   2726 N  N   . ALA A 1 340 ? 25.848  17.798  11.683  1.00 9.27  ? 340  ALA A N   1 
ATOM   2727 C  CA  . ALA A 1 340 ? 24.945  17.345  12.743  1.00 9.51  ? 340  ALA A CA  1 
ATOM   2728 C  C   . ALA A 1 340 ? 24.047  18.465  13.238  1.00 9.67  ? 340  ALA A C   1 
ATOM   2729 O  O   . ALA A 1 340 ? 22.865  18.238  13.488  1.00 10.58 ? 340  ALA A O   1 
ATOM   2730 C  CB  . ALA A 1 340 ? 25.727  16.745  13.898  1.00 9.39  ? 340  ALA A CB  1 
ATOM   2731 N  N   . LYS A 1 341 ? 24.612  19.662  13.403  1.00 9.70  ? 341  LYS A N   1 
ATOM   2732 C  CA  . LYS A 1 341 ? 23.839  20.814  13.886  1.00 10.31 ? 341  LYS A CA  1 
ATOM   2733 C  C   . LYS A 1 341 ? 22.919  21.406  12.833  1.00 10.25 ? 341  LYS A C   1 
ATOM   2734 O  O   . LYS A 1 341 ? 21.792  21.811  13.162  1.00 11.27 ? 341  LYS A O   1 
ATOM   2735 C  CB  . LYS A 1 341 ? 24.768  21.890  14.452  1.00 10.79 ? 341  LYS A CB  1 
ATOM   2736 C  CG  . LYS A 1 341 ? 25.472  21.456  15.721  1.00 11.31 ? 341  LYS A CG  1 
ATOM   2737 C  CD  . LYS A 1 341 ? 26.319  22.581  16.292  1.00 11.55 ? 341  LYS A CD  1 
ATOM   2738 C  CE  . LYS A 1 341 ? 27.061  22.141  17.546  1.00 11.89 ? 341  LYS A CE  1 
ATOM   2739 N  NZ  . LYS A 1 341 ? 28.040  23.173  17.986  1.00 12.35 ? 341  LYS A NZ  1 
ATOM   2740 N  N   . THR A 1 342 ? 23.391  21.467  11.592  1.00 9.91  ? 342  THR A N   1 
ATOM   2741 C  CA  . THR A 1 342 ? 22.622  22.087  10.500  1.00 9.92  ? 342  THR A CA  1 
ATOM   2742 C  C   . THR A 1 342 ? 21.219  21.532  10.435  1.00 9.69  ? 342  THR A C   1 
ATOM   2743 O  O   . THR A 1 342 ? 20.239  22.273  10.403  1.00 10.38 ? 342  THR A O   1 
ATOM   2744 C  CB  . THR A 1 342 ? 23.312  21.882  9.132   1.00 10.13 ? 342  THR A CB  1 
ATOM   2745 O  OG1 . THR A 1 342 ? 24.500  22.676  9.063   1.00 10.82 ? 342  THR A OG1 1 
ATOM   2746 C  CG2 . THR A 1 342 ? 22.406  22.269  7.929   1.00 10.48 ? 342  THR A CG2 1 
ATOM   2747 N  N   . TYR A 1 343 ? 21.102  20.212  10.456  1.00 9.27  ? 343  TYR A N   1 
ATOM   2748 C  CA  . TYR A 1 343 ? 19.792  19.599  10.323  1.00 8.98  ? 343  TYR A CA  1 
ATOM   2749 C  C   . TYR A 1 343 ? 18.970  19.612  11.609  1.00 8.90  ? 343  TYR A C   1 
ATOM   2750 O  O   . TYR A 1 343 ? 17.756  19.471  11.566  1.00 8.61  ? 343  TYR A O   1 
ATOM   2751 C  CB  . TYR A 1 343 ? 19.921  18.208  9.690   1.00 8.63  ? 343  TYR A CB  1 
ATOM   2752 C  CG  . TYR A 1 343 ? 20.446  18.297  8.276   1.00 8.35  ? 343  TYR A CG  1 
ATOM   2753 C  CD1 . TYR A 1 343 ? 19.611  18.711  7.236   1.00 8.39  ? 343  TYR A CD1 1 
ATOM   2754 C  CD2 . TYR A 1 343 ? 21.781  18.044  7.978   1.00 8.30  ? 343  TYR A CD2 1 
ATOM   2755 C  CE1 . TYR A 1 343 ? 20.099  18.845  5.953   1.00 8.36  ? 343  TYR A CE1 1 
ATOM   2756 C  CE2 . TYR A 1 343 ? 22.269  18.170  6.694   1.00 8.01  ? 343  TYR A CE2 1 
ATOM   2757 C  CZ  . TYR A 1 343 ? 21.413  18.557  5.676   1.00 8.14  ? 343  TYR A CZ  1 
ATOM   2758 O  OH  . TYR A 1 343 ? 21.880  18.655  4.397   1.00 8.56  ? 343  TYR A OH  1 
ATOM   2759 N  N   . LEU A 1 344 ? 19.631  19.801  12.753  1.00 9.24  ? 344  LEU A N   1 
ATOM   2760 C  CA  . LEU A 1 344 ? 18.923  19.933  14.030  1.00 9.80  ? 344  LEU A CA  1 
ATOM   2761 C  C   . LEU A 1 344 ? 18.410  21.350  14.276  1.00 9.81  ? 344  LEU A C   1 
ATOM   2762 O  O   . LEU A 1 344 ? 17.476  21.526  15.043  1.00 9.84  ? 344  LEU A O   1 
ATOM   2763 C  CB  . LEU A 1 344 ? 19.808  19.504  15.205  1.00 10.12 ? 344  LEU A CB  1 
ATOM   2764 C  CG  . LEU A 1 344 ? 20.153  18.008  15.229  1.00 10.21 ? 344  LEU A CG  1 
ATOM   2765 C  CD1 . LEU A 1 344 ? 21.248  17.729  16.253  1.00 10.52 ? 344  LEU A CD1 1 
ATOM   2766 C  CD2 . LEU A 1 344 ? 18.945  17.133  15.493  1.00 10.36 ? 344  LEU A CD2 1 
ATOM   2767 N  N   . ASN A 1 345 ? 19.028  22.333  13.626  1.00 10.70 ? 345  ASN A N   1 
ATOM   2768 C  CA  . ASN A 1 345 ? 18.602  23.736  13.763  1.00 11.40 ? 345  ASN A CA  1 
ATOM   2769 C  C   . ASN A 1 345 ? 17.531  24.082  12.742  1.00 11.75 ? 345  ASN A C   1 
ATOM   2770 O  O   . ASN A 1 345 ? 17.421  23.430  11.698  1.00 11.58 ? 345  ASN A O   1 
ATOM   2771 C  CB  . ASN A 1 345 ? 19.789  24.698  13.582  1.00 11.63 ? 345  ASN A CB  1 
ATOM   2772 C  CG  . ASN A 1 345 ? 20.662  24.819  14.819  1.00 11.71 ? 345  ASN A CG  1 
ATOM   2773 O  OD1 . ASN A 1 345 ? 21.894  24.746  14.729  1.00 13.50 ? 345  ASN A OD1 1 
ATOM   2774 N  ND2 . ASN A 1 345 ? 20.046  25.048  15.952  1.00 12.33 ? 345  ASN A ND2 1 
ATOM   2775 N  N   . PRO A 1 346 ? 16.751  25.152  13.011  1.00 12.72 ? 346  PRO A N   1 
ATOM   2776 C  CA  . PRO A 1 346 ? 15.918  25.689  11.943  1.00 13.18 ? 346  PRO A CA  1 
ATOM   2777 C  C   . PRO A 1 346 ? 16.800  26.057  10.753  1.00 12.83 ? 346  PRO A C   1 
ATOM   2778 O  O   . PRO A 1 346 ? 17.966  26.426  10.965  1.00 13.61 ? 346  PRO A O   1 
ATOM   2779 C  CB  . PRO A 1 346 ? 15.285  26.941  12.577  1.00 13.34 ? 346  PRO A CB  1 
ATOM   2780 C  CG  . PRO A 1 346 ? 15.410  26.763  14.043  1.00 13.29 ? 346  PRO A CG  1 
ATOM   2781 C  CD  . PRO A 1 346 ? 16.684  25.982  14.231  1.00 12.97 ? 346  PRO A CD  1 
ATOM   2782 N  N   . PRO A 1 347 ? 16.320  25.940  9.513   1.00 12.91 ? 347  PRO A N   1 
ATOM   2783 C  CA  . PRO A 1 347 ? 14.917  25.680  9.160   1.00 12.91 ? 347  PRO A CA  1 
ATOM   2784 C  C   . PRO A 1 347 ? 14.587  24.193  8.951   1.00 12.06 ? 347  PRO A C   1 
ATOM   2785 O  O   . PRO A 1 347 ? 13.583  23.870  8.325   1.00 12.33 ? 347  PRO A O   1 
ATOM   2786 C  CB  . PRO A 1 347 ? 14.786  26.422  7.828   1.00 13.56 ? 347  PRO A CB  1 
ATOM   2787 C  CG  . PRO A 1 347 ? 16.121  26.251  7.200   1.00 13.62 ? 347  PRO A CG  1 
ATOM   2788 C  CD  . PRO A 1 347 ? 17.120  26.301  8.329   1.00 13.33 ? 347  PRO A CD  1 
ATOM   2789 N  N   . TYR A 1 348 ? 15.428  23.295  9.464   1.00 11.15 ? 348  TYR A N   1 
ATOM   2790 C  CA  . TYR A 1 348 ? 15.196  21.851  9.362   1.00 10.52 ? 348  TYR A CA  1 
ATOM   2791 C  C   . TYR A 1 348 ? 14.560  21.315  10.642  1.00 9.91  ? 348  TYR A C   1 
ATOM   2792 O  O   . TYR A 1 348 ? 13.434  20.819  10.617  1.00 9.54  ? 348  TYR A O   1 
ATOM   2793 C  CB  . TYR A 1 348 ? 16.510  21.142  9.024   1.00 10.44 ? 348  TYR A CB  1 
ATOM   2794 C  CG  . TYR A 1 348 ? 17.072  21.627  7.714   1.00 10.56 ? 348  TYR A CG  1 
ATOM   2795 C  CD1 . TYR A 1 348 ? 16.538  21.189  6.499   1.00 11.16 ? 348  TYR A CD1 1 
ATOM   2796 C  CD2 . TYR A 1 348 ? 18.080  22.589  7.677   1.00 11.18 ? 348  TYR A CD2 1 
ATOM   2797 C  CE1 . TYR A 1 348 ? 17.023  21.660  5.285   1.00 11.30 ? 348  TYR A CE1 1 
ATOM   2798 C  CE2 . TYR A 1 348 ? 18.561  23.074  6.473   1.00 11.27 ? 348  TYR A CE2 1 
ATOM   2799 C  CZ  . TYR A 1 348 ? 18.032  22.609  5.280   1.00 11.64 ? 348  TYR A CZ  1 
ATOM   2800 O  OH  . TYR A 1 348 ? 18.491  23.092  4.084   1.00 12.67 ? 348  TYR A OH  1 
ATOM   2801 N  N   . SER A 1 349 ? 15.273  21.405  11.765  1.00 10.13 ? 349  SER A N   1 
ATOM   2802 C  CA  . SER A 1 349 ? 14.757  20.957  13.058  1.00 10.11 ? 349  SER A CA  1 
ATOM   2803 C  C   . SER A 1 349 ? 14.330  19.485  13.043  1.00 9.73  ? 349  SER A C   1 
ATOM   2804 O  O   . SER A 1 349 ? 13.278  19.135  13.566  1.00 9.68  ? 349  SER A O   1 
ATOM   2805 C  CB  . SER A 1 349 ? 13.609  21.864  13.541  1.00 10.74 ? 349  SER A CB  1 
ATOM   2806 O  OG  . SER A 1 349 ? 14.047  23.218  13.650  1.00 11.82 ? 349  SER A OG  1 
ATOM   2807 N  N   . VAL A 1 350 ? 15.184  18.622  12.489  1.00 8.86  ? 350  VAL A N   1 
ATOM   2808 C  CA  . VAL A 1 350 ? 14.910  17.171  12.550  1.00 8.75  ? 350  VAL A CA  1 
ATOM   2809 C  C   . VAL A 1 350 ? 15.065  16.682  13.984  1.00 8.28  ? 350  VAL A C   1 
ATOM   2810 O  O   . VAL A 1 350 ? 15.584  17.381  14.852  1.00 8.82  ? 350  VAL A O   1 
ATOM   2811 C  CB  . VAL A 1 350 ? 15.764  16.327  11.581  1.00 9.03  ? 350  VAL A CB  1 
ATOM   2812 C  CG1 . VAL A 1 350 ? 15.673  16.859  10.157  1.00 9.21  ? 350  VAL A CG1 1 
ATOM   2813 C  CG2 . VAL A 1 350 ? 17.205  16.191  12.045  1.00 9.13  ? 350  VAL A CG2 1 
ATOM   2814 N  N   . ASP A 1 351 ? 14.566  15.477  14.236  1.00 7.52  ? 351  ASP A N   1 
ATOM   2815 C  CA  . ASP A 1 351 ? 14.400  14.979  15.589  1.00 7.25  ? 351  ASP A CA  1 
ATOM   2816 C  C   . ASP A 1 351 ? 15.427  13.956  16.027  1.00 6.73  ? 351  ASP A C   1 
ATOM   2817 O  O   . ASP A 1 351 ? 15.350  13.482  17.144  1.00 7.25  ? 351  ASP A O   1 
ATOM   2818 C  CB  . ASP A 1 351 ? 12.996  14.428  15.746  1.00 7.38  ? 351  ASP A CB  1 
ATOM   2819 C  CG  . ASP A 1 351 ? 11.970  15.483  15.451  1.00 7.53  ? 351  ASP A CG  1 
ATOM   2820 O  OD1 . ASP A 1 351 ? 11.746  16.326  16.342  1.00 8.37  ? 351  ASP A OD1 1 
ATOM   2821 O  OD2 . ASP A 1 351 ? 11.433  15.488  14.333  1.00 7.69  ? 351  ASP A OD2 1 
ATOM   2822 N  N   . GLY A 1 352 ? 16.363  13.591  15.167  1.00 6.55  ? 352  GLY A N   1 
ATOM   2823 C  CA  . GLY A 1 352 ? 17.393  12.640  15.569  1.00 6.55  ? 352  GLY A CA  1 
ATOM   2824 C  C   . GLY A 1 352 ? 18.277  12.186  14.439  1.00 6.41  ? 352  GLY A C   1 
ATOM   2825 O  O   . GLY A 1 352 ? 18.017  12.468  13.250  1.00 6.49  ? 352  GLY A O   1 
ATOM   2826 N  N   . TRP A 1 353 ? 19.335  11.488  14.853  1.00 6.43  ? 353  TRP A N   1 
ATOM   2827 C  CA  . TRP A 1 353 ? 20.305  10.874  13.972  1.00 6.39  ? 353  TRP A CA  1 
ATOM   2828 C  C   . TRP A 1 353 ? 20.432  9.388   14.301  1.00 6.23  ? 353  TRP A C   1 
ATOM   2829 O  O   . TRP A 1 353 ? 20.604  9.014   15.472  1.00 6.66  ? 353  TRP A O   1 
ATOM   2830 C  CB  . TRP A 1 353 ? 21.678  11.525  14.144  1.00 6.52  ? 353  TRP A CB  1 
ATOM   2831 C  CG  . TRP A 1 353 ? 21.820  12.914  13.589  1.00 6.77  ? 353  TRP A CG  1 
ATOM   2832 C  CD1 . TRP A 1 353 ? 21.926  14.075  14.303  1.00 6.95  ? 353  TRP A CD1 1 
ATOM   2833 C  CD2 . TRP A 1 353 ? 21.925  13.276  12.208  1.00 6.85  ? 353  TRP A CD2 1 
ATOM   2834 N  NE1 . TRP A 1 353 ? 22.096  15.136  13.439  1.00 7.07  ? 353  TRP A NE1 1 
ATOM   2835 C  CE2 . TRP A 1 353 ? 22.083  14.680  12.153  1.00 7.09  ? 353  TRP A CE2 1 
ATOM   2836 C  CE3 . TRP A 1 353 ? 21.877  12.557  11.008  1.00 6.95  ? 353  TRP A CE3 1 
ATOM   2837 C  CZ2 . TRP A 1 353 ? 22.227  15.371  10.943  1.00 7.36  ? 353  TRP A CZ2 1 
ATOM   2838 C  CZ3 . TRP A 1 353 ? 22.015  13.238  9.811   1.00 7.13  ? 353  TRP A CZ3 1 
ATOM   2839 C  CH2 . TRP A 1 353 ? 22.185  14.642  9.787   1.00 7.14  ? 353  TRP A CH2 1 
ATOM   2840 N  N   . ARG A 1 354 ? 20.335  8.569   13.264  1.00 6.08  ? 354  ARG A N   1 
ATOM   2841 C  CA  . ARG A 1 354 ? 20.738  7.160   13.310  1.00 5.89  ? 354  ARG A CA  1 
ATOM   2842 C  C   . ARG A 1 354 ? 22.180  7.112   12.803  1.00 5.76  ? 354  ARG A C   1 
ATOM   2843 O  O   . ARG A 1 354 ? 22.466  7.569   11.694  1.00 6.01  ? 354  ARG A O   1 
ATOM   2844 C  CB  . ARG A 1 354 ? 19.796  6.317   12.445  1.00 6.01  ? 354  ARG A CB  1 
ATOM   2845 C  CG  . ARG A 1 354 ? 20.181  4.841   12.307  1.00 6.22  ? 354  ARG A CG  1 
ATOM   2846 C  CD  . ARG A 1 354 ? 21.199  4.579   11.202  1.00 6.38  ? 354  ARG A CD  1 
ATOM   2847 N  NE  . ARG A 1 354 ? 21.355  3.152   10.909  1.00 6.74  ? 354  ARG A NE  1 
ATOM   2848 C  CZ  . ARG A 1 354 ? 22.166  2.665   9.981   1.00 6.85  ? 354  ARG A CZ  1 
ATOM   2849 N  NH1 . ARG A 1 354 ? 22.253  1.354   9.786   1.00 7.02  ? 354  ARG A NH1 1 
ATOM   2850 N  NH2 . ARG A 1 354 ? 22.920  3.454   9.248   1.00 6.68  ? 354  ARG A NH2 1 
ATOM   2851 N  N   . LEU A 1 355 ? 23.089  6.605   13.627  1.00 5.60  ? 355  LEU A N   1 
ATOM   2852 C  CA  . LEU A 1 355 ? 24.537  6.693   13.336  1.00 5.68  ? 355  LEU A CA  1 
ATOM   2853 C  C   . LEU A 1 355 ? 25.021  5.454   12.592  1.00 5.74  ? 355  LEU A C   1 
ATOM   2854 O  O   . LEU A 1 355 ? 25.255  4.401   13.196  1.00 5.76  ? 355  LEU A O   1 
ATOM   2855 C  CB  . LEU A 1 355 ? 25.324  6.875   14.626  1.00 5.77  ? 355  LEU A CB  1 
ATOM   2856 C  CG  . LEU A 1 355 ? 24.850  8.000   15.559  1.00 5.94  ? 355  LEU A CG  1 
ATOM   2857 C  CD1 . LEU A 1 355 ? 25.640  7.922   16.853  1.00 6.04  ? 355  LEU A CD1 1 
ATOM   2858 C  CD2 . LEU A 1 355 ? 24.993  9.362   14.908  1.00 6.15  ? 355  LEU A CD2 1 
ATOM   2859 N  N   . ASP A 1 356 ? 25.193  5.590   11.288  1.00 5.76  ? 356  ASP A N   1 
ATOM   2860 C  CA  . ASP A 1 356 ? 25.722  4.496   10.481  1.00 5.84  ? 356  ASP A CA  1 
ATOM   2861 C  C   . ASP A 1 356 ? 27.132  4.109   10.913  1.00 5.89  ? 356  ASP A C   1 
ATOM   2862 O  O   . ASP A 1 356 ? 27.988  4.970   11.165  1.00 5.85  ? 356  ASP A O   1 
ATOM   2863 C  CB  . ASP A 1 356 ? 25.774  4.931   9.021   1.00 5.93  ? 356  ASP A CB  1 
ATOM   2864 C  CG  . ASP A 1 356 ? 26.233  3.831   8.126   1.00 6.11  ? 356  ASP A CG  1 
ATOM   2865 O  OD1 . ASP A 1 356 ? 25.486  2.822   8.007   1.00 6.24  ? 356  ASP A OD1 1 
ATOM   2866 O  OD2 . ASP A 1 356 ? 27.339  3.937   7.571   1.00 6.32  ? 356  ASP A OD2 1 
ATOM   2867 N  N   . ALA A 1 357 ? 27.390  2.802   10.968  1.00 5.91  ? 357  ALA A N   1 
ATOM   2868 C  CA  . ALA A 1 357 ? 28.748  2.278   11.144  1.00 6.03  ? 357  ALA A CA  1 
ATOM   2869 C  C   . ALA A 1 357 ? 29.434  2.846   12.387  1.00 6.09  ? 357  ALA A C   1 
ATOM   2870 O  O   . ALA A 1 357 ? 30.650  3.045   12.421  1.00 6.36  ? 357  ALA A O   1 
ATOM   2871 C  CB  . ALA A 1 357 ? 29.567  2.532   9.890   1.00 6.08  ? 357  ALA A CB  1 
ATOM   2872 N  N   . ALA A 1 358 ? 28.644  3.057   13.436  1.00 6.07  ? 358  ALA A N   1 
ATOM   2873 C  CA  . ALA A 1 358 ? 29.095  3.857   14.563  1.00 6.28  ? 358  ALA A CA  1 
ATOM   2874 C  C   . ALA A 1 358 ? 30.187  3.244   15.407  1.00 6.42  ? 358  ALA A C   1 
ATOM   2875 O  O   . ALA A 1 358 ? 30.931  3.970   16.055  1.00 6.42  ? 358  ALA A O   1 
ATOM   2876 C  CB  . ALA A 1 358 ? 27.908  4.234   15.437  1.00 6.28  ? 358  ALA A CB  1 
ATOM   2877 N  N   . GLN A 1 359 ? 30.315  1.923   15.392  1.00 6.71  ? 359  GLN A N   1 
ATOM   2878 C  CA  . GLN A 1 359 ? 31.330  1.273   16.209  1.00 7.18  ? 359  GLN A CA  1 
ATOM   2879 C  C   . GLN A 1 359 ? 32.745  1.638   15.792  1.00 7.41  ? 359  GLN A C   1 
ATOM   2880 O  O   . GLN A 1 359 ? 33.670  1.462   16.581  1.00 7.64  ? 359  GLN A O   1 
ATOM   2881 C  CB  . GLN A 1 359 ? 31.189  -0.259  16.175  1.00 7.53  ? 359  GLN A CB  1 
ATOM   2882 C  CG  . GLN A 1 359 ? 31.642  -0.908  14.879  1.00 7.92  ? 359  GLN A CG  1 
ATOM   2883 C  CD  . GLN A 1 359 ? 31.062  -2.292  14.717  1.00 8.48  ? 359  GLN A CD  1 
ATOM   2884 O  OE1 . GLN A 1 359 ? 29.868  -2.447  14.507  1.00 9.06  ? 359  GLN A OE1 1 
ATOM   2885 N  NE2 . GLN A 1 359 ? 31.906  -3.302  14.820  1.00 9.00  ? 359  GLN A NE2 1 
ATOM   2886 N  N   . TYR A 1 360 ? 32.915  2.126   14.562  1.00 7.49  ? 360  TYR A N   1 
ATOM   2887 C  CA  . TYR A 1 360 ? 34.236  2.461   14.034  1.00 8.06  ? 360  TYR A CA  1 
ATOM   2888 C  C   . TYR A 1 360 ? 34.672  3.882   14.370  1.00 7.90  ? 360  TYR A C   1 
ATOM   2889 O  O   . TYR A 1 360 ? 35.781  4.291   13.994  1.00 8.07  ? 360  TYR A O   1 
ATOM   2890 C  CB  . TYR A 1 360 ? 34.275  2.184   12.527  1.00 8.70  ? 360  TYR A CB  1 
ATOM   2891 C  CG  . TYR A 1 360 ? 33.923  0.750   12.215  1.00 9.70  ? 360  TYR A CG  1 
ATOM   2892 C  CD1 . TYR A 1 360 ? 34.797  -0.282  12.561  1.00 10.67 ? 360  TYR A CD1 1 
ATOM   2893 C  CD2 . TYR A 1 360 ? 32.703  0.415   11.642  1.00 10.36 ? 360  TYR A CD2 1 
ATOM   2894 C  CE1 . TYR A 1 360 ? 34.477  -1.596  12.314  1.00 11.96 ? 360  TYR A CE1 1 
ATOM   2895 C  CE2 . TYR A 1 360 ? 32.374  -0.914  11.395  1.00 11.13 ? 360  TYR A CE2 1 
ATOM   2896 C  CZ  . TYR A 1 360 ? 33.270  -1.905  11.746  1.00 11.98 ? 360  TYR A CZ  1 
ATOM   2897 O  OH  . TYR A 1 360 ? 32.984  -3.243  11.519  1.00 14.51 ? 360  TYR A OH  1 
ATOM   2898 N  N   . VAL A 1 361 ? 33.827  4.628   15.075  1.00 7.66  ? 361  VAL A N   1 
ATOM   2899 C  CA  . VAL A 1 361 ? 34.123  5.979   15.560  1.00 7.75  ? 361  VAL A CA  1 
ATOM   2900 C  C   . VAL A 1 361 ? 34.246  5.857   17.072  1.00 7.82  ? 361  VAL A C   1 
ATOM   2901 O  O   . VAL A 1 361 ? 33.387  5.256   17.720  1.00 8.05  ? 361  VAL A O   1 
ATOM   2902 C  CB  . VAL A 1 361 ? 33.008  6.948   15.136  1.00 7.60  ? 361  VAL A CB  1 
ATOM   2903 C  CG1 . VAL A 1 361 ? 33.140  8.295   15.823  1.00 7.70  ? 361  VAL A CG1 1 
ATOM   2904 C  CG2 . VAL A 1 361 ? 32.985  7.110   13.616  1.00 7.76  ? 361  VAL A CG2 1 
ATOM   2905 N  N   . ASP A 1 362 ? 35.310  6.419   17.645  1.00 8.09  ? 362  ASP A N   1 
ATOM   2906 C  CA  . ASP A 1 362 ? 35.620  6.119   19.028  1.00 8.49  ? 362  ASP A CA  1 
ATOM   2907 C  C   . ASP A 1 362 ? 34.668  6.756   20.017  1.00 8.36  ? 362  ASP A C   1 
ATOM   2908 O  O   . ASP A 1 362 ? 33.850  7.620   19.736  1.00 8.23  ? 362  ASP A O   1 
ATOM   2909 C  CB  . ASP A 1 362 ? 37.117  6.339   19.380  1.00 9.11  ? 362  ASP A CB  1 
ATOM   2910 C  CG  . ASP A 1 362 ? 37.490  7.775   19.725  1.00 9.90  ? 362  ASP A CG  1 
ATOM   2911 O  OD1 . ASP A 1 362 ? 36.655  8.612   20.106  1.00 10.11 ? 362  ASP A OD1 1 
ATOM   2912 O  OD2 . ASP A 1 362 ? 38.719  8.039   19.666  1.00 10.82 ? 362  ASP A OD2 1 
ATOM   2913 N  N   . HIS A 1 363 ? 34.756  6.256   21.442  1.00 8.07  ? 374  HIS A N   1 
ATOM   2914 C  CA  . HIS A 1 363 ? 33.830  6.667   22.461  1.00 7.97  ? 374  HIS A CA  1 
ATOM   2915 C  C   . HIS A 1 363 ? 33.959  8.138   22.801  1.00 8.17  ? 374  HIS A C   1 
ATOM   2916 O  O   . HIS A 1 363 ? 32.967  8.784   23.097  1.00 8.30  ? 374  HIS A O   1 
ATOM   2917 C  CB  . HIS A 1 363 ? 34.041  5.794   23.674  1.00 8.07  ? 374  HIS A CB  1 
ATOM   2918 C  CG  . HIS A 1 363 ? 33.623  4.377   23.455  1.00 7.88  ? 374  HIS A CG  1 
ATOM   2919 N  ND1 . HIS A 1 363 ? 32.301  4.031   23.289  1.00 7.85  ? 374  HIS A ND1 1 
ATOM   2920 C  CD2 . HIS A 1 363 ? 34.331  3.227   23.367  1.00 8.08  ? 374  HIS A CD2 1 
ATOM   2921 C  CE1 . HIS A 1 363 ? 32.211  2.724   23.127  1.00 7.93  ? 374  HIS A CE1 1 
ATOM   2922 N  NE2 . HIS A 1 363 ? 33.429  2.210   23.166  1.00 8.35  ? 374  HIS A NE2 1 
ATOM   2923 N  N   . GLN A 1 364 ? 35.176  8.682   22.720  1.00 8.09  ? 375  GLN A N   1 
ATOM   2924 C  CA  . GLN A 1 364 ? 35.366  10.114  22.956  1.00 7.94  ? 375  GLN A CA  1 
ATOM   2925 C  C   . GLN A 1 364 ? 34.593  10.963  21.948  1.00 7.66  ? 375  GLN A C   1 
ATOM   2926 O  O   . GLN A 1 364 ? 33.924  11.938  22.314  1.00 8.07  ? 375  GLN A O   1 
ATOM   2927 C  CB  . GLN A 1 364 ? 36.846  10.478  22.906  1.00 8.32  ? 375  GLN A CB  1 
ATOM   2928 C  CG  . GLN A 1 364 ? 37.116  11.954  23.152  1.00 8.70  ? 375  GLN A CG  1 
ATOM   2929 C  CD  . GLN A 1 364 ? 38.555  12.315  22.902  1.00 9.29  ? 375  GLN A CD  1 
ATOM   2930 O  OE1 . GLN A 1 364 ? 38.880  12.905  21.882  1.00 9.37  ? 375  GLN A OE1 1 
ATOM   2931 N  NE2 . GLN A 1 364 ? 39.425  11.958  23.836  1.00 10.49 ? 375  GLN A NE2 1 
ATOM   2932 N  N   . ILE A 1 365 ? 34.702  10.598  20.676  1.00 7.36  ? 376  ILE A N   1 
ATOM   2933 C  CA  . ILE A 1 365 ? 33.995  11.310  19.623  1.00 7.32  ? 376  ILE A CA  1 
ATOM   2934 C  C   . ILE A 1 365 ? 32.479  11.239  19.858  1.00 7.03  ? 376  ILE A C   1 
ATOM   2935 O  O   . ILE A 1 365 ? 31.789  12.264  19.815  1.00 6.69  ? 376  ILE A O   1 
ATOM   2936 C  CB  . ILE A 1 365 ? 34.393  10.783  18.235  1.00 7.49  ? 376  ILE A CB  1 
ATOM   2937 C  CG1 . ILE A 1 365 ? 35.878  11.109  17.955  1.00 7.92  ? 376  ILE A CG1 1 
ATOM   2938 C  CG2 . ILE A 1 365 ? 33.490  11.363  17.160  1.00 7.40  ? 376  ILE A CG2 1 
ATOM   2939 C  CD1 . ILE A 1 365 ? 36.499  10.205  16.936  1.00 8.24  ? 376  ILE A CD1 1 
ATOM   2940 N  N   . TRP A 1 366 ? 31.950  10.053  20.178  1.00 6.80  ? 377  TRP A N   1 
ATOM   2941 C  CA  . TRP A 1 366 ? 30.507  9.968   20.428  1.00 6.90  ? 377  TRP A CA  1 
ATOM   2942 C  C   . TRP A 1 366 ? 30.080  10.762  21.658  1.00 7.00  ? 377  TRP A C   1 
ATOM   2943 O  O   . TRP A 1 366 ? 28.966  11.282  21.679  1.00 6.86  ? 377  TRP A O   1 
ATOM   2944 C  CB  . TRP A 1 366 ? 29.987  8.523   20.464  1.00 6.80  ? 377  TRP A CB  1 
ATOM   2945 C  CG  . TRP A 1 366 ? 30.024  7.864   19.127  1.00 6.73  ? 377  TRP A CG  1 
ATOM   2946 C  CD1 . TRP A 1 366 ? 30.581  6.653   18.835  1.00 6.67  ? 377  TRP A CD1 1 
ATOM   2947 C  CD2 . TRP A 1 366 ? 29.523  8.383   17.878  1.00 6.50  ? 377  TRP A CD2 1 
ATOM   2948 N  NE1 . TRP A 1 366 ? 30.439  6.376   17.495  1.00 6.69  ? 377  TRP A NE1 1 
ATOM   2949 C  CE2 . TRP A 1 366 ? 29.813  7.427   16.884  1.00 6.57  ? 377  TRP A CE2 1 
ATOM   2950 C  CE3 . TRP A 1 366 ? 28.865  9.565   17.497  1.00 6.54  ? 377  TRP A CE3 1 
ATOM   2951 C  CZ2 . TRP A 1 366 ? 29.483  7.612   15.543  1.00 6.60  ? 377  TRP A CZ2 1 
ATOM   2952 C  CZ3 . TRP A 1 366 ? 28.556  9.756   16.146  1.00 6.54  ? 377  TRP A CZ3 1 
ATOM   2953 C  CH2 . TRP A 1 366 ? 28.860  8.776   15.188  1.00 6.57  ? 377  TRP A CH2 1 
ATOM   2954 N  N   . SER A 1 367 ? 30.945  10.898  22.661  1.00 7.23  ? 378  SER A N   1 
ATOM   2955 C  CA  A SER A 1 367 ? 30.619  11.718  23.827  0.50 7.48  ? 378  SER A CA  1 
ATOM   2956 C  CA  B SER A 1 367 ? 30.589  11.722  23.822  0.50 7.40  ? 378  SER A CA  1 
ATOM   2957 C  C   . SER A 1 367 ? 30.544  13.203  23.453  1.00 7.34  ? 378  SER A C   1 
ATOM   2958 O  O   . SER A 1 367 ? 29.611  13.921  23.859  1.00 7.56  ? 378  SER A O   1 
ATOM   2959 C  CB  A SER A 1 367 ? 31.633  11.471  24.950  0.50 7.69  ? 378  SER A CB  1 
ATOM   2960 C  CB  B SER A 1 367 ? 31.505  11.452  25.026  0.50 7.52  ? 378  SER A CB  1 
ATOM   2961 O  OG  A SER A 1 367 ? 31.694  10.090  25.291  0.50 8.40  ? 378  SER A OG  1 
ATOM   2962 O  OG  B SER A 1 367 ? 32.843  11.851  24.792  0.50 7.99  ? 378  SER A OG  1 
ATOM   2963 N  N   . GLU A 1 368 ? 31.511  13.661  22.654  1.00 7.19  ? 379  GLU A N   1 
ATOM   2964 C  CA  . GLU A 1 368 ? 31.475  15.045  22.156  1.00 7.27  ? 379  GLU A CA  1 
ATOM   2965 C  C   . GLU A 1 368 ? 30.258  15.286  21.261  1.00 7.23  ? 379  GLU A C   1 
ATOM   2966 O  O   . GLU A 1 368 ? 29.616  16.348  21.325  1.00 7.79  ? 379  GLU A O   1 
ATOM   2967 C  CB  . GLU A 1 368 ? 32.759  15.366  21.399  1.00 7.49  ? 379  GLU A CB  1 
ATOM   2968 C  CG  . GLU A 1 368 ? 33.992  15.345  22.281  1.00 7.50  ? 379  GLU A CG  1 
ATOM   2969 C  CD  . GLU A 1 368 ? 35.263  15.707  21.551  1.00 7.65  ? 379  GLU A CD  1 
ATOM   2970 O  OE1 . GLU A 1 368 ? 35.264  15.847  20.317  1.00 7.79  ? 379  GLU A OE1 1 
ATOM   2971 O  OE2 . GLU A 1 368 ? 36.296  15.843  22.247  1.00 8.44  ? 379  GLU A OE2 1 
ATOM   2972 N  N   . PHE A 1 369 ? 29.933  14.288  20.441  1.00 6.91  ? 380  PHE A N   1 
ATOM   2973 C  CA  . PHE A 1 369 ? 28.795  14.365  19.543  1.00 7.08  ? 380  PHE A CA  1 
ATOM   2974 C  C   . PHE A 1 369 ? 27.491  14.508  20.320  1.00 7.30  ? 380  PHE A C   1 
ATOM   2975 O  O   . PHE A 1 369 ? 26.620  15.298  19.959  1.00 7.57  ? 380  PHE A O   1 
ATOM   2976 C  CB  . PHE A 1 369 ? 28.789  13.114  18.660  1.00 6.99  ? 380  PHE A CB  1 
ATOM   2977 C  CG  . PHE A 1 369 ? 27.679  13.075  17.637  1.00 6.81  ? 380  PHE A CG  1 
ATOM   2978 C  CD1 . PHE A 1 369 ? 27.872  13.576  16.347  1.00 6.83  ? 380  PHE A CD1 1 
ATOM   2979 C  CD2 . PHE A 1 369 ? 26.465  12.490  17.939  1.00 6.88  ? 380  PHE A CD2 1 
ATOM   2980 C  CE1 . PHE A 1 369 ? 26.866  13.532  15.399  1.00 6.95  ? 380  PHE A CE1 1 
ATOM   2981 C  CE2 . PHE A 1 369 ? 25.455  12.446  16.988  1.00 6.72  ? 380  PHE A CE2 1 
ATOM   2982 C  CZ  . PHE A 1 369 ? 25.648  12.974  15.723  1.00 6.78  ? 380  PHE A CZ  1 
ATOM   2983 N  N   . ARG A 1 370 ? 27.345  13.734  21.392  1.00 7.34  ? 381  ARG A N   1 
ATOM   2984 C  CA  . ARG A 1 370 ? 26.157  13.872  22.228  1.00 7.67  ? 381  ARG A CA  1 
ATOM   2985 C  C   . ARG A 1 370 ? 26.009  15.298  22.734  1.00 8.27  ? 381  ARG A C   1 
ATOM   2986 O  O   . ARG A 1 370 ? 24.934  15.862  22.665  1.00 7.74  ? 381  ARG A O   1 
ATOM   2987 C  CB  . ARG A 1 370 ? 26.150  12.884  23.396  1.00 7.50  ? 381  ARG A CB  1 
ATOM   2988 C  CG  . ARG A 1 370 ? 24.871  12.959  24.227  1.00 7.52  ? 381  ARG A CG  1 
ATOM   2989 C  CD  . ARG A 1 370 ? 24.850  12.066  25.447  1.00 7.34  ? 381  ARG A CD  1 
ATOM   2990 N  NE  . ARG A 1 370 ? 23.530  12.100  26.074  1.00 7.61  ? 381  ARG A NE  1 
ATOM   2991 C  CZ  . ARG A 1 370 ? 22.486  11.358  25.704  1.00 7.41  ? 381  ARG A CZ  1 
ATOM   2992 N  NH1 . ARG A 1 370 ? 21.325  11.482  26.335  1.00 7.31  ? 381  ARG A NH1 1 
ATOM   2993 N  NH2 . ARG A 1 370 ? 22.569  10.491  24.703  1.00 7.31  ? 381  ARG A NH2 1 
ATOM   2994 N  N   . ASN A 1 371 ? 27.098  15.871  23.227  1.00 9.15  ? 382  ASN A N   1 
ATOM   2995 C  CA  . ASN A 1 371 ? 27.045  17.249  23.731  1.00 10.32 ? 382  ASN A CA  1 
ATOM   2996 C  C   . ASN A 1 371 ? 26.629  18.238  22.643  1.00 9.81  ? 382  ASN A C   1 
ATOM   2997 O  O   . ASN A 1 371 ? 25.841  19.152  22.897  1.00 10.11 ? 382  ASN A O   1 
ATOM   2998 C  CB  . ASN A 1 371 ? 28.396  17.647  24.323  1.00 12.39 ? 382  ASN A CB  1 
ATOM   2999 C  CG  . ASN A 1 371 ? 28.747  16.857  25.559  1.00 14.65 ? 382  ASN A CG  1 
ATOM   3000 O  OD1 . ASN A 1 371 ? 27.907  16.177  26.149  1.00 17.87 ? 382  ASN A OD1 1 
ATOM   3001 N  ND2 . ASN A 1 371 ? 30.006  16.929  25.949  1.00 16.82 ? 382  ASN A ND2 1 
ATOM   3002 N  N   . ALA A 1 372 ? 27.144  18.041  21.431  1.00 9.43  ? 383  ALA A N   1 
ATOM   3003 C  CA  . ALA A 1 372 ? 26.802  18.903  20.289  1.00 9.30  ? 383  ALA A CA  1 
ATOM   3004 C  C   . ALA A 1 372 ? 25.315  18.805  19.944  1.00 9.34  ? 383  ALA A C   1 
ATOM   3005 O  O   . ALA A 1 372 ? 24.621  19.815  19.802  1.00 9.90  ? 383  ALA A O   1 
ATOM   3006 C  CB  . ALA A 1 372 ? 27.640  18.528  19.076  1.00 9.61  ? 383  ALA A CB  1 
ATOM   3007 N  N   . VAL A 1 373 ? 24.816  17.578  19.838  1.00 8.99  ? 384  VAL A N   1 
ATOM   3008 C  CA  . VAL A 1 373 ? 23.424  17.325  19.488  1.00 8.64  ? 384  VAL A CA  1 
ATOM   3009 C  C   . VAL A 1 373 ? 22.452  17.819  20.564  1.00 8.38  ? 384  VAL A C   1 
ATOM   3010 O  O   . VAL A 1 373 ? 21.491  18.565  20.274  1.00 8.28  ? 384  VAL A O   1 
ATOM   3011 C  CB  . VAL A 1 373 ? 23.196  15.807  19.230  1.00 8.64  ? 384  VAL A CB  1 
ATOM   3012 C  CG1 . VAL A 1 373 ? 21.720  15.470  19.149  1.00 8.69  ? 384  VAL A CG1 1 
ATOM   3013 C  CG2 . VAL A 1 373 ? 23.903  15.389  17.953  1.00 8.89  ? 384  VAL A CG2 1 
ATOM   3014 N  N   . LYS A 1 374 ? 22.706  17.423  21.806  1.00 8.36  ? 385  LYS A N   1 
ATOM   3015 C  CA  . LYS A 1 374 ? 21.797  17.730  22.896  1.00 8.68  ? 385  LYS A CA  1 
ATOM   3016 C  C   . LYS A 1 374 ? 21.844  19.215  23.249  1.00 9.03  ? 385  LYS A C   1 
ATOM   3017 O  O   . LYS A 1 374 ? 20.863  19.740  23.766  1.00 9.61  ? 385  LYS A O   1 
ATOM   3018 C  CB  . LYS A 1 374 ? 22.076  16.874  24.116  1.00 8.54  ? 385  LYS A CB  1 
ATOM   3019 C  CG  . LYS A 1 374 ? 21.958  15.373  23.853  1.00 8.29  ? 385  LYS A CG  1 
ATOM   3020 C  CD  . LYS A 1 374 ? 20.532  14.900  23.605  1.00 8.20  ? 385  LYS A CD  1 
ATOM   3021 C  CE  . LYS A 1 374 ? 20.496  13.400  23.313  1.00 8.06  ? 385  LYS A CE  1 
ATOM   3022 N  NZ  . LYS A 1 374 ? 19.121  12.827  23.270  1.00 8.01  ? 385  LYS A NZ  1 
ATOM   3023 N  N   . GLY A 1 375 ? 22.953  19.878  22.937  1.00 9.59  ? 386  GLY A N   1 
ATOM   3024 C  CA  . GLY A 1 375 ? 23.049  21.330  23.108  1.00 10.28 ? 386  GLY A CA  1 
ATOM   3025 C  C   . GLY A 1 375 ? 22.142  22.100  22.171  1.00 11.21 ? 386  GLY A C   1 
ATOM   3026 O  O   . GLY A 1 375 ? 21.683  23.195  22.502  1.00 12.29 ? 386  GLY A O   1 
ATOM   3027 N  N   . VAL A 1 376 ? 21.884  21.554  20.984  1.00 11.13 ? 387  VAL A N   1 
ATOM   3028 C  CA  . VAL A 1 376 ? 20.908  22.136  20.055  1.00 11.31 ? 387  VAL A CA  1 
ATOM   3029 C  C   . VAL A 1 376 ? 19.484  21.749  20.476  1.00 11.35 ? 387  VAL A C   1 
ATOM   3030 O  O   . VAL A 1 376 ? 18.584  22.592  20.531  1.00 12.07 ? 387  VAL A O   1 
ATOM   3031 C  CB  . VAL A 1 376 ? 21.185  21.714  18.588  1.00 11.79 ? 387  VAL A CB  1 
ATOM   3032 C  CG1 . VAL A 1 376 ? 20.099  22.236  17.641  1.00 12.25 ? 387  VAL A CG1 1 
ATOM   3033 C  CG2 . VAL A 1 376 ? 22.543  22.208  18.142  1.00 12.41 ? 387  VAL A CG2 1 
ATOM   3034 N  N   . ASN A 1 377 ? 19.267  20.464  20.757  1.00 10.67 ? 388  ASN A N   1 
ATOM   3035 C  CA  . ASN A 1 377 ? 17.937  19.961  21.073  1.00 10.49 ? 388  ASN A CA  1 
ATOM   3036 C  C   . ASN A 1 377 ? 18.081  18.764  21.994  1.00 10.46 ? 388  ASN A C   1 
ATOM   3037 O  O   . ASN A 1 377 ? 18.468  17.697  21.542  1.00 9.70  ? 388  ASN A O   1 
ATOM   3038 C  CB  . ASN A 1 377 ? 17.211  19.571  19.776  1.00 10.36 ? 388  ASN A CB  1 
ATOM   3039 C  CG  . ASN A 1 377 ? 15.814  19.017  20.010  1.00 10.13 ? 388  ASN A CG  1 
ATOM   3040 O  OD1 . ASN A 1 377 ? 15.334  18.909  21.143  1.00 10.32 ? 388  ASN A OD1 1 
ATOM   3041 N  ND2 . ASN A 1 377 ? 15.137  18.687  18.914  1.00 10.90 ? 388  ASN A ND2 1 
ATOM   3042 N  N   . SER A 1 378 ? 17.774  18.930  23.274  1.00 10.80 ? 389  SER A N   1 
ATOM   3043 C  CA  . SER A 1 378 ? 17.912  17.823  24.229  1.00 12.00 ? 389  SER A CA  1 
ATOM   3044 C  C   . SER A 1 378 ? 16.932  16.704  23.940  1.00 11.89 ? 389  SER A C   1 
ATOM   3045 O  O   . SER A 1 378 ? 17.117  15.602  24.424  1.00 12.01 ? 389  SER A O   1 
ATOM   3046 C  CB  . SER A 1 378 ? 17.756  18.288  25.681  1.00 13.07 ? 389  SER A CB  1 
ATOM   3047 O  OG  . SER A 1 378 ? 16.457  18.783  25.917  1.00 15.45 ? 389  SER A OG  1 
ATOM   3048 N  N   . ASN A 1 379 ? 15.905  16.967  23.137  1.00 11.70 ? 390  ASN A N   1 
ATOM   3049 C  CA  . ASN A 1 379 ? 14.963  15.930  22.748  1.00 12.69 ? 390  ASN A CA  1 
ATOM   3050 C  C   . ASN A 1 379 ? 15.180  15.402  21.327  1.00 10.79 ? 390  ASN A C   1 
ATOM   3051 O  O   . ASN A 1 379 ? 14.272  14.803  20.744  1.00 10.39 ? 390  ASN A O   1 
ATOM   3052 C  CB  . ASN A 1 379 ? 13.532  16.413  22.990  1.00 15.04 ? 390  ASN A CB  1 
ATOM   3053 C  CG  . ASN A 1 379 ? 13.136  16.288  24.455  1.00 18.22 ? 390  ASN A CG  1 
ATOM   3054 O  OD1 . ASN A 1 379 ? 12.634  17.241  25.048  1.00 23.11 ? 390  ASN A OD1 1 
ATOM   3055 N  ND2 . ASN A 1 379 ? 13.370  15.112  25.048  1.00 19.08 ? 390  ASN A ND2 1 
ATOM   3056 N  N   . ALA A 1 380 ? 16.388  15.582  20.799  1.00 9.52  ? 391  ALA A N   1 
ATOM   3057 C  CA  . ALA A 1 380 ? 16.796  14.937  19.550  1.00 8.84  ? 391  ALA A CA  1 
ATOM   3058 C  C   . ALA A 1 380 ? 17.425  13.598  19.920  1.00 8.24  ? 391  ALA A C   1 
ATOM   3059 O  O   . ALA A 1 380 ? 18.279  13.537  20.804  1.00 8.45  ? 391  ALA A O   1 
ATOM   3060 C  CB  . ALA A 1 380 ? 17.785  15.800  18.783  1.00 8.93  ? 391  ALA A CB  1 
ATOM   3061 N  N   . ALA A 1 381 ? 17.011  12.542  19.233  1.00 7.52  ? 392  ALA A N   1 
ATOM   3062 C  CA  . ALA A 1 381 ? 17.461  11.176  19.529  1.00 7.39  ? 392  ALA A CA  1 
ATOM   3063 C  C   . ALA A 1 381 ? 18.795  10.855  18.868  1.00 6.81  ? 392  ALA A C   1 
ATOM   3064 O  O   . ALA A 1 381 ? 19.084  11.327  17.769  1.00 6.91  ? 392  ALA A O   1 
ATOM   3065 C  CB  . ALA A 1 381 ? 16.424  10.179  19.068  1.00 7.46  ? 392  ALA A CB  1 
ATOM   3066 N  N   . ILE A 1 382 ? 19.590  10.025  19.544  1.00 6.52  ? 393  ILE A N   1 
ATOM   3067 C  CA  . ILE A 1 382 ? 20.825  9.495   18.974  1.00 6.50  ? 393  ILE A CA  1 
ATOM   3068 C  C   . ILE A 1 382 ? 20.744  7.976   19.052  1.00 6.28  ? 393  ILE A C   1 
ATOM   3069 O  O   . ILE A 1 382 ? 20.752  7.419   20.152  1.00 6.25  ? 393  ILE A O   1 
ATOM   3070 C  CB  . ILE A 1 382 ? 22.060  10.004  19.722  1.00 6.55  ? 393  ILE A CB  1 
ATOM   3071 C  CG1 . ILE A 1 382 ? 22.087  11.549  19.725  1.00 6.89  ? 393  ILE A CG1 1 
ATOM   3072 C  CG2 . ILE A 1 382 ? 23.325  9.441   19.081  1.00 6.60  ? 393  ILE A CG2 1 
ATOM   3073 C  CD1 . ILE A 1 382 ? 23.197  12.125  20.582  1.00 7.08  ? 393  ILE A CD1 1 
ATOM   3074 N  N   . ILE A 1 383 ? 20.642  7.307   17.909  1.00 6.05  ? 394  ILE A N   1 
ATOM   3075 C  CA  . ILE A 1 383 ? 20.523  5.849   17.867  1.00 5.91  ? 394  ILE A CA  1 
ATOM   3076 C  C   . ILE A 1 383 ? 21.685  5.308   17.064  1.00 5.78  ? 394  ILE A C   1 
ATOM   3077 O  O   . ILE A 1 383 ? 21.759  5.567   15.870  1.00 5.95  ? 394  ILE A O   1 
ATOM   3078 C  CB  . ILE A 1 383 ? 19.192  5.398   17.234  1.00 6.03  ? 394  ILE A CB  1 
ATOM   3079 C  CG1 . ILE A 1 383 ? 17.997  6.047   17.952  1.00 6.36  ? 394  ILE A CG1 1 
ATOM   3080 C  CG2 . ILE A 1 383 ? 19.073  3.874   17.317  1.00 6.11  ? 394  ILE A CG2 1 
ATOM   3081 C  CD1 . ILE A 1 383 ? 16.657  5.783   17.295  1.00 6.49  ? 394  ILE A CD1 1 
ATOM   3082 N  N   . GLY A 1 384 ? 22.595  4.567   17.694  1.00 5.59  ? 395  GLY A N   1 
ATOM   3083 C  CA  . GLY A 1 384 ? 23.744  4.045   16.957  1.00 5.56  ? 395  GLY A CA  1 
ATOM   3084 C  C   . GLY A 1 384 ? 23.488  2.714   16.292  1.00 5.51  ? 395  GLY A C   1 
ATOM   3085 O  O   . GLY A 1 384 ? 22.734  1.883   16.813  1.00 5.45  ? 395  GLY A O   1 
ATOM   3086 N  N   . GLU A 1 385 ? 24.128  2.498   15.145  1.00 5.61  ? 396  GLU A N   1 
ATOM   3087 C  CA  . GLU A 1 385 ? 24.127  1.182   14.509  1.00 5.71  ? 396  GLU A CA  1 
ATOM   3088 C  C   . GLU A 1 385 ? 25.163  0.309   15.184  1.00 5.81  ? 396  GLU A C   1 
ATOM   3089 O  O   . GLU A 1 385 ? 26.351  0.630   15.183  1.00 5.92  ? 396  GLU A O   1 
ATOM   3090 C  CB  . GLU A 1 385 ? 24.432  1.242   13.029  1.00 5.84  ? 396  GLU A CB  1 
ATOM   3091 C  CG  . GLU A 1 385 ? 24.302  -0.126  12.385  1.00 6.11  ? 396  GLU A CG  1 
ATOM   3092 C  CD  . GLU A 1 385 ? 24.817  -0.221  10.983  1.00 6.28  ? 396  GLU A CD  1 
ATOM   3093 O  OE1 . GLU A 1 385 ? 25.594  0.653   10.525  1.00 7.03  ? 396  GLU A OE1 1 
ATOM   3094 O  OE2 . GLU A 1 385 ? 24.463  -1.211  10.323  1.00 6.33  ? 396  GLU A OE2 1 
ATOM   3095 N  N   . TYR A 1 386 ? 24.696  -0.793  15.762  1.00 5.93  ? 397  TYR A N   1 
ATOM   3096 C  CA  . TYR A 1 386 ? 25.572  -1.838  16.296  1.00 6.19  ? 397  TYR A CA  1 
ATOM   3097 C  C   . TYR A 1 386 ? 24.785  -3.134  16.301  1.00 6.10  ? 397  TYR A C   1 
ATOM   3098 O  O   . TYR A 1 386 ? 23.593  -3.117  16.659  1.00 6.08  ? 397  TYR A O   1 
ATOM   3099 C  CB  . TYR A 1 386 ? 26.079  -1.491  17.700  1.00 6.64  ? 397  TYR A CB  1 
ATOM   3100 C  CG  . TYR A 1 386 ? 27.192  -2.407  18.169  1.00 7.08  ? 397  TYR A CG  1 
ATOM   3101 C  CD1 . TYR A 1 386 ? 28.394  -2.428  17.487  1.00 7.46  ? 397  TYR A CD1 1 
ATOM   3102 C  CD2 . TYR A 1 386 ? 27.052  -3.258  19.275  1.00 7.17  ? 397  TYR A CD2 1 
ATOM   3103 C  CE1 . TYR A 1 386 ? 29.435  -3.249  17.874  1.00 7.93  ? 397  TYR A CE1 1 
ATOM   3104 C  CE2 . TYR A 1 386 ? 28.090  -4.098  19.674  1.00 7.51  ? 397  TYR A CE2 1 
ATOM   3105 C  CZ  . TYR A 1 386 ? 29.279  -4.086  18.974  1.00 7.92  ? 397  TYR A CZ  1 
ATOM   3106 O  OH  . TYR A 1 386 ? 30.325  -4.921  19.359  1.00 9.21  ? 397  TYR A OH  1 
ATOM   3107 N  N   . TRP A 1 387 ? 25.428  -4.237  15.921  1.00 6.04  ? 398  TRP A N   1 
ATOM   3108 C  CA  . TRP A 1 387 ? 24.712  -5.506  15.741  1.00 6.20  ? 398  TRP A CA  1 
ATOM   3109 C  C   . TRP A 1 387 ? 24.824  -6.437  16.950  1.00 6.19  ? 398  TRP A C   1 
ATOM   3110 O  O   . TRP A 1 387 ? 24.158  -7.473  16.993  1.00 6.63  ? 398  TRP A O   1 
ATOM   3111 C  CB  . TRP A 1 387 ? 25.168  -6.192  14.453  1.00 6.48  ? 398  TRP A CB  1 
ATOM   3112 C  CG  . TRP A 1 387 ? 24.857  -5.440  13.175  1.00 6.80  ? 398  TRP A CG  1 
ATOM   3113 C  CD1 . TRP A 1 387 ? 25.088  -4.109  12.900  1.00 7.07  ? 398  TRP A CD1 1 
ATOM   3114 C  CD2 . TRP A 1 387 ? 24.307  -5.997  11.985  1.00 6.99  ? 398  TRP A CD2 1 
ATOM   3115 N  NE1 . TRP A 1 387 ? 24.686  -3.820  11.626  1.00 7.21  ? 398  TRP A NE1 1 
ATOM   3116 C  CE2 . TRP A 1 387 ? 24.216  -4.959  11.034  1.00 7.16  ? 398  TRP A CE2 1 
ATOM   3117 C  CE3 . TRP A 1 387 ? 23.865  -7.280  11.632  1.00 7.33  ? 398  TRP A CE3 1 
ATOM   3118 C  CZ2 . TRP A 1 387 ? 23.711  -5.159  9.748   1.00 7.28  ? 398  TRP A CZ2 1 
ATOM   3119 C  CZ3 . TRP A 1 387 ? 23.367  -7.487  10.352  1.00 7.54  ? 398  TRP A CZ3 1 
ATOM   3120 C  CH2 . TRP A 1 387 ? 23.300  -6.423  9.421   1.00 7.48  ? 398  TRP A CH2 1 
ATOM   3121 N  N   . GLY A 1 388 ? 25.630  -6.046  17.937  1.00 6.06  ? 399  GLY A N   1 
ATOM   3122 C  CA  . GLY A 1 388 ? 25.820  -6.801  19.172  1.00 6.23  ? 399  GLY A CA  1 
ATOM   3123 C  C   . GLY A 1 388 ? 25.276  -6.043  20.376  1.00 6.17  ? 399  GLY A C   1 
ATOM   3124 O  O   . GLY A 1 388 ? 24.335  -5.236  20.291  1.00 6.45  ? 399  GLY A O   1 
ATOM   3125 N  N   . ASN A 1 389 ? 25.927  -6.279  21.503  1.00 6.32  ? 400  ASN A N   1 
ATOM   3126 C  CA  . ASN A 1 389 ? 25.605  -5.640  22.764  1.00 6.43  ? 400  ASN A CA  1 
ATOM   3127 C  C   . ASN A 1 389 ? 26.161  -4.226  22.749  1.00 6.47  ? 400  ASN A C   1 
ATOM   3128 O  O   . ASN A 1 389 ? 27.380  -4.035  22.846  1.00 7.01  ? 400  ASN A O   1 
ATOM   3129 C  CB  . ASN A 1 389 ? 26.209  -6.455  23.920  1.00 6.77  ? 400  ASN A CB  1 
ATOM   3130 C  CG  . ASN A 1 389 ? 26.093  -5.769  25.259  1.00 7.00  ? 400  ASN A CG  1 
ATOM   3131 O  OD1 . ASN A 1 389 ? 25.480  -4.722  25.394  1.00 6.95  ? 400  ASN A OD1 1 
ATOM   3132 N  ND2 . ASN A 1 389 ? 26.685  -6.394  26.288  1.00 7.83  ? 400  ASN A ND2 1 
ATOM   3133 N  N   . ALA A 1 390 ? 25.262  -3.238  22.673  1.00 6.25  ? 401  ALA A N   1 
ATOM   3134 C  CA  . ALA A 1 390 ? 25.671  -1.825  22.574  1.00 6.35  ? 401  ALA A CA  1 
ATOM   3135 C  C   . ALA A 1 390 ? 25.896  -1.133  23.917  1.00 6.41  ? 401  ALA A C   1 
ATOM   3136 O  O   . ALA A 1 390 ? 25.984  0.105   23.985  1.00 6.09  ? 401  ALA A O   1 
ATOM   3137 C  CB  . ALA A 1 390 ? 24.693  -1.039  21.723  1.00 6.37  ? 401  ALA A CB  1 
ATOM   3138 N  N   . ASN A 1 391 ? 26.015  -1.922  24.990  1.00 6.60  ? 402  ASN A N   1 
ATOM   3139 C  CA  . ASN A 1 391 ? 26.336  -1.380  26.318  1.00 6.98  ? 402  ASN A CA  1 
ATOM   3140 C  C   . ASN A 1 391 ? 27.486  -0.349  26.315  1.00 6.97  ? 402  ASN A C   1 
ATOM   3141 O  O   . ASN A 1 391 ? 27.339  0.693   26.950  1.00 6.99  ? 402  ASN A O   1 
ATOM   3142 C  CB  . ASN A 1 391 ? 26.592  -2.540  27.298  1.00 7.38  ? 402  ASN A CB  1 
ATOM   3143 C  CG  . ASN A 1 391 ? 27.096  -2.088  28.643  1.00 7.91  ? 402  ASN A CG  1 
ATOM   3144 O  OD1 . ASN A 1 391 ? 28.229  -1.590  28.766  1.00 9.24  ? 402  ASN A OD1 1 
ATOM   3145 N  ND2 . ASN A 1 391 ? 26.265  -2.268  29.680  1.00 8.42  ? 402  ASN A ND2 1 
ATOM   3146 N  N   . PRO A 1 392 ? 28.590  -0.603  25.585  1.00 7.12  ? 403  PRO A N   1 
ATOM   3147 C  CA  . PRO A 1 392 ? 29.692  0.368   25.636  1.00 7.45  ? 403  PRO A CA  1 
ATOM   3148 C  C   . PRO A 1 392 ? 29.362  1.783   25.146  1.00 7.58  ? 403  PRO A C   1 
ATOM   3149 O  O   . PRO A 1 392 ? 30.109  2.701   25.486  1.00 8.09  ? 403  PRO A O   1 
ATOM   3150 C  CB  . PRO A 1 392 ? 30.755  -0.265  24.746  1.00 7.43  ? 403  PRO A CB  1 
ATOM   3151 C  CG  . PRO A 1 392 ? 30.502  -1.737  24.866  1.00 7.42  ? 403  PRO A CG  1 
ATOM   3152 C  CD  . PRO A 1 392 ? 29.003  -1.836  24.883  1.00 7.29  ? 403  PRO A CD  1 
ATOM   3153 N  N   . TRP A 1 393 ? 28.291  1.960   24.361  1.00 7.22  ? 404  TRP A N   1 
ATOM   3154 C  CA  . TRP A 1 393 ? 27.905  3.284   23.853  1.00 7.41  ? 404  TRP A CA  1 
ATOM   3155 C  C   . TRP A 1 393 ? 26.627  3.799   24.488  1.00 7.48  ? 404  TRP A C   1 
ATOM   3156 O  O   . TRP A 1 393 ? 26.127  4.838   24.075  1.00 7.83  ? 404  TRP A O   1 
ATOM   3157 C  CB  . TRP A 1 393 ? 27.719  3.237   22.331  1.00 7.66  ? 404  TRP A CB  1 
ATOM   3158 C  CG  . TRP A 1 393 ? 28.907  2.785   21.568  1.00 7.80  ? 404  TRP A CG  1 
ATOM   3159 C  CD1 . TRP A 1 393 ? 29.870  3.579   21.014  1.00 8.03  ? 404  TRP A CD1 1 
ATOM   3160 C  CD2 . TRP A 1 393 ? 29.280  1.437   21.262  1.00 8.05  ? 404  TRP A CD2 1 
ATOM   3161 N  NE1 . TRP A 1 393 ? 30.799  2.825   20.373  1.00 8.34  ? 404  TRP A NE1 1 
ATOM   3162 C  CE2 . TRP A 1 393 ? 30.483  1.500   20.514  1.00 8.10  ? 404  TRP A CE2 1 
ATOM   3163 C  CE3 . TRP A 1 393 ? 28.715  0.174   21.539  1.00 8.22  ? 404  TRP A CE3 1 
ATOM   3164 C  CZ2 . TRP A 1 393 ? 31.140  0.361   20.049  1.00 8.36  ? 404  TRP A CZ2 1 
ATOM   3165 C  CZ3 . TRP A 1 393 ? 29.365  -0.955  21.080  1.00 8.47  ? 404  TRP A CZ3 1 
ATOM   3166 C  CH2 . TRP A 1 393 ? 30.569  -0.859  20.344  1.00 8.38  ? 404  TRP A CH2 1 
ATOM   3167 N  N   . THR A 1 394 ? 26.079  3.087   25.468  1.00 7.43  ? 405  THR A N   1 
ATOM   3168 C  CA  . THR A 1 394 ? 24.800  3.472   26.077  1.00 8.08  ? 405  THR A CA  1 
ATOM   3169 C  C   . THR A 1 394 ? 24.809  3.534   27.598  1.00 8.95  ? 405  THR A C   1 
ATOM   3170 O  O   . THR A 1 394 ? 24.168  4.412   28.163  1.00 10.57 ? 405  THR A O   1 
ATOM   3171 C  CB  . THR A 1 394 ? 23.670  2.522   25.649  1.00 7.61  ? 405  THR A CB  1 
ATOM   3172 O  OG1 . THR A 1 394 ? 24.065  1.160   25.894  1.00 7.64  ? 405  THR A OG1 1 
ATOM   3173 C  CG2 . THR A 1 394 ? 23.337  2.714   24.188  1.00 7.40  ? 405  THR A CG2 1 
ATOM   3174 N  N   . ALA A 1 395 ? 25.543  2.655   28.269  1.00 9.07  ? 406  ALA A N   1 
ATOM   3175 C  CA  . ALA A 1 395 ? 25.324  2.397   29.702  1.00 9.66  ? 406  ALA A CA  1 
ATOM   3176 C  C   . ALA A 1 395 ? 26.017  3.374   30.662  1.00 10.29 ? 406  ALA A C   1 
ATOM   3177 O  O   . ALA A 1 395 ? 25.945  3.201   31.874  1.00 11.56 ? 406  ALA A O   1 
ATOM   3178 C  CB  . ALA A 1 395 ? 25.707  0.972   30.028  1.00 9.88  ? 406  ALA A CB  1 
ATOM   3179 N  N   . GLN A 1 396 ? 26.681  4.407   30.142  1.00 10.53 ? 407  GLN A N   1 
ATOM   3180 C  CA  . GLN A 1 396 ? 27.136  5.516   30.989  1.00 11.69 ? 407  GLN A CA  1 
ATOM   3181 C  C   . GLN A 1 396 ? 26.406  6.819   30.735  1.00 10.81 ? 407  GLN A C   1 
ATOM   3182 O  O   . GLN A 1 396 ? 26.726  7.824   31.356  1.00 11.45 ? 407  GLN A O   1 
ATOM   3183 C  CB  . GLN A 1 396 ? 28.633  5.695   30.842  1.00 13.50 ? 407  GLN A CB  1 
ATOM   3184 C  CG  . GLN A 1 396 ? 29.369  4.494   31.396  1.00 15.66 ? 407  GLN A CG  1 
ATOM   3185 C  CD  . GLN A 1 396 ? 30.834  4.550   31.108  1.00 18.56 ? 407  GLN A CD  1 
ATOM   3186 O  OE1 . GLN A 1 396 ? 31.246  4.569   29.947  1.00 21.96 ? 407  GLN A OE1 1 
ATOM   3187 N  NE2 . GLN A 1 396 ? 31.646  4.574   32.167  1.00 21.26 ? 407  GLN A NE2 1 
ATOM   3188 N  N   . GLY A 1 397 ? 25.439  6.824   29.821  1.00 9.90  ? 408  GLY A N   1 
ATOM   3189 C  CA  . GLY A 1 397 ? 24.594  7.992   29.610  1.00 9.66  ? 408  GLY A CA  1 
ATOM   3190 C  C   . GLY A 1 397 ? 25.294  9.152   28.927  1.00 9.21  ? 408  GLY A C   1 
ATOM   3191 O  O   . GLY A 1 397 ? 24.792  10.260  28.946  1.00 10.03 ? 408  GLY A O   1 
ATOM   3192 N  N   . ASN A 1 398 ? 26.442  8.892   28.306  1.00 8.67  ? 409  ASN A N   1 
ATOM   3193 C  CA  . ASN A 1 398 ? 27.276  9.953   27.734  1.00 8.49  ? 409  ASN A CA  1 
ATOM   3194 C  C   . ASN A 1 398 ? 27.446  9.871   26.228  1.00 7.98  ? 409  ASN A C   1 
ATOM   3195 O  O   . ASN A 1 398 ? 28.170  10.687  25.663  1.00 7.99  ? 409  ASN A O   1 
ATOM   3196 C  CB  . ASN A 1 398 ? 28.637  10.021  28.442  1.00 9.13  ? 409  ASN A CB  1 
ATOM   3197 C  CG  . ASN A 1 398 ? 29.487  8.771   28.292  1.00 9.72  ? 409  ASN A CG  1 
ATOM   3198 O  OD1 . ASN A 1 398 ? 30.619  8.736   28.815  1.00 14.01 ? 409  ASN A OD1 1 
ATOM   3199 N  ND2 . ASN A 1 398 ? 29.001  7.759   27.629  1.00 8.98  ? 409  ASN A ND2 1 
ATOM   3200 N  N   . GLN A 1 399 ? 26.770  8.935   25.565  1.00 7.29  ? 410  GLN A N   1 
ATOM   3201 C  CA  . GLN A 1 399 ? 26.968  8.733   24.125  1.00 7.01  ? 410  GLN A CA  1 
ATOM   3202 C  C   . GLN A 1 399 ? 25.617  8.593   23.441  1.00 6.69  ? 410  GLN A C   1 
ATOM   3203 O  O   . GLN A 1 399 ? 24.936  9.602   23.203  1.00 6.38  ? 410  GLN A O   1 
ATOM   3204 C  CB  . GLN A 1 399 ? 27.902  7.553   23.881  1.00 7.19  ? 410  GLN A CB  1 
ATOM   3205 C  CG  . GLN A 1 399 ? 29.347  7.854   24.260  1.00 7.29  ? 410  GLN A CG  1 
ATOM   3206 C  CD  . GLN A 1 399 ? 30.169  6.602   24.339  1.00 7.53  ? 410  GLN A CD  1 
ATOM   3207 O  OE1 . GLN A 1 399 ? 30.451  5.988   23.330  1.00 7.20  ? 410  GLN A OE1 1 
ATOM   3208 N  NE2 . GLN A 1 399 ? 30.536  6.201   25.556  1.00 8.43  ? 410  GLN A NE2 1 
ATOM   3209 N  N   . TRP A 1 400 ? 25.188  7.373   23.144  1.00 6.20  ? 411  TRP A N   1 
ATOM   3210 C  CA  . TRP A 1 400 ? 23.932  7.192   22.411  1.00 6.19  ? 411  TRP A CA  1 
ATOM   3211 C  C   . TRP A 1 400 ? 22.755  7.066   23.368  1.00 6.08  ? 411  TRP A C   1 
ATOM   3212 O  O   . TRP A 1 400 ? 22.910  6.692   24.530  1.00 6.43  ? 411  TRP A O   1 
ATOM   3213 C  CB  . TRP A 1 400 ? 23.940  5.945   21.521  1.00 6.12  ? 411  TRP A CB  1 
ATOM   3214 C  CG  . TRP A 1 400 ? 25.145  5.726   20.676  1.00 6.06  ? 411  TRP A CG  1 
ATOM   3215 C  CD1 . TRP A 1 400 ? 26.104  6.634   20.334  1.00 6.07  ? 411  TRP A CD1 1 
ATOM   3216 C  CD2 . TRP A 1 400 ? 25.531  4.485   20.085  1.00 5.98  ? 411  TRP A CD2 1 
ATOM   3217 N  NE1 . TRP A 1 400 ? 27.065  6.026   19.557  1.00 5.97  ? 411  TRP A NE1 1 
ATOM   3218 C  CE2 . TRP A 1 400 ? 26.742  4.703   19.405  1.00 6.06  ? 411  TRP A CE2 1 
ATOM   3219 C  CE3 . TRP A 1 400 ? 24.978  3.198   20.093  1.00 6.00  ? 411  TRP A CE3 1 
ATOM   3220 C  CZ2 . TRP A 1 400 ? 27.400  3.690   18.718  1.00 6.07  ? 411  TRP A CZ2 1 
ATOM   3221 C  CZ3 . TRP A 1 400 ? 25.616  2.202   19.409  1.00 6.13  ? 411  TRP A CZ3 1 
ATOM   3222 C  CH2 . TRP A 1 400 ? 26.816  2.446   18.724  1.00 6.03  ? 411  TRP A CH2 1 
ATOM   3223 N  N   . ASP A 1 401 ? 21.561  7.374   22.871  1.00 5.94  ? 412  ASP A N   1 
ATOM   3224 C  CA  . ASP A 1 401 ? 20.319  7.075   23.610  1.00 6.09  ? 412  ASP A CA  1 
ATOM   3225 C  C   . ASP A 1 401 ? 19.949  5.592   23.512  1.00 6.12  ? 412  ASP A C   1 
ATOM   3226 O  O   . ASP A 1 401 ? 19.366  5.014   24.433  1.00 6.80  ? 412  ASP A O   1 
ATOM   3227 C  CB  . ASP A 1 401 ? 19.153  7.915   23.102  1.00 6.22  ? 412  ASP A CB  1 
ATOM   3228 C  CG  . ASP A 1 401 ? 19.358  9.379   23.330  1.00 6.28  ? 412  ASP A CG  1 
ATOM   3229 O  OD1 . ASP A 1 401 ? 19.808  9.747   24.453  1.00 6.46  ? 412  ASP A OD1 1 
ATOM   3230 O  OD2 . ASP A 1 401 ? 19.091  10.167  22.378  1.00 6.49  ? 412  ASP A OD2 1 
ATOM   3231 N  N   . ALA A 1 402 ? 20.289  4.970   22.389  1.00 5.99  ? 413  ALA A N   1 
ATOM   3232 C  CA  . ALA A 1 402 ? 19.873  3.600   22.106  1.00 5.92  ? 413  ALA A CA  1 
ATOM   3233 C  C   . ALA A 1 402 ? 20.628  3.095   20.880  1.00 5.63  ? 413  ALA A C   1 
ATOM   3234 O  O   . ALA A 1 402 ? 21.494  3.792   20.335  1.00 5.65  ? 413  ALA A O   1 
ATOM   3235 C  CB  . ALA A 1 402 ? 18.360  3.534   21.894  1.00 6.10  ? 413  ALA A CB  1 
ATOM   3236 N  N   . ALA A 1 403 ? 20.301  1.882   20.451  1.00 5.34  ? 414  ALA A N   1 
ATOM   3237 C  CA  . ALA A 1 403 ? 20.936  1.272   19.284  1.00 5.32  ? 414  ALA A CA  1 
ATOM   3238 C  C   . ALA A 1 403 ? 19.935  0.488   18.451  1.00 5.28  ? 414  ALA A C   1 
ATOM   3239 O  O   . ALA A 1 403 ? 18.835  0.176   18.900  1.00 5.50  ? 414  ALA A O   1 
ATOM   3240 C  CB  . ALA A 1 403 ? 22.087  0.371   19.732  1.00 5.40  ? 414  ALA A CB  1 
ATOM   3241 N  N   . THR A 1 404 ? 20.359  0.150   17.235  1.00 5.14  ? 415  THR A N   1 
ATOM   3242 C  CA  . THR A 1 404 ? 19.654  -0.793  16.379  1.00 5.27  ? 415  THR A CA  1 
ATOM   3243 C  C   . THR A 1 404 ? 19.646  -2.145  17.090  1.00 5.18  ? 415  THR A C   1 
ATOM   3244 O  O   . THR A 1 404 ? 20.710  -2.725  17.331  1.00 5.45  ? 415  THR A O   1 
ATOM   3245 C  CB  . THR A 1 404 ? 20.388  -0.938  15.029  1.00 5.37  ? 415  THR A CB  1 
ATOM   3246 O  OG1 . THR A 1 404 ? 21.778  -1.231  15.263  1.00 5.35  ? 415  THR A OG1 1 
ATOM   3247 C  CG2 . THR A 1 404 ? 20.276  0.348   14.206  1.00 5.41  ? 415  THR A CG2 1 
ATOM   3248 N  N   . ASN A 1 405 ? 18.471  -2.674  17.423  1.00 5.06  ? 416  ASN A N   1 
ATOM   3249 C  CA  . ASN A 1 405 ? 18.411  -3.844  18.315  1.00 5.15  ? 416  ASN A CA  1 
ATOM   3250 C  C   . ASN A 1 405 ? 18.487  -5.189  17.596  1.00 5.18  ? 416  ASN A C   1 
ATOM   3251 O  O   . ASN A 1 405 ? 17.675  -6.089  17.838  1.00 5.36  ? 416  ASN A O   1 
ATOM   3252 C  CB  . ASN A 1 405 ? 17.183  -3.763  19.214  1.00 5.22  ? 416  ASN A CB  1 
ATOM   3253 C  CG  . ASN A 1 405 ? 17.374  -4.490  20.521  1.00 5.17  ? 416  ASN A CG  1 
ATOM   3254 O  OD1 . ASN A 1 405 ? 18.450  -5.053  20.785  1.00 5.40  ? 416  ASN A OD1 1 
ATOM   3255 N  ND2 . ASN A 1 405 ? 16.355  -4.455  21.377  1.00 5.18  ? 416  ASN A ND2 1 
ATOM   3256 N  N   . PHE A 1 406 ? 19.503  -5.358  16.760  1.00 5.30  ? 417  PHE A N   1 
ATOM   3257 C  CA  . PHE A 1 406 ? 19.735  -6.661  16.123  1.00 5.36  ? 417  PHE A CA  1 
ATOM   3258 C  C   . PHE A 1 406 ? 19.835  -7.790  17.154  1.00 5.53  ? 417  PHE A C   1 
ATOM   3259 O  O   . PHE A 1 406 ? 19.231  -8.849  16.992  1.00 5.78  ? 417  PHE A O   1 
ATOM   3260 C  CB  . PHE A 1 406 ? 21.015  -6.654  15.293  1.00 5.40  ? 417  PHE A CB  1 
ATOM   3261 C  CG  . PHE A 1 406 ? 20.980  -5.780  14.070  1.00 5.43  ? 417  PHE A CG  1 
ATOM   3262 C  CD1 . PHE A 1 406 ? 20.504  -6.269  12.865  1.00 5.50  ? 417  PHE A CD1 1 
ATOM   3263 C  CD2 . PHE A 1 406 ? 21.511  -4.491  14.098  1.00 5.39  ? 417  PHE A CD2 1 
ATOM   3264 C  CE1 . PHE A 1 406 ? 20.523  -5.496  11.726  1.00 5.68  ? 417  PHE A CE1 1 
ATOM   3265 C  CE2 . PHE A 1 406 ? 21.514  -3.707  12.955  1.00 5.55  ? 417  PHE A CE2 1 
ATOM   3266 C  CZ  . PHE A 1 406 ? 21.032  -4.214  11.765  1.00 5.64  ? 417  PHE A CZ  1 
ATOM   3267 N  N   . ASP A 1 407 ? 20.624  -7.572  18.197  1.00 5.83  ? 418  ASP A N   1 
ATOM   3268 C  CA  . ASP A 1 407 ? 20.976  -8.650  19.127  1.00 6.18  ? 418  ASP A CA  1 
ATOM   3269 C  C   . ASP A 1 407 ? 19.859  -8.918  20.135  1.00 6.15  ? 418  ASP A C   1 
ATOM   3270 O  O   . ASP A 1 407 ? 19.675  -10.057 20.548  1.00 6.54  ? 418  ASP A O   1 
ATOM   3271 C  CB  . ASP A 1 407 ? 22.291  -8.292  19.839  1.00 6.67  ? 418  ASP A CB  1 
ATOM   3272 C  CG  . ASP A 1 407 ? 22.834  -9.392  20.723  1.00 7.42  ? 418  ASP A CG  1 
ATOM   3273 O  OD1 . ASP A 1 407 ? 22.992  -10.532 20.254  1.00 9.27  ? 418  ASP A OD1 1 
ATOM   3274 O  OD2 . ASP A 1 407 ? 23.195  -9.063  21.868  1.00 7.67  ? 418  ASP A OD2 1 
ATOM   3275 N  N   . GLY A 1 408 ? 19.155  -7.873  20.581  1.00 5.92  ? 419  GLY A N   1 
ATOM   3276 C  CA  . GLY A 1 408 ? 18.100  -8.024  21.583  1.00 5.91  ? 419  GLY A CA  1 
ATOM   3277 C  C   . GLY A 1 408 ? 16.704  -8.184  21.025  1.00 5.73  ? 419  GLY A C   1 
ATOM   3278 O  O   . GLY A 1 408 ? 15.750  -8.366  21.791  1.00 5.89  ? 419  GLY A O   1 
ATOM   3279 N  N   . PHE A 1 409 ? 16.552  -8.120  19.707  1.00 5.47  ? 420  PHE A N   1 
ATOM   3280 C  CA  . PHE A 1 409 ? 15.226  -8.151  19.100  1.00 5.27  ? 420  PHE A CA  1 
ATOM   3281 C  C   . PHE A 1 409 ? 15.228  -8.915  17.778  1.00 5.20  ? 420  PHE A C   1 
ATOM   3282 O  O   . PHE A 1 409 ? 14.642  -9.996  17.676  1.00 5.43  ? 420  PHE A O   1 
ATOM   3283 C  CB  . PHE A 1 409 ? 14.636  -6.736  18.963  1.00 5.10  ? 420  PHE A CB  1 
ATOM   3284 C  CG  . PHE A 1 409 ? 13.242  -6.748  18.432  1.00 4.97  ? 420  PHE A CG  1 
ATOM   3285 C  CD1 . PHE A 1 409 ? 12.176  -6.942  19.303  1.00 4.97  ? 420  PHE A CD1 1 
ATOM   3286 C  CD2 . PHE A 1 409 ? 12.981  -6.613  17.075  1.00 4.92  ? 420  PHE A CD2 1 
ATOM   3287 C  CE1 . PHE A 1 409 ? 10.877  -7.002  18.826  1.00 5.07  ? 420  PHE A CE1 1 
ATOM   3288 C  CE2 . PHE A 1 409 ? 11.689  -6.683  16.602  1.00 5.03  ? 420  PHE A CE2 1 
ATOM   3289 C  CZ  . PHE A 1 409 ? 10.645  -6.880  17.485  1.00 5.07  ? 420  PHE A CZ  1 
ATOM   3290 N  N   . THR A 1 410 ? 15.889  -8.370  16.760  1.00 5.35  ? 421  THR A N   1 
ATOM   3291 C  CA  . THR A 1 410 ? 15.734  -8.919  15.418  1.00 5.45  ? 421  THR A CA  1 
ATOM   3292 C  C   . THR A 1 410 ? 16.155  -10.390 15.350  1.00 5.50  ? 421  THR A C   1 
ATOM   3293 O  O   . THR A 1 410 ? 15.419  -11.211 14.812  1.00 5.64  ? 421  THR A O   1 
ATOM   3294 C  CB  . THR A 1 410 ? 16.546  -8.106  14.398  1.00 5.55  ? 421  THR A CB  1 
ATOM   3295 O  OG1 . THR A 1 410 ? 16.295  -6.702  14.608  1.00 5.50  ? 421  THR A OG1 1 
ATOM   3296 C  CG2 . THR A 1 410 ? 16.202  -8.467  12.982  1.00 5.59  ? 421  THR A CG2 1 
ATOM   3297 N  N   . GLN A 1 411 ? 17.335  -10.698 15.886  1.00 5.51  ? 422  GLN A N   1 
ATOM   3298 C  CA  . GLN A 1 411 ? 17.842  -12.074 15.858  1.00 5.66  ? 422  GLN A CA  1 
ATOM   3299 C  C   . GLN A 1 411 ? 17.010  -13.072 16.663  1.00 5.67  ? 422  GLN A C   1 
ATOM   3300 O  O   . GLN A 1 411 ? 16.592  -14.091 16.112  1.00 5.73  ? 422  GLN A O   1 
ATOM   3301 C  CB  . GLN A 1 411 ? 19.319  -12.138 16.270  1.00 5.69  ? 422  GLN A CB  1 
ATOM   3302 C  CG  . GLN A 1 411 ? 20.005  -13.459 15.938  1.00 5.78  ? 422  GLN A CG  1 
ATOM   3303 C  CD  . GLN A 1 411 ? 20.348  -13.565 14.475  1.00 5.87  ? 422  GLN A CD  1 
ATOM   3304 O  OE1 . GLN A 1 411 ? 19.463  -13.642 13.616  1.00 6.16  ? 422  GLN A OE1 1 
ATOM   3305 N  NE2 . GLN A 1 411 ? 21.651  -13.565 14.174  1.00 6.06  ? 422  GLN A NE2 1 
ATOM   3306 N  N   . PRO A 1 412 ? 16.754  -12.808 17.957  1.00 5.67  ? 423  PRO A N   1 
ATOM   3307 C  CA  . PRO A 1 412 ? 15.993  -13.827 18.705  1.00 5.71  ? 423  PRO A CA  1 
ATOM   3308 C  C   . PRO A 1 412 ? 14.587  -14.012 18.135  1.00 5.79  ? 423  PRO A C   1 
ATOM   3309 O  O   . PRO A 1 412 ? 14.105  -15.141 18.067  1.00 5.63  ? 423  PRO A O   1 
ATOM   3310 C  CB  . PRO A 1 412 ? 15.955  -13.269 20.139  1.00 5.79  ? 423  PRO A CB  1 
ATOM   3311 C  CG  . PRO A 1 412 ? 16.251  -11.809 19.995  1.00 5.71  ? 423  PRO A CG  1 
ATOM   3312 C  CD  . PRO A 1 412 ? 17.221  -11.733 18.842  1.00 5.67  ? 423  PRO A CD  1 
ATOM   3313 N  N   . VAL A 1 413 ? 13.936  -12.928 17.722  1.00 5.91  ? 424  VAL A N   1 
ATOM   3314 C  CA  . VAL A 1 413 ? 12.631  -13.057 17.075  1.00 6.07  ? 424  VAL A CA  1 
ATOM   3315 C  C   . VAL A 1 413 ? 12.720  -13.907 15.809  1.00 6.05  ? 424  VAL A C   1 
ATOM   3316 O  O   . VAL A 1 413 ? 11.882  -14.794 15.594  1.00 6.00  ? 424  VAL A O   1 
ATOM   3317 C  CB  . VAL A 1 413 ? 11.992  -11.674 16.776  1.00 6.05  ? 424  VAL A CB  1 
ATOM   3318 C  CG1 . VAL A 1 413 ? 10.723  -11.800 15.933  1.00 6.30  ? 424  VAL A CG1 1 
ATOM   3319 C  CG2 . VAL A 1 413 ? 11.680  -10.949 18.087  1.00 6.16  ? 424  VAL A CG2 1 
ATOM   3320 N  N   . SER A 1 414 ? 13.725  -13.653 14.979  1.00 5.99  ? 425  SER A N   1 
ATOM   3321 C  CA  . SER A 1 414 ? 13.911  -14.432 13.767  1.00 6.08  ? 425  SER A CA  1 
ATOM   3322 C  C   . SER A 1 414 ? 14.052  -15.924 14.073  1.00 6.28  ? 425  SER A C   1 
ATOM   3323 O  O   . SER A 1 414 ? 13.372  -16.761 13.479  1.00 6.46  ? 425  SER A O   1 
ATOM   3324 C  CB  . SER A 1 414 ? 15.132  -13.944 13.009  1.00 6.24  ? 425  SER A CB  1 
ATOM   3325 O  OG  . SER A 1 414 ? 15.191  -14.544 11.719  1.00 6.37  ? 425  SER A OG  1 
ATOM   3326 N  N   . GLU A 1 415 ? 14.950  -16.242 14.994  1.00 6.35  ? 426  GLU A N   1 
ATOM   3327 C  CA  . GLU A 1 415 ? 15.293  -17.646 15.251  1.00 6.55  ? 426  GLU A CA  1 
ATOM   3328 C  C   . GLU A 1 415 ? 14.138  -18.380 15.922  1.00 6.75  ? 426  GLU A C   1 
ATOM   3329 O  O   . GLU A 1 415 ? 13.896  -19.562 15.628  1.00 7.13  ? 426  GLU A O   1 
ATOM   3330 C  CB  . GLU A 1 415 ? 16.595  -17.745 16.037  1.00 6.77  ? 426  GLU A CB  1 
ATOM   3331 C  CG  . GLU A 1 415 ? 17.760  -17.185 15.223  1.00 7.04  ? 426  GLU A CG  1 
ATOM   3332 C  CD  . GLU A 1 415 ? 19.134  -17.484 15.774  1.00 7.38  ? 426  GLU A CD  1 
ATOM   3333 O  OE1 . GLU A 1 415 ? 20.089  -16.866 15.246  1.00 8.05  ? 426  GLU A OE1 1 
ATOM   3334 O  OE2 . GLU A 1 415 ? 19.280  -18.322 16.696  1.00 8.52  ? 426  GLU A OE2 1 
ATOM   3335 N  N   . TRP A 1 416 ? 13.381  -17.691 16.773  1.00 6.54  ? 427  TRP A N   1 
ATOM   3336 C  CA  . TRP A 1 416 ? 12.232  -18.313 17.440  1.00 6.78  ? 427  TRP A CA  1 
ATOM   3337 C  C   . TRP A 1 416 ? 11.099  -18.598 16.449  1.00 6.93  ? 427  TRP A C   1 
ATOM   3338 O  O   . TRP A 1 416 ? 10.605  -19.733 16.350  1.00 7.09  ? 427  TRP A O   1 
ATOM   3339 C  CB  . TRP A 1 416 ? 11.747  -17.445 18.594  1.00 6.84  ? 427  TRP A CB  1 
ATOM   3340 C  CG  . TRP A 1 416 ? 10.641  -18.039 19.411  1.00 7.17  ? 427  TRP A CG  1 
ATOM   3341 C  CD1 . TRP A 1 416 ? 10.640  -19.254 20.033  1.00 7.34  ? 427  TRP A CD1 1 
ATOM   3342 C  CD2 . TRP A 1 416 ? 9.394   -17.428 19.717  1.00 7.27  ? 427  TRP A CD2 1 
ATOM   3343 N  NE1 . TRP A 1 416 ? 9.451   -19.439 20.689  1.00 7.50  ? 427  TRP A NE1 1 
ATOM   3344 C  CE2 . TRP A 1 416 ? 8.676   -18.325 20.525  1.00 7.43  ? 427  TRP A CE2 1 
ATOM   3345 C  CE3 . TRP A 1 416 ? 8.806   -16.194 19.397  1.00 7.46  ? 427  TRP A CE3 1 
ATOM   3346 C  CZ2 . TRP A 1 416 ? 7.393   -18.041 21.003  1.00 7.48  ? 427  TRP A CZ2 1 
ATOM   3347 C  CZ3 . TRP A 1 416 ? 7.524   -15.922 19.877  1.00 7.53  ? 427  TRP A CZ3 1 
ATOM   3348 C  CH2 . TRP A 1 416 ? 6.842   -16.837 20.673  1.00 7.58  ? 427  TRP A CH2 1 
ATOM   3349 N  N   . ILE A 1 417 ? 10.698  -17.595 15.678  1.00 7.13  ? 428  ILE A N   1 
ATOM   3350 C  CA  . ILE A 1 417 ? 9.527   -17.717 14.813  1.00 7.19  ? 428  ILE A CA  1 
ATOM   3351 C  C   . ILE A 1 417 ? 9.815   -18.400 13.487  1.00 7.45  ? 428  ILE A C   1 
ATOM   3352 O  O   . ILE A 1 417 ? 9.007   -19.218 13.019  1.00 8.15  ? 428  ILE A O   1 
ATOM   3353 C  CB  . ILE A 1 417 ? 8.855   -16.341 14.563  1.00 7.26  ? 428  ILE A CB  1 
ATOM   3354 C  CG1 . ILE A 1 417 ? 8.424   -15.735 15.899  1.00 7.22  ? 428  ILE A CG1 1 
ATOM   3355 C  CG2 . ILE A 1 417 ? 7.687   -16.492 13.604  1.00 7.54  ? 428  ILE A CG2 1 
ATOM   3356 C  CD1 . ILE A 1 417 ? 7.760   -14.372 15.810  1.00 7.48  ? 428  ILE A CD1 1 
ATOM   3357 N  N   . THR A 1 418 ? 10.931  -18.053 12.850  1.00 7.31  ? 429  THR A N   1 
ATOM   3358 C  CA  . THR A 1 418 ? 11.209  -18.540 11.501  1.00 7.40  ? 429  THR A CA  1 
ATOM   3359 C  C   . THR A 1 418 ? 12.151  -19.735 11.465  1.00 7.55  ? 429  THR A C   1 
ATOM   3360 O  O   . THR A 1 418 ? 12.244  -20.417 10.442  1.00 8.15  ? 429  THR A O   1 
ATOM   3361 C  CB  . THR A 1 418 ? 11.766  -17.456 10.548  1.00 7.39  ? 429  THR A CB  1 
ATOM   3362 O  OG1 . THR A 1 418 ? 13.138  -17.168 10.831  1.00 7.03  ? 429  THR A OG1 1 
ATOM   3363 C  CG2 . THR A 1 418 ? 10.959  -16.172 10.622  1.00 7.45  ? 429  THR A CG2 1 
ATOM   3364 N  N   . GLY A 1 419 ? 12.922  -19.956 12.535  1.00 7.43  ? 430  GLY A N   1 
ATOM   3365 C  CA  . GLY A 1 419 ? 13.954  -20.985 12.523  1.00 7.86  ? 430  GLY A CA  1 
ATOM   3366 C  C   . GLY A 1 419 ? 15.165  -20.607 11.697  1.00 8.08  ? 430  GLY A C   1 
ATOM   3367 O  O   . GLY A 1 419 ? 16.008  -21.457 11.401  1.00 8.22  ? 430  GLY A O   1 
ATOM   3368 N  N   . LYS A 1 420 ? 15.268  -19.316 11.349  1.00 7.98  ? 431  LYS A N   1 
ATOM   3369 C  CA  A LYS A 1 420 ? 16.396  -18.781 10.581  0.50 8.08  ? 431  LYS A CA  1 
ATOM   3370 C  CA  B LYS A 1 420 ? 16.391  -18.778 10.584  0.50 8.11  ? 431  LYS A CA  1 
ATOM   3371 C  C   . LYS A 1 420 ? 16.999  -17.628 11.356  1.00 7.80  ? 431  LYS A C   1 
ATOM   3372 O  O   . LYS A 1 420 ? 16.289  -16.926 12.079  1.00 7.46  ? 431  LYS A O   1 
ATOM   3373 C  CB  A LYS A 1 420 ? 15.948  -18.236 9.214   0.50 8.53  ? 431  LYS A CB  1 
ATOM   3374 C  CB  B LYS A 1 420 ? 15.913  -18.231 9.236   0.50 8.61  ? 431  LYS A CB  1 
ATOM   3375 C  CG  A LYS A 1 420 ? 14.870  -19.019 8.485   0.50 8.78  ? 431  LYS A CG  1 
ATOM   3376 C  CG  B LYS A 1 420 ? 15.211  -19.237 8.346   0.50 8.91  ? 431  LYS A CG  1 
ATOM   3377 C  CD  A LYS A 1 420 ? 15.369  -20.364 7.979   0.50 9.14  ? 431  LYS A CD  1 
ATOM   3378 C  CD  B LYS A 1 420 ? 16.187  -20.310 7.897   0.50 9.33  ? 431  LYS A CD  1 
ATOM   3379 C  CE  A LYS A 1 420 ? 14.405  -20.931 6.954   0.50 9.60  ? 431  LYS A CE  1 
ATOM   3380 C  CE  B LYS A 1 420 ? 15.646  -21.151 6.757   0.50 9.63  ? 431  LYS A CE  1 
ATOM   3381 N  NZ  A LYS A 1 420 ? 13.865  -19.900 6.025   0.50 9.83  ? 431  LYS A NZ  1 
ATOM   3382 N  NZ  B LYS A 1 420 ? 15.849  -20.485 5.446   0.50 9.91  ? 431  LYS A NZ  1 
ATOM   3383 N  N   . ASP A 1 421 ? 18.294  -17.413 11.183  1.00 7.54  ? 432  ASP A N   1 
ATOM   3384 C  CA  . ASP A 1 421 ? 18.887  -16.139 11.621  1.00 7.43  ? 432  ASP A CA  1 
ATOM   3385 C  C   . ASP A 1 421 ? 18.443  -15.040 10.634  1.00 7.20  ? 432  ASP A C   1 
ATOM   3386 O  O   . ASP A 1 421 ? 17.794  -15.324 9.631   1.00 6.85  ? 432  ASP A O   1 
ATOM   3387 C  CB  . ASP A 1 421 ? 20.415  -16.241 11.827  1.00 7.72  ? 432  ASP A CB  1 
ATOM   3388 C  CG  . ASP A 1 421 ? 21.214  -16.357 10.543  1.00 8.02  ? 432  ASP A CG  1 
ATOM   3389 O  OD1 . ASP A 1 421 ? 20.718  -16.117 9.413   1.00 7.98  ? 432  ASP A OD1 1 
ATOM   3390 O  OD2 . ASP A 1 421 ? 22.419  -16.706 10.705  1.00 9.79  ? 432  ASP A OD2 1 
ATOM   3391 N  N   . TYR A 1 422 ? 18.778  -13.779 10.917  1.00 6.96  ? 433  TYR A N   1 
ATOM   3392 C  CA  . TYR A 1 422 ? 18.281  -12.704 10.045  1.00 7.06  ? 433  TYR A CA  1 
ATOM   3393 C  C   . TYR A 1 422 ? 18.923  -12.674 8.657   1.00 7.33  ? 433  TYR A C   1 
ATOM   3394 O  O   . TYR A 1 422 ? 18.415  -11.973 7.778   1.00 7.08  ? 433  TYR A O   1 
ATOM   3395 C  CB  . TYR A 1 422 ? 18.335  -11.314 10.704  1.00 6.99  ? 433  TYR A CB  1 
ATOM   3396 C  CG  . TYR A 1 422 ? 19.608  -10.964 11.444  1.00 7.14  ? 433  TYR A CG  1 
ATOM   3397 C  CD1 . TYR A 1 422 ? 20.848  -11.035 10.825  1.00 7.25  ? 433  TYR A CD1 1 
ATOM   3398 C  CD2 . TYR A 1 422 ? 19.568  -10.534 12.766  1.00 7.07  ? 433  TYR A CD2 1 
ATOM   3399 C  CE1 . TYR A 1 422 ? 22.001  -10.727 11.508  1.00 7.46  ? 433  TYR A CE1 1 
ATOM   3400 C  CE2 . TYR A 1 422 ? 20.723  -10.193 13.449  1.00 7.22  ? 433  TYR A CE2 1 
ATOM   3401 C  CZ  . TYR A 1 422 ? 21.928  -10.308 12.817  1.00 7.35  ? 433  TYR A CZ  1 
ATOM   3402 O  OH  . TYR A 1 422 ? 23.097  -10.029 13.471  1.00 8.11  ? 433  TYR A OH  1 
ATOM   3403 N  N   . GLN A 1 423 ? 19.998  -13.447 8.442   1.00 7.78  ? 434  GLN A N   1 
ATOM   3404 C  CA  . GLN A 1 423 ? 20.553  -13.637 7.097   1.00 9.03  ? 434  GLN A CA  1 
ATOM   3405 C  C   . GLN A 1 423 ? 19.934  -14.823 6.354   1.00 8.90  ? 434  GLN A C   1 
ATOM   3406 O  O   . GLN A 1 423 ? 20.331  -15.132 5.237   1.00 9.08  ? 434  GLN A O   1 
ATOM   3407 C  CB  . GLN A 1 423 ? 22.091  -13.737 7.152   1.00 10.07 ? 434  GLN A CB  1 
ATOM   3408 C  CG  . GLN A 1 423 ? 22.810  -12.588 7.871   1.00 11.26 ? 434  GLN A CG  1 
ATOM   3409 C  CD  . GLN A 1 423 ? 22.603  -11.204 7.258   1.00 12.55 ? 434  GLN A CD  1 
ATOM   3410 O  OE1 . GLN A 1 423 ? 21.673  -10.967 6.497   1.00 13.45 ? 434  GLN A OE1 1 
ATOM   3411 N  NE2 . GLN A 1 423 ? 23.478  -10.252 7.640   1.00 15.76 ? 434  GLN A NE2 1 
ATOM   3412 N  N   . ASN A 1 424 ? 18.914  -15.443 6.949   1.00 9.07  ? 435  ASN A N   1 
ATOM   3413 C  CA  . ASN A 1 424 ? 18.210  -16.591 6.383   1.00 9.64  ? 435  ASN A CA  1 
ATOM   3414 C  C   . ASN A 1 424 ? 19.072  -17.874 6.363   1.00 10.26 ? 435  ASN A C   1 
ATOM   3415 O  O   . ASN A 1 424 ? 18.809  -18.759 5.541   1.00 11.47 ? 435  ASN A O   1 
ATOM   3416 C  CB  . ASN A 1 424 ? 17.624  -16.265 4.995   1.00 9.85  ? 435  ASN A CB  1 
ATOM   3417 C  CG  . ASN A 1 424 ? 16.397  -17.103 4.653   1.00 9.93  ? 435  ASN A CG  1 
ATOM   3418 O  OD1 . ASN A 1 424 ? 15.765  -17.677 5.536   1.00 10.01 ? 435  ASN A OD1 1 
ATOM   3419 N  ND2 . ASN A 1 424 ? 16.025  -17.132 3.380   1.00 10.46 ? 435  ASN A ND2 1 
ATOM   3420 N  N   . ASN A 1 425 ? 20.041  -17.974 7.273   1.00 10.53 ? 436  ASN A N   1 
ATOM   3421 C  CA  . ASN A 1 425 ? 20.758  -19.246 7.569   1.00 11.41 ? 436  ASN A CA  1 
ATOM   3422 C  C   . ASN A 1 425 ? 19.936  -19.990 8.579   1.00 10.88 ? 436  ASN A C   1 
ATOM   3423 O  O   . ASN A 1 425 ? 19.352  -19.386 9.458   1.00 10.47 ? 436  ASN A O   1 
ATOM   3424 C  CB  . ASN A 1 425 ? 22.119  -19.026 8.260   1.00 13.23 ? 436  ASN A CB  1 
ATOM   3425 C  CG  . ASN A 1 425 ? 23.058  -18.138 7.490   1.00 14.76 ? 436  ASN A CG  1 
ATOM   3426 O  OD1 . ASN A 1 425 ? 23.291  -18.369 6.298   1.00 17.38 ? 436  ASN A OD1 1 
ATOM   3427 N  ND2 . ASN A 1 425 ? 23.622  -17.109 8.165   1.00 15.95 ? 436  ASN A ND2 1 
ATOM   3428 N  N   . SER A 1 426 ? 19.946  -21.320 8.533   1.00 10.49 ? 437  SER A N   1 
ATOM   3429 C  CA  . SER A 1 426 ? 19.247  -22.110 9.529   1.00 10.73 ? 437  SER A CA  1 
ATOM   3430 C  C   . SER A 1 426 ? 19.789  -21.881 10.942  1.00 9.90  ? 437  SER A C   1 
ATOM   3431 O  O   . SER A 1 426 ? 20.979  -22.028 11.189  1.00 10.12 ? 437  SER A O   1 
ATOM   3432 C  CB  . SER A 1 426 ? 19.365  -23.597 9.196   1.00 11.52 ? 437  SER A CB  1 
ATOM   3433 O  OG  . SER A 1 426 ? 18.777  -23.849 7.945   1.00 13.73 ? 437  SER A OG  1 
ATOM   3434 N  N   . ALA A 1 427 ? 18.899  -21.496 11.850  1.00 9.15  ? 438  ALA A N   1 
ATOM   3435 C  CA  . ALA A 1 427 ? 19.236  -21.257 13.255  1.00 9.11  ? 438  ALA A CA  1 
ATOM   3436 C  C   . ALA A 1 427 ? 17.927  -21.098 14.017  1.00 9.23  ? 438  ALA A C   1 
ATOM   3437 O  O   . ALA A 1 427 ? 17.236  -20.085 13.852  1.00 8.94  ? 438  ALA A O   1 
ATOM   3438 C  CB  . ALA A 1 427 ? 20.101  -20.009 13.422  1.00 9.21  ? 438  ALA A CB  1 
ATOM   3439 N  N   . SER A 1 428 ? 17.556  -22.110 14.807  1.00 9.43  ? 439  SER A N   1 
ATOM   3440 C  CA  . SER A 1 428 ? 16.277  -22.163 15.505  1.00 9.66  ? 439  SER A CA  1 
ATOM   3441 C  C   . SER A 1 428 ? 16.509  -22.181 16.998  1.00 9.37  ? 439  SER A C   1 
ATOM   3442 O  O   . SER A 1 428 ? 17.484  -22.762 17.468  1.00 10.08 ? 439  SER A O   1 
ATOM   3443 C  CB  . SER A 1 428 ? 15.512  -23.436 15.114  1.00 10.20 ? 439  SER A CB  1 
ATOM   3444 O  OG  . SER A 1 428 ? 14.264  -23.525 15.786  1.00 11.59 ? 439  SER A OG  1 
ATOM   3445 N  N   . ILE A 1 429 ? 15.611  -21.542 17.744  1.00 8.70  ? 440  ILE A N   1 
ATOM   3446 C  CA  . ILE A 1 429 ? 15.644  -21.578 19.200  1.00 8.55  ? 440  ILE A CA  1 
ATOM   3447 C  C   . ILE A 1 429 ? 14.274  -21.909 19.747  1.00 8.63  ? 440  ILE A C   1 
ATOM   3448 O  O   . ILE A 1 429 ? 13.256  -21.577 19.154  1.00 8.68  ? 440  ILE A O   1 
ATOM   3449 C  CB  . ILE A 1 429 ? 16.172  -20.259 19.829  1.00 8.20  ? 440  ILE A CB  1 
ATOM   3450 C  CG1 . ILE A 1 429 ? 15.293  -19.047 19.467  1.00 8.15  ? 440  ILE A CG1 1 
ATOM   3451 C  CG2 . ILE A 1 429 ? 17.631  -20.057 19.455  1.00 8.38  ? 440  ILE A CG2 1 
ATOM   3452 C  CD1 . ILE A 1 429 ? 15.751  -17.746 20.115  1.00 8.11  ? 440  ILE A CD1 1 
ATOM   3453 N  N   . SER A 1 430 ? 14.279  -22.541 20.912  1.00 8.81  ? 441  SER A N   1 
ATOM   3454 C  CA  . SER A 1 430 ? 13.060  -22.871 21.615  1.00 8.79  ? 441  SER A CA  1 
ATOM   3455 C  C   . SER A 1 430 ? 12.499  -21.654 22.336  1.00 8.58  ? 441  SER A C   1 
ATOM   3456 O  O   . SER A 1 430 ? 13.169  -20.604 22.429  1.00 8.21  ? 441  SER A O   1 
ATOM   3457 C  CB  . SER A 1 430 ? 13.352  -23.966 22.643  1.00 8.99  ? 441  SER A CB  1 
ATOM   3458 O  OG  . SER A 1 430 ? 14.205  -23.453 23.652  1.00 9.32  ? 441  SER A OG  1 
ATOM   3459 N  N   . THR A 1 431 ? 11.299  -21.802 22.884  1.00 8.30  ? 442  THR A N   1 
ATOM   3460 C  CA  . THR A 1 431 ? 10.681  -20.738 23.656  1.00 8.66  ? 442  THR A CA  1 
ATOM   3461 C  C   . THR A 1 431 ? 11.476  -20.380 24.919  1.00 8.60  ? 442  THR A C   1 
ATOM   3462 O  O   . THR A 1 431 ? 11.648  -19.191 25.242  1.00 8.66  ? 442  THR A O   1 
ATOM   3463 C  CB  . THR A 1 431 ? 9.225   -21.093 24.012  1.00 9.01  ? 442  THR A CB  1 
ATOM   3464 O  OG1 . THR A 1 431 ? 8.494   -21.364 22.808  1.00 9.44  ? 442  THR A OG1 1 
ATOM   3465 C  CG2 . THR A 1 431 ? 8.560   -19.967 24.748  1.00 9.10  ? 442  THR A CG2 1 
ATOM   3466 N  N   . THR A 1 432 ? 11.973  -21.381 25.646  1.00 8.68  ? 443  THR A N   1 
ATOM   3467 C  CA  . THR A 1 432 ? 12.801  -21.113 26.815  1.00 8.87  ? 443  THR A CA  1 
ATOM   3468 C  C   . THR A 1 432 ? 14.070  -20.371 26.409  1.00 8.51  ? 443  THR A C   1 
ATOM   3469 O  O   . THR A 1 432 ? 14.465  -19.415 27.082  1.00 8.51  ? 443  THR A O   1 
ATOM   3470 C  CB  . THR A 1 432 ? 13.140  -22.400 27.604  1.00 9.47  ? 443  THR A CB  1 
ATOM   3471 O  OG1 . THR A 1 432 ? 13.747  -23.366 26.749  1.00 11.20 ? 443  THR A OG1 1 
ATOM   3472 C  CG2 . THR A 1 432 ? 11.909  -22.965 28.213  1.00 9.46  ? 443  THR A CG2 1 
ATOM   3473 N  N   . GLN A 1 433 ? 14.687  -20.790 25.312  1.00 8.20  ? 444  GLN A N   1 
ATOM   3474 C  CA  . GLN A 1 433 ? 15.871  -20.088 24.799  1.00 8.20  ? 444  GLN A CA  1 
ATOM   3475 C  C   . GLN A 1 433 ? 15.563  -18.654 24.364  1.00 7.76  ? 444  GLN A C   1 
ATOM   3476 O  O   . GLN A 1 433 ? 16.332  -17.740 24.660  1.00 7.69  ? 444  GLN A O   1 
ATOM   3477 C  CB  . GLN A 1 433 ? 16.492  -20.852 23.634  1.00 8.72  ? 444  GLN A CB  1 
ATOM   3478 C  CG  . GLN A 1 433 ? 17.193  -22.149 24.028  1.00 9.53  ? 444  GLN A CG  1 
ATOM   3479 C  CD  . GLN A 1 433 ? 17.673  -22.915 22.815  1.00 10.35 ? 444  GLN A CD  1 
ATOM   3480 O  OE1 . GLN A 1 433 ? 16.962  -23.035 21.818  1.00 10.63 ? 444  GLN A OE1 1 
ATOM   3481 N  NE2 . GLN A 1 433 ? 18.901  -23.442 22.888  1.00 12.38 ? 444  GLN A NE2 1 
ATOM   3482 N  N   . PHE A 1 434 ? 14.436  -18.459 23.683  1.00 7.20  ? 445  PHE A N   1 
ATOM   3483 C  CA  . PHE A 1 434 ? 13.969  -17.114 23.269  1.00 6.91  ? 445  PHE A CA  1 
ATOM   3484 C  C   . PHE A 1 434 ? 13.848  -16.204 24.502  1.00 6.90  ? 445  PHE A C   1 
ATOM   3485 O  O   . PHE A 1 434 ? 14.418  -15.110 24.568  1.00 6.72  ? 445  PHE A O   1 
ATOM   3486 C  CB  . PHE A 1 434 ? 12.633  -17.250 22.529  1.00 6.81  ? 445  PHE A CB  1 
ATOM   3487 C  CG  . PHE A 1 434 ? 12.031  -15.957 22.048  1.00 6.66  ? 445  PHE A CG  1 
ATOM   3488 C  CD1 . PHE A 1 434 ? 12.734  -15.114 21.186  1.00 6.62  ? 445  PHE A CD1 1 
ATOM   3489 C  CD2 . PHE A 1 434 ? 10.729  -15.614 22.390  1.00 6.61  ? 445  PHE A CD2 1 
ATOM   3490 C  CE1 . PHE A 1 434 ? 12.145  -13.945 20.708  1.00 6.69  ? 445  PHE A CE1 1 
ATOM   3491 C  CE2 . PHE A 1 434 ? 10.132  -14.462 21.901  1.00 6.79  ? 445  PHE A CE2 1 
ATOM   3492 C  CZ  . PHE A 1 434 ? 10.845  -13.626 21.065  1.00 6.78  ? 445  PHE A CZ  1 
ATOM   3493 N  N   . ASP A 1 435 ? 13.145  -16.678 25.519  1.00 6.97  ? 446  ASP A N   1 
ATOM   3494 C  CA  . ASP A 1 435 ? 12.940  -15.887 26.737  1.00 7.15  ? 446  ASP A CA  1 
ATOM   3495 C  C   . ASP A 1 435 ? 14.261  -15.541 27.428  1.00 7.28  ? 446  ASP A C   1 
ATOM   3496 O  O   . ASP A 1 435 ? 14.460  -14.408 27.877  1.00 7.24  ? 446  ASP A O   1 
ATOM   3497 C  CB  . ASP A 1 435 ? 12.026  -16.652 27.694  1.00 7.30  ? 446  ASP A CB  1 
ATOM   3498 C  CG  . ASP A 1 435 ? 11.861  -15.964 29.026  1.00 7.47  ? 446  ASP A CG  1 
ATOM   3499 O  OD1 . ASP A 1 435 ? 11.211  -14.895 29.083  1.00 7.61  ? 446  ASP A OD1 1 
ATOM   3500 O  OD2 . ASP A 1 435 ? 12.386  -16.519 30.020  1.00 8.10  ? 446  ASP A OD2 1 
ATOM   3501 N  N   . SER A 1 436 ? 15.156  -16.521 27.514  1.00 7.51  ? 447  SER A N   1 
ATOM   3502 C  CA  A SER A 1 436 ? 16.467  -16.313 28.116  0.50 7.67  ? 447  SER A CA  1 
ATOM   3503 C  CA  B SER A 1 436 ? 16.464  -16.295 28.123  0.50 7.90  ? 447  SER A CA  1 
ATOM   3504 C  C   . SER A 1 436 ? 17.289  -15.273 27.334  1.00 7.58  ? 447  SER A C   1 
ATOM   3505 O  O   . SER A 1 436 ? 17.922  -14.388 27.921  1.00 7.69  ? 447  SER A O   1 
ATOM   3506 C  CB  A SER A 1 436 ? 17.223  -17.639 28.181  0.50 7.80  ? 447  SER A CB  1 
ATOM   3507 C  CB  B SER A 1 436 ? 17.228  -17.609 28.245  0.50 8.31  ? 447  SER A CB  1 
ATOM   3508 O  OG  A SER A 1 436 ? 18.478  -17.470 28.808  0.50 8.11  ? 447  SER A OG  1 
ATOM   3509 O  OG  B SER A 1 436 ? 16.585  -18.459 29.169  0.50 9.38  ? 447  SER A OG  1 
ATOM   3510 N  N   . TRP A 1 437 ? 17.269  -15.385 26.010  1.00 7.31  ? 448  TRP A N   1 
ATOM   3511 C  CA  . TRP A 1 437 ? 18.008  -14.478 25.124  1.00 7.10  ? 448  TRP A CA  1 
ATOM   3512 C  C   . TRP A 1 437 ? 17.483  -13.058 25.320  1.00 7.07  ? 448  TRP A C   1 
ATOM   3513 O  O   . TRP A 1 437 ? 18.272  -12.118 25.499  1.00 6.91  ? 448  TRP A O   1 
ATOM   3514 C  CB  . TRP A 1 437 ? 17.822  -14.962 23.692  1.00 7.20  ? 448  TRP A CB  1 
ATOM   3515 C  CG  . TRP A 1 437 ? 18.608  -14.283 22.620  1.00 6.99  ? 448  TRP A CG  1 
ATOM   3516 C  CD1 . TRP A 1 437 ? 18.966  -12.949 22.525  1.00 7.07  ? 448  TRP A CD1 1 
ATOM   3517 C  CD2 . TRP A 1 437 ? 19.099  -14.910 21.439  1.00 7.06  ? 448  TRP A CD2 1 
ATOM   3518 N  NE1 . TRP A 1 437 ? 19.662  -12.736 21.359  1.00 7.10  ? 448  TRP A NE1 1 
ATOM   3519 C  CE2 . TRP A 1 437 ? 19.748  -13.921 20.672  1.00 7.19  ? 448  TRP A CE2 1 
ATOM   3520 C  CE3 . TRP A 1 437 ? 19.033  -16.219 20.937  1.00 7.44  ? 448  TRP A CE3 1 
ATOM   3521 C  CZ2 . TRP A 1 437 ? 20.342  -14.201 19.448  1.00 7.47  ? 448  TRP A CZ2 1 
ATOM   3522 C  CZ3 . TRP A 1 437 ? 19.620  -16.492 19.725  1.00 7.72  ? 448  TRP A CZ3 1 
ATOM   3523 C  CH2 . TRP A 1 437 ? 20.270  -15.492 18.989  1.00 7.68  ? 448  TRP A CH2 1 
ATOM   3524 N  N   . LEU A 1 438 ? 16.163  -12.907 25.335  1.00 6.84  ? 449  LEU A N   1 
ATOM   3525 C  CA  . LEU A 1 438 ? 15.564  -11.599 25.564  1.00 6.90  ? 449  LEU A CA  1 
ATOM   3526 C  C   . LEU A 1 438 ? 15.947  -11.018 26.924  1.00 7.18  ? 449  LEU A C   1 
ATOM   3527 O  O   . LEU A 1 438 ? 16.259  -9.824  27.021  1.00 6.96  ? 449  LEU A O   1 
ATOM   3528 C  CB  . LEU A 1 438 ? 14.041  -11.667 25.459  1.00 6.77  ? 449  LEU A CB  1 
ATOM   3529 C  CG  . LEU A 1 438 ? 13.436  -12.005 24.094  1.00 6.65  ? 449  LEU A CG  1 
ATOM   3530 C  CD1 . LEU A 1 438 ? 11.943  -12.179 24.256  1.00 6.76  ? 449  LEU A CD1 1 
ATOM   3531 C  CD2 . LEU A 1 438 ? 13.740  -10.971 23.037  1.00 6.77  ? 449  LEU A CD2 1 
ATOM   3532 N  N   . ARG A 1 439 ? 15.910  -11.833 27.982  1.00 7.43  ? 450  ARG A N   1 
ATOM   3533 C  CA  . ARG A 1 439 ? 16.224  -11.316 29.329  1.00 7.80  ? 450  ARG A CA  1 
ATOM   3534 C  C   . ARG A 1 439 ? 17.678  -10.840 29.414  1.00 7.32  ? 450  ARG A C   1 
ATOM   3535 O  O   . ARG A 1 439 ? 17.968  -9.769  29.948  1.00 7.55  ? 450  ARG A O   1 
ATOM   3536 C  CB  . ARG A 1 439 ? 15.947  -12.388 30.395  1.00 8.74  ? 450  ARG A CB  1 
ATOM   3537 C  CG  . ARG A 1 439 ? 16.181  -11.905 31.824  1.00 9.78  ? 450  ARG A CG  1 
ATOM   3538 C  CD  . ARG A 1 439 ? 16.146  -13.033 32.855  1.00 10.87 ? 450  ARG A CD  1 
ATOM   3539 N  NE  . ARG A 1 439 ? 17.293  -13.946 32.735  1.00 12.37 ? 450  ARG A NE  1 
ATOM   3540 C  CZ  . ARG A 1 439 ? 17.267  -15.212 32.295  1.00 13.14 ? 450  ARG A CZ  1 
ATOM   3541 N  NH1 . ARG A 1 439 ? 18.403  -15.910 32.264  1.00 14.65 ? 450  ARG A NH1 1 
ATOM   3542 N  NH2 . ARG A 1 439 ? 16.141  -15.799 31.877  1.00 13.58 ? 450  ARG A NH2 1 
ATOM   3543 N  N   . GLY A 1 440 ? 18.594  -11.658 28.903  1.00 7.18  ? 451  GLY A N   1 
ATOM   3544 C  CA  . GLY A 1 440 ? 20.016  -11.301 28.973  1.00 7.20  ? 451  GLY A CA  1 
ATOM   3545 C  C   . GLY A 1 440 ? 20.349  -10.057 28.180  1.00 7.31  ? 451  GLY A C   1 
ATOM   3546 O  O   . GLY A 1 440 ? 21.198  -9.260  28.584  1.00 7.90  ? 451  GLY A O   1 
ATOM   3547 N  N   . THR A 1 441 ? 19.680  -9.874  27.048  1.00 6.81  ? 452  THR A N   1 
ATOM   3548 C  CA  . THR A 1 441 ? 19.923  -8.693  26.218  1.00 6.81  ? 452  THR A CA  1 
ATOM   3549 C  C   . THR A 1 441 ? 19.286  -7.447  26.817  1.00 6.81  ? 452  THR A C   1 
ATOM   3550 O  O   . THR A 1 441 ? 19.945  -6.402  26.846  1.00 7.25  ? 452  THR A O   1 
ATOM   3551 C  CB  . THR A 1 441 ? 19.549  -8.912  24.753  1.00 6.71  ? 452  THR A CB  1 
ATOM   3552 O  OG1 . THR A 1 441 ? 18.191  -9.391  24.623  1.00 6.43  ? 452  THR A OG1 1 
ATOM   3553 C  CG2 . THR A 1 441 ? 20.528  -9.901  24.112  1.00 6.64  ? 452  THR A CG2 1 
ATOM   3554 N  N   . ARG A 1 442 ? 18.074  -7.520  27.377  1.00 6.69  ? 453  ARG A N   1 
ATOM   3555 C  CA  . ARG A 1 442 ? 17.554  -6.373  28.133  1.00 6.59  ? 453  ARG A CA  1 
ATOM   3556 C  C   . ARG A 1 442 ? 18.515  -5.959  29.250  1.00 6.54  ? 453  ARG A C   1 
ATOM   3557 O  O   . ARG A 1 442 ? 18.774  -4.771  29.445  1.00 6.40  ? 453  ARG A O   1 
ATOM   3558 C  CB  . ARG A 1 442 ? 16.184  -6.638  28.741  1.00 6.51  ? 453  ARG A CB  1 
ATOM   3559 C  CG  . ARG A 1 442 ? 15.054  -6.739  27.716  1.00 6.68  ? 453  ARG A CG  1 
ATOM   3560 C  CD  . ARG A 1 442 ? 13.689  -6.618  28.380  1.00 6.80  ? 453  ARG A CD  1 
ATOM   3561 N  NE  . ARG A 1 442 ? 13.523  -7.511  29.518  1.00 7.19  ? 453  ARG A NE  1 
ATOM   3562 C  CZ  . ARG A 1 442 ? 13.252  -8.803  29.427  1.00 7.27  ? 453  ARG A CZ  1 
ATOM   3563 N  NH1 . ARG A 1 442 ? 13.165  -9.515  30.542  1.00 7.68  ? 453  ARG A NH1 1 
ATOM   3564 N  NH2 . ARG A 1 442 ? 13.058  -9.408  28.253  1.00 7.30  ? 453  ARG A NH2 1 
ATOM   3565 N  N   . ALA A 1 443 ? 19.058  -6.952  29.955  1.00 6.49  ? 454  ALA A N   1 
ATOM   3566 C  CA  . ALA A 1 443 ? 19.920  -6.709  31.115  1.00 6.65  ? 454  ALA A CA  1 
ATOM   3567 C  C   . ALA A 1 443 ? 21.249  -6.055  30.719  1.00 6.76  ? 454  ALA A C   1 
ATOM   3568 O  O   . ALA A 1 443 ? 21.956  -5.558  31.581  1.00 6.87  ? 454  ALA A O   1 
ATOM   3569 C  CB  . ALA A 1 443 ? 20.156  -8.011  31.870  1.00 6.74  ? 454  ALA A CB  1 
ATOM   3570 N  N   . ASN A 1 444 ? 21.586  -6.047  29.426  1.00 6.71  ? 455  ASN A N   1 
ATOM   3571 C  CA  . ASN A 1 444 ? 22.744  -5.298  28.939  1.00 6.78  ? 455  ASN A CA  1 
ATOM   3572 C  C   . ASN A 1 444 ? 22.589  -3.794  29.093  1.00 6.67  ? 455  ASN A C   1 
ATOM   3573 O  O   . ASN A 1 444 ? 23.588  -3.073  28.997  1.00 6.94  ? 455  ASN A O   1 
ATOM   3574 C  CB  . ASN A 1 444 ? 23.004  -5.571  27.450  1.00 6.92  ? 455  ASN A CB  1 
ATOM   3575 C  CG  . ASN A 1 444 ? 23.509  -6.975  27.170  1.00 7.26  ? 455  ASN A CG  1 
ATOM   3576 O  OD1 . ASN A 1 444 ? 24.092  -7.625  28.032  1.00 8.27  ? 455  ASN A OD1 1 
ATOM   3577 N  ND2 . ASN A 1 444 ? 23.314  -7.436  25.939  1.00 6.98  ? 455  ASN A ND2 1 
ATOM   3578 N  N   . TYR A 1 445 ? 21.355  -3.306  29.269  1.00 6.46  ? 456  TYR A N   1 
ATOM   3579 C  CA  . TYR A 1 445 ? 21.063  -1.898  29.085  1.00 6.36  ? 456  TYR A CA  1 
ATOM   3580 C  C   . TYR A 1 445 ? 20.345  -1.296  30.277  1.00 6.54  ? 456  TYR A C   1 
ATOM   3581 O  O   . TYR A 1 445 ? 19.509  -1.964  30.920  1.00 6.68  ? 456  TYR A O   1 
ATOM   3582 C  CB  . TYR A 1 445 ? 20.154  -1.705  27.867  1.00 6.35  ? 456  TYR A CB  1 
ATOM   3583 C  CG  . TYR A 1 445 ? 20.764  -2.147  26.561  1.00 6.21  ? 456  TYR A CG  1 
ATOM   3584 C  CD1 . TYR A 1 445 ? 21.823  -1.460  26.004  1.00 6.15  ? 456  TYR A CD1 1 
ATOM   3585 C  CD2 . TYR A 1 445 ? 20.261  -3.249  25.869  1.00 6.15  ? 456  TYR A CD2 1 
ATOM   3586 C  CE1 . TYR A 1 445 ? 22.367  -1.845  24.798  1.00 5.91  ? 456  TYR A CE1 1 
ATOM   3587 C  CE2 . TYR A 1 445 ? 20.814  -3.649  24.661  1.00 6.18  ? 456  TYR A CE2 1 
ATOM   3588 C  CZ  . TYR A 1 445 ? 21.857  -2.933  24.121  1.00 5.90  ? 456  TYR A CZ  1 
ATOM   3589 O  OH  . TYR A 1 445 ? 22.437  -3.294  22.905  1.00 6.03  ? 456  TYR A OH  1 
ATOM   3590 N  N   . PRO A 1 446 ? 20.603  -0.006  30.540  1.00 6.64  ? 457  PRO A N   1 
ATOM   3591 C  CA  . PRO A 1 446 ? 19.726  0.764   31.407  1.00 7.00  ? 457  PRO A CA  1 
ATOM   3592 C  C   . PRO A 1 446 ? 18.286  0.711   30.898  1.00 7.03  ? 457  PRO A C   1 
ATOM   3593 O  O   . PRO A 1 446 ? 18.048  0.524   29.702  1.00 7.03  ? 457  PRO A O   1 
ATOM   3594 C  CB  . PRO A 1 446 ? 20.279  2.185   31.283  1.00 7.10  ? 457  PRO A CB  1 
ATOM   3595 C  CG  . PRO A 1 446 ? 21.709  1.999   30.918  1.00 6.94  ? 457  PRO A CG  1 
ATOM   3596 C  CD  . PRO A 1 446 ? 21.676  0.838   29.979  1.00 6.70  ? 457  PRO A CD  1 
ATOM   3597 N  N   . THR A 1 447 ? 17.330  0.896   31.799  1.00 7.18  ? 458  THR A N   1 
ATOM   3598 C  CA  . THR A 1 447 ? 15.917  0.754   31.442  1.00 7.48  ? 458  THR A CA  1 
ATOM   3599 C  C   . THR A 1 447 ? 15.491  1.744   30.390  1.00 7.02  ? 458  THR A C   1 
ATOM   3600 O  O   . THR A 1 447 ? 14.829  1.372   29.417  1.00 6.57  ? 458  THR A O   1 
ATOM   3601 C  CB  . THR A 1 447 ? 15.035  0.837   32.687  1.00 8.14  ? 458  THR A CB  1 
ATOM   3602 O  OG1 . THR A 1 447 ? 15.434  -0.216  33.572  1.00 8.67  ? 458  THR A OG1 1 
ATOM   3603 C  CG2 . THR A 1 447 ? 13.555  0.669   32.337  1.00 8.73  ? 458  THR A CG2 1 
ATOM   3604 N  N   . ASN A 1 448 ? 15.876  3.004   30.542  1.00 7.02  ? 459  ASN A N   1 
ATOM   3605 C  CA  . ASN A 1 448 ? 15.507  4.004   29.536  1.00 6.84  ? 459  ASN A CA  1 
ATOM   3606 C  C   . ASN A 1 448 ? 16.030  3.667   28.135  1.00 6.63  ? 459  ASN A C   1 
ATOM   3607 O  O   . ASN A 1 448 ? 15.318  3.843   27.151  1.00 7.14  ? 459  ASN A O   1 
ATOM   3608 C  CB  . ASN A 1 448 ? 15.825  5.453   29.970  1.00 7.06  ? 459  ASN A CB  1 
ATOM   3609 C  CG  . ASN A 1 448 ? 17.300  5.759   30.235  1.00 7.19  ? 459  ASN A CG  1 
ATOM   3610 O  OD1 . ASN A 1 448 ? 17.632  6.953   30.420  1.00 8.78  ? 459  ASN A OD1 1 
ATOM   3611 N  ND2 . ASN A 1 448 ? 18.146  4.769   30.326  1.00 6.58  ? 459  ASN A ND2 1 
ATOM   3612 N  N   . VAL A 1 449 ? 17.230  3.104   28.080  1.00 6.35  ? 460  VAL A N   1 
ATOM   3613 C  CA  . VAL A 1 449 ? 17.840  2.661   26.843  1.00 6.26  ? 460  VAL A CA  1 
ATOM   3614 C  C   . VAL A 1 449 ? 17.040  1.479   26.288  1.00 5.99  ? 460  VAL A C   1 
ATOM   3615 O  O   . VAL A 1 449 ? 16.668  1.482   25.102  1.00 6.06  ? 460  VAL A O   1 
ATOM   3616 C  CB  . VAL A 1 449 ? 19.307  2.285   27.072  1.00 6.18  ? 460  VAL A CB  1 
ATOM   3617 C  CG1 . VAL A 1 449 ? 19.889  1.618   25.829  1.00 6.20  ? 460  VAL A CG1 1 
ATOM   3618 C  CG2 . VAL A 1 449 ? 20.100  3.539   27.440  1.00 6.30  ? 460  VAL A CG2 1 
ATOM   3619 N  N   . GLN A 1 450 ? 16.708  0.497   27.130  1.00 5.87  ? 461  GLN A N   1 
ATOM   3620 C  CA  . GLN A 1 450 ? 15.868  -0.628  26.666  1.00 6.10  ? 461  GLN A CA  1 
ATOM   3621 C  C   . GLN A 1 450 ? 14.604  -0.125  25.976  1.00 5.97  ? 461  GLN A C   1 
ATOM   3622 O  O   . GLN A 1 450 ? 14.210  -0.598  24.916  1.00 6.03  ? 461  GLN A O   1 
ATOM   3623 C  CB  . GLN A 1 450 ? 15.413  -1.497  27.826  1.00 6.25  ? 461  GLN A CB  1 
ATOM   3624 C  CG  . GLN A 1 450 ? 16.465  -2.284  28.571  1.00 6.45  ? 461  GLN A CG  1 
ATOM   3625 C  CD  . GLN A 1 450 ? 15.877  -2.967  29.785  1.00 6.67  ? 461  GLN A CD  1 
ATOM   3626 O  OE1 . GLN A 1 450 ? 14.730  -3.390  29.770  1.00 7.30  ? 461  GLN A OE1 1 
ATOM   3627 N  NE2 . GLN A 1 450 ? 16.661  -3.079  30.842  1.00 7.07  ? 461  GLN A NE2 1 
ATOM   3628 N  N   . GLN A 1 451 ? 13.962  0.846   26.610  1.00 6.03  ? 462  GLN A N   1 
ATOM   3629 C  CA  . GLN A 1 451 ? 12.686  1.397   26.141  1.00 6.14  ? 462  GLN A CA  1 
ATOM   3630 C  C   . GLN A 1 451 ? 12.794  2.208   24.859  1.00 6.12  ? 462  GLN A C   1 
ATOM   3631 O  O   . GLN A 1 451 ? 11.778  2.493   24.225  1.00 6.49  ? 462  GLN A O   1 
ATOM   3632 C  CB  . GLN A 1 451 ? 12.078  2.285   27.228  1.00 6.21  ? 462  GLN A CB  1 
ATOM   3633 C  CG  . GLN A 1 451 ? 11.669  1.500   28.469  1.00 6.49  ? 462  GLN A CG  1 
ATOM   3634 C  CD  . GLN A 1 451 ? 11.423  2.353   29.702  1.00 6.83  ? 462  GLN A CD  1 
ATOM   3635 O  OE1 . GLN A 1 451 ? 11.893  3.496   29.783  1.00 7.76  ? 462  GLN A OE1 1 
ATOM   3636 N  NE2 . GLN A 1 451 ? 10.706  1.786   30.684  1.00 7.13  ? 462  GLN A NE2 1 
ATOM   3637 N  N   . SER A 1 452 ? 14.033  2.560   24.493  1.00 6.14  ? 463  SER A N   1 
ATOM   3638 C  CA  . SER A 1 452 ? 14.346  3.392   23.341  1.00 6.20  ? 463  SER A CA  1 
ATOM   3639 C  C   . SER A 1 452 ? 15.042  2.642   22.209  1.00 5.94  ? 463  SER A C   1 
ATOM   3640 O  O   . SER A 1 452 ? 15.402  3.253   21.209  1.00 5.92  ? 463  SER A O   1 
ATOM   3641 C  CB  . SER A 1 452 ? 15.245  4.540   23.803  1.00 6.57  ? 463  SER A CB  1 
ATOM   3642 O  OG  . SER A 1 452 ? 14.655  5.229   24.902  1.00 7.48  ? 463  SER A OG  1 
ATOM   3643 N  N   . MET A 1 453 ? 15.239  1.331   22.361  1.00 5.75  ? 464  MET A N   1 
ATOM   3644 C  CA  . MET A 1 453 ? 15.907  0.532   21.326  1.00 5.62  ? 464  MET A CA  1 
ATOM   3645 C  C   . MET A 1 453 ? 15.067  0.479   20.049  1.00 5.49  ? 464  MET A C   1 
ATOM   3646 O  O   . MET A 1 453 ? 13.834  0.438   20.108  1.00 5.57  ? 464  MET A O   1 
ATOM   3647 C  CB  . MET A 1 453 ? 16.185  -0.886  21.828  1.00 5.74  ? 464  MET A CB  1 
ATOM   3648 C  CG  . MET A 1 453 ? 17.138  -0.978  23.005  1.00 5.65  ? 464  MET A CG  1 
ATOM   3649 S  SD  . MET A 1 453 ? 18.832  -0.447  22.717  1.00 5.75  ? 464  MET A SD  1 
ATOM   3650 C  CE  . MET A 1 453 ? 19.398  -1.810  21.705  1.00 5.72  ? 464  MET A CE  1 
ATOM   3651 N  N   . MET A 1 454 ? 15.752  0.466   18.903  1.00 5.25  ? 465  MET A N   1 
ATOM   3652 C  CA  . MET A 1 454 ? 15.072  0.401   17.616  1.00 5.32  ? 465  MET A CA  1 
ATOM   3653 C  C   . MET A 1 454 ? 14.832  -1.082  17.272  1.00 5.21  ? 465  MET A C   1 
ATOM   3654 O  O   . MET A 1 454 ? 15.770  -1.801  16.899  1.00 5.14  ? 465  MET A O   1 
ATOM   3655 C  CB  . MET A 1 454 ? 15.906  1.086   16.546  1.00 5.59  ? 465  MET A CB  1 
ATOM   3656 C  CG  . MET A 1 454 ? 15.200  1.163   15.217  1.00 5.70  ? 465  MET A CG  1 
ATOM   3657 S  SD  . MET A 1 454 ? 16.276  1.450   13.807  1.00 6.55  ? 465  MET A SD  1 
ATOM   3658 C  CE  . MET A 1 454 ? 16.639  3.192   13.976  1.00 6.42  ? 465  MET A CE  1 
ATOM   3659 N  N   . ASN A 1 455 ? 13.578  -1.514  17.426  1.00 5.08  ? 466  ASN A N   1 
ATOM   3660 C  CA  . ASN A 1 455 ? 13.184  -2.928  17.335  1.00 5.08  ? 466  ASN A CA  1 
ATOM   3661 C  C   . ASN A 1 455 ? 12.480  -3.199  16.017  1.00 5.19  ? 466  ASN A C   1 
ATOM   3662 O  O   . ASN A 1 455 ? 11.271  -3.018  15.915  1.00 5.23  ? 466  ASN A O   1 
ATOM   3663 C  CB  . ASN A 1 455 ? 12.248  -3.306  18.486  1.00 5.16  ? 466  ASN A CB  1 
ATOM   3664 C  CG  . ASN A 1 455 ? 12.937  -3.422  19.816  1.00 5.20  ? 466  ASN A CG  1 
ATOM   3665 O  OD1 . ASN A 1 455 ? 14.171  -3.327  19.954  1.00 5.30  ? 466  ASN A OD1 1 
ATOM   3666 N  ND2 . ASN A 1 455 ? 12.106  -3.651  20.846  1.00 5.30  ? 466  ASN A ND2 1 
ATOM   3667 N  N   . PHE A 1 456 ? 13.243  -3.647  15.022  1.00 5.07  ? 467  PHE A N   1 
ATOM   3668 C  CA  . PHE A 1 456 ? 12.717  -3.934  13.688  1.00 5.20  ? 467  PHE A CA  1 
ATOM   3669 C  C   . PHE A 1 456 ? 12.746  -5.422  13.375  1.00 5.28  ? 467  PHE A C   1 
ATOM   3670 O  O   . PHE A 1 456 ? 13.628  -6.142  13.843  1.00 5.46  ? 467  PHE A O   1 
ATOM   3671 C  CB  . PHE A 1 456 ? 13.490  -3.147  12.592  1.00 5.34  ? 467  PHE A CB  1 
ATOM   3672 C  CG  . PHE A 1 456 ? 14.986  -3.238  12.707  1.00 5.41  ? 467  PHE A CG  1 
ATOM   3673 C  CD1 . PHE A 1 456 ? 15.683  -4.318  12.197  1.00 5.61  ? 467  PHE A CD1 1 
ATOM   3674 C  CD2 . PHE A 1 456 ? 15.693  -2.243  13.372  1.00 5.46  ? 467  PHE A CD2 1 
ATOM   3675 C  CE1 . PHE A 1 456 ? 17.059  -4.404  12.344  1.00 5.58  ? 467  PHE A CE1 1 
ATOM   3676 C  CE2 . PHE A 1 456 ? 17.068  -2.327  13.517  1.00 5.57  ? 467  PHE A CE2 1 
ATOM   3677 C  CZ  . PHE A 1 456 ? 17.745  -3.418  13.014  1.00 5.63  ? 467  PHE A CZ  1 
ATOM   3678 N  N   . LEU A 1 457 ? 11.786  -5.888  12.581  1.00 5.31  ? 468  LEU A N   1 
ATOM   3679 C  CA  . LEU A 1 457 ? 11.787  -7.290  12.138  1.00 5.45  ? 468  LEU A CA  1 
ATOM   3680 C  C   . LEU A 1 457 ? 12.807  -7.539  11.032  1.00 5.40  ? 468  LEU A C   1 
ATOM   3681 O  O   . LEU A 1 457 ? 13.336  -8.650  10.915  1.00 5.46  ? 468  LEU A O   1 
ATOM   3682 C  CB  . LEU A 1 457 ? 10.414  -7.714  11.655  1.00 5.68  ? 468  LEU A CB  1 
ATOM   3683 C  CG  . LEU A 1 457 ? 9.263   -7.608  12.656  1.00 6.04  ? 468  LEU A CG  1 
ATOM   3684 C  CD1 . LEU A 1 457 ? 7.980   -8.041  11.970  1.00 6.16  ? 468  LEU A CD1 1 
ATOM   3685 C  CD2 . LEU A 1 457 ? 9.502   -8.431  13.898  1.00 6.33  ? 468  LEU A CD2 1 
ATOM   3686 N  N   . SER A 1 458 ? 13.011  -6.527  10.192  1.00 5.44  ? 469  SER A N   1 
ATOM   3687 C  CA  . SER A 1 458 ? 13.887  -6.569  9.018   1.00 5.46  ? 469  SER A CA  1 
ATOM   3688 C  C   . SER A 1 458 ? 14.488  -5.189  8.845   1.00 5.54  ? 469  SER A C   1 
ATOM   3689 O  O   . SER A 1 458 ? 13.993  -4.222  9.412   1.00 5.66  ? 469  SER A O   1 
ATOM   3690 C  CB  . SER A 1 458 ? 13.094  -6.894  7.757   1.00 5.42  ? 469  SER A CB  1 
ATOM   3691 O  OG  . SER A 1 458 ? 12.099  -7.895  7.976   1.00 5.44  ? 469  SER A OG  1 
ATOM   3692 N  N   . ASN A 1 459 ? 15.541  -5.100  8.047   1.00 5.55  ? 470  ASN A N   1 
ATOM   3693 C  CA  . ASN A 1 459 ? 16.033  -3.791  7.594   1.00 5.55  ? 470  ASN A CA  1 
ATOM   3694 C  C   . ASN A 1 459 ? 16.790  -3.954  6.286   1.00 5.68  ? 470  ASN A C   1 
ATOM   3695 O  O   . ASN A 1 459 ? 16.822  -5.037  5.692   1.00 5.71  ? 470  ASN A O   1 
ATOM   3696 C  CB  . ASN A 1 459 ? 16.754  -2.980  8.703   1.00 5.62  ? 470  ASN A CB  1 
ATOM   3697 C  CG  . ASN A 1 459 ? 18.251  -3.225  8.800   1.00 5.62  ? 470  ASN A CG  1 
ATOM   3698 O  OD1 . ASN A 1 459 ? 18.813  -4.151  8.204   1.00 5.91  ? 470  ASN A OD1 1 
ATOM   3699 N  ND2 . ASN A 1 459 ? 18.916  -2.360  9.570   1.00 5.65  ? 470  ASN A ND2 1 
ATOM   3700 N  N   . HIS A 1 460 ? 17.371  -2.857  5.822   1.00 5.50  ? 471  HIS A N   1 
ATOM   3701 C  CA  . HIS A 1 460 ? 18.023  -2.814  4.508   1.00 5.67  ? 471  HIS A CA  1 
ATOM   3702 C  C   . HIS A 1 460 ? 19.317  -3.623  4.403   1.00 5.73  ? 471  HIS A C   1 
ATOM   3703 O  O   . HIS A 1 460 ? 19.882  -3.718  3.306   1.00 5.82  ? 471  HIS A O   1 
ATOM   3704 C  CB  . HIS A 1 460 ? 18.289  -1.347  4.154   1.00 5.69  ? 471  HIS A CB  1 
ATOM   3705 C  CG  . HIS A 1 460 ? 19.172  -0.675  5.155   1.00 5.72  ? 471  HIS A CG  1 
ATOM   3706 N  ND1 . HIS A 1 460 ? 18.760  -0.395  6.443   1.00 5.77  ? 471  HIS A ND1 1 
ATOM   3707 C  CD2 . HIS A 1 460 ? 20.472  -0.326  5.090   1.00 5.85  ? 471  HIS A CD2 1 
ATOM   3708 C  CE1 . HIS A 1 460 ? 19.767  0.130   7.115   1.00 5.70  ? 471  HIS A CE1 1 
ATOM   3709 N  NE2 . HIS A 1 460 ? 20.813  0.204   6.306   1.00 5.89  ? 471  HIS A NE2 1 
ATOM   3710 N  N   . ASP A 1 461 ? 19.803  -4.194  5.509   1.00 5.88  ? 472  ASP A N   1 
ATOM   3711 C  CA  . ASP A 1 461 ? 21.055  -4.968  5.513   1.00 6.16  ? 472  ASP A CA  1 
ATOM   3712 C  C   . ASP A 1 461 ? 20.856  -6.434  5.879   1.00 6.11  ? 472  ASP A C   1 
ATOM   3713 O  O   . ASP A 1 461 ? 21.832  -7.152  6.075   1.00 6.33  ? 472  ASP A O   1 
ATOM   3714 C  CB  . ASP A 1 461 ? 22.069  -4.348  6.490   1.00 6.31  ? 472  ASP A CB  1 
ATOM   3715 C  CG  . ASP A 1 461 ? 22.700  -3.067  5.972   1.00 6.64  ? 472  ASP A CG  1 
ATOM   3716 O  OD1 . ASP A 1 461 ? 22.811  -2.855  4.743   1.00 7.38  ? 472  ASP A OD1 1 
ATOM   3717 O  OD2 . ASP A 1 461 ? 23.067  -2.252  6.846   1.00 7.45  ? 472  ASP A OD2 1 
ATOM   3718 N  N   . ILE A 1 462 ? 19.608  -6.881  5.986   1.00 5.73  ? 473  ILE A N   1 
ATOM   3719 C  CA  . ILE A 1 462 ? 19.295  -8.291  6.308   1.00 5.81  ? 473  ILE A CA  1 
ATOM   3720 C  C   . ILE A 1 462 ? 18.136  -8.761  5.424   1.00 5.80  ? 473  ILE A C   1 
ATOM   3721 O  O   . ILE A 1 462 ? 17.511  -7.964  4.718   1.00 5.81  ? 473  ILE A O   1 
ATOM   3722 C  CB  . ILE A 1 462 ? 18.974  -8.480  7.817   1.00 5.85  ? 473  ILE A CB  1 
ATOM   3723 C  CG1 . ILE A 1 462 ? 17.796  -7.590  8.238   1.00 5.85  ? 473  ILE A CG1 1 
ATOM   3724 C  CG2 . ILE A 1 462 ? 20.220  -8.203  8.664   1.00 5.91  ? 473  ILE A CG2 1 
ATOM   3725 C  CD1 . ILE A 1 462 ? 17.359  -7.728  9.678   1.00 5.81  ? 473  ILE A CD1 1 
ATOM   3726 N  N   . THR A 1 463 ? 17.848  -10.066 5.444   1.00 5.73  ? 474  THR A N   1 
ATOM   3727 C  CA  . THR A 1 463 ? 16.767  -10.590 4.616   1.00 5.83  ? 474  THR A CA  1 
ATOM   3728 C  C   . THR A 1 463 ? 15.408  -10.200 5.200   1.00 5.89  ? 474  THR A C   1 
ATOM   3729 O  O   . THR A 1 463 ? 15.289  -9.928  6.402   1.00 6.31  ? 474  THR A O   1 
ATOM   3730 C  CB  . THR A 1 463 ? 16.843  -12.119 4.460   1.00 5.80  ? 474  THR A CB  1 
ATOM   3731 O  OG1 . THR A 1 463 ? 16.638  -12.746 5.726   1.00 6.24  ? 474  THR A OG1 1 
ATOM   3732 C  CG2 . THR A 1 463 ? 18.176  -12.555 3.879   1.00 5.85  ? 474  THR A CG2 1 
ATOM   3733 N  N   . ARG A 1 464 ? 14.396  -10.138 4.355   1.00 5.76  ? 475  ARG A N   1 
ATOM   3734 C  CA  . ARG A 1 464 ? 13.043  -9.792  4.819   1.00 5.83  ? 475  ARG A CA  1 
ATOM   3735 C  C   . ARG A 1 464 ? 12.456  -10.884 5.697   1.00 6.14  ? 475  ARG A C   1 
ATOM   3736 O  O   . ARG A 1 464 ? 12.578  -12.088 5.387   1.00 6.42  ? 475  ARG A O   1 
ATOM   3737 C  CB  . ARG A 1 464 ? 12.123  -9.557  3.645   1.00 5.70  ? 475  ARG A CB  1 
ATOM   3738 C  CG  . ARG A 1 464 ? 12.379  -8.264  2.874   1.00 5.62  ? 475  ARG A CG  1 
ATOM   3739 C  CD  . ARG A 1 464 ? 11.708  -7.096  3.554   1.00 5.52  ? 475  ARG A CD  1 
ATOM   3740 N  NE  . ARG A 1 464 ? 11.912  -5.856  2.820   1.00 5.61  ? 475  ARG A NE  1 
ATOM   3741 C  CZ  . ARG A 1 464 ? 11.267  -4.716  3.059   1.00 5.53  ? 475  ARG A CZ  1 
ATOM   3742 N  NH1 . ARG A 1 464 ? 11.535  -3.650  2.315   1.00 5.69  ? 475  ARG A NH1 1 
ATOM   3743 N  NH2 . ARG A 1 464 ? 10.369  -4.631  4.034   1.00 5.56  ? 475  ARG A NH2 1 
ATOM   3744 N  N   . PHE A 1 465 ? 11.758  -10.454 6.754   1.00 6.21  ? 476  PHE A N   1 
ATOM   3745 C  CA  . PHE A 1 465 ? 11.087  -11.377 7.666   1.00 6.30  ? 476  PHE A CA  1 
ATOM   3746 C  C   . PHE A 1 465 ? 10.166  -12.332 6.911   1.00 6.54  ? 476  PHE A C   1 
ATOM   3747 O  O   . PHE A 1 465 ? 10.177  -13.541 7.188   1.00 6.78  ? 476  PHE A O   1 
ATOM   3748 C  CB  . PHE A 1 465 ? 10.289  -10.619 8.746   1.00 6.35  ? 476  PHE A CB  1 
ATOM   3749 C  CG  . PHE A 1 465 ? 9.806   -11.512 9.836   1.00 6.66  ? 476  PHE A CG  1 
ATOM   3750 C  CD1 . PHE A 1 465 ? 10.616  -11.789 10.927  1.00 6.89  ? 476  PHE A CD1 1 
ATOM   3751 C  CD2 . PHE A 1 465 ? 8.582   -12.150 9.731   1.00 6.84  ? 476  PHE A CD2 1 
ATOM   3752 C  CE1 . PHE A 1 465 ? 10.193  -12.663 11.915  1.00 7.28  ? 476  PHE A CE1 1 
ATOM   3753 C  CE2 . PHE A 1 465 ? 8.164   -13.029 10.716  1.00 7.04  ? 476  PHE A CE2 1 
ATOM   3754 C  CZ  . PHE A 1 465 ? 8.975   -13.280 11.790  1.00 7.31  ? 476  PHE A CZ  1 
ATOM   3755 N  N   . ALA A 1 466 ? 9.390   -11.819 5.960   1.00 6.62  ? 477  ALA A N   1 
ATOM   3756 C  CA  . ALA A 1 466 ? 8.437   -12.677 5.232   1.00 7.01  ? 477  ALA A CA  1 
ATOM   3757 C  C   . ALA A 1 466 ? 9.099   -13.714 4.344   1.00 7.29  ? 477  ALA A C   1 
ATOM   3758 O  O   . ALA A 1 466 ? 8.480   -14.736 4.040   1.00 8.23  ? 477  ALA A O   1 
ATOM   3759 C  CB  . ALA A 1 466 ? 7.440   -11.853 4.423   1.00 7.06  ? 477  ALA A CB  1 
ATOM   3760 N  N   . THR A 1 467 ? 10.332  -13.456 3.919   1.00 7.17  ? 478  THR A N   1 
ATOM   3761 C  CA  . THR A 1 467 ? 11.121  -14.476 3.222   1.00 7.21  ? 478  THR A CA  1 
ATOM   3762 C  C   . THR A 1 467 ? 11.657  -15.520 4.181   1.00 7.19  ? 478  THR A C   1 
ATOM   3763 O  O   . THR A 1 467 ? 11.547  -16.724 3.911   1.00 7.17  ? 478  THR A O   1 
ATOM   3764 C  CB  . THR A 1 467 ? 12.223  -13.820 2.371   1.00 7.29  ? 478  THR A CB  1 
ATOM   3765 O  OG1 . THR A 1 467 ? 11.586  -13.204 1.257   1.00 7.84  ? 478  THR A OG1 1 
ATOM   3766 C  CG2 . THR A 1 467 ? 13.262  -14.844 1.882   1.00 7.65  ? 478  THR A CG2 1 
ATOM   3767 N  N   . ARG A 1 468 ? 12.190  -15.099 5.321   1.00 6.71  ? 479  ARG A N   1 
ATOM   3768 C  CA  . ARG A 1 468 ? 12.618  -16.050 6.349   1.00 6.94  ? 479  ARG A CA  1 
ATOM   3769 C  C   . ARG A 1 468 ? 11.452  -16.930 6.809   1.00 7.30  ? 479  ARG A C   1 
ATOM   3770 O  O   . ARG A 1 468 ? 11.640  -18.114 7.105   1.00 7.74  ? 479  ARG A O   1 
ATOM   3771 C  CB  . ARG A 1 468 ? 13.258  -15.318 7.523   1.00 6.62  ? 479  ARG A CB  1 
ATOM   3772 C  CG  . ARG A 1 468 ? 14.651  -14.821 7.162   1.00 6.35  ? 479  ARG A CG  1 
ATOM   3773 C  CD  . ARG A 1 468 ? 15.246  -13.973 8.254   1.00 6.32  ? 479  ARG A CD  1 
ATOM   3774 N  NE  . ARG A 1 468 ? 14.848  -12.558 8.159   1.00 6.14  ? 479  ARG A NE  1 
ATOM   3775 C  CZ  . ARG A 1 468 ? 14.479  -11.771 9.168   1.00 6.06  ? 479  ARG A CZ  1
[truncated: 265,798 more chars]
