# Supplementary material for: Structural insights into the allosteric inhibition of P2X4 receptors
Source: Nat Commun. 2023 Oct 13;14:6437. doi: 10.1038/s41467-023-42164-y (PMC10575874; doi:10.1038/s41467-023-42164-y)
Supplement: Supplementary file 5 — Supplementary Dataset 2 [file 41467_2023_42164_MOESM5_ESM.zip › hP2X2trimer_488a3/hP2X2trimer_488a3_env/templates_101/pdb70_a3m.ffdata]

>ss_dssp
CCSSSCCCGGGCBCCSSTTTBSCSSCCTTCCEEEEEEEETTCCSEEEEEEEETTTTEEEEEECEEEEECTTSSEEEEEEEECCCSSCEEEEEEEEETTEEEEEETTEEESSCCSSCCEEECTTCCCCHHHHHCCEEEECGGGTCCSCGGGCCCTTSCEETTEECEECCTTSCSSCCTTSCGGGEECCCCHHHHHHTHHCCCCCCCCCEEEESCCEECSSSSCCSCSEEEEECTTTCCHHHHHHHHHHHHCSSSSSCCEEEEEECCSBCCTTSTTTCTTCCSSSCCTTTCTTCTTGGGBCEEETTTEECEETTEEEEEBBBCCSTTCHHHCCCCCSTTSHHHHHHSTTTCCCEEEETTGGGCBSTTCCSSSHHHHHHHHHHHHHHHHHCTTCEEEECCSSCCGGGTTTSSSCSEEBCCCCCCHHHHHHHHSBCTTSCBCCCCHHHHHHHHHHHHTTSCHHHHTTCEEESCCTTSCCHHHHTTSCHHHHHHHHHHHTTSSSEEEEETTGGGTCCCCSTTTTSCCCCGGGCSTTSHHHHHHHHHHHHHHHCHHHHHSEEEEEEEETTTTEEEEEEECSSCEEEEEEECSSSCEEEEECGGGGTCCTTCEEEETTTCCEEECBTTBEEEEECTTEEEEEEC
>ss_pred PSIPRED predicted secondary structure
CCCCCCCCHHHHCCCCCCCCCCCCCCCCCCEEEEEEEECCCCCCCCEEEEEECCCCCEEEEECEEECCCCCCCEEEEEEEEECCCCCEEEEEEEECCCCEEEECCCCCCCCCCCCCCCEEECCCCCCHHHHCCEEEEECCHHHCCCCCCCCCCCCCCCCCCCCCEECCCCCCCCCCCCCCCCCCCCCCCHHHHHHHHHHHHHHHCCCEEEECCCCCCCCCCCCCCCCCCCCCHHHCCHHHHHHHHHHHHHCCCCCCCEEEEEEECCCCCCCCHHHHHCCCCCCCCCCCCCCCCCCCCCCCCCCCCCCCCCCCCCCCCCCCCCCCCHHHHHHHHCCCCHHHHHHHCCCCCCCEEEEEECCCCCCCCCCCCCCCCHHHHHHHHHHHHCCCCCCCEEEEECCCCHHHHHHCCCEEECCCCCCCHHHHHHHHHCCCCCCCCCCCCHHHHHHHHHHHHHHCCHHHHHHHHHCCCCCCCCCHHHHCCCCHHHHHHHHHHHHHHHCCCEEECCCCCCCCCCCCCCCCCCCCCCCCCCCCHHHHHHHHHHHHHHHCHHHHCCCEEEEEECCCCCEEEEEEECCCCEEEEEEECCCCCEEEEEEHHHCCCCCCCEEEECCCCCEEEEECCEEEECCCCCEEEEEEC
>ss_conf PSIPRED confidence values
9877865511422389986237999999988999999699999954799999489945589878984799998689999985999960899999889918998899988899983465566587898899039379987077768998878878875568986410567788878999887542114537889998799987109978994897459889999989832268202899999999999997368988669999650224578998882278766773238999640145454699986244777889976678985168899942996389996168769890999941022567899886774899999999998108677043312479706764212502337943010788999809987789788689999999999999299989965877015687344877618899999999999997338878876750047899992110578912079993799999999999997997842748999937999889999992994899999899996799933787288999736988789889987998998368870899869
>1UH2_A starch binding domain, hydrolase; HET: GLC; 2.0A {Thermoactinomyces vulgaris} SCOP: c.1.8.1, b.71.1.1, b.1.18.2
AANDNNVEWNGLFHDQGPLFDNAPEPTSTQSVTLKLRTFKGDITSANIKYWDTADNAFHWVPMVWDSNDPTGTFDYWKGTIPASPSIKYYRFQINDGTSTAWYNGNGPSSTEPNADDFYIIPNFKTPDWLKNGVMYQIFPDRFYNGDSSNDVQTGSYTYNGTPTEKKAWGSSVYADPGYDNSLVFFGGDLAGIDQKLGYIKKTLGANILYLNPIFKAPTNHKYDTQDYMAVDPAFGDNSTLQTLINDIHSTANGPKGYLILDGVFNHTGDSHPWFDKYNNFSSQGAYESQSSPWYNYYTFYTWPDSYASFLGFNSLPKLNYGNSGSAVRGVIYNNSNSVAKTYLNPPYSVDGWRLNAAQYVDANGNNGSDVTNHQIWSEFRNAVKGVNSNAAIIGQYWGNANPWTAQGNQWDAATNFDGFTQPVSEWITGKDYQNNSASISTTQFDSWLRGTRANYPTNVQQSMMNFLSNHDITRFATRSGGDLWKTYLALIFQMTYVGTPTIYYGDEYGMQGGADPDNRRSFDWSQATPSNSAVALTQKLITIRNQYPALRTGSFMTLITDDTNKIYSYGRFDNVNRIAVVLNNDSVSHTVNVPVWQLSMPNGSTVTDKITGHSYTVQNGMVTVAVDGHYGAVLAQ
>UniRef100_A0A0G4EUD5 Aamy domain-containing protein n=1 Tax=Vitrella brassicaformis (strain CCMP3155) TaxID=1169540 RepID=A0A0G4EUD5_VITBC
-GGEIKLRWVdSIFHETNTDFVSNPYPSFLDTITLDLRFLK-TDQVKTVFLRAILNGTAHHIRMHLV-SDAIA-TTTVFSIYRCEftfRQSRLsYHFVLEtTE-GLIFYTRRGVHKIHPPEaFNFLIMS-DfEHPEWVPSAVFYQIFPDRFRKRKEGgLGVRQNEYDFDGHPALEMEWGsEPLEyK---EGWCMDFYNGDLDGIRESIDYFK-ELGVNALYLNPIFAARTTHRYDCTDYFNVEPHIGGNDALARLIGDLHR-----AGMyLMLDVSINHTGLEHQWFKTA--------CADPMSEEAGYYYRDV-NGDYACWYGVKTLPQLNFGSHL--LREKLIdpHNPHCLVKHWIRF--GIDAWRFDVGSETGRRD---SDQYTNDIWRAVRTAVKSEKRNAYIIGEHWEDYAEYCQ-GDQWDSSMNYFGCLRPLRRFAGEADHFTalltsNGEaaptsPaPTGTEVAEQILQNLLRLPNQLQWLQFNLMGSHDIHRFHNHPEAyQWDLYRGMIIAQFLLPGTPSIYYGDEIGIPGrlGSLEGCRYCMEWDRSKWNSEHYHLYRTLCYLKRSHKALHTGSFKILVAD--THTCVMSRFLALKAFIGILNRSeYR-RTIQIPGTLIGI-AdwkdvfETPSSrsgsK-VFNGRDDGkkgrrgtidADGMmrVTLEP--FENTLLEC
>UniRef100_A0A0S7BM97 Glycosidase n=1 Tax=Longilinea arvoryzae TaxID=360412 RepID=A0A0S7BM97_9CHLR
----MPVDLSSIHHDGSGRYVKtlanpsiHLGDNV--QLRIRAGL-D-T-PVDRVFVYTCPDGEGRYDEMQPE-PGGRA-CRWWSIQIPISmPQTGYrFLILV-GG-IPYWYNASGLHDFTVTDsDDFRLLADYQSPDWVRQSVFYLVFPDRFCDGNSENNLRNGEfTYRGE-TARACRWGepPSPGG---LAKMVEFYGGDLDGVLSKLDYLS-DLGVNSVYLTPIFTSFSNHRYDVVDYFNVDPHLGGNSALIALRRATAD-----RGMrLILDIVPNHCGVAHPWFQQAQA----D----PNSRTAEYFTFQK-RpDEYACWLGVKSLPKLNYNSLA--LRRAMYSDPDSVFRHWMKAPYTIDGWRIDVANMLGRQG---ASQLGMEVGRGIRAAVKTENPQAYLLGENFFDPALQLQ-GDFLDAAMNYAGFTTPLWFWLTtfqFSTGMkreliQAPGGFSTQALVDSWQAYRSSIPWQIVNQQFNTLGTHDTPRIQTILKNDPARVQLAVALLMTTPGVPCIFYGDEIGLKGA-GLDSRVCMAWDESSWNHALLEDYRRLIHLRRTSPALSEGGFQILAVE--KDSFGFLRDADQEQIIVTAHRGaSPRPAgsLAVAQGGI-E-DGAEFVEFyNNRHA-LVASGRLPLPEQPAGAMIWIR
>UniRef100_A0A1E8CXR4 Aamy domain-containing protein n=2 Tax=Humibacillus sp. DSM 29435 TaxID=1869167 RepID=A0A1E8CXR4_9MICO
-PQPRSFPLVTAHHDGSRRYVSDPYPRVGDAITLRVHVAA-ElGA-TRVALRSTPDGDQHFEACA-Q---EPG--ShWWSVAVPMVnTQLGYrFLIDTSTG-ALT-LNATGLHAREVTDaHDFRVSTDPAPPEWTRRAVFYEIFLDRFAKGEA-ATPAgeP-LPGW----AILTEWDEPVAH-GTPNGVRQLYGGDLPGVEQHLGYLH-DLGVTTIYLTPFFPAGSNHRYDASSFDVVDPLLGGDEALKRLTNAAHA-----KHMmVIGDLTLNHTGENHAWF-RN-------ATADATSPEAGFYLFSH-HpVRYECFGGVRSMPKLDHRSDI--LRRRLFEGAGSVVDRYL-TSFGLDGWRIDVAQSAGYSG---PSNRTLTTAAQTVATAQAARPEAYVVAEHQFDASSALA-GNAWHGTMAYAAFTRPLWSWLAETDIDRhwgAPGghrPYTGSEMAHVIDDFNGLIPWRSRIHSLLLLDSHDTPRLLSIIG--RDRYLVALGLLMTMPGIPMIFAGDEIGTTGANLEEGRQPFRWDPVTWDHDLRRRHQELIHLRRTLPALYEGGFRWLHTS--DDVVIFERATAEQVVIVQAARRSH-A--PIPCP-I-----AA-IG-LLGSD-DLtaGAN-FP--ATGPALQLWST
>UniRef100_A0A1F2WCY2 Aamy domain-containing protein n=1 Tax=Actinobacteria bacterium RBG_16_67_10 TaxID=1797201 RepID=A0A1F2WCY2_9ACTN
---MSGPSLAAPHHDGSELYVPE-QPAgPGDVTTVLLRVPR-RSRAERVILRYIRDGEPKAVEAT-V-DR-STQTDvWWRASFRVWnTTTPYrWLLWGGDyG--YTWLTGAGLQSCDVPDaDDFVASIRPSGPEWHVGSVVYQVFLDRFASAG--ADTAP--PDW----AIPRDWDAPPVG-KGRETPVEWFGGDLPGLEQHLDHIA-LLGANVVYLTPFFPARSTHRYDAVTFDSVDPVLGGDAALVSFTKAAHD-----RGIrVLGDLTTNHVGSGHEWF-AA-------AQ-EGREPERGFFYFDESLPsGYECWAGVPTLPKLDYRSSE--LRRRVyE-ADPSVVRRWLEPPVALDGWRIDVAHLTGRRR---EVDVLVEVSHGVREAAI-SgRPDAVIMAEHGHDARADLRAG-GWHGTMNYPGFTRPVWSWLRAdvlpsVPAQEfveLPVgvpLLPGEYAVEGMRRFRAGVPWNSVVHSWVILDSHDTARFKTIAG-SRERQLVGMGLQMTTPGVPMVFAGDEIGLEGAWGEDSRRTMPWEhPGSWDTDVLGAYRRLISLRRSSPALARGGIRYAHVS--SDAIAYLRESANERVLCLARRRAG-EPLRLAgDA-L--GgeqLEvLA-SE-GQAGE-ARteNGAVL-LPGEGPAFHAWRI
>UniRef100_A0A1F7WZU2 Aamy domain-containing protein n=3 Tax=Bacteria TaxID=2 RepID=A0A1F7WZU2_9BACT
-----MKDLLykNIYFAACPPCVEPRDpapgSSV--SLRLFVGK-A-VAElIDEIFVRMTCDNEERRIKMKRSRDARGE-FYSFTAKIPLLVKTTGVRFKI-ySkN-NIYWLNARGLYAYHPNDyFDFRIIAGNDAPAWVNKSVFYQIFPDRFWHGlSPEEyAAReiqEKKfKRLYGgREVYFRGieprlkrWNErPDKK---SL-GYEFYMGTLGGIAMKKDYLK-ELGVNAIYLTPIFKSPTNHRYDTIDYFQVDPLLGGNSGFEKFMSEMRG-----VNMrVILDAVFNHSGFSCDMFKKAKK----G-----IKPYEEFYSFHG-KGraRYACWLGHGSLPKLNYASEK--LRELIFRGPGSAAARWLSPPYAIDGYRLDVAHMIGRNA---SSEGNAEIIAEMRTAFKKHRPDAFVVAENFFDPYKMIE-NDCVDSVMNYHGFTFPVIAYLSGKDHG-gRPNALTSAEFCDWVMDCYAKLPQVRADIMYNQLSSHDISRHNSLLGRDYKKISAALVFQFTLPGVPSIFYGDEIGLTGvG-DPACRAAMVWDEKRRATALFEAYKKLVAARKKYDALAYGGFRIIRVE--NGVICYIRKHMKETALCIVNTSpSD-AELRFKPAELFMTGaVGrvEliFDSTEfEGlaaEkrGAkEFtaNEikaaGgSleMRVRQ-SSSLAVYIR
>UniRef100_A0A1F9LPQ9 Aamy domain-containing protein n=1 Tax=Deltaproteobacteria bacterium RIFOXYA12_FULL_61_11 TaxID=1797896 RepID=A0A1F9LPQ9_9DELT
-APQQEGELLDVFSDTSPNYVQPVTPVVGKDVALSIRTSKGQVERVRIRVWDKTERFIEAVRV----EHESAFYDYWVGTYRITDDQRRwYRFLLTVGEKQYQFNSRGLAEFGSTEGDFILAP-GfSTPAWVPKSVFYQIFPDRFRDGDPSNNVAEDEYVYGEQKVYTHAGWT-----ELPEYQVDFFGGDLAGIEQQVP-YLRDLGIDALYLNPVFESRSNHKYDTLDYDRIDPHFGTNAQFTGLMTSLHKGPKPMRIV--LDAVFNHTGETHRWFDRHGEHAELGAFESKESPFASFYLFRSWPDDYLCWWGYKTLPKLNFDAPA--LRAEVFGNGNSSIMGRWIAERGIDGWRLDVPNDLNTDPD-HTfAIDNHELWRQARATVKKANPEALITGEIWTDGSPWLQGDQ-FDSLMNYHGFTHPVSRILNGFDCTQENEVKSAYGVDDFalaLTVALGRYPYPAVAAMLNSLSTHDIPRFLRRTTKlnrwhktfnsrylkteRPELFRLALVLQMTFVGAPMVYYGDEVGVTGGVDPDNRRTFDWNWKtnAQAIEFHTLHKELIALRKSHPVLVHGSFVVLAAERSSGvlAYTRAS-ADQeEQLVVVLNTSSK-HqEVRLPLHRLDLGTAPRLQPLHVRGAELNSEGTvlVGsLAP--HATAVYSV
>UniRef100_A0A1G3KU54 Aamy domain-containing protein n=1 Tax=Spirochaetes bacterium GWB1_27_13 TaxID=1802173 RepID=A0A1G3KU54_9SPIR
--------MNINWKQTIfsdssANFISNPMPKLNEKITFSIRMYK-MLSIDSVFLSVCPKGEVFYCKMVK--TKEDDFFSYYSVDFEMVSLKLIYKFFLIiDG-KEYYYTSYGLFSEEMPDfFSFVLYVdSDL-SNWTPESIFYQIFPDRFNRVgDTKLDDKKFFfKEEGQsyeFNRILSKWDEPIEKRIRESKKIQYYGGNFLGIKEKIPYLK-EIGITALYLNPVFLARTNHRYDIEDHNKVDPILGTEEELIELIEELHK-----NNIkIIFDGVFNHTGLHHPWFDILSEHNKKGVYPDRNSNYKDYYYFYE-NsDEYESWMDCIVLPNLRLENKE--LRNVLINNKDSTIKKWLSPPYNIDGWRIDTASILGKFP---INPVDSEISYELHTSIKEVNKDAYLVGETFYDPKQLVD-REKYEATMNYRGFMSPLKKWLCG-KINFmsIPKghenHkikFSVKKMVRQLKKTRASLPFQNQIRMYNLLNSHDTERFYTEVEKNFNKYKIALIILFTYIGIPAFFYGDEVGMEGNGDPDCRRPMIWDENNQNKEILNLYKDLIKFRKDNKCLSYGSIIDLYSK--QNIFCFARFLENQIIITICNGGEN-RkEAFISTAPLGIKSgkITGFfSK-DEKQINNFMlYSVL-ESH---SAEIYTF
>UniRef100_A0A1G3PF68 Aamy domain-containing protein n=2 Tax=Spirochaetes TaxID=203691 RepID=A0A1G3PF68_9SPIR
-----MDNFIhYLHSEVNEDYVSNPYPKINEQIVIRLRTKN-TDDIKKVLLRVLFDGTCHFIEMHCA-SKKNG-FRLYETQVILT-QTTInYHFVIItSD-HVYYHNRLETVLYPPTEdFDFVINA-GfNNPQWVCESVFYQIFPDRFKKGNKEIAVKDNEYRFDGWPSKALHWDnPPPSyG---EGHCLDFYGGDLYGIKDAIAYFK-EIGINALYVNPVFSAKTHHRYDCVDYFSVDEHLGGNEALTELTEELHK-----NGIkLILDVSINHTGIDHPWVKKA--------IEDPKSDERSFYYF-T-NGNLKKWQGVSTLPQLNYNSEK--LRQLVYKSEDSFTKKFLKKPYNIDGYRYDVGNNTGRNG---LDQLSNEIFREVRQSVKSVNPQSYIFGEHWKDNISYLT-GDQWDGAMNYFASTRPARSFAGENDRYLrsMLGkdgsyFvSGGYELKKQIEQHYARIPNQLTFLQFNLLDSHDIHRFHTNtAVFDFQIYKGILILLFLLPGTFSIYYGDEIGLQGycDTIENARFPMQWDRTQWNMDFLNLYKTLIQIKKESIALHNGSMRIIYAD--ENTLVITRFIKKELIIGVIYKGtTG-KTLSIPlISAGIE-NEAIQFT-DIFTG-LIinCNGIldITLKP--KESLLLER
>UniRef100_A0A1I2VHQ4 Alpha-glucosidase n=1 Tax=Actinopolymorpha cephalotaxi TaxID=504797 RepID=A0A1I2VHQ4_9ACTN
---MSYADGRRPHHDGSERYVSDEAPNVGDTVTVFVRTSD-NEPAapaapagpaERVHARVLRDGEPAYVQAT-V-DRRAN-GVtWWRADLPVVnETLRYrFWLGDsRGR--GRWLNGRGTSVRDVDDsADFRISTASAPPAWAADSVAYQIFPDRFARSAA-ADGRE-LPDW----AVPATWDTPVLA-RHPDAVRQVYGGDLDGIADHLDHLD-ALGVNLIYLTPFFPARSNHRYDAAGFDRVDPLLGGDAALARLTEAAHR-----RGIrVIGDITLNHVGATHPWF-RT-------AMAEPGSVEDGFFHIDRATGGYATFAGVESLPKLDHTSAE--LRSRLYAGRGSVVDRYLR-EpFGLDGWRVDVAHSAGRYG---RTDLGDLVGRTTRATVEAARPDGLLLAEDQFDASAALQ-GPGWHATMDYAGFTRPVWSWLVDdIGEETfwgTPGpvpDYDASDLAAVMDTFHAVTPWRSVRTNLTLIDCHDTGRFRSFAG--PERQLVAAALMMTLPGIPMVFAGDEVGVEGDHLESGRAPFPWERSQWDDRTYAAYRELVALRRSHRALRHGGLRWLHAA--GDVVLFERESLDERLLVQVSRAAH-RPLTAP---F-----TA-VG-LTGAP-DVRAG-EALPGDGPAHHVWRV
>UniRef100_A0A1I5GPL4 Alpha-glucosidase n=1 Tax=Anaerocolumna aminovalerica TaxID=1527 RepID=A0A1I5GPL4_9FIRM
----MMKEWLnSAYSDGSGYFVSNPLPKKGETIRILLRCIR-NEELKCVILRAKVNGAEQLITMNEY-KEVNG-LIYYSCEIRIW-EDELrYQFYLVtEK-EIYYYTQYRITDYVPDEiYDFCILT-NyQQPEWVKKAVFYQIFPDRFYNGDPSNDVKTDEYQFQGHGTIHiEDWNmEPMDyL---HSFGLDFYGGDLKGIKDKIPYLK-ELGVTALYINPIFRAATVHKYDCIDYFEIDEHLGGNQALAELSQVLHE-----NGMkIVLDISINHTGSASRWFNKECIFYpeSIGAYHNKDAKERSYYFIND-DNSYLGWYGVESLPVLNYTSQE--LRDKVYRAQDSVIKKWLKEPYCIDGWRFDVADVMARNN---KFQLHKEIWPEIRNSVKEEKEDAYILAEDWGDCVEHLR-GNEWDATMNYFACARPIREFVGEIDLFQqrKEElqfylSkMTADNLRNRIAQYLGKLPFTMQEVQFNMIDTHDISRLHNNVRISFEDYKTAVILYFTLPGTPSIYYGDEVGIKGriHDVEGSRYPMPWKDGKERSKYYQLYQNLTRLKTTKDALMYGGLKFISSN--DYVLVYARCSDMKTIFIIASADdMK-RVVKIPYTYYGY-TSCEKVtD-ALGAKVNWdvLNNKlnIYVPP--HSSYILEL
>UniRef100_A0A1M7QAK5 Alpha-glucosidase n=1 Tax=Rhizobacter sp. OV335 TaxID=1500264 RepID=A0A1M7QAK5_9BURK
---------MFLQHLPLAPWAERTGA----GLRLTLLS-D-TPDLDEVHARFLLDNEETWLPLART-ADMGR-FACFEATIPWCpTGPTTrYCFRVLrGG-APHWLAATGMQRRVPNEaHHFRIAREPLVPAWAQQQLIYQIFPDRFARGPDAPRERPPHaFGYDKAPVHALEWGAPLDV---KPAWSAFYGGDLAGIGERLGHLQ-ALGVTTVYLTPVFSSGSNHRYDTEDYDHVDAGLGGDAALVALSQQLHA-----SGMrLVLDAVLNHTGANHPWFNRFAQHEQPGAWQSPDSRWHGWYARD--AhGHPVYWKGHQSLPVLDYAHPE--VLDAFIRGRHSVLRRWLQPPVSADGWRLDAVHMLGEGP---GAGNNAAMLRAMREAVRDENPEAILVGEHFSEASSWLQ-GDQEDAAMNYWGFTLPLWQWLAGVDFGGRAAPIATADLAAWLGESRAVVPHEVALAQWNALDSHDTQRLFTVLGSDEAVHGVALALQFGYPGVPCIYYGDEVGLEGGNDPDNRRCVDWSGASWRGGILERVKQFAAWRRDRAELREGACITLAHG--DDWIAFARVNATAVTLLVANRGDA-AEVLVPIDAL-P-FdIARWVS-PSGHT-WTSDGRairLTLSA--RDAAWLWS
>UniRef100_A0A1V5PPQ4 Neopullulanase 1 n=1 Tax=bacterium ADurb.Bin363 TaxID=1866927 RepID=A0A1V5PPQ4_9BACT
------MTYIDKWDWKKTLYndeTAQiyAKNKL--NPELFVYK-N-N-DIKEVYIRTSPDGEQYLTPMKK--NKKnEF-FEVYKGNIDVK-SNSInYRF-LIfTK-KdSFWFSRRGLSRATPPDtMDFKYLR-DfKPPFWLKNSIFYQIFPDRFCDGNSSTNVKTGEYTYEGKTTEACNWGeMPSIyQ---KRGHLDFFGGDLEGIKKKIPYLK-KLGINALYLNPIFLSPSNHKYDTQDYRLIDPHMGTNKEFADLVSTLHK-----NGIrIILDGVFNHTGIAHYWFNKSGFYPdHIGAYKNLNSPFREYFTFYK-KpDDYHSWMGVKTLPKLNYKSEN--LRKEIYKSSDSIMNFWMNPPYNIDGWRIDVANMIARQD---DYQEFSEVYREMRKWCKEMKKDSFIMGEHFFDPTVLLQ-GDMLDSVMNYQGFLFPVLRWITKKErFKkgFRDIQFSSQDLSQNLQDFYSLIPFDIMLSMFNLLDCHDLPRFYSLVGESFVKLKMGLVLLFTYPGLPCIYYGDETGTTGLEEHEFRKCMEWNEKLWNHDIMELYRKLIKFRKTFSVIKKGGFKILYDE--DEIFSFARILKDRVVFVILNNNSG-EKIIeLPVWHV-G-KIkGEYKEFFSGVNYQIEKGFlkLNMQP--YGSVILT-
>UniRef100_A0A2A5ABR6 Aamy domain-containing protein n=1 Tax=Candidatus Cloacimonetes bacterium TaxID=2030808 RepID=A0A2A5ABR6_9BACT
-DKFSNHCQQYVFSDASHSYIKLNKQDL--KITLNYW--D-TLyHL-EVVLHYKIDGIFKSIVLN---NKA---M-LFYKKISFK-SDRIsWYFEIStKG-HIVYYSKEGISKNNPTKsRHFIYLQNKSYPKWLLSSILYQIFVDRFYKE-G-IDLR---HKHSTPEMLIyKSFSQkPDSfQ---KSKCMDFFGGNLSGVSSKIKYLY-DLGITTIYLNPIFEAISHHGYDCCDYNNIAKVFGSNESLKSLSQKLDK-----YQMnYILDISINHTGDQHKWM-KQN------QI--------DFYVTDS-QNNIKKWEGVKNLLTLDYTCDN--LKEKIYKSKNSILKKWLSPPYNCKGYRFDVGHSLTRDQ---NYFEHFNLWSDIRKHLKSKNDDSLILVEYWDEASNYLQ-GNMWDCVTNYFGFLIPLRKFLGlNLDQKNmKKYfH-DSEVLVSSLKNALLEIPFAQSLLQINMLGSHDISRLYN--HKNLKQnYQALSCLLICYIGVPCLFYGDEICLDGkiDNNEGYRYPMDWEsPRFLSTE-FTNLKLLISFRKKQKVLQIGSILFLSSP--KGTIIFVRKLHEKFCLILLNF-TK-SNIDFQLTiPF-LSNeNElTlYSILEKSKKIKVKQlNYFTIKA--YQSDVYSN
>UniRef100_A0A2E0WCX2 Alpha-glycosidase n=1 Tax=Micrococcales bacterium TaxID=2026762 RepID=A0A2E0WCX2_9MICO
-DTQMVTYWQDPFHDGSPRYLPD-PPReLGDRFDVLLRVPR-GEGIDQVWCRQVIDGEPFTVSAR-L-DRSEP-HAdWYRASLVQHqPMVNYrFLTNaGPNE--YRWTTAIGQVDHDPPDtGDFRSSLHPGAPDWVYGSTGYQIFPDRFARGSD--EPID-FPDW----SRPATnWGEPPAW-GNEDEPLHYFGGDLLGIEQRLDYLS-NLGIDLLYLTPVFQAPSNHRYNADSFEYVDPLLGGDSALVSLVESAHR-----RGIrVIGDITTNHTGSDHDWF-QE-------AQRDAHSDEASYYYFND-HpDDYVAWLGVSSLPKLDYRSAA--LRQRMITSPDSPIRRYLAEPFGLDGWRVDVANMTGRQG---NVDLNAEIADLIQRTMLEEFPNTYLVGEHFHDFTEDVR-STGWQGVMNYAGFSVPLWQWLSSpTNPMRgwlgVEElswpRLPGSQLIAGMRSFST-IPWQQRCASLLMIDSHDTPRIRSITG-ASDLVGVATTAMFTMPGVPMLWMGTELGLEGVKGEDGRRTMPWQrPETWQRSTLTAFEELIKLRREHSALRDGSLRWLYAD--SHRVVYLRESNEETLLVFLARAPG-PPIGIPATAV-GAGPsDEWQR-IypFSGA-GQqAS-MLDLSNDGPMSAVYVL
>UniRef100_A0A2E2VRZ7 Alpha-glycosidase n=1 Tax=Kangiellaceae bacterium TaxID=2026751 RepID=A0A2E2VRZ7_9GAMM
--------MKNIWQLTVhSASTRDfvSPlPIIfGQPLTIRLRVAE-GSPVSRVFLRCAPEGSGRFWELKKERTS-DG-FDYFALTFELRwNVFDYrFLI-LCEDGANYWYNAKGLQSAIPVDhGDFKLRANHQVSDWPLSSVFYQIFPDRFANGDPDTNYVDGE-KAVTgEAITVKAWGEQPE------GGFDFFNGDLKGIENNIAHLQ-ELGVNALYLNPVGTAPSNHKYDVIDYFHVDKHLGGDEAFIRLVDTLHD-----NDIkIVIDGIFNHCGWAHEWFNRFDHFEGKGAYNDTSSPYYDFFTFKE-HpNNYTGWWGFDSLPKLDYRSDK--LRDAIYRDENSVMKYWLKPPFNLDGWRFDVANMQARFE---DYQAGLEVWQEVREALKPLGQEKYLMGEHFYDGSDLLQ-GDALDGIMNYMGFYYPIYHWLSGrYDfIGdgegNeVPYaNYDAETFKQQLQDFIGNIPWQNALAMYNMISSHDRPRMLTLLGGDKDKLITALVFLFSYVGVPAVYYGDEVGMEGGKDPDCRRTMIWDREQWDMPIWQAHQKLIEARLSAKSLQQGSLIWCGSE--APEVVaFGRELDGEVYLSVLAKEKN-GQlVAIDTSALNL-QgKGTWIGVLSGASYPV-NS--ELPQ---TSDLYRL
>UniRef100_A0A2E2VS05 Maltodextrin glucosidase n=1 Tax=Kangiellaceae bacterium TaxID=2026751 RepID=A0A2E2VS05_9GAMM
------MNNFFAFHQAIDGYFSRNEDnTM--TLRCRVMT-D-A-TIDKAYIRIEPNNEEVLIEMTQ---EDlGS-QQWWSGTIAFDpGNSVTlYVFKFLsSK-QQWWLDGRGVQSFMPGReSHFRVSHDVEPADWIYDQVFYQIFPDRFNRCDSIEPDRP--LHS---------WGETLTH---EERAFGFHGGNLPGIEQQLDYIQ-DLGVTALYLNPIFLSSTNHRYNIDDYHQIDPLLGDESHLVSLISNVHQ-----RGMkILLDAVVNHTSNHHQWFNTQFD----E-----------FYSLReaG-NpGSYHCWNGFKQLPELNYACEG--VQQNMYAGDSAFLRHWMRAPYHIDGWRLDAVHMVGEGG---SSQQNAFYVKAICDAIRAENDQAYVLGEHFYEASQWLQ-GDQEDGAMNYYGFAHPIRAFLAGQDIAYHPIQISAQDFEQWLSEARAKIPFKTQLAQFNLLDSHDTARFYWMLEENDALMRIAVAILFCYPGVPCIFYGDEVGMSGGNDPDCRGCFDWDSASWNQPMRAFYQQMITWRKELPALRYGAYLPLVAQ--DDVWAFARVYQNEAVVLIVNRGETQHNLVLSSDRL-G-WdNVTMTDLmNgNEVG-SLPDAMAPQSF--RMFKLFKE
>UniRef100_A0A2G6GIX3 Alpha-glycosidase n=1 Tax=Chloroflexi bacterium TaxID=2026724 RepID=A0A2G6GIX3_9CHLR
-FSPLPTWLNSIHHNSSAAYVSnpdpQLNDTV--TVQIRVGA-A-A-PVRQVYLRTFPDGEQALTLMEKI-SENEL-FSLWQSPLLINqPNVHYrFILAA-DD-GVWSYTAAGATATMPLDrTDFQILANYHSPDWLETAVFYQIFPDRFHNANPRTDPQPDEfEFRGK-RPRTFPWGqPPDKD---TLFPITFYGGDLPGITQKLDYIQ-DLGINALYLNPVFTAPSNHKYDVADYENVDAHFGGNKALITLRQELSQ-----RHMrYILDIVPNHCGCWHPWFQTAQQ----D----PDAPEAAFFTFHK-RpHEYDCWLGVWMLPKLNYRSPE--LRQRMYAAADAIFKKWLRPPYSADGWRVDVANMLGRQG---DIQIGTEVVEGIRDAVKSTNPEAYLIGENFFDATASLQ-GNEWDGIMNYSGLAMPLLAWLRgskHSAVGldgviTSATPWPTAALADTWQQYLAAIPWRIALQQFNLLNSHDTPRLRTEVSENDALQRLAAIVQFTFPGIPCLYYGDEIGMVEDEHLSQRGCMIWDEAQWHHDLRGFYKELIRLRRETAVLQTGGFQILAVE--ADTIAYQREGKNtgtapnrnGRLLIIAHRSaTPRPAnpLPVAHGGI-A-DGTQFTEHfTGQSA-TVKNGTLPLPVLPQGATIWRT
>UniRef100_A0A2H5Y458 Amylopullulanase n=1 Tax=bacterium HR22 TaxID=2035417 RepID=A0A2H5Y458_9BACT
-TNDNNVEWLGLGHDSRSSFYRNPVGAIptGQRVHLRLRVYRYDITGAVVRIWNSAAGREELYPMAwET-NDAT--YDYWGVDLPAYtAPTVLwYHFRI-yDGAATAYYADDGardggwgaaYGNEADAQaNDYNITIydPNfTTPDWLKNAVIYQIFPDRFYNGDSSNDPRT-TeKVYGD-SVLFhTNWFDlPENP---PR-GRDFYGGDLAGILSKVDLLR-DLGVTTLYLNPIFTSPSNHKYDITNYFQIDPHFGTLTTFQNLASALHN-----RGMrLILDGVFNHTSVAHPFFQdVVQRG-SASPYwswytvyrypirwfddQNrnhlwdPGEPQVNWDSPlQGILGSpdYDSWWGFATLPEWT-EVQA--VRDYVYGSSGAVARYWLQQ--GADGWRLDVADEVSHSF-----------WQGFRAAVKATRADAPVIGEIWGDASEYLT-G-REMDSVMNYRLKFAVTDFIARRSIG--PTAFHQRLLAIW-----EDYPPQAWYALMNLLDSHDTARFLyD-AGGDKARLRLAYLFLMTYPGAPTIYYGDEVGLTGASDPDNRRTYPWGQE--DQALRADVKRLIRIRSLYAALRTGGIAHGAIL--DEasgTYGYRR-WDSSfKLLVGLNNSDS-GRIlSFPVSGyL-T-DgtrVTDlWN---GGQY-AVSGGKvgVPVPP--KGGTILVA
>UniRef100_A0A2K3USX2 Alpha-glycosidase n=1 Tax=Deinococcus koreensis TaxID=2054903 RepID=A0A2K3USX2_9DEIO
-MFPAFTADPAAWHDATEAHTCPATAEIGGTVTLRLRT-R--LRPRRVQVLELRHGEILAFAAHPC--EaPyEGWAeKWYAYDLRLGsLQNRYiWRLDFEED--MLFVSTAGLKPVCPGYrDWYSVLADYQPPEWVWESVFYQIFPDRFRRGGSHPRPEPGAYAYPQlhpevigalspgrseleraalgaFPLRTPDWDEPLSI---AEDAHTLYGGDLAGVQDALPYLE-ALGINALWLNPIFRSPSSHRYDTSDYREVDPHLGGEVAFDHLSTALRR-----RGMrLVLDGVFNHLGNEHALF-QR-------AMADPQAPERDYFTFRAASPgqlPYHGFYDVPTLPKLDYTHEA--AYREFIDGPDSVTRHWLRR--GIDGWRLDVAQGMGTAG---TDGGNLEILRRLKRAAREENPQAYVLGERFFDAEHALQDGRGEDGVMNYHGFGLPVMTWLTGRDKDGEPQRIDTEALVAHLWDAYRVLPLPVALNQFNLLESHDIARALYRLDGNAERYLGALGLLMAYPGAPCLYYGSEIGLSqphgDsm---NYARATFPWEESAWNRELLEGVRRLVQLRRSLPALQRGSLRFVGVG--EHSFALLREL-GeGgtlsRVMCLVSRsPQT-TTLDLY-LP----P-GGWRDLESGE--LT-GVpgaegSTRLSW-QGTRLLIWE
>UniRef100_A0A2K8KS20 Maltodextrin glucosidase, CBM34, GH13 family n=1 Tax=Reinekea forsetii TaxID=1336806 RepID=A0A2K8KS20_9GAMM
-------MSLLAFHDAIPGYLEDRDD----QLWVRLAV-Y-GLQPDALYVRIEPDNEEYLVPMVAD-GHQGT-WHFYTALIDKSqHIEQTeYLFKLVwSQ-GSSWLGAAGVEPHMPRNiHMYRYSHDRRLPTWSGAQVFYQVFPERFAQGDAHLKPQP-GeYRYLNrTDIVIKQWGDEPDP---RTGGFEFFGGDLIGVYNKLDYLQQRLGVTALYLNPVFESQSSHKYDTVDYFNVDPHFGGNRALQQLIEGIHL-----RGMrVVLDAVINHTSALHPWFQAALA----G-----DARQRAKYVFGv---dNEYASWKNHHSLPTLDFANAD--VQADMITGPDSVIRHWLQAPYNIDGWRMDVIHMIGEGP---GAKNNAHYVRTLRAVIKAENSEALLLGEHFFEASSWLQ-GDQEDCAMNYFGFGHPVRAFLAGLDIAHHPIELSATQFARWLREARARISFDHQLLQFNQLDSHDTPRFLTMVQNDRALLQVAIGFLMTYIGTPCLYYGTEIGLVGAQDPDCRRCFPWDERQWDNELLDFCQRWIGYRKAFTALSAGALIDLYAE--QDAMVFARISDHEQCLIVLNRGAA-CELQFELNLP-G-SDAPWQRVdADGDL-QMIGLDcqVGAPD--KSLQLWSR
>UniRef100_A0A2P6NWC0 Neopullulanase n=1 Tax=Planoprotostelium fungivorum TaxID=1890364 RepID=A0A2P6NWC0_9EUKA
-------MPVTARHDHTPYFTERLGANKGERVVIRLCT-S--LDVIQVRLKLLEYGEIAHKSTKEA--K-E---RWFEVKLPILsDRTRYaWNLTTRDD--SLNLTMAGLHHTRKGYrSWYTYLAGHTSPEWIWSTVFYQIFPDRFCNGNDDLTVKTGEWIYNGRFVERIEWGSPITA---DGDIHGHYGGDLDGIRQKMSYLK-ELGVNGIWLNPIFKSPSNHRYDISDYRTVDPHLGEND------------------IrVVLDGVFNHTGDECQLF-VK-------AKESPESEERKMYTWKEKKEgelEYHAFFDVPTLPKIDYANEK--TFDEFIDGKDSITRHWLRK--GIDGWRLDVAHMIGANG---TDEGNLEIHRRLRRAAKEEKKDSYVFGERFFDAEEALR-GDGEDASMNYHGFGLPLMQWFARENGEFEPTKMEVGELMEILWESYHVLPPQIALSQYNLIDSHDVPRSLFRLKGNVDKLTSVLTVLFSFPGVPSLYYGTEIGLSqwrkGsm---PWCRESMIWDEEKWNVGLQDRVKKLIRERKHQMSLQRGSLRFLLAE--GDVLAFCREFNGvDgeyeCSVCVTSRrGEE-HKITLQ-MP----I-YGSLWSLKSV--LE-CSwCSQNKY-PDFRLFYEN
>UniRef100_A0A2S0VM37 Maltodextrin glucosidase n=1 Tax=Catenovulum sp. CCB-QB4 TaxID=2172099 RepID=A0A2S0VM37_9ALTE
---------MLAWHIQTEPMLVRKGNQV--KLKLAVSP-NYDLD-AA-WVRVEPDNEEALKPLKKT-NTKfIG-FDVYSVTIAINdHQEMTpYAFKLQsGS-QVSWLGANGLNLFPPTLdVQFKLLATTQIPDWVPSQVFYQIFPERFCNGDANLSPKQ-AeYDYLDwGPIIAKEWGSLPEA---KVGGIEFYGGDLIGVRQKLDYLQ-ELGITAIYLNPVFESLSNHKYDTVDYFNVDPHFGGNQALIDLTTDVHQ-----RDMrIVLDAVINHTSAAHPWFLKAHQ----G-----DPNYRHYYIFDE-NNYFQSWKGYDTLPVLDYSQAD--IVDIFYQNENSVLKHWLRPPYNIDGWRMDVIHMLGEGK---GATNNLHHIEKMRTAVKTENQQAYFVGEHFFEASRWLQ-GNAEDAAMNYFGFAFPVWGFLAGKDVNYHDAWINAETLALWMQSARARIAYSLQLGQFNLIDSHDTARFASLVNGDQDKIKLAMTLLLTYPGIPSIYYGDEVGLKGWLDPDCRRTMPWNIEHSEHPIYQHLQQMIRLRKKYKALQYGGFVELYAQ--GNVFIFARVYKKQLVIVAINRGDA-CDIrLAPELNE-F-IVLGWPQ-AKGII-ELTANSsLVLPI--ELS-----
>UniRef100_A0A2V2S951 Alpha-glycosidase n=1 Tax=Candidatus Rokubacteria bacterium TaxID=2053607 RepID=A0A2V2S951_9BACT
-------------------------------------MPE-GDA-DTVLLRYLRDGEARTVEAS-L-ET-RADGEdWWRAELPLRnPVVPYrWVLAGGRgG--YRWLNSTGAYPHEVAPgDDFRLVAAPGGPAWHLSSVGYEIFIDRFAPSA--ADRPP--PDW----AVPRDWGGLPEL-PWPDANRELFGGDLRGIEQHLDHVE-SLGANAIWLTPFFPAPSNHHYDPTSYDRVDPLVGGDEAFASLVCAARA-----RQLrLIGDLLLDHCGSQHEWF-VR-------AQADAASPERTLYLFDRLEAqGFASWRGSDVLPRFDWDSDE--LRSRM----QTVVQDWLQ--RGLDGWRIGSAGAVGRHR---SADLNADVARWLRGAAG-D---GLVVGEFWNDFRPDVDGL-GWHGVMNYAGFMRPVWWWLRGdalGDGTFdvfTAApapTYAGGQATAVMQAFRASVPWEVTLHSWLLLDSHDTPRFRTVCG-SRERQLVGVGLQMSMPGVPMVFAGAELGLEGASGHDARRTIDWDaPEGWDDSLLREYRRLIALRRSSDALACGGLRYLHVA--DDAIAYLRESRTDRVLCLAARAPH-DPIPAPfSG-L--------TT-LYGDD-PA--DGL-LPSHGPAFHAWRI
>UniRef100_A0A2W6AGX6 Aamy domain-containing protein n=1 Tax=Chloroflexi bacterium TaxID=2026724 RepID=A0A2W6AGX6_9CHLR
-TLTDDLSLAAARQVRGgSLPhVPPPAAPLSTRVRLELVaDED-SYP--EAVFTDPRREHGWRVALTE--GKSPG-Y--WYTEILLPQEPTLlhYHFVLADG-TlvRERRQNEG-VEQPLfGVwqeQDFHIAVyqPASPPpDWVRGQVVYQIFPDRFARGDAENIHKGGnTYQHP---PLYLDWDApPEHP---PR-GRDFYSGDLRGVIQKLDYLK-ALGITCIYFTPIFASPTNHRYDALDYLKIDPRLGTEDDLRELIARASE-----RGIrILLDGVFNHCSKDSIYL--TA------ARADKLSPYYRWFDFTNWPDEWVGWVGVKTMPEFVECPEV--EEFFF--GPSGVAQHWLA--YGTAGWRTDVTPWMSDEF-----------WARFRRAVRRAYPDAYLVAEDWGDATHRLL-GTSFDATMNYR-FGYSVVGFAAG-RLS--PA-----ELDDRLETLRRDTPPANFHAQLNLIGSHDTARALTTLDGSAPRLMLAAAFQLAYPGVPMIYYGDEAGIEGGYAEGGRRPYPWA-A-ADERLLDFYKRAINARRQSAALSYGDVRTVWLD--ErGGYGFARQIADETVIALFNSSNQELSVAVPLDY--EDAAGEWVDLLGGLP-NVrlAGGVfaTTLPP---LSAAWFR
>UniRef100_A0A353RQ47 Maltodextrin glucosidase n=1 Tax=Anaerolineaceae bacterium TaxID=2024896 RepID=A0A353RQ47_9CHLR
-NTLSPIWLSYVLHFPTRDYLSnpypALGETI--SIRLRAPV-S-A-SIEQVVLRTFPNGEQQLTTMQPE-SEEAG-WIWWSAKLAVLeHRVPYrFAIQT-KE-AVWWLNAAGVSQKLPFDlFDFKLLADTPPISWLQNAVFYQIFPDRFANGDPSNDPQQEAlPYQNW-HRQTFSWGQPAPH---EPGLLPFYGGDLLGIQQHIDYLE-HLGVNALYLNPIFTAFTNHRYDVCDYFHVDPVLGGDEALVDLAQALHA-----QGMhYILDIVPNHCGIGHPWFQKARQ----D----PTSPEAQYFFINH-EeDLYESWLGFGSLPKLNYRSSE--LCKLMFAGEHSAFRYWLRPPFEADGWRVDAGNMLARQN---DQQLGHTIIPQIRQAVKQTKPEAYLMAENFFEASAQLQ-GDQWDGVMNYFGFYNPLFFWLKpfsQTAVGwkgklAAEQPWLTEVVLKAWQETLAAIPWALALQQFNLISSHDISRALTALGGDKQLLCLAAVIQFTFPGVPCLYYGDEIGLEDAEIFGSRNCFPWDESSWDQDLLNFYKRLIALRKRHPVLAEGAFQVLYGA--EDMLLYQRVLGDEHVLVSANRAsQPLPPgeLLLPEAAF-P-ASATFEGLfSSAEA-STQGSRLWLPELPTGAEIWLQ
>UniRef100_A0A355TTF4 Maltodextrin glucosidase (Fragment) n=1 Tax=bacterium UBP9_UBA11836 TaxID=2060920 RepID=A0A355TTF4_9BACT
---MYSFVSASIFHAAIPPYCCrLNGSnRL--LLRLRLSK-E--LAIENVYVRTAPEGEECFIEATRkLQSEGaelakrcdNS-WEWWEAYVEVGvPLLHYrFCCVR-AK-GNLYFNAKGLCSFTPLDrDDFKVSLVNEPPEWVQDSIFYQIFPERFCCGDSSTNVKD-GeYTLAGKTARAFAWDDPVDK---SSGNCSFYGGDLPGITSKLDYLR-ELGVDALYLTPIFTSPSNHKYDVADYYNVDPHFGGNKALAQLRQATKD-----RHMrLVLDLVPNHCGDHNEWFKKARQ---DK--NAPEYSFFTFYNDNP-D-QYEMWLGVSTLPRLNYRSQE--LRRRMYGDADSIMRRWLREPYSIDGWRLDVANMLARQK---MDQLGHEIGREMRQAVKEEAPQTWLLGEQFFDPSDYQQ-GDEFDASMNYRAFCMPMNQWMAGFDFEafkgkgwGDKAPLADLDLVEQMQSFRAAIPEKNALNMLNLLGSHDLPRVRTFNQGKSTKASALYIFMFAYQGVPCIYYGDEIGMEGGLDPDNRRPMIWDRSQWNNRMLQIMKKLCAARKKTECLRRGGLQWLYAQ---------------------------------------------------------------------------
>UniRef100_A0A368NQW6 Maltodextrin glucosidase n=1 Tax=Corallincola sp. C4 TaxID=2282215 RepID=A0A368NQW6_9GAMM
------MIVNYPFAFHCQSQIVKQKDGF--EVLLYTSK-K-DEV-KVAWLAYSHDNEEYLVPLESQDDSMqLS-WRGWKGTVPYSqDSDLTlYYFQLnMPD-NRYCVSGYGTTVAVPSRtHWFRLNKRFSPPEWPKQQVFYQIFPERFCNGNEAITPSPDTyPYHVTdEAVTNRSWGEAVPE-----GTNVYYGGDLIGIRKKLDYLI-DLGVTAIYLNPIFSSPSNHKYDGVDYFSVDPAFGGDKALISLIKDLKK-----NNIkILLDAVLNHTSDQHPWFDRYGQ---NGACHNAQSEWRDFYTFDE-SGKEVCWNGCPTLVKLNHASMG--VQNQIYAGQDSVLRYWLKAPFNIDGWRLDAIHMLGEGA---SAQNNHTYLKSFRRAIKDTKSDAYVLGEHTREATDWLQ-GNEEDGAINYYGFTNPVVEFFSgREDLDeKYRVQFGADYFSAILRQRRGMIPFQNQLNMVNQIEAHDAPRLLSMLEGDVKKAMSAATLQFTYIGIPCIYYGSEVGLEGGYDPDCRRCFPWEPKNWVHSLLTHYKALVQLRKEHEALQSGDFIELFTS--EDVFVFARWLPTAHIIVGVTRGST--EVVsVDVDRL-G-SsASSYVCLLGGDE-YCaDENKltLRVPE--GRGVILAG
>UniRef100_A0A372MH79 Glycoside hydrolase family 13 protein n=1 Tax=Sphaerochaeta halotolerans TaxID=2293840 RepID=A0A372MH79_9SPIO
---MPSTTWKqYIDSNVSSLYVQPLYPKQGEMVDVSIQVDA-GTTIKQVRLVSFQLGREMQIPLKRV-QEGLR-VLYRGNFKMVD--SSAhWYFFLItDE-RAYSYSKAGVKASVPPLsECFHLVS-NlVPVEWVGSALCYQVFPDRFRKGDEAVGATEGQYNFDGGKVSVHGFDeIPLTfE---EGRCLDFFNGDLKGIEDAIDHFK-RLGVTVLYLNPIGMSRTTHRYDCTDFFHIDEKLGGDRAFAHLCEALHR-----EGIrVIVDISINHTGSEHPWYTKA--------LADPSSKEASFYYIND-DGSVAFWQGVETLPQLNYNSQE--LRDLIYRSPDSVMRSFLRQPFLQDGWRLDVASEVGRRG---EDQMCEEIWKEVRKAVKSENSQAYLVGEDWVDSTPFLQ-GDMWDAAMNYFGSSRPMRSWMGEKDRYMaddWGHnpgttRaFTGVEFAEALESHLHSMPQQMLSMQMNLINSHDTPRLYEHQEIfDFSLYAGIVKLLYVLPGMPNIYYGEEIALPGpyGSVESSRYPMQWDEEQWNKEFYSLYTYLGQFRSAhADTLAHGAWKVLYRD--EYTLCFVRYTNHEAIFCILGKHaHT-QTITLDNRVLQI-T---HFE-GCDVE-RTtvQPDRieVSMKK--RDSLLLVG
>UniRef100_A0A3C1LPJ4 Glycoside hydrolase family 13 protein n=1 Tax=Sphaerochaeta sp. TaxID=1972642 RepID=A0A3C1LPJ4_9SPIO
---------MeILKSGISNLYTRPLYPHRGEEVFLRALADP-SRVKWVRITVIDHDNLSRYGMSKLS-NDGTY-DVYEARILAND-NELRyWFEGQLnDG-SDFYLTKRGVSDFLCAWeDAFVLKV-DlDVPSWTSSSICYQIFPDRFCNGDPSIGARRGDYEFDGHPITEMAWDdKPLQyL---EGFCLDFYNGDLAGIASKVDYLK-SLGVSAVYLNPIGCSRTTHRYDCIDYFHIDPKLGGDEGYIKMIRTLHE-----AGIrVITDISINHTGIDHPWFISA--------KD--GGPEKDFYYSNG-RGGFDCWFNVSTLPQLNYGSKS--LRETVYENEDSVLQKFIREPFLQDGWRLDVATSVGNHG---DEHMCHEIWRDVRRRIKAINRDAYIVGEDWDDSSRYLT-GDQWDATMNYVGCSRPLRRWMGEKDRFFcdnNNRpgkttAYTGRQLCEHLRRQLSALPGQMVYQQMNLIDSHDEPRLHCHSSIfDRNLYKGAVMMQFLLPGMPCIYYGDEIGIEGpmGTVENCRYPMVWDESRWDMDLHDLYVNLGKLRKEySEAISEGQWEFGFCD--DEVLEFRRVSEHQKVVLVMYRGeKR-REINEIDVSGMQ-D---YLT-KEKPE-RLvlAPHSsrAFVSC----------
>UniRef100_A0A3D1TU15 Aamy domain-containing protein n=1 Tax=Chloroflexi bacterium TaxID=2026724 RepID=A0A3D1TU15_9CHLR
-QAGSPINLKALYHDTYstayrSPFgaVP-AGSHV--VLKLRTAA-H-G-A-SSVSLNVTHQDQNHNPTGTSQQAlKltKhtKK-YDYWSTTLTPAQIGIDlYSFHVKKG-SaSAWYGGTASSEGGPgqaSKkvpaAPFPLTVydPNfKVPSWTKNMVIYQIFPDRFYNGDSSNDTKG-MnPVYGGTQVAIRTdWGgQPSAY---PQSVNEFFGGDLQGVIDKLPYLK-SLGVNTLYLNPIFLAPSNHKYDTSDFLTIDPRFGTMDTFNKLVAALHT-----DGMhLILDGVFNHTGSDSVYFNRYGTFPDVGAYQSKTSNYYPWYQFlSwP--GSYQAFDSvSGSLPQLQEIDPV--KDFIF-RRSDSVAQTWL-SK-GADGWRLDAAQSKSHQW--------WQQFRGSVKAA--Y-PDSLMICECTADPIDqtpWLL-GNEFDGGMNYRWRGYILDFFNGGAG--FGGAGIPYTAHGFYKAELGMLEEYPPQAVSMNLLTSHDSPRILGELADNLQREKEIVAFQMTWPGAPSVYFGDEAGQTnstsADQAYLARNTFPWD--HQNTDLETYYRNLITLRTSHPALTDGSVSPLVLND-ANHIVsYLRSDNSEKIAVILNNDlvQHKVTVTIP--RL-S-GGAVLKDAISGRTYKSSGGKvsVTLKR--ETAAILLA
>UniRef100_A0A3D4N5I6 Glycoside hydrolase family 13 protein n=1 Tax=Sphaerochaeta sp. TaxID=1972642 RepID=A0A3D4N5I6_9SPIO
-----MENWKkSIVSAVAPEFLSPFPPEAGAPSTVALNVLA-EAPVHKIVCHAVLDGKSRYIPMQRY-RGEIF-DRWEAIVAASH-EHVWrFSFQILaDD-GWSFVTRKGVQAFHPIEaDMHVVDT-SlCLDDWVPSTTFYQIFPDRFRKGDPSVGVRPDEYTFDGHPVSVLPFDrTPPSyD---EGHCLDFYNGDLQGIVDAIPHLK-ELGIGAVYVNPIFRACTNHRYDCIDFFHVDEHLGGDAALVHLGEALHA-----QGIaLMLDISINHSGIGHKWYVKA--------FSDPESDEAAFYYAKP-DGTFVYWEDVHTLPQLNYGNRK--LRETMYLGEDSVILKFLKPPFSIDAWRFDVGVDTGRHG---ADQMSHEIWREVRQSVKRANPNAYIIGEAWEDASAYVQ-GDQWDSAMNYFGSGRLLRRWYGQQDTYLmsnWGHsdesgRpLSGNELADAISQHLYSIPDQLVPRQFNLIDSHDTMRLHNHRSLfDWDLYRGIVMMLYVLPGVPSIYYGDEVGLSGtiESNEGARYPMQWDSETWDQRFFDLYKRLGELRKQEPSLAYGNWRTEYAD--EQTAVFSRTSYGSGLLMVLNRAtGK-KELRLDLGHLGL-RkATDWE---HGVE--IpvRSNTmvLELGA--KESKLLLY
>UniRef100_A0A3D4RWW1 Aamy domain-containing protein n=1 Tax=Chromatiaceae bacterium TaxID=2049432 RepID=A0A3D4RWW1_9GAMM
-----MMNWQdSLQFEVNSEFVSDLDPPVGGSVRLRLKVWK-EAPLRAVTLRSVLCGHSERQPMQRV-REGRR-FVFWEAKLPVP-HAQMiHWHFLChSD-TDIlFYTRAGLHTVAPTEdCDWTLMP-GfDGARWVQSAVFYQIYPDRFRNGDQSIGRQSREYRFDGGQPRAMNWTdAPLDyA---EGRCMDFFNGDLEGIGEKLDYLQ-DLGVTALYLTPIFRAMTTHRYDCTDYFHVDEALGGDDALARLTSAARE-----KGIkVVLDVSLNHTGSAHPWFVQA--------QRAGDSKEAGFYYPDG-RGGYASWAGVRTLPQLNYASQQ--LRRIIWDSDQALVKHWLRPPWQIDGWRFDVGNMTGRRD---QDQFGHEIWRGVRRAVKAENADAYIVGEHWEDAISYQL-GDQWDGTMNYFGCASPLRRWLGERARFEtqaVEFqpkrsPpVTGHELEIMLRQTLDRLPSQHVGLQMNLLDSHDIHRLHHGPGFDWALYRGVTILQFLLPGAPTIWYGNEVGLAGhaRNVEGCRYPMEWREEQWDQGFRTLYRTLARLKRDEPVLSDGAHKFLSVG--ETHLTFARYGHGRAYIAVLNRAgEE-SSITLPIACLGL-C-DAAQE-VFDGR-RFsaNNGYidLRLAX--GAAFKVRI
>UniRef100_A0A3M1Y1L3 Maltodextrin glucosidase n=1 Tax=Chloroflexi bacterium TaxID=2026724 RepID=A0A3M1Y1L3_9CHLR
-KKMTNHIMQGIHHDGSAVYVSnplpKLGETV--ELRLRVPQ-D-A-GVLRVFIRSTPDGEEHWEAMEKA-ESDQV-SDFWVGSLKITmPVNPYcFKLIS-EN-GGYYYNALGLFPHDMPDvYKFKLLANWDAPEWVLGSVFYQIFPDRFCNGDPSLNPKDGEwSYKGK-AVKLRQWGepPLPWT---ESGSLDFYGGDLVGIQQKLDYLQ-ELGVNAIYLNPIFKSLSNHRYNIDDFFQVDEHLGGNEALVALSDAMHA-----RDMrIVLDLTPNHTSNTHPWFTAAQK----D----PNAETADFYTFYN-RpDDYLAWLDVPTLPKLNYSSQK--LRDWMYRNDDSVMRYWLKAPYNIDGWRLDVYNMTAKQG---ALQLSKSVGQEMRQAVKAEKPEAYLFGEHFFDGTPHLQ-GDELDATMNYRGFNIPLWHWLAgyDNGTEwrpetVDHRHLSSEALVGQLKQFAAVIPWVITRQQFNQLCSHDTTRILNIVKGDKALVKLGVAMLMTYPGVPCVYYGDEIGMPGGKDPDNRRTMPWDEAEWDHDLLTFYKRIIRLRRTAPALIEGGLQHLYAQ--GGLWVFLRESKAQRLVIVGYRGdDTLNDvmIPLRHGGI-A-DGTELVDLlGNMSA-CVEQGGVRIHTiKHGDAFIFEL
>UniRef100_A0A3M2JMW1 Glycoside hydrolase family 13 protein n=1 Tax=Cellulomonas sp. NEAU-YY56 TaxID=2483352 RepID=A0A3M2JMW1_9CELL
-ARGPRRVDLTAHHDGSELHVPAATPALGDVVPVRVRVPA-GEPAPEVLVRVVEDGEPRVYPAR-A-DGERD-GErWFTADVPVTnPVTSYrFLLAgdgvggaDGGG--QAWLNGEGVLARDVPDaSDFRLSTTAPGPDWARDAVVYQVFPDRFARGSGRhegLPDGP-LPDW----ALPAAWDDEPIG-GGPGTGTQLYGGDLAGIEAHLDHLQ-HLGVDTLYLTPVFEGRSNHRYDARSFDHVDPLLGGDAAFASLASALHA-----RGMrLVGDLTTNHTGDAHDWF-RR-------AVEDPTAPERDFYYWRDEHpG-YVGWLGHASLPKLNHHAPG--LAERLLDGPGSVVGRYLAEPFAMDGWRIDVANMTGRQG---ADDLTHDVARRLRASMAAQSPDAVLIAEHFHDAGEDLR-AGGWHGTMNYAAFTRPLWTWLVDpasAAGVRyveAPLpvpRRPGGAAVAAMRAFGAAVPWSVTTHQWNLLGSHDTARLRTLVG-SRERVEVGAGLLLTYPGTPVLFAGDEGGATGVNGEHARVPMPWAsiAAgggpGWDAATADVYRALIALRRSSRALREGGLRWVLAE--DDAMVYLRETADERLLVLAARGPW-SGALLPTT-L-LGaGATP-QN-LYGGA-DLavTAEGLHVQGDGPTFQVWRL
>UniRef100_A0A3T0VL88 Maltodextrin glucosidase n=1 Tax=Hahella sp. KA22 TaxID=1628392 RepID=A0A3T0VL88_9GAMM
-----MPTDFIAHHHPLTDVEILEDGRL--RISARTAS---GQAIDSAWIRYELDNEEYLTALEPA-ESSAG-AQCWRVEIPTNpGAATTyYLFKFIcAK-RQFCLDAGGVHSRIRSRsFHFKHVQGLQTPQWVWDQVFYQIFPDRFRIGDDVFASISQEpDEDKE-QTPLSDWDAIPDP---SRGSSEFFGGDLNGVTDALPYLHDELGVSAIYLNPIFASHSNHRYDTDDYSQVEPRLGGEPALLRLREETRA-----RDMrLILDAVVNHTSVHHSWFQQAQA----G-----NEQYRAFYNFNS-EGRYAAWKGFESLPKLNYANPE--VAAAMYSGDNAILRHWLRPPYAVDGWRLDAVHMLGEGP---SAHNNATHMRGMRECVKQEAPQTYLLGEHFFEATEWLQ-GDQEDGAMNYYGFAHPLRAWLAGLDISGHPGAIDGREFAAWLAEARAAVPCPIQLSQLNLLDTHDTPRFLTLLQGDRDLYKLALGLLFTYSGAPCLYYGDEIGLPGGGDPDCRRPFPWDRERWDIDILNWCKTLIALRKSTPALCRGGHIDLWAD--TDCYCFARTAKEGSVIIAANRGDA-ATALLDTRLL-G-ApGGYWRDLLSGDI-FTTDEHtlaLSLPS--KSVLILLP
>UniRef100_A0A437RRC2 Maltodextrin glucosidase n=2 Tax=Ideonella sp. KYPY4 TaxID=1862385 RepID=A0A437RRC2_9BURK
-GPWAQSRRMFLLHPATPPWAVPDAT----GLHLVLLS-D-QPLPAGrVFVRSLPDNEELLTPLQPD-GQEGT-LQRWCAHIAWDgGHGLQrYCFVVAlegaapgdEG-RLQWLAADGLHAELPPEaVHFRHHRHGQPPAWVRDQVFYQVFPDRFARGNPAPFVAP-----P--GAVASPWGAKPDS---CLGQRQFFGGDLAGVTQQLPYLQDELGVTALYLNPVFQSPSNHRYDTSDYTQVDPLLGGNAALLALRQATQA-----RGMrLMLDAVVNHTGEQHAW----------------LQQHAGWYARDA-EGRVLGWKGHGTLPVLDFSVPG--VQQAVYGAPDSVLRRWLQPPWSIDGWRLDVVHMLGEGT---GARHNARHIRRMRQAVREENPQAYLLGEHFSEATRWLQ-GDQEDGAMNYHGFTTPVRGWLAGLELAGVRQRLSTAAFEAWLTRAIAAIPYANQLAQMNLLDSHDVPRLLTELGGDHARLQLAFTLLFTRPGAPCLYYGDEIGLEGGADPDCRRCFDWDRSHWPMPLWQHVQRLARLRAQRAEWREGATLTLDQG--DDWLAYARYTPQAASVVLVNRGAA-TSAALPLHRL-P-LrPRRVQGWQGEAV-AVASGVatLTVPA--CASTVLLL
>UniRef100_A0A497QML4 Aamy domain-containing protein n=1 Tax=Candidatus Lokiarchaeota archaeon TaxID=2053489 RepID=A0A497QML4_9ARCH
-QNQRKDWKTSIFHDGGSRFVEPTNPKSGELVQIRIQYLK-YAPISKIFLSLFRDGEELNFEMHP---DPsfcSQ-MSSFFPNLEFKkvemhsQGKELqYRFRILTE-KEHfFYSTLGISRTTPPEkHCFRLIFDAPIPKWIYNSVFYQIFPDRFYNGNPNLDVKNGEIQRGKEKSVKCDWE-EIPGEYGENyTSLHFYGGDLEGIRKKIPYLQ-ELGINALYLNPIFKASTNHKYNTENYYQIDPHLGTNEEFASLVQDLHK-----KGIrIILDAVINHTGDTHPWFNRTGKKEKSGAYHSQTDPHYEFYHFySD-DpESYDAWKNFKLLPRLNFTSDS--LKNKIYRDEDSILQFWMRPPYNIDGWRFDCANMIGKYE---KIDLSSTIWQDIHYNLKNINEDSLLLGETFYDGSELIS-PEKLDAITNYTAFYSPLVRWLSHQDgFQaFsNGMfrNfsfsypFSLHDMISQMQLFRGLIPFQYQLIQLNLLDGHDVPRMYSVLKKDEEMMKMAVCMLFTYPGIPLIYYGDEIGMEGINDPANRRPMVWDESKWHKSLREFYIRMIKLRKDIVEFQTGSFFIFKLL--PKYEKleiitYARLSKNRCYLVILQKSSS-KDSDSKQNNVEI-EIPLWQLGyESGKiiG-VIEKGKegENLSK-NYSSGIFRI
>UniRef100_A0A4R6G816 Alpha-glucosidase n=2 Tax=Microbacterium sp. BK668 TaxID=2512118 RepID=A0A4R6G816_9MICO
---------MHAHHDGSSLYVSTRSPRLGERVTLWLRVTD-AEAPPAVWVRSAPDAEPWYDAAE-R-VGEHA-GWwWYRARVTVHnPVMRYrWLLSADEG--YSWFTGGGLVAHDVPDdQDFTLLVSDPAPEWVTSAVVYQIFPDRFARSDA-ASERE-LPSW----AVASGWDDPVEQ-RRPDVAYQVYGGDLDGVGGKLDYLE-DLGVDVIYLTPFFPAGSSHRYDSTTFSEVDPLLGGDDALSRLTSAAHA-----RGLrVMGDLTTNHSGWEHEWF-LA-------ARADVDAAERDLYFMQP-DGTYVGWYALATLPKFRPS-DE--FFDRLIDGPDSVARRWLAPPFELDGWRIDVANMTGRQG---EVDANREVAHRLRTAMVEERSDAYLVAEHCHDASADLR-AGGWHGAMNYAGFLRPLWSWLRYpgy--RSNflgLPAdvpRSSGESAVATVTAFIAATPWREMTASWSLIGSHDTARVRTVLG---DCAGVAAGILFTFPGVPMMFMGDEWGGEGVDGEDSRRPMPWDrPESRDADTFARYRALIALRRGSTALREGGLRWVHAS--DDAISYVREHLDETMWCVAARGGT-QRVAIPcEA-L-GLfrAEDA-AL-VHGEA-ALsvADGEVSATVTGPAFVAWRL
>UniRef100_A0A4V0WW94 Alpha-glycosidase n=1 Tax=Actinobacteria bacterium TaxID=1883427 RepID=A0A4V0WW94_9ACTN
-----MSMLVAPHHDGSAMYVERTDWRVGGSARVRVRVPC-ASEIEAVAVRYTHDGEQACIPME-Q-EYVNE-LEtWWGYDVPLTnPLVSYrFLLSR-RGNPDTWLNGTGVHTHDTPDsDDFVLRADLSYPMWPVHSVVYQVFPDRFATSG--LDVA--TPEW----ARRRSWN-ELPQ--GPDWSSELFGGDLYGAAEHLDHVA-RLGADVVYLTPIFTARSAHRYDASTFDEVDPLLGGNDALNMLSKQAHA-----WNMrVMGDLTLNHCGAEHPWY-ER-------ANSDTLAREREYFYFEHgEDGvDrPATWLGVSSLIKLNFASDR--LRDEMYRGESSIAKKWLRGENGMDGWRIDVANMAARRG---EHDVSHEVSQEFVGACQEEKSDSYVVGEHFQDGRADLA-AGGWHGVMAYSAFTRPVWAWLRaDslpVGFPDsflgSTFgvpKRDGISMVAAMRAFTAGVPFDAVLRSWLILDSHDTPRFHALAG-NRDRTKVGVGLQMTMPGVPMVWMGDEIGIGGvTCGEDSRRPMPWEnEASWDNDLFEWYRQCIAIRRSSDALAVGSLRWLHVG--ADVVVYLRETPEDRLLCCASRAVH-AAVQLPSEAL-L--CeRI-VT-VLGESVTLlED-RIVLPADGPSFHVWRL
>UniRef100_A0A4Z0W7Q2 Maltodextrin glucosidase n=1 Tax=Natronospirillum operosum TaxID=2759953 RepID=A0A4Z0W7Q2_9GAMM
--------MIRLYHQPTRDFLTATAD----TLTLRLQT-PPddSIAaVSAAWVRIDPDNEEQLLPMQRIKGGV-A-GQLWEVVIPQDpVRPHTaYVFKVAvAD-DRRWLAADGEHPRLPPAeVAFRW-AHVAPPAWVSGQIFYQIFPDRFCNGDPSLDQPD-GaYHYLGqRPLRARAWHEQPQQ---ADGPNEFFHGDLPGIVQRLDYLQEQLGITAIYLNPVFHSDSNHKYDTIDYFNVDPRLGGNDALIELRTRTRE-----RGIrLLLDGVLNHTSVEHPWFQRARA----G-----ELPYSGYYLDA--DGDYASWKGHSSLPVLDYSNAE--VVAHCYAGDGAVLRHWLRPPYRIDGWRLDVIHMLGEGP---GAANNAHHVAAMRQSIKAENAEAYLLGEHFFEATQWLQ-GDQEDAAMNYYGFMHPLWMFLAGRDLNREPSTLDGREFAVWLREARAKLPFQMARCQLNLLNSHDTPRLLTLLQGNVRRMIMAIRLQMTYLGVPCLYYGDEIGLQGGEDPDCRRPFPWDERDWNQSILHATREAIGWRRALPVLSEGGVTDLEAG--PDHWVFARVSRGQAALVGVNRGtTE-LTLNLSLAGL-P-IqHGHWVRQgGQQRL-AADQARltLQLPT--EATELWVL
>UniRef100_A0A511MX59 Maltodextrin glucosidase n=1 Tax=Deinococcus cellulosilyticus NBRC 106333 = KACC 11606 TaxID=1223518 RepID=A0A511MX59_9DEIO
---------MQLYHDGTPFFLQREGD----IARVFLEA-E--PAIEQGWAVGYLHGASSYTELKP--YGD----GRWVAEMPVTh-HQKFhYRFKVIvNG-RVWWLNQAGVSPSAPSVlQDFSFS-SKEPPVWVRNRIFYQIFPDRFKIGEPGIRVQK-GqYRYTDKEVETREWDeLPRPE----TGYMEFYGGNLEGIRQSISYFQ-ELGINALYLNPIFESPSAHKYDTQDYHRIDPHFGSNEGFAKLVDELHE-----QDIrVMLDGVFNHTGDWHRWMNKAGRY--EEPGAYQSENFRQYYNYSgE-NpDDYLSWLGFSTLPKLNYAHHE--VRGQIYANPDSVIRFWLKAPYNIDAWRLDVASMIGSEG---TDKDNKQILAELWEAARETKPDTYILGEQFGDATLWVQ-GGVEDATMNYFAFMSPTWSFLADQDHKGHPTKLDAREYAEALTRPLSHLPFNHQLAAFNLLDSHDVKRFATVCP-DLAKRKLGVALLFGFIGVPCIYYGDEIGLEGADDPDNRRTMPWDDRARWDsEIYQWYRTWIQLRHQEVALREGSFRILHAE--GDHLVFERRYGNERVLILMTRG-T--PLQ---HDL-S-G--SWTDLI--SK-ESLEGPVRISS--TGVRILKQ
>UniRef100_A0A521I3G2 Glycoside hydrolase family 13 protein n=1 Tax=Treponema sp. TaxID=166 RepID=A0A521I3G2_9SPIO
------MNNTpAFHSEINDLYVSNPYPSFGETVTVRLRVPR-AgapegaaapegaAASRRVLLRRLENGTNVHMSMRFE-RSDTL-FDWYACDLRIN-QKNVhWHFIIIqGT-ETFYYTRKSVTRYPPTEdHDFVLIA-DfENPDWVPRSVFYQIFVDRFRNGNPANDVENGSYVFDGHPTRKNEWGsVPPEyS---EAHCLDFYGGDLEGVRDMIPWFK-EIGVNALYLNPIFSARTNHKYDCIDYFSVDEAFGGGKALKDLTDALHE-----AGMrVLVDVSINHTGSDHPWYRTA--------LENPSSSERSYYYFDD-QGSAKKWRGVESLPQLNYGSQE--LRGLIFENNDSLVRKYISE-YGIDGWRFDVAMDTGRND---RDQLGNDIFARVRSRTKELKKDCYLIGEHWKDNISYLL-GDQLDGMMNYFASSRPLRTFAGETERYLvgdGIPlepgtGiTTGTDLAAQILQHYARLPNQIAFLQFNLIDSHDIHRLHNNqAVHNFGVYSGIVMFMYLLPGTPNVYYGDEIGLAGrvDTVEACRYPMEWDRSKHNTEFYNLYTKLSHLKQAEKALQCGSMRIVYAD--DDVCVLARWYDETAFVAILAKNaES-KTLALPlSAIGAA-DGSRWTD-ALALNGghfAGtvRNGFldVTIGV--RGSVLLRG
>UniRef100_A0A542YP80 Alpha-glucosidase n=1 Tax=Ornithinicoccus hortensis TaxID=82346 RepID=A0A542YP80_9MICO
-------MLDQPHHDGSPLYVSDRVPRPGGTVSVRIRIPR-AAGTTGVHVRTAPDGEQAFTDAR-R-VHRDA-REeWWQAELTCHnPVTHYrFLLDgGSNG--YAWVNGTGLHLRDVPDaADFRILTHPAPPEWAERAVVYQVFPDRFARDAS-VEPDGDpdgplpdLPGW----ARAAAWGDPVDL-GRD-GATQVYGGTLDGVVGHLDHLV-DLGVDVLYLTPFFPARSNHRYDASTFEDVDPLLGGTAALLRLQEAAHA-----RGLrVLGDITTNHTGDQHEWF-RT-------ARAHPDGPYGSWYVRDPQArREWVTWFDVPSLPKLDYRNQA--LRAAMYAAPDSVVQRWLGPGAGLDGWRVDVANMTGRYK---DVDLAQEVAREIREAVDAVgarTgTSPLLVAEHVHDHSADLA-GDGWHGVMNYSGFTKPLWTWLRHeEFAPKflgSPVrvpRLGGTAVAETIDEFGSLVPWCARATSFTLIGSHDTTRLNTLVG-GDRaVAQVAAAMLFTLPGIPMVTYGDEIGMPGDFGEAGRRPMPWAargtdPQQWDEELYAAYRTLIRARRDNPALYAGGLRWVHTG--EDDLVFLREHPEQSVLVHLARAAH-DPVRLPmEL-L-P-GVtDG-AC-Lag--PAPEFAGADLVLSAPGPVARLWAF
>UniRef100_A0A5B0EMR5 Glycoside hydrolase family 13 protein n=1 Tax=Paeniglutamicibacter gangotriensis TaxID=254787 RepID=A0A5B0EMR5_9MICC
-HTIDTSLWLQPHHDGSAVHvRQGTEPALGSELRVRLRVPT-GaGAPVAVWLRSLRDGEPHFEAAIHA-PGDET-HAYFEAPLLLVnPVQCYrWYVQYRDhhGCeHHRWLNAAGWHRRDVPDaFDFRIHTGAGTPDWVKESIMYEVFPDRFENSGA-A--KP-KAGW----MVSCDWDTAVQG-TGEDTSRQFYGGDLPGIESRLGHLA-ALGATVLYLTPVFPAASNHRYDASSFDEVDPLLGGDAALISLVASAHA-----RGLrVVGDLTANHTGAGHHWF-VD-------AYQNPASPTGQYYYFNQDHSGYEAWLGVSSLPKLNWNSVA--LRERFIVAQDSVAVRWLKEPFNLDGWRIDVGNMTGRRG---SDDLNHEVARMLRRRIEDVKPGAMLLAESTSDAAHDVP-GDGWQGVLSYSNFTRPLWQWLARdPDPEAfawffgLPQagpaRIDAEDFVATHREMSAGFDWEVRLANANALDTHDTARAASHMI-AGG-QELAACAQFSFPGIPLVFAGDEFGLHGFNGEDSRTPMPWDePEKWGADLRGLYSTLARLRTENRALVDGSLRFIQAE--GNLLVYLREHATGSVLCLVARGPV-AETNLGVLGlA-A-MEsdTVL----MSVG-TEpelaVneEGELLAGFEGPGAVFLRS
>UniRef100_A0A5C7PD26 Glycoside hydrolase family 13 protein n=1 Tax=Actinobacteria bacterium TaxID=1883427 RepID=A0A5C7PD26_9ACTN
-RRGAAVLVDEPHHDGSALYFPE-RPRvLGDAVDIYLRVPH-AAGVGRVLLRQVHDGEAFEVPAQ-V-ALADvG-GAaWWRARLVQVnPVVRYrFLTDGGPfG--YRWITAAGPIDRDPTDaHDFRSVVYEPGPEWLRDAVAYQIFPDRFARGAD-ApAPHePPaVvPDW----AQPATWDDDPEW-QAPAAGRQFFGGDLVGVAQKLDHLQ-GLGVDLIYLTPVFPAPSNHRYNASSFDVVDPLLGGDEGLAALVAAAHA-----RGMrVIGDFTTNHTGSQHDWF-RA-------AQADQRSEEAGFYFFGDGPADYVGWFDVPSLPKLDHRSDA--LRERMISSADSPIRRFLRPPFALDGWRIDVANMTARHG---EDDHNAEVARQVRAAVLAEQPDAYLVAEHFHDFTPDVD-ADGWHGVMNYSGFTFPLWRWLGGeDAPSDpalgLHWrdwpRLPAAAAVGTMRDFSA-VPWSVRQDSLLAVSSHDTARIASIAG-DPKLVEVALAAMLTFPGVPMIFAGDEAGLTGRNGEESRRPMPWHvPGAFDHASGEVLRRLIAVRRKSAALRRGSMRWAFAD--DDRMAFLRETADETVLVLLARGGG-DgtPISLGTSAM-GLQTprES-DT-LYSSAAPVvGDGCITIAGHGPAVGIWRW
>UniRef100_A0A5M9ZGJ1 Glycoside hydrolase family 13 protein n=1 Tax=Bifidobacterium myosotis TaxID=1630166 RepID=A0A5M9ZGJ1_9BIFI
-VYNKKLFLQgpLAHHDGSPLYVDNARPCIDDIVNLSIRISH-Mf-PVKQVFIRVVVDGEPHYTQAH-I-VHDNP-EEsWWTGSIKIWnTLTSYrFLLVTEHG--NIWLNGLGLYSYDIPDsHDFRLSTFHV-PEWVQNAVIYQIFPDRFACSTV-HPIEG-QPDW----AIPVTWDTPVAA-HTPDAVRQMYGGSLWGIAEHLDYIK-NLGANVIYLTPFFPAESNHRYDAATFDHVDPFLGGDEALHYLIDCAHH-----IGIrIIGDLTLNHSGATHDWF-VT-------GQHDPNSQEAGFYYFDQDDrASYATFDGVKTLPKFDHRSHE--LQRRLYAGAQSVVARYIQ-DFGLDGWRIDVAQSAGIYR---DINLNENVAEQTRSTMETADTDTLLIAEHQFDASQTLQ-GPGWHGTMSYAAFTKPTWAWLGRhHPSSEwgAPGvpaHYGGEAMVKSMQAFTTLVPWQSCLASMNLLDSHDTSRFRSIAG-T--FQALGIALQMTLPGIPSIFSGDEVGLEGRGLEEGRQPFPWNPDHWDHSVYELYRLLITLRHNHKALQDGGLRWYRHD--DDTIIFERADKTETLIIEISRKHH-AP-LIS-T-V-----NA-ES-LTDGD-DLkK-GS-PMPSSGPAFHIWQV
>UniRef100_A0A5Q4G2Z3 Maltodextrin glucosidase n=1 Tax=Trueperaceae bacterium TaxID=2026798 RepID=A0A5Q4G2Z3_9DEIN
-DPDFHAVHPGDGLEPCTEGGAPGLR----VRLATFGA-V-PEA---VHVRSEPDHEERLDALQVV-QRRGA-RVQWEGWLPLApHHPMTrYAFVCRlAG-AQRWLSQAGLHAYPPPIdLHFRHVDGYQAPRWVWDQVMYQVFPDRFRDGDPSNNVRD-GeYLYAGRPVVARAWDDLPDA---SQGAREFFGGDLEGVREALPYLL-DLGVSTLYLNPVFASPSSHKYDTVDYTRVDPHLGGDEALLRLLDAARA-----SGVrVVLDAVVNHTSERHPWFDRDVEH-GSGAYGDPESPERERYVFDD-QsdsDSYRGWLGTRTLPVLDFASSA--VQRDVYAGDDAVLRRWLRPPWSIDGWRLDVIHMLGEGP---GAERNRRHVRAIRRAIREERPDAYVLGEHFFEATAWLQ-GDQEDGAMNYYGFQRPMLAFWAGRDQRGAALPLDAAGLEAWLVDARARIPFALALSQLNLLGSHDVPRFRTRVGGDTAAVAAAMHALFGYLGVPCVYYGDEIGLEGGGDPDCRRPFPWDPERWDHVLRATVQRLARLRRRAPPLARGDVRTLLAE--GDVHAFARVLEGGAVLTVQHRGAA-PLDVELPTWV-T-GiDGPWTDAlSGDVL-PAG-DVlrCTLAP--RSGRTLVS
>UniRef100_A0A653Z5N8 Maltodextrin glucosidase n=1 Tax=Enterobacterales bacterium 8AC TaxID=2653184 RepID=A0A653Z5N8_9GAMM
-YIRRT-LMLNAWHQPVPPFVVKKGQRL--EITLWLQG-E-DLP-EQVFLRTEPDNEEWLLKMKA---QAsEG-MWRYHASLTLNeGEATRrYCFKLLwAD-RQQWFGPQGGALIPPGQlAQFAVDEPNHSPMWVADQVFYQIFPDRFASSGAAHGIKSGSyRHHAAgCEVIRRDWQHPLEE---KHAASTFYGGDLDGISEKLPYLQ-QLGVTALYLNPVFTSPSVHKYDTDDYYQVDPYFGGNEALQRLRVSTHK-----VGMkMVLDGVFNHTGDSHPWFDRYQQA-EQGACHHPDSPYRGWFNFYP-DGEALTWKGHTNLPKLNFAEPQ--VVDAIYRADNSVVRYWMRPPYSIDGWRLDVVHMLGENG---GAEGNLQHLAGIYQVVKQENPEAYVLGEHFGDARRWLH-AGVEDAAMNYVGFALPVRAFLAGQDVAYHPVQIDAATCAEWMDGYRAGLPHNRQLIQFNQLDSHDTARFLTMLENNTRRMQMAAVWLMSWIGVPCLYYGDEIGLDGGNDPFCRKTFPWDESQWDHLLLNLFRRLIALRKQSKALRRGGCQVLYAA--GETLVFVRTYQQEQVLVALQRSGS-GEAVLPYSPL-L-AQGIWLR-LEGEG-ELKVAEqglqLRLGA--ESASIWRL
>UniRef100_A0A6C1PJ79 Aamy domain-containing protein n=1 Tax=Spirochaetaceae bacterium TaxID=1898206 RepID=A0A6C1PJ79_9SPIO
-DRASETEWWrTVHSDAVEPYLivaadperTEPADATGRTLRITLRVSA-KAPVARVFVRAIIDGIDHHVPADRV-TIGSA-FARYRAEVTLT-AAAThYHFLLVtSD-SQTlYYNRRGVHTIYPNEdHDFTVDL-RhRVPQWVRSSVFYQIFPDRFCRADRSLGVRTGEITRGPFASREMAWTdAPLAyP---QGGSLDFFNGDLPGIASKLDYLQ-ELGVNALYLTPIFTAKTNHRYDCIDYFSVDPHLGGDAALAALCEEVHR-----RGMrIMLDVSINHIAVEHRWAQSS-------------ETGDDVIARNP-DGSPVNWAGVPELLKLDYSVEW--LRDRVYRDDDSVVAKYLQPPFSIDGWRFDVASEVGNHG---PLQQGHDVWRDIRTVIRRINPDAYIVGEHWHDSIDYLC-GAEWDSAMNYFASARPLRMWCGERDRFAdIPVreavgGrcPSGFELASLLSQHFDRIPNAARDAQFNLFDSHDVTRLHSHDTFDIDLYAGVVMLLFMLPGTCSIYYGDEIGLQGttDGDHGKRFPMEWNPDRQDVRLRAIYQKMIALKRGEDALQRGSARTIDAG--TEHLVYARFTDDTGFVLLLNRAeRD-RSVDVDLSLIAP-VSCTDE---FDGT-AFdtTLPVisVPLPA--RTSRLLRC
>UniRef100_A0A6L6CKG5 Glycoside hydrolase family 13 protein n=1 Tax=Actinobacteria bacterium TaxID=1883427 RepID=A0A6L6CKG5_9ACTN
-LNSQPRNSLFPHHDGSELYVSNDAPAIGDSVTLKVRVPH-Ay-TFTKAFVRLYHDGEPRSFELK-A-GKEGD-VEtWWSVKVSIEnISTLYrFVFVA-EG-KYEWLNAAGLFDHDVHSnNDFQIVAVPAYPQWIKSSVFYQIFPDRFAKSQD-V--HP-IPDW----ADPREWNELPRG-RSKYTGRELYGGDLKGVEQHLDYVS-DLGVNGIYFTPFFPARSNHRYDASSFDHVDPILGGNKAMFSLVAAANK-----RRIrLLGDLTSNHCGAGHPWL-AK-------AIKDKKSKERGYFYWDKsvKHG-YVGWWDLASLPKLNFNSQA--LRNAMYAGKNSIVKKWLSPKFGMAGWRIDVGNMTGRLG---ADDMHDEVMRGIRQAMDEVKPDAWLVAENGDFVASDLN-GLGWHGAMNYQGFMRPVWNWVNKnSTiGGGfqgLPFsmpKISGRQLVESMTQFSAAIPWRSLVASMVLLDSHDTARMRTVVLGDKAVHLSAMALMLSYPGVPSIFAGDEIGLEGAWGEDGRRTINWEnRSAWDHEFLAQIKLLVEIRRHRDGLIHGGLRWLAVE--DDYIAFLRESKKESILVFISRKQV-K-ATLDLKPY---GYvIK-QT-LYGE--SA-QGSkIVIASKAATQAVWVV
>UniRef100_A0A6P2B2N3 Aamy domain-containing protein n=1 Tax=Anaerolineaceae bacterium TaxID=2024896 RepID=A0A6P2B2N3_9CHLR
-NMPQNLSHQNYLRLRQdAPVshVPPGSQPIGATVTLKLTvSAR-AEP--EVVLTDRRRGYTWRVGLQA--SDqD-D-V--WEAEILLPDQITVitYYFFVDGR-TydERrmmeSQDSEF-GNRPAyGEwttAPYRLAVydPQKMPsEWTRGMVVYQIFPDRFAKSQSDESVIAAmkgVYGHE---PMFKAWGDlPEDP---PL-GRDFFGGDLRGIIEKMDYLA-DLGVECVYLNPIFEASSNHRYEAIDFLKIDRMLGTETDFDELVQAAHQ-----RGIkIVLDAVFNHCSSDSVYF--DVTGKfGDGAAQSRQSPYYRWFNFSKWPKQFDGWMGLGFMPEFVETPEM--VRFFV--GAGGITEHWLN--KGIDGWRADVPFDNTDWF-----------WMRFNERVAAVKPEAWTIAEEWRDASNYLL-GDMFNATMNYR-LAWAVRGFFAmQ-YLN--AS-----EFDDRLFVLRSDTPAPALQSQMNLLDSHDTDRLLTACGGNRQRFKQAFAFLFAYPGAPTIFYGTETGLTGKFPEDSRRCVMWD-D-LDPALGEFFRMIMKLRHENDILRYGDFEAVLID--DdkRLYGMARRLDGRTVYAVFNAGREPESVTLNLAE--G-EGGAWRDLLGGLP-ELtaQDGAltFELPA---HGSAWLT
>UniRef100_A0A7K1ABY2 Glycoside hydrolase family 13 protein n=4 Tax=root TaxID=1 RepID=A0A7K1ABY2_9ACTN
-KVPNLPLALQPHHDGSALYVPNQTPKLGEVVKLRIRIND-AiGRVSEVRVRFSESGEAFPSEKaKVW-KRNGR-WTWYETTITIHnPKMNYrFLIRLASG-QALWYNTQGLAVLNQPDvLDFRLNTFSSAPAWGKKSIMYQIFPDRFARSAK-ADQHK-LPKW----AIAKSWGDEVIG-QGPGTSEQFFGGDLWGVIEHLDHLQ-ALGVNLLYLTPIFPARSNHRYDATSFHKVDPLLGGDKAFAALIKEAHK-----RGIkVMGDLTSNHSGVGHEWF-KA-------AYKKPKAAESDFYYFSDKNTKYESWFGVASLPKFNWNSKE--LRKRFIQGPKSVVARWLRKPFHMDGWRIDVANMTGRTR---DEDMYLEVAQVIRKTMVRENPDTLMLGEYTGDAAYEVQ-GDGWQGAMTYSNFTKPVWRWFFNknAKgDPGfiagDGNlQADGVDLVTSYNQFIAGFPWHVRLHNMNPLDTHDIPRFKSFAI-PGA-QPVAAAMQFTFPGIPVIWSGDEFGLDGINGEQSRTPMPWNnERKHDQAMLPVYQQLTRIRKANSALNEGSMRFIYAS--AEAIVYAREDSKQTVLVCVTRGTD-DAILIPKDAV-P-NLsQA-TN-IHGGG-EIvaEGTMLKLPGSALTANIWSL
>UniRef100_A0A7T9IX97 Glycoside hydrolase family 13 protein n=1 Tax=Actinobacteria bacterium TaxID=1883427 RepID=A0A7T9IX97_9ACTN
---MATKLLDEPHHDGSSRYVGTRSPALGERVPVRLVVPA-ASEAEQVLVRTVVDGEPVWVRAERVQGwSAgvgQvpGRqAEqWWQAEVTMAhPVMRYrFLLVGGHA-VYRFVNAAGVWDRDVPDrEDFVLSTASPPPQWLAGTVAYQVFPDRFARRrED-APGEPSaapVPSW----ATATAWDEPVQI-EEQRAVHQLYRGDLDGVREHLDHLA-DLGVNLLYLTPFFPALSSHRYNATTFDHVDPLLGGDEALARLVAEAHE-----RGIkVIGDLTTNHSGSHHAWF-EA-------AVADASSAEAGFYFFDE-HpQRYVAWQGVASLPKFDLTSTE--LRERLVRGSRSVVHRWLDEPVGLDGWRIDVANMTGRHG---TVDVNAEIAGEIRATMRAVRPDAWLLAEHCHDASADLG-GEGWHGTMAYQWFTRPVWSWLQGaRGIP-mfhEPRplpHITGRTMVDTMRSLAAAVPWPARVASMTLLDSHDTARFRTVAG-SRERQIVGVALLATMPGVPMVFAGDEVGVEGCCMNAARQPFPWDENRWDRRLHDAYRRLLHLRAGSPALQDGGLRWVAAT--DDAVTFVREHLDERVLVHAARSAH-EPVVLDAGAL-GVGTsPV-DA-LFGDH-QLvvgDDGCVTLPADGPAAHVWRL
>UniRef100_A0A7V6BZM1 Maltodextrin glucosidase n=1 Tax=Trueperaceae bacterium TaxID=2026798 RepID=A0A7V6BZM1_9DEIN
-ANLDRIYAFHVASSEYFEIVGNECS----LRLKILTR-L-EPS--QVFIRTEPDNEEQLIPMERY-SKNDD-WSFWQAKIAILp-KETNlYAFKFIvDG-FQYWLDATGeVKNYPPERdIHFRFYPAYQPASWVFSQVFYQIFPDRFYDGEPSNNVKT-NeYLYEGKPVVAKKWAELPDK---NQGFREFYGGDLAGIRQKLDYLQ-ELGVNSLYLNPIFVSASSHKYDTIDYFNIDPHFGTNEDFAALCKDLHA-----ADMhIILDAVVNHTSERHYWFDRYGEYSEAGAYQTKDSKYREFYNFET-DdpESYLGWAGVKTLPVLDYSSSK--LQDMVYKEPDSILRQWLKPPYKIDGWRFDVIHMLGEGR---GAKNNARYVREFRKAVREENPEAFILGEHFFEASKWLQ-GDQEDGAMNYFGFSFPVWAFFAATDHRNQAIKIDASDFSFLLARARARIPFINQLAQINLLGSHDTARFLTLLKKDIDLMKAAVTMLFTYIGVPSIYYGDEVGLEGEADPDCRRTFPWDRDNWNMDLFSHYQKLISLRKNSKALQKGGFIELYAD--GDIFGYARAYANETIITIVNRGKP-QEINLPVWQL-G-LsQTSAKSFfSQREF-AIKSEFisLKLNQ--GSELLIF-
>UniRef100_A0A7W4A453 Maltodextrin glucosidase n=1 Tax=Psychromonas sp. SR45-3 TaxID=2760930 RepID=A0A7W4A453_9GAMM
-FLFHGQTKPFLFHGQTKQWITQQGESL--IIRFLCHD-P-AHLITAHFVRCEPDNEGRLVTANLI-PFDaksgyfpAT-CKLYQAVIPIStHIDNTyYVIKCLtEK-SQLWLSAAGQFNRIPGReTHFKYNTQHQPPTWIQEQVFYQIFPDRFCQGDPSISVQT-DeYLYQGgeHTIIAKKWGEPVAVAgHESTGASEFYGGDLKGIQNKLDYLQ-ALGISALYLNPIFTAPSNHKYDTTDYLNIDPHFGSNAGFAELTSYIHQ-----RGMkIMLDAVFNHTSCEHPWFGRYQHF-KDSAYQHSTSPYRDFYTFLG-EgtneqDYYFAWKSIENLPKLNFLNKN--VQNYFYKAESSVLKYWLKPPYNIDGWRFDVIHMLGEGT---NAYNNAHYVKAFRESAKAVNSDAYIVGEHFYEATQWLQ-GDQEDGAMNYYGFAHPVRAFFAGLDIAYHSIEIDAQTFDNWLTESRAKIPWLNQLAQLNQLDSHDTSRFINQLGGDLNRLKAASMMLFSYPGTPCLYYGTEVALQGGNDPDNRRCFPWLTLDKNSDVFIFYQRLINLRKNREELQQGSYHTLYAQ--ERSFVFARCEQGKTSIYAINLEpQP-VSFTFERLAL-M-TsATHFSGFdNHSQE-WQLEAQqqlsFTLPA--ECALLLAS
>UniRef100_A0A7W4H009 Glycoside hydrolase family 13 protein n=1 Tax=Tessaracoccus sp. MC1679 TaxID=2760313 RepID=A0A7W4H009_9ACTN
-RVVAVTLLGQPHHDPSELYVADPHPHRGDTVELRVRVPA-G-QVAAVHLRHMHDGEAAFVAAA-P-TDGPG-PDeWWAARVLVDnLTLQYrWFLVMADG-GTAWLNGSGVHRRDVTDaADFRLIT-TAAPAWVADAVVYQVFPDRFARSAR-ADERP-TPEW----AHGARWDEPLRT-YDQQQHRQIYGGDLDGIIERLDHIA-SLGATVLYLTPAFPADTNHRYNASTFDRIDDLLGGDDAMRRLIDACHA-----RGIrVMGDFTANHTGATHEWF-LA-------AQNDGNAPERDFYYWTDEYpG-YACWLGFKSLPKLNHASPG--LTERL-YGEDGVIRRWLR--FGLDGWRIDVANMTGRLG---GIDLNREVAARTRAAVD-AEGDRWLVAEHFYDLHHDVD-GSTWHGAMNYAAFSRPVWGWLERpSTNAEdahfsVTRllpSIDGPAMIETMAEFMAQVPWAVTTASFNIVGSHDTGRIRWRVG-DEGRAIAALGLAHTLPGVPMVYYGDEIGLVGETGEYGRRPFPWQaEETWATGTLQAVRELGALRRDSHALRHGGLRWIGAT--EDAVAFVRESRQGSALVVAAReATG-Q-KTVPTALL-P-GIES-GR-LaLGSG--IrvEGNQVVMEAERGGIAVWVW
>UniRef100_A0A7X8LCI5 Glycoside hydrolase family 13 protein n=1 Tax=Epulopiscium sp. TaxID=2384 RepID=A0A7X8LCI5_9FIRM
----MKPVWLdTIHSDNTPLFMWPIAPKIGDTVRIKVRMRQ-NAEVKRVYLKRKYNGEEIVLESQDF-FTKGD-LVYYTFDFQVN-EPMIlYHFIILtED-NMYFYNQVGVFDHYTVDtFDFKIIA-NyEGPAWVKQSIFYQIFPDRFYNGNPDNDVQDGQMLYDGHVSQKKNWDdPVGThE---ETGNLNFYGGDLEGITQKIKYLK-ELGVDALYLTPIFEAPSVHKYDCTDYEQVDPCFGGNQALKELTSKLHK-----NGMkIVLDISINHTGINHKWVQEH----------------PEYYGKKA-NGELEFWAGVKTLPVLSYENDS--LHQVMYQNQDSILQKYFNPPFNIDGWRFDVGHNVGRLH---QYQGYQQLWRNIRKTLKEQNKEAYLLAEHWGDAGEYLQ-GDMWDATMNYFGFYRPVNKYFGVKDIFYsWRIpypssShNNSTRLEKEITQYYGKIPGQLQDYLLNALSSHDVIRFIDW--VEEDTLIAAIIFQFISKGTPCIYYGEENGQKGepGFTDGNRVPMEWEKKKYNQRIRNTYEKMIRLRKTNPVLQEGSFRFLDCG--GP-LVYLRFNDEAAFLYIHSNElNQ--KVELDLNILPN-IDQDQMeV-IFGQDILYslEKNQlsFECRC--KQAILFKM
>UniRef100_A0A7X8W324 Glycoside hydrolase family 13 protein n=1 Tax=Spirochaetales bacterium TaxID=2026792 RepID=A0A7X8W324_9SPIR
-------MRNfEIEFCVSDTYVNPLYPAPLEETELRVLAEG-LFSSIEVRIED-SMGLWSNYPMTQK-GKFYS-ALVQTLIKGEY----QhFYFVIHsEN-EVWYYSQKGVSTCYPNKkDSFCLIT-GlTVPLWVASSTCYQIFPDRFCNGDTSNDVKNGEYAFDGGVVNTHSFDeIPEEfE---KSRCLDFFNGDLKGIESKIDYLK-ELGITCLYLNPINASLTVHRYDSVNFFQVDKKLGGDEALISLIKKCHE-----NGIrVVVDISINHTGSNHPWFLRA--------KEDPNSEASLFYYKKG-E-DYRYWANVKTLPQLNYNCEK--LRSIIYRDEDSAMQKYLASPFNQDGWRLDVAPELGRTE---KETLTKEVWREVHDSLKGVKEDLYLVGEDWNDAADYLQ-GDMWDGTMNYFGSGRILRRWMGEEDRFLvdgWGHapkstRpFTGDEMVDSFYNSQVSIPGQMNYFQMNLIDSHDTPRLQNDSAIyNEEIYKGVMLSLYMLPGLPNIYYGNEINLKGrmGSVEGSRYPMCWDESKWDVKLLEYFKKLGQLRKSySKELSFGALKLFAFN--DTAFGIYRYSEEKGVLAIVNRSsKF-NNIELDSFLFSG-L---ESF-VIDGS-VNvnESDCcdLTLPP--FESVILLF
>UniRef100_A0A7X8XKS2 Maltodextrin glucosidase n=1 Tax=Burkholderiales bacterium TaxID=1891238 RepID=A0A7X8XKS2_9BURK
-------MLDSLFHACVPPYLQgrvAPSQTV--TLRLRADR-E-L-DLLGVFLRTAPEGEQLMTPARRA-GQEGC-CQWWEVAVELTvPRLAYrFMVQT-DQ-GTWWLSAAGLTRHTPTDaTDFQLLAANPGPDWVPEAVFYQIFPDRFADGDPASNVRDGEyLLDGR-PVLARRWEDPPTP---GAGAREFYGGDLPGIVDHLDHLQ-DLGVDGLYLTPIFTAPSNHKYDVADYEKVDPHLGGDQALIDLRRALDE-----RGMrLVLDVVPNHCGVEHPWFRKAQA----D----PDSPEAGFFTFHS-HpHDYACWLGHRSLPRLNYRNPL--LLETMVSGQASVLRRWLRAPYNLDGWRLDAVNMVARQG---GIQAAHQVGRAIRRAIKTENPQAWVLGEHFFDGTAHLQ-GDELDGVMNYRGFMIPLWQWLVgsDLEGFkgkpwGDRSFLPTASLAAQWLAFRAAIPESVSLQHLNLLGSHDTPRILHLAGGDRRVVQVAAVLLFTWPGTPCIFYGDEVGLGGGGDPEGRFPMSWDQSRWDLQNLGFFRSLCRLRRGNQTLSRGALQILLAE--EGTLAYLRESPGQRIVVVACREgASGQVraISVRHGGI-P-DGTLFRSAlGGGTR-RVQEGCLEGVPVAPGAEIWIE
>UniRef100_A0A7Y2IHZ6 Glycoside hydrolase family 13 protein n=1 Tax=Acidimicrobiales bacterium TaxID=2201156 RepID=A0A7Y2IHZ6_9ACTN
--MERATHLGHAHHDPSGRWINNPTPDVGEVVRVEVEAP----RAQAVSLRFVRDGEAFWHDAE---KTSDG--S-WFFNLPCTqAVVGYrFLVQDDAG--DRWLTAAGEINWDPPDmWDFKLLVGRKTPPWVPSTVWYQIFPDRFATSGR-H--R--IeNDW----AQWCNWDAPISSAy----AMTQMYGGDLDGIVEHLDHIS-DLGISGIYLTPVFPARSNHRYDAASFDHVDPILGGDAALARLSAAAAE-----REIrVMTDLTLNHTGDQHEWF-TA-------AQADANSVEAGWYHFvNHPDQ-YESWLNVPSLPKLNHRSNS--LRRRLYDGPDSVLAHYLQPPFNMSGWRIDVANMTGRLG---MLDLNHEVARIARRTMEEIDPELWLVGEHFHDAIPDTP-GNGWHGVMNYGGVSRPIVSWLGKsEQLVSmtPGPgiaARNGVQVAKTMDAVRGGLPWQVTVGSMSLLASHDTARWRSLAR-TDELSFVGVGMLMMLPGAPTFFYGDEVGLEGTDNETSRAPMPWNSGKWDTRFTDWYRSIIAVRNSHAALSAGGFRWIDVR--LDALTFLRETQDERVLIRAARAST-PPVALDTD-L-L-GArRL-TG-ILNAQN-LtenSSGVISLPGDGPALSAWKV
>UniRef100_A0A7Y5V244 Maltodextrin glucosidase n=1 Tax=Anaerolineae bacterium TaxID=2052143 RepID=A0A7Y5V244_9CHLR
-MPQLPDWLFGVHHDGSECYVSnplpAFGEQV--TIRLRTPL-N-A-PLRRVWLRYTPDGEGRYNEMKPV-RTTRA-ATWWETPLSITmPANPYhFKLLT-DD-AAYYVNSLGAQASDPLSlFDFTLLADYQAPLWVQNSVFYHIFMDRFYNGDPDNDVPPGAwSMDGF-TTQRRAWDqpPLPWS---EGGNLDFYGGDLPGIIQKLDYLR-DLGVNTIALTPIFTARTNHRYDTIDFDHVDPFVGGDSALAALREALDR-----HNMhIALDVVVNHLGASHPWFTAAQR----D----PKAPTADYFTFYE-HpHRYATWLGINSLVKLNFNSEG--LRDALYRAPESILRRWLRPPYRIDSWRMDVFHMMARQG---RTRLEHTIGRGIRAAVKADNPQLYLYGEHSFDGTPHLQ-GDEVDATMNYEGFSVPLRRWLTgFMGPEwqtaeNDPERMPAEAVVEQWRSHLAAIPWVIARQQYHMLSSHDMMRFLRAVSEDKALLRLAAALMMTYPGVPAVYYGDEIGMTGGSDPDNRRPFEWDQSRWDHDLRSYFQALIRLRRTAPALVHGGIQFLYAE--SGLIVFQRQSLEQQVIVIGWRGpGRLEGraISIHHAGL-A-DGDRLRDLiTGESF-TIADGALILHDRMPGAALLLE
>UniRef100_A0A7Y9S0D3 Alpha-glucosidase n=1 Tax=Nocardioides daedukensis TaxID=634462 RepID=A0A7Y9S0D3_9ACTN
-----MDLLDQPHHDGSTTYVGNPTPAPGDLVTVRARTGA-HDPVVKAWVRTTTDAEPIFLECT-R-TEGSdtgD-GAtWWQTQVPMHnPTMNYrFLLLGEDG-SQRWLTGAGTFEHDVPDaFDFTLTWHEPAPEWSRAGVVYQIFPDRFARSTQ-TEERE-TPGW----ATPAAWDdeVVFEG-SDPRTPLQFFGGDLDGITEHLDHIE-RVGADIVYTTPVFPGESNHRYNASTFEGVDPLLGGDEAYARLAHAVHE-----RGWhILGDLTTNHTGDTHEWF-QR-------SAADPDDPHRDWYFFNP-DGSYATWMGHHTLPKLNHANEG--LRAAFTDGPDSVVGRWLQQPFSLDGWRIDVANMTGRLG---AQDINHEVARRVRRTVADLNPEGLVLGEHNHDATGDVP-GDGWHGIMNYSGFSWPVWEWLRAdDSAARsfgTPVpiaQRTGPQVVASMRQWLGSYGWRTFCSSWNILGSHDSARIRTIAG-SAERHRVAAALQFTLPGVPMIFAGDEIGLEGVLGEDSRRPMPWSeAADWDTVTLDFYGALAALRREHPALRDGSLRWAHVS--DDALAFVREHPSGDVLVAVRRGAG-PAYRl-GVD-V-REVLLA-D----GHP-TPs-PGPLQVPAgDGPGVLVLSL
>UniRef100_A0A7Z8YVU8 Neopullulanase 1 n=2 Tax=Arthrobacter agilis TaxID=37921 RepID=A0A7Z8YVU8_9MICC
----MLEPFLAPHHDGSALY-VPqQSPQVGEELTIRLRVPL-RwGRPRRVFVRSLRDGEGHYDEAR-E-LAgsdDGA-WSWWEARVTAVnRMLRYrFLLELSRapRTsdgpDLRWLNAVGPSRTDTADrDDFRIDCRPAPEPWAQDAVIYQVFPDRFARSSG-G--PAPseapagLPEW----AVGCSWDEPVRP-HGDLTPRQVYGGTLDGVRERLDHLA-ELGASVLYLTPFFPARSNHRYDATTFDVVDPLLGGDEALVRLVEAAHA-----RGIaVIGDLTINHTGDGHDWF-RT-------ALADPTSTENGFYYFSEDGTEYASWLGVPSLPKLDWSSPD--LRRRFVEGPDSVVAHWLLPPFDLDGWRIDVANMTGRHG---HDDHNREVAALIRSTMDAVRPGSMLLAESTGDATEDLS-GHAWDGGMTYSNLTRPLWQWLSRgTS-TTginffgTPVqgvpRIDGRDLVATHTALSSGFSWRVRSQNMTALNTHDTARASSVML-DGG-PAVGLALAFCLPGLPTLFAGDEFGLPGINGEDARTPLPWDtARGSSRGARELVRSLAALRAGTPALRHGSVRWLVAT--ADVVVLVREHAEESILLLAARADY-RDVRVAPDLV-P-GSwaDARPI-TLELP-GGsvveTAGGPVFSGSGPGVQVWRL
>UniRef100_A9UX05 Predicted protein n=1 Tax=Monosiga brevicollis TaxID=81824 RepID=A9UX05_MONBE
------------------------------------------------------------MELEST-SNR---LNYWVATVPCNrDRAQThYAFKILlPD-RQIWLDARGMWPRIPGReTHFCY-CSSTPPTWIYSQIFYQIFPDRFCNGKDSLSVRE-GeYTYLGAAVSRREWGaLPRSD--DEHRCSEFFGGDLVGVRQKLDYIQ-DLGITALYLNPIFTSPSNHKYDTVDYLSIDKHLGGEEALLALRAETKE-----RGMkLVLDAVLNHTSSHHPFMDRYGEHGTEGAYGNPASLYREFYFFQG-D-DYVSWLGYHSLPKLNLANAK--VQEYFWLGDQAVVKKYLQKPYDIDGWRFDVIHMLGEGD---TARNNKLYVQQLRTAVKHARADAWFLGEHFYEATAWLQ-GsvalvgimsrcvcvcvcvcvcvcvcvcvcvcvcvDLEDGAMNYYGFAHPVRAFLAQQDLIFEPVHVTGKEMAAWLREARGKIPWANVLSQLNLLDSHDTPRFLWLLKGNKALMRLGVGLLMTYPGVPCIYYGDEVGLEGGPDPDCRRCFPWHDEGSWDqDLLGYYRTMTGLRRAWPVLQTGAMLDLDAG--RDTYAFARFLKGeHVVIVALNRNphQT-AQItalVwhlgLPEEGS-L-QqvdlspSAPSRAPgreaaaDgvRHTG-EIsyRDGTlkLSVPP--ASLLVFEY
>UniRef100_C0W0P9 Alpha amylase, catalytic domain protein n=2 Tax=Gleimia TaxID=2692113 RepID=C0W0P9_9ACTO
------------------MYA-DTSASAeTNTIKVQLRAiNP-R-PVQTVAVRILDDAEPKHIEARPI-TKPNtVAGEyWWEAEIPVVgLTQHYrWHI-GFTDKTTLWLNALGEFKRTAPDhADFKIQVGGTVPQWYSQARIYQIFIDRFARRQT-LSTQN-LPQW----STGWI-SdNISEF-AEGPGQRNLYGGDLWGIIDKLDYIQ-GLGFDTLYLTPFFEARTNHRYDARTFWRVDPFLGGDEALIALIEACHA-----RGMkFIGDLTTNHTGLSHEWF-EK-------ASTDPTSIERDFYYWDE-NGDYACWLGVKNLPKLNYNSAE--LRRRM-FGESGVVRRYLEPPFNMDGWRIDVANMTGRYQ---HDNLYPEVSLLTRQAVEAAdpAGQKVLIAEHCHDFGPDIK-GNTWQGAMNYAGFTRPFWDWLCPeTVVPRflgTLAdlhSLPGSEVVDTIDAFGAETTWQVRQASYNLVSSHDTPRIFDTLV-GPYGAFVGLAAAYTLPGVPMVLYGEELLLPSVNGDNCRVPMPWDeAFAGATDLADWLRSLAALRFL-PAVTEGGLRWVYVS--DDVIVFARETASQRLLVGLCRDMT-AGVSVNDELL-S-FGNP-TQ-VlAGQV-TVVAGElQlEFAN-GVAIAQWEL
>UniRef100_E0S0W8 Alpha-amylase Amy13F n=1 Tax=Butyrivibrio proteoclasticus (strain ATCC 51982 / DSM 14932 / B316) TaxID=515622 RepID=E0S0W8_BUTPB
------MNWLdSIYSDGTRGFVSNMTPEIGEKVRISMRVME-DSQIQKVFVRRISNGAEQYIEMEKD-KSFAG-LQYYSAETVMN-EPRLsYYFVIAcKD-VIYFYTQAGVTTYVPSEeNNFVILC-GkTrmndcedssghsaynkyyvQPEWVKGAVYYQIFPTSFKDHS------------------------------------------LYGVIDKIPYLK-ELGVTAVYLNPIFTAPSEHKYDCADYFHVDESLGGDEALEALSKALHD-----NGMrLILDISINHTGLEYSWAKNR----------------KDFYVKEP-DGSLKGWAGFKGLPVLDYRNDE--VREIIYRGKDSVIRKWLRPPYNADGWRFDVADVWGRND---DVQLADELWQELCQAIREEKEDAMIIGEHWGDCTEYLK-GDLWNAPMNYFGFGRIARQFAGLPDLFImrNEAlnsipYkLTAQDVVLRTSEYYTKLPQVIADCNMNLFDSHDVSRAHNNPEIDDDKWRSMVMMQYLWTGIPCIYYGDELDIDGytEHDSGFRFKMPWDEEDRRKKgqRFITYQKLNWLRSNEPAFAEGGRKVLFAE--GRVLSVARFMDDNIYIGVISMEdEE-RTVQIPVGYVGA-CEPDNSelvD-ELGNKFEGrtcADGMyeITIPP--RGSYLIKM
>UniRef100_E1MCH2 Alpha amylase, catalytic domain protein n=1 Tax=Mobiluncus mulieris FB024-16 TaxID=866770 RepID=E1MCH2_9ACTO
------MRHQIFHHDASVFYV-HKTPTAqGWDLKIRLRCsPE-A-PIERAAIRTLVDGEPSFAWGERL-DAQTvGPSGqWWEVLVSTQvKTFAYrWLV-GLRGDEWLWLNGEGVWEHTVPDhADFRVQLDGLAPHEHLCSSVYQIFPDRFARSAQ-TEVRG-LPEW----STGWL-NpDPAQW-NDDAAQTKLFGGDLWGIIDHLDYIQ-DLGFDTVYTTPFFEARSSHRYDAHSFEHVDADLGGDEALIALVDACHQ-----RGMrFLGDLTTNHTGVTHEWF-RK-------AMADPDSAERGFYFFDE-TGDYAKWLGVETLPKLNYNSAE--LRHRM-FGSSGVVQKYLKPPFNMDGWRIDVANMTGRFG---QSDLYESVASELRAAVDAAGEDKVLVAEHAHDFTLDIR-GETFHGAMNYSGFTRPVWEWVTAmdERTPIfmgSPVpvrPQTGENFVDTTEDFSAQMAWNVRAASFNLVTSHDTARLMDIAG-DSQRARVALALCYTLPGVPMILYGEEYGLASVGDFNCRVPIPWEdVEHQAIDNRELLRVLGGLRKSGSALPSGSLRWVQVS--EDVVVFMREHQEQTVLVCLSRCGD-NPVAIDDEFF-P-GRAP-DT-VpLGAL-SLDNGKpVaSLDQ-GIAVAVWNG
>UniRef100_H7EIK3 Alpha amylase catalytic region n=1 Tax=Treponema saccharophilum DSM 2985 TaxID=907348 RepID=H7EIK3_9SPIO
-NQRITKSWLkSVQSDATAQFVSNPLPKRGETVTFSIRMMK-NRDIRHVFLRSKEFGVEALHEMRET-VREGP-LVYYSAEIPVR-DAKFrYQFYLQaES-GIYYYTQFRITDYIPDDsADFALLS-DyDSPEWVRDTVFYQIFPDRFRNGNDKIGVREGEYSYQGFEARPaAKWDeDAKKyE---EGRNLDFHNGDLYGIIEKLDYLE-ELGINGIYLNPIFVSPSTHKYDALDYFHIDPHLGGDEALAELTAEMHR-----RGMrLLLDISINHTSSSARWFNKGAEFFpeSEGAFNNPASPERKFYFFGE-ENSYSAWFGVETMPQLNYTSAE--LRNIIYRDGNSALKKWLKSPYRIDGWRFDVADCLARND---KADVHEEVIREIRKELKGESRETYLVAEEWGDCTADLQ-GDAWDATMNYAACARVVRNFCGAGDLLHerNEIlraagKkMTALQLKERICQFYARIPGALQQVQFNMIDSHDVIRLHNIPSVGTESVMSAAVLQFTLPGSPSIYYGDEILLSGsdESVEECRYPFDWNWEkkEKSVKFREFYKKLVALRRTEEPLRSGSFAFVSAD--DYVIALARFTRKEVVFTVVSSDtEK-RTIKIPLAHFNA-LPRPVKeD-LLGNEVRSilHGKTlaLQVPP--HASYMIKL
>UniRef100_H9UI49 Glycosidase n=1 Tax=Spirochaeta africana (strain ATCC 700263 / DSM 8902 / Z-7692) TaxID=889378 RepID=H9UI49_SPIAZ
-NTISRVEWAqSIWSDVNPDYVSNPFPAHDEKITISLRCLP-NPELVRMSFKLLLDGRERMYDMQPT-GDEHG-FSYFSIEVEMN-QPRLeYSFVAEfKD-QFFFFTRAGVTEYHQDDdYNFVILP-DaRVPAWVASSVFYQIFPDRFEIGNPDNAVKEAEYVFDGHATIQADWNdPPREyA---DGHCLDFYGGDLPGIEQRLDYLQ-ELGVNAIYLNPIFRGKTTHRYDCIDYFHVDEHLGGDEALASLTAAAQA-----RGIrVIVDVSINHTGIEHEWVKTA--------LADPDSREHRYYYWNE-DGSLVGWEGVDTLPQLNHGSPE--LQEVLYTGAESLVRHFLRPPFRIDGWRFDVGNHTGNRG---KDHLTHQVWQQCRAAIKDENPQAYIIGEHWEDAERYLR-GDQWDTAMNYFASGRPLRRFIGGMDRFMspDEDphrriKpIGGDLVWQQMQQHFGRIPNQLTWVQFNLIDSHDIWRVHNNDTIfDMDTYRGIVAAMFMLPGTMNIYYGDEIGIPGsvETVEGCRYPMRWDQQDWNREFYRLYQGMSTLKRSEPALQFGSLRCLYAD--EETLVLVRFTRDRAAISVLNRStEP-RPLQIPVTEIGL-TsvaGLQTVD-IGGPELAPprlSDGVlqLRLEG--AQQAVLAG
>UniRef100_H9ZPP8 Glycosidase n=1 Tax=Thermus thermophilus JL-18 TaxID=798128 RepID=H9ZPP8_THETH
----------MNHHDLE--HVDPPFPELGEEVELFLET-E--AR--EGVLLYERDGELQKKPMAPW--ER-G----LKARVPVHaSPFRYcFRLPQ------GYLGSHGLEKTLPRYdRFFHLLAKPLPPEWALGTVFYQIFPDRFRQGRPELAPKEGAWLYGGRPIRKKAWHEPPG----EDGAREFYGGDLFGVLEALPYLE-ALGVEALYLTPIFQSPSSHRYDTEDYHRVDPHLGGEEALRALYEALEA-----RGMkLILDGVFNHVGATHPWF-QK-------ALKDPSSPEREMFTFYP-DGSYASFWGVKHMPKLDYASAL--TQERFVFGKEAPIRYWMRL---AHGWRLDVAHSIGEGG---TNRKNARWLRALARAAKEEREDALVFGELSYDTVPTLR-AHTLDGAMHYAGFAHPVMEWLSGRDLYGNPVALEAEEAWRALFDHYAALPLQLRHTMYTLLSSHDIPRALWRLRGDKERFKTAYALLFAFPGSPAVYYGDEVGLSqpnpYevwRGDPYCRAPFPWDEALWDKDLLAFLRRLILLKKTHPALRLGGLLPLKAP--RGSWPSGGATGGgR-----SGPsSPR-KRRVFP-FP----G-G--WTFFREG--RW-RG--RWRR---GTCSLSP
>UniRef100_I0R325 Aamy domain-containing protein n=1 Tax=Candidatus Aquiluna sp. IMCC13023 TaxID=1081644 RepID=I0R325_9MICO
----MPDLDLQPHHDGSALYVANQRPKLGDKIKIRIRIHN-SiGKLKQVLIRQSESGQSTFSPAlKPL-IHRHG-WDWYEGLLVIPnQEVSYrFFLETTGG-ESFWLNATGLHELDQPDrDDFRINVHNKVPKWATGGVLYQVMPDRFSRSTK-ADERE-MPAW----AEPKTWNSAVKT-RGSGVNEQFFGGDLKGIEDRLSHLK-KVGVTILQLTPFFPAGSSHRLDATSFDQVDPVLGGNGALASLVSKAHE-----AGIkVVGDLNLNHSGETHEWF-AS-------AFKKPTALESELYYFSEGNLSYDSSRANETQPKFNWGSEE--IRKRLVEGKASIIAKGLSTPFQLDGWRLAAAGAIGKNR---MDDYNHEVLNLVRDTMDNSNPDSLLIGDFGSDSVVQVQ-GDNFSSILSYSNFTKPTWSWLWNtkQNKEEakmgLGRkSISGDQFRQAHNCQSGTTPWHLRMHALNALDTYETGRFKTFAI-SGS-QRVAAGLQFTFPGIPHVYAGDELGLDAETGEGSRTPMPWNgERETDPHMIETYAKLSQVRKHHRALAEGSMRWLYSS--DEAIAFVRESKTESVLVIASRGRD-RKLQFSRDAI-S-GAeGA-TN-LFGNG-LLrvVGGKIRYDAAELDLQIWRL
>UniRef100_J7L8S6 Alpha amylase, catalytic domain protein n=1 Tax=Nocardiopsis alba (strain ATCC BAA-2165 / BE74) TaxID=1205910 RepID=J7L8S6_NOCAA
-----MRFRHDPHHDGSPDHVT--F-H-EHHARLRVRVP--GGA-DGVYLRVVEDGEARLVETE-V-EAERD-GVvVYGVDLPLLpVVTPYrFAIIRDRR--YTWLNQEGPHDYEVTDdGDFRILEAPNPPSWVTGTSVYQVFPDRFARDDD-GvEPPtE-HPEW----ALPRSWDDEPAG-FGPLAPREYFGGTLEGVRRRLEHLV-ELGVEVLYMTPFFPAGSTHRYDASSFDEVDPWLGGDAALSRLIERARE-----LGLrVMGDLTTNHTGDRHEWF-LA-------ARADADSPEAGFYHFvDHPDD-YVSWLGVRSLPKLDHTDPG--LRERMYEADDSVLLARLvGED-ALDGWRIDVANMTGRLG---ALDINHEVSGRIAERVREVAPQAWLLGEHFYDAGPDTR-HDGWHGVMNYAGFTRPVWAWLNTgpEGVRyAathtsAPLpSQGAVETVRALRATNAGMPWRVRTHSVNALSTHDSARFRTAVG-DPLLQILGVAAQATLPGVPFVFAGDEIGLTGRDGENSRTPMPWHrPETWDREVFEAHRRLLALRRELPALREGGLRWLDAG--EHHMTFLRTLGEQVVLAHLTDGAH-GPTSATATDL-G-LREA-TV-MESVG-EVevSfDDGVELSARGPGLVIAVG
>UniRef100_R7I556 Alpha amylase catalytic region n=1 Tax=Clostridium sp. CAG:411 TaxID=1262802 RepID=R7I556_9CLOT
------MDWKdSVYADGSARFVSNPLPTLGEEITIQIRIFD-TAPISEIILCYKKDGLEFLETMKQC-KSADG-FSYYSGKIEIT-QRSTtYHFYIVsGE-KVYYYNQKGLTDYFPDEiYDFKILA-DyNQPSWIKGKVFYQIFPDRFYCGNENNVVSDGEYEFSGHKVQRmKDWKeEPKEfE---QAFCLDFYGGDLKGIEDKIPYLK-ELHVNGIYLNPIFSAATVHRYDCVDYFHVDRHLGGDADFESLCQHLHG-----DEMrVVLDISINHTGSAHKWFNRDCSFWdkEVGAYYNKTAPEREFYYFEE-GNSYGAYYGIPSLPKLNYHSAK--LRDILYVAPNSVLKKWLQKPYDIDGWRFDVAGTTGQYK---MDHYDHEIWKEIRNAIKEEKADAYILAEDWNDGYEYLK-GDEWDAIMNFYGCGRPIREYVGQLDFRQsrKPElrklkSnTSAAALRERIMNAYAKLPFVISENQFNMIDCHDIARLHNDTTISFEQYKIAVYLLYMLPGCVCMYYGDEVGLGGriTSTEGCRYPMNWDVELQKNPYYQLYQTMNQWKNSCSALQDGGFKILSAE--GNVFACARFNEEQVVLAVTSMEqELIKEMEINLNIFGQ-NlKFPEQD-VMGEKLVYegKNEKviLQIPP--KKGYFIVL
>UniRef100_R9PU36 Maltodextrin glucosidase n=1 Tax=Agarivorans albus MKT 106 TaxID=1331007 RepID=R9PU36_AGAAL
-NKKGKYMTDFRFHPQSQVIQQq--DS----YLITLYTA-I-NHNYHKVFVRVEPDHEEWLMEMTKP-SIEGN-WLKWQINIPVSpHSPLTlYCFKFLsKD-NQCYLHAAGESSRLPQKhFHFRINSQAKPPEWAKQQVFYQIFPERFANGNPSLTPNK-DnYSYQEdgRKIVQKQWGEPVAKSHSGTGATEFYGGDLIGIEQKLDYLQ-ELGITALYLNPIFCSPSNHKYDCTNYFKVEPHFGGDEALISLSENMKS-----RGMkLMLDAVVNHTSNQHHWMDYYQQH-QGGAYHNQDSLFKDWYHFD--EsGNYWSWKGVETLPKLNFANVE--VQQAIYEGEQSVLKHWLKPPFSIDAWRFDVIHMLGEHN---SAQNNAHYVAKFRESIKQTNSEAYMIGEHFAEATQWLQ-GDQEDAAMNYYGFNQPIVAFLAGVDVPrYVPLKLNAADLATWLAEARGSIPFANQLAQYNLLDSHDTPRFSHLVNESEELTKIAATMLLTYIGVPSIYYGDEVGLTGANDPDCRRCFPWDEKQWKHALLKHYRQLISLRKQRSELQQGDLISLLES--DDVWVFMRWLPEQHSIVVINRGES-QELDLNLTHL-Q-NQVPYKVFdS-SEE-LVADKDgklaLSLAA--QSSMVLIS
>UniRef100_UPI0003FB3335 glycoside hydrolase family 13 protein n=1 Tax=Helcococcus sueciensis TaxID=241555 RepID=UPI0003FB3335
-----MKRIInSFYHDSTKYFVSNPFPKIGDEIDVKCRFLK-NDKIKDVFIRYRKFGEEVIQQMEFD-YEKNG-LSYYTTKVKMR-EDIFsYIFILTtID-EVYYFNKRGAFNYRLDNsNNFKILV-NyNAPSWMSKTVFYQIIPDRFRNGDDSITIKSEDYIYQGKRPITMSWNeKPYEwP---ITKNLDFYGGDFYGIIEKLDYLQ-ELGINAIYLNPIFKSPTMHKYDALDYFEIDPTLGGDEAFIELSKEIHK-----RGMkVILDISINHTSSSAKWFNKDGEFYdkSIGAYNNPDSEYREFYFIED-DGSYYKWNGVDTMPVLNYGSQK--LRDIIYRDKNSVIKKYLKEPYNIDGWRFDVADVMARNE---KLNVYYEVWEEINEAVKSVNKNALILSEEWQDAPEMYN-GKRWDSTMNYFGSNLPIREFAGEIDVFTrrNEKlsilkPyFSAENLKERILQTMVNQADMINYQMFNLVNSHDITRLNNNPEISYEKYVGAITTLFGIPGAVNIYYGDEVYLDGhiNSYEGCRYPMNWDENlNEIETkTHDLYKKLIYLKTKKEAFQFGGFKVIYAK--GDVFAFTRFTEDEAYIIVWSKSeKE-ENFDIDLSEIGI-F-EKFEM-EMGQA-KVkfRNNEiiSLDIY--PMSTIILR
>UniRef100_UPI0004002FD5 glycoside hydrolase family 13 protein n=1 Tax=Hamadaea tsunoensis TaxID=53368 RepID=UPI0004002FD5
-MFDSDALGEHPHHDGSPLYTDPARPVLGGTVRVWVRVPA-TAGVTDVRVRTTPDGDVRYTPAA-I-DHdrsgRvfggyGA-KDvWWYADVPVRnPVTNYrFLLLGGPG--ESgWLTAAGAVGHEVRDtTDFRLVTHDPGPDWAAEAVVYEIFPDRYARSAD-ApDPAD-LPDW----AVPAEWDrDEVVY-EGPDTPLQFFGGTLDGIAEHLDHLQ-SLNVTAIYLRPVFPAASNHRYNATTFDSVDPLLGGDAALTRLADAVHA-----RGLrLIGDITTNHCGDTHEWF-RA-------AQADPAAPEREMFYFDADGG-YEAWYGIPSLPKFNWGSDL--VRERMT----AVVRRWL---DVYDGWRVDCANMTGRNR---DEDRAHEIAAGLRAEIDAVRPDALVVAEHNYDAANDLD-RGGWQGTMNYAGFTRPLWGWLRGdgTTIRYfidAPGgvpRRDGRGALASIRQVAAGVSWSTYNRSWQLLDSYDVGRFRSVTM-SRENHLVGAGLQATLPGTPMICGGDEFGLTGQNGEHARTPMPWNrPGDVDEPTLAAYRELFGLRAAEPALRRGGLRWLHAD--ADVLVFLRETPTESLLVLAARAGH-APVRLP-L-D-A---DL-TG-VYQAADETaRNGAVTLPAGPTGVRVWRI
>UniRef100_UPI00041D92CF alpha-glycosidase n=1 Tax=Butyrivibrio sp. MC2013 TaxID=1280686 RepID=UPI00041D92CF
-MTNNKEWWLeSIYSDGSRFYVSNPSPRLYEKITVKLTCYE-DAPVDKVFLRALPNGAEEVTEAVRK-ESARG-LAVFEAEITIH-DPRTqYQFYILaGN-TIYYYSQAGVTTYVQDNiHDFVIMT-DyHDPAWVKEQVFYQIFPDRFCNGNKDNDVKDGEFEQYGFKAIAhDDWNePPLPaH---ESGGFEFYGGDLEGIIEKIPYFK-KLGVTALYLNPIFLAPSAHKYDCADYFAVDPHFGGDKALAELSKALHD-----EGMkLVLDISINHTGTANKWFNKECLLFdrSEGAYNNPDAAERDFYYFGE-DNSYKGWFDIPSLPVLNYHSQK--LRSLVYKDEDSALKKWLKAPYSIDGWRFDVADVFARND---EHQLARELWPEITASIKEENKDAYIVAEDWGDCSGYLQ-GKEWDSPMNYFGCARVFRQFLGEDDLFIgrVEGlkncgYhMKAEDAAARIRSHFDKLPGVIREIQFNLLGSHDVPRLHNNPKVNRDELKGAVIMQFMLPGSPCIYYGDEAGIDGyvGDDAGCRYPMPWDSGFEEGEIFKFYQTLTGLKVQTDEFKYGSWKILYAE--GDVLAMARFSDKEAYVGIMSVAdED-KEIELPLASIGF-SQPESKeD-IFGSSINMisNDGRslrLNIKA--HTPYLFRC
>UniRef100_UPI0004DED74B maltodextrin glucosidase n=1 Tax=Chloroflexus sp. MS-G TaxID=1521187 RepID=UPI0004DED74B
--MKLLPWEVSVHHDGSPLYLRfsgRLGDTA--VFRLRMAA-D-A-PVHGVFLRTCPDGEQQITPLQDK-GIRGV-SRWWEGTLPIRmLRTNYrFLIRA-DD-GTRWYSAGGMTRYYPTDaNDFVVLANYHAPAWVRDTVFYQIFPDRFADGDPTNNVQSGAyLYHGH-PVIARRWDEHPNR---ATGPFEFYGGDLQGIAQRLDYLT-DLGISALYLNPIFRAPSNHKYDVEDYTSIDPHLGGETGLLMLRQALDD-----HQMrLVLDIVPNHCGVTHPWFVAAQR----D----PHAPTSEFFIFRR-HpHEYESWLGVKTLPKLNYRSVR--LREIMYAGHDAIMRHWLRPPYRIDGWRIDVANMLGRLG---PDNLGHKIGRGIRRAVKAEQPDAYLLGEHFFDGTPHLQ-GEELDATMNYQGFTFPIWRWLGGFEFNpqrpeADPRPIATETVADQWTAFRAAIPWQIASQQFNLLGSHDTPRIRTIVGNDLARVRVAMTLLFCYPGVPCIYYGDEIGLTGSGDPDCRRPMPWDESAWDHDLRTFVQQLVRLRRSAPALRWGGFQQLYAY--GETIAFQREAPEQRLIIVARRSdDGQRTLPIRHAGL-A-DGTRMREIlTGVET-VVYDGRLDISSlPATGAQVWQE
>UniRef100_UPI00054FAC96 alpha-glycosidase n=1 Tax=Deinococcus misasensis TaxID=392413 RepID=UPI00054FAC96
-----MNHYTPVWHNHTPAYLERSHTHLTLR----LKT-V--LPAEKVDLQVLEHGEIMRKPTRKI--APlDG-EgHWFEAQLPLEeGRLKYsFVVYTIED--RLEYTAARLGHTRRPFrDWFQYEFGHVAPKWAWKSVFYQIFPDRFRNGDPSNDVQTGEYQYEGRDVVQVDWSEPPSK---DLDIHGHYGGDLQGIEQALPYLK-NLGVNALWLTPIFESPSAHKYDTSDYLKIDPHFGGQEAFESLRDALHD-----NGMkLVLDGVFNHVGEHHHIF-KK-------ALQDETAPERSWFNFTP-EQqpPYIAFYGVRSLPKINYSAAE--PADYFWNAENSVVRHWLRQ--GIDGWRLDVASMIGNEG---TDAGNVQHLRNLKKAARAENPQAYVFGERSWDGEWALD-GLGEDGAMNYHGFKNPLMDWLSDQSLQGHPLQPDVTEMSELMWDAYHVLPASVALSQFNQLDSHDVMRAITRLEGNKQLLKAALLCLMAYPGVPCLYYGTEIGLDqpekGtm---PFNRKTMPWDEALWDHDLLAFVKKAIQVRKNALVLQEGDLRLLYTK--EDVFAFTRSYTHkSgqqeMALFVLNKnRE---GKALG-LP----S-GHWQNALTGE--TV-SEKVEVPA-ESAVLLLA-
>UniRef100_UPI000676A0D0 glycoside hydrolase family 13 protein n=1 Tax=Arthrobacter sp. RIT-PI-e TaxID=1681197 RepID=UPI000676A0D0
-PTYPAHVLYQPHHDGSVLYVPEQAPTLGDVIPVRLFVPhgPDGLpGATAVTLRAVHDGEPHLEAAE-L-ETSNP-SGsWWRAPLQVVnPTTGYrFLLTGPPaslaG-AYTWLNATGTHRREVTHtADFRVLAHPPVPGWVADAVVYQVFPDRFGRSAA-ADTRA-LPAW----AKPAAWDEAVIH-QGPDTPYQFYGGDLAGIVEHLDHLT-DLGVTVLYLTPFFPANSNHRYDASKFDHVDPLLGGDEAFANLVREAHA-----RGLrVMGDLTTNHTGDSHEWF-LT-------AQADAGTPETEYYFFgEHPDQ-YASWFGIPSLPKLDHSSAG--LRRRMYDGPESTVAHWLK-A-GLDAWRIDVANMTGRRG---AQDLAHEVARTTVTTARETNPDAWVLAEHGHDAGPDLQ-GGGWHGTMDYAGFTRPLWTWLGGaetSTRP-ffgQPAaspVLSGIDVVTGIREVHAQMPWRAQAASTLHLDSHDLPRFRTATGGdgsgNvsergREKHLVGLALQFTMPGIPSVFAGDEIGLTGVDGEHSRTPFPWQhRDQWDQLTLDAYQALIALRRQHVALRHGGLRWVHIG--DDSMTYLREHADERILVHAARAGH-QPLTLPlTA-L-G-ITsvdNL-VP-VLGEPCTAVDaDTTQLPA-NGPAAHIYR
>UniRef100_UPI00068D24CE maltodextrin glucosidase n=1 Tax=Deinococcus misasensis TaxID=392413 RepID=UPI00068D24CE
-STFTSGAPVHLYHDGTSHFVQQDGD----LLHLFLEA-P--EDMEEGQVMSFHHGDARFDDLQK--QDD----GRWKATLPMQk-HRNTqYRFKVQiSG-RTYWLSQAGVQPGPTLFaQDFKVS-HNRPPGWVHERVFYQIFPDRFRNGDPSINLKS-GeYTYEDRAVVHRKWYmDPNAA----MGANEYFGGDLEGIRHSLDYLK-DLGVNALYLNPIFQSPSVHAYDTQDHFKIDEHFGTNEGFAALVDELHQ-----NDIkIMLDGVFNHTGSWHKWMNRERIY--SEPGAFQGGPTRDYYTYVgD-QpEEYIAWFGFATLPKLNYGNPE--VLENMITGEDSVVRFWLKAPYHIDGWRLDAAPVIGKHG---TDEGNHEVLQKIWQTAREENPEAYIIGEHFGDAIPWLQ-GGEEDGVMNYYGFTIPTWAFLGGEDESGKCVQLDAADYARSVMHYLSFIPFHNQLALFNNLCSHDTKRFASICP-DLERRKLGATLQFVHIGVPCIYYGDEIGLEGEGDPLSRRTMPWDWKELWEtGLYDHYKQLARIRKQEKALQEGSYSVLHAQ--GDHLVIQRRFGPERILALITRG-E--PLA---YPL-E-G--AWQDLM--SG-QTMQGEVKLSG--PSAVLLKQ
>UniRef100_UPI000CC734C2 glycoside hydrolase family 13 protein n=1 Tax=Bifidobacterium thermophilum TaxID=33905 RepID=UPI000CC734C2
-TQANDPQPPLPHHDGSTLYVSNPCPNLGDTIRVRVRIPR-TAPYTAVVLHSLADDELHLENARPI-LSTDT--EtWYEAPLPIHnPDTRYrFALLRDGG--FDWLNALGVFDREVSDvFDFRITTFSPSPAWNREGATYQIFPDRFARSEQ-SATRQ-APDW----AHPTAWStKPLAY--GVETGRQWYGGDLKGIEEHLDYIQ-DLGFTTVYLTPCFPARSVHRYDASTFDHIDPLLGGDEALRSLARACHA-----RGMrIMGDLTLNHTGSSHEWF-QR-------ALHDPDSEERDYYLWNRyPDD-YVAWMGIKSLPKLNWTSRK--LVDRMIRGASSSAGQWLgGED-GLDGWRIDVANQTGRWA---AMDENHAVATTIRATIDELTgGNGTLIAEYMPDATRDLA-GDGWQGVMNYAAFAHPLWMWVADpNSHVKrfgFDEtfpRRSGIAMADTMRELLAQIPWKVAESQWNLIDSHDSARILTLTQ-SPQVAHAALGIMMTYPGVPMVFAGDERDSTGITGEESRTPMDWDaPESAHSATIARYRELLKLRKTSSALAHGGLRWVSVQ--ADAVAYLREGVTDRLLVVAARQGG-QQVHVTRE-L-L-GNaDP-QL-VAGEG-SVaaADhGArFALPD--AGYGVWRL
>UniRef100_UPI000DD0068C maltodextrin glucosidase n=1 Tax=Aeromonas bivalvium TaxID=440079 RepID=UPI000DD0068C
----MTQDIPFLFHPQAAPWFQEESD-S--LLLTLFCE-E-GARIREVWLRHEPDNEEYLLAMTRV-ATRER-LGIWQARLPLAlGQDLQlYCFKCLtHE-GQWWLHGAGISPAMPPReQHFRFNPRHQPPAWVQDQVFYQIFPDRFCNGDPSLSVRH-HeYEYGGKAVISKAWGEPVSQQGEGTASSEFYGGDLAGIDSKLHYLQ-SLGVTALYLNPIFASPSNHKYDTQDYYRVDPHLGSNERLAELTRHLRQ-----RGMkIILDAVVNHTSTQHPWFCPPRG----A-MGNPDSAFRKFYTFDQ-EGDYVSWKGIRSLPKLDFASEQ--VQDAVYRAEDAILRYWMRPPYQIDGWRFDVIHMLGERG---TAEGNPGHVRAIRHTLKQENPEAYVLGEHFFEASQWLQ-GDQEDGAMNYYGFAHPIRAFLAGQDIAYHPIRISAAELDGWLKQARAHIPFKNQLAQLNLLDSHDTARFLHLLGEDRQRMMLAATLLLTYIGAPCIYYGDEVGLSGGNDPDCRRCFPWDSTAWDHVLHEHYRRLTQIRRQRPSLRRGDAQTLYAG--AHSYVFARTLQSDQVVVACNRHpTEPRTISLPLWQT-A-SpASRFTDAfNGDKF-EVVQGEvqLTIPA--NSARVLLS
>UniRef100_UPI00102DB90F maltodextrin glucosidase n=1 Tax=Corallincola spongiicola TaxID=2520508 RepID=UPI00102DB90F
------MATL-PMHLCLAPFVTTTDSTV--VISLLTNS---SV--SQVWLRAEPNNEEYLVTMHGQRDgRlsvPerANQLSWWRAELPLNpASDRNlYSFKYLrQaapsDHgKnQHpqlqWLSQAGISYHPPARmHQFRYFSEtNSklsaPPNWLREQVLYQIFPDRFCNGDDMLTPQN-AeYDYQEKPIQRKQWGERIDT---KRASWEFFGGDLPGIEQQLDYLQ-SLGVTGLSLNPIFTSPSSHKYNPDSYDEVDPHLGGNRAFASLCQALQQ-----RKMkLILDAVVNHTSNNHPWFNRWGQYPTNGAYLCQSSPFREFYNFcSQ-EpQSYVSWQGHSALPVLNYHSKR--LQDLIYRTPDSALRRWFSPPYQIDSWRLDVAQMIGRGS---GAQDNLQIVSEIHDAIRQSNADACLIGEHWCDASEWLQ-HGAEDGVMNYFGFTLPLWAFLCGRDVA-gVSTQIDAATFEQWLAITREQNSFDHQLCQMNLLSGTDTPRFISLCHGNDALIKQGIQLLFTYPGMPTLLYGDEQGLEGDNARESRRCFPWhQvscePElslskryRSHSPWFSVYQWFIALRQQHRTLRHGAYLPLYAQ--GDGFAFMRISADGSFISAINRHpQQPVMLRLSLSPL-F-VSGEVRCLiTEQSF-AINNGElfIELPP--AGQRLLKC
>UniRef100_UPI00102DD814 maltodextrin glucosidase n=1 Tax=Corallincola spongiicola TaxID=2520508 RepID=UPI00102DD814
-LSSAAASGQRLLHWQIAPYLVqs-NHS-Y--LVTLLLHS-S-LNA-KQVFLRAEPDNEEYLLPMTLTSAGAGD-WLSYQAELPLNpAEPTTvYCFKVVtED-NQLWLDAAGESPHMPMReQSFKIVVGIAPPAWVPQQVFYQVFVERFNNGDPTCDMAK-GaYQVRHqGPVKAKPWGEPIDG---DNPNTEFYGGDLVGVKNKLDYLQ-SLGVTALYLNPVFTSPSVHKYDIEDYENVDLNFGGNQALAALTDDMHQ-----RGMkILLDAVFNHCSDTHPWFNRWGTQDSIGAYQGKHSPYYDYFTFMdpN-NpDSEFCWQGSKVIPVLNLGHPE--LKAYFFDAPGAITRRWMQPPYNVDGWRVDVIHMMGEGP---HADNNAKVLGQMRQAIKETNPEGYFLGEHFFENTRWTQ-GELEDGAMNYYGFALPLRAFLAKQDVNYHPHQLSAEQFDAWLRQTRSRTPYATQLCQLNLLDTHDTARFFTLLNEDEGLMKLAAVLLMTYPGVPCIYYGDETGMVGGNDPYNRACFDWDEAHWNHSLWQHYQQMIALRQQTPALQAGAYHTLYAE--GDGFVFARFDAEQCCVIAINRSvDRPLTMALTADFM-A-AlSKAGQWSlLVGEG-INKDGVITLPA--TGFAVWDL
>UniRef100_UPI0010324C7C glycoside hydrolase family 13 protein n=1 Tax=Egicoccus halophilus TaxID=1670830 RepID=UPI0010324C7C
----MTDLLHQAHTDGSPVYVatPAgravAAPALGDRVVVRVEVPH-AAEVDAVHVRTTPDTEPAWAPARRV-ARGPA-VDLFEAEVEVVnPISRYrFLLDGPGG--QRWLTQLGVVDHDVADtWDLGLVA-TPPPpAWVADAVLYQVFPDRFARGDG-STDAP-EasrlPAD----ALPAAWDDPVAT-VHPASMRQFYAGDLPGIVRHLDHLV-DLGVTGVYLNPVFPAPENHRYCAADFDRVDPLLGGDAALVELAAALHA-----RGMhLIGDLTLNHSGDRHPWF-TT-------ATADPSSTEAGFYLWHD-HpGgRALGWAGVPTLPKFDHRSQA--LRAQLYDGPGSVAARWLAPPFSLDGWRVDAANVAGRSG---AIDLTAEVQATLLRTMREVRgEDAYLLAEHCHDATADLQ-GAGWHGTMDYLGFTRAAWSWLRDpDRLDDamgQPValpRRGGAAVVRGLDLVRGQVPWRSVVHSLSLLGSHDRARWATVAG-DVDRRDVGLAWLLTFPGVPSLYYGDEIGSTGHDDLQARAPMPWHrPERWDHDALAWVRRLVALRRSSVALRRGGLRWILTA--DDQLAYLRQHPDERVLVQLTRSGT-DPVELDARLL-H-LAeDATvEA-LLDHP-PLrvCSGRLRLPAtDRPIARAWRL
>UniRef100_UPI0010758A3A glycoside hydrolase family 13 protein n=1 Tax=Deinococcus fonticola TaxID=2528713 RepID=UPI0010758A3A
-TPPPARITPEVQHDHTPAYTEQLGAPRGDTVRVRLRT-T--LDVTDVKLKFVHVGEIETVPAHAI--ASlDG-QsRWFEATLPLHeARMRYaWQLNFADD--HLNFTSLGLHHSRRGFrNWFQYLTGCQPPTWAWEAFFYQIFPDRFRNGDPTNDVQTGEYLYQGRPVEHVAWDTPIDR---RGDIHAHYGGDLNGVTQALPYLR-DLGITGLWLTPVFVSPSNHRYDITDYRRIDPHLGGQAAWDELVAHADQ-----SGIrIVLDGVFNHMGNENALF-QA-------ALAQGDAPERQLFTWRD-EPgkpPYHSFFDVPTLPKIDYGNEF--AVQEFLSGEESVVRHWLRR--GAAGWRLDVAHMIGVSG---TDQENLTLHRALKSAARQERPDAYVFGERFYDPELALD-GQGEDGSMNYHGFGLPVMQWLSGQSIFGEPSRLAGEELVDILWDAYHALPPQVALSMFNLLESHDIGRAHQRLGESRRKFLAAFTLLCAYPGVPCTYYGSEVGVTqsraGtm---PWCREPMPWDESRWDKPLLEQVKRLIRVRLDTPVLHSGALRFIHAE--ADAIAFLRETTDaQgrpqRAVALASRrADT-HPVTLH-LP----G-GPWRDTLTGE--AV-PGgTVTLDA-CGGRLLLHP
>UniRef100_UPI0012DBD981 glycoside hydrolase family 13 protein n=1 Tax=Microbacterium sp. 292MF TaxID=1151122 RepID=UPI0012DBD981
-----MRWHDLPHHDGSELYSPVTADAT-DVRRPRVRVPP-TfGTVSSVWLRVVVDGEPQFLPMRSIAapIEGDP-AQWWEGALTVAnPVTSYrFLLNAVEG-RAFWLNGEGLDEVEPLDaLDFRATTFPAPPEWASEQTMYQIFPDRFARSEA-AGNRP-CPAW----AITASWDDEVVH-RGPDTPRQLFGGDLDGVAERLDHLE-TLGVTLIYLTPFFPAQSNHRYDASTFGRVDPLLGGDEALIRLVQAAHA-----RGIrVIGDLTTNHTGDAHEWF-RA-------ARGNPSAAESDFFYWnDEAQTDYVAWYGVPSLPKLNWNSRE--LRRRFIEGPDSVVAKWLLPPYGLDGWRIDVANMTGRQG---EDDLNRLVQQTVRRTMDEVAPGSVLFAESTNDSSRDFD-GSGWHAPMSYSAFTRPLWHWLREqETSPVhhygIPYeqtpAASAESFARAFRRFSAPMPWAVRSLAMNAIDTHDTPRFADRAD-TAA-QLVAAGLSFTLPGTPVIFAGDEFALRGSDGEASRTPLPWTt-DAAL---APEYARLAGARAASPALRTGGLRWLHAG--ADAVAFLRELEDSAEIVVASRSAT-E-ISLPTTSL-A-GRtVDEFA-PpavtFGEL-TLdrAADRLRWRASGPSFGIWSL
>UniRef100_UPI001370BEF5 alpha amylase N-terminal ig-like domain-containing protein n=1 Tax=Clostridium sp. C8-1-8 TaxID=2698831 RepID=UPI001370BEF5
-ERKTVDDWKaSVFSDGSKLFISKENINLKDTIEISIRLSV-LNPIKAVYLRYTRNGEESILPMNKG-RVEHN-FVYYKAELFIN-QPFInYHFIMAtED-SCYFYNQKGLYDYIISEeYDFKIVA-GyNQPSWVKNSIFYQIFVDRFFNGDRDNDVKDDEYTLNNFKTKALAWGeKPYDyP---KGGNVDFFGGDLKGIEKKIDYLK-ELGIDAVYLNPIFEAPSNHKYDCTDYFNVDKHFGGNDALKELTEALHK-----AGIrIILDISINHTGINHPWFKEK----------------EKYYYTYN-DGSYECWCGEESLPILNYNCEE--VKDIIYKGKDSVLKLWLEEPYNIDGWRMDVAHNVGKVN---EFQQDVSIWKEVRKEIKETKEDSYIVSEHWTDCSKYLQ-GDIWDGTMNYFGFMRPMRKYLGEDDVFLgWKIkdikfKkQSGTLFKEEVLSHYGKLPHVMKALQFNLLGSHDIHRINNSPSLEKKDVAAAIMMEFLFPGVPCIYYGEEVGLSGelGTSGGCRFPMEWNEDKWDREIRSLYKKMISLRKTEEILVEGSFSILDAS--EDYLSFARFDDKKAFVFVNSQSeSS-CDIEIPMNRLGV-ADTIEI--IEKTVPNAlivkgfTEDYikVHLSK--KESALLKV
>UniRef100_UPI0013C309CA glycoside hydrolase family 13 protein n=1 Tax=Euzebya tangerina TaxID=591198 RepID=UPI0013C309CA
---------MEPHHDGSPMYVPEGSPQLGDRLTVWLTVPR-SAAVAEVLLRYTHDGEGSVVRAT-E-DphRSQG-HTaWWSADLPVHnPVVRYrWQLRRPrGG-RRRttWVTAIGEVGHTPTDaTDFVISTHAPPAAWTAEAAVYQVFPDRFARSAL-AAHRS-WPEW----AIPATWGDPVER-EQPGRSQQLFGGDLDGIADHLDHIT-GLGVDTIWLTPIFPAESNHRYDAASFDTVDPLLGGDDALRRLRRACDA-----AGVrLIGDLTANHTGSAHEWF-AA-------AVTDPTSEEADYYVRDtaaEAHpDGFARWFGVPSLPKLDHGSAA--LRQRLWDGPGSVAARWIGPD-GFHGWRVDVANQTGRFG---AADHNADVARGLQATVRAADPDAVVVAEHGYDASSSLQ-GDGWDAAMNYAGFAGPVWGWLRAedlTHPVTgteafgPEQsmpwldPHGGVEMLAGLRAFLGAIPWSVATRQWNQLASHDTMRTATLTG-DPEVHRLAVWCLVTLPGVPVVFAGDEWGLQGWDGEESRVPMPWDqsTDggqEPDPSLVETYRQALAVRRASPALLHGGFRPLDAT--ADSVTFLREHPDERVLVHLRRAAV-SPvsVRaadLDtSGlVdLLagePGlpGgePdSG-gEP-DSGGEPDLpggEpDsgGepdlvaGlLTLPGHGPAVGIWRL
>UniRef100_UPI0013FDA047 glycoside hydrolase family 13 protein n=1 Tax=Streptococcus dysgalactiae TaxID=1334 RepID=UPI0013FDA047
-----MQTLLqTVYSDSTKHFVSKPYPRKGDIIQISLRVKE-NLILQQVFLRYKKQGVEIVEEMTKT-ETLNG-LSYYQADALCL-DDYLsYQFYLTtKE-AIYFYTQAGISDYLPDDsHNFKIYT-DyDAPEWLSQTVFYQIMPDRFANGRPEIGITAEQFTYNGKSPRPMRWEdQPLEyA---DVFAMDFYGGDLWGIIDHLDYLQ-ELGVNGIYLNPIFTSPTHHKYDALDYFEIDPSLGGEEALIALSQVIHH-----RGMkLVLDISINHTSSSSKWFNKTCEFYdkSVGAYHNPDAPEREFFFIDE-QNNYKSWFGVETMPQLNYGSQR--LRDIIYRNENSVLKKYLKEPFNIDGWRFDVADVMARND---VLDVYHEVWREIYQEIKATKKDAAIIAEEWADAWEMYD-AKQWDSTMNYFQAARPLREFAGTCDLFLerQPDlaqinYpKTARHLGRRILQFMTKVPSQIQYQMFNLIDSHDVPRLYHMDGVAFAAYQGASICLFGLPGATNIWYGDEQLLGGhhKSNEGTRYPMNWSRElTQQEKdCYQLYQTLCRLKTTEESLQTGGFRILRMT--EQVIVFVRFTREACYLFVWSQSeQE-EQIDITALDLGM-TGADWAL-LVGDS-HVdsTAERlnLIVPA--KGSAIISG
>UniRef100_UPI00140D1579 glycoside hydrolase family 13 protein n=1 Tax=Nocardioides sp. ZJ1307 TaxID=2685870 RepID=UPI00140D1579
-DAGRVSLLHEPHHDGSPTYLDDEAPALGASVTVRLRTAA-GDPVAQVWLRTTYDAEPVYHPCT-V-TSRDA-ATtWWEGTLPVHnPLTRYrFLLADAAG-NQRWLTAAGIAEHDVSDaFDHRVTVHEPAPDWGRDGVVYQVFPDRFARSAA-AEERA-TPDW----ALPADWDdeVVFEL-SDPRTAVQLFGGDLDGVVEHLDHVA-EVGATILYTTPVFPGESNHRYNASTFDGVDPQLGGDAAYERLARAVHA-----RGWrLLGDLTTNHTGDTHEWF-VG-------AAAAPDAPTRSWYHFDA-DGGYECWMGFATLPKLNLADPD--LRATMVEGPTSIVARWLRPPYDVDGWRIDVANMTGRLG---ALDVNHEVARAVRRTAQAERPDALVIGEHNHDASEDLD-GDGWHGTMNYSGFSWPVWSWLRSpDSPARpfgRPLpvpVRPGPLVQRTFREWQARYGWRAASASWNILGSHDSARIRTVTQ-DPARHRVAAGLQFTLPGVPMVFAGDEIGLEGVAGEDSRRPMPWQhRERWDTTTLEAYAALAAARREHVALRRGGLRWAHVD--DDTLVFVREHPEGDVLVAARRAAG-PAVRLPAG-Q-LLGAAG-EL-DGTVvvatdgapG-PLeqDDTAVVVPAaDGASLTVWRL
>UniRef100_UPI001610A5C6 alpha amylase N-terminal ig-like domain-containing protein n=1 Tax=Anaerocolumna cellulosilytica TaxID=433286 RepID=UPI001610A5C6
-GGDNLYQWLdSVYSDGSKYYISNPYPVKGETISIRLRMLE-NTEITNVLLRTKEFGMERLYTMEIL-KKERG-LLYFTCDVTVQ-ETRLqYQFYLVtKE-GIYYYTQYRITDYIPEEsRDFTILV-DyQRPDWMKKAVFYQIFPERFCNGQPELSVKDGEYTYQGHKAIQvKEWNkPALTwE---EGHGVDFYGGDLYGILEQLDYLQ-QLGITAIYLNPIFVSPSVHKYDCIDFYHVDPHLGGDAALAKLAEELHI-----RNMkLILDISINHTSSAGEWFNRENEFYekEVGAYQNKEAIERDFYFFDK-ENRYDTWVGVQTMPKLNYTSEE--LRNRIYKSSNSVLKKWIQAPYHIDGWRFDVADCMARNE---TIDLYHEVWREIRQELKKERPDILILAEDWSDCAGMFQ-GEEWDSAMNYFGCTRPIREFLGETDLFHarNEIlrkvpVrMSARQLKNRILSYYSIIPGGIWNQLFNLLGSHDIARLHNNTQIHPEEYRGAVIMLFTLPGTPSIYYGDEILLAGriTDNEGFRYPMDWSKAlsKEKEENYWLYQKLALLRQSSEALSDGGFIVVCEE--GYVFAFARFTETELILVICSTDsKE-QEIILPLKNFGI-KDISMQeD-YFGVQICAkaEEGMlkLNVLA--HQSYLLQI
>UniRef100_UPI0017465D35 maltodextrin glucosidase n=1 Tax=Neiella sp. HB171785 TaxID=2771431 RepID=UPI0017465D35
-AYPTPPYPHNMHHYPLPEYRHSTDGQL--VVRLRFAK-D-AVV-DQLWLRTEPDNEEQLTAMRQ--EGAdEH-WQWWTAQMPLSdHELTFfYCFKAIcGD-RQLWLDATGMNPRAPKReHQFRWLIANHPPQWLRHQVFYQVFPERFRNGDPQLNVQSNAyLYHGEVASRAMSWGEAILA---EGDQAAFYGGDLIGVQQGIDYIQ-QLGVTAIYLNPVFSSPSSHKYDTEDYFNVDRHFGGNAALADLCQQIHQ-----RQMkIVLDAVFNHTSESHPWFDRWQQHDSAGAYASPNAATRDYYYFYD-PanaDSYHCWKGAKTLPTLDWSNPQ--VQDYFCNPQSGVIQHWLQPPYCIDGWRLDVIHMLGDGP---GAKNNAARMRQIRQAVKQTNSEAMVLGEHFFEASRWLQ-GDQEDGAMNYFGFATPVRAFLAHQDVAYQPCRIRAEDFDDWLAEARHGIAFEHQLAQFNLLGSHDTARFFTLVNEHLPTMKQAVLLLMSYIGVPSIYYGDEIGLTGHNDPYCRTCFNWDETSWHQELKHWYQQTIALRQQYSALQCGTYATLYAK--ADLFVFARFIAKQMLIVAINRSdEQ-QAIELDLSCW-S-TpISNAQT-LLGQA-QLtlSTQQLSVHG--YEASVILC
>UniRef100_UPI0018C9C5EE alpha-glycosidase n=1 Tax=Butyrivibrio sp. AE3006 TaxID=1280673 RepID=UPI0018C9C5EE
-----MKNWLdSIYSDGTPGFVSDADPKLGDSITVSVRLYK-TSPVKKVFLRKMTNGAEEYIDMEKG-ETKGN-LTYYKAQIKIN-EPSVkYIFVFMtED-IIYYYNQAGVTTYVPDYrHDFVILA-DnHRPDWVNGAVFYQIFPERFCNGDRSNDVRNAEYEYNGIPSIHmDNWDdKPLLpD---QGRAVDFFGGDLQGVIQRIPYLK-ELGVTAIYLNPVFTAYSTHKYDCIDFFHVDPHFGGDEALAKLSEALHE-----NDMkLVLDISINHTGIKHPWTEEK----------------PEFYFKNP-DGSLKGWAGFASLPVLDYRNEE--LRDLIYRGENSVLRKWLKPPYNIDGWRFDVADVLARND---EVQLSSEVWREVCDAIREEKEDAIIIGEHWADCNEYLQ-GDLWTTPMNYYGYGRIIRQFIGLPELFVsrNRDlaqvdYkMTAMDVVKRTADHYSSIPQAIADCQMNLFDSHDIPRVHNYKKIDFSKWKIAVLSQLLWTGIPCIYYGDEQGIDGytEHDAGFRYPMNWDEITGKRAdFFRIYRRMIQLRRNEKAFAQGGRKVLFSD--GKILAVSRFHGDNMFVCIISMEdET-KTISLPLWQIGA-AGTLDVtD-EFGEIVSIreNSEDlvLEIPP--FSSYILRL
>UniRef100_UPI0018EE67A5 glycoside hydrolase family 13 protein n=1 Tax=Naasia lichenicola TaxID=2565933 RepID=UPI0018EE67A5
-TAPLPPLPARPHHDGSVLHTTAVAPALDETVILRLRIPE-HfGTVADVQLRSVVDHEPRYTRAMLV-GAADG-WGWWEVPLLAEnPVIRYrWLVVQGDG-EHLWLTADGCTRQEPRDnDDFRLAAGTDIPEWSTEAVLYQLFPDRFARSVA-ADERE-LPEW----AEHAEWTDTVID-RGPSIGRQFFGGDLDGITEHLDHLE-RLGINLLYLTPVFPARSNHRYDALSFDEVDPLLGGDEAYIRLIEAAHA-----RGIrVMGDLTTNHSGDAHEWF-TR-------SHLQPGTPESEFYYWlDPEQRTYVSWLGHSSLPKFNWNSSE--LRDRFIEGPDSVVGKWLRPPFSLDGWRIDVANMTGRYF---DEDHNVDVRRTIRTTMREIEPETLLLGEYTADASPDFQ-GDAWHGAMTYPGFTRPVLEWLSVpGSPSSyfgIPYgtipDRTGVDFYETHRRFTAGFPWQVRLASMNALDTHDIPRFATHAR-EGA-VPVALGLSMTLPGIPVVWMGDEIGALGENGEDSRRPMPWDtLE-DAAERIDLYARMIRLRRSNPALREGGIRWLHVS--DDALAFVRETAVESALVLATRTHA-V-IDLEDGAL-T-G-AP-ER-LEGPG-IAtgNGSGYRLTTDGISFTVWTL
>UniRef100_UPI001910F727 glycoside hydrolase family 13 protein n=1 Tax=Arthrobacter sp. RIT-PI-e TaxID=1681197 RepID=UPI001910F727
-AVGFTDLSMVPHHDGSALYVSDLAPNLGDTVSVFLRVPR-SSGVTQAMLRTFIDGEQALTATT-V-ARDSE-HEfWLRGDIRVEnPVVTYrWLLDGlPGG--YQWLNGEGIHARDVTDaADFRITTHPAPPSWAADAVLYQIFPDRFAKSM----DRP-APEW----AIPQEWHDPVIG-VGPETPYQYYGGDLDGIIAHLDHIA-SLGANTVYLTPIFPARSNHRYDASTFDEVDPLLGGNAALARLTEAIHA-----RGMrIMGDLTTNHCGAAHEWF-QR-------ATADAESPEASYFTFTH-HpDQYVCWFGYSSLPKFDHRSQE--LRSALYEGPESTVATWIS-EHGLDGWRIDVANMTARLG---TMDLNHMVATTIRATMAEANPESLLLAEHSHDASGDLL-GDGWHGVMDYAGFSRPVWQWLKRpETVR-fesGPFtpmpSFGATSMVPAMRGFSAARPWRATAHALTLIGSHDVPRIAEYLDRNEDLITVAFGLLASMPGIPMLWAGDEIAQEGSNGEDGRRPFPWQdTDQWDTARLATTRALFTTRAQRHALRHGGLRWLGYS--DAAIPFLRESPEETVLIHAARAAP-TPPGSPAR-S-S-EGPS-PA-WPAPP-ISrptPMECSPFPLTARPSRYGSA
>UniRef100_UPI00195A2CDD alpha amylase N-terminal ig-like domain-containing protein n=1 Tax=Halanaerobacter jeridensis TaxID=706427 RepID=UPI00195A2CDD
----MKFDWKdSIYSDGSKHYVTNPTPELGEKVTIRLRILK-NAPVEDVILRGKINGQAHFFAMTEE-KKTEQ-FVYYKYQLEIN-QPLFhYHFIITtDD-ETYYYNQFEISNYPPVEdYDFRIVA-DyQPPEWVKSTVFYQIFPDRFYNANPDNDVQDNQYTFNGYSTIAKDWNeEPGEyE---EAHCLDFFGGDLEGIKEKIPYLK-ELGVNALYLNPIFTAATHHKYDCLDYFAVDPHFGGDGALIDLNQELHS-----NNMkVMLDVSVNHTGIAHKWFNKEANFFaeDVGAYNNPEAKEREYYYFDE-EGNYHGWEGVETLPTLNYESEA--LRDAIYRDDDSVLKYWLQDPFNIDAWRLDVADVMARMD---DKQMHHQVWPEIRENIREENSEAYILGEHWRDDQEFLR-GDEWDSSMNYFGFGRPVRQFVGEIDHMLerrLEQfdfssQkRKASELAEQFKQKIARLPHQIAYVQFNLLDSHDISRLHNNPQVSWQDYRGAVIMMFTFPGTPNIYYGDEVEIEGhrESVEGCRYPMEWEQEEQNQDYYQLYKKLSHLKQEKESLQTGGFKILYDN--DYVIAYARFTADEIYLTVVSQEkSR-SQVAIPIGTLGV-FEEAEVsE-VFGQQPPLeiEAGImnLELEA--KDAFLFKI
>UniRef100_UPI0019D49DA8 alpha-glucosidase C-terminal domain-containing protein n=1 Tax=Alicyclobacillus ferrooxydans TaxID=471514 RepID=UPI0019D49DA8
-TSYSTVQWDGLFSDQGPLYFLPQQPSAVDPVTVTLRATADNLTGAKVIVYDSSTNTTTTYSMSDAGTDSNGRYEFWTYTLPASPDARFYYFEADDGSSVAYYSGFGASSSPPSStgpsgGEFWISP-GfVTPTWAQKGVQYQIFPDRFYDGNTSNDVTTGQYSWNGSSSYQLSWGQdPELGDQGGQDQVAFAGGDLQGVDQKLSYIMKSLGANVLYLNPIFTANTNHKYDTQDYYNVDSHLGGNAALQTLIQDAHGTKDNAGQGgrIVLDGVFNHTGKSNAWFQGAQ--------QSQSSPYYPYYTFSSWPNSYATFEGVSNLPKLNYGSSA--LIGQIy-GNSNSVAQTYLAPPYGVDGWRLDAPGHVGANGYDpeangNYnDSTNHAVWEGFRASVKSVNPNAFIFGEWFEGSQPyqWLS-GNQWDSSVNYNGFLQPASEWITGYDDGFNSNSIDVTQLDQWLHNTLIQVPRAAQLTQVNELSTQDVPRFGERAAEsitdktytepngstftapyggtpNYWKDYLGAFLQFTYVGLPTIYYGDEYGMMGGgtNDAGKRWTFDWSQVaNGGNSVFQLYQKLISLRQNNSALQDGSFMTLTADNTTGVYAFAR-MDAnQRIIVIMNNSNS-TqTETIPAYEAGVLNNSTLTNITPLVNGVSEPssytvdsnGNvsVTLDG--HYATVLEQ
>UniRef100_UPI0019D4B080 alpha amylase N-terminal ig-like domain-containing protein n=1 Tax=Alicyclobacillus ferrooxydans TaxID=471514 RepID=UPI0019D4B080
-TAQKQVNTGALFSDQGTLFFSPQQPTATEKVKITLRSAVNNLSSAKLVVIDTKTKNQTTLPMTKAGVDANHEYQYWQATIPPSGDYENYYFVVQAGNDTEYYSGNGWTSSLPSIGLFAISP-GfSTPSWAQHGVMYQIFVDRFYDGNPANDVKSGAYSWYGTPTLQLKWGQdPETGDQGGQDQVAFSGGDLAGVKDKLPYLTKQLGVNILYLNPVFTANTNHKYGVDNYFQVDPHFGGNGSLKSLIKNAHKSG--D---kVILDGVFNHTGASNPWFQSAI--------KSKQSPYFNWYTFNNWPNDYATFAGVKNLPKLNFSNPT--VVNEV----DKIAQFWLSPPFNADGWRLDSAGHAGGGGYDpeangDYkDPVNHQLWTDFRTAVKTTNPNALIFGEFFENDIAlpWLK-GNQWDGSINYGGFISPVSAFVTGKDLNMNPASLSPTDLENTLMTSLNSLPRPAQLVQVNQLDDHDVPRFSERAAKqintktypngqsfpyggipNYRKDALGAMLLMTYPGLPTIYYGDEYGMMGGgtNDAGKRWPFDWSKT--GNGLFKVYQKLIAMRKADSALYDGSFMPLIADDTNDVFGYAR-VDAnERIIVLLNDSNK-AvTESVHASATGALYGSSFANVTPLLPSVQAGtgsgqaagtqgsasqggsaqggasqgsasqggsvtvdnhGNinVTIPA--NYGVILTQ
>UniRef100_UPI001ABC2B9A hypothetical protein n=1 Tax=Actinomyces bowdenii TaxID=131109 RepID=UPI001ABC2B9A
-ATGAAAQLGigigsEPHHDTGPAYL-LGERAGGATLTARLWVPT-T-ADHRVILRQVVDGEPVNTEME-P-AGRSR-AGtWWQGPVRLVnPVNRYrFLILEPDSPtPYRWLHAAGVSDHDVPDaTDFQVLPHDDGPAWVPDAVAYQIFPDRFAPSAR-GARRR-APQW----AQPHGWLDEPPA-EGDATAQAWYGGDLDGIAEHLDWLE-SLGIDTVYLTPVFPAGSVHRYDSTTFDEIDPLLGGAPALERLSRALHA-----RGMrLILDLTTNHTGEGHEWF-RS-------AQASATSTEAGFYSFSR-HpDQYASWLDVPSLPKLDHRSQE--LRRRLLLGRDSAVGRWLAPPVSADGWRVDVANMTGRLG---MVDLAHQVAGDMRATMGQAeaDdgRQRWLVAEHGHDASADLQ-GPGWHGTMNYLGFTKPLWAWLSdpDpADGLTwlgLPMplpHLGGRAVVAGMRQYLAQMPTSSLERSMNMLCSHDTPRVRTVVG-SRPAHLVAATALFTMAGVPTIFSGDELGARGRTGEHSRTTIPWArdergalRAdeveetgswgPVDRVVLDRYRRLSRLRRDLVALRRGGTRFLDAG--PDMIVWLRTHPQGDVLVALARSAC-DELVVPLERL-P-AQg-P-DR-TwaFDAV-EIgltaGgSSAqLSIRAHGPGSAVAAL
>UniRef100_UPI001B3B2027 UPI001B3B2027 UniRef100 entry n=1 Tax=unknown TaxID=N/A RepID=UPI001B3B2027
-RECEVTGHPLPHHDGSPLYVSTQTPQLGERVSLRLRVPA-GyPALREVIIRSNPDHEPHWNTARRL-GRTAG-WDWWQAEITVAnPGHGYrWMLIHdDapgpgsAP-TIEWVNQAGTHRGEVLDsYDFRLLSHPAPPQWLTDSVMYQIFPDRFARSAE-AASRS-LPEW----AQPASWADPVDP-VMPARVCQFYGGDLDGITDRLDHLD-WLGVQILYLTPFFPGASNHRYDASSFTAVDPLLGGEEALIRLVEAAHA-----RGMkVIGDLTTNHSGDRHEWF-QR-------ALADPDSPERSYYYFDAQGS-YESWLGTATLPKFNWASQE--LREAFIEGPDSVVAHWLKPPFNLDGWRIDVANMTGRLG---EVDLNAEVRQILRRTMEQVKPDSILLAESTNDATSDLT-GDAWHGAMTYPSFTRPLWSWLSApEGAPYlnaqgnqetvpwffgQPAggipQGSARDFAAAVDRFNAPIPWRIRLGNMLPLDTHDTARFAHNAG-AGT-VPIAVGLQMTLPGLPTLFAGDEFGLTGADGEISRTPIPWDsREePVTVQRLGLYQELIALRRQHAVLRTGGMRWLYVD--EQAVVFLRESTQETLLVLAAAPAADqqwR-AELPSALL-SGGAqDA-RP-LFGNA-ELglGADVLTLGSQGPGFAVWRL
>UniRef100_V5WDD1 Maltodextrin glucosidase n=1 Tax=Salinispira pacifica TaxID=1307761 RepID=V5WDD1_9SPIO
---MSTEHVSpKVIFDTHRGFVSPFYPARHEEFEITAFAKE-D-VSEFKLQMMIQGSMKNVDMIPRG-DASRG-WQRYSCSISYP-EQHMrFHFAFRlGE-QDLYFAADGQRLSPPDDgRSFQLFM-DyRPAEWVGDSVFYQIFPDRFKNGNPDLGVRDGEYSFDGGTSQEVAWDsIPLEwD---EGRCIDFYNGDLEGIRQSIPYFQ-ELGITALYLNPIFHSRTHHKYDAVDFFHVDPHLGGDKALEDLSRDLHE-----AGIrLVLDISINHTGSGHPWFTEARKALESGASEKDVPESAEYYYFDS-DGSYLAWYDVPTLPQLNYSSEK--LRNQIWAGKDSVLRKFLRPPYSIDGWRFDVAAQTGKNR---HHDFADEIWRETRKAIKEENPQAYILAEHWDDPSPWLK-GDQWDGSMNYFGVSRPVRAWLGERDRYLskEEYppercRpTGNRQLADILTEAHRAVPGQFRESQFNLLDSHDISRLHTNDNHnSPANIRAAVTLQFMLPGAPVIYYGDEIGLQGhvNSHEGARYPMNWDRESWDTGTLSFYRDLIALRRSSDALKHGIFKILHSD--IHILVIARYTMDTCALGLINRSsEK-QDISIPIDSLPP-G-VRESD-IFTTS--LqgLESRiiPNLKA----------
>UniRef100_A0A0D0SGT3 TWA4_scaffold00001, whole genome shotgun sequence n=1 Tax=Lachnospiraceae bacterium TWA4 TaxID=1392836 RepID=A0A0D0SGT3_9FIRM
-------NKRALFCDESENYRIPSDPKPGDRVTFWFRTGK--EVLDSIELIFITKGIS--KEIKRlVYKgS-DEFFNYYQCQMKVG-KEPIkYYFKLTSGGETFYYHRAGIDYQvnsFDDKRLFGINPLMYVPEWAKGAIFYQIYVDRFCNGNPSTTVLDNEYIYVDGISTKqaKSWDQKTSL----LDVGNFYGGDLQGVINKLDYLK-TLGVEVIYFNPIFVSPSNHKYDTQDYDNVDPHYGviiedegnlvdlttkdnktatryisrvtrkanldaSNELFIHLVEEAHK-----RGMrVIIDGVFNHCGSFNKWLDKERIYEseegyEVGAYHSKDSIYRNFFKFErdEWPdnNSYVGWWGHDTLPKLNYEgSKE--LCEYIF----HVARKWVSPPFNADGWRLDVAADLGQSS-----EFNHKFWKRFRKEVRSANPEAIILAEHYGDIRPWLK-GDEWDTVMNYDAFMEPVSWFLTGmEKHSdnYIESlRNNGKQFFDAMSYNMSAFHFSSLLTAMNELSNHDHSRFLTRTNSqvgrldsrgyeaasegiNKGIFRSAVTIQMTWPGAPTIYYGDEASVCGWTDPDNRRTYPWGNE--DLEMIEFHRYMTGIHRRHKSLKCGSLKELYAD--YGHIAYARFNEEEVIIVVINNLDKPAKLPIPVWEVGVSTpDYEIERImstsrsgynSGKISCSAENGEllAKVYP--YGSVVYL-
>UniRef100_A0A1G3P3P0 Aamy domain-containing protein n=2 Tax=Spirochaetes TaxID=203691 RepID=A0A1G3P3P0_9SPIR
-------SINHIYSDESYLYRSPAYPDLNDRVNIKLRVKK--NDIDSVATLCKIGDSE--FVIqmKKA-QS-DVVFDYYTAYLPQI-TGNStYFFELQKGEQIFYYSRNGISVKyPSSSYKLKIFPGFKTPQWMKGAVLYQIYIDRFYNGDTKNDVVTNEYMYDNYPVISKKWGEYPDS----MrsyengsdRTREFFGGDIEGVIQKLPHLK-ALGVDGIYFNPIFVSPSNHKYDAQDYENIDPHVGviieddptlidpnkdpgyrskdfnissainkdakkyitrvtskknleaSNEKLRELIKKAND-----NGIkVLLDGVFNHCGSFNKWLDREHLY-pEDGAYESKESKFKNFFKFKedAWPdnESYEAWWGYKTLPKLHFEaSEE--LVDSIL----NVAGKWIK--DGIAGWRLDVAADLGQTA-----KYNHKFWELLRKKVKEVNPEAVVFAEVYGDASSWLK-GNEWDTIMNYDSFFEPVSFFFTGlEKHSfsYTGKlHNNVTEFDKIMKENMAKMPYQSLEIAMNQLDNHDHSRFITRTNGlidegkddgvrnpafadkdlNKGIFKEAAVFQMTWIGAPTLYYGNEAGLPGWTDPDDRRTYPWGKE--DKELLEFYKKIITLHKSYSSIKDGGTQtLVIDdA--KKVYSYGRWNDKDMVIVALNNDSSKQSVSIPAHFMGITGVTSAEIVfrsdreshsdKKESIKTDEKGNffVDVEP--FGSLVIA-
>UniRef100_A0A1G6HYJ6 Alpha-glucosidase n=1 Tax=Geotoga petraea TaxID=28234 RepID=A0A1G6HYJ6_9BACT
--------MYNIHSDQTINFMDPTEPEVGDLVKIKIRVPK--ILGqvkGNVFFT--PEKNsKR-YShaeMIKE-YS-TKFFNYFSYSFKMP-NRIMrYHFEInsiDQKKK-IKYDAMGICEH-RSLHDFILIPDFKVPEWSYGRVYYQIFVDRFYNGDKNNDPVNNEYIYDGKPIVKk-EWNEMPDhL----NGHREFYGGDLQGVLDKKDYLK-DLGIEAIYFNPLFVSPSPHKYDTQDYYNIDPHFGiieedvdgkdkykvrttskknlnkSNELFKNLVDAFHE-----ENIkIIIDGVFNHCGSFNKWIDEKNLY-g-EGVMNNEDSPFKKYFYW-H--gDFYEGWWGYATLPKLNYEn-MD--LWNEIA----DVGIKWTKE-YNVDGWRLDVADELAKDF-----ETNSSFWNFFRKKVEQNSPNKLIFSEIYKSPLPWLE-KKSWHTIMNYITAMDPISYFLTGvEKHNdnFRKDlYQNSEYFVSAVNWALSQLPMNSKYAALNQLSNHDHSRWLTRTTQkvqrlkegnhdeasagyDIDIFKVGLLLMFLIPGSPGIYYGDEIGLSGFTDPDNRRPYPWDNM--NElnkQNLDFTKSLVKFYKSSDVFKYSSFKFIQWF--DGYVSFVLWNEKESYLVLVNSNHKKEIKIHHNLIGEIRN-PEIVFQtrnenini-KNE-----NEIlsLNLPE--KIGVVVK-
>UniRef100_A0A3B8U893 Alpha-glycosidase n=1 Tax=Lachnospiraceae bacterium TaxID=1898203 RepID=A0A3B8U893_9FIRM
-------NLKALFADQTENFLQvqsfrplGKKSRKNYILHLRLRTAA--GEMKECRLM--TEEKE--IPMALE-SE-DKWFSYYGVEIKSK-GEPLrYAFRIitkpdlsKKDPrShEYIFTRTGLKDKaDGDHGWWYYAPDFTVPKWAKGAVMYQIFTDRFCNGDPSNDVMTGEYAYNGGVVNHiDDWYCPPAA----DDTREHYGGDIQGIMNKLDYLE-ELGIDAIYLNPIFVSPSNHKYDTQDYDHIDPHFGkivhdgggllprdsvnnaeaskyrkrvtdqmnleaSDRLFANFMREAHK-----RGIrVILDGVFNHCGDFHRWMDREKIYRnvgsyAPGAYYREDSPFRDYFKFEedRWPdnKSYESWWGFETLPKLNYEgSER--LCEDIL----EIAAKWVSPPYNVDGWRLDVAADLGHSP-----EFNHKFWQLFRETVKKANPEAIIIAENYSESAKWLR-GKEWDTIMNYEGFMEPLSWFLTGtEKHNdaFSKEmLGDPDLFWEAMLWKeQEDMPEEPLMCSMNQLSNHDHSRFMTRTTRqvgrvadlgseaasngiRAGVFREAAVVQMTWPGAPTLYYGDEAGLCGFTDPDNRRTYPWGRE--DKEMIRFHRELIRMRKELRCLRKGSVIRLTDA--AGILSYGRFDKDSTAVVILNNRETSVKLRIPVTYAGVPANSTMKLRfmtgqngflaYPRTVYQVRDGIlrMEMPP--ESSAVLV-
>UniRef100_A0A7G1GAA5 Alpha-glycosidase n=1 Tax=Tepiditoga spiralis TaxID=2108365 RepID=A0A7G1GAA5_9BACT
--------MNGIYSDQTKLYLTPEEPIVGEKVKIRVRVPK--YLGkvlGSVYVT--PEKNiKK-YRnikMKLI-KE-TELFVYFERSFIMP-DRNIhYHFEIellDKNQK-IKYDAMGLVNK-RSIHNFVLIPNFKTPEWSHGSIYYQIFVDRFNNGDKTNDPVNDEYIYDGKKIIKk-EWNELPSqE----NGHREFYGGDLKGIMDKIDYLK-DLGVETIYLNPIFVSPSPHKYDTQDYENIDPHFGkivedtedikekykvrttfksnlkaSNSLFLDFVNTLHK-----NNIkIILDGVFNHCGSYHKWVDELNIY-d-DGVKNNKNSKYKENFYW-N--gENYEGWWGYSTLPKLNYSn-IK--LREYIA----NIGIKWV-DNYKIDGWRLDVADDLGKSK-----EENIEFWKFFNKKIKSKNKDTIIFAEVYKSPLEWIE-KKSWDSIMNYITCMDPVSYFLTGiEKHNdsINESlFMNSNEFIKSVTHALSQLPMNSKFIALNQLSNHDHSRWMTRTTRkigrintigheeaakdiDLDVFKIGIMMMFTLPGSPGLYYGDEIGLAGWTDPDNRRPFPWNEV----ennKILNFIKKIISIYKKNNALRKGSFEFLNND--GGYLSYGLWNDEKKYIVIINREEIEKNVNIPVWLLEINQ-GKANLLisnqetnq-EELNFN--NGNlnFIAPK--KSAFIFE-
>UniRef100_G9WQI1 Aamy domain-containing protein n=1 Tax=Oribacterium parvum ACB1 TaxID=796943 RepID=G9WQI1_9FIRM
-------NRDALYSIGKGFYREPEESPSFSTVTIRFRTLK--EDVDSVSLVF-MEEDSK-LFMKIV-SS-DRYFDYYEIEIELQ-DKPFyYYFQIQKGTEYLSYNRLGVTDDLQLQYAFSIFPDFFVPDWVKGAVMYQIFVDRFYNADGKNNVEDREYIYLARPVEAvADWNAKVEP----FDVHRFYGGDLEGVWKKLDYLQ-YLGVEILYFNPLFVSPSNHKYDTQDYTHIDPHLGrivkdggevlkegdrenkhatrysirstdienleaSDALFRDFVEACHK-----RGMkVIIDGVFNHCGSFHRYMNASFFYKtgegnpyPLGAYESYDSPYREYFHFLkkdpaDWPnnDAYEKWWGNDTLPKLNYEnALS--LEEEIL----SVARKWVSAPYFCDGWRLDVAADLGHSE-----EYNHYFWKKFRKAVKEANPNAVILAEHYGDPSAWLR-GEEWDSIMNYDAFMEPVSWFLTGmEKHSdrEMPElFGDGTLFFNTMRYNMAKMPENAIEASMNQLSNHDHSRFMTRTNRrvgrikaglddaatgiDPALFRLGAMLLMTWPGAPTLFYGDEVGVCGWTEPDCRRPYPWGEE--DMELLDYHRYLLFHRKNMPALRNGALMLLQAG--KNYVVFARGSETQVAIIVIYTGDGDCTLSIPVWRASVTDKMLMKRVlktdyrgynAGQTrRFP-KNGHidCRMWA--KTGKIYI-
>UniRef100_H1HTY5 Aamy domain-containing protein n=2 Tax=Stomatobaculum longum TaxID=796942 RepID=H1HTY5_9FIRM
-------DRNAFFSDTNEHYVTEWMQGTCCTLRVRFRAAL--ADKLRVSLLLQEREEA--VSLSPV-SG-GSRFREYACTL-VT-ESPVsWLFLIEDREsgEKLYYDRRGASAVARTELCFQHIPGFRTPDWAKGAVMYQIFVDRFRDGDLTNVVETDEYLYIGLPVQHiENWDEKPSA----FDVGYFYGGDLAGVREKFAYLK-DLGVEVIYFNPLFVSPSNHKYDTQDYDHIDPHLTiiaedggellapdagdnlnatryqkrsadrknleaSDRFFAEFVAEAHR-----FGFrILLDGVFNHCGSFHKWLDREKIYAreggyAPGAYLTPDSPYRKYFVFAdnrpEaWPdnQSYDGWWNNDTLPKLNYEaSPE--LAEHIL----EIGEKWLKPPYQVDGWRLDVAADLGHSP-----DYNHRFWQRFRSRVKAVREDALILAEHYGSPASWLN-GKEWDSVMNYDGFMEPVSWFLTGmEKHSdsRDTGlRGNGAHFWDKMSLAMAKLPEPSLHTAMNQLSNHDHSRFLTRTNGrvgrlaelgsaaaeegvQLSVMRQAALMLFTWPGAPTMYYGDEVGVCGFTDPDSRRSYPWGHE--NLELLEYHRYLSKLHRNSAALRRGSLIPLLME--QDLVCYGRVYGREQALIFVYTGAEEKLLRLPYWKLADSIPQGVRRVmltyengynVGHVRYVLEDGMilVYVTQ--NSAGIYL-
>UniRef100_R7R3W4 Aamy domain-containing protein n=1 Tax=Roseburia sp. CAG:100 TaxID=1262940 RepID=R7R3W4_9FIRM
-------HKKALYTDMTQNYLTPVEPMSHTRVKVRFRTGR--GNVDRVTIC--YNGQK--AIMRKD-SF-DDMFDYYAYHIRLT-DEPIyYHFEVEAEDESCYYNWLGISKSEEARYDFILVPGFATPDWAKGAVVYQIYVDRFYNGDSSNDVVNDEYYYQGRPVKHaGHWNDPVSR----TDEGTFYGGDLQGIIDKMDYLE-GLGVEVLYLNPIFVSPSSHKYDIQDYRHIDPHFGkivnreecglkdgyeqyrgittdrenleaSDRLFARLVEEAHK-----RGMkVILDGVFYCCGSWHRFMDKEGIYAngdtcsIKGAYQDSNSPYREYFQYKnpqD--aNSYENWWGYEAYAKFNYEnSRK--LYEYIL----SVAVKWVSKPFCADGWRVDVAASVGNNR-----EWNHHFWQDFRKAVKAANPEALIIAEHYGPAKSWLM-GGEWDSVMNCEAFMEPVSWFLTGmERHAnqYRREwLGNSDIFWTSVETGNMGFTNQCAVTAMNELSNHDNARFLTRTNHtvgrientpgqkaelgvSKAVLREAVIMQMTWPGSPVIYYGDEAGVCGFTDPDSRRTYPWGHE--DKELIDFYRAMIRIHKQNPELKTGSMLVLYAQ--PYVTAYARFTQKEQTIVIINCGESIKDISMPVWQAGIPVETTMERImvttrdgynTESAELPVHRGKlkVSLLP--QSGIVLK-
>UniRef100_UPI00068A8B75 glycoside hydrolase family 13 protein n=1 Tax=Eubacterium sp. AB3007 TaxID=1392487 RepID=UPI00068A8B75
-------FLASFFSDETERFRTPAEPVPGQKVTVRLRGPK--SVNGAKVTL--ALGDstE--IIMRRN-DY-GQHFSLYEATFTCP-EGVVsYRFRIEYRRrVYICQKDGTKQLRagecIDTHLDFRFFPGFHTPTWARGAVQYQIFPDRFRNGDKSNDVEDGEYSYNHQHVRRiADWDKPPAE----DDYRCFYGGDLRGIMDKLDYLQ-DLGVEVIYLNPIFLSPSSHKYDTQDYEHVDPHFGvieedhdlplehwemhngfarkyisrvlsevnatkTDALFAEFCAELHK-----RGMrVILDGVFNHCGSFHLWMDREGIYKempgyAPGAYQSEDSPYRDFFHFTd---kaPGYEAWWGVDTLPKLYYEnSRN--LWEAVF----SIAEKWLKPPYSIDGWRLDVAADLGHSL-----ELNHAFWREFRNRVKAVNPEAVIIAEHYGNPETWLE-GDQWDTVMNYDAFMDPVSFFLTGmEKHSdgIREDlYQDGEQFFATMQKRMASFQWNSLQCAMNELSNHDHSRFLTRTNRtvgrthtlgpeaaekgiDKAVLREAVVIQMTWPGAPTIYYGDEAGLVGWTDPDNRRGYPWGRE--DTELIDLHRSLIALRHDLPVLRTGSIVRLGAG--HGWISYSRFDGEQCIVVVCNNDLEDCTMSLDVWKADAADGDRFVQIfrtdqeghsCKELPSGeVRHGKlyLSVMP--QSTLILR-
>UniRef100_UPI0013E9E4C4 glycoside hydrolase family 13 protein n=1 Tax=Marinitoga sp. 38H-ov TaxID=1755814 RepID=UPI0013E9E4C4
-------MIFGIYSDQSSNYLNPTNPKTGDEITIKIRIPK--KYGevsGKLYLA--TKKNtHR-YKhtnMSLE-YE-NDYFWYYSTSFKLT-ERFIrYHFEInfsNENKI-IKYDSQGIVNN-RYIEDFVIIPDFEVPEWSIGAVYYQIFPDRFNNGDPSNDPVNGEYIYDGEPIIKk-EWDELPHpT----KGHKEFYGGDLQGIIEKLDYLQ-DLGIEVIYLNPIFVSPSPHKYDTQDYEHIDPHLGviiednddinekykvrttseknlieSDNLFAKLVEEAHK-----RNIrIVLDGVFNHCGSYHKWVNEYNVY-gkd-MGVINNPNAPESEYFYWN---eDGYEGWWGYKSLPKLNYDkTML--LWKYIS----EIGEKWVSNSFNADGWRLDVARDLGKNK-----NVNKTFWRYFRTIVKRANKDAIIFAEDYESPKEWIE-NLSWDGIMNYIGSMDPISYFLTGiEKHNddFKPElIGNSEWFIHQLKWAWSQLPLNSKYISLNQLSNHDHSRWATRTTKkigrahilgheeaekgiDWEMFKIGYLMNFTLPGSPGLYYGDEIGLSGWTDPDNRRTFPWDKL--NEeeykHRLNFMKNMIKFYKWNHVLRNGSIEFLKWD--KGFLSYGIWNNNEHLLVIININEEEYEYEIPVWIAEIYE-GSLKPIfstkgvkn-ESINVY--NGIinGYIEG--KTAIVYK-
>UniRef100_UPI00174B6F09 alpha amylase N-terminal ig-like domain-containing protein n=1 Tax=Candidatus Neoanaerotignum tabaqchaliae TaxID=2721136 RepID=UPI00174B6F09
-------NCLAVFSDETKYYR----NIKNSKADVKIRLLK--NDADSVSLV--VNDEP--FPMLKK-HS-KNNFDYFIYTFDRE-FDTDkYYFEIVKNDVKYYYSKVGVSREPLRYADFSVMWDFKIPEWAVGNVMYQIYVDRFYNGDKTNDVKSNEYIYLGKPVIFrDNWNEYPSA----DDVRNFYGGDLTGVMEKLPYLK-ELGIETIYFNPVFVSPSNHKYDTQDYEHIDPHIGkvvncsghvlektdrtnenaslyscittnndnleaSDKLFASLVEKAHK-----NGIkVILDGVFNHCGAFNKWLNREGIYKdead--GAFRNINSKFRNYFIWNndsD--aENYEAWWGFSNHPKLNYEgSNE--LFNDIM----NVAAKWLKPPFNADGWRIDVGADLGRSP-----EYNHYFWKEFRKNVKAVNKEAFILAEHYGDASPWLD-GKQWDTVMNYDAFMEPVSYFFTGmEKHSdyYNSElYNNGIAFANAMVQAMAKLPYQSLVSAMNELSNHDHSRFLTRTNMtegrvsfsgspmaskntDMRIMKEAVLFQMTWVGSPTVYYGDEAGVYGWTDPDNRRTYPWGNE--NMEILNFHKQAIKLRKENEIFKTGSTMFLNED--TGIISYARFSEEEIFVVIFNNNNNQCVIDVPVWRCGAVEENVFKIIfdteysSVGNILSVDNGVisVSVAE--KSGVVIY-
>UniRef100_A0A2W4PB69 Uncharacterized protein n=1 Tax=Chloroflexi bacterium TaxID=2026724 RepID=A0A2W4PB69_9CHLR
----ATIDRAALLHDTHdDLYRTPGGAvPLGANVTLRLRAATGNLDSATVRVFRTLDNTQNLVPMQVVASTPEG-YDFWEATITLpDQPTVVyYRFLLTKGSETLFYEENTyrdgnyfeaaeggPGavyEQSQ-DLSFQISVydpDFTTPEWMQNAVIYQIFPDRFRNGDRSNDPVDGSFVFYDELpLIFhETWNEPPVdGRRekapsGAdYFNSDFFGGDLAGIIEKLDYLA-GLGVTAIYLNPIFEARSNHRYDTVDYLKIDPLLGDLETFRRLVQEADK-----RGIrLILDGVFNHMSSDSPFFDRYNRFLTTGACESTTSPWRRWFFFVP-PRegqpspcvntlngarYYTSWAGFDTIPKINSELGE--VRRYFFLDQNSVALTWGA--EGIGGWRLDVANEIDGGR-----NPAETYWEAFRNIVKRQNLDTIIIGEYWNDASEWLL-GDEWDSVMNYR-FRRAILGFARGTDYTdNdGLIwGLTPSEFIDAIRAVEEDYPRPAYLALMNLAGSHDTSRLLYVVDGDIrrq---QLAALAQFTLPGAPTIYYGDEIALDApslpdpngvvQDDPYNRAPYPWEDT--EGdhypppnea-MLAFYQTLGTLRNRNSALRTGDLIPLAAD--DDqgILAYLRTd-RDtgDIALVAFNVSDEPRDVVLNLDGL-VPANTELRPVFA-GA-TLtAAGDveLALPP--LSGNIWE-
>UniRef100_A0A3L7X6I1 Uncharacterized protein n=1 Tax=Chloroflexi bacterium TaxID=2026724 RepID=A0A3L7X6I1_9CHLR
----GAIGSAGLLHRSRsDAYRTPFGAvPFDTNVTLRFRTFASDVEQVDLLLTSITSGAKKTLPLRRVASDAKsapwG-YDYWEVNLNSgPAEEIHnYLFQISDGGESLYYADENrrdggSGrafTVQPTsDQGWDIYTydpAFTTPDWAKNALIYQIFPDRFRNGDPANDPTADDWFYENERsHAFpvTPWNRPVPdPEPndsatnPDwfmTYSSTFYGGDLQGVAEKLDYLQ-ALGVTTIYFNPIFDSPSNHRYDGRDYRQIAENLAVKGNpeasnayFAVFAAAVES-----RGIrLILDGVPNHVSSDAPIFDRFQRHPEVGACESVDSPWREHFFFRP-ARpvgtgpcdgdtAYNAWAGFDTLPQLDTANQS--VIDNWLTPGTGIATGYLQM-AGVDGWRVDVVPDVVGI--------NPDFFRLWRQATTAANPEAISYSETWKENDArqRLL-GDEFDSTMNYR-FRQALLGFLRDTDFQdNdGPIpALTTTQFEDALRAIQEDYPYPAWSTAMNLLGSHDVNRPVVVLDHAGidraagqpvdgfadarARLRLAAALQMTLPGAPTIYYGDETGLAGfgsdpqRDDPYNRQPYPWPDA--AGydelpvwaqqqsELIDLYTFLGQLRGSHSFLRTGSWDTF-TT--DDagLYVFGRK--DtsGAALIAVNRSPISQTVSLELAGY-LPVGTALVDAAS-gQTAAV---SlrAVIQP--MDFRIWH-
>UniRef100_A0A6I1MM54 Amylopullulanase n=1 Tax=Clostridium tarantellae TaxID=39493 RepID=A0A6I1MM54_9CLOT
----GVINGNKLYHNTWnNLYKAPFGAvEEGTPVTIRLHAEKGDLEYARLLVRNNSKNTSNIYTMNKVTSIKLedNsEVDIYETTFTPEQYGLYgYKFIVGDGEACKEYGEDGregeVGTVGDKnLSLFQLTVysnDYKTPDWMKEAVVYQILPDRFNNGNKENDDN-KENARGDEPIEGrfNEWNRLPDnPRLetatdydGDgIWSNDFYGGDIEGVKQKLDYLQ-SLGVNTIYLNPISMAASNHKYDATDYKTLDPMFGTEENFKLFTKELDN-----RNMrLIVDGVFNHVGDDSIYFDRYGKYNTVGAYEywsyiydTMnkefiteneaiekadkyfiekgevfsKEKWHLWFNIKN-KKidvgtnneryDYQCWWGFDSLPEFKSMSkkeaislglasendkfvdgesefnnKA--LVNYIYKAEDSVAKQWID--WGADGWRLDVANEVD-----------SVFWNDFRKEMKNHNKDTVILGEIWDDASKYFL-GDEYDSVMNYR-IRAALIDFLKYG---------NADNLKNTLMAIIEDYPKEALQSLMNLMSSHDTARALYLLGDGRdsyeraeydpnfnkelgmKRLKLAALFQFGYIGAPTIYYGDEVGVIGSKDPDCRRTYPFGSE--NDDLKLYYEKLGSIRKESsELFSYGEVVNLYTE--GSVYVYGRIKDDKLAIVAVNSGNEEKNIAIDMSFF-ASNGIIFNNKFNNe-KIMVENNFlnLLVPA--IGGKILI-
>UniRef100_D9TLI1 Alpha amylase catalytic region n=1 Tax=Thermoanaerobacterium thermosaccharolyticum (strain ATCC 7956 / DSM 571 / NCIMB 9385 / NCA 3814 / NCTC 13789 / WDCM 00135 / 2032) TaxID=580327 RepID=D9TLI1_THETC
-----NIYYDDLKHDTHdLFFRNPFGSiKVGQTVTLRIQAKNHDLESARISYWDDVNKTRTESPMTRIGESSDGNYEYWEIKLSFDHPTRIwYYFILKDGTKTAYYGDNDdqlggVGKATDTvNKDFELTVydkNFDTPDWMKGAVMYQIFPDRFYNGDTSNDHV-KTLSRGNDPIEFhDNWNELPDnPNNagspgytGDgIWSNDFFGGDLKGIDDKLDYLK-SLGITVIYLNPIFESPSNHKYDTSDYTKIDKMFGTTQDFEKLMEDAHS-----KGIkVILDGVFNHTSDDSIYFDRYSKYpE-LGAYEawkqgdqPK-SPYGDWYTINS-DGTYEDWWGYDSLPVIKSLNgseynvTS--WANFIINDKNAISKYWLNPdgntNGGADGWRLDVETEVA-----------HNFWTHFRDAINTVKPEAPMIAENWGDASSDLL-GDSFNSVMNYQ-FRNDIIDFLIGKPFDdGnGQHnPIDAVTLDQRLMNIYERYPLPAFYSTMNLLSSHDTMRILTVFGYNSadptensddaknlaeQKLKLATILQMGYPGMADIYYGDEAGVSGGKDPDDRRTFPWGNE--DTSLQEFFKNITSIRNDNQVLKTGDLETLYAQ--GDVYAIGRRiingkdafgspYADSAAIVAINRSSVDKQVTIDTTKY-LRNGVTFKDLINGnKSYSISDGQvtIDVPA--MGGVMLI-
>UniRef100_UPI00189B99EB FIVAR domain-containing protein n=1 Tax=Clostridium sp. D43t1_170807_H7 TaxID=2787140 RepID=UPI00189B99EB
----GQVNGNMLYHNSWdSLYKYPFGAvTEGTDVTVRMHAQKNDLQYARVLVRNTSTNRSDLYNMEKVSTITVdEeEVDIWEATFTPDEIGVYgYKFIAGDGDIVKYYVEDGyegkSGTVGDRnGLSFQLTVydkDYKTPDWMKEAVVYQIFPDRFNNGDTSNDDN-KTNARGEEPIETpESWYSLPDnPRLgengvddingaysGDgIWSNDFFGGDIKGIQEKLDYLQ-ELGVNTLYLNPIAAASSNHKYDATDYKSLDPMFGTEKEFKAFTAELKK-----RDMhLIVDGVFNHVGDDSIYFDRYGKYDTVGAYEywayvydAMnkegiseeearekadkyfvkngqtfsEEKWHLWFNIKN-EKvdvgttterySYQGWWGYDSLPEFKSLTkeeaielglaskkdefvvkasewnnKE--LVDYIYKDKDSVAKQWIN--WGADGWRLDVANEVD-----------TIFWNDFREEMKAHNSETLILGEIWDDASKYFI-GDQYDSVMNYR-IRAALIDYLKNG---------NATRLNDTLMAVYEDYPAEAFYALMNLMGSHDVARAIYVLGGGSdtaeraefgdyneelgkQRLKLAALFEFGYAGAPTIYYGDEAGVTGSKDPDCRRSYPWGNE--DESLVSFYEAIGSVRENNkDLFSHGDLTTLYTgT--EGVYVYGRTYNNEHAIVAVNPTNTDATVTLELNKF-TGNGTEFVDGLDNnYKVEVKDGKvqITIPA--MTGRMMV-
>UniRef100_A0A089ITW8 Alpha amylase n=1 Tax=Paenibacillus sp. FSL H7-0737 TaxID=1536775 RepID=A0A089ITW8_9BACL
------MPQSWfVYHTSEDPFAYPVG---TGTLKLRLFTQA--GQQLSCTVIHSDrydsPGQEVPLQMERI-GS-AGIYEIHEAIIQTS-TRRSrYLFHIANAAgQYIWYGERGASENR-ERaGs-FQyaYLhHseALKLPLWSQDA------------------------------V--T-Y-QIyP---------SSYNGGTLKGITDKIPYLQ-QLGVNTIYMTPVFESPSEHKYNTSDYYKIDPAFGDVDGLKTLVSEAHR-----HGIrVILDAVFNHSGDQFFAF-KDVM--E----KGEQSPYKDWFFIRSFPVtqtpapNYETFAkAEAHMPKLNMDHPE--TADYMI----GVAKYWIRE-AEIDGWRLDVAN-----------EVNPAFWSRFRQELKSEFPEILLIGEIMHASGPWLR-GDQFDGGMNYV-LRDAVLEFFAEQS-------TGPDRFMEQVLHQEALYNDQANSAMFQLIGSHDTLRFLTACKeggrgwdresTAIQRMRLAVFFQMTYIGIPMIYYGDEVGMEGATDPHCRKAMVWQEQAQNTALLKWYQELIFLRKSCDILRKGKFRPWFTDEVRNVFGYTRGMGQEKIGLIINNSPNAYELELN------------------------------------------
>UniRef100_A0A0K2SNU8 Cyclomaltodextrinase n=1 Tax=Limnochorda pilosa TaxID=1555112 RepID=A0A0K2SNU8_9FIRM
---MTPLHRDAVLHRPELPYAYPGP---GRSLVVRLRTGR--GDAERVRVVYRDryqPPStDRARPMRRV-GR-DELFDYYQAELRVD-PPRYrYWFVLDHPAg-TLWYGEHGFFDDPPDQGa-FEvpYVfDedRIEAPEWWRDGVIYQIVPDRFAGPPEPPRSTP---------G--EvlGWEDPP-------THTGRYPGTLRGIREHLDHVE-DLGANLLYLTPIFLSSAYHGYETTDYYQVDPHLGSLDDLKELVEAAHR-----RGMrVILDGVFNHCGPEFFAF-QDVL--E----KGEASRYRDWFIVRRFPLqmypepTYETWASVARMPKLRTSNPE--VQRYFV----DVGRHWIRE-AGIDGWRLDVAN-----------EVSHGFWKVFRRGVREERPDAVLLGEIWHDPLPWLR-GDELDSVTHYP-FRRACLDFFALRR-------VGAARFDAQLARGRLSLPGPVHDALVTLLDSHDTARFRELAGGDSESQRLAVLFQMTYPGVPLVYYGDEVGLRGGEDPESRRPMVWDPDRWERELHQAYRRAIGLRREHPALRRGEVATFWVDAPAGGYLFGRRYEDERLAVALNNGFEELELDVP------------------------------------------
>UniRef100_A0A0L1IIC2 Cyclomaltodextrinase/alpha-amylase family protein n=1 Tax=Mycoplasma sp. HU2014 TaxID=1664275 RepID=A0A0L1IIC2_9MOLU
------MDKLAIYHKDQSNYSFALS---NKQVVLRLRVSKN-DSFDYIKAIYGVkygyqvE-Q-KEIDMSVK-YT-DKYFNYYEVLIDID-DVRFvYIFKLKINNEIYYYSEEGLTKEY-DfsKafYsHFQipYIhNvdTIDKIDWVTKSIFYQIFVDRFNMGSDKLNKDY---------IN-LNWGDIPK------GQYDYAGGDLKGIIEKLDYLK-DLGITSLYLTPIFLANTNHKYDTVDFYKIDDQFGDKKIFKKLVDECHK-----RDMkIVLDMVFNHGSDKSKEF-KHVL--K----HKKKSKYFDYFMINGDEVdqekiNYEVFAHCSYHPKFNTENKK--VRKYLI----KVAKYYKNK-FNIDGVRLDVSD-----------EVSLNFWFHFREQLKKIDRNFFIFGENWHDAHKFLQ-GDKFDSIMNYS-VTKAILDLLAYNN-------LDSENFVYRLNELVVRNTTNVNLMMINLIDSHDTNRFITDVDGDVDKLLLALSIIFIYIGVPMIYYGTEIKLDGGYDPLNRKCFNWGQVNKDEKYTSILKQLINLKHNQDSLiK-GDIQI-KYKD-N-LIHITRTYNDEKIKLIINYNNTDINY-IS------------------------------------------
>UniRef100_A0A0S6UBM4 Glycosidases n=1 Tax=Moorella thermoacetica Y72 TaxID=1325331 RepID=A0A0S6UBM4_MOOTH
---REEGVLPLLHHRPGIRFCQPLA---PDRLLLRLKIGR--REQQSCQVIYEDrglK----TAPMYAY-AR-TPRYIYYQAEISlSR-PWRCrYFFRLREGDgDDR-YIFAGG-TG--QQGrPFTyqWTPadIFTVPDWIYDAVSYQIFPDRFYNGNPANDPPG---------T--RPWSEAP-------TRENFFGGDLEGIQAKIPYLK-FLGVNALWLNPIFAASSNHRYNTRDYLAVDPALGDTDTLRRLVASLHG-----AGIrIILDGVFNHTGTDFFAF-KDVV--A----RGAGSPYKDWYYFYDFPVrsepraNYACWWDIPSLPKLNVRNPE--VRNYLL----HVATYWLWD-AGTDGWRLDVPN-----------EIEPPFWREFYQQVKGTNPEAYIVGEIWRDARFWLN-GRYFDGVMNYL-FRDLVLAYFARRL-------FPISTLDMLLGLVRLRYPEAANFALLNLLGSHDTARIITAFQeglagvpghsgsyaEAVAHLRPALILQLTYPGAPLIYYGDEVGLTGGPDPDCRRTMPWEPRDWDRDLLNFYRCLIRLRHQLRPLRRGFFQPLFTDDQAEVYAYARRLEGEKVIIILNASDLPQTVTLA------------------------------------------
>UniRef100_A0A133YH92 Alpha amylase, catalytic domain protein n=1 Tax=Clostridiales bacterium KA00274 TaxID=1497955 RepID=A0A133YH92_9FIRM
---RHKMNLAAIFHKATDSYIYPLD---REKICLRLFTSQ--DISRVELFYWERsngDPtQVKRKVMTNY-LN-DKEHKCFQANIqfAPL-ASYLrYCFMV-SSSdETVYFSANGFvncfdlALVTESKNYFEflWPnSldfvNYSVPSWASEQVYYQIFPERFYNGNSQLSPKT---------V--VKWGSKP-------SRSNFMGGDLVGIDSKLDYIS-NLGCTCLYLTPIFKAFSNHKYDTIDYFTIDPEFGTQADFRRLVEHAHE-----LGIkIILDAVFNHCGYEFPYF-QDVL--K----NGAASPYANWFTAYTYPLtsepln-YDCVGHYKYMPKFNHANLD--VQNYLI----RVALYWCRE-FKIDGWRFDVAD-----------ELPITFIDKLSQALKAENAELLLLGETWSDATELLS-GKRLDSAMNYV-FRDAVTAWLAKRT-------LTAVEFDERINKMLMLYPYEICLRMYNLIDSHDTERFLYQSDNNVTCLRLAVFLQMTLPGCPAIFYGDELEVSGANDPDCRQAMPWQ-RYeKENVTFNWYKQLISLYKNNLALMRGDFKTVYCSEEANCYAFLRSYADEALLCLINASEQS------------------------------------------------
>UniRef100_A0A174PIM6 Cyclomaltodextrinase n=1 Tax=Fusicatenibacter saccharivorans TaxID=1150298 RepID=A0A174PIM6_9FIRM
------MNLAAFYHSGMYPEIYAPD---RFHLRFSFRAAS--GDIETCTLVYFHknhrDETtKEERMLERY-HL-GPSVVYVAVvSFQKP-ARYLqYYFRVTGKDgDTRWYNAWGTVEKCPDSGFFEyaYAnKcfvEYMPPKWSQGTIYYQIFPERFRKENPFYAPEN---------C--VAWGSKP-------TASNFMGGNLNGIRKSLSYLA-ELGVECIYLNPVFASPSNHKYDTTDYYKVDPHFGSNEDLRILVKEAHE-----KHIrVILDAVFNHTGTEFFAF-ADLL--K----NQEKSEYQSWYHITCFPVreeadCYECFFgFAG-MPKLNTGNEK--VQEYFL----NVLEYWVRK-VQVDGYRFDVID-----------EIDENFVLKIRDRLKRLNPELILIGETWAEGKRLLN-GCEMDSIMNYS-FRQAMLDFFAERS-------INAETFGHRLETALSRHPDETNMAMFNALDTHDTKRFINSCSHRLDSFKLGVVVQMMFPGSPSIYYGDEAGIDGENDPDCRKCMTWQENPGEKESFRFYQRLIQFRKKHSAIrN-GSFTTVLADG-R-VYGFARENETEIIEIFVNDSDDTVEITVE------------------------------------------
>UniRef100_A0A176K202 Alpha-amylase n=1 Tax=Kosmotoga arenicorallina S304 TaxID=1453497 RepID=A0A176K202_9BACT
---IVDPFKSQLLEGSDTlNKIEVKDPAdffglSDKDFLFKIWDRDYFNPVKpgEFFITFSAtegisdSFYliLngEKYEMNLL-RN-YDRVNYFRLHLQ-N-VKELnFYFGFSRGNEKLYFGANGLSDS-TVtSfS-IPldDLPvdYFDTPEWSKGAIYYQIFPERFANGDPKNDPEN---------S--QDWYIDP-------QkAnlgsSGFFGGDLQGVLDHLDHLY-ELEIDALYFNPIFESPSSHKYDTTDYLMIDDNFGNYALFSKLVSELNS-----MGKrVILDGVFNHTGYQFWAF-QDIR--E----KGKESAYFDWYFIKGSKPrkykghamNYIAWGgYGD-MPKLNVLNPE--VTEYIK----KVIEKYN-S-AGISGWRLDVAG-----------EVKPEFWRLqFRPFLKELNENAIMVGEIWGDARVYLQ-GDLFDSVMNYQ-FRDAVIEYVARIG-------HSAKKFVNMTDYYLKRYPPQVLASLWNMLDSHDTERFLTTVYGNEKLFKIAIGLQMTFIGSPVIYYGDEVGMMGGKDPDNRRPMPWKKELWNEDIFNYYKKLISIRKGHPALkN-GDYRVISAFN-S-LLVYKRELGDDILLIIANPGDKAEKLSG-------------------------------------------
>UniRef100_A0A1B3WRN9 Aamy domain-containing protein n=1 Tax=Anaerolineaceae bacterium oral taxon 439 TaxID=1889813 RepID=A0A1B3WRN9_9CHLR
------------MHRTNYEFVIPLT---RTELAIRLRCAK--DDLTSVRFVYFSryrSPStALTQPLQIA-YR-DAYTDDYRAILKfdSP-ARFLcYYFELTDQDhRKIYLSEYGFSDGVPEDGFFEyqYTnEndCVRPPDWAKGIVYYQIFPDRFYRSLNQKNRDD---------Y--RDWDEKP-------SLDDYWGGDLPGITERLPWIS-ALGVDCIYLNPIFHAECNHKYATTDYFTIDPDFGTMADFHAFVAKAHS-----FGIrVVLDGVFNHSSRKFHPF-MDFL--A----RREASEYFRWF----LPVdrgeggeilTYEAFADRAHMPKLNTDYRP--VRDFVI----EVMLFWLRE-GKIDGWRLDVAD-----------EVQLTTWSEVRRAVKAEFPEAILIAETWRDASRYLtQ-GDKFDTAMNYA-FREAARDFFANRR-------IGAAAFSSRINHMLSSYADVTNQVMFNLLDSHDTPRFLYDAGNDRRRHRLAVGFQMTFVGSPSIFYGDEVGLSGGPDPDCRRGMIWDASRQDQETLVLYKKLIALRKCEPALRFGSFKTVFTQE-PGVFVYQRDFGNVSILCAVNNSDAEAAISPP------------------------------------------
>UniRef100_A0A1C5Z370 Neopullulanase n=1 Tax=uncultured Clostridium sp. TaxID=59620 RepID=A0A1C5Z370_9CLOT
-----MLQNNQfsVFHSTAYPWQYVDS---DQVLHLMICVKGA-GPIS-IKCLACDpcdtdKGVfgEdMPIlftyEMRCE-ME-GPGIQYFTLHIPMN-THKLrYHFGI-SVLgHTYLYDESGLSEDKEElyIrPfFVAytYSdRcg--GVPKWCNGMVWYQIFPDRFAKEDSD-QTRG--------------WQsGKiT-------DKDLVCGGTLKGITSKIPYLK-QLGTKGIYLNPIFQAGSIHRYDIIDYLKIDPILGTEEDFVELCEKCHS-----NGIrIMMDGVFNHCSYLSPQF-QDVI--N----KGEHSRYYDWFivydtdRLKKMDVktgadaqfraapVYETFAFVPSMPKFNTCNPQ--VMDYLI----GAAEYWTKK-CGIDAWRLDVPD-----------EVNIEFLRAFRRRIKTRNPDIYIVGEFWGNAVKWLD-GETFDGAMNYP-LYFIVRDFLAKEK-------ISAFPCAKLLTQCLMANPPVRRCGMFTFCSTHDTPRILWHCGEDRKKRDLCYILTAALGGQLSVYYGDEIGMTGGYDPDNRRCYPWNSGTAPKEMKEAIRDAVSLASDDG--K-GRICRIcALDEEVLGVIYER----RR--LYINRSKEEKEL--P------------------------------------------
>UniRef100_A0A1E3BWT8 Alpha-glycosidase n=2 Tax=Eubacteriales TaxID=186802 RepID=A0A1E3BWT8_9CLOT
------MKLEAIYHKPYSEFAFSID---PDTLVIRLRTAK--NDINTCILIYHEkydS-SqRGKAKMKKV-AS-DEMFDYYEVELNVG-IKRIkYMFYLEDNYSIKWYSSDGFFDYMPQ-wGQFThsYIcKedILEEIEWFRNSTIYQIFPDRFAKLPPD--TSN---------L-----G----------NR-TVHGGNIKGIIARLDYLV-TLGVDVIYFNPIFKSESYHRYDVVDYYEIDPVFGDKRELKELIDLCHK-----NGIkIIFDGVFNHSGDKFFAF-KDIL--E----KGEKSKYVNWYHISSFPVevyprpNYECFSYYGGMPKLNTGNPE--TAQYLL----DVVRYWTVE-FGVDGWRLDAAD-----------EVDRKFWRKLRDMLKSLNRDTVLIGEIFDESSSWLW-GDQFDSVTNYP-LKAMINDLFAYRS-------VDAEIFRMRINSYIMKLNKKVLNSLVNVISTHDTPRFLTLCDGDEKRFGLAVVFQFTFPGVPLIYYGDEIGMEGEGDPDCRRPMIWDEAKWNRKNLELYRFLIDLRKKFDSLRIGEYGELPVIGCKGILAYRRGLGEDGIIVIMNTLDQKARITVE------------------------------------------
>UniRef100_A0A1G3PKQ6 Aamy domain-containing protein n=1 Tax=Spirochaetes bacterium GWF1_51_8 TaxID=1802190 RepID=A0A1G3PKQ6_9SPIR
------MTPEAVFHRNHPDYFYTVT---PETMRCRIRVKR--GECSRISVNYRDiyknyfHGiKdIRLSELMRV-AT-DQYFDYYEGLVPvQE-MSALaYFFILENSTDTYYYGNYHFHDHIPAdTmEMFEvpIFtRneGIDIPAWARDAVVYEIFPERFADGDPSLHPAK---------I--MPWDAKV-------DYRQFIGGNIAGILGKLDYLE-ELGINTVYFTPLFESDTTHKYNTFDYFKVDPHFGTNEDLIKLVHEAHR-----RGIrVILDAVFNHCGVEFFAF-KDVL--E----KGADSRYKDWFEIKKFPLevknfpDYRSYGFWGMMPKLAAWNEE--VREYFY----KVGRYWIET-ADIDGWRLDVAP-----------EIDRRFWRGFRDTVKKAKPDALIVGEVWHNASMWLE-GDQFDTNMNYP-FLGAVTGFFAQGK-------TLPSQLDIQLGHVRGWYRPEIYDNLWNLIDSHDTARLMYHCEGDIRRMKAAVFFQMTYTGVPMILYGDETGMDGSAEF-CRAGMVWDTKKRNNELLDHYKKAIFLRNKHD-IlRRGDIRTIITDDEHRIYGYRREYEGRRLDIYINNSDEIQTISL-------------------------------------------
>UniRef100_A0A1G9ZH68 Glycosidase n=2 Tax=Paenibacillus jilunlii TaxID=682956 RepID=A0A1G9ZH68_9BACL
---MGMIHLESVYHRMGQNWSYAYD---ETAIHIRLRTKR--DDVSQVDLICGDkygwdR-THSVYSMERL-SS-DSLFDYWQAAVQPP-HRRLaYYFALHQDGNTIYYLEKGFLEQPPEViYegLFDfpILsPedVHRPPAWVKDAIFYQIFPERFANGDPSNDPEG---------V--LEWGGTP-------SPTNFFGGDLQGVLKHLDYLC-TLGINAIYFNPLFTATTNHKYDTADYLRIDPHFGTNELLKELVDACHA-----KGIrVVLDGVFNHCGHTFPPF-MDVL--E----NGRASRYADWFHVKEWPPgvnegipTYDTFAFEPIMPKFNTANPE--VKEYLL----KVGRYWIEE-IGVDGWRLDVAN-----------EVSHQFWRDFRTMVKQINPDAYLVGEIMHDSLPWLL-GDQFDAVMNYQ-LLNMMLNFFARKQ-------TDAGQFSRSVGALLANYPQQITEVSFNLLDSHDTVRFLTLCGGDTRRLKLAFLFLMTFQGTPCIYYGDEIGMDGEYDPHNRKCMEWDPLKQNQDLLEYYRWAIRLRKSNSAFrS-SAIKFLEHPEHPALLVYERWDEHDRFLVIMNNSEFPMDAQVS------------------------------------------
>UniRef100_A0A1M6RF79 Glycosidase n=1 Tax=Anaerobranca californiensis DSM 14826 TaxID=1120989 RepID=A0A1M6RF79_9FIRM
------MLLQAITHLPKNNFAFVTR---DKEVEIRLQTSS--EVSR-VEIIYGDkydweA-TVSKTEMLIL-GQ-DDLFTYWYCRLYCP-VKRVtYGFKVYGPDQVLWVKETGCTTE-P-inDhMeLFDfpWIhVsdALTVSDWVREAIFYQIFPDRFANGDKGNDPEN---------L--VSWDSNP-------TFNSFYGGDLQGIIDNLDYLS-SLGITAIYLTPIFSASSNHKYDTIDYKSIDPHFGDLSTFKQLVNACHS-----KGIkVILDAVFNHIGWYSPQF-QDVL--K----NGPKSRYVNWFNIYDFPIrthprpNYECFAFVASMPKLNTVNPE--VREFLL----DVAVYWIKE-ANIDGWRLDVAN-----------EVDHQFWREFRNRVKAIKPDAYIVGEITYFAGPWLQ-GDQFDGVMNYR-LTQAIVDFVAEGK-------INGKEFTYRLNKLIFYYQRAASEGNLNLLGSHDTPRFLTRCMGNKNLLKLAAMLMFSLPGAPCIYYGDEVGMEGGNDPDCRRGMVWDNDKQDRELLDWFRRLITVRKKHFAFSRGDIKVLNIG--N-LAAFKRLWQEEEYLILVNPSLQVVEIDVT------------------------------------------
>UniRef100_A0A1Q9JEJ4 Alpha-glycosidase n=1 Tax=Roseburia sp. 499 TaxID=1261634 RepID=A0A1Q9JEJ4_9FIRM
------MQLQAVLHVPLSNYAFAVD---EKSLVIRLRTAK--NDMQQCSLYYGDrvcekDPIdVTEIKMKKI-AS-DQLFDYYEAMIEDD-YTRVcYYFELVEGKSHIFYSGYGFSQKMECSrTqYFQfpYIrRedIPQIPDWAKGMVMYHIFPDSFATEKNHISEKE---------V--C-LEkdGK--------IYKSYQGGTLKGILESVDYIA-ELGVNCVYLNPIFAAESYHKYDTIDYFRIDPCFGTLEEFKELVAELHK-----RNIrIILDGVFNHCGAGFFAF-QDVL--E----YGENSPYKDWFYQMEFPVhygkplNYEAFAYVKEMPKLNTGNSE--VMKYFQ----KVGTWWIKE-TDIDGWRLDVAN-----------EINHDFWREFRKAVRAVKPDAILIGEIWEDSENWLL-GDQFDSTMNYT-FSYICREFFAEHT-------ISLKEFDEKINRMILRYPMPVSLAQMNFLDTHDVPRFLSYCKNGAVDLKQAVFFMMMCVGIPSVFYGDEQLIEGVTEPEYRKPMPWNHRDR--EMEIFFAKWIGIRRQLPALREGRYETALVEEETGIYGFWRYTKEQRLLVLMNTSEQEQQVNLlG------------------------------------------
>UniRef100_A0A1V4J127 Cyclomaltodextrinase n=1 Tax=Clostridium chromiireducens TaxID=225345 RepID=A0A1V4J127_9CLOT
------MNKHAIYHILDTPYAYAKD---INTLSVTLRAAK--NDIKICNIHYKSrydweN-SfnV-EE-MKIK-DT-NNLFDFFSTDISVE-RNRYrYFFEIIDGEgNRFFLDERGLRGKEIRrkEaTa-FQypYIaPadVYNEEKWLQEAVVYQVFVDRFCNGDKSNDPEN---------I--AKWGd-DV-------NEASMFGGDIQGIIDKLGYLE-DLGANLLYLTPIFKSSSNHKYNTADYYKIDLQFGDIEKVKELVKKCHD-----KNIkVVFDAVFNHSGADFFAF-EDVL--L----NQEKSKYKDWYFIDRFPArledvNYYTFAdNVATMPKFNTNNEE--VKNYLL----NVAKYWIDE-IGIDGWRLDVCD-----------EVDHSFWRDFKKDVKNHKKEAIIIGEIMHEASSFLK-GDQLDGIMNYP-FKGALVDFFGNRT-------IDAKMFSEILSINRNIYMDSITRQLWNLIGSHDTQRFLTECGEKVERMKLAIAFQFTYIGVPYIYYGDEIGLWGGEEPESRKCMVWEEEKQNKELFDLYKQLISVRKDNPELiY-GSYKTLYCEG-N-LIIFERSYKKEMTIIAINNEEKQVEFKLP------------------------------------------
>UniRef100_A0A1V5PSI3 Neopullulanase 1 n=1 Tax=bacterium ADurb.Bin363 TaxID=1866927 RepID=A0A1V5PSI3_9BACT
---DNKIDWDGVFSDQTSLFMNPSEPDITQEITLTLRTYK--NDLTACRIRYCDikE-HfvDMTL---KE-EG-SEIYDYWTGKIpSGP-ERK-nYRFELIDGSEHGWYTSIGRMKE-P---VYDrdFIIipGFKTPDWMKNAVVYQIFPDRFFDGDPNNNvKEGEYKYLgVSAYT--HaNWSdlPDnP-------TKcADFFGGDLQGIRKKLPYLK-DLGITVIYLNPIFLSPSNHKYDTQDYRQVDPHFGGNEALKELVKEAHN-----NGIrIILDGVFNHTGSKHIWF-DRNH--I----YDTEGAYESKHsPWYDFYTfrewpdDYICWWgFNT-LPKLNYGSPK--LREEIYAGENSIGRMWIKD-YGIDGWRLDVPN-----------EAGVggrtdehGIWKGFRRAVKDANPEAYITGEIWGNASTWLK-GEEFDSVMNYN-GHMEPLWIWlggIDhngypSK-------MNVTQFDEYLTYTRADYYLPCVQAGLNLVDSHDTRRFINVLGGNIEKLKLAIIFQMTYVGAPMIYYGDEIGTEGDKDPDCRRTFNWDETCWNKDLRDLYKKLISIRNNYRALrT-GSYETLYINDEKNLYAFTR-FDEKnKLIIVLNGSDTEQLIELP------------------------------------------
>UniRef100_A0A1V5QEA0 Neopullulanase 2 n=1 Tax=Chloroflexi bacterium ADurb.Bin344 TaxID=1852860 RepID=A0A1V5QEA0_9CHLR
------MNQAAIFYRATREFILPVS---RQDLFIRLTAAR--SDIRECRVIFWKrnqtDAAsVRFSDMKVA-YR-DAVHDDFRTVISfpEP-VHYIkYYFKLIDFAgDIRFLSENGLSDEKPADGFFEflYVnTadVFSVPEWAKGIIYYQIFPDRFYRSQNAPESSR---------L--VHWNSFP-------EQDNYFGGDLRGIIEKFDYLK-ELGAECIYLTPIFKAEFNHKYATTDYFTVDPAFGTLTDLQDLVKLAHS-----NGIkIILDGVFNHVGRSFPQF-SDLL--D----RGKNSSYKEWFYPSDFPLtsnplNYECVGDYPYMPKLRTAHPD--VRNFIL----SVMIYWIEQ-TGIDGWRLDVAD-----------EMEMSTLQTIRTVLKEKYPDILLLGETWGDAFRLVgN-GDQMDSAMNYL-FRNAILDWIAKGK-------IRATDFDRRINQLLSKYNDLTNSVMYNLIGSHDTARFLSEAGENKNKLKLAAAFQMTFCGSPAVYYGDEIGMSGENDPGCRAGMIWDQESQDRDLFRWYRCFIELRKAHPALrK-GTFRSNFCDDEKNIYGFIRQTSDEALFVLMNNSENCSEIILP------------------------------------------
>UniRef100_A0A229NUJ2 Alpha-glycosidase n=1 Tax=Paenibacillus herberti TaxID=1619309 RepID=A0A229NUJ2_9BACL
-----MLTQEAIYHVPKDEYCYALD---STTIRVTIRVRR--TELKSGKILLTDryahE-RfmPPTVsyDLRLA-GN-DKLFDYWFADLTIE-SRRPkYLFQLFDGSdD-NWFSEEGLTDVRPE-mSWFEfpYIaEadVIRHPEWFQEAIFYQIGVDRFFNGDKENDPPG---------V--LPWGEAP-------TMTTFFGGDLDGIIEKLDYLT-ELGINALYLNPIFLAPSTFKYDTADYYQIDPQFGGNPAFDRLLGACHE-----RGIrVVLDAVFNHAGLLFEPF-RSVI--E----HGPRSAYYDWFYIREWPLemeepkqSYDTFSFTARMPKLRHEHPD--VRRYLL----SVAAYWT-R-KGIDGWRLDVAN-----------EIDHAFWREFRQVVRGINSEAFILGEVWLDGTTWLQ-GDQFDSITNYR-FRSAVLDFFAYGK-------IGVSQFDEKLFSARIRYRAQTNLVMFNLIGSHDVPRILDLCDDSAQRVKLATAFMFAYPGIPMIYYGDEVAMKGGDFVQARHCMVWEPERQNREMLELYRSCTRWRREYAPLvE-GEYRKLFADDALAVYGFARELPGEAVWAFFHNAPGEAVIRVE------------------------------------------
>UniRef100_A0A2A5DIW6 Aamy domain-containing protein n=1 Tax=Planctomycetes bacterium TaxID=2026780 RepID=A0A2A5DIW6_9BACT
---CGSIEGDAIFHDQSPLYCAPLEPMPGDTVSLRLRAAV--GDLQSATVRIWDtglnggAgGEvLVPMwIETQV-GP-TQNFDLWRGDFTLG-NDTLwYRFRMED-QgcTDV-YQITGTLNNwDPA-iRd-FQirPG--FQGPSWARGAVGYQIFPDRFENGNPSNDPQN---------G---EWeiapGigitahaswNElP-------TGgSDFFGGDLLGIWQRRDYLQ-WLGVDFLWLNPVFESRSNHRYDATSYDRIDSHLGTNAEFQTMVQGLRQ-----QGTrVILDGVMNHCSswnewfdrYHVYPW-TGAH--E----DPVSSAYGDWFtFLPGfHPLnfpeNYCSWFAINSLPKLNYANPE--VRDRMVRAPDSVLRGWL-Q-TGIGGWRLDAAE-----------DVGPgcdggdhSVWTEMRNLLKADDPDALLILEEWGDALPWLE-GDQFDGVMdFNG-FLFPVQDYCLSRN-------DSVATFRDRILKGLRAYAATANHSSWHQLGNHDLSRALTRAGLDADRVREATFLQFTLPGSPVLYYGDEIGTIGGNDPDNRRTFDWNLANWDRDTVKLVRKLSQLRHRYSALREGSFDPYWVHHAGRVMVFARE-DAQDVLLMIAGSNNaPQNLNIP------------------------------------------
>UniRef100_A0A2N2C0S8 Alpha-glycosidase n=1 Tax=Firmicutes bacterium HGW-Firmicutes-20 TaxID=2013782 RepID=A0A2N2C0S8_9FIRM
---MIKMNKSAIFHQSHDQWQAVVS---ASEVEIRLTSGK---DILGVKIVYGDphlgeltsGGwRwkSTVQTLILA-YE-TEHNYIWKTIISPD-NKRLkYHFILQSDDEILQFGEDGFTPIDEEvgLwNNFFlpYLhHsqQFNAPSWVKNTIWYQIFPERFCNGDKSNDPIG---------T--LAWHRGPV------TNKEIYGGDIAGIIEKLPYLA-ELGISGIYLTPVFESVTTHKYDTRNYFAIDPSFGTEQDLIELVKKAHQ-----LNIkVMLDAVFNHCGADFPFW-EDVK--K----HKDLSEYKNWFHIKSYEPlSYETFSFEKKMPKLNLGNPD--TKQYFI----EVAKYWIKK-ADIDGWRLDVAN-----------EIDPSFWIDFRKEIKAVKEDCYILGEVWHDSMQWLR-GDRFDAVMNYP-LGRSIIDF-ALGK-------IDSAQFRYRMDKAFAHYPSKVSEVQFNLLDSHDTARLRNILKHDIRRVELAFALLFISFGSICIYYGSEVAMEGEFDPDCRRCMVWDPNKDELAFLQRFKRLIDLRNQYSCLrNDSTWQWRET-G-D-LLVIERSNEHESVWMFINTTDHPLPISIE------------------------------------------
>UniRef100_A0A2R3MWW0 Alpha-glycosidase n=1 Tax=Lachnospiraceae bacterium oral taxon 500 TaxID=712991 RepID=A0A2R3MWW0_9FIRM
---DVDMKMEAVEHKAAYPDLYLRN---RNTLGFKIRTAR--GDVKKCILYYFSrdkTEQKKSAVMTKC-CR-DEFFDYFLTEVsfSQV-ARYQkYYFAL-FFGqEVRYLSAVGFSEMPPEDNYFEmvYAnQqnVLNFPEWAKGAVYYQIFPERFYNGDRKNDRPE---------T--VDWGTAP-------SRENYMGGDLRGICEKLDYLR-QLGVECLYLTPIFAADFNHKYATTDYFEIDPQFGDKDDLRELVQKAHD-----SNMkVILDGVFNHTGIHFFAF-ADIL--K----NQQNSAYKDWYLLTQFPVtvsnac-YECVGAYPYMPKLNTDSSA--VREFLL----KVMDYWIAE-FGIDGWRLDVAD-----------EVEESVWSLARVRLKEKYPNILLLGETWGSGQRLLN-GMQMDSIMNYT-FRSAVCDFIAKGS-------ISAAGFANRLGNMLAGYPPEISHIMFNLLDSHDTARFLFLCRGNKKKLILAVALQMLLPGAPSVYYGDEVGLTGDNDPDCRRCMPWG-EAeQDMDIKAVYSRLIFIRKENPCIRGGSLAVNVADGQ--VFGFLRFDWETQEEIMAVVnaGETDAELLAP------------------------------------------
>UniRef100_A0A2T2XK73 Alpha-glycosidase n=1 Tax=Sulfobacillus benefaciens TaxID=453960 RepID=A0A2T2XK73_9FIRM
---NVYLLRLSLFHESVEPYAYASN----GCLTVRLRAGR--DLAKCVSVVHWDkflpkK-TtQVTVADFYA-LD-GSNHVIFQASLSQP-SKRFrYYFSLLQGNEEYYFSREGLSTTLPHPDrCFEvpYLgEsdLFSPPRWAAGSVCYEVFPDRFFRGHYL-SPRK---------K--LaPWGTKP-------QRNSYFGGNLRGIMDKLDYIS-SLGVDVLYLTPIFRAKSNHKYDTTDYYAIDPDFGTEEDLRQLVTACHA-----QGIrLILDAVFNHMGDQHAIF-RDIV--A----HGTESPYADWIYPITWPVdpsrrTYETFAYTPKMPKWRTANTE--VEQYLI----HVAEYWMER-TGVDGWRLDVAD-----------EVEHAFWRHFRERIKGRYPEALICGEVWQFAMPWLR-GEQFDTVMNYP-FTSAVHDWLCKNL-------IDAQEFDQRIEQIRTQYPEDRLPYLWNLLGSHDTIRIMSACESNIQQVSLALFFQFTCFGSPMVYYGDDIGLTGGGDPECRGTMMWDPQEQNVQLLAQYRTLSALRKKYAVIRSGAYRPILRDISTQLYSYVRIPEAhrDaseqPLLCMINNGADPLALTLsD------------------------------------------
>UniRef100_A0A329L365 Alpha-glycosidase n=1 Tax=Paenibacillus sp. YN15 TaxID=1742774 RepID=A0A329L365_9BACL
------MQAEALYHAAGGSWAYAYN---HETVHLRLRVKR--DDADQVFVQAGDkydwgAGQ-KEFAMEKI-AA-DALFDYWFCPVIPP-KRRMcYTFRLQRGEEQFWYSEAGI-AGAPPpDaGaCFEypYLhEseVFRVPDWAKKAVFYQIMPDRFSLPSDYDESRE---------E--GKFlhwGDAP-------QLDSGFGGNLKGLREKLDYLE-ELGINALYLTPIFSSPSCHKYDISDYRQIDPNLGSKEELKALVDECRK-----RGIrVMLDAVFNHCSEALEQF-TDVL--E----KGEHSPYKDWFHIHSFPIrgengqpHYDTFGNFGHMPKLNTAHPE--VREYLL----GITRYWMEE-TGIDGWRLDVAD-----------EIDHEFWRHFRRLAKSINPEAYIVGECWTDAGPWLQ-GDQFDSAMNYP-LGKRILDYFEGES-------LDGASFAETVARLSVRYPEQAHEVLFNLLGSHDTGRVASRVE-DKRKRKHAFLFLLTYPGTPCIFYGDEYGMTGGDDPDCRKCMEWHPDRRDQELLDFFQALIRLRREIPALSLGRYRMLHAESGSPAIVYERLGEGSHALIWINHSEKPTELSLA------------------------------------------
>UniRef100_A0A348VZ16 Alpha-glycosidase n=1 Tax=Firmicutes bacterium TaxID=1879010 RepID=A0A348VZ16_9FIRM
------MNKQALFHQSDSTLAFPID---ESTIKIRLKADK--NDNFdYVYIKYGCkydgDvGKHKKL-MKIT-FS-DTLYSYYEVTLKLK-DVRLsYYFEIY-ENgQKYIFTEEGILDNFDmEyAfYhLFQfpYInKndITKQIPWTKSAVFYQIFVDRFYSSQKENKTYI---------N--LKWGDLP-------SPHSFAGGDLNGIKDKLDYIK-SLGINVIYLTPIFKSDSNHKYNISDYEIVDSQFGTNQDFEELVNEIHS-----RNMkIVLDAVFNHASNDILFF-KDAQ--L----NKDKSKYKDWFIFKD---seykEYEKFAHVKGMAKWNTSCKE--VQEYLI----KIGTMWIKK-YHIDGWRLDVSD-----------EVSHDFWRSFRKAIKEVNPNVILIGENWHDAHSFLR-GDQFDSIMNYY-FTKCVVDLLISNN-------HDANEVSLRLQGLYLRNIDPISNMMLNLLDSHDTHRFINLVHGNKNKLLQALAMLIYFPGMPCIYYGTEIPLEGGYDPDSRRCFPWDRINENKEYVKHFKKILKLKK-YKRFDNGLFKTYSLN--N-LLIMERTLGKTTYRLIINS-DNPQEYN-S------------------------------------------
>UniRef100_A0A350R1M1 Alpha-glycosidase n=1 Tax=Firmicutes bacterium TaxID=1879010 RepID=A0A350R1M1_9FIRM
------MNQYAVFHSIESAYSFSLN---KNQVILRIRVDK--KDNIsHCYLLYNVkhkf---flKrKEKELIRK-YE-DDLYAYYEIKLFLK-EYSLaYIFHFVS-EgKDYYYSSDGLCENYQfEtSyYnFFQnaFInDidIQNEVSWTKDAVIYEIFVDRFYRSKYDQNDEY---------I--NlKWGEIP-------NPKSFAGGTLNGIREKLGYLK-RLGVNTIYLTPIFNSISNHKYDTKDYYEVDDQFGSTVAFRKLVDEIHK-----LNMrVILDGVFNHISSESEIF-KDVI--K----NGRNSKYYNWFIIYD---ddlnkeKYEKFASCGYMPKLNTSNIE--VQDFIC----NIGKYYVKE-YHIDGWRLDVSD-----------EVSHQLWKRFRKEIKEINNDVLLTGENWQDATPYLH-GDEFDGIMNYS-FTRYVNDYLAFNK-------LDSIQFKNKLENLRLRYKTQVTNMNWNLLDSHDTYRFFTQVDKNKNRALIGAAIQMFYQGIPCVYYGDELPLEGGYDPDCRRCMDFTLANRNNPFYNIYRKLINLRSKNKTIKYGELRLY-VED-D-LLVFERTYRKRKLKLIINMTNKDKSINI-------------------------------------------
>UniRef100_A0A351TJC9 Alpha-glycosidase n=1 Tax=Lachnospiraceae bacterium TaxID=1898203 RepID=A0A351TJC9_9FIRM
------MNPSTIFHRPLSEYAFATD---ETHYVFRLRTGK--GEAQGCNFFYADraamtPELdFFCVPMVKF-RE-DLYFDWYETRLETS-FGRIaYYFELTGGDETIRYFGDCYEMVGTPTrAdYFQfpFNhRadRFLAPEWAKDAIVYNIFPDSFATGKQTISG----------------------------DSEVGLGGSIRGITDNLEYIA-SMGFNCVYLNPIFTAESYHRYDTLDYYQVDPHMGTNDDLRHLTQKAHC-----LGIrVILDGVFNHISSSHFLF-RDVL--R----KGMESEYYSCFYRLpAHPSipapgaapEYTCFSYVPNMPKTNTADPY--LRQYFC----DVGTYWIRE-FDIDGWRLDVAN-----------ELDDGFLRAFRQAVKAAKPDALIVGEVWENAAHYLN-GDMLDSAMNYD-FRRYARRFFAEES-------VSAEVFDANVSTLLLRYRENALHAQLNLLDSHDVSRYLTLCGGSVDKMELSVLLQMTFPGMPCVFYGDEKGLCGLSEKEYRQAMAWGVTH---PLEEIYRKLIAMRKTHPALRYGNFRTNFASGR--VYSYSRIWEGKKITVTMNLGDV--PINAP------------------------------------------
>UniRef100_A0A353PX09 Alpha-glycosidase n=1 Tax=Treponema sp. TaxID=166 RepID=A0A353PX09_9SPIO
------MIKEALYHRIDSEFSYFTS---DGSVTLRLRTAK--DDKIDCTLLYGEryfpgEFPpFARVPMKKK-GS-GLLFDYYEAIIKPG-YERLfYLFEISDKTETVWYFQGDIHDSATAFrRnrYYQipFAlReeAYDVPDWAKTAVMYQIFPDSFATGKRQHSGHAEAYKAfatgkQLKEK--KTQTpQG--------ISKTLHGGTFKGITENVEWIK-DLGINCVYLNPIFSAVSYHKYDTNDYKQVDPCFGSDEDFRLLVKTLHE-----NGIrVVLDGVFNHSGIHFFAW-QDIL--K----NQEKSQYKDWYYDVSFPVkdwhsKYACFAYVKSMPKLNLAHPE--AAAYFA----EVGAYWIRE-YDIDGWRLDVAN-----------EVHKSFWRTFRTAVRKEKADALLIGEVWEDAQNWQT-YDLFDSAMNYR-FTYACIDFIAHQK-------MTSKEFGEGFVDMTMRYPQPVSDVQMNLLDSHDVERFLYFCEGNLEKQKLAVALQMTLPGMPSIFAGSERAMNGESEREYRLPFLW-PGLTeneaeRDAMTDWYKRLIRLRHETKALSSSDISFIATENP-ALLVFSR-GIEKGKRVLVVLNNSNKDCQYtpQ------------------------------------------
>UniRef100_A0A357CSQ9 Alpha-glycosidase n=1 Tax=Firmicutes bacterium TaxID=1879010 RepID=A0A357CSQ9_9FIRM
------MVSMVIIHEQTRDYIYPVT---RSKLAIRLKTRK--KAADSCHLLYWNrfkKDttGELVAKMRCY-AR-DEFFDYYEIIIdtIES-TKYIkYYFQL-SKTgQSIYFNYHGATILNPTDGFFEylYTnEkdIFEAPLWSKGTVFYQIFPERFCNGDLTNDPKN---------T--VPWGSTP-------TRDNYLGGDLQGIINKLDYLE-NLGVEALYLTPIFKASSNHKYDTVDYFQIDPSFGTSDDLKKLVQICHR-----KGMkIILDGVFNHCGYFFPPF-QDLL--K----NGVDSKYKDWFLCEGLPLdpenvn-YETTGYYKWMPKLRLSNPQ--VRAFIL----KIASFWMTE-ANIDGWRLDVAD-----------EVDYTFWQDFRKVVKSINPQCFILAETWRENREMLR-GDQMDSVMNYL-FRDALVDFFAKKR-------ITPSQFDERINRILGVYPTTTHLSLYNLIGSHDTARFLTLSKEEHRILKTTSAFQLCFPGIAGIYYGDEIGLTGENDPDCRKCMDWV-PPkEKLEISNWYKKLIALRKRMKPLRLGSFASNYCSTDNYVYGFYREFEEDRVYVVINNSDLVTEITYP------------------------------------------
>UniRef100_A0A357T551 Alpha-glycosidase n=3 Tax=Firmicutes bacterium TaxID=1879010 RepID=A0A357T551_9FIRM
---EKTVLKEAIYHESFGVNAYPLS---ADTINLRLRTAK--NDIQECYVYYIEkydftPNLlwkK----MSYF-VH-DDYFAYFTVAITLT-SKRFkYFFKLIDHNgEELFYVADRF-DHNfPEnTlyGgYFQfpYInDddLPEYPTWAKQAIFYQIFPDRFYRGGEKTSDKR---------L--QSWGTKP-------KRNSFFGGNIRGIIEKLDYLK-ELGVNVLYITPLWLSDSNHKYNIIDYYTIDPDFGTKEELKELVTKAHQ-----EGIkIVLDAVFNHCSNKHPFF-LDVV--A----KGEDSPYFKWFYINGGSIetdpvpNYETFGvNISNMPRLNSSHPE--VKEYLL----GVAEYWLRE-LDIDGWRLDVSD-----------EVAHSFWKEFRNRLKAIKKDVFIIGEVWHQATPWLM-GDEFDSVMNYP-FRKAVLDFFVTRS-------ADREDFINSLNKNFINYKDETPYYLLNLLGSHDTARFLTLCNDDFTKMRLAMIFMMTFVGIPMIYYGDEIGIDGSEDPDCRKTMIWDEKIPEPAALELFTKLIKIRKANAVLvE-GRFKPIRLTENKKVLSYLRDDGQKRAVIIINNSDSAVSVELrkE------------------------------------------
>UniRef100_A0A380JXC5 Neopullulanase n=3 Tax=Streptococcus dysgalactiae TaxID=1334 RepID=A0A380JXC5_STRDY
---EVEMNIAGMLHIPDSRYCFALS---QKELVIRLRVAK--EDKDiTVNLVHGPkygyhE-FQEELEMSVA-YT-DHTHAYYETTLTLD-DVRLaYIFKIEEEGQTYYFSEDGLITSY-DfsNgfYnFFQmpYInAvdVYQVIPWTKDAVFYQIFVDRFNRGDWEKDDSY---------V--NmDWLEKP-------TPKSFAGGDLRGITEKLDYLK-DLGISVIYLTPIFQSISNHKYDISDYYAIDPQFGTKYDLQELIDLAHQ-----MGIkIILDAVFNHASSDAVEF-QDVL--R----YGKESKFFDWFMTHDEHPsmelvNYETFAGCNYMPKWNTSNRD--VQDYLI----EIGRYWIKE-FGIDGWRLDVSD-----------EVSHDFWRRFRQAVKAEKADAILIGENWHDAYLYLA-GDQYDGIMNYA-FTKACLDYFAFET-------MTSKQLAEKLSNILMRNTWQVNRMNLNLLDSHDTHRFFTQVKGSKDKLLAALALLFTFMGIPCLYYGTEVAMEGGYDPDSRRGFPWDDAEWDKDFFSKVKAIIALRQ-QPALQEGAISIDH-DG-D-CFILRRSLGEQSITLVLNNGESA--YPIK------------------------------------------
>UniRef100_A0A3A6JX18 Alpha-glycosidase n=2 Tax=Subdoligranulum sp. OF01-18 TaxID=2302962 RepID=A0A3A6JX18_9FIRM
---RISMKKEAVLHIPMSQYAHGLD---EEHIVFRLRCAK--GDLKSCTLYYGDtacrvTPIvFTPVAMKVA-AS-DLYHDYWQVVLDSP-YKRLyYYFHLNDGTERVLYYGDVFTDHLVDDrSqYFKlpFNhRadIAVVPDWVNDAVVYNIFPDSFASGVKRISIQD---------R--AIDYhGQ--------PVRSKLGGTLWGIADNVDYLE-ELGVNCVYLNPIFVAGEYHKYDLLDYFHVDPCFGGDEALHHLVRVLHA-----RGIrILIDGVFNHCGWHFFAF-EDVV--E----KGEASSYRDWFYGLKFPVvcpddpedypEYECFAYERMMPKLDTANPA--VREYFC----EVGRYWVKN-FHIDGWRLDVAS-----------EVDDGFWRAFRKAVKEIDPDVLLIGEVWESAGHWLQ-GDMFDSTMNYD-FRKHCNLFFAEQS-------IDASDFAGRITDMLMRYRMQMTPAQMNLLDSHDVSRFLSLCGGDMRRYRLAILFMMTFVGMPTVFYGDELGVQGLSEEEYRCPMPWDNEN--STLCTFFKEAIAMRKKLESLRCGDFRVVSAERG-SGLIIYAREYCNQ-RVTICINRGGKAVDLD------------------------------------------
>UniRef100_A0A3A6N7V5 Alpha-glycosidase n=1 Tax=Acholeplasma sp. TaxID=33015 RepID=A0A3A6N7V5_9MOLU
---VIKMNRLALWHQAKSEYAYAYD---KDTLHLVLRTGK--NDLTEVLCIHGDpfswhktAlsTKmvwkHDITPMMKR-YQ-TRDFDFYFVQIKPA-NFRTkYAFILKEPEHTYLFGAKRVkeFvsEKELYqeyDlTeYFNfpYLnQedLHHTPSWVKDTIWYQIFPDRFYT----TLEET---------V--LPWGKLPV------FNHEHYGGNLLGIMEKLPYLA-DLGITGIYFTPIFFSPSAHKYDTSDYFLIDPQIGTNEEFKEMVKRAHQ-----LGIkVMLDGVFNHCGYHHPFF-QDVV--K----NGEKSIYKDAFFIDEFPVvnfpldslgkpinyhgiplRFRTFAFTPVMPKWNTSNPL--VEEHLL----SVITYWIKE-HDIDGWRLDVSN-----------EVSHEFLRKIKEVSRKAKKETFILGENWDSSIPWLR-GDQLDSVMNYD-LIYPVWKYL-DHT-------FDKETFIDMIQNYLAQTPKNVMENMFNLVGSHDTIRIKRRLKDDPRRVKLSYLLMFLSCGAPNIYYGDEIGLTGEHDPDNRRCMLWDNQEIDHDFYSFTKKLIQLRKSYPVMRDPDYHFI--NS-N-ALLFTKRDKETELLVMIYNEPKKGl-ITIP------------------------------------------
>UniRef100_A0A3B8SB69 Alpha-glycosidase n=1 Tax=Lachnospiraceae bacterium TaxID=1898203 RepID=A0A3B8SB69_9FIRM
---RRIMIKAGIYHTPDVPYAYALD---ENTLYLKIQTAK--EDIKNVTVYYKDrhqyeK-PfqQ-VL-MNRI-LG-SEIFDYYEVELVNV-DKKFrYFFELIDEEgNSFYYNERGIMDER--pdVpQs-FQfpYLcPgdLYQQVEWAKDGVMYQIFPDRFCNGNHNNDPEG---------V--KPWGeKVV-------GNHDFFGGDLKGITKQLDYLK-ELGVTIIYTTPIFQSCSNHKYNTKDYYEIDPQFGTKEELRELIEEAHK-----RGIrFVLDGVFNHSGDDFFAF-KDIM--N----KGEKSAYKDWYYIESYPInqrelNYVTFYdRYGNMPKLNMSNPD--TVQYFL----DVASYWLRE-FHIDGFRLDVCD-----------EIDHGFLKKFYERVKKVNPEAIVIGEIMHMGNSFCR-GDELDSTMNYP-FRESVLEFFALRK-------MSAENFVETLAIRQHSLRKDLHKQMLNLLDSHDTARFVTDAFGQKRRLELATVFQYTYLGIPYIYYGDEVGLEGGNDPDCRRCMIWDKEEQDTKLFEHFKWLASIRREHKEFvD-GEFNTLLAKQ-Q-FLVYERVLKQEKSIVFLNNSEEEKLIYQL------------------------------------------
>UniRef100_A0A3B9KDC0 Alpha-glycosidase n=2 Tax=Ktedonobacter sp. TaxID=1932716 RepID=A0A3B9KDC0_9CHLR
------MNIEAIYHHPYGAYVYVNG---PDTLRVRLRTsAR--DSVQ-CFARWNDrcsspDCQERVTPMTWL-AS-DGLFHYWEAELHEP-YRRLrYAFQIRDASEEVWYTEDGY-SHTPSqgGwlSgFFNwpYLyQsqRIQVPGWVRDAVFYEIFPERFANGDSSNDHPA---------V--KEWSGKP-------EWFNFWGGDLAGIQQHLSYLQ-SLGVNALWLTPIFASPSNHKYDITDYTKIDPYFGSEDSFRKLLEDCHA-----RGMrVILDAVYNHCSTDFFAW-QDVV--A----NGETSRYSEWFHVLDMPPdwrkrNYRMFDHHGHMPKLNTYHPE--VQRYLI----DAAAKWT-R-MGVDGWRLDVAG-----------EVDPSLWRAFRRELRAINPDIYIVGEVEHEAARWTL-GDMFDGVQHYP-LYRAALGYFaagADtptfGTGSS--EPWDTTTFDRRLGQIRSWYPTPVLSALLAPLSTHDTPRFLTMCGGDTRKLRLAVTFLLTYCGTPMIYYGDEVGMVGGPDPDCRRPMLWDPAQQDQELLAYYRHVIALRHKHAALrTDGVWTCL-AQNEPNIYAYLRgELPmGNTppssdvALIVLNNSPTSQQIDVP------------------------------------------
>UniRef100_A0A3C1QMN4 Alpha-glycosidase n=1 Tax=Firmicutes bacterium TaxID=1879010 RepID=A0A3C1QMN4_9FIRM
---SESMLREAVYHVAHGSYAYPVG---PDRLRLTLRAAR--GDLKRVAVLYWDrygssPTL--TEEMSIA-AE-DELFSYYQADVQLA-TKRFgYVFVL-DDGrQTLFYTEKSFFEDLQPNTQFHypYIaPgdLWEPPQWAQGAVVYQIFPERFANGDPENDPPD---------V--EPWELPP-------TRTSFKGGDLRGIIHRFPHLV-ELGVEVIYLTPIFASPSNHKYDTADYYTIDPHFGDAEDLRELVALCHS-----HGIkIVLDAVFNHCGSEFFAF-QDVL--E----KGRQSPYAHWFNIEGFPVqtdppNYETFAhQIATMPKLMTQHAD--VRQYLL----DVAVYWIRE-FDIDGWRLDVAN-----------EIDHEFWREFRRAVKGVKPDALIVGEVWHEASDWLR-GDQFDAVMNYP-LQHACFDFFAKGT-------IRARSFASRLAKVQVNHTHAVNLAMFNLLDSHDTERFLTSCGGDVRKLALAAAFQLTYEGSPMIYYGDEVGMVGLTDPDCRRGMLWDEAEQDRELFRWYQRLIALRREQPVLRTGRTRTVWADSITNVYGFVRFQGREQVLVLLNNSPEEQRVDLR------------------------------------------
>UniRef100_A0A3D5NMY1 Alpha-glycosidase n=1 Tax=Clostridiaceae bacterium TaxID=1898204 RepID=A0A3D5NMY1_9CLOT
---KNMINIHALHHQTTIPYAYAKD---TNTLYVRVRTAR--HDVSEIRVFYRDrylrkK-IykI-RT-LKNS-YR-DNLYDYYDGLLDLK-RNRYeYYFVLRDNDgKIWYMDERGAWRKKPRv-lRp-YVypYIaAddVYEGENWLKESICYQIFPDRFHRAEDADVIID---------E--KceltPWGQTP-------RHRSFFGGNIKGITEKIPYLK-ELGINLLYFTPLFESASNHKYNTKDYYKIDPSFGSLEETKELVRLCHE-----AGIrVVFDAVFNHTGNDFFAF-EDIY--V----HQEDSRFKDWYHIDSYPVskeriNYYTFSnSLAYMPKLNLKNRE--ARMYLL----EVARYWIRE-VDIDGYRLDVCD-----------ELSHDFLRDLRRVVKDTKKDAVIIGEIMHEAEDFLE-GKELDSIMNYP-FRHAMIDTFARDE-------LSMDDFFQVLVHNQTIYREEITHQMLNLLGSHDTPRFITASGGSKEKLKLATAFQFLYKGVPYVYYGDEVGITGGDDPLCRKTMIWDEEKRDNDLLEFFKKTIRIRKEYPELVYGDFKIELIRG-R-VFSFSRNYEGRTIMAFFNLHKRMREVSVK------------------------------------------
>UniRef100_A0A3P2AMJ6 Alpha-glycosidase n=1 Tax=Clostridiales bacterium COT073_COT-073 TaxID=2491044 RepID=A0A3P2AMJ6_9FIRM
--------MFILKHKPDKIDRYPID---RYNLVIKARidswdlSFE--KDSIKLEFCYWNrqtDKpnEYRTEEMALV-YK-TKNSAHYELVLntNYP-TSYLkYFFKS----GDDYYDYYGSSKEFIEGNAFEylYTnNqiFDGEVSWLKDAVFYQIFPERFCNGNRQLDPIN---------V--EKWGAKP-------TSTNFMGGDIVGIIKRLDYLE-ELGINALYINPIFEANDNHKYDTMNYFKIDPHFGTEDDLKELVKKCHS-----RGIkVVLDGVFNHCGYSFPLF-QKAL-------KDKNSSFRDWFYFKEFELpdgkilDYECVGYYPFMPKFNYSNKE--VREYIV----RIGKYWIEE-YDIDGWRLDVAD-----------EVEFQFWYRFREAIKEVKPEAVMIGETWGEQTSMFL-ENQMDSLMNYI-FRDAVISYLAKER-------ISTSQFDERLNSILWIYPKNRVNQLFNLLGTHDTERFMTVVEENERKYVLGLVLLYTFVGIPSLYYGDEFAMLGGNDPDCRKAMVWG-ET-KFDFSKLIRRLVDIRKRYKAIREGSFKTIYCSDKQKVYAFKREYKKEKIYVILNISQFDQTCTLK------------------------------------------
>UniRef100_A0A4R0XLV1 Aamy domain-containing protein n=1 Tax=Mycoplasma todarodis TaxID=1937191 RepID=A0A4R0XLV1_9MOLU
------MILETFEHRAVSPFVNQKE---NGKVEVTFKIGK--NKLKSAKVYYGDalglyiDGKwfCKEGEFKKK-GE-GTHGEYWSVEMDHF-TKRYrYGILLETLEgDEYLIGEVGLIDGKDQinQeGnGFTfnYWnDanNLNTPEWYKSINWFQIFPDRFNKVGND-N-EK---------F--AKWEnLNP-------KSHELYGGNIKGIIAKLEYIK-SLGFSGIYLTPIFESDTSHRYNTKDYYKIDPVLGKEEDFQELINKAHK-----LGLrVMLDAVYNHIGSLSDIW-QDVL--K----NKENSRYKEWFWINDFSNlkqpneykegefqktyPYETFSFVSEMPRLNWNNPE--VTDYLL----DATKKWT-N-MGIDGWRLDVSF-----------IPSYDFWRKFKNCVTHINPSIVIIGEVWWDSINYLR-GDMWHGVMNYP-LRKIIIEYVnSEKA-------LNdKKRFIFRFNEISYLYTPEQQWGMFNLISSHDILRAITLFENDVEKFKLAAEMLFIMPGSTSTYYGEEIGLEGKHDPDNRKPMPWGIIRHD--FKDFYREQNALKE--K-LT-KRTSIF--N--R---YFAKLIKGK---IVIENGVDEF-I-F-------------------------------------------
>UniRef100_A0A4R0XNW0 Aamy domain-containing protein n=1 Tax=Mycoplasma marinum TaxID=1937190 RepID=A0A4R0XNW0_9MOLU
------MNKIAIFHRSDGTYGYQTP---DNGFHVRLRTAK--DDIKSVEIIYGDpfnwgpEsDiKnarniwkKEGEnLIEKY-ET-DGDFDYYSKTIYNF-NKRFkYYFKLVDKDdKKFFFGEQGIREWNENidGhAlGFTwaYScEgkLNMPPKWWTQTDWYQVFPDRFASSKKE-----------------LKFEtEGP-------EHLEVLGGNIQGIIQKLDYIL-ELGFKGLYINPIFKATSAHKYDTIDYMQIDPQFGTLEDFKELINKCHS-----RGMkIMIDGVFNHSGFEFEPW-QDVL--K----NKEKSKYKDWFWINDFDNlktafeydkekfsktkPYETFGDTPTMPRINWENKD--VKNSFK----KVTEFWT-K-MGIDAWRLDVAD-----------APSFTFWRFFRDTVKNINKDCSILGEVWYDALPFLH-GDMFDSSMNYP-FRTNILESLIYKN-------IEIKDFKAIFTKQKYLYSNYISAGLFTLVGSHDVDRITSIAKGDKALVRSIFSFMFLAPGSISFYYGDEYNQVGRYDSDNRYPMDFS-DHTNNKTYKLIKKLNKIRSKYREDiQ-KGIRWVDIST-N-ILEFTWE-NGKRILIDIEN-DE-V-L-ID------------------------------------------
>UniRef100_A0A4R7KEK1 Glycosidase n=1 Tax=Fonticella tunisiensis TaxID=1096341 RepID=A0A4R7KEK1_9CLOT
------MLKEAIYHKSDSTYAYPLN---EKRLCIKLRTKK--NDLKRVTLCYGDryepvS-PitIFEKDMDLT-YR-DELFDYFEIIIEPD-FNRIcYYFRLEDENEVLIYSQRRFYETPPMDrNrYFMfsCIcKgdLYEGHKWWTQSVFYQIFVDRFNKEKIDDN-----------------W-fMDP-------TPERIFGGNLKGIIDKLDYLE-DLGVNCIYLTPIFESKSNHKYDTLDYYKIDRGFGDEETFRELVEACHS-----RGIrVVLDAVFNHTSSNFFAF-RDAI--E----RGKESPYFDWYFIKN---rdEYKTFGYTKLMPKLNTASEG--TKRYLL----DIGRYWVEK-YDIDGWRLDVAN-----------EIDHKFWRSFREEIKRVKSDAIIIGEVWDGAESYLQ-GDQFDSAMNYP-FMYILLEYFAKGS-------IDLQKFDWEINNLFVRYRMDIRKNLLNLLDSHDTSRFLYECGNDVERLKSAVFYMMTTIGIPMIFYGDEAGISGANDPDCRRTMNF--DNINYDLHSFYKKLIKIRRGSSALMEGEYRTVKVTD-S-LYAYRRVTEDEEVVCVFNNGDREEEFILE------------------------------------------
>UniRef100_A0A4R7LBH3 Glycosidase n=1 Tax=Hypnocyclicus thermotrophus TaxID=1627895 RepID=A0A4R7LBH3_9FUSO
----MSINKFAVYHKAKSNFAYLTT---DNKVHIKIKCAK--NDADNVYLIFGDkyewhK-K-QKIKMKKI-ST-DNEFDYYGIKVFID-SKRLsYYFEI-EKHHKIYsYTNFGFFDNIKQdEaYlfVFHfpYLhFeeKNNTPTWVKNAIFYQIFPERFEIGNPEYKDYV---------N--AKWEEKP-------KYNSFHGGDLRGIINRLDYLK-ELGITALYFTPIFKAPSNHKYDTIDYMEIDPHFGTKKDFKELIKKAHS-----FGIkIILDAVFNHTGDKFFAF-QDIL--K----NQENSKYKDWYYIKKFPIdleylekkrkekgwkdwyidektgknilPYETFAHTQHMPKLNLFNKD--AKEYIL----NAVKYWTKE-FNIDGWRLDVAD-----------EVPQSFWKEFRKVVRDINKDAYIVGEIWSNSENWLN-GDQFDAVMNYG-VTYLCTQYFAENR-------INSIEFLEGINSLLMKYQEQTNFSMLNLLDSHDTARFLNKCNFNEEKHLLALTFIMTYIGAPMIYYGTEIGMDGEHDPDCRKGMIWNKNKWNMKYYNYIKRLIRIRKENIELQEG--EFIpHFNK-K-LLSFERIYKNNKILVIINNSKKEIRYKLE------------------------------------------
>UniRef100_A0A4R7YPR9 Glycosidase n=1 Tax=Halanaerobium saccharolyticum TaxID=43595 RepID=A0A4R7YPR9_9FIRM
------MIYSSIRHDYKNEMQSVID---LNTLEITLEAAR--DDISRVVLIYGPrysDNKdaNNKIEMNLK-YR-SKYHDIFSVRLNLD-DTRLrYLFYLEDNGgDRVWYNEKGFFKTRPQgyDsGYFQkaIInKsdVKKSPEWAQDAVIYQIFPDRFFRADSN-NYKN------------REWNQLP-------KKDSIYGGDLKGIIKKLDYLK-ELGINTLYLTPIFKSPSNHKYNIDDYYQIDPNFGSIEDAKELSKAAKE-----KGIkLIIDAVFNHSGSNFFAF-EDLL--T----KGEKSKYMNWYFPENFPIskeevNYSTFAndIQD-MPRLNLDNPE--TQEYFL----KVAEYWTAE-LDLDGWRLDVAD-----------EVSREFWEKFRKRVRKINNDIFIIGEVWYRASNWLD-GNTFDSVMNYD-LQRDIFSLIIEEN-------MDVDQFSSQIQENFRHYHPEKPNILVNLLDSHDTARFNWELRnyNKKiidQKMKFAISLQFLLPGIPLVYYGSEVGLTGADDPDCRRTMIWDKNRQNRDLYNYYKKIISYYNQNRDLrK-GDYKELFMDPLNKILIFSRkNKKsNEnSTVVIINMSDKKQNInDknIiE------------------------------------------
>UniRef100_A0A4S4C382 Alpha-glycosidase n=1 Tax=Cohnella sp. CC-MHH1044 TaxID=2565925 RepID=A0A4S4C382_9BACL
----MTASMARLYHDPALDVTLTRL----DELEIRVAL-P--PDAEDAELVLWDkykKEEqgVRRLSLSRW-AQ-TPELAYYRSVLRSD-GPRVrYlQYIFTfKKGgQNKGGQNEVL-QATGLagegegeRtVp-FQfsYAgDrdALHRPSWINNRVWYQIFPDRFFRGEPSRDSDG---------I--VPWQSEP-------DRHNFFGGDLAGIIAKLDYLE-RLGVNAVYLNPVFVSRSNHKYDTEDYFAVDPAFGTREDLKRLADACHE-----RDIkLVLDLVVNHCSYYHPFF-QDVV--E----RGEASPYKDWFYLNRLPIafgeeDYDSVGYYKWMPKLRTSNPE--VQRYIY----NIVSFWQEE-TGIDGWRIDVAD-----------EVEFRFLGELNSKVKQLNQAAYIIAEIWYDAKPMLA-GRYADSVMNYE-LRDILLAFVADER-------IGSEQFHEQLVRHAHRYSLAEAAGLYNLLGSHDTERVWTRCGEDKSKLLMLLALQFMLPGMPAVYYGDEAGMAGENDPGCRAGMRWEAGLEEGDIWRETAEWARLRKGHEALLDGDVSLDHLSDVS-AYMVARKGKGKELRLVFNASSrvSERSAA-E------------------------------------------
>UniRef100_A0A524L2K3 Pullulanase (Fragment) n=1 Tax=Candidatus Atribacteria bacterium TaxID=2053509 RepID=A0A524L2K3_9BACT
---KEEATEGVVLvHNSDD-PAYLCIA--DERLVIRLKTSSY--QVAKVFLVTDEgkw-------AMDRQ-LQ-WEYGEVFRLSLK-L-SDSLkYRFIGYTIDgTEFS-----L----PEDpSq---sFFfdGidHFPQLKWVSQGIIYQVFPERFYNGNSENDllalkSDEFHYNQqcaqnklwaKEGPS--LaNWN-API------SPqhccHQYFGGDLVGIIQKLDYLK-DLGVTVLYLNPIFDSGSIHGYDTHDYLEVSPKFGTKEDLGELFNEAHK-----RGMrVILDFVPNHTGLGFWAF-QDVV--R----NGEDSPYWDWYFIHKWPFspgdpnAYKTWWGVGSLPILNTDNPE--VKEYLF----KIVRHWL-N-FGADGWRVDVPN-----------EIVKakEFFNEMRQLVKMEKEDAYLLAEIWQLDSSWVK-GDQFDSLMNYA-LGRDILLNFAKGS-------IDGENTLANLSHYFSTYGENVTAMGFNLVSSHDTGRILTDLGggnfGNLpqpkavERLILLSTLLYSLPGAPVIFQGDERGILGEKEFyDShRYPIQWD--TADESIISHYKKLAQLRQKIPALTSSVIR--------------------------------------------------------------------------------
>UniRef100_A0A535XJQ1 Alpha-glycosidase n=1 Tax=Chloroflexi bacterium TaxID=2026724 RepID=A0A535XJQ1_9CHLR
----LALRLAAIRHRARAPFVQPLT---GDRFYVRLLCEA--GDLAAVRCHFADkyaAGLEGMLPLARE-AT-DGVSDYWSAVLPMP-TSRLrYFFELTDTQgKTRFFSEHGFLEQRPArkhHaGHFFypYDlPidRFAVPPWIAGRTFYLVFPDRFANGDQMNDPAW---------K--RPWGEAP-------TVKSFFGGDLPGIRQNLGWLT-DLGVGGLYLTPVFAAPSNHKYDPADYERVDPGFGTNEDLAALVRDAHG-----RDIrVLLDGVFNHSGDRWFAF-KDVR--E----KGEASKYRDWFFRIEsFPVdfdavNYETFAnRARSHPKLNTANPE--LREYLV----GIGEKWIRE-ADIDGWRLDVAN-----------EVDHRFWRAFRDRVKAAKPDAFIVGEAWHDAIRWLD-GAQFDSVMHYP-WRDAVLDYV-RRD-------ITPSRFAGRTAGIRNMYDLSATPGLMHLLGSHDTARVRTELGGSADRARLAAVLLLTATGAPLVYYGDEVGMEGGDDPDSRRCMEWDPKRHDQRILATYRALIRARRERP-WlSWGAFEDAVVDDDRQVYAYRRssTgpLApaDaprDEMYVAINTGDFPSDVCLP------------------------------------------
>UniRef100_A0A545TS87 Alpha-glycosidase n=1 Tax=Exilibacterium tricleocarpae TaxID=2591008 RepID=A0A545TS87_9GAMM
------MLREAIHHQAGANYAYPVA---KDTLLLQVRTAK--QDVRRVSVVYGSrydvdE-T-EVV-LEKY-AS-DLLYDYYRAQVKER-SKKFrYYFVIDDGRETLWYNELGLYTEPSKgfNGaYFHypHIgEsdLYEVPRWLDGAVVYQVFVDRFCKGSTEQDDAD---------V--LAAGVPPE------GDLDFYGGDLAGIIQKLDYLK-LLGVNVLYLSPIFDADTNHGYDTSNYYRINPRFGSQADFKHLVEQCHK-----RNMrVILDGVFHSCGYYSPYF-QDVV--E----KGVKSEYWDMFYLYSYPVrrdppNYDCFAGSWRLPKLRIGNAK--VQALML----DIASYWTRE-FDIDGWRIDTAN-----------EVDHKFLREFRNRIKACKKDVYIVGEIWHNSIDFLH-GDQLDGVMNYH-LATTLFDFFYKRK-------LSVSEFDGQLTLNRISYPKKAVHAAWNVIESHDTHRILYSTDDNKAVLRLMFAMQMTYPGVPSIYFGTETGLKSGHESQFiRFPMDWDVETWDKTLMAYIKKLISIRKQYRALrS-GDIRTVALDDEQEIYVYER-FSAvEKAYVIVNRSTAAQTVELssgD------------------------------------------
>UniRef100_A0A660KVH5 Glycosidase n=1 Tax=Brockia lithotrophica TaxID=933949 RepID=A0A660KVH5_9THEO
---STRKTWSGFRHAPYPPTAFPVS---ETVLRVRLKTPH---GVRRAAVLFGDryapqD-EDRLVPMRFA-GE-GMFGVWWETDLPLS-TRRFrYAFYVEiGGKg--IWFGEAGISPSR-REaGVFQvpYVyAedVPSPPAWAADAVAYQIFPDRFAVASGGFEGAP---------RG-RaAWGSPP-------TPESFFGGDLVGIREKLDVLA-DLGVNLIYLTPIFTAPSNHRYDTEDYLQVDPRLGGNEALRALVDAAHA-----RGMrILLDGVFNHAGERFFAF-RDVL--R----RGRSSPYAGWFWFPGeFPVedgvpRYETFA-TGvwSMPKLNLLHPE--AREYFL----RVGENWVRE-FGIDGWRLDVAN-----------EVPTSFWREFRRRVKAVRPDALLVGEIWHDALPWLR-GDVFDGVTHYR-FRELAVAFLAEGG-------LSASEFARHLLDAYFRYPSGVWPALWNLVESHDTKRFLTLVRGDRRLFRLAVFLQMALPGMPLLYYGSEVGLEGGDDPDNRRTYPWDPAEQDLALRADVRRLVHLRRKLPQAGAGSFAVVAADDlAEAIVVYRR--GGSwSGLFAWTRSPRDVRLRIS------------------------------------------
>UniRef100_A0A6B1E5R4 Maltodextrin glucosidase n=1 Tax=Chloroflexi bacterium TaxID=2026724 RepID=A0A6B1E5R4_9CHLR
---SHLPAWAQyIHHDSSE--FYLSDISprIGASISVRIRVpAE--ADIR--HLLLRSrpDGEwnR--IPMAKT-SA-VNGFDWWAADLPIT-MRHNnYCFHFLTASg-SFYLNQAGL-SPI-DSpDWFNftVL-gd-YDAPAWAREQVFYQIFPERFANGEPSNDrPDGDATL-MGKPA--SqrAWGqlPDPFP----VSrNVDFFGGDLQGIAQNLDYLV-DLGITAIYINPCFDAETNHYYVIRDFDHIAPALGGDEALRELRQAMTA-----RGMrLILDITPNHIGFNHPWY-VKAK--A----DPESEEAGYFY-RH--PDtgEIEHWLGVPAIVKLNYGSQQ--LRDKMYRAPESPIRKWLrPP-YSLDGWRLDVAN-----------MTGNywrtqgarDVWLEMRAAIKGENPQAYMMGEYFQDSSDHLQ-GDELDASMNYQ-GFNTPTRRWlglgdlgATqnyayaDRN-----IFPSESLGLQWQQYMAAIPYIIALQQFNQIGSHDISRPLRVCRGDTALVKAGTALLLGFPGAPCIYYADEIGMDGGHDPDNRRCMPWDENDWDADLRDFHQRAIAIRRGSHALQQGGFQLLHAAG-D-LVAFQRHSRQEQmIVAAWRGaDDSPaTALDMrL------------------------------------------
>UniRef100_A0A6N6TEV9 Alpha-glycosidase n=1 Tax=Candidatus Contendobacter sp. TaxID=2651161 RepID=A0A6N6TEV9_9GAMM
------MCHARlDMHTPSD------S---RVVLKLELQPEY---PQQPSLLLRGNGGQ-KEQPLNFL-EQ-TDGYDYFIIELT-E-PQPFeYALRVtTpGQsrwitpKgEehdRLphnwFcYPPQARAPSTPGeAaAnPVPspIRdAspprpLFETPAWVRNAVFYQIFVERFARGEPARDPLG---------V--QPWGSPP-------THGNFMGGNLQGIIDRLDYLT-DLGITALYLTPIFQSPSNHKYDTQDYFTVDPQFGDLELLRRLVEACHQ-----RGLhVVLDGVFNHCSDQNPFF-LDVK--R----HGPQSRYWNWFHIRDWPFpdhfgnhgevlqWYDCWWgFHT-LPKLNYHNPE--VEAYFL----NVATYWLCE-AGIDGWRLDVPN-----------EVIQSFWPKFRRAVKAVNPNAYIVGEIWDDASPWLQ-GDQFDAVMNYR-FQKALVGYFAEER-------MDAHAFDHTLRYLLQDYPEPATAVMLNLLGSHDTARPMTVVHrrdgGNHalESLKLMAAMQFTCTGAPCIYYGDEIGMEGDKDPDCRRCYPWDwEQRvEEsgqrAELLAYYKKLIAVRKDNPALRHGGFRTLEADPHRQFYAFERHSPDNRCIVALNRGDRDYTLPLS------------------------------------------
>UniRef100_A0A6N8I3P0 Neopullulanase 2 n=1 Tax=Caproicibacter fermentans TaxID=2576756 RepID=A0A6N8I3P0_9FIRM
------MNKAALAHRPVESFVYPVH---SKKLVFRFQAAR--KDLKSCFLVFWRrdeAPkKIRRIPMRCT-LR-DREHDYFSGKAvfQKT-ACYIrYYFEL-SDGsQTVWYGAQGAQPTKPDENYFEylYPnAgdGPHPPEWCERQIYYQIFPERFQNGDRSNDPPD---------T--VPWGSSP-------SRGNTMGGDLKGIIDSIDYLS-KLGITCLYLTPIFHGSSNHKYDTIDYYKIDPQFGTEEDLTALTDQCHK-----QGIrIVLDGVFNHCGYYFPPF-QDLV--K----NGERSKYKSWFFPLEFPVksdppn-YECVGYYKWMPKLNLSNPE--TCDYFV----NVGKYWVGK-CGIDGWRLDVAD-----------EIEGRFWERFSGALKKDFPEAVLIGESWGDAGRLVL-GNRLDGAMNYL-FKNAVTDWLAKGK-------IDAPEFDHRVNRMLSLYPEETRRCMYNLLDSHDTPRFLYDCGGNLQKLKLAVALMMTFPGCPAVFYGDEIGLTGANDPDCRRAMNWD-GArQNHALFAWYRRLIRVRKKYGALIRGNYCANLCSSETGLYGFIRSDRGQSLYIVINPTNRKQNAAVP------------------------------------------
>UniRef100_A0A7C1CTX5 Glycoside hydrolase family 13 protein n=1 Tax=Mesotoga infera TaxID=1236046 RepID=A0A7C1CTX5_9BACT
---TVENDRGNQSEGEGGlSLLSVEDFGeLQNSVIHDFGSRDYFNPINekEFYFALSLpsgnvyEVKlvIddKEYSLEYL-RD-FGNQSFYRSERI-E-VQVLeYYFEIGTGKDLLILDSLGLCRE-PRtFfS-FSkeKLPipYFELPEWSRGALYYQIFPERFANGNPDNDPDG---------T--QSWDIDP-------AfAnlggDGFFGGDLKGIIDHFDHIL-ELGVEVIYLNPIFESPSSHKYDTEDYLKIDDNFGDDYVFEELISLAED-----SDIkLILDGVFNHTGYDFFAF-KDLR--E----REETSPYKDWYFVKRFPIrkiqdramTYVGWNgYAY-MPKINSLNEG--WQAYVE----QLVRKYD-L-EGIGGWRLDVAT-----------EVDPLFWSAfFRPLVKSLEREMILIAEFWGDARSLLR-GKTFDSAMNYP-FKEAVIEYVFRAG-------NSAAKFAAMTNLYLNAYPPQTLHSLWNILDSHDTERILTLAFNQVDLLKIAVAIQMTFIGSPVIYYGDEIGMKGGKDPENRAPMLWDKERWNWEIYEFYKTLIDLRRSHESIrD-GEYEVLTTEG-P-VFSFRRWKDSDEVIVVINPSRENAFFNPQ------------------------------------------
>UniRef100_A0A7C4H884 Glycoside hydrolase family 13 protein n=1 Tax=Staphylothermus marinus TaxID=2280 RepID=A0A7C4H884_STAMA
---FLDLSSSYWFirFNPND-VIYLSIA--DDYIVFRIWISSQ-LNVKEVYVIVNEtfi-------SMKKQ-FS-LIDWIVWYGVFT-Y-TGKpLyYRFKIVLVNgTSMN-----I----YRDgFn---dFYfdGvdRFPQVKWVKNGVVYQIFPDRFYNGDTSNDqyaleSDMWSIVEkyegsaQYKPV--LsEWS-DPI------TNlhccHQYYGGDLRGIIEKLDYLY-DLGVRLIYLNPIFLSGSAHGYDPYDYYKVDPKFGTLEDLRELIDKAHE-----KGIkIIFDYVPDHVGIGFWAF-LDVR--E----KGRESDYWNWFTIYKWPFkllengAYDCWWGFPSLPRLRTDNPE--VREYLY----NVAMYWL-E-FGFDGFRVDTPL-----------DVRDsvNFFKELRLRVKSKYPDAYIVGEIWDYNPFWVN-GSAFDSLMNYA-LGIGIVLDYAQGKLV----GSGRDHVSYRLAYYYANYGVNVAGMGFNIISSHDTDRLLTMVGggglRDTpsreaiDRLKLASTIQFTLPGAPVIFQGDERGIGGRKNYyDEqRYPIQWD--RLNNEIYEHYRKLGLLKTTLKPLQTSIIRVFETTG-S-LLVFTRGYDD-EIIVVASNDRVSRTYQLP------------------------------------------
>UniRef100_A0A7C6KLM6 Glycoside hydrolase family 13 protein n=1 Tax=Firmicutes bacterium TaxID=1879010 RepID=A0A7C6KLM6_9FIRM
--------MPGFVFEPSErSFVNRLA---PGRWLIRFRTvSE--TEAAvtgvSLVVRPGEpaeqpeqvEVggPppllrypL-VLIDTDA-GN-GSVTAFWEAivELKEW-AASYqFvaeagtRLWAIGPEgQAL-LATATS-PPCLPEvGWYSlrETCqpLYPVVPWTQEAVVYQIFPDRFANADTKNDPPG---------T--TPWnGpIRP-------DTsRQYFGGDLAGIRQRLPYLN-ELGVTALYLNPIFAASSSHRYDTVDYRRIDPSLGTLDDFRALLDDAHR-----MGIrIILDGVFNHVGTGFWAF-QDVC--R----RGAASPYVDWFYIHSFPVrpdlgNYECWWGIPSLPKLNVSHRP--VREHLL----EVVRYWT-A-FGIDGWRLDVPN-----------EIQVlGFWEEFRQVVKSINPQAYIVGEIWRPDPSWLQ-GDRFDGLMNYP-WGLDALVPFFRNER-----GWTPSRLRSVIRHLLWAYPPQALAMMFNVVDSHDTDRVLSLLGgGNLgekprpeavARLKALAAVQFTLPGVPVIYYGDERGMLGekRDNWDAqRAPVNWqE---RNEELFQWYKRLIQIRRTHPALR-GsRLTFVLADDHTGVLAFRRPdprdlenpASGLFTATTARDEPTRSFLPLP------------------------------------------
>UniRef100_A0A7C7ASM7 DUF3459 domain-containing protein n=3 Tax=Candidatus Cloacimonetes TaxID=456828 RepID=A0A7C7ASM7_9BACT
---RYKFIVDGVWmpdpANPHTeQDPFGGL---NSVLIVESEtAPRYeWQEIYanpSlleanieyyLELIRKDdklyelrikwyqgiNCQvealidEQCHPCRKV-GC-TDNHEVYSCCFESD-HERIsLALRFSKQGQKLFLGSSGFVGS-VDEvLi-HSivTEAvpIFRIPAWVAEGVIYQIFPDRFYNGDPSLNptfdrwyyencrtapKEGE-------KLHknqeyfHFeeDWyNvanlRQnPYL----EEgqPdwWSFYGGDLAGIIKKLDYLQ-DLGVTILYFNPLWEAKSNHKYDAADFMSIDPAFGDEATMQQLVKEAHQ-----RGMkIILDVAFNHTGETFWAF-RDCV--E----RGAESQWWNWYDWKKWPLpdplppdfdpeeyyqcwwgikdmpdlNYDLSREHPaenyvKDIQKAKVNQS--LVDHLL----QTATWWLQH-IGIDGFRLDVPD-----------EVPYWFWQLFRSHVRSIKKDSWLVGEIWHDARGWVN-DRYFDSVMnYAY-FKDLVLGHFILQD-------ISSQDFKAKVSEGLARYPHHASAAMMNLLGSHDTWRIATLASGKIARLKAVLVFQMCFLGTPHIYYGDEILMQGEADPDNRRPFNWKwEADApASEHRTLVKELISLRKRHPVLqT-GAFAWLDTEA-E-LLAFQRYDAGSTIEVCINITDTPFAIPDR------------------------------------------
>UniRef100_A0A7G8T7C8 Glycoside hydrolase family 13 protein n=1 Tax=Caproiciproducens sp. 7D4C2 TaxID=2721621 RepID=A0A7G8T7C8_9FIRM
------MNQEAIYHRTYSEYCFALS---RNHVVLRLRSGK--GDLTDCRVFYGDrmdsqNPIrTAEAIMRKK-YT-DSLFDYFEADIDPK-VTRLcYYFLLSDGKQSFCYYNSGFFEKPSENrQlYFQlhYIrCenIAQVPEWAKKAVIYQIFPDSFASGKRKISHEG---------K---MIRgtdGF--------TSRSEFGGTLHGIAENINYLK-KLGISCIYLNPIFRANSWHKYDTIDYRSIDPCFGTKEDFKKLMDTCHR-----NGIrVMLDAVFNHCGPDFFAF-QDVL--K----KGKDSRYRDWFYISKLPVvqkpvpNYECFAYEGTMPKLNTGNPE--VKRYLI----DTACYWTEN-FHVDAWRLDVAN-----------EIDFGFWRSFRRALKAIDPDVFIVGEVWDDARAFLQ-GDQMDSAMNYN-FYYACLDFFAKGE-------LTAREFNERINYLLIRYQRNVQQAQMNLLDSHDVPRFLTSAGGDVRKLKLAALFLLTHVGVPSIYYGDEKGLNGWKEIDYRRPMDWKQPES--ELFEYYRRLIALRSENMDAMLGDFETIWADES--LYIYRRKSETACITIAVNNSEAPREVSFaV------------------------------------------
>UniRef100_A0A7U3AAB1 Glycoside hydrolase family 13 protein n=1 Tax=Alicyclobacillus sp. TC TaxID=2606450 RepID=A0A7U3AAB1_9BACL
-----MQIRWKWFHRSQSPFAYALT---SHRARLVCAIEA--GAAVAVHVYTADryvS-QfakecL-CQEIRKN-GS-DENWDWYVIDVEVP-TRRLlYQFSITDRQePdglPVFLGGQGA-DTDRSLaGy-FHlpYLcSrdLYQVPEWVRQTTVYQIFPDRFYRAGSKEHVS----------E--SEWYTTP-------TASLRLGGNLAGILEKLPFLQ-ELGVGLIYLTPIFLADSNHKYNTTDYLQVDPDFGTFHDVARLVEEAHQ-----RGMrVMLDAVFNHAGYDFAPF-QDVL--H----KGKDSAYWDWFFIHGDTVsiepvNYETFAnDVRSMPKLNVAHPD--VEAYLL----QVARYWIEE-TGIDGWRLDVAN-----------EVDHVFWRKFRETVKSCHPQCLIIGEVWHDSLPWLQ-GDQFDGVMNYL-FRENVLDYFIRET-------TDEKTYAARMTNLLYSYPRQADLCMFNLLGSHDTERVMTLANHQEDKVARALIAQFTFPGMPMIYYGDEVGMEGGADPDCRRGMEWRKERQNQNILNLIKRLARLKREESALaS-DYLNFLRVEP--GILQYERVSEdSRSRVLITFNhRPSTVSLPIS------------------------------------------
>UniRef100_A0A7V6R4S1 Glycoside hydrolase family 13 protein n=1 Tax=Clostridiaceae bacterium TaxID=1898204 RepID=A0A7V6R4S1_9CLOT
---KCGMNFAAVQHTPDTVYAYPVN---ENTLRLRIKTAK--GDCTRVCVRYKNtydhvS-SPARQEMQLI-ST-DKYNDYYEAEITEP-GKRFkYYFELTDQtGTVWNYSNYGFT-PyNKNYNkFFIypYLfEedLPGAPDWAREGLIYQIFIDRFNNGDPSNDPEN---------C--VEWDALP-------NRKSFYGGDFKGIMDKLDYIA-SLGATILYLSPIFLSETNHKYDVIDYYKIDPVFGTVEEARELVKKAHS-----LGIrVVLDAVFNHCSNKNQLF-LDVV--S----KGTKSKYFDWFSIRGEKVetdplNYDTFAgMVPEMPRLNTSNPH--VQEYCI----DVAAYWTKE-LDIDGWRLDASD-----------EVSHTLWRKFRSRLREIKRDIFILGEVWYRATPWLL-GDEFDSVTNYM-FRNAILAMA-TDP-------QRSNmEFWDEVCANEMNYRSTTIPFLVNLVGSHDVKRILTALD-GNRSmLFPVFGVLITYIGIPLIYYGDEIGMEGGEDPDNRRTMKWDAQNQDTKLLEFIRSLGMLRKNTNSLKNGSVKLLRNLP-dR-VIGFERIISPSVPFGDICSAGPEDRIILA------------------------------------------
>UniRef100_A0A7X6VRV0 Glycoside hydrolase family 13 protein n=1 Tax=Acholeplasmataceae bacterium TaxID=1898209 RepID=A0A7X6VRV0_9MOLU
---------MKIKHELKLPYVYPID---QTTLRIRLKVLK--KSISKAYVIYKNiynheiD-NYYKIEMKVI-ME-DQNYQYYEVDAKNE-IPYFkYCFQIEiDK-ELFYFNIDGLV-KENNQKrYFFypVInSseIISFPKDSEGKICYQILIDRFYQGDIRTNFNN---------L--KDLKELP-------DRNTYYGGNYQGIIKKIPYLK-TLGVSYLYLSPIFLSPSYHKYDVIDYYQLDDIYGSIEDLLELIKQCHN-----NNIkVILDGVFNHISSENEIF-QDVI--K----KGVKSSYYDWFYIEC---eqpfLYDTFGagLVPSMPRLNTNNQD--VIDYFG----EVMFYWTKK-LGIDGWRLDVYD-----------EVSPRFWRSIRQKLKNEFPEINLVGEIWEQAHRWLD-GSQIDTFTNYR-YRDLVIELF-EEK-------IDVPQFWNKMVDYYSLYPSVYYHYFINLIGSHDTIRISTLFN-DPKVVEAVLILTLMFPGKPMIYYGDERGLKGDEDPDNRRAMIWDIKNENNSFYSNLFKLGKLREKNEILRKGDLVIINNQK-N-ILSFVRTYKDREIKFIMNLGDEYIEISKD------------------------------------------
>UniRef100_A0A7X7R5X9 Alpha-glycosidase n=1 Tax=Acholeplasmataceae bacterium TaxID=1898209 RepID=A0A7X7R5X9_9MOLU
------MDKTAILHISSGNYCYPIG---CDTLRVRIRVRR--SETEKIILFYKNqynhsP-HFFQVEMPRL-LE-DQDFTYYESPIQIP-EKHFkYYFQIYPKaGEPLYYASDGIV-DEPKPEnFFYypAInKdqIWQLPDWAEGESIYQILVDRFFDGDPANNPPI---------V--KPRHALP-------DRETYYGGDFAGIIQKMEYLK-SLGVKIIYLSPIFQSPSYHKYDISDYYAIETIYGGKEGLKQLVKTAHK-----EGMkIVLDAVFNHCSSEHPFF-QDVL--S----NQTQSPYCSWFRIDSFPVslekgNYDNFAnEVPTMPKWETTNPE--VIEYLT----NQAVYWIRE-ADIDGYRFDVAD-----------EISHRFWRALHEKIRHEKPEALLIGEIWNHACAWLN-AAELDTVTNYK-FRQYLLALL-EEK-------ITPDRFIHLIQRNKSLYQTPATHYLINLMGSHDTLRLATALN-NEKKHYLALSLLYCFEGMPLLYYGDEIGLEGDVDPDNRRAMLWDQPESEA--QAMFRHIAKFRSESMILKKGESTFLEGQP-T-SVQFLRTFDKESILVVANIGTTTLKIDQR------------------------------------------
>UniRef100_A0A7X7TFQ5 Glycoside hydrolase family 13 protein n=1 Tax=Thermotogaceae bacterium TaxID=2268206 RepID=A0A7X7TFQ5_9THEM
---CEIINRSAVFHLPEHVYAYPTR---PDTLVVRLKTAR--RDIRKAVVLYKNiydhhS-LPYEKDMALV-GR-SEDSDWFETEIALS-EKRFkYYFKLDDGREVTYFCASGFL-NDPEETdSFFypYInGcdLLDLPEWARGEIIYQVWIDRFFDGDPRNNPPE---------V--KPFDALP-------DRNTYYGGDFAGIIKKLDYLA-EMGVRILYLSPLFLSGSYHKYDVIDYTKVESIYGGEEGLVALVQAAHA-----KGMrIVLDAVFNHCSDQHVFF-QDVL--R----NQSQSQYAEWFTIHRFPIedrtrDYDSFGgLIPSMPRFNTDHPD--VIDYLV----GIAEDWTKR-LGIDGWRLDVAD-----------EVSHALWKAFRRRLRRVKNDLLIIGEIWNQAGRWLL-GDEMDTVTNYP-FMKWLRNFA-RGE-------IDANRFWQRMSANAMLYKTPIHDYLVNLVGSHDTVRNRRFVG-DETIHELMLMTMLCFSGMPLIYYGDERAMDGGEDPDNRRAMQWD-YNPSF--RDRIAALGRIRAQSDVLKKGKLIPFALSD-R-ALAFARVLRDKRFLAVANFDTLPTNRIQV------------------------------------------
>UniRef100_A0A7X8FZL2 Alpha-glycosidase n=1 Tax=Fusobacteria bacterium TaxID=2060921 RepID=A0A7X8FZL2_9BACT
------MLLEAIYHKKNSEYIYGID---DNHINIRVRTKK--NDMKNVVLNYVCkykfiYNNekFKKIKMVKY-AS-DTYFDYYESIVKYD-VISFsYYFTFDNSVEKLNYGNYKFYNYKPKhDTdLFIfaYLaKkdLFKVPSWFKESIIYHIFPDRFSREKNFINNNK---------F--ESWDTPI-------TATTHLGGNIKGIIEKIDYLK-ELGVNLIYLNPIFKSKSTHKYDTIDYYNIDENFGSNEDFKELVDIIHK-----NNMkIVLDGVFNHSGDDFFAF-QDVI--K----NEENSKYKDWFEIDNFPVknsdktvpNYRTFGYYHKMPKLIMENEE--SINYFI----DVMKYWIEK-YNVDGWRLDVAD-----------EVSHEFWKKAKLAIKNINENAVLIGEVWYDAKAWLN-GDMFDSVMNYI-FYYAMIDFVAYQN-------IDVKEFVNKINFVKGTYKKQAYDNLCNLIDSHDTPRFLFHAKENKAKLKIAAGIQFTYEGVPYLYYGDEIGLTGGKDPDCRRAMIWDETKQDLELLDYYKKLIKLRKDRKSLIYGDFKIIENLIDDNIFAYERKFDKEKTFIYVNAGKKDTIFKLS------------------------------------------
>UniRef100_A0A7X8I2C2 Glycoside hydrolase family 13 protein n=1 Tax=Clostridia bacterium TaxID=2044939 RepID=A0A7X8I2C2_9FIRM
----MNEEGLRVNHGQSMRYIHPTS---EDTIVIRLRVyeeDS--NVPLKCILHYKSadtwR----KAAMDLF-VE-THNSRYYEREIEhedlGI-EYFFeIISGGVVIYlGEN-ISNLGT-SS--KENlKGFyyEREsrVFLTPAWVREAIFYQIFPERFFNGDPHNDPPG---------T--EVWGGEP-------TPKNYFGGDLVGIEKKIPYLV-DLGINAIWLNPIFAADSNHKYNTYDYMEIDPHFGDKAAFKSLVRKLHQ-----EGIrVILDGVFNHTGTKFWAF-QDIL--K----NGSQSPYKDWYYIYEFPVrispkpTYECWWDVPELPKLNIENPE--VKKYIL----DAAAYWTRE-FEIDGWRLDVPN-----------EIDHDFWIDFRKVIKNINPECYIVGEIWDDGRPWLQ-GDQFDAVMNYL-FRSSVLDFFASRK-------MEIVDFQTQIGNLLLKYMKQTNYTQLNLLGSHDTARALTLFKenipgihkpvsteDAIERLKPSILFQMTYPGAPMIYYGDELGMVGGPDPGCRRTMIWNEKDQDLELKTFYKRLIELRKNNSVFTFGGYIPLLADDTEKVFAYARKLGDKAAVIVLNMDNKEKEVDIP------------------------------------------
>UniRef100_A0A7X8XJ84 Alpha-glycosidase n=1 Tax=Burkholderiales bacterium TaxID=1891238 RepID=A0A7X8XJ84_9BURK
--------------------CNVLA---DGRVRVRLRT-----PLQ----VQADeweVVTpSERLRLEPG-WS-DGTFLYPQARLR---PGTRtYWFRQ---KE-TWLGASGL-ARFP--Gk---pFVvpKgpVFQTPEWVPRSVFYQIFPERFANGDPSGDPPG---------T--RPWGDPP-------EYFNFFGGDLVGLTGRLDELQ-ELGIGAIYLNPVFRAPSNHKYDTADYLQIDPAFGTEQDFRNLLDECRR-----RGIrVLLDGVFNHSGTEFFAF-QDLL--A----RGQESPYRSWYFVHEFPVrmepkpNYEAWWgFAH-LPKLNTGEPA--VREYLL----KVATWWIQE-FGVAGWRLDVPN-----------EVPHSFWKDFRVAVKEADPQAYITGEIWSDASPWLQ-GDQFDGVMNYP-ARTAIIDLLSGNS--------GGSAFLLAIQKNLLPYPEQAHQGLLNLLGSHDTPRIATLLQKDQSRLALAEVLQFTLPGTPMIYYGDEIGMEGGKDPDCRRCYPVDPQAGDREQRRRLAHLIGLRRKLEPLvC-GDFHPLYAEG-D-ALAFERRLPGQRVLVAVNAGSEPVRIHgLE------------------------------------------
>UniRef100_A0A7X9KXD1 Alpha-glycosidase n=1 Tax=Christensenellaceae bacterium TaxID=2054177 RepID=A0A7X9KXD1_9FIRM
---MKNFNLAAIHHQNKEEYRYCNS---DGTVVLMLRTGR--GDWEKVIAYISNgygakN-FyhSSQAQMYLA-AQ-DEMFDYYKIKFDPE-DPRIrYIFALENKGIKLFYTPDGV-KSEKElhTseGvvTFAyaYAyPae--PKPEWARGCVAYQIFPDRFSRRGKM-E-KN---------M--ERWNsKNI-------TSDKFFGGNLAGMISSVPYLK-RLGVQLVYMTPIFLSDTAHRYNTFDYYKIDPMVGTKEELKELVDKLHK-----ADIkIMLDGVFNHSGQEFAPF-KDAL--E----KRENSKYYDWF-FFG--AkespecGYACFSHEKYMPKLNLQNSE--AAKYFA----EVGRYWIRE-CGIDGWRLDVSP-----------EVHPDFWRYFRREVKKENPDILIVAECWDDSREWCnN-GDMFDSTMHYV-WSRAVWQMFGARD-------INIKEFDARINRAFVTYPEEVTEVLWNILGSHDTMRILTRVGERLESLEAAVFFQMTCPGIPIIYYGDEIGMTGENDPYCRYPMQWNDTK-DNKILRYYKLLTQLRQKYPSLMYGDFRThL-VDDEAGIYAYTRNYKNESVLCIICAKDiDqSRvTVAIP------------------------------------------
>UniRef100_A0A7X9PAH4 DUF3459 domain-containing protein n=1 Tax=Armatimonadetes bacterium TaxID=2033014 RepID=A0A7X9PAH4_9BACT
---DGKVMAFAVQHGPMD-FMRLNR----RRVRIRVRTAA--DDIESVSVVIKREGRpNRTVLMPLS-GQ-DGPLDVFSKDI-PL-AGKVsYSFVLRDGKESWTLGPKGV-KK-DEsSGLYEidVAgAll-LETPKWAPNTIWYQVFPERFSNGDPANDrkgPKS---------V--ADWTtpiTDvegnP-------N-DWYWGGDLQGVIDKLPYLK-DLGISGIYLNPIFDGPDTHKYATDDYLKIAPEFGDEAILRRLTTEAHR-----LGMrVMLAGVFNHTSVYFAPF-RDVI--E----KQENSDYKGWYHIRRWPVldpvknymgpdekniPYDGWWGIKWMPKVNYADPA--ATAYFL----NIGAHWIQK-AGIDGWRLDVAN-----------EVTSSFWREFRKTVKGAKGDAFIVGEVWENAAEWLQ-GDQFDSVMNYP-FRSLVLDFFGRGT-------KDALAFSTGLQDLRNAYPPQATAAMFNMIGSHDVTRLKKECGEDDRRVILATLFQMTYPGSPCVYYGDEIGLSGASDPWNRAPMPWDRSKWNKGIYEAVKKAIRMRNEHPALR-GqNITTLSAGEGDRVVAFRRAGGKERAVTVFNASDRSAQVSLN------------------------------------------
>UniRef100_A0A7Y3J3F8 Alpha-glycosidase n=1 Tax=Spirochaetales bacterium TaxID=2026792 RepID=A0A7Y3J3F8_9SPIR
------MNFAALEHRSQSPWCFSLN---NKSIGVRLRTAK--GDFDRVVLRIGDpfdwqagAmpESashwnAQFISMKLV-GV-TEWYDWWEAEWTPP-YHRArYGFRLfRGTKQ--WdFGEGGLAPAASEaDpAwnsTFLypYLhDseVHQLPEWIKDSSWYQIFPDRFSREGAE----G-------------PW-pQGPV------TNKEFYGGNLEGILKKLDYLA-ELGVKGLYLTPVFESPSVHRYDTTDYRRIDPRLGTSQDLQRLVEEAHR-----HGLrILLDAVFNHCGRDFAPW-QDVL--A----KGQDSRYVSWFHIDGFPLfsqghdtgnrrdaQFETFSFTTRMPKFRTTNPE--VREFLL----DTAVFWTRE-LGIDGWRLDVAN-----------EVDHEFWREFRRRIRAVNPQAYIVGEIWLDALPWLT-GDQFDGVMNYP-VGFLIRDFVADES-------RSAKQTVEKLTAREMAYPRQATEAGFNLLESHDSVRLLTFLKGRKDLAKLAYFLLALQQGAPCFYYGSEVGLEGGDDPDNRRCMPWDSQHQDTDMLNFFKSLLSFYNQWHTFwKTGsKIDVT-THRYPGLLAWRFTLNNDVLTAVVNRSSK---V-IP------------------------------------------
>UniRef100_A0A7Z7LBU8 Alpha-glycosidase n=1 Tax=Mycoplasma mycoides subsp. capri TaxID=40477 RepID=A0A7Z7LBU8_MYCMC
---MKVIDRVAIHHQQRSNMAYCYD---KDYIHIILRTKK--DDLKKVVIHHGDpflrghyllgSDYidLKPKEMTKS-GS-TKLYDYWFVEVKPE-FKRLtYFFELFGiEDDHCYFGEKGFYETDDfKmiNtgGwGFNyaWMnPndVYQAPDWINDTIWYQIFPERFANGNKNNDPKN---------T--LAWNsTDP-------SYNSFFGGDLQGIIDHLDHLV-ELGVNGLYLCPIFKAKSNHKYDTIDYLQIDPNFGDKKTFKKLVEECHK-----RNIkVMLDAVFNHAGYWNKFW-QDVL--K----NQENSKYKDWFYINKFPLqekiidknnqektvnNYYTFAFHEVMPKINTTNKD--AKKYLL----KVANYWIKE-FDIDAWRLDAAN-----------EVDHEFWRDFRKTVNKNKP-IYILGEIWGYAHPWLK-GDQFDGVTNYM-ITSPICELV-TKW-------IKPSKFNDKTTEVLNNYPRNVFKGMLNCLTSHDTTRLLTLCNNDVRKFKLAYSLVFMLAGAPSIYYGDEIGLDGAHDPLNRKCMNWNKDQWNHEIFNYLKKLIQIRKQNPVLgSYGTLKYTLIDDDKNYLEFIKYDDNNTYLILVNNSDEKLEVKKE------------------------------------------
>UniRef100_B1YHH2 Alpha amylase catalytic region n=1 Tax=Exiguobacterium sibiricum (strain DSM 17290 / CIP 109462 / JCM 13490 / 255-15) TaxID=262543 RepID=B1YHH2_EXIS2
------MNKAAVFHRALSPYVYTYD---QEAVHIRLMSAK--GDLDRIELIHGDpyewdAekeedrdwnfdpDKekfwkTETTDMTFA-GS-DATHDFWFVAIRPP-KKRVrYGFNVHANGESAVYTERGWYDEVPLdHpGyYFAvpYMnAvdVFDAPSWVKDTVWYQIFPDRFANGDLTNDRPG---------T--IAWGaEAP-------AFDNHFGGDFQGVIDHIDYLK-ELGITGIYFCPVFVAPSNHKYDTLDYLRLDPAFGTEETFREMIHLLHQ-----NGIrILLDAVFNHVSVDHPAF-QDVI--A----HGNESQYANWFMMDSFPVqstpvpNYEVFAFEGNMPKLNTAHPD--VKEYLL----KVGRYWVEE-FHVDGWRLDVAS-----------EVDHAFWREFRREVRAANPEAYIVGECWTDSQPWLL-GDQFDAVMNYG-LTEAFLTFFATNE-------STASEFSHAIVRNLNSNTMNVNEVMFNLVDSHDTPRALTRANGDRDRMKLLMLSLLTFTGSPVIYYGDEIGMTGGQDPDNRKCMVWDQAEQDRDLLAYITKLVDLRKSHPALaNASGYQFEQMDDETASFLVRRQSDEATYLIGFNNGSEEIRF---------------------------------------------
>UniRef100_C4G7V8 Cyclomaltodextrinase n=1 Tax=Shuttleworthia satelles DSM 14600 TaxID=626523 RepID=C4G7V8_9FIRM
------MNRAAVVFRPTEEFIYPNS---RTELTIRIRVAK--DDVR---GIYLEywkrgDKSekKiQRESMRRY-YS-DGVSDQFEChiKIKPI-AAYIrYRFKI-DfSDhSSTWLGASKFCEEEEKTtGnFFEflWPnPsd-FQYVNFEKQRfIFYQIFPDRFWKSGEKQEVGNH--------I--FePWGSLP-------TRQNYMGGNLAGIRQKLPYLE-KLGVNCLYLNPVFEGTSNHRYDTVNYYRIDPDFGEEKDLRDLIGQAHL-----TGMkVLLDGVFNHCGYAWGPF-QDVL--E----KGRASKYRDWFFVQEYPLesgapKYDCVGFYRWMPKINLANRQ--AQDYFI----AVGKYWIEK-FQIDGWRLDVAD-----------EIPTQFWERFAFEVKGVSPDSFLLGETWGDADRLLH-GNRLDSAMNYL-FRDALVDWLGSKA-------ISTEEFNSRLNHMMMLYPFEKMSQMYNLIDSHDTDRFLFACGGDLRKLKIAVALQMTFVGCPAVYYGDEVGMTADTDPLCRACMNWEEDQQNQDLLRWYRELIHFRSSHEVLlN-GRFQSAFVVG-R-MLGFYR-FNrEESYLVILNGGDDwG-KIPFD------------------------------------------
>UniRef100_C8WUQ7 Alpha amylase catalytic region n=2 Tax=Alicyclobacillus acidocaldarius subsp. acidocaldarius TaxID=1388 RepID=C8WUQ7_ALIAD
--------MELVWQHRWAADAYPLD---LSTMVLVLRVARC-TPAQRVRVHFGDryeP-DfqN-SSEARRY-GS-DGTFDWFTCRVAAP-TRRLkYAFEVLSSTgRAVYLGEGGL-ADTLDAvQp-FQypYIhPsrVLAVPDWVGHAVAYQIFPDRFAVGEQQLVRP----------T--DPWDARP-------TPDSVFGGNLRGIVDKLPYLS-DLGVNLMYLTPIFQAPSNHKYDTQDYFAVDPAFGTLGDLQLLVREAHR-----LGIrVVLDAVFNHSGFQFAPF-QDVI--A----RGTASPYWSWFFVQGDRVdvesvNYETFAtRLRHMPKLNLAEPA--AEEYFL----QVAKHYVLE-CDIDGWRFDVAN-----------EIDPHFWSRLRSELRALKPDILLIGEIWHDSLPWLM-GDAFDGVMNYP-LRELVMRYAMDES-------IDEPAFAEAWVRLYLQYPRPAWRAMWNLLGSHDTERALTRARGHVPSVVLAFAMLFTLPGIPMVYYGDEIGMEGGTDPDCRRGMIWDANLWQLDLREAVRQLAWLKRTHPALaG-DTMEIRDANS--GVLHYVRLNGtGPHLHIAVCK-RRDFGAEVD------------------------------------------
>UniRef100_E6LHM5 Alpha amylase, catalytic domain protein n=2 Tax=Enterococcus italicus TaxID=246144 RepID=E6LHM5_ENTI1
---VKSMNTAAIYHRPDSEYAYLYD---KDTMHIRLRTAR--ADSKQVYLISGDpylldKEQwyQEKEPMKKI-VS-TDLYDYWFIEKKAK-FKRLsYAFVIQSQVdIQAFYGDHGVFEVTDTylkMpNnYFRmpYFhEvdRVKAQEWVSQTVWYQIFPERFANGDATNDPVD---------T--LPWGsKNP-------DRQDFFGGDLQGVIDHLDYLE-ELGINGIYLCPIFEAHSNHKYDTIDYFKVDPAFGTDETLHELIDACHS-----RGMkVMLDAVFNHMGDTSPQW-QDVL--E----NGQQSKYADWFHVNEFPAtykidddfeeahdlTYDVFAFTPHMPKLNTANPE--VQDYLL----SIATYWIET-FDIDAWRLDVAN-----------EVDHHFWKKFRQACFAIKPDFYILGEIWHSSQSWLQ-GDEFDAVMNYA-YTDAIMNYFVKRQ-------IGLKKMVSDMANQLMLYRNQTNQMQLNVLDTHDTPRLLSETQGDKDLMRQVLAFTYIQPGVPCLYYGDEVGMTGEMDPDCRKCMVWDEEEQDGSLKGFVIDLISLRKTYASLlAKGTWEWQLVDEDTGLLTLKREWEGTSLIAQFNSGQEAQTV-SK------------------------------------------
>UniRef100_R5EMC8 Alpha amylase n=1 Tax=Firmicutes bacterium CAG:110 TaxID=1263000 RepID=R5EMC8_9FIRM
------MLNLCVSHIPGTVDACPIN----GQMHLRFRVQK--GMIVSSKLIYNCdknmwhK--frD-EAEMKIT-HT-DSELEYYSVTIPLT-DTRFsYIFELTCTDgK-IrYLSEEGLTDSY-DhTlGyfsFFQytSQfAcdTMTVPEWVKTACCYQIFPERFAVGDSDKDFSY---------VN-TRWGVKP-------TPKSFYGGDLIGIREHLDYLV-DLGVNVLYMTPVFCSPTNHKYEITDYETVDPAFGGNEALKSLIEDAHK-----LGIrVMLDGVFNHCSCRHPFF-LDAQ--K----KGKKSPYYDWFFWKE---dgSYLTFGGVKAMPKLNTGNPE--VIRYFS----DVAVMWMRD-YGADSWRLDVSD-----------EISHKFLRAFRDAVMAQNPEAIIIGEDWHRAVRYLN-GDEYDGIMNYG-VTKACLDLLAFHT-------IDSRLFRDRIVRLYHTYSIAANQKMLNLLDSHDTDRFLTRVKGDAGRFRTAAAIMFFNPGIPCVYYGDEIGMEGGYDPDCRRTFEWNEENWDKDTRNLIKQLMKLKK-GPALSDG--DF-GVEEKDGIITFTRSADKQTIKLRVNGTPR---V---------------------------------------------
>UniRef100_R5WPH2 Glycosidases n=1 Tax=Corallococcus sp. CAG:1435 TaxID=1262867 RepID=R5WPH2_9DELT
---GVTMNIHAIYHRPESNYCFALD---DKTVVLKIRFAKG-EKLQSVSVLYNTkysiaQKRyeS---KMTLI-GS-DALYSYYSTRLNLK-DSRLaYVFKVC-YDgKTCYFCEDGLLPDYDfDfaYfNs-FQfaFInKndVVENVSWLNNAVFYQVFVDRFYKASQK-NEKY---------IN-AQWGQLP-------TPKSFYGGDLDGICQKLDYIT-SMNVNALYLTPVFCSDTNHKYDIYDYFHVDAMFGGNDALKRLVSECHK-----RGVkVVLDAVFNHVSDKFAPF-CDVL--K----HGKHSPYFNWFIVEgDYVNksrtNYCCFAECRYMPKLNTANRE--LQRYLI----DVATYWIKN-FDIDGWRLDVSD-----------EVSHGFWRELRKAVKQLKPDAVLIGENWHNSESFLQ-GDQFDSIMNYA-FTKQMMDFLVQKS-------TDEKTLAEKLIGLLMRYTDTTNNMMFNLLDCHDTHRFYSLTGCDKERFLCALAICVFMPGSCNLYYGDEILTEGGYDPDNRRTFDWDKLSDGETMRfrEEVASLLALKR-QPALC-GDVSI-SCKG-N-TFVLQRTAPQQTLTLLVNT-KEGFQ-GVE------------------------------------------
>UniRef100_R5ZE85 Neopullulanase n=1 Tax=Clostridium sp. CAG:568 TaxID=1262821 RepID=R5ZE85_9CLOT
------MANLNIFHYQSKNFRWTNE---DGSVSIRLIAKK--GYLSEAKVIYGAkkynS-PlLESEPMKIE-LE-NDSIQVFESTLKlKD-DRRFtYAFKVKlAEDnKEGYFFSDGLHTLNENkdPiDnFFQicHIfDseETIIPSIVRKKgAVIQIFPDRFAIGDYS-KPCM---------KD-VNLKvSDtP-------NSHSFFGGDFKGIEDHLQYLK-DLGITTIYLTPIFKSSSNHRYDVEDYLKIDDRLGGEKGFKELVDRIHS-----NGMsIVLDGVFNHSSYKNDMF-QDVM--E----NGKESKYFDFYYCDGKPDfnkmNYLTFGSAGYMPKLRTENPK--VIEFGC----KVLNTITSK-YNIDGWRFDVAD-----------EVAHVFWINVHQTLRSINPSILMIGEDWMASENYLE-GNQFDGVMNYQ-FRKITIELIANEI-------INARTARERLIDLLARYSWNNDLSMFNLISSHDTPRFKTLAEGNEDKTLLATLLAVSYPGMFMSYYGDELGMEGGSDPLNRAPIDWNSLDKNKEFQNTYKSILSLKQ-LDEFiT-GRIKIETCKD---LLVIKRYIDEKKsYKVILNT-RKDY-IDLN------------------------------------------
>UniRef100_R6Y428 Alpha-amylase n=1 Tax=Firmicutes bacterium CAG:345 TaxID=1263020 RepID=R6Y428_9FIRM
------MEKSAiIFEKNRD-YIYHLQ---DDIYEVKILTKR--DDIESVEFLYNDkyfnkDGHllvPsTSLILLKK-YI-TNYHDVFMGRFCFT-GVAMsFYFRLKDKKgQ-VInYGAYHFFNDI--fNvNnmFDAvpYLlKadTFKFPKWSVGGKIYQIFVERFAPTNEF-S-KN--------------W-FEP-------TNyFSKLNGTLKGITKNLGYIK-NLGMNAIYMTPIFKSPTNHKYDVEDYYTIDSNFGNRDDLLLLVEKAHE-----LDLkVIIDLVFNHTSTNFFAF-QDLL--L----NQEKSQYKDWYIVSEYPVkieenpKYKCFSRVKEMPKLNTANEE--VQNYLI----DVALNYIQY-FKIDGIRMDVAD-----------EIDLTFLRRLRKKVKSYNENIMIYGEIWFDSASYLQ-GDIFDSVMNYQ-FYSNVFSLI-NHE-------ITADEFGDNIDIMYSRVHLDVQNELLNLISSHDTERACSRLNYRYDLLKIAFSLMYLMKGSLMIYYGEEKCLGGcGSED-NRRGMIF---KEN-DVITpLVRNLSEIKE-IASFKRGDYHRILLENKN-ILMFDRYVTDEKYRVVLNMGNDN--FELE------------------------------------------
>UniRef100_UPI0004113777 alpha-glycosidase n=1 Tax=Lacticigenium naphthae TaxID=515351 RepID=UPI0004113777
-----MIHKENLMHIPKSNMAYAKN---KNTVYIQLRTKK--NELESVELIKDHpdgwvqtDaGYvwkKESIPMRKH-YT-TSYFDYWQIEVLLG-DPSMrYGFIVHTEKESKLFIERGLFDREDPfienDiNsYFAfpYIhEidIFSPPTWVEKTIWYQIFPDRFYKANAESDSAH---------L--QNW-KDPKE----LGQYAFLGGNITGVTQKLDYLE-ELGVNGLYLTPIFEAPTVHKYDTSDYFKIDAAFGTKQDLKELVNLAHE-----KGMhLILDGVFNHCGVEFAPF-QDVM--L----KGAESKYRDWFYIHQFPIidasgkliptHYRHFV--PTMPKLNTQNRE--VQDYLI----EVAVYWMKE-ADIDGWRLDVAN-----------EIDHHFWRKFREAVKNVKKEAYIVGEIWHNAQPWLD-GSQFDGVMNYP-LTKPILEWMAAER-------IDTATFCDSFIESVVQYSSNQHAGMFNLLDSHDTDRIVHYAKHDLLRVNACYALLFILPGSLSLYYGSENYLEGGEDPENRKPMHFDSIKLK---ESILPQLIHARRENQPLfNQSTFAFIQCERDS--VIIQKEFQNKRVYLFVSN-KKDTTIGVP------------------------------------------
>UniRef100_UPI00056774EC alpha amylase N-terminal ig-like domain-containing protein n=1 Tax=Mycoplasma testudinis TaxID=33924 RepID=UPI00056774EC
------MFIKNdfVFHNPYWKTAYQIN---EDTLGLIVQIRK---DIKlkKVLLHYGDpytvlrsdspwvkknEkiGNmqvweHsFNQQMEFF-VS-DGVFDYYRANTTIK-TKRLhYFFELQVGKKSLYLTRFNLYDEWPKnihD-eCYTwaYLtKgnLKTIPDWLPNTVWYQIFVDRFFKTGKKkRKPLD------------L-WGKEP-------GRLNYFGGDLKGIIKKLDYLK-NLGITGLYLTPIFKAESNHKYDTTDYLSIEPDFGDEKVLKQLIDSAHQ-----KGIrVMLDAVFNHSGWFFQPW-QDVI--K----NLDKSKYKNWFYINNFNQlkklrssidltdeknfnfnyyPYETFAFAAYMPRLNWMNPG--VQEYLK----KVVTKWT-K-LGIDGWRLDVAN-----------EPAFEFWRNFRRWAKEINPNIYILGEIWYDSTPWIS-GDMFDGVMNYP-LRGLIIDAALHPN--------K-KFFETNFSKFLLSYNAYDATGMFNILSSHDVPRLLTILKGNEHKFLFAYQLLFLFSGSPCIFYGDEIGLDGDQDPGCRKCMIWDSKEQNQNLLSEIKNLIAQRKKNDIFAKGEWTLEKTSDFH-STSLVKKYKNKKINVKIDWTN--LKIKLT------------------------------------------
>UniRef100_UPI0005EB15B0 alpha amylase N-terminal ig-like domain-containing protein n=1 Tax=Caldicellulosiruptor morganii TaxID=1387555 RepID=UPI0005EB15B0
--------MEVIHNQLHD--IFALE---KERFLIRLWVKR--GFAKEIYLIFSDryerE-KIQKLKMDFY-ME-VGEYEVYQAEFFAA-TPRLgYEFLIKLFDgGfKI-YNQFGLQDDEEDYfGy-FHfpYAnPsdIFEKPQWLEKTVVYEIFPDRFARDITKKSAKE---------L--FPWDyckwERP-------GSEVFLGGNFAGIKGKIDYFK-ELGVNAIYFTPIFKSSSSHRYNVDDYFDVDPLLGTKEEFKELVETLHK-----NGIrVILDMVFNHTGTGFFAF-QDVI--K----HGRDSKYFDWYNIKDLPVdiqkgNYETFAtGVNSMPRIDTSKKE--VQDFFL----GVLKYWLLE-FDVDGFRFDVAN-----------ELDKNFLRRIRFELKSIKKDIWLIGEVMHRSESFLL-GDMFDGVMNYF-SWEVFLRFL-LGK-------YKAEDAAKILAEYRLKFNPRLFSCQLNLIGSHDTKRVLNAVLKNKKLAMLACVYNLTYQGVPMIYYGDEVGMEGEHDPDCRRGMVWEEERWDREVFELYRKLINLKRTSKALNADHVKEGFLGD---IMYFEKRMDDEIIYVFFNPFRSSQKVKLfdP------------------------------------------
>UniRef100_UPI00068D38AA glycoside hydrolase family 13 protein n=1 Tax=unclassified Cetobacterium TaxID=2630983 RepID=UPI00068D38AA
---SYSLPKDSiIFNSQDEKFKSPFGATpSGEKVAFKILTDT---SINclEVSLILKNdtesQ--feFSQT-EIEK-IG-DRDYKVWSLNFiTPS-VAKtIfYHFKLKiGNDnTIFYYGNNPLaLGGIGEiyeTsPld-YQitLFyKnn--PSPNWFKESIAYQIFPDRFFNGNRDgkINsPKDN--------SF-IyaKWSDTPMYI--KNSkneiaRWDFFGGNLKGVTQKVNYLK-SLNVGSLYLNPIFEATSNHRYDTNNYHQIDPILGTFKDFKEMIKECKK-----NGIyTILDGVFNHTG-KNSLY-FKEA--T----KSISSPFYPWYRFHNYPFd-YDSWWGIKDLPCVNELEPS--FFKYIVQGENSVLSHWM-K-TGIKGWRLDVAD-----------ELPS-FFIEsFRYKCKSIDSEAVIIGEVWEDASNKIsygqrreyfN-GKQLDSVMNYP-LRTYLLNFY-NGS-------IDSETLCKYMNSLKENYPRENYYSLYNLLGSHDVKRIKTSVKeivknysiDPKyynpatTRmLKSLSLIQFTLPGVPVIYYGDEVGLEGEKDPDNRRTYPWG--NEDKDLLKWYRKISLLRDGSKVLKEGEIKFFSPHP-D-VFAYVRFFPNSKdfIGVISNRNPyKSkIfKLNLkE------------------------------------------
>UniRef100_UPI00069093C1 alpha-glycosidase n=1 Tax=Spirochaeta lutea TaxID=1480694 RepID=UPI00069093C1
------MNTAGICHRMKSEYAFALS---EDELVIRLRTAK--GDVQRVVVFYGDrafpDNPirLDPVEMEAA-GS-TLYHDWWEVRLQES-LPRIcYYFWIQSGSESAYYFGNEI-RESP-lvHrSeYYQfpYLnRddLFTVPQWYQESVMYQIFPDSFAKGRRL-SPAGGR-----PGVF-LskttdhgDWGkapGTpalPE-----VKPeevvcGSRHGGTIQGIRENLDYLA-DLGVSCLYLNPIMPAHHWHKYDIIDYFTIDPVFGTEKDLSQLVEACHD-----RGIrVLLDGVFNHAGEYFFAF-RDLM--E----RGEESPYRDWFYQADLPAlavyppNYAAFGYEPHMPKLNTGNPE--VRDYFC----RVGQYWIQK-FNLDGWRLDVAN-----------EVDHGFWRAFRQAVSEVNPHAVLVGEIWEDSNAWLD-GTQYHSTMNYE-FSRVCREFFAEEQ-------ISPQTFMEKAQGLLMRYPEQVSGAQMNLLDSHDVPRFMVWCNGLPERMAGAVFFQFTFPGVPSVYMGDELGYTGLEEAEYRKPIEWDKPAPVPEFAELYRRLITIRREDPVLqygSyrpwAGdhphrVIGFwrIippgEnpKhpkNQEpTrGFTAHPRgiNpCQGssNSRLVVINAGHRPYRLSVP------------------------------------------
>UniRef100_UPI00077FEEBC alpha-glycosidase n=1 Tax=Vibrio cidicii TaxID=1763883 RepID=UPI00077FEEBC
-----MITRSSLTHLAKSADSYAYD---NDTLHIRFRSAK--GEVDRVTLWIGDpytwaegglDggnlgGSdahgwtGgTEVPMQLE-GQ-SEHHDHWFAPFVPP-KKRTrYGFILHGKAgEKLLFGEKRCvdIqdERTAEielsNlSnFFCfpYInPkdVLKTPTWVRSTIWYQIFPERFYNGRAEISPAN---------V--QPWGSTP-------TSDNFMGGDLWGVIEKLDYLQ-ELGVNGLYFCPIFTANANHKYDTVDYYNVDPHFGGNEAFRALVQEAHR-----RGMkVMLDAVFNHIGHQSPLW-LDVV--E----KGAESRYADWFWIKQFPVypdkpksewdfsnlNYETFGNVAEMPKLNTENPE--CRAYLL----DVARHWVQE-FDIDGWRLDVAN-----------EVDHEFWRDFRRLVKGIKPDCYILGEIWHEGMPWLR-GDQYDSLMNYP-LTQAITDFFALGN-------DDKTSFINAVTRSYLAYPRNVNEAMFNLLESHDTTRLLSLCGNDKRKAKLAYLFMFTQVGSPCIYYGGEVGMDGqkGMGLELnRKCMIWDEQQQDLEFKAFMQKLIRLRQAYPECNQPYLEWIEVEHPH-VVAFRK---GA-LQVVLNNSDSEARCLVN------------------------------------------
>UniRef100_UPI000B431CC5 alpha-glycosidase n=1 Tax=Bacillus sp. EAC TaxID=1978338 RepID=UPI000B431CC5
------MQIESIFHQPYDQYTFLIN---ELTYCIRLRTKK--GDCLGIDFYYGDpfqfnEAGwkIEEIlQMYLA-FS-TEHFDYWEVTVSPP-NKRMkYLFYLKSEQYSVFYGEGGYSNEFIShDlSfCFTlaYLhRneLILLPNWVKKTVWYQIFPDRFASGNQLNNPKD---------A--LAWGsSRP-------TQSSFYGGDLEGIIHKIDYLK-QLGITGIYLTPIFEANSNHKYDTINYFKVDPTFGDEKVLKKLIQTCHQ-----NDIrVMLDAVFNHASASFPPF-QDAL--Q----NGKNSPYFEWFHFMNgNPEsnelSYETFSFVKEMPKLNTENKE--VQNFLL----EVGAYWIKE-FDIDGWRLDVAN-----------EIDHHFWKLFNKKMKGIKHDLFIVGEIWHHAMPWLR-GDEFDSVMNYP-LLKSLLSYFGYQS-------ISTATFQNSINDLISLYPLTILKALFNVLGTHDTPRVLTQCNLNEKRVILLFVFLFTFYGTPCIYYGDEIGLEGGNDPECRSCMEWDSSKQNTIIYESIKKLILLRKQYPAIeNEGTFKWLFTDNDQNLLSYERK-TENlSIVILINNSCENRSISLP------------------------------------------
>UniRef100_UPI000CFC81CA alpha-glycosidase n=1 Tax=Vallitalea okinawensis TaxID=2078660 RepID=UPI000CFC81CA
------MVREAVYHQMDSSYAFLID---LETLVIRLRVKK--NDIKRCILHYGDrcdicQQPkIQSLEMKKK-AT-DALFDYYEVEFEPG-WNRIfYYFLLDDGKEQLYYFNDNFYSEANKPrTlYYQyaYFrEkdVVETPDWIRDAVMYQIFPDSFATDKAYLSSQS---------D--QyISAnGF--------KSRSHLGGTLKGIQQNLDYIQ-ELGINCIYMTPIFHSNSYHKYDIIDYYEIDPLLGTKEDFKELVEACHH-----RDIrIILDGVFNHTSTDFFAF-HDLL--E----KGEDSIYKDWYMVHHYPVevnhppNYEAFAYVESMPRTNTANED--LIDYFI----KVGEYWIKE-FNIDGWRLDVAN-----------EIDHDFWRAFRKAMKKLNKDIFIVGEIWEDAYSFLG-GDQFDSVMNYP-FMYNCEEFFAKEN-------LSVSQFDEKMAHLRMRYKRTIQQCMMNFLDCHDVKRFMHSCQEDSNKFKMAAAFQLTYLGVPSIFYGDELGFTGLEEPEYRRKMEWSHQQEEHDILTSYKRLIKLRHSLAPLRRGDLATEFVDDDSGIYAFSRNIENHKVLVIMNGALKEQSCQFtV------------------------------------------
>UniRef100_UPI000DE5894E glycoside hydrolase family 13 protein n=1 Tax=Aeromonas veronii TaxID=654 RepID=UPI000DE5894E
---DKKITRAAIFHRSHTNMSYAYS---SNQLHMRLRTAK--GEVTEVFLRAGDpfdwasqggGGnlnNegasgwlGGRNyPMKKE-CE-TELHDYWLCEFTPE-FYRSrYAFIVK-NNTEILLIGEKRivPlsNLSdDPaldQlVnFYCfpYLnAidVFTPPEWVKNTVWYQIFPERFANGMPTLSPPQ---------A--QPWGSMiP-------ANKSFFGGDLQGVIDHLDYLD-ALGITGIYFTPLTLAPSNHKYDAIDYFTIDPHFGDIDTLKSLCKEAHR-----RGIkIMLDAVFNHLGEQSPQW-QDVI--K----NGVKSKYYNWFYIDDFPLinndatlnkerlNYRSFSFSTGMPKLNTENPD--VIEHLL----EVGRYWIRE-FDIDAWRLDVAN-----------EVDQHFWRRFRIEMKRLKPELFILGEVWHDAHNWLT-GDQFDAVMNYP-MAEAILNFFAHQS-------IDAKTFKHLINEAFVNYPVNVNEVMFSLLDSHDTPRILHLCHGDKNRVKLSFLFLLSQTGTPCIYYGSEIGMAGGSDPLNRACMEWDPAKQDRDLLQHMKKLIALRKNTPAMiSHN-MDWLLSDG--QTLIYSKTHQHDTVFIIMNASAGQSTITLP------------------------------------------
>UniRef100_UPI000E6A4306 glycoside hydrolase family 13 protein n=1 Tax=Haloplasmatales bacterium 4B TaxID=1274318 RepID=UPI000E6A4306
---YEIMKQILIRHFETREFIYPIS---RNSVIVKLECVG--KNNCSVNILYWKrskEHDVKKRTLNNF-NH-NGSSNYYSTELtfEES-VRYLnYCFEI-IIGrESLYYSPYGLSKEYPVK-VFEyqSTnEndVFEIPSWTKGIVGYHIFVDRFFNGNKDNDPKN---------V--ENWNTPP-------NRINFFGGDIRGIIQKIDYLK-DLDVKLICLTPIFLSPSNHKYDISNYFEIDPSFGTIDDLKDLVNLCHK-----NEMkIILDGVFNHIGYYSFQF-QDVI--N----LGPKSKYWDWFYIEGNKIhtenin-YECVGDYKWMPKLRYSNEE--LRKYIR----SVGEYWIKE-TGIDGWRLDVAD-----------EVDFTFWQEFRKSIKRHNKNMLLVGETWRDGRDLIN-GDQMDTIMNYK-FRDCVVDYLAKNI-------IDKEKFKERIEYLLFHYPYQVHHILYNMLGSHDTTRFLTVCNGELNSFKMAIAFQMTFPGMPVVYYGDEIGLEGESDPICRATMKWE-SM-NEDILTFYKKMIQIRNNNKALKYGDFKHFDVDER--IYGFIREFEEETIIVLFNN--RINGLKTN------------------------------------------
>UniRef100_UPI000F4E0535 glycoside hydrolase family 13 protein n=1 Tax=Bacteria TaxID=2 RepID=UPI000F4E0535
---------MIAIHENTNEYVYKIS---REVLYLKCLIEK--DKVKEVSLEYFDrgtTK-TYSIPMTNK-YQ-DSTLEYYFCSLekDIP-LSYIkYYFKLITHTdEILYLGQHGLVKEVPSY-PFEflYLnQgdVHTQNNWLKDCIFYQIFPERFANGDKGNDPEK---------T--IPWGEKP-------TEENFMGGDLQGVIDKIPYLK-DLGINCIYLTPIFKAMFNHKYATTDYYTIDENFGTKETFKNLVDECHR-----SGIkIILDGVFNHSGVDFFAF-KDVL--E----NQENSKYIDWFYIKKFPVlisddc-YESVGGYKWMPKLNTSNNI--VQDYFI----NVMTYWIEK-YHIDGWRLDVCD-----------EMDKLFVMKAKKHVETIKNDVPFIGETWGYPGDMLT-SSHVNSIMNYV-FRDNLIEYIAKNK-------IDNSEFINRSEKMYGSITDVFNDGLYNLLDSHDTERFMTLCENDVQKYMRAVTLQFILKGSPAIYYGDELGMNGFNDPDCRKAMDWE-QVnEENELLIFFKKMIRLRKKYKCLRRGEISFYDDNGI---LLIEREYQDTKISLLYNN------TSNP------------------------------------------
>UniRef100_UPI001008C902 alpha-glycosidase n=1 Tax=Longirhabdus pacifica TaxID=2305227 RepID=UPI001008C902
-------MLETIYHTNDIPYAYPIS---TTQLKVRIRVKK--NAVKKCYVFHSDryvtPGTEKPMEIEKV-AT-TPLFDFYEGVIEAE-MKRVrYMFLLLDNEgNEIWYDEFGPRDNR-DlDGs-FHypYMlEkdTFQIPSWYDKAIIYQIFPERFCNGDASNDPKD---------V--MPWDhKLkP-------TPQSFYGGDLEGIIQKLDYLD-ELGINTIYLTPIFQADTNHKYNTEDYFQVDPHFGDKDTLKRLIDLAHE-----KGMrVILDAVFNHAGDDFFAF-KDVV--E----NGEKSKYKDWFHIKEFPIqkeptaSYETFAFVPSMPKFNTSNPE--VIDYII----SIGKYYIEE-LGIDGWRLDVSN-----------EVDRDFWKLFRSEMKKINPEIAVIGEIMHNAAAWLR-GDQFDGVQNYL-FRRVMLEFFAEQK-------VGAKSFCERLSYVQMLYPDEANRSMFQLIDSHDTERFYTTIIdnsydspeenTSIHKLKLAALFQMTYIGMPMMYYGNEVGMTGGSDPDNRRPMIWDEKEQDLDLLQFYKDIIKLRKNHIALQKGTFKVWFVDEAKNTFGYIREDESETIAIIINNSPHRHVLEAP------------------------------------------
>UniRef100_UPI001081FDEE glycoside hydrolase family 13 protein n=1 Tax=Paenibacillus cymbidii TaxID=1639034 RepID=UPI001081FDEE
-------MAGLILHEPTREYAYPLS---RTRLAIRLRvsCGM--ASAGSCTVLHWNrnlGDskHPARTPLACY-AR-DDEFDYWEAVIetEKA-TRYVlYYFEV-ESAhGTLRKTYYGTGNGEPEGGFYEycYTnEgePFVVPDWVRGAVVYHAFPERFCNGNPANDPPG---------A--AAWGSEP-------TRDNFMGGDLAGIASRVPYLY-ALGVTVLYMNPIFAAPSNHKYDTADYYAVDPQFGTMDDLRSLVRTCHE-----LGIrVMLDGVFNHCGFEFPPF-RDVL--A----KGRRSEYRDWFYADEFPLnperln-YETIGYYALMPKVRLRHET--ARAYML----DVALYWLRE-AGIDGWRLDVAE-----------EVDYTFWQDLRKAVKAVAPEALLLAETWKENRDLLR-GDQMDTVTNYV-FRDAVADFFAAGT-------IDAEAFDARINRMLGAYSLIAREILFNPLGSHDTARFLTLCGGERGRLMAAAAFQFCFPGVPVIYYGDEVGLDGGRDPGCRKAMEWD-PQrQDAELLAWFRRLARLRAELPVLRSGSYASSYCSGS--GYGFMREDEAGTadggdpgatmrVYAVFNTGSAAVTLALP------------------------------------------
>UniRef100_UPI0011429DE8 alpha-glycosidase n=1 Tax=Bacillus sp. 03113 TaxID=2578211 RepID=UPI0011429DE8
---NNVFELPAVYHRPTDNFAYPID---QHTLHIRLKTKK--NDVTSVALLHGDqyewsENHwvYHQDTMSKN-GS-DYFFDYWLISVTPP-FKRLrYGFILYKDNEQMVYTEKGFFQDPPQDpGyYFCfpYLhAteVFRSPDWVKNTIWYQIFPERFANGDDSINPEK---------T--LAWDsEPP-------SPTNFFGGDFQGIMDHLDYLV-ELGITGIYFTPIFKAYSNHKYDTMDYFEIDPQFGDKATFKKLVDQCHE-----NGIkVMLDAVFNHSGLHFAPF-KDVL--R----KGKASEYADWFYATEFPLqggdrpNYSTFGFVETMPKLNTQNPK--VKSYLL----EVGRYWVKE-FNIDGWRLDVAN-----------EIDHQFWRDFRTAVKEIKPDIYILGEVWHDAMPWLR-GDQFDAVMNYP-FSTNVINFFGKGY-------MNSKQFIENMTHVIQQYPLTVNGTNFNLVGSHDTPRIINQCNHHKEKVKLIYTFMLTFIGTPCIYYGDELGLTGEMDPDCRKCMPWNHTKEQLELMSYFKKLIEIRKKEPLLaNDGTFMFLESTEENPCVAFTKFNTEKRALVILNPSDQKTKYSLP------------------------------------------
>UniRef100_UPI00164B87FC alpha amylase N-terminal ig-like domain-containing protein n=1 Tax=Roseburia sp. BX0805 TaxID=2763063 RepID=UPI00164B87FC
---NDKMERAAILHIPLSEYAFAES---EYGLTIRIRAKK--RDLTGCELYYADrvckkTPIdFYKIPMEIC-AE-DAWFSYYEAKIESP-FNRVcYYFRLEKGEEWTYYYADRFTKKLSDIeLddqvidgrsgYYQypFIlReeIPDVPAWFKKAVVYNIFPDSFASGKNRLVAEK---------K--EkRLAdGR--------ICRSRLGGTIKGIRENLDYIQ-KMGFTCLYLNPIFTAGEYHKYDVLDYYHIDPCMGTEEELKELVEELHA-----RGMkLVIDGVFNHCSWEFFAF-QDVV--E----KGEKSRYCKWFYELEFPVrrpedpdeipGYACFAYERKMPKLNTAERE--VQMYFA----DVGAYWIRE-YHVDGWRLDVAN-----------EIDRNFWRRFREAVKKENPEAVLIGEVWENAKTWLR-GDAFDSVMNYE-FQRICAEYLAEGE-------ADARQAAWQFEQMRLRYPTNIVNGQLNLLDSHDVPRFLSLCGGDVARLKLACVLLMLMPGVPSLFYGDEQKIMGITETEYRRAMVWEDKD--SLCA-FIRELTEIRKAYVGEKTAYRPKWDWIKD-GMFAFLRENADSGFTAVLNAGQP--EEIGK------------------------------------------
>UniRef100_UPI00174E2132 alpha amylase N-terminal ig-like domain-containing protein n=1 Tax=Candidatus Heritagella caecorum TaxID=2721126 RepID=UPI00174E2132
---KTKIDLRAVLHTPHSNFAFALD---RRHFVVRLRTAK--DDVEKVELVIGNqylwqT-R-QEFPMEKI-GQ-DELFDYWRCVYpM-D-DPRLgYYFLLHKGDETVLYSEAGFAwPDTLDidhDrdGfiHFQfpYVnDgdIHRRPSWVDGAVFYQIFLDRFCNGDPSLDPED---------K--TPWGELP-------TVPSQYGGDMRGLIEKLDYLQ-QLGANALYLCPIFEARTNHKYDTVDYTRIDPHFGDEDTLRELVQKAHE-----HGIrIMLDGVFNHCGLYFGPF-QDVL--K----NGENSPYKDWFHIHNFPVtlepaNFEGFAVGCGMPKLNTTNRG--LRDYLL----GAVEKWT-R-CGIDAWRLDVAD-----------EVENTFWREFRERVRAINPECLIIGECWWNAEPWLK-GDIWDGVMNYA-VQKACILHYAEDR-------MNAEEFCARVTECLMRNTQQANECMLNLLDTHDTPRFIRTCGGDKRRVRNAITFQYVFTGMPCTYYGTEIGLDGGMDPDCRRTFDWNEENWDHAMYDHVHTLMQLRHDSMALQSGDIRLS-AQD-E-MVTVRRMAPLQTVVAVINNTEEAHtaQVTMP------------------------------------------
>UniRef100_UPI0018C24C5E alpha amylase N-terminal ig-like domain-containing protein n=1 Tax=Acholeplasma laidlawii TaxID=2148 RepID=UPI0018C24C5E
-------MNKLIIHKETKEYIYPLS---RSKVLIKAEATS--KQISEITLHYWKrfrNHTKKTKKMYSL-NP-MGNSRYYFIELefEDT-IRYLnYIFEI-NQNgKTYYYSPAGVQSSFPKK-YFEfqSVnHndIFDIPTNFEGDICYHIFPERFYNGNKENDPEE---------V--VAWDSIP-------TRENFMGGDFEGIKQKIHYLN-ELGVNTVFLTPIFKSPSNHKYDTMDYFELEPSFGSNSEFNDMVEEMSK-----NQIkLVLDGVFNHIGYYSDIF-QDVV--K----NQKNSKYWDWFLIHGNELdvdkvn-YECVGDYKYMPKLNTANKE--VQAYFN----KVGAYWILK-YHVAGWRLDVGD-----------ELDFTFRKSFRQHIKSTSKQKLIMSETWHNGQDLLR-GDEVDTIMNYR-LRDALIDILVLKE-------IDLPQFNEQIESIYFDYPKQVHHILYNLLDSHDTARFLTTANEDKDILKIAAVIQFLLPGMPVIYYGDEIGMKGETDPLCRAGMTWN-QV-DLNIYNFYKDLIEIKKK-QVFKTGDFNILEISEK--VFSFIRYDENETYLVVVNPGLIDESISLK------------------------------------------
>UniRef100_UPI0018E1AAA1 alpha amylase N-terminal ig-like domain-containing protein n=1 Tax=Treponema sp. RCC2812 TaxID=2787628 RepID=UPI0018E1AAA1
------MNYGAVEHHAYDTYCYPVN---KDELKINIKTGK---DITQVFLIYGDpfctekvDGKwkwsSTRLELTER-AE-MQSHYWWQTTVVPP-FKRCkYFFELRCGDETKLYFEDGFFTPEEVeqnaDsHvLFIfpWMnPvdICTHPKWAEQTVWYQIFPARFCHGENP-AyTKE---------I--LPWaGpDKAV------DNSEQYGGNIQGIIDRLDYLE-QLGINGLYLNPINLATSQHKYDTTDYLEIDPEFGTKEKLCELVKKAHS-----RGMrVMLDGVFNHSGWFFFAW-QDVI--K----NRENSKYADWYMVNDFSFkdrpcdnsakgKYFAFAFADPMPKLNTNNPQ--VRDYIC----KVCETWVKE-YDIDAIRLDVAN-----------EISHVLCNELRTRMHALKDDFFIVGEIWNHAMPWLR-GDQFDSVINYP-LRTAIMDFALIPG-------TTTRVLEQQINHCLHMYYSQTERVLLNQLDSHDTVRLVTK-TGDKDLTMLQFALLFMFPGSTCIYYGTEVLLEGEHDPDCRRCMPWDGIEAgTyKEELSFMKGLISLRRKHPAItANKtEFVYKDEDsAnagESRVVRIIKtdETTGERVAGIFNFGNKACAASLS------------------------------------------
>UniRef100_UPI00195B95D8 alpha amylase N-terminal ig-like domain-containing protein n=1 Tax=Halanaerobacter jeridensis TaxID=706427 RepID=UPI00195B95D8
------MLKEAIYHKPNNVFAYPVG---ADKLFVQLKAKK--GDLKQVQLYYDGrftgweEERpRYSVEMEKY-CS-DQLFDYFTAEISYE-HKKFdYYFLLDDGVNKLYYTNYGFYKEIPEeKTHFEytYIcEqdYFTTPKWVHNAVFYQIFPERFNNGDSELNSSA---------V--REWsNRKP-------ATDSFYGGDLQGVIEKLDYLA-ELGIDAIYLTPIFKSHSNHKYNIINYKEIDPQFGDLETLKELVNRAHN-----KDIkIILDGVFNHSSNHFFAF-QDVL--E----NGAESDYADWYYIDGFPIrqnpkinrklikqlitelddlnqinpeivsqniipklslannksreyilklaevldssielsfqkiweishtndelkkiiqpNYETFADGVwKMPKLRTANSE--VREYFL----DVAQYWIEE-ADIDGWRLDVAD-----------EVDHYFWREFRKKVKEVKADAYIVGEMWNDARPWLR-GDQFDGTMNYL-VSEAIWDFFCKKE-------IDASDFEARLTKVKTIYKKQAQLASLNLIDSHDTKRALTIAENNIERLKLAVAFQMSYLGAPMIFYGDEVGIKGEDDPDCRRPMIWEQKQQNQDLLKWYQKLIKIRNENPALrT-GKIKIIKVDPAHNIHAFLRAKDANKILVVFNNGHskVDLEFNLnE------------------------------------------
>UniRef100_UPI001A9D5666 alpha amylase N-terminal ig-like domain-containing protein n=1 Tax=Enterococcus sp. DIV2402 TaxID=2230877 RepID=UPI001A9D5666
------MEKQAILHKTKSNYAYAYD---AQTLHFRLRSKR--DDLLSVTLLIDHedgwlpnEkGVwmwqKKQVTMRKE-FS-TELFDYWFAEIQPH-NLKArYGFLLDDGQTQVLFVERGFFSPDDEfiqnDiNsYFSfpYIhEndLFVAPAWVKETVWYQIFPERFANGDVTNDPQK---------T--HAWSsASsAV-----LGEFEFYGGDLRGIINKLPYLA-DLGISGIYLTPIFKSPTSHKYDTEDYFEIDPHFGTKEDLRELVDKAHQ-----LGIrIMLDAVFNHIGWTSYQF-KDAQ--T----KGKTSKYYDWFYFEE---dSYLNFS--YHMPKLNTSHPE--VIDYLI----QVASYWILE-ADIDGWRLDVAN-----------EVDHQFWKKFRAAVKSIKPDVYICGELWHDSQAWLN-GDQFDGVMNYP-LAKPIQEWLATER-------LNGYEFLEQFVHAYTRYPKNQNLGMMTLLDSHDTPRIITSAQNDYRKVDMCFALLATTPGSICFYYGSEIYLQGEDDPDNRRCMNWEVT-PT----SNIAKLTQLRKNYPTVgYAGEYDFLSVTD-Y-TIIFKKCSIDETIYFVFHTKGRE-TVDVP------------------------------------------
>UniRef100_W7ZHM8 Cyclomaltodextrinase n=1 Tax=Bacillus sp. JCM 19047 TaxID=1460641 RepID=W7ZHM8_9BACI
------MNRAGIIHTQQHHHLYLTS---SHEAIIRIQVPK--GEGVNVTVIHGDpynwkDGSwqATHTEMKLL-QT-DDLYDYWSTSVSMP-YSRMrYGFKIETTTEAFFYTERGFYTERPAEiSaYFClpYAhEteVFSPPTWVKNTVWYQIFPERFANGDASRNPDT---------T--LPWGsESP-------TPDSFFGGDLEGVIQHLDYLQ-QLGITGIYFTPIFEAFSNHKYDTIDYLSVDPHFGDEDTLRTLIQESHK-----RGIrVMLDAVFNHSGYYFAPF-KMCY--S----TGKTLATKTGSILLSSHFnqketvpNYETFAFVSSMPKLNTKHPE--VRQYLL----KVAKYWVEE-FDIDGWRLDVAN-----------EVDHDFWRSFRNEVKNLKQDVYILGEIWHQSSPWLQ-GDQFDAVMNYP-LTDAIQGYALHQQ--------SSQDAQIALTKHVMSYPASVNAVQFNMLDSHDTARVLTTSNENKALVKLQYTLLFSFPGSPCIYYGDEIGMAGENDPGCRACMIWDETKQDKDMLAFLTQLIALRKRHSAFgTYDELSFLHSEDP-AVLHYQTSTADETLYFVFNRSLETKSITLP------------------------------------------
>UniRef100_A0A2W6CKS7 Fibronectin type-III domain-containing protein n=1 Tax=Pseudonocardiales bacterium TaxID=2201155 RepID=A0A2W6CKS7_9PSEU
---------AALGHDGqSDVYRVPTGVvSPGDPVTVRFRTAA--DDVDTVTLRLTeqAKGVQRLLPMRRV-ARavscyqdtlAWTRCDFWQVTVR-PnaLGVLSYRFIVRRGEDIAYYSDSpaqfgaagaGSRSDA--PNDYRIHLvtpRFPVLPAMKDGVMYQIMPDRFDNGDSFNDisvtrPRYDYPARAnpppeqvaAATaakVQRRVWTELPEGSCRdhvnssipcteLALGRDYFGGDLPGITQKLPYLQ-KLGVTMIYLTPVFASKSNHAYDVEDFTHIDPAFGGDAGLATLLSQAHW-----HGIrVVLDLPFDPSSSDSPYFDRYHHYPVTGACEDPKSPYRLWFTFHDLpvgatgPcagEqpgryaTYDGWGGsVDTLPLFRKKVrsdpvevfSP--IADYFYRGENSIAHRWLA--FGVDGFRLDSMQDESFPP---------AYWQQFRTVIKAAKPDASLVGEGWQfaDNLKLTS-GDQADTSMGYR-FRAAVLSLLGAvGDDKKFPGdgnpNVPVSQFVAAMRSIRQDYPDATYRTFMNLLGSHDTARLRWILtpgqynredREfnaanvvaGTAAEKVAATIQFTLPGMPSIYYGDEVGVTGSDDPDNRRTFPWTGTtgcaasndycaGGDHDLLGFYSALVALRKSHPVFRDGDAHYLQADDLAQTLGYAMRTRGDMAIVLVNRSSAARTVNVPTATV-VRDGVDFVPLLGreAAAATTEGGRltARVPA--MTAQVLV-
>UniRef100_A0A3D3GJ26 Aamy domain-containing protein n=1 Tax=Bdellovibrionales bacterium TaxID=2053517 RepID=A0A3D3GJ26_9PROT
---------DGLGHNSfDPQYRSPFGAvTTEQGsVTLRFRTCL--NDVTQVRIRIWnsVEKRETWLVMKRQ-ADpktvdpSLGPVEFWDSAVSIPntPALLYYFFEVTDTHNTHYYIADtspighggwGRFSEHwDDYNTYGITVyskNFHTPDWFKGSVMYQILPDRFRNGDPSNDPVTGQGFVFGKPFIKMNWDQAICDPRGpdcnGQQDNQFYGGDLQGVLDQLEYLK-NLGVKILYFNPVFLSATNHRYDTQDYFKVDPKLGSMELFERLSSEAEK-----RDMkIILDGVFNHGSADSPYFDIFRRWGGVGACESVDSIYRSWFYFPHFamqPvdhArpgtffyctgpdetltTYEAWWSYYEHPVYRKNSPV--IRDFFFtGGPDAVGPYWIR--KGAGGWRLDVAGDVAPGegvdptN---------DFWQGFRTSIKAQDPDAVIIGEEWTNASPWLL-GREWDSATNYR-FRTLLLDWLADrcqglgcsngrvfqDNDNNNSSsngpitPIDEREFDRRLRVIEQDTPPEAWHALMNPLGSHDTQRVQFLLKKisgddataGRRKLFLAALFQFTYPGVPVIYYGDEAGLTADGmfyegqwkdDPYNRAVYPWADLglKTDLEMVSHFTRLAGIRNATTALKRGNYETLVTDVKARVLAFRRVHEKEQAVVVLNRSTEEREVRLPIPAS-LNKpvmDDEYEDLLNGGTFKTVGDVldCgKIPG--LWGRILV-
>UniRef100_A0A538H4W2 Glycoside hydrolase family 13 protein n=1 Tax=Actinobacteria bacterium TaxID=1883427 RepID=A0A538H4W2_9ACTN
---------ARLFHDTfDPRYRSPGGAvATGTRVRLSVRVTG--AKALSVTLRVDaadpaaQTQTRSFLPLHRL-GR------LWSVTLRTPakPAILSYVFRARVGKRVLWYGDDfgsadddvhqggtGVQSAV-DAQGFQLTVydaRFTTPSWLQGAVVYSIFPDRFRNGDPGNDycrsgGTSGCPTFYGSTpaVLHQTWNEPVEDPQRtGVFNRDFFGGDLQGIQEKLGYLK-SLGVDAIWMTPIFKARSNHRYDTDDYHHVDPALGGDAAFASLAAAAKA-----EGIrLILDGVFNHASSDSLYFDRYHRYPSLGACESPESLWRSWFRFTSSttPcgsNDYVGWFSLDTLPVFEHGSAL--VRDFFYRGPDSVVRHWSE--RGADGWRLDAADQLDHG-----------WWRDFRSNVKAYAPDAAIVGEIWPDASEYLL-GNELDSVMNYR-FRRAVDGFVRT---SDWADstgkipVRTPTQLDRALHAVREDYPPQASATAFNLLDSHDTNRALFVFTEpgddgltqARERLALAALMQFTYLGAPMIYYGDEAAINAPGlgaaDPFNRAPYPWSDAsgapstygPADTSMIAYYAKLSRIRHELPALRTGSFEKLVTDDAAGIYAFARAGGGAKpVIVALNKSGSTREVVLRIGRL-YPDGTSLEDRLGGTTSAVSVGAvrVSVAA--RSGAVLV-
>UniRef100_A0A7W1JI52 Glycoside hydrolase family 13 protein (Fragment) n=1 Tax=Actinobacteria bacterium TaxID=1883427 RepID=A0A7W1JI52_9ACTN
---------DGLGHDSrSTVYRQPQGAvwprcvdPPCKRIKLRFRTFH--DDATSVTLRAYytNPGREDLVDMHVV-ASnvpcymqSQFGCDFWEADLD-QgfPGTIYYRFIVHDGTKTVYYEDDsdvrdggwGKPFDSSPDWGWAITVyepNFKTVDWMKDGVIYQIFPDRFRNANTKNDPARGSPKKYvwskdkryayphGDPshestpaldrIVRMPWGTMPEGACRnyidalqtckkrfgpdksvgteGPHGRDYFGGDLAGITQKLSYLK-SIGVTVIYMNPIFWAGSNHRYDTRDYTKIDPYLGTQQEFQALTKAAHK-----NGIkVLLDGVFNHMSSDSPMFDRYHNWPGTGACEQTFSKFRGFFFFRVAaagepsPcapHdpakasFYDSWFGFDSLPKLTEVF-G--VKQYVYDTPQSAAQKWLK--LGADGWRLDVMQDKSVD-----------FWHGFRAAVEKTKAGSPIIGELWKkfDVLPYVN-GDTADSSMNYR-FRDAVVSLLAPhaFDSKGFPGsgqp-IPPSQFVQRMESIREDYPDAVYWTLMNLIDSHDTERILWTLapgdesraqREqnsanldeGKKRVKLAALIQMTMPGAPTIYYGDEVGVSGDDDPDDRRTYPWGDAntkklgdtrKPDTSMRAYYTSLTKMRKDNAVLRDGALKFLLTDDAKGILAYGRKAGDSAAVVVVNSSKEARDVHVPVGGY-LPDGTPITPAGT-----IANGEldVTVAP--LDARVIF-
>UniRef100_A0A068NQI1 Alpha amylase catalytic region n=1 Tax=Fimbriimonas ginsengisoli Gsoil 348 TaxID=661478 RepID=A0A068NQI1_9BACT
--------ASALEHATEIPYFNFD---RGHL-TLSLRTRP--NDVADVKVVV--KGvGS--FPMQGT-DI-DDLYRRYTVSIPWDRKRDLsYHFELRDGRKTFPFGKNGLND--S-AdYRVEAKkfKPFEVPPWVEKGVIYQIFPDRFANGDTKNDPRN-V--------Qp---WNATPTY-------SNRFGGDIAGIRQHLDYLE-GLGVKTLYLNPIFLAGSNHRYDTIDYLKVDPEIGTNEEFGQLTRELKS-----RGIrTVLDGVFNHTSTKFFAFD-DV------VRNGAASKYTGWYGFKSFPvKiqenpNYVAWFNFPSMPKVNHSNPA--FRRYLL----DVPVYWAK--HaDVAGWRLDVANEV-----------PMDFWRDFRRTVKSINPQNWILGEEWGDATRWLQ-GDQWDSVMDYP-FRGAVLNFVgk-DG-------SGKPSDLMNGLMAAYSRYAPQVSRNAMNLIGSHDTPRILTM-CGEDKDLAK-laASIQFTWAGTPSIYYGDELGMSGGKDPENRRGMEWAKATDRNEFLTHYRRLIAIRNANPALQSGDPVPLGSNDANGTATYARVLdADkGQIaVIALNRSDRPQQIVFSLDRLI---HRRLKlvDALGGEAatLS-PQGQirLSLAP--KSAAILV-
>UniRef100_A0A0S1XDI6 Neopullulanase n=2 Tax=Thermococcus barophilus TaxID=55802 RepID=A0A0S1XDI6_9EURY
-------------HSTSLIYVYSS---EGAT-HIRLRAIK--GAAKK-VFLI--SDQK--YEMEKK-AQ-DDLFEYFEAILPGK--DELeYYFEIHtAAG-ITDY--GDFKV--D-F--NEQKGRFKPPVWVFDRVFYQIMPDRFANGNPENDP-----------------NDCIEL------GIGHYGGDLEGIIKKLNHIE-ELGVNALYLTPIFESMTYHCYDIVDYFHVAEKFGGDKVFKRLINELKK-----RDIkLILDGVFHHTSFFHPYFK-DI------LEKGKESKYRNFYRILDLPavsedfLkilhsgepwiekyqklrklkwNYESFFSVWLMPRLNHEDPE--VIEFIR----TVMKHWLE--RGADGWRLDVAHGV-----------PPDIWREIKKDIP---EDTYLIGEVMDDARLWLF--DKFHGTMNYP-LYEALLRFFVYD-------EITAEEFLNWLELLSAYYGPAE-YTMYNFLDNHDVERFLGL-VRDKRKYLCALTFLMTYKGIPAIYYGDEVGLENMnVPsmESSRTPMEWNANRWDKEILKATKDLINLRKTSKALQKGIFKPVKFKDK--LLVYKRTLDNESILVAINCSEKKYH--LSLPS-------SFK-LLFqNGSF---NeANMRLGS--FSSIVAK-
>UniRef100_A0A1F7WL54 Aamy domain-containing protein n=2 Tax=Candidatus Wallbacteria TaxID=1817812 RepID=A0A1F7WL54_9BACT
--------TDGLMHKPTEvKFIDFT---AQDRVRLVLRSFK--NDLSAAYILKAKNKKARfeLAGMKKF-AC-DGIYDYYRTYIENC-DSHAvYLFKADSGAKSVYF---GFKgafEPgrGESLasNAFGVPdyvfMSVNKAGWLPDAVFYQIFPDRFRDADASINQKF-----------VQAWGSEPKF-------DNFTGGDLKGAAEKLDHLK-ELGANAIYLNPIFKSFSNHKYDTVDYFQIDPTLGGPGEFDTLVKKAHG-----GGMkIILDGVFNHTSTDFFAFA-DV------REKGAKSEYADWYNFKSFPvDmrkpNYDCWWNIGSMPKLNIKNQK--VYDYLL----TVPAHWLkT--SAVDGFRLDVPEQL-----------PHSFWKDFRRTVKSVNKDACIIGEIWADGSKWLA-GDQFDSVMNYK-LRNDLIAFFVKK-------EISADQLDVKLAADKINLPDSAFFSMFNLLGSHDTPRILTVCGGDMAALKNMIMFIMTYPGAPCVYYGDEIGLDGGKDPDNRRCMIWDESKWNKSLLDFYKKAIAARNENIELRRGELFTYSADAKTGIYSFVRVYGNSSVLAAFNNSKKDGSIRADLKkisGYMDAESGAAerlktaIvtDIISgaSKKYDAavTDGFgigVAAGG--FA--VYK-
>UniRef100_A0A1G3PQ57 Aamy domain-containing protein n=1 Tax=Spirochaetes bacterium GWF1_49_6 TaxID=1802189 RepID=A0A1G3PQ57_9SPIR
--------FLHLPHIDFFiPTCFYI---RAAINFEKFSDAR--LIVV-VDDLFHtVNGYEL-YRDEVY-A-----YLIFHYRNGFG-ARNVmYYFEIDriGNGKEY-FGKNGLIqNEWE-VehFEYVQPdgELFKSPDWVKDAVFYQIFPERFYNGNPALNPP-------N--VAp---AGQLPKA-------DTFYGGDLEGVIRKLDYIK-DLGANAIYFNPIFEAQSTHKFDTADYMKVDPHFGDDDTFERLTAETRK-----RDIrFILDGVFNHTGTDFAAFK-DI------EKNGAKSKYKDWYFVKKFPlMengkpNYTCWWDFPTLPKLNALDPV--VEEYLL----GVAKHWVH--QGASGWRLDVPAEI-----------DHPYWKDFRKAVKAENPDAYIVGEIWFNASPWLD-GTEFDAVMNYR-FRDASLEFFGNR-------RISAEEFVKIIGEQIYDYPMQANFAMLNLLTSHDTARFFTVAGERLDRMKLAAAFQFTYMGAPCVYYGEETGMTGGKDPDNRRFMNWNEQEWNKDLLQLYKKLAEIRHDNEVLRRGELRFFYI-KG-MTIGFERFIKDQKLLILINNSDENVNIDVTRYAG----NGEFLDISKDYPLK-RKRAytLYAND--FA--ILK-
>UniRef100_A0A1J4VAD0 Aamy domain-containing protein n=3 Tax=Bacteria TaxID=2 RepID=A0A1J4VAD0_9BACT
--------FAEFKKEYDLgEEVLLS---AEKSfarsgkNIRKFFWTQ--DSLDAVKLKE-LPfeSGA--STLSLK-PE-QPGLYHITLSVDDgE-KgLDYkISFRVFESVNDF-VFGDTEDsE-------WNFQnrRTYTTPDWAKNVVWYQIMLDRWRNLDSSNDPDSSLpwrWNWFA--PFt--DGESKSFYGG-DGVWNRNFGGDLAGLIRSLNYLE-ELGVTGIYLNPIFEAPGHHKYNTADYRHIDDNFgtrgdiilrwktetedsrtwaftQTDSLFLTFLNIAHQ-----RGFkVIIDGVFNHSGTEFWAFK-DL------IENGQNSRYKNWYNVKEWNvKpskpgapsfAYEGWAGFDGLPEYKE-denglaHGI---REHIF----DITRRWMdpngdgdpS--DGVDGWRLDVPENV-----------NERFWREWRKVVKGINPNAYITGEIWGDARDWLD-GDHFDAVMNYE-FLKRVHAFFlpggNTQ-------AMKAPEFARSICELLKAYSWQSDLVLQNLLSSHDIDRISSAIHNRAGWKRGrvqdeNplydtgapsdydyeilaelAAFQFSWPGAPMIYYGDEVGMFGADDPTNRMSMWWDDLMPysnsdyfvRRGLKERYARLIAIRNSFSALRTGRVRFLLADDTAGIIAFERRDSENSLMTIINNSDSFVISKIPMEKE-----SEFIDLLQprnartkwGKVKGIDAernliellpsAIrlkssedgleISLPP--HGSAILL-
>UniRef100_A0A1M4XUM7 Glycosidase n=2 Tax=Marinitoga TaxID=160798 RepID=A0A1M4XUM7_9BACT
--------FIKH--EKERKYINPV---KPGDIYLSIEVQK--KDIEDVYFVG--NAKI--VKKEKL-TF-DK-TELYRFHVKTP-ANVLrYKFIIKDGENSI-E---YPNL--DYFeFDFNKPiiKYFDVPDWTKGRIYYQIFPERFRNGDKTNDPAY--tYEWYG--NYt------SSSL-----GSNGFYGGDLKGIIESIEYLK-NLGIEAIYLNPIFESVSSHKYDTKDYLRIDSHFGDDKTFIQMVKDLKK-----NNIkIILDGVFNHTGDEFFAMQ-DI------FRNQKRSKYLDWYFIKKFPvTksadSYESWWGYADLPKLNLENPE--VKAYIT----TVLGKWME--YGIDGWRLDAVDQV-----------KNSFWENFfYPIVKGINENAVISGEYWKDSTQYFE-KPAFDTVMNYL-FRDAALGYA--K-------GGSAYNFVKNTNAYLEKYPPQIIHTLWNLLDSHDTPRAITELNDDIDKFKIAVGIQMTFIGAPVIYYGDEIGLTGERDPWCRKPFPWDEEFWNMDIYNYYKSLIKLRKEHEALRYGEYEVIKTKLG--ALIYRRYTENDEVIIISNSRKIPVKANIELN-------GDYIDYFTGEKI---K-TiEKISG--LTFRILI-
>UniRef100_A0A1Q3MHW0 Aamy domain-containing protein n=1 Tax=Armatimonadetes bacterium 55-13 TaxID=1895717 RepID=A0A1Q3MHW0_9BACT
--------RSALAHSTKV-PYLNW---DQGKLTFTFRARP--NDLSYVEMFL--EGPNGeqCVEFHET-NR-DDFYATYRARVTWDRKKDLiYRLMLVDGAKrvYY--RPDGLSEN-P-GkpFVISAKtfQPFMTPHWVEKTVFYQIFPDRFANGDRSNDPAD-----------VMPWDGKPTY-------SNRFGGDAVGVQKHLDYLS-KLGIGAIYFNPVFRSPSNHRYDATDYKTVDPEFGSNQEFFDLAKAMHG-----RGIrTVMDFAFNHTAVDFPAFL-DI------RTKGESSKFKDWYFIRSFPvEvkenpPYEAWFGFPSMPKLNVMNPE--THAYIL----SVIDFWRkN--VDLDGIRLDVANEVD----------MQ-MWRDLRKHVKGAAPQTWILGEEWGDASAWLT-GDQWDASMNYA-FRDACLKFFAED-------SIGVKELTQRLMRNYSLYAPQVSRNQFNLLGSHDTPRFLTLCNGNEQLAQLAAILQFTWVGAPSIYYGDELGMEGGADPDNRRGMQWGKATPNNPFLKLYTKLTAIRKSSAALQSGDPLILATNEAGKSLAFARLLESDQAIVAINRSGATQKLTLKLPSS----IAAKsfTDVLAGKKWAAIKSNltLSIPA--YSAAILR-
>UniRef100_A0A202DR87 Aamy domain-containing protein n=1 Tax=bacterium I07 TaxID=1932703 RepID=A0A202DR87_9BACT
--------LEDLTFPSDYGVVNPI---N-KRLLFTAWSHR--DDVEAVYVLYKskNTDEKK-LNLINE-AE-DLILDYYRNEIQDAVSKSLrFCIAYQDGGQNKYLDAEGIKsNK-PDIkswFNYSPNllPEFPVPEWARAGIFYQIFPDRFFNGDRANDPDF--kEDYYE--GMtnlppsgktneeyfhledwehieglkISPIRTDGRP-----DYYSFYGGDIKGVMKKLPYLD-SLGVSIVYFNPLNEAPSNHKYDAVDYLKIDPHFADENLFREFVSAAHK-----RGIrIVVDMAFNHTGYEHFAFK-DT------RLHGEQSKYWNWFEWHKWPlPqegpptpcdYYDCWWGFPIHPNLNFDlqrpnekenaiseinqanpNKP--VVEHII----DVARYWIgK--LDIDGFRLDVANEV-----------PFWFWKIFREEVDRIKPDVYLIGEIWGNASAWVS-PAIFHSTMNYKYFRDPVLKFFARQ-------QIDAEIFQLELAGGRYLYPLQAVEVMMNLLGSHDTQRFLTLADNDSRKLMLAALFQMTYIGIPHIYYGDEIGMEGAKDPDNRRPFLWAWPDNpeRREVHAFYQKMTRLRSNFTALSTGRFRILLAEGM--SLAYLREDKDNTLLVALNNSDHPESIRINLNqTQ----TQDLnrtntykkwLNLLDDQLYEVq-SGRleFNLNA--FTGAVLL-
>UniRef100_A0A2D5ZIX3 Alpha-glycosidase n=1 Tax=Gemmatimonadetes bacterium TaxID=2026742 RepID=A0A2D5ZIX3_9BACT
--------VERICHPEGRPWVSAH---LDGSVEVRLLTRS--GDVSKAFVQW-ID-RSW-IAMVHL-GD-EGVESVWAAELPAS-PRSSgYRFRIEDGETTLYFGAAGVReEI-PESgsFARPAAanRRNLPPRWVRDAVFYQIFPERFANGDPTNDPRK--tDPWGS--RPg--------HY--------RYQGGDLAGITDHLTHIE-ELGATALYLNPIFTSPSNHKYDVADYNHIDPHLGELADFRGLMAQLER-----RGMrIVLDGVFNHSGDKHPAFR-DL------FERGSASPYAAWYMVDSFPiApperpNYAAWNGYGHLPELRTDHPD--VLAHLH----GAVRRWMA--EGIDGWRLDAAERL-----------EHRFWRTFrnvvREAPGGVEEDAFLLGEIWADPRAWLE-GDELDGVTGYR-FRRACVAFFGEQ-------SISAGEFARSLRTLLRAHPMVVTEAMVNLLGSHDTARWNTVCGGDAERAKLGLLFLLTWPGAPLIYYGDEVAMKGDRDPDNRRAFDWTESTWDRDLLHAIRQGLRVRRESPALRNALVDFRVAETDGGLLYMDRREGKDRAGVLVNRGPARVTVRLSTTLP----DGLWIDALQlSSAR-VDGGElivDRVDR--NAIYIFR-
>UniRef100_A0A2N2F1M1 Aamy domain-containing protein n=1 Tax=Elusimicrobia bacterium HGW-Elusimicrobia-1 TaxID=2013763 RepID=A0A2N2F1M1_9BACT
--------VAALRHDPRKiEYFNVI---TKGLAEIKLRALA--GDVENAEVVS--GGgKR--FAMEKT-KtY-LG-FDYWSAFAeiPRD-AQNLkYSFALADGNTKIIY---PSAG--T-VFTASTKIKFATPDWAKGAVWYQVMPERFRDGDPANNPDGSLpwtWDFSR--KHp----SEQGGFY--DFVWGRRFGGDIQGLVEKLDYLK-EMGVTALYLTPVFKAESHHKYNTSDYRHIDDNLgfkgdiaelrgetddpatwkwtKTDMLFLDFLKKAKA-----MGFrVIIDGVFNHSGDNFWAFN-DV------KKKGRKSKYADWFSVTDWElfMreahtgrGYEGWAGFGGLPEFREDenglVAG--PKKHIF----DITRRWMdpngdgdpS--DGIDGWRLDVPENV-----------KMPFWVEWSRLVKSINPDAYISGELWDESPEWLK-PELFHAQMNYP-FIKTTLNWLSNG-------WIKPSKFDSEIKRLLALYPYQVNFVQQNLFDSHDTDRAVSMLSNPGRHYDKgnrlnpsDtgdynpsykqgrpskdvyeklkkvTAVQFALPGAPMIWYGSEAGMWSSDDPFCREPMVWKDLAFddkdkifMRDIYEHYRKLSAIHNTREELHTGVYESVLADDE-nEIIVFARRRGADRIFVAVNNSAASRAvtfdagapdgteyfdilgekryelFDAPGADG-----GRVVKKIRvAKPsrlMKVKKSKlsVDIPA--GSAMILV-
>UniRef100_A0A351AB89 Alpha-glycosidase n=2 Tax=Armatimonadetes bacterium TaxID=2033014 RepID=A0A351AB89_9BACT
--------LSALRHEPKL-PYFSV---AEGQANVTVRTRR--QDVEAVYLKV--EGKPE-VRLSFA-SR-DDLYDYWVGRTPWNRSTDLkYSFEIRDGAErdVL-----QSKDG-P---FVAPKnlMSLTPPKWVEQSVFYQIFPDRFENGNAKNDPEG-----------SLAWDAPPTY-------WSFHGGDIKGIADRTDHLV-KLGVNAIYLNPIFDGPSNHGYETTDYALVAPRYGTNQELIDLTHSLRK-----QGIrTVLDGVFNHTSTDFKAFA-DL------RQNGPASAYKDWYFVKSWPiRveenpNYEAWAGFRSMPKVNLKHPA--ARDYML----KVVQDWQeQ--ADIAGWRLDVANEVE----------MD-FWRAFRKAVKKQNEDRWILGEVWTDASPWLE-GDQWDSAMNYQ-FRDAVVQYVANG-------RTTSTEFWGSLMRVHFGYGPAVSRNMLNLLSSHDTPRFVTLCEGDAKLALLGAGLQFTWIGAPSIYYGEEIGMEGGRDPDNRRGMVWNNATNENPFLQEYRALATLRRLSPALQSGEPSLIEANDADRTLVFRRGTENQGVTVVVNRSTVDRNVAIPAAGA----SRAYIDLLSNRVVSVEEDTlsINMPP--LSLAVLA-
>UniRef100_A0A351J8S9 Aamy domain-containing protein n=8 Tax=Firmicutes bacterium TaxID=1879010 RepID=A0A351J8S9_9FIRM
--------NALMWHDPTQrYFYNAI---APGRCALRLRTFR--GLRGaAVEIVNGgtgvanrcvgggagagAGAEKGagnagvvmMRPMQPL-AT-VGTFEYYEADLaiPEGVargaleaaaagslsgsASGTgYVFRIDFAGRSLWLDQHGVKhagDQlVPWalflpEsefsrggesSHCGGKqvRYFETPEWVQDAVFYQIFPERFADGDPTNNPPG-----------TVDWYAAPAS-------DNFFGGDLRGIRNKIPYLK-ELGVTAVYLNPVFCSHSNHKYNIYDYFRIDPVFGDNELFAQLIEDLHS-----AGIrVIMDMVYNHTAVDFEPFR-DV------MENGAASRYKDWYFFHDFPvRleppNYECWWGLWHMPKLNTGNPE--VENYLF----EATRYWLK--MGADGFRLDVPCEI-----------PHEFWIKYRRLVKAINPEAYIVGEIWDDGGPWLA-GDQFDAVMNYC-LRDEIVAFFARH-------QKDVRQFDTALARLRLAYPPQANRVMFNVLGSHDTKRILTISEGNSDAAKLAVLLQMTYPGAPCIYYGDEVGMEGGKDPQCRGGFPWDPARQNKEMSAWYHRLIALRNSYACLRTGGFRTIAADPANGIYAYLRTHGGagvagsepgasaagglggadvkrtsDNmvALVVMNCGTEAREVLIEPGsQY----GGHWwrwqstdrpFEALSGKYCEIedSNGTarINLGT--MApgaGAVLL-
>UniRef100_A0A355DYA4 Alpha-glycosidase n=2 Tax=unclassified Elusimicrobia TaxID=1797919 RepID=A0A355DYA4_9BACT
--------AEALGH-PHAieYCEFVP---QAREAVLRARTAQ--GDAEegRLWVDDETSPRA----LERV-FS-RDGYDVWESLVEVSSvSFTYaFEFR-DAGQR-LFLGPEGPTPDrSR-SgaYVFDLRtaPSLSAPGWAADSVFYQIFPDRFYNGDPSNDPPD-----------VQLWGSTPTI-------TNFMGGDLKGVLEKLPDLA-ELGVNALYFNPVFASPSNHKYDTADYLKIDPHLGDDAVFAELMRAAHD-----RGMrVILDGVFNHSGDRFWAFQ-DL------VKNQQASQYAGWYAVRSFPvDpstpTYECWWNFGHLPKLDTGDPG--VREYLM----GVGEHWLK--AGADGWRLDVPNEV-----------PHPFWREFRQKMRRAKPEAYIVGEIWSDGLPWLG-GDEFDAVMNYV-FRSAVLGYFASG-------KLGLKEFDEQLSQQRHRYPKSSLPVQFNLLGSHDTERVATVFGEDWERLKLAVLFQMTYLGAPVIYYGDEVGLTGGKDPECRKAFPWDPSGQNADLRAHYRKLLRLRRDSPELRRGSFRTVLADAARDVYAFSREYGKFASVVVLHRGAGTVPaeFELPRALA----RFPELvDALSGATFPVVDGRvtVQAGP--EQGLILK-
>UniRef100_A0A355UL96 Alpha-glycosidase n=1 Tax=Cyanobacteria bacterium UBA8530 TaxID=2055790 RepID=A0A355UL96_9CYAN
--------PRALSHRPKLPDLTPL---GPHEAFFRLNARR--GDLKEVRLKI--ASKT--FPLSLY-AR-TSTMDCFHLEM-KGIGKKVsYSFRLRDGKKwHS-FGPAGLDK--P--geWKIDLAksVEVKVPDWAKGASLYQIFPERFFNGDPKNDPQP--vQKWEG--VPt------TDNF----------FGGDLAGIDKKLDHLS-HLGVEALYLNPIFEASSNHKYDTTDYLRIDPSFGNERDFEKLRDDCHQ-----RQIkLMLDGVFNHTGTAFQAFR-EA------SKVGPKSPYWNWYPFYGFPvVqepkpNYLAWWGYASLPKLNNLNPE--VRKYLL----SIGNHWID--RGIDGWRLDVPNEV-----------PRDFWLSFRREVTRRNPQALIVGEIWEDGTPWLD-GRHFDSVMNYR-FRNNLLELV-AG-------KISGREFGERMAQIRADYPEPVADVLLNLIGSHDTSRFLTECGGSKEKLKLAAFLQFTYPGMPTIYYGDEIGMEGGKDPDNRRTMAWNAPDE--ELLGFYQSLVQLRKQREDLKKGDFQEIESLDP-GVYAFLRGRNT---LVIVNAKKEAIS---PRD---------IVPLAKkARPLH-PS-KaLLIPP--LSGCVLS-
>UniRef100_A0A3L7N5R9 DUF3459 domain-containing protein n=1 Tax=Planctomycetes bacterium TaxID=2026780 RepID=A0A3L7N5R9_9BACT
--------GGGILHDPLRaSFVQRL---PDGKLLLRVRTLR--DDVEDVEFVS-EDGRH--IRLIDS-GS-DEMFSWWEVAVVPP-SLPIaYTFLFSDGVSRL-SDERIYSlT--------TSSdAMFRTPEWAKDAVWYQIMLERFRDGDSKNDPQPCRpwrSEWYG--ASpWEGQNGNTFYK--WDVFSRHYGGDLAGLRDKLGYLK-ELGINAIYLNPIFQAPSHHKYNATNFLHIDESFgtqgdyakaeavenlldpktwtwtPTDLLFLEVLKEAKK-----LGIrVILDGVFNHVGTTHPAFR-DV------QAKHEGSAYKDWFSIRSWEpFEYDGWAGFLELPVFRK-ndqgftSDE--VKQHIF----NVTRRWMdpngdgdpS--DGIDGWRLDVPNEV-----------AMPFWFEWRALVKSMNPDAYIVGEIWKRADQWLD-GRSFDAVMNYP-FAETIIQWIrdRNH-------KITASEMDRRLAELRRAYPAESTYVLQNLVDSHDTDRLVSKMRHPDSQYDKgnreqenPaylggkpsseeyrkarliALVQMVYVGAPMVYYGDEAGMWGADDPTNRKPMLWKDLEPyeksdenfvDEVHLDWYRRIISLRQAHPALRRGSFETVLNDDAQDTWIFLRSLADENILVAINASSNEVQIDLSHTSVGT-RTGHWRTIFGGEGASMSDDQfprVSVPA--LSGRVWI-
>UniRef100_A0A3L7PKU6 Uncharacterized protein n=1 Tax=Planctomycetes bacterium TaxID=2026780 RepID=A0A3L7PKU6_9BACT
--------PLALGHDPTRaQERERF---ADNSWVIRYRTLG--NDVDSVNLAT-REFGV--LPMRRV-GQ-LDPFEWWEVVLPKL-TSPTdYTFLIQDGTTQV-RDDEIYSlD--------PTTaSTFSTPDWAKNAIWYQIMVDRFRNGDTTNDPDNTRpwkSEWYS--TSpWEGKDGETFYS--HFVFGRMYGGDIAGMQQSLPYLK-KLGVNALYLLPMFQASTPHKYNATNYIHIDDAFgkkggyekaaatedlldsstwtwtDTDKQFLAFIKEAKK-----QGFhVVIDGVFNHVGTLHPAFI-DV------QKNGKASRYADWFNIKSWEpFEYEGWFGYSELPTFRKNdehgiaSES--ARKHIF----EVTKRWMdpngdgdpS--DGVDGWRLDVPNEV-----------PMAFWHEWRTLVKRINPNAYVTGEIWTRADAWLD-GKSFDAVMNYE-FCKPAIQWIfnRTQ-------KMKPSELDAQLGKLRVAYPSEATYVMQNLVDSHDTDRIVSMALNPDRTYNDnnreqtvTtynaakpraedyrrvrllALLQMTYVGAPMIWYGTEVGMWGSGDPNNRKPMLWKDLQPyekpeenqvMQDQLDFYQGATALRNAHAALRTGSFQTVLTDDAKDVWVFLRADKHEQVLVALNANDQAADIVLPEQLNEQ-TGGKWKLVFG-SSAEKATFPnISVAG--SSGRVWV-
>UniRef100_A0A3M1B9Y4 Alpha-glycosidase n=1 Tax=Planctomycetes bacterium TaxID=2026780 RepID=A0A3M1B9Y4_9BACT
--------QQGLEHIPPHssvyVYQDRT---EEGDSILRLRARC--GDIQEVYVFLSTGKTF---PMEVV-WK-EGGYCFYEAILPISK--PFsYLFLLKDGNS-FYYGRRGLSRH-R-GgyFRFSPEri--FRTPLWLRGAVFYQIFPERFANGDSSNDPPG-----------TESWGGEPTY-------FNFFGGDLEGIERNLSYLK-DLGVNGLYLNPIFLSPSSHKYDTQDYFRVDPHFGGNGAFRRLVGALKK-----ARMrLILDGVFNHSGSRFFAFE-HL------KRYQQRSPYRHWYIVHRFPvVekknpDYECWWGFGHLPKLNTAYPA--VRQYLL----RVAKFWLR--QGADGWRLDVPNEV-----------SSDFWRAFRKVTKSVKPDAYLFGEIWQDAQPWLR-GDQFDGVMNYR-WREAVIDFFARQ-------TLTPTQFCDRLMRQRLTHYQASLYAMYNLLGSHDVERIWTVFDGREDRLRLALVFQFTYPGVPAIYYGDEIGMEGGKDPENRRCFPWRREKWKVGLRDFYRKLIRIRRSTLSLQRGDFRRVLVLDEKGVFVFSRTFRGRTVYVVLHRGEGVVPLELEVCLA----RGRYMDLLSGRSYVVSGGRvkLELAS--FQGMILR-
>UniRef100_A0A3M1GZX4 Glycoside hydrolase family 13 protein n=1 Tax=Planctomycetes bacterium TaxID=2026780 RepID=A0A3M1GZX4_9BACT
--------ATMIEHIPSFpgpedriVFQDID---SSGNALLRIQCGE--NDISKIQAFVLENRSY--YPLKIL-LQ-KDGEEFWEGKIPFYR--DFhYYFCIQDGSK-VVyLSAKGVSKR-K-GppFFFSRRriQSFETPRWLWKRVFYQIFPDRFYNGNPAKDPPG-----------TRPWGSKPTF-------HTFFGGDLEGVLAKIDYLK-GLGINALYFNPIFKAPSCHKYDGEDYFEVDPHFGGNQVFQKLAKKLKE-----EDIpFILDGVFNHTGVKFFAFQ-DI------LKNQEKSPYRDWYHIHRFPvKvtmppPYEAWWGFAHHPQLNHKNPK--VKAYLM----KVARHWIE--KGASGWRLDVPNEV-----------FHAFWKDFRKQVKGVRRNAYIVGEIWEDGRSWLQ-GDEFDGIMNYQ-WRNHVIHFFLEG-------SENASEFARFLTYQSLRYPQVTLTAMMNMLSNHDVPRILTVGKGRIKKVKQAVVFLLTAKGVPTIYYGDEVGMTGGKDPMNRKCFPWNRKKWNERLFRFYKKLISIRKKHLLFALGDEEYILLREMPRLLIIRRSWKGEVSYILFNNQAKPQKLELPLKNW----ENKWtiwMDLIKEKKWSLvtlenGQKGlfLALDP--FQSMILK-
>UniRef100_A0A3M1T0Z1 Alpha-glycosidase n=1 Tax=Planctomycetes bacterium TaxID=2026780 RepID=A0A3M1T0Z1_9BACT
--------LDWILHDPRDlaHVCAVD---GNRRWVVRVHTLA--DDVERVWVEASPRPRGArtgAVAARKI-AR-WEGRDVWEARLCFARaPRTLrYAFRLEDGTA-RARFPAGRER-----FRARASqaGRFQTPEWVRDAVFYQIFPDRFRDGDPRRQPDLppr-----------ppgtpwsiddayLETWGSRPSH-------FNFLGGDLAGVLQSLDYLE-GLGVTAIYLNPIFAAASNHRYDTSDYERIDPALGDLDTFHALRDAARE-----RGMrLLLDGVFNHTGDTHYAFR-DA------VAKGPRSKYWDWYFFDGgYPvVrspkpNYRAWWGFGSLPQLNTKNPE--VVEHLL----SVGVRWLR--EGAAGWRLDVPNEV-----------EAvnpDFWPRFRRRLREEDPSAYIVGEIWTDPRHWLQ-GDRFDAVMNYP-LRSAVLEFIVKG-------GGDAASFADALQAQLATLPEPALRVQFNLLGSHDTPRVLTLAGGDARRVRLAQTFLFAWLGAPVVYYGDEVGLDGGKDPECRKAFPWDPARQDRDTLAHVRALGALRKSERALRRGEVRFLLARGRQIAFARTPASGEAGRPVVCVLNAGGRAarIRVPLGDL----AGRPLPLLGAEEVSRQGDElvLTLPA--YGGALCA-
>UniRef100_A0A3Q9HTM8 Aamy domain-containing protein n=1 Tax=Anoxybacter fermentans TaxID=1323375 RepID=A0A3Q9HTM8_9FIRM
--------IKHLVHEPDNvRFCYMT---KDGELNLRLQVQR--QGVD-RAELI-LDGREK-LPMKFY-AeN-NF-YQFYAIQFKPE-KEEFtYYFKVTvGEEVAY-LGQNGAVtSVDE-IepFVIYTNsvQTFATPDWAKGAVIYQIFPERFYNGDPSNDPKpGewdVYgnpvvVRSWD--QYp---VNP-PRG-------SDFFGGDLQGVLDKLDYLE-ELGVQAIYFNPIHESISNHKYDATDYLKVDDNFGTNELFKKLVKEAKK-----RGIyIIIDGVFNHTGTEFWAFQ-DI------IKNGEDSPYVDWYRIYSFPVspekgNYDCWNGFSSLPELNYKNPE--VREYIL----DVVRYWLS--LGVKGIRLDAPKEV-----------PHEFWQELYRVAKEIDPEVLIIGEIWDDASPWIN-NKEFDSTMNYV-YRKLMIKFFIER-------IKRPSRFAKELGMDLTRYPEPVVHVLYNMVSSHDVERFLTLARGNVDLIKPFVIFQFTYLGAPAIYYGDEVGMEGGKDPDCRRPMIWDPEKQNQDLLNLYKTMIKIRRSYPALQRGSFRVVYTdDKR-RIFAFEREYEGERIISVINNSDDvhTLTIPFEEWGI----KGEVYDLLNGGVYN-ADKTrlELKPN--FG--AVL-
>UniRef100_A0A430RZX9 Alpha-amylase n=3 Tax=Thermus scotoductus TaxID=37636 RepID=A0A430RZX9_THESC
-----------FTHDPLDaQFVSHA---DGKL-SVRFRVGE--GAVAAAWVEV--EGKR--VPMHLQ-LsF-PG-SEVWRGTLPGG-VGA-YRILVRtqDGKEEV-F--GPFNP--P-------ERPFAEVAWVGEGVGYQIFPERFYNGDPGNDALAletdeYRfnQVWQRSsGPKphLSHWSDPPSPL---HCCHQYFGGDLAGVLAKLPYLK-ALGVSVLYLNPIFDSGSAHGYDTHDYLKVSPKFGDKSLLRKLLDEAHR-----LGMrVIFDFVPNHTGLGFWAFQ-DV------VRRGPRSPYWNWYFIKRWPfVpgdgsAYEGWWGLGSLPKLNTANPG--VKRYLM----EVAKYWVR--FGFDGVRVDVPGDVL---------NPHAFFKEMRAELKAIKPDAYLVAEIWQRDPSWLR-GDEFDSLMNYAIGRDILLRFAkggSLA-------LYNARRALADLARVYALYPEAVAGMGFNLITSHDTARLLTELGGGGLKDVPspeArarqrlaAAMLYALPGLPVTFQGDECGFTGERPadpphELNRYPFQWEKCHG--ETLVFYQTLAGLRRELPALRSAVFRSYYG--EGYLLAFLRGEpGEGEVLAAFNSGLEAAT--LPLPP------GGWRDPLEGRTY---RKEVAVPP--LGFRYLL-
>UniRef100_A0A497IY79 Aamy domain-containing protein n=1 Tax=Methanosarcinales archaeon TaxID=2250255 RepID=A0A497IY79_9EURY
---------EkALYHDQSVLYLSAP---TEHALTIRFRTSR--DDVENIILHH--NSdDK--TgkeKMSLL-YS-DDLFDFYECTVNAwT---SIrYYFEVVDGSRRLYYMRDRIAeDEcgNP--FEADPQrlyRNFSIPEWARFSVFYQIMPDRFFNGDPSNDP-------------peVRRWGELPKH-------SSVYGGDLKGIMVKLPYLK-DLGVNAIYLTPLFDAPSFHKYDVRDYFKVDQHFGGAEALEALIREAHK-----NGIkVVVDGVFHHSGFFFKYFQ-DV------IKNGPRSRYAGWFIIYRFPafslryKiinyltrllpyelmwkvrmrfppPYECFCRNYEAPRFNYSNKE--VWDFVL----EVAEHWVrR--FDIDGWRLDVAHGV-----------PYKFWRFFRERMKIIKPDLYIFGEVISYSPSWFE-EGCFDGMTNYD-LYNLVKSFFADG-------SIGVKEFEKGLARLRFLQPPPYCFLMFNFLDNHDIDRFLTSCKGDKRKVKLALIFLFTYIGIPAILYGDEVGLKGR--glHGCRVTMVWDEESWDADLRDFYKKLISLRKREKALINGLYKTMFIDEKRNILVYKRESREGKVIVILNNSSRRCKLETEVDP------GCYHDALRGSMLSTRDGKlrIFLEP--YEGRILI-
>UniRef100_A0A497JSL4 Alpha-glycosidase n=1 Tax=Candidatus Bathyarchaeota archaeon TaxID=2026714 RepID=A0A497JSL4_9ARCH
--------LEGLYHDQTPIFLDVD---DKLA-HIKFRAKR--NDITRATLIITdrKGGtKKK-EKMQKF-WQ-NKFFEYYEATIavPKR-RGA-qYFFEVEDKG-TIAyYSASGASlQR-EQVtgFELDNTysQSFRVPEWVRNAVFYQIFPERFYNGDKGNDP-------------pGVCRWgEKPTR-------RNFFGGDLKGIIDKLDYIA-SLGVDALYLTPVFCSKTNHKYDVQDYFNIDPHFGDNETLKLLVKEARR-----KGIrIVIDAVFNHSSDDFWAFR-DV------REKGRNSAYKDWYFIRKFPvrkrrfLekllrflplppkwrfrlmmkfppSYETFAGVSFMPKLNMLNPE--TAEYFM----RVAEYWIeE--ADIDGWRFDVAFGV-----------PLEFWKKLRKRLKALKPEVYMLAEFGNHNSDPSMWvGEAFDAIMNYG-LRQAILDFVVFE-------RIRAEEFHERLMRFKALLPRKSLFVMYNLLGSHDTPRILTLCKGDINKVKLAVFLQMTLPGAPAIYYGDEIGLEGGGDPDCRRTMPWNPKDWNNEILEYHKKLIQIRKQNKALTHGEFEAILIDNEKNVYAFKRIYEDHEALALINNGDQEFL--FTVKTE-----KQFNDALTNEPFKPKKGKviVKLKP--KEAVLLL-
>UniRef100_A0A497SQF5 Aamy domain-containing protein (Fragment) n=1 Tax=Candidatus Aenigmarchaeota archaeon TaxID=2093792 RepID=A0A497SQF5_9ARCH
-----------LRHAYTSQYLSKG---PDGQIEIWIKAER--DKTRRIRLVL--DSKS--VEMHRI-FS-DYYFDYYRAFLfLNE--DK-dYYFEID-NK--LYYTYSGLSNK-P-LkPYFNTGmaKEYNMPKWVISSIFYQIFPDRFRKDNLLSLK------------------GE-SL-------KSIYGGNLYGIISSVDYLS-DLGVTAIWLNPIYPAMSYHRYDVKDYEHVDPLLGGDQAFDEMIKTLRQ-----KGIkVILDGVFNHCGLENPIFQ-DA------FLRLKQSRYYDWFYFH---iRedgvYYETFWGVKMMPKLNHYNKN--VRRYIK----KIMARWIN--RGIHGWRLDVAHGV-----------PHHALKEYYDYVKSIKEDAYIFGEITYNPSTWLV-NDEMDGTMNYDLYFSM-IEFFAKE-------SIDALKFAEIIERSSWNIPLNKRYTMYNFLSNHDAPRLLTLCWGNIDKYKLAYFFLLTYIGVPSIYYGDEIGLEGGHDPDCRRPMKWILDKSDRALLEYFRSIIRLRKSIQLLQRGYFEILWDECSREALVYMRRG-KQGCIVI-------------------------------------------------------
>UniRef100_A0A4R7YRC7 Glycosidase n=1 Tax=Halanaerobium saccharolyticum TaxID=43595 RepID=A0A4R7YRC7_9FIRM
--------AEFVLHDPENrVYLNKL---SQDKVQIRLETRK--NDVEAVSLLTKINSERAKKEMFYY-SS-DNKLDYWTIDLDNL-NKALdYTFLIEDADSQLVYHKNGNGfD---KLeyYSFDPAetAVFKTPGWVQNAIFYQIFPDRFYNGNPDNDPELietyknktERyknivPKWHQ--GIkesesnlidpdnftdhDPSIHPKSGW-------RIFYGGDLQGVKQKFGYLK-ELGINAIYFNPVFEATSNHRYNTADYGKIDDNLavkddfeASEEYFIEFIQNAHQ-----KDIkIVLDAVFNHTGLEFFAFE-DV------VEKGKTSEYSDWFYIDDYPiTtlyeqrtenkepNYEGWAGYGNHPVLNLDNPE--VKDYIY----QITEKWMdpdgngnpD--DGIDGWRLDVANDVKA-------RHPE-FWREWRNFVKEINSEAYITGEIWNNAAGYLQ-GDEFDAVMNYR-FREAALAFIAEE-------RIDAQSFINRINAPNLDYPTQAIFSLQNLIDSHDTERFLYSSQGNKDKLKMAAALQFTYPGAPMIYYGTEVGLSGASDPDTRRTMIWQKRPNgnqpDQELYEYYSKLASIRKENEVLRTSGVEFETLGSEPKIVIVKRKDKNDEIYTILNAASEEKTLQLVI-ED----AEQVIELLTEEKYKVDNGQlkLKLDS--FSAKILK-
>UniRef100_A0A517YXH3 Neopullulanase 2 n=1 Tax=Poriferisphaera corsica TaxID=2528020 RepID=A0A517YXH3_9BACT
--------TAAVAIDG----FSIF---RSNHALIRIRVQA--KDATAANLYY-APaqfndvWQS--LPMNLS-ES-AMGFDVYSVDADSA-SDEIqFIFEIIDGNQSI-YLSNSGIhQSLVKAkaAAFKRSmaFDFFVPEWTHKAIWYQIFPERFRNGDPSNDPKLTKrwtSEWFS--MLpGEKGTMDDFYTGVGNVWWRKYGGDIQGLREALPYLR-KLGVNAIYLNPVFEAESMHKYDATDYRHIDDNFgvkgdieklkgeslepstwqwsETDKMFLEFIDEAHK-----QGFkVIIDGVFNHVGPKHFAFQ-DV------LKNGKDSIYAEWFDITDWGtGgepgkpgglQWNGWGGkNSGLPAWKKDpvlglaDAP---SQHIF----DITRRWMapngdvS--RGIDGWRLDAPNDV-----------PHAFWKRWRKVVKDINPDAYISGEIWHWAQDYLQ-GDEFDAVMNYL-FAQAAQDFFvdVET-------QIKPTELATRLNRIIYNYPLQVSLAQQNLFDSHDTDRFSSMFVNPDISYDGanrlqdnGpdynprkpsaleykrmiqaFAFQMTFVGAPMIYYGNEAGMYSPDDPSNRQPMTWPGM-KfddpevgfNPEIFASTQKLIAVRRKLPALQTGLYRQLIADDDRNIFSFIRENEQGRVYILINRSNTDYTIEVPVDLRD--ANINFVNVLGqnqttlTTGNTPDArpelaltkaaKSqkptngsliISVPA--YETAVLV-
>UniRef100_A0A518BVD3 Neopullulanase 2 n=1 Tax=Planctomycetes bacterium Pan265 TaxID=2527982 RepID=A0A518BVD3_9BACT
--------PRGVYFDAESrSDLAIN---STGKSYVSIRTQP--GDVSSVRLRT-STdnatWAD--QPLERV-HA-AGHFDRFAGFVDMD-PGTSsYYFELRDGSARR-FLAGGNVlDSEQEArqTPFKAPesPVVNTPDWARDVVWYQIFPERFRNGETANDPGDLPfetllpwtSDWWK--THeNEVAGDENFYHGHGNVWRRRYGGDIQGVQEKLNYLR-ELGVTAIYFNPVFEALSMHKYDASDFRHIDTRFgvlgdwpvptetddpqtwvwtGSDRVFLDFLAEAKK-----QGFrVIIDGVFNHVGRVHPAFL-DV------LERGKNSPYAEWFEITDWGdPdlwghpqpfvvhgreggiQWKAWDDdNGFLPELKRDpdlgiaAAP---RDHVF----AITERWLapdgnpD--HGIDGWRLDVANEV-----------PMTFWRAWRKHVKAVKPDAYIAGEIWTDASPWLQ-GDQFDAVMNYR-FADAAQDFFadQEN-------AITPSAFAQKLLEVALMYPAEVAAVQMNLFDSHDTDRLASMFRNPDRAYDGdnrlqdDadydpgpptdeeyqrliqaVTCQMTYLGAPMIYYGNEVGMYSPDDPSNRMPMWWEDLMPyenpdfviREDVFAAHQRLIAIRHALLPLRRGDFRIQSTNDEAGTLVYERRLDDHQVVVAINRSDQPRRVTVRLDEN-----KAAVDWLNpaharlLVDLDAAPdarpeivataRIglrgtidIDLEP--WGSAILA-
>UniRef100_A0A651E973 Alpha-amylase n=1 Tax=Spirochaetaceae bacterium TaxID=1898206 RepID=A0A651E973_9SPIO
-----------FRHDPADpTHVSIA---DGVL-SVRMVVNS--GSVETALVRT--DETD--H-VMSP-QltM-RR-DQVYRAALPAD-TGG-YEIIVTdrDGDTIS-H--GPFDV--P-------DDLFTALDWVGNAIGYQIFPDRFFDGDPSLNSRAletsaRNykHPDHWNwpGEPeiIEGWGGTVDDR---HCCHVFFGGDFAGIIQQLDHLE-DLGVSMIYLNPIFASGSVHGYDAHDFFALRPNFGDEDALSELLDEAHD-----RGMrVIWDFVPNHVGTGHWAFQ-QaI------APGGHETEYWDWFRFRVEPgeeiQagnsaHYDSWWDLGNLPELETRNPV--VFDHLI----DAARHWTR--FGFDGVRIDVPNDVV---------NYEEFFPALRDAVREENPEAYIVGEIWQRAPQWLQ-GDMFDSLMNYAVGQGIIEQFVsgd-----------MSSDRAIEEMQLLYASYPEASVAMSFNIISSHDTARLLTKMGAGGLGGRAtltHhrrarlaAAMLYALPGMPVTFQGDEIGMLGAGDgprEENRYPVQWDDVNE--DTIEHYRLLGGLKQDLPALNTALISDFRS--HEGVVQFRRGHEDGQIvLALFNGtSTRQNS--IPLPE------GSWHDPVGGRNY---SGIIDLTA--YSWMYLV-
>UniRef100_A0A661B1D9 Alpha-glycosidase n=1 Tax=bacterium TaxID=1869227 RepID=A0A661B1D9_9BACT
--------EDAIYHTQGYPYFA-K---QDSVLWIKLRTRQ--DDVDSVQIIL-ENKSR---NMDWY-AM-DGTFDYFIADICPS-ENDFsYTFRIYDGGE--------ILNY-P--rkFDVKFSelKNFHTPDWISTAIFYQIFPERFADGDISNDPEN-----------VCRWGGKPKY-------DNFFGGDLKGVLEHLDYLK-ELGVTAIYFNPIFSSPSNHKYDISDHMKIDPHFGDSALFKTLLDSCHT-----LGIrVILDGVYHDTGRQHWAFQ-DV------IRKGASSKYADWFTIYSFPvGpvdkpNYKCWWNFGSLPSLNTENPD--VQKFLF----DWTRYWMN--FGIDGWRLDCANEV-----------GDEFWREFRDSIRKINSEAYILGEIWGDGSQWLE-GDMFDAVMNYR-FRDACLDFFAYE-------KISSKEFAQKYFTILASYLPNVNLASFNLLGSHDTPRFLTLCGNDKEKLKLAWLFQMTSIGVPSIYYGDEIGLTGGKDPDCRKCFVWDKSKQDGKLLRYIEKLISIRKKYPVISQGNVYKFDTPSDDCIVLY-KKYRGNYAIIFINRGDDEIFCKIDLP-------KTNfLDAITGQKILFERSNnrIKIHS--KSGKILI-
>UniRef100_A0A661BB20 Alpha-glycosidase n=1 Tax=bacterium TaxID=1869227 RepID=A0A661BB20_9BACT
--------ESAVLHKQDYPYFVFA---DDTTLYLKLRTKQ--DDVDSVSVIF-DESEQ---RMDWY-AF-DGTFDYFIAELNSQFQQKFeYKFLIFDGDN--------NFLY-D--ddFTIIPDdiEIFYIPSWVENAIFYQIFPERFANGDKSNDPPD-----------VQRWGEKPEY-------FNFFGGDLQGVLDNLDYLV-ELGINAIYFNPVFQAPSNHKYDMSDPMKIDPHFGSINLFKELVDSCHS-----LGIkIIIDGVFHDTGRKHWAFQ-DV------IENEQESDYADWYNVHSYPvGpednpNYDCWWGFGSLPSLNTTNPE--VRKYLF----DVAKYWTR--LGVDGWRLDCPNEV-----------EDDFWLHFRDTIRSINPQAYILGEIWGDGSKWLQ-GDMFDAVMNYR-FRQACIDFFAMD-------NIDASRFVEKYFYILATYFPNVNNVSFNLLGSHDTQRFLTLCNGNKNKLKLAWLFQMTTIGAPSIYYGDEIGMTGGKDPDCRKCFQWNKSSQDTILLNYMKKLIQIRKSHPIIPLGNVFKFEIIDEDCIAFY-KKHNSEYSIVVINRGENEKYLSLQSPfe-------KDTiVELLSMEKMNVSDGMikSTIPA--YGGMIIV-
>UniRef100_A0A662M805 Alpha-glycosidase n=1 Tax=Thermoplasmata archaeon TaxID=1906666 RepID=A0A662M805_9ARCH
-------------HRTTPLYVFSI---DEKI-VYVRLRIS--KELRGdPFIIL--KNGK--IRMKLI-TE-DELFSYYEVLIPFK--RTLeYSFNIEt-SQ-rNIHY--GPFTI---DF--DDLMGVLKAPDWAYDLNFYQIMIDRFCPKRKFPDK------------------------------LGHLGGDINCLLEKLKHIN-DLGVKALYLTPIFESRTYHSYDVEDYYNVARKYGGNEAFVRLLKKAKD-----SGIkIFLDGVFHHTSFFNPFFQ-EA------LIKGQSSKYFHWYRIHsNEYdlkrirKfllerasginslngtvsekalPYETFFGVWLMPKLNHENPE--VKAFVR----DVINYWIN--EyEIHGWRLDVAHGI-----------PPEFWEEVLGDLL---DKYYLFGEVMDDGRIWIH--KCFNGLMNYV-LYKYILEYFVYK-------RISSEEFLKRLMLLRVYYGPYE-HLMYNFLDNHDVSRFLGLLSGDVDRYLCALVFLYTYTGIPSIFYGDEIGLKNVKLsdEEQREPMNWDKNTWNKTILDTTRALIRLRNSRIELRRGIFIPIRFKKD--VLDYVRVYKGNKIRVIINYSGAPVQ--RAILG-------KIL-LSRnVSRS---TqNLITLHP--KSYALID-
>UniRef100_A0A7C2KZI9 DUF3459 domain-containing protein n=1 Tax=Armatimonadetes bacterium TaxID=2033014 RepID=A0A7C2KZI9_9BACT
--------RSAIDHNPADLRDRNV---AGETLYLRLRTRK--QDVAEVRLLYTQNGRVRTLSMKPA-VS-DELYTYYTATLPDS---DYaYAFLLIDGRARLWLDASGLRpaPT-PPRfqhAFKHRRgeNRFEAPEWVQDAIFYQIVPDRFYNADPSNDPPN-----------NQPIDFTGRRE--G---DGFHGGDLKGIIEKLDYLQ-ELGITTLYLTPVFASVTHHNYDTDDYETVDPQLGTNEDLETLARRLHQ-----NGFrLVLDGVFNHVGIYFFAFQ-DL------LQHQERSPYKDWFIVERFPvKvepnpAYWAWWNIPYMPKLNHENPI--VRRYLL----GVVERWTrR--LGLDGWRLDVANEV-----------PDRFWREFRPVVKRANPEAVIIGEIWGDAGRWLQ-GDMFDSVMNYL-WRGAVLGWIAHR-------NLRPSQFDMRMRDLQIRYPRQSLYAMYNMLSSHDTPRFWRECGGDERRVRLGFLLQMTAIGAPAIYYGDEIGMDGGGIPDNRRPMEWNPTPQQRALREFVRHLIRVRQAIPALRRGDWQTLLIDDARNLYAYARTMEPktargSLAIVVINNGEQPAEIELPVPLA----EGALsL-VASTAPENdlrdTypvSNGRvaLTLAP--MTGIVLI-
>UniRef100_A0A7C5Y392 Pullulanase n=1 Tax=Desulfurococcaceae archaeon TaxID=2184738 RepID=A0A7C5Y392_9CREN
-----------VLHNPEDpVYLSIA---DGYV-ALRLYVST--RLgdHEALVVVN--DSVT--VKMKLQ-FtT-GG-YYVWIAGIPYT--NSgFtYYFKLKftsREELLV-Y--RNRVN--R-YFYFDGVNRFPQVEWVKYGVAYQIFPERFYNGDPTNDIYAnhtdeLWynEVYRG---QpvFTPWNGPITPL---HCCHQYFGGDLKGVTLKLDYLA-ELGVTLIYMTPIFISGSAHGYDTYDHMQLDPKFGTMSDLEELLREASE-----RGIrVIFDFVPGHVGIRHWAFL-DV------YEKGPSSRYWYWFTVYKWPfKlgdgsAYRCWWGIGSLPQLNTTNPE--VKNYLI----NTALYWLG--KGFAGMRIDTPLDLL---------NPRDFFKELRIAVKSAYPDAYIVGEIWDKRPEWLR-GDAFDSLMNYYLGREILLKYArga-----------ATGYATASLLASYYASVGVNVAGMGFNIIGSHDTSRVLTDLGCGGVFDTPspeSvkrlkllSTLQYTMPGTPVIFQGDERGICGRKEyyDEQRYPIQWDKLNT--EIYEHYKKLGQLKRTLTPLHTSIISIYHA--DQYVVAYTRGW-FDELLVVASNnPVNTTK--FKLPP------GDWTVVYATDSnaeiT---TSgELVIPP--LTAVILL-
>UniRef100_A0A7C6Z9A7 Glycoside hydrolase family 13 protein n=1 Tax=Firmicutes bacterium TaxID=1879010 RepID=A0A7C6Z9A7_9FIRM
--------LDGLLHEQDTPYVERP---DGETVAIRIRARS--RAVSGVDLAFRresasggsVYGLV---AMEPY-AT-EGVFTHYRGEVQVS-DGVLlYRFVLRPSDVatsggnagsggvlKVWCTPSGVFLR-EPdpNdwYTLDVSrlRVFRTPEWVHDAVFYQIFPDRFANGDPTNDPPG-----------TRPWGEPPTR-------DNFFGGDFQGIIEKIPYLR-DLGITAVWLNPIFQSVSNHKYDTADYMRVDGSFGDLAKFRELVEAFHA-----AGIrVVLDGVFNHTGDEFWAFQ-DI------VEKGPASPYVNWYHVHGFPvRrspkpNYETWWGFADLPKLNMGNPE--VRAYIL----NAVTFWMrE--AGIDGWRLDVPNEI-----------DHSFWKVFRDHVKSINPDAYIVGEIWQDGTPWLK-GDEFDAVMNYV-FRDAVLDFFARK-------KASASELVATLERLRAHYPHQASAAQLNLLGSHDTERVLTAFHGDKRRMIPAVVFQMAYLGAPMVYYGDEVGMVGEKDPGCRGTMVWDESLQDRELLGLYRRLVRVRRRSAALRRGNVRWLLVDDSMRTFAFARTFGRELAVVAVCAGEKQVTLDLDLAagfgeeaacapwsggprgdrcaHP----RGDSfWDAITGRMVPSKGGRvrLEQLG--PHQAAIL-
>UniRef100_A0A7V0LTY6 Alpha-glycosidase n=1 Tax=candidate division WOR-3 bacterium TaxID=2052148 RepID=A0A7V0LTY6_9BACT
--------SQCIEFSLKNiYFLVPL---DDKFLYIRLKLFA--NDIDSVYVTY---ADTA-VKLDLV-WE-NGVYEYWDGMVPAF--TPFrFRFKLIDGTQSFFWPDTFLVyN-----------ksLITPVPQWVYGAIIYQIFPERFFNGNKNNDPPG-----------TKKWEYEPVLA--PWGWSVFYGGDLEGIIQKLNYLD-SLGVNCLYLNPIFESPANHKYEITDYYNVDDNFGGNVAFDRLVDSLKA-----HGIkVILDGVFNHSSDNHPFFE-DV------RHKGKKSPYYNWYTVYRWPfPdkftpqdppkdYYKCWWGFGDLPELNYENQK--VKEYFL----DVAQYWVK--RGINGWRLDVANEI-----------PHEFWAEFRKTLKALKKDVYTVGEIWGDAAPWLR-GNEFDGVMNYI-FRTAILDLLKVD-------NPNVKLFYSRIFSYTTNYPYPIVLASWNLLGSHDTPRIFSEFSGNMSKMKVAIFLQYVLPGVPTVYYGDEIGMEGGKDPDCRRCMIWDENSWEKELLNLEKRMIALRKRVDILQKGTLHCLYNDPN--VIILERKYGKNILLIIVNPYSEKRYLSLRNV-P-----MKFplVDMISGKVYK----DtsIELSP--YS-YLLL-
>UniRef100_A0A7V6AQN8 Uncharacterized protein (Fragment) n=1 Tax=candidate division Zixibacteria bacterium TaxID=2053527 RepID=A0A7V6AQN8_9BACT
--------FEAIWHEQKVNYICDD---SRGKAWIRLRAKK--GDIEAAHLVIRpesgEIQSL---PMRYL-SA-SHPFEWFELDVPFE--KAFdYHFSVSDGDI--------VRKY-PPdNtdFSAIPEeiPLFDVPEWPQGRLFYQIFPERFADGDPSNNPEG-----------SVPWGSKPEI-------DNFMGGDLAGVIHRLPYLD-SLGVGAIYFNPIFHAGSNHKYDTWDYFKIDPAFGDDAVFDRLIEEAES-----RDIrIVLDGVFNHIGYGSPIFQ-DV------VEKGAESEFADWFFVREYPvRgpenpNYESWWGFGSLPKMNTDRPG--VREHLF----GAIRYWLK--RGSAGWRLDVAPDV-----------PHHFWRDFRDTIRTVDNEAFSIGEIWGDGTPWLG-GDQFDVVMNYR-FRDAMIEFFAKS-------NITPTEFLDRLGGVIASHPTVVNEAMMNLIGSHDTPRFLTIAGGESWRLNLAMVWSLIWPGAPCIYYGDEIGMTGGADPDCRKAFPWHEQDTwDTELLSTVRYISSLRERNSCLRHGTFRPLLLDDASKTLII-------------------------------------------------------------------
>UniRef100_A0A7Y2CHX2 DUF3459 domain-containing protein (Fragment) n=1 Tax=Gemmatimonadetes bacterium TaxID=2026742 RepID=A0A7Y2CHX2_9BACT
--------TDALQHRQTAGELNRV---SDDRLTFTVKTYQ--NDVETVAVHWRkagGGGGGT-IGLEAV-AT-DPTYQYWRGSLVNPAgVPDLdYEIVYSDGGQDILQNGNGTFvKL-DTAtenlnspmFAYSEAafPRFTTPDWVRNGVIYQIFPERFANGDRSNDPDF--kEEYYD--GRttlpasgktngeyyhlvedwndfgglaKSPYRTDGKP-----DYFSFYGGDIAGLREKLDYLE-DLGITIIYFNPLFQARSNHKYEAYDYLSIDPHFGTEEEFKTFVKEAHA-----RGIrIVADWVINHIGDHSPYFQ-DT------VKNGKKSPYWDWFEWNRWPlPsheptdwteYYECWWGFAHMPDLNFDlsrsssqengvasvedaevNQP--VVDYIL----ESARWWLeD--LDIDGFRLDVPNEV-----------PFWVWKIFRDEVRSIKPDAYLVGEIWSDAGDWVS-PDCFDATMNYKYFKDPVTDFVGHG-------RIDAARFDRALQAGRMAYPEQASQVMMNLIDSHDTPRYLNGVNGDLRRLHLTALFAMTYVGAPHIYYGDEIAMTGGADPDCRRPFRWNWKEDrdRAATHAWYRSLIHLRKDHPALSTGDFRSLVAQGP--LYAFARTDGDDEFIVVLNVGKQGTDVQIPVGaLG----SGGWe-DVLESRGTLSpADGTltVDVDG--VSGVILK-
>UniRef100_A0A7Y3NV80 Uncharacterized protein n=1 Tax=Phycisphaerae bacterium TaxID=2026778 RepID=A0A7Y3NV80_9BACT
--------PRAISFRPTNtREFDVL---SPHDVRIELLAQT--GGLSHVRVII-PGshPAS--IGLHVV-EN-RDGYTAWANVLAVrG-R-RLrYYFELIHKTYHV-FLAAGYLyATAPAAkdNAYNSPmrARVVTPQWAKKAVWYEIFPERFRNGNKANDPSHHIpwrWDWAK--PYr-PAGEKGNFYS---YVYKRFYGGDIQGIRQKLGYLR-RLGVNALYLTPVFAAPSIHKYDPSSFIHIDDGFgikgsrskikgehirhpatwqwsASDKVFLSMLAAAHR-----QGFkVIIDVPFGHCGVDFSPFQ-NV------LKYGRKSPYAKWFQITSWGpPvQYRGWDKpNGAMPLFARSkrygleRQV---RDYLF----AATRRWLapngkvA--DGVDGFRLDTAPDV-----------PHRFWIAWRRLVKSINPQALIVGEIWTPAQAWLNRGNQFDAVMNYP-FAQAVTKYFvdtlrhGGR-------GLSNGQFAARLAQILGYYPYQVDLVNQNLLDSQDTDRFVSRFMNPNLPFNGadrlqdsNphyktakptaeayarlkgvVAFQMAFAGAPMVWYGDEVGMWGASDPANRQPMLW-NLQPydnpaltvNTSLLQFYRRAIAARRQLPALQMGSWGRLPIVGGPRVFAYYRSLGHEHVYVMVNRSGRTMSIRMPVFAFD--RGHHLLDYLSsrdcklvfPPVPSPDGrpvltrirrGIfasarrktlqITLGP--WQARLLA-
>UniRef100_A0A7Y5B600 Alpha-glucosidase C-terminal domain-containing protein n=1 Tax=Armatimonadetes bacterium TaxID=2033014 RepID=A0A7Y5B600_9BACT
--------RAGLLHDPALFKYVAS---DGKSADVAARARK--GDVESVSFSIATGDKTTLIKADLA-SE-DSIFEYYRARLPQG---RStYKIVFKDGAVAQEIGPYDFD----PA------kaKRIVVPDWVQDAVFYQIMPERFVNGDPSNDGKN-----------RSPIDFTGRT-------DEFLGGDFQGVTERLGYLS-DLGVTTLYFTPIFQSVTHHKYDTDDYRRIDRQLGGEEAFRRFLQQAKS-----RKMrVVLDGVFNHVGIEFSAFK-DL------LAKQHDSAYKDWFHVKQWPvAvknppNYEGWWGIEYMPKLNLANKA--AQEHLF----DAILHWTkS--AGLSGWRLDVANEV-----------PDHFWIEFRKRVKAVNRDAVIIGEIWNDASHWLQ-GDMFDSVMNYP-WRGAVLDFVAHR-------RIGPAQFDQRIKWSLTNYPKPVVYAMYNMLGSHDTPRFMTECGGDFRKAALGHLIQMTSPGAPALYYGDEIGMTGGATPDNRKLLELNPNAQQKRLFEQVKGMIAIRKSSIALRRGDWRTVYTDDSA--IAYVREHGNETALVVVNNGDKPTKVALPEPFG----SSKGrF-ALDPATKI-erAGGAtiIELPE--LSGGVWL-
>UniRef100_D9QVV4 Alpha amylase catalytic region n=1 Tax=Acetohalobium arabaticum (strain ATCC 49924 / DSM 5501 / Z-7288) TaxID=574087 RepID=D9QVV4_ACEAZ
--------FETLRHNNSDvKFANPL---SRDRISIRFQTRR--NDVEEVTLCYNDGQKQR-IQLENF-AT-YEEFDFYKAIIDLE-NPYFeYYFEVKDGDKIIWYDKEGIKeADnGKLtdLtsFQYNLSevDIFRTPGWVKDAIFYQIFPDRFYNGCKENDPEKievykdedTRcdaviPDWEK--GVppnppvlteetefydnKNEIHPEAGY-------YVFYGGDLQGVEQKIPYLK-RLGVNAVYLNPIFKGTANHRYNTAGYELVDDTLaikgdleASEEYVIKLIEKLHR-----YGFkVIFDAVFNHTGYEHWAFQ-DI------IEHGKDSKYVDWYNIHSFPiVplykqnkenppNYDCWWGFGHLPELNVKNPE--VRDYIF----QVTEKWMdpkgngdlS--AGIDGWRLDVPNEVKE-------VVPN-FWQDWRESVMEINPEAYIVGEIWDNASDYLQ-GDEFDGVMNYR-FRDAALRFLGLN-------EIKGDEFAAELSKMYFQYPEQANYSMLNLIDSHDTSRYLTVIDEDKERMKLTVLFQMTYLGAPMVYYGDEIGMKGEDGPDCRRTMIWKDRGYtkpDYDLFNHYQRLIKIRKQQPALRRGNIRGIDIAYD-QVDGFKRSYGDQQLLVLLNAGKEMIDLEVEVDAA----DGKYRELYQNRIVSVDNGRlhLKLEG--ITGAIIK-
>UniRef100_H9UHT9 Glycosidase n=1 Tax=Spirochaeta africana (strain ATCC 700263 / DSM 8902 / Z-7692) TaxID=889378 RepID=H9UHT9_SPIAZ
-----------FTHNPESpVHVSMA---DDML-SIRFQAGR--DSVHTAVLFD--STGQ--HyQLHRQ-LtpS-PR-HEIWRAAVHPA-VES-YHIMVVdhDGSTER-H--GPFQV--P-------EELFAALDWVGTSVGYQIFPERFYNGDPALIELAledeaYNykYPDFIDWEPilMDDWGGEITDI---HGTHQYFGGDVPGIIEKLDYLA-DLGVSFLYLNPINRSGSAHGYDAVDFMSPAPNFGDEDTVRQLISAAAD-----RGIrVMWDFVPNHVGVGFWAFQ-NaI------AEGGHETDYWQWFRFTVDPgteiQagnprQYDSWWDFGSLPELETRNEQ--VFNHLM----DAARYWTE--LGFAGVRIDVPNEIV---------NREEFFSALRQTVREIDPQNYIVGEIWQRDASWLQ-GDMFDSLMNYAVGRDAIRHFAsgd-----------LLASAVSSRIQQVYAAYPEASTAMQFNLISSHDTERLLTSMGGGDLGDQPsdtSrqrqqlaAAMMYALPGVPVTYMGDEMGFTGSQQqdrQ--RYPLQWDTAHQ--PTVEFYRELGELKHALPGLQSAVIREFTD--HSSLIGFMRGEPGSEHelLAVFNQsADSAVG--YPLPA------GTWRDVRSGQEF---SGEAEIEQ--LGWRYLV-
>UniRef100_UPI000691CB86 alpha amylase N-terminal ig-like domain-containing protein n=1 Tax=Mesoaciditoga lauensis TaxID=1495039 RepID=UPI000691CB86
--------TNYViFNENSRVYVNPA---STRTIYFSIDTLK--NDVSAIYLAA--EDKS--YKMEKY-AL-NSy-TDRYKITFHPT-KSKFtYNFTIEDGNTTL-YyGEKGISstP--STFiFDFASPtvSILNAPCWSKGAIVYEIFPDRFFNGDHSNDPSY--tFDWGG--LPt------YNNF----------FGGDLKGIIDKVGYLK-DLGVNVVYTTPIFESPSNHKYNTTDYLKIDPHFGTLRTFEKLIVTLHS-----NDIkWILDGVFNHTGTSFFAFK-DI------LKNQEKSKYVKWYFIKHFPvNiekgDYATFQNYPSLPKLNVENSE--VQSYLK----KVVDYWMS--KGVDGWRIDSANVI-----------SNDFLVKLYKWIHEDNPSSLDVAEIWSNVSNWFY-EGAFNSTMNYL-FKDAAYSYI-VY-------GADAKSFLDETNSYLNSYPPQLWNALWNLIDSHDTPRALTALNGNVEKMKLLVGLQMTFVGAPMIYYGDEVGLTGGKDPLNRRCMIWDQREWNMSLYEWYKKLISIRQQSKAIRYGQYKAVIAKGM--IFGFERFYGGEQAYIFLNASNEAQKIDLGLR-------GNFVDLITGANIksESDT-LsLSLNP--YQMVILE-
>UniRef100_UPI0009BB348C glycoside hydrolase family 13 protein n=1 Tax=Cohnella sp. 6021052837 TaxID=1816691 RepID=UPI0009BB348C
-------------HRLDR----WA---NGEVvFKVKIASSG--GGPASLRLVA--NETAA-YETTAF-LA-DGEWNYYLFRLrDEAVArSAFtYYFLLD-GEKyAV-A-DGVSSrkPE-PDKrYVYDPGrlGSSRVPAWLTRAVFYHIFPDRFANGNLENDPE-----------Qt-ERWGERPTL-------TNYFGGDLQGVIDRLDYLS-GLGVDTLYLNPVFASPSNHGYDISDFYRIAPRLGDENLWRQLVAEARK-----RRMrIVLDMVYNHTSTEFFAFQ-DV------MEKGERSRFADWYYIEKYPvVvkpnpDYSCWFDYKHMPKLNLDNPD--TKAYLQ----EATVYWLR--QGISGFRVDTVKDI-----------PHAFCKEMRSVVKAVNPEACLIGEVWESGEPWLR-GDEFDGVTNYV-FWGAATDFFAKR-------AIPLEVLIENLKRQLFEYPFPHLLAQANLLSSHDTVRFLSAVGGNKAVYSQAYAFLFAYPGVPLIYYGDEIGLEGGADPDNRRCMIWDGPLHDEGIKSRFARLIALRKQYRPLREGNAVFLEElAAS-RILALKREIRDEEVYFFANVSDNPIT--VDLSscvP------EDRRtSLiYPcERE----NpAAlaLQARD--FAFVFAK-
>UniRef100_UPI00137B5A52 hypothetical protein n=1 Tax=Athalassotoga saccharophila TaxID=1441386 RepID=UPI00137B5A52
--------TNYIhFDQYSLKYVDPS---STKTIYFSIETLH--DDVDAATLVV--NKEM--YPMKRI-VL-DQy-TDIFRTEFHPS-TPKFeYKFILRNGDRSV-EvGSTGIAtkS--NFFtFDFASPdvKILSVPKWSEGAIVYEIFPERFWDGNPKNDPAG--tMPWGG--TPt------NDNF----------FGGDLRGIIDHLDYLK-SLGVNVLYTTPIFEAPSNHKYDTQNYMKIDPHFGTLETFEELSNDLKK-----DDIhWILDGVFNHTGTQFFAFQ-NL------LKNQQNSPYKDWYFVLKYPvIempgYYRTFQNYASLPKLNVMNPD--VQKYLK----GVVDYWTS--KGISGWRIDSANVI-----------SDQFLVKLYNWIHEVNPDSLDVAEIWTNASQWFD-EGAFNSVMNYL-FQNAAYSFI-LY-------NSGASSFVKSTDAYLNTYPPQLWNSLWNLIDSHDTPRALTAANGDVKKMMALVGLQMTFPGAPMIYYGDEIGMTGGNDPLNRGCMIWDTSKWNMQIFDWYKLMIKIHQE-PAIRYGNYKVTCTDGD--VLGFERSYQGENVYVFINGGNTSQKVSTGLS-------GKFENLVDGTLIDGQN-LnIKLQP--YEVMVLK-
>UniRef100_UPI0018D20CE1 alpha amylase N-terminal ig-like domain-containing protein n=1 Tax=Chthonomonas calidirosea TaxID=454171 RepID=UPI0018D20CE1
--------PSAVLHHPDRSDITRL---GERRFAFALRTRH--NDVAQCFVLLEkANGEVTAHPMEIV-LK-DPLYDRWRGSVdipSLK---PIhYAFLLKDGPTTLRYDASGHLaaaNT-PPRwFTLQPTayPLLVTPLWPRDAVFYQIFPDRFANGDPSNDGPD-----------VQPWGSKPTG-------TNRMGGDLMGVLQHLDYLK-DLGINAIYFNPLFTARSNHGYDTTDYYHVDPRFGTNALLRKLVDRVHA-----MGWhVILDGVFNHTGIDFFAFK-SL------REEGPRSPYRDWYFIYKFPiVvaegqrTYEGWFGVPWLPKLNQANPA--TRDYFL----HVGTYWIrE--AHIDGWRLDAADQV-----------VPSFWKAFRKAVKSANPNAYLVGEIWGDAHAWLQ-GDEFDSVMDYP-WRAAVLDFFVFD-------TSSPSRFDQQLAQIRDSYPPAANAVLFNLLGSHDTVRLRTLCQDNWPKERQAVLFQMTYPGTPCVYYGDEIGMEGGKDPDDRRCMEWNPKKWNRTILQFFKQAIALRRNTPALRYGDYRTIIADDASGLFGFERTWQRSRVLVLFNRSDRSLQQTLPLNEP----PQSRlS-SMHNFLRTllatnraRatwKDNLlqIQLGP--RGAIVLE-
>UniRef100_A0A2W0BU89 Alpha-amylase n=1 Tax=Acidobacteria bacterium TaxID=1978231 RepID=A0A2W0BU89_9BACT
--HDSNVEWDGLRHDSRdTLYRSPGGAvPVNTPVKLRFRTYHDDVTDVTLRWYDLNAGAENVIPMQIVAAGVpcyqsglgDNTCDFWETTVNSKtPNNFWYRFIISDGTANAYYEDNtpaldgglGAASADAIDNSYALMyydPKFTSAPWAKNAVIYQIFPDRFRNGNRQNDPKTGDIRYE-DPVIAQQWGALPEGychlysdatsncpwrfntpmnTgtIEQPRGRDYFGGDLNGIEQSFDYLE-WLGVNTIYFNPIFSSSSNHGYDTRDYSKINPYFGTSKEWARLVDRASD-----ENIrIILDGVFNHLSSDSPFFDRYRQFAVSGACEDATSPLRPWFTFRPpgpgepspcvpSTpggsdTFYNGWAGFDSLPVITKSLPS--VQSYFLTDHNSISRSWLKQ--GASGWRLDVMGDGS---------FPNGYWETFRKVVKSTKPDALIIGELWQKDSTLlrfLR-GDRADATMNYR-LRDAVIGFLAPQTfdPKGFADsgrKLKPSEFLSRLQSIREDYADAAYFSMMNLLDSHDTARLLwVLTPGadnrndkefnpanlaeGKRRQQIAATIQFSVPGAPTIYYGDEAGVTGNDDPDDRRTFPWPDvgGAPDFQMGFFYHELIEARKHETVLRHGDFRGLLADDSNDAVAFGRKTEHQAAVLIVNRSPNVQIVNVPVAGY-LRDNLTFQSIFtvQNpdSMAITSGGVlqATLGP--ESAILFA-
>UniRef100_A0A7W0KZM6 Fibronectin type III domain-containing protein n=1 Tax=Acidimicrobiia bacterium TaxID=2080302 RepID=A0A7W0KZM6_9ACTN
--PDGNVEWDGVRHDSRdTLYRTPGGAvPAGTEVRLRLRTFHDDVTAVAARIYSFEQGGQTLYPMAPAATDVdcyeaaldAERCDFWEITLPDAdPDNLWYRFVVTDGADTDYYADDtpaldggiGAATDEVVDQSWALMvhvPGAETPEWASDAVIYQIFPDRFRNGSRGNDAETGDVRYD-DPVLALPWGTLPEGycrnyadgntncpwrfddtppdwSptKEQPRGRDYMGGDLNGVRRQLDTLQ-DMGITAIYFNPIFDAGSNHSYDTQRYTRIDPYFGTAHDWRRLVRAAER-----RGIrIILDGVFNHMSSDSPFFDRYHHYGAVGACESVDSPWRDWFVFRDegggpcagpTGpntMNYEGWFGFDTIPVMDKANPE--VQEYFLTDGNSITRRWLER--GAAGWRLDVSGDPS---------FPEGYWETFRQVVDETDPDALTISETWQKDTTLlrmLR-GDRLDTTMNYR-LRDAVIGLLAPQAydAKGFPDsgnPITPTDFAERIEAIREDYPDAAYFALMNLLDSHDTERLLwTLTPGeetraareedevnvaeGQARMRLASLIQFTMAGAPTVYYGDEVAMTGDDDPDDRRTYPWAGqgGEPDLAMRDHYDRLAMVRRQLPALTGGDLHVLLADDAAGTVAYGRSVGNGAAIVAINTSAVAVDVSVPVAGW-LADGTFLRSRLgvNGadaRLLSVTGGTvrLSLPA--YGALLLA-
>UniRef100_A0A2G6PAZ1 Aamy domain-containing protein n=1 Tax=Chloroflexi bacterium TaxID=2026724 RepID=A0A2G6PAZ1_9CHLR
-ANDCQVYWQGAYHDTfNPDYRSTVGPAtTGDTVKLRLRVGQSDLTSARVRVWDDRTNSETYYNMAWD-GSfdtDPITYDYWFADIPVGDEPTIlyYFFELNDtlGACTdtDYYIDDdpkfygggtGMMSENYAEQSFQITVydpSFSVPEWMQRGVVYQIFPDRFRDGDAANNPVNGRFSYDRAGgaivrSNQSNWNYtvcdPRST-YTPScpnyYGDNFYGGDLQGIIDKIEdgYFD-SLGVTVLYLNPIFLSPSNHKYDTADFLAIDPDFGDLATFQTLIATANS-----HGIkVILDGVFNHTSSDSPYFDYYSRYDsnhnltspnapgiddNSGACESPSANYRSWYYIPADPgvggiaaelcdetdsddpsgawsLNYNAWYGYGSLPKLQANSTA--VRELIWsNGTNSVGPYWTDQ--GASGWRFDVGADIDPGV---THDPNNDYWEGFRTAVRAVSADTLLLGEEWGDASPLLL-GNEWDSVMNYR-FRSTlFGWLFTGCsgnGCIggtyFedndnNSAsssggvsQLNPSQFNARLLSIWEDYPEPAFHAMMNLAGSHDTNRLRWFMKKinndndaaAIQRMKEWWLFSFTYPGAPTIYYGDEIGLNhdavwsGtkwEDDPYNRIPFPWDDASgntygygngndtgnnaANADLLGFTRKMASIRHSYRALQDGKVHHgLVIDDANRVYGFARTfasgGGTQTALIALNRSGITHNATfsgLNAPPYNLPDGTQLFDVIEGNHYTVSGDSVtvPVNS--NWGVVLL-
>UniRef100_A9AY85 Alpha amylase catalytic region n=1 Tax=Herpetosiphon aurantiacus (strain ATCC 23779 / DSM 785 / 114-95) TaxID=316274 RepID=A9AY85_HERA2
--GDGLINRDAIEHHSrESLYRVPFGAaPLNQAVNLRLRTAAHDINQARIRLYYTANNGQSIQRMTKV-AS-DEMYDYWEYTMPAQtALGVVyYRFIIEDGATTLFYEDDnrfdgGLGEvvNASADRSWniyIYDPAFTTPEWAQNATIYQIFVERFRNGDTSNDPtgvatdttyPGRGWFYPTergHRFPVTPWNSIVPDpepftdQNNPwwsTYSSTMYGGDLNGVQDKLDYLQ-DLGVTTLYLNPIFDSPSNHKYDGRNYRTVDPAFGGQQAFDDLVADAHG-----RGMtVVLDGVPNHVSSDSPFFDRFGRHAEVGACESTSSPYRTWFFFEPaaEPgtgvcagdTNYRGWFGVATLPQINTNHPE--VMAYWFGtaggnpnLPTNTASYWVDGTNKADGWRIDVVPDV---I---GVNPT--FFETWRDVMKAANPDAVLYSETWseGDVRDRVL-GDEFDSTMNYR-YRRAVLGFLRDTRWVdnd----ggqeidPLLPSQFVNSFETIREDYPEPAYNAAMNLIDSHDTNRAVHVLNElgftgtgydrqpvdnfvdARHRLSLVAALQMTLPGAPTIYYGDEVGLTGygfdvpRDDPYNRQPYPWTDQagynslpewrKADTNLLATYQRLGQLRRDYSYLRTGSFDVMTANDANKVLAYGRKDENGAAIVVFNRDSQAHSIELNLAGY-VPTGTVLTRTMpltQTGLLPAtDVTTYTfsvAPQ--SVGIWLT-
>UniRef100_A0A0R1N6M7 Aamy domain-containing protein n=2 Tax=Schleiferilactobacillus perolens TaxID=100468 RepID=A0A0R1N6M7_9LACO
----------IFYNSFNRDCRDRIGAiVVGSSETLRI-QIT-DVPVEAVAIEIFADGQdHKdAqRVRM-Q-A-AAD--N-WYEGKlTPPTTGLYfYRFVITTAQQSLYYAPksKtygGDGEVFre-ADtGYYQLTVLdheETLPEWYRHAIFYHIFVDRFNNGNA-DGQ-VN-HPKPN-SFIYGTHEDLPYyVkdANGQIVRWDFYGGNLAGIEQKLPYLQ-KLGITALFLSPIFAARSNHRYDTADYEKVDSMLGTLADFDHFLAAVHQ-----AGMhVILDGVFNHVGADSKYFDLYHTYEPrNGATDSPNSPYYDWFTFTQYPEKYNSWWGVGDLPTINKDSTS--FHHYIADPQTGIVSYWTK--RGVDGWRLDVAD-----------ELEDSFIGQIRTAADQYP-DRVLIGEVWEDASnkiaygnrhHYLE-GGMLQAVMNYP-LRNQLVDLVNGNL--------SVDDWVQAGLTLKEHYPQSVFQNNFNNVGTHDTERILTSLDNDTKKLALLINLFFAVPGVPCIYYGDEVGVTGGKDPDNRRFFPWGKE--NNEIQGIYADAIHRRQTDPALSNDANFIPFYG--YRWGGIWRRLtNAdgsiQDALVIFNPNEIPILADI-------------------------------------------
>UniRef100_A0A136Q264 Alpha amylase, catalytic domain protein n=1 Tax=Christensenella minuta TaxID=626937 RepID=A0A136Q264_9FIRM
----------LMHDSAKEEYRKPLGAvTAGTCVRLSLAVRD-LY-FKKIYLTLVADETEEn-IPMQ---QDENG--I-WWAEYeTPSVPCVLwYWFCIRMDEDTsIYYGAhsGgtsGIGEVYWNPpPPFQLTVYdeaFTTPGWAKGANLYQIFPDRFAPDDS-GTfgRGVEYHRSRGRNVlVHRDWNEKVLyEaaeGMEHYEPCDYYGGTLLGIVGSLDALR-DMGITALYLNPIVEAASNHRYNTGDYLRVDPILGTEEDFDLLAREARE-----RGIrIILDGVYSHTGDDSVYFNKYGRYDSLGAYQSPESPYYKWYQFTEYPDQYKSWWGFTTLPEVDETQPE--WAEFVIDGETSVLAAWLA--RGANGFRLDVAD-----------ELPDETIEKMRAKIKHASQDNFLLGEVWEDATtkqsygrhrTYAL-GRGLDSVMNYP-FAAAVTDFLHGKS--------NAAKFRRFLVGQSQNYPKDMYYCLMNLLSSHDIARIRTVLGTKidphsltReQqahfivsdeqdaygakLQRIAAGIQFTLPGMPCVYYGDETGMHGLLDPFNRGPYKARD----LDMREYYKKLALLRRDTDALKTGNCAFYEQG--DDVLGILRYciDgrDafgtlaQDGMyLTLVNRGKEPHhiAVDL-------------------------------------------
>UniRef100_A0A1C5U0V4 Alpha-amylase/pullulanase n=1 Tax=uncultured Clostridium sp. TaxID=59620 RepID=A0A1C5U0V4_9CLOT
----------ISYNSWDEGFKAPFGAlNTKNEAIINVITNKDID-VYNISLVILGEHEDLtNFVYDRielkeiQ-NIGNE-KT-FTCKIrPFEKAGIYfYYFEVegkIDGNNQKVFYGksKndgRACEYKYENiNKYQITVHedIKVPNWYKEGILYHIFVDRFNNGNR-NDK-PI-NPKKN-SFIYANWDDTPMyIkdKNGDIARWDFYGGNLKGIINKLGYLK-KLGVSILYLSPIFESSSNHKYDTGNYKKIDPMFGDEEVFAELIEKAKE-----KGMsIILDGVFNHTGADSKYFNQYGNYDSIGAYQSQDSEYSSWYRFEEFPNKYDCWWGIKSLPNINELSPS--YMNYIMYDEDSVIKKWTK--MGVKGWRLDVAD-----------ELPKTFLSELRKELKSVDKDAILTGEVWEDASnkisygkrmNYFS-GDKLDSVLGYP-FRKNILAFLKGEC--------TSLELRNNYMEIKENYPSELFKSNLNLLGTHDVKRIKTELNCDKDMVKLAVITQMTSEGIPYIYYGDEAGLEGNTDPDNRRTYPWKNE--DEEMIDFYKNAINTRKKYQTLTYGETSFIDtKN--DNVFGYLRVNDnlnNEDLLILINRDNTVQNVSL-------------------------------------------
>UniRef100_A0A1C5ZR17 Alpha-amylase/pullulanase n=1 Tax=uncultured Butyricicoccus sp. TaxID=1193532 RepID=A0A1C5ZR17_9CLOT
----------CMFHSRELACKKPYGAvKAGETVEFSVYPRR-ERGIQYVTLWVEEDGGQPeAFPMRWY-GLAGA-RDRYStSF-TPDHAGLYwYYFTVDGSDGPVYAMRGygGRCEILdtLGD-KYQLTVYdpaYRPPSWFGEGITYNIFPDRFCRDRMPvQPE--G-EGVAP-RVLHENWDDIPVyQpdGNGEILNNDFFGGTLRGVIEKLDYLE-SLHVRTIYFNPIFQAYSNHRYDTGDYKRVDPLLGSEEDFQTLCVEAAA-----RGMrVVLDGVFNHTGYDSRYFNGRGRYDSVGAHQSQESPYYRWFDFQQWPDQYGSWWGIYTLPQVREMDES--YLDYIIDNEDSVIRRWLR--LGASGWRLDVAD-----------ELPDAFIRRLNAAAKQEKPDALIIGEVWEDASnkiayserrRYFQ-GGELDSVMNYP-LRDAILAFLNGG---------TAEHFAETMECIRENYPRDVFYNLMNVIGTHDTARALTILgvSEEewhmdRDgrahyalppdrlesaqrRLRLAAVIQFTMPGSPTIYYGDEAGRQGFEDPFNRRTYPWGAE--DRALLGFYRKLCALRADSDTLARGGLRFLRCE--GALLQYERETEHSRLLILVNRGHHAVRTHA-------------------------------------------
>UniRef100_A0A1F8U3A5 Aamy domain-containing protein n=1 Tax=Clostridiales bacterium GWB2_37_7 TaxID=1797677 RepID=A0A1F8U3A5_9FIRM
----------MLYDPKQAQYKTPFGAvKAGELIKLRLLIKS-HLLAEGVDLVLRKDGSQGqTkYHFSRI-NIQED-YTEYELNFRVKEIGLYlYRFEIVKGDYLYFCGKNendDLALIADWLPEWQLTIYdndFATPDWFSYGVIYQIFVDRFYKEKS-PDiQ--G--INKD-YILREDWGGTPIyEcaPNGDIRNNDFFGGNLAGISSKLDYLA-DLGVTCIYLCPIFEAYSNHKYDTADYMKIDPMFGNTEGFRSLCSNALQ-----KGIrIILDGVFSHTGSDSIYFNRNGRYGKGGAFNSKESPYYNWYSFKVWPHEYQSWWGINTLPTVNKEDNS--YLDFITG-ENGVLCYWLK--NGASGWRLDVAD-----------ELPDIFLDKLRTAVKSEKSDGIIIGEVWEDASnkesygvrrKYLL-GSQLDSVMNYP-FKTAIIDFIKGG---------LAQNFEKQVMTILQNYPQPSINCLMNIIGTHDTIRSLTAFsSIDsnklsIKekagykmneldynharkQLMLASALQFTLPGVPCIYYGDEAGMQGYEDPLNRRCYPWGQE--DMEILNWYKKLGKIRKAYSNALSGDMKIISSL--GQVIVYSRG---ETLIIAANIGEMPIPVSL-------------------------------------------
>UniRef100_A0A1F8V3Q1 Aamy domain-containing protein n=1 Tax=Clostridiales bacterium GWF2_38_85 TaxID=1797683 RepID=A0A1F8V3Q1_9FIRM
----------MEFKNNKLILKNKKLAfSVTSDITLTFLLDR-DICPTSAKCVLKNDNTELlTIIAN-D-CyLDKE-FICYD-VSlQELSIGLYfFEFYVYTEVK-----------TFQCN--ELILIYnnl-NIVKAINNGIVYHIFIDRFSRGG----C-IS--KRTD-AVYFDDWyn-TEPEfGeyPGDYIPNNSFFGGTIYGIIEKLDYIK-SLGTSCIYLSPVFESYSNHKYDTGDYMKVDEGFGGDKALKKLIDKAKE-----KDIsIILDCAFNHTGDDSVYFNKYGKYSSLGAYQSQESPYYSWYNFREYPDVYDCWWGVKILPKTVR-TET--FKNFICN--N-VLPKYFD--MGITGIRLDVTD-----------ELEDELLGEINSTVKKY--NGVIIGEVWEDASnkiaygnrkKYFL-GNELDGVTNYP-LREGIINFILTK---------NNTQLIDTINTLELHYPDHCLYNSLNFLGSHDTNRIITILsGISgegikGsEltnlkltlnersqaknLLKFAFLLLLTMKGTPCIYYGDEIGMEGYRDPFNRRPYPWGKE--DNDILEWTKTLCKLRNTEKISGAISFI-------ETRLECIAYQINKNFICVVNLSENDEi-INL-------------------------------------------
>UniRef100_A0A1G3LA54 Aamy domain-containing protein n=1 Tax=Spirochaetes bacterium GWB1_48_6 TaxID=1802175 RepID=A0A1G3LA54_9SPIR
----------IYFNSRDLDSKSIFGAvVQGSSINYKLLARK-GD-LDSVTLMImQRIeeGNHDyldyLelgsVELTRS-PMGEA-QEAWTGEFTFETPGIYaYHFILKKGSEvlVYGSNQnrVsiahesavgtgGVGRItlDtdL--EPYRQTVYfpeTAQAKDKEwsNGIIYYIFPDRFRNGNKVNDpV-PGKtWNYGHTSAeFHTNWSDPrPWvPgknvdkHDGddGEYNNDFYGGDLEGITQKLDYLK-EMGVTMIYSTPINTSPSNHKYDSMNYMEIDPTFGGQKAFDTLIAEAKK-----RGIgFMMDASLNHASSASVYFDRYGIWPQvgAfeKEVITKESPYYDWFEFnlraKNPDQMYNFW-AVPTLANL-KETPS--YEAFAYGNPDSVTKHWIN--KGISGWRMDVAP-----------WVSHRFWKEWRKAVKSTNPDTLTVAEVWFDSSHFLY-GDEFDTTMNYI-FRAAALNLGKGG---------NTEETRQSFELIQENYPKPVFYRMMNLTSTHDVPRTLWELGYKNYgdknydqirpRFLQTVALQFTMPGMPTIYYGDEVGMTGGADPMNRGPLPWKDEGgdyGDFSLHEDYKRLSALRKTYGSILAEGELNFlVSG--GNLLAYERTSAEgKKIIVLFNNGDVSSPISH-------------------------------------------
>UniRef100_A0A1G3PI20 Aamy domain-containing protein n=1 Tax=Spirochaetes bacterium GWF1_51_8 TaxID=1802190 RepID=A0A1G3PI20_9SPIR
----------LFFNSRDPFFKTPFGAmEQGSTVSLKFLSKK-SD-VQKINVIIsTQQmiGNSAqekyRqvmtVPMQII-GTTNG-LDIWEASATLKDIAVYgYHFEIYKSESdkvCLGDNShkVdvpyvnikgtgGIGEIvpFskY--iMPYTLTVYtnnYGMPKWSENMIIYYIFPERFKNGNKNNDyT-IGKDKFYGKkDVeFHTNWNDPlPWrPgtDDGyklddNEYCNDFYGGDLDGVIQKLDYIK-SLGVNVIYLNPIFKAPSNHKYDTADYLQVDPHFGDLATFKKLVAEAKK-----RGIvIILDTSLNHCGSDSVYMDRYAKYPVfgAfeGEVIQTNSPYYDWFEFvpkaSTADQKYQQWANPTLANL--KESDS--YKKFAFIDKDSVTKYWMA--QGAAGWRMDVTP-----------WVTDQFWREWRKELKKSYPDSITFSEVWFDASKYLI-GDMFDSSMNYI-FRSSVINFTKGG---------NALKTVEALEMVRENYPAPVFYKLMNLVSGHDLPRVFYEIGYTKYdkknyekmkaRLELVFVFQFTYPGAPAVYYGDEIGMTGGPDPFNRGPYPWQEDGgtyGNYDFLDFARKIAKIRIDNPVFSAGQFDILfCD---EITISYKRWDDKNHAIVVMNNSKNKPSAFD-------------------------------------------
>UniRef100_A0A1G8NF27 Glycosidase n=1 Tax=Proteiniclasticum ruminis TaxID=398199 RepID=A0A1G8NF27_9CLOT
----------IHYNSFQIQHKKPFGAvLKDQEIHFSLTVEY-AM-NPEVTFVVSKEGQGEqYIKMS-S-L-QES----SFTTSySSSEYGLCfYFFMLNYdDHgmRRtVYLGApsQgigGEIVARdnRWElTPYQITVHnyqESTPAWYKNAVFYQIFVDRFFNGEE-HGK-VL-SPKKN-SFLYATWDDSPMyIkdHQGNILRWDFFGGNLKGVLQKLDYLE-SLGIGGIYLNPIFKARSNHKYDTGDYMEIDEMFGDEESFKTLLQEAKK-----RGIrIVLDGVFNHVGADSKYFNAFGTYDSVGAAQSTESPYYSWFNFFQYPHDYESWWGVKDLPNVNENEDS--YKNFIVGK-DGVIEKWSR--MGIGGWRLDVAD-----------EMPDEFIEEIRKTMDTvSE-DQVLLGEVWEDASnkiaygkrrRYLL-GKELHGTMNYP-FKDGVIAYLKGHM--------RAKDLYMRFMSLKENYPPEALYSALNNLGTHDTRRILTELKDVR-KLQVAVGMLLTFPGVPCIYYGDEAGMEGESDPFNRGPYPWGKE--SPDTFAIYQSMIQLRKKHETLTSGEFIPFYQ---EEMFGYLRKTEDECHLILVNSKPEKIRTVL-------------------------------------------
>UniRef100_A0A1Q6K6I8 Aamy domain-containing protein n=1 Tax=Clostridium sp. CAG:354_28_25 TaxID=1896989 RepID=A0A1Q6K6I8_9CLOT
-------------MEGFYHSVQQRERkKEGVKVKFNVRISmRIYGWLDEVKVLI--IGNTAqEVHLEYM-KQDDE-FAYFEKEIfLKIR-AIYrYKFSFMSEWTKWYETEFsk-------------LSVNfy--VPDWAKGATMYHIMPDRFCRDY--SLP-IE--EFGK-RKIHKVWNEAPLvGpdENG-EWARDSYGGNFRGIKSKLDYLK-KLKIDIVYFSPIFTASSNHKYDADDYEMLDPYFGDEADFKSLFEAIHR-----RHMkGIVDVAFNHAGKDSKYYNKSGMYEELGAYQGSNSRYFPFFKTrIEnGKIIFDYWWNIPDEVVFDKDSKE--FQEYICG-VGGIIDWLFS--LGIDGIRIDVAD-----------DLTDYFINLMADACRRNKPDFLMIIEVWKNPFrmnrsYISD-GKSAHSTMNYY-LMAPVMDYLNLQ---------DEVYLQEKINEEFEEYPNDTIFTEMNFTSTHDMSRQVNLFanegyfreqgDEQrewpwnlkdeygRQwqstyilpkdvykkakeMLKLHDFILTFWPGIFSIFYGDEVGVQGYGNLANRKSFPWKRI--DKDILSHKRKMLKIRREYKFLRTAATNVLELT--KDKFVFERINaNeKddqvdyKKIIVVVNNGYTELPLEY-------------------------------------------
>UniRef100_A0A1Q6KEI4 Aamy domain-containing protein n=1 Tax=Clostridium sp. 28_12 TaxID=1896980 RepID=A0A1Q6KEI4_9CLOT
----------------MGHQITQIARtENGGKYKVSISIPfE-LGWIERVKLNI-TTRTQKnVYPMQHI-KNEGD-MAYFETTIeLPRY-AVYhYYFSFEANSRFQYYKKEntsGDNSVTNEE-CWKLSVNfd--VPEWAKGAIMYQIFVDRYKRTR--GLE-KK--PMKG-RDIHENWNEPPVvGpnEKG-QWCVDFYCGDVKGITDTMKYIK-KLGVDIIYLCPISESQSNHRYDTSDYRSIDPYAGTSELVKEMCEKAHK-----YGMqVILDVVFDHTGNDSVYYNEYGNYDSIGAYQVVKipeykgkvSPYSDFYDTdCHfGKHEFKFWWNFHNMPKCDCNSKH--WREFICG-VGGVIDFYFS--LGVDGLRLDVAD-----------DLNDEFVEYIHTAAIRNKPDAFIIAEMWEKD-pmdrrYLKN-AKGIHSLMNYR-LTDAVMRYYKYC---------DVNKLSGTLKFISTEYPTGTILTLMNFTSTHDISRAIEIFgcnifNEYadwawdlirgngdCEwikqhqmtsyeyhcgkmVLKSYCFALTFLQGIFSIFYGDEVGVRGVGNLANRAPYPWGHR--DKDLLKYFRGLGKIRKENQFLRTAEQKIVKID--HEHFVFERYNeNeS--IMVIVSRTHHITKVDL-------------------------------------------
>UniRef100_A0A1V5PF66 Amylopullulanase n=1 Tax=Firmicutes bacterium ADurb.Bin356 TaxID=1852890 RepID=A0A1V5PF66_9FIRM
----------FLHHSRLEVYRAPQGAlTVLSRVRLRLRAEGDIKIS-AAVLRLWIDGSEAa-IPMQ----AIQ---LDACVYFeayaqMPETPGLVwYYFILELQDgRVLNYGGKsGWGGLYVHEpPGYQITVYskdFETPRWFREGIIYQIFPDRFKKSGtsN-YGiE--YHQSLGR-RVrVHEDWTELPEyMpvqGETDYKPDDFFCGNLQGILESLAYFK-RFGVTCLYLNPVFESASNHRYDTADYLKVDPILGSNASLKALCTKAKE-----FGIrVILDGVFSHTGADSRYFNKYSRYKEQGAFESPSSPYRSWFYFgENFEHGYRSWWGFPELPEVDEHAQS--YIEFVME-gENSLINFWAE--HGIAGWRLDVAD-----------ELPDAFICGLRTHLKALNRDNVLLGEVWEDATtkvaygklrEYAL-GNALDCVMNYP-LRTAIADFLLMKS--------DAAELNESLQKQRERYPKPFYYAAMNMLSTHDTVRMLSVLsgAPDrdaltRIeqadvilssealergkqLFVLAAALQMALPGVPSIYYGDEAGLTGMADPFNRRTYPWGRE--DTSLQNIYSRLAGARNISAALSRGFCRMGALS--EDVFAVLRYtSGCldafgceakeERALLLINRSSKHQALCF-------------------------------------------
>UniRef100_A0A1V5S7F1 Amylopullulanase n=1 Tax=Firmicutes bacterium ADurb.Bin300 TaxID=1852888 RepID=A0A1V5S7F1_9FIRM
----------NSYNSRDLRHKSVFGAlSEGENVTFSILLPR-SFSCSGASFVVRKD-FGNaQrIDLFWN-GITQsgN-EEWWTTDYSFPSPGLYfYHFEYQIPFGTGKIYMKnsGLGEYSpSGT-EWQQTVYnsdLKTPDWIKNAIMYQIFPDRFFNSGK-KKE--N--VPED-RIIHESPDEPIIwNfeE-RKIQNNDYFGGDLDGIIEKLPYLS-SLSVTAIYLNPIFEAHSNHRYNTADFMKIDPLLGNEKTLRRLCKKASE-----YGIrIILDGVFSHIGSDSVYFNKEKRYGEGGAYNDLNSPYRPWFTFTR-DGKYNCWWNIKTLPEANETDPS--YLEFILG-ENGVVQKWLD--CGISGWRLDVAD-----------ELPDLFLDNLYSSVKRKAPDCIIIGEVWEDASnkisygarrHYLL-GNQLDSVMNYP-LAEAMLRFMRDG---------IAEELMESIVSICENYPRQILNSLMNHIGTHDTARIITRLtNSEiekkpRSlqakykispeeyeagkaYLKVITVLQYMLPGFPCIYYGDEAGLSGGSDPFNRACFPWGRE--DSELTEHYRLLGRLRSSLPCLKDGAFVPISAM--LGCIAFVRESKEANCsiIVIINRNSHQIDYYL-------------------------------------------
>UniRef100_A0A1V5U2J4 Amylopullulanase n=1 Tax=Firmicutes bacterium ADurb.Bin248 TaxID=1852886 RepID=A0A1V5U2J4_9FIRM
----------ILHDSHRGAHRSPLGAsAAGGEVTLFLRFDEY-LNV-NARLRLWIDGAERf-VEGR----RAD---GGLAFSFAPANTGLVwYCFIIDAPGGAKWYGARtPGLggagALYDYPpPSWQITVYdaaFETPRRFRGGLAYQIFPDRFARSGrddV-SRyG--YHLSRGR-PLlAHKSWDEPVLhEplpGNQDYDPCDFYGGDLAGIEGKLPYLK-GLGVTCIYLNPVFEAASNHRYNTADYMRVDPMLGGDEALASLAKAAKA-----QGIeLMLDGVFSHTGDDSVYFDRRGVYAGDGAYRSKDSPYAGWYEFYSWPESYRCWWGFKSLPEVNEDEPG--YRDFVGR----VLARYAA--MGIGSWRLDVAD-----------ELPDGFIEFLRDCVKRNDPEGTLIGEVWEDAStkedygarrAFVD-GRELDGVMNYP-FRAALIDFLLYRM--------DARGLCLRLETLRENYPKPFYEACLNVLGTHDTPRLFTVLsgAPGrdaltRReqaryqippdaaargraRLCLAVMVQLAHPGVPCVYYGDEAGLCGMADPFNRATYPWGRE--DGHILSRYRLLLEARAECAAMREGLCGFAAPD--GDVFALLRSdGDSc--AMALVNRSESARQVSI-------------------------------------------
>UniRef100_A0A1V6FT77 Amylopullulanase n=1 Tax=Firmicutes bacterium ADurb.Bin080 TaxID=1852880 RepID=A0A1V6FT77_9FIRM
----------LSFDSRKTEYKKPFGAvSERELISIKFPINK-SISIIGASLVLRKE-SIVrTIPLKFL-GEDKE-DNIFVCAFSADNPGIYyYRFEI-YTYeGTIFVGRGrdGKA-LIGDWlPEWQLTVFkcdFKTPEWIKGGIIYHIFPDRFCR--K-EDD--K--RPIR--GVFKSWYQNLSiGdqS-G-YRADDFYGGNIKGIISKLAYLK-SLGITSIYLSPIFESSSNHRYDTGDYFKIDPLFGDEDEFKELIEQCKR-----NDIgIILDGVFNHTGSDSIYFNKLNHYTSIGAYQSKQSPYYDWYTFYEWPDLYECWWGVTVVPTIKRNSNQ--FQDMIAG-KGGVIEKWTK--TGIKGWRLDVVD-----------ELSSAFVEKIRKSCKDNGDEVSVIGEVWEDAStkesygekrKYLL-GNQLDGVMNYP-FRNSIIELLkEKH----------IESFINSVYDICENYPKCVLNSCMTLLGSHDTIRILTELgINNppktKfSrsiyrlnpeeykrgkdLLKIASILQYVLPGVPSVYYGDETGMQGFEDPMNRGTFPTTGG--DIDIVSHYRNLGDLRKRYKGCFIdSDISMR-SE--GKILYIDRGNLKTIVNLSESSLFLPKylKNEI-------------------------------------------
>UniRef100_A0A1X6WNL3 Neopullulanase n=1 Tax=Vagococcus fluvialis bH819 TaxID=1255619 RepID=A0A1X6WNL3_9ENTE
----------IQYNSWLTKFKQPFGAiKSNDKVEFNIFVDS-KEIIHSVSLVIKKQQEtiEIeELPMT-L-F-EEN--K-YKCHYqVKKGSGLYlYCFKIHAiNKeghHFhLYYGKNktgGQGHQYtsEAEiSWYQLTSYsqiDEAPSWYRNACFYQIFPDRFFNGNP-EKQ-VN-SPKKN-TMIYGSEEDLPFyIkdETGDIKRWDFYGGNLKGIKEKIPYLK-ELGITALYLNPIFEANSNHRYDTNDYFNIDPVLGTNEEFRDLVNTLHE-----NNMnIILDGVFSHVGRNSRYFNYSGEYGKyIGAYQNPESKYFSWFNFFNFPDEYKSWWGIADLPEVNKHIPS--FQQFIYGDQESVLAKWED--YNIDGWRLDVAD-----------ELPNFFLKGIREKLNQKE-NQVLIGEVWEDASnkiaygeskEYAS-YPVLHGVMNYP-LREQILDLINEQK--------PVCDVISEMVTLKENYPKYFYYNALNNIGTHDTDRIYTECGGSYQKVALAFALLFMVPGVPCIYYGDEVGLEGEKDPDNRRFYPWNSQ--NITLKKVVQNWTKLRESHLSLSEGNIYYLYnTK--NNLMAIHRYVDSEESLCLFNFSDYEKDYYE-------------------------------------------
>UniRef100_A0A257CDP8 Aamy domain-containing protein n=1 Tax=Burkholderiales bacterium PBB6 TaxID=2015568 RepID=A0A257CDP8_9BURK
----------LRFDSRHAAYKKPFGAaPKGSQIDFSV-TAL-PG-VSKVTLVIeRRRleGNQEvleyTeaqrVPLKRG-ASTKAGEERFTASHRFDEIGVWgYWFDVEIDGRHYALQNnrDtihwtrergsmGAATVerQpeAlRRvRRFRQTIHaadFKVPEWAADVVWYYIFPERFRNGDKRNDpQ-PDVARYQNKAVeKHPSWIGKPYvPgsGDGsdDTYNNDFFGGDLEGIIQKLDYIR-ELGANTIYMTPVFRAASNHKYDTADYHQIDPAFGSNADFERLCAEAAK-----RGIrVVPDTSLNHVGSDSVYFNRFGNFPAggAfdGARANTASRWADWFSLdpsqTNPDLQYKGWVGVKDLPEINKQSPD--FRKFAYGAKTGLMQTWLD--RGASGWRMDVAP-----------WVPDDFWREWRAAIKAHKPDALTVAETWFDSSKYFL-GDSFDSTMNYI-FRNALLEWANGG---------ESRALVANLELMREAYPPQAFHALMNLLSSHDQARSVHHFGWHKDsddaavvrtakqKQSLAWLFQMSYPGAPTIYYGDEVGLAGGDDPDNRRPYPWADEGgqPDVALLAQMKQLTAMRHAHPVLRRGTLLAPlQVG--THTLVLGRQLGKDWAITAFNNADHAIDVQV-------------------------------------------
>UniRef100_A0A2I0N2J8 Neopullulanase n=1 Tax=Clostridiaceae bacterium JG1575 TaxID=1658742 RepID=A0A2I0N2J8_9CLOT
----------AAFHSQHLFFKTPFGAvAKDEPVRLRLAAPK-KQGL-SCYLNYYREsPEGKciQsLLMT-P-M-DEG----FEASFIPRQTGLYfYWFSL-DEEGRvTYLGApaDglsGQGVLYefEAGlTPYQITVHeylTPAPAWYREAIFYQIFPDRFCNGDP-QGR-VL-NPKPE-SFLYATWADAPYyIrnETGAIERWDFAGGNLLGIEKKLPYLK-SLGITGLYLNPIFEARSNHRYDTADYHRIDPVLGGDGAFDRLMEATQE-----AGIgLILDGVFNHTGADSRYFNARGTYGPK-RAKDPDSCCHDWFTFRE-DGSYDCWWGVTDLPTVNKQSAS--YQEFLFNAEDGVVGYWLN--KGAMGWRLDVAD-----------ELPDAMIERIRGVMDQegAPKDRVLIGEVWEDASnkisygqrrAYLL-GKELHGVMNYP-LKKALLGYLKGET--------SAQQTERIFWSLKENYPPNALYAALNFLGTHDTPRIREELKND-DLLGMAVKLLFTLPGVPCIYYGDEAGLYGAKDPYNRATFPWGRE--DLTVFQHYEEAIALRRSSKAFIHGSFLPF-SK--GKCFGFWRSLGEELWLVAANREQTSESLHI-------------------------------------------
>UniRef100_A0A2K9P1Y0 Alpha-amylase family 13 n=1 Tax=Monoglobus pectinilyticus TaxID=1981510 RepID=A0A2K9P1Y0_9FIRM
----------LFHNSHDTAYRMPFGAaATGSKVKLALKIISDTQ-PDAVKIRLWEN-EEEiFYDMApknsrenqeqslsssgSE-NTAEN-EFYYTATVpMPEKEGLVwYYFIVETGGKAVYYINnnDslgGVGQTQtEPAnNSFQITVYdkdYKTPDWFKGQIMYQIFTDRFFGDHsdT-NGV-IP-KKRNE-YIIHSDW-YEPIsFnahpFEMGPACNDFYGGNLNGIIDKLKYLK-SLGVGVIYLNPIFDAYSNHKYDTADYMNIDPMFGTNEKFTALCDEAEK-----LGIrVILDGVFSHTGADSIYFNKYGNYGNNtGAYKNPQSQYKEWYQFTNYP-NYESWWGCSNLPNVNEMTPS--YLDYILRDEDSVIKTWLK--RGASGWRLDVAD-----------ELPDEFIKILRREVKKQDPDAVIIGEVWEDASnkvsysirrEYLL-GKELDSVMNYP-FKDNMIAFLLGNI--------DAECLNAHFMSIFENYPKETLYSLMNIIGTHDTMRIKTLLGGLsQDcgtqklssgneelatyRLKMLSFVQMTFVGVPCIYYGDEVGMQGGSDPFNRGTYPWRAI--DPDLRQWYTDLGALRNNSDCLTLGYYKTVYAS--GDLYIYARFTkNgknafgnccKNSLaICAVNRSFESKHIDI-------------------------------------------
>UniRef100_A0A2N2BVD6 Alpha-glycosidase n=1 Tax=Firmicutes bacterium HGW-Firmicutes-21 TaxID=2013783 RepID=A0A2N2BVD6_9FIRM
----------AFIKRYCDGSLTDKAAfACGSIITIEFFIKQ-AYNPSSAFFYLGNDREVIiSLTLS-P-PrSEGG-YEVFS-VTidskeitGGANRGLFfYHFEAETANGRLYTQTDgvncTLAGSFRNE--WQMSVYteeYKTPEWLDGGVIYQIFIDRFAKGG----V-DY--RRAD-AVYNYDWds-GIPEfPekRGDDFPNNSFFGGTLYGAAEKIDYLY-ELGVTCVYLNPVFEAFSNHKYDVGDYMKVDDMFGGDKALEYFVKKASE-----RGIaVVLDGVFNHVGADSVYFNRYGRYSSLGAFQSTESPYYDWFSFTDFPEKYDSWWGLKNLPKIKR-NES--YDSFICN--T-VIPKYMA--MGIAGWRLDVVD-----------ELSSGFTERITEAIKEKKDNAVVIGEVWEDATnkiayderkEYFL-GKQLDSVTNYP-IRDAIIEYVLHG---------SSALLKFTMQILYEHYPAHKLSHIMNIVGTHDTERIFSVLgGEGingrsNaElatdrlseqnrrkavkRLKNAYLLLAFMPGVPCIYYGDEAGVEGWHDPFNRRPFPWNSV--DSELYEWFIRVNKLRAEEPLFKSKQLRIYDTD--NNTFTAERFDNKDCIVICANMSENTVk-FGK-------------------------------------------
>UniRef100_A0A2N2CU75 Alpha-glycosidase n=1 Tax=Firmicutes bacterium HGW-Firmicutes-16 TaxID=2013777 RepID=A0A2N2CU75_9FIRM
----------ILFDSRSELDKFPFGAvTEGTTVRFGLRTSQ-ALNITAMKLVVIND-TEGkVstFELTpvW---TERS-YSRFEGSFTFENKGLFwYHFIAIIDGAERVIEKKinGAS-IASGEpSSWQQTVYlpdYTTPEWIMGGAFYHIFVDRFKKTVD-REP--K----NG-IILRNDWGGVPYyKpdENGEIRNNDFFGGNLDGVREKLAYLH-ELGITCIYLSPIFEAASNHKYDTADYLKIDPAFGGEETFRSLCYEAGE-----LGIrVICDGVFNHTGSDSVYFNRNGTFGESGAYRDKASQYFEWYNFIEWPDKYDAWWGIKTLPQINKECLS--FRSFIAG-ENGVLRKWMS--LGASGWRLDVAD-----------ELSEGFLCELRKTVKASNPDALIIGEVWEDASnkvaygyrrHYFE-GNELDSVMDYP-FKDAIIAFVRTG---------KSEILRETVESICENYPKPALDCMMNILGTHDTERILTVLsGKPfstrdERaaavlsegerthaksLLRLASILQFTLPGVPCIYYGDEAGLEGYEDPFNRGCYPWGGE--DTELIDWYRNLLSARKVCPAFAGGDFRTLRAE--DGVFIFTRYKSAIKAVVAVNMGQGDVSFEL-------------------------------------------
>UniRef100_A0A2V2D4H1 Alpha-glycosidase n=1 Tax=Clostridiales bacterium TaxID=1898207 RepID=A0A2V2D4H1_9FIRM
----------ILHCSKELFYRDPFGAvPCGTSVTLRCVFAE-AS--AAPVLSVrYEAGTEReHFSLEPA-SvtRtEDGMLAEYHLEGmRLQRYGVYfYSFSL--------CGE-eaG------EE--HQITVYekdLSVPEWFLDTVIYQIFPDRYYKAE--DPN-VQ--NKKN-SFLYGCWDDLPIyLrkDDGTIERWEFYGGNLKGIAEKIPYVE-ALGCTAIYLNPIFEAESNHRYDTADYKKVDGLLGGEEAFDLLLREAKS-----RGIrIVLDGVFNHTGKNSKYFKA------------RESEYKDWYTFRD-DGTYDCWWGVGDLPAVNKSSKS--YLDFIADGPDSVVRCWSR--KGISGWRLDVAD-----------ELPDSMIRKIRAAAEAERPDSVLIGEVWEDASnkisygerkTYFS-AKELHTHTNYV-FRSTLLSFLEGSL--------SAKDAASVFETIRENYPVHNYYAQINMTGSHDVERLMTVMlriTKDdRRlardLVKAFSLIQFTIPGVPLIYYGDETCLEGGRDPDNRRTYPWNAQ--DREMIEWFAGLSRLRKDSGTLVKGDAAFFSeED--GNVFALLRCpCEpgGKYYLTVCDRFGRGTdFLQK-------------------------------------------
>UniRef100_A0A2V2DZ61 Alpha-glycosidase n=1 Tax=Clostridiales bacterium TaxID=1898207 RepID=A0A2V2DZ61_9FIRM
----------VYFNSRKTEYKRPFGAlRAEEPLFLRMRLEG-EPPCRRIRAVFRYEtGSQEaRyLEK----ESSG---EIFSGSFVLTEPGLCfFRFEAELENGNLlFIGTPdgARATIGDWLPEWRLTVYerdFETPESLAGGVWYQIFPDRFCRGKMGPSR--P--VRGP-RIVHEQWEERPLfTqdR-PDFAGNDFFGGNFAGIREKLPYLR-ELGVDLLYLNPIFESAENHRYSTADYEQVDPYLGENADFEALCQEAQA-----LGIrIVLDGVFSHTGANSRYFNKEGLYPGPGAYESPESPYYHWYHFTDYPEKYDCWWGFPSLPCVDETAPD--FLRYITG-ERGIAALWME--RGAFGWRLDVAD-----------ELPDAFLEAFRRRVKETKRESLIIGEVWENAVekvsygarrRFLI-GRQCDTVMNYP-WLEAIVALLQSG---------DTAAFYQAVIELLEEYPQPALACLMNILSTHDTPRILNRLg--AdfippRAyqadnylsdaqrekglrLLKKAALLQFSLPGIPCIFYGDEAGMEGYGDPYCRGTFPWGRE--DQTLLHYYRRLGALRGQYrPD-FAGSCVFLDYE--GGRLIFDRG---ERIRLAMNFSPAAF--EV-------------------------------------------
>UniRef100_A0A2V2E849 Glycoside hydrolase family 13 protein n=1 Tax=Clostridia bacterium TaxID=2044939 RepID=A0A2V2E849_9FIRM
----------AAHDSRQMRYRFPFGAvTEGERITLNIDCGA--DVR-NAKLRIWTEGRERi-EHGV----RTD---AGFGFTFYAGTSGLEwYYFLLDTDEGGYILGSDsPLGcggsRIFTHDpNSWQITVYereFETPKAAEGATAYQIFPDRFNRIGrggL-ARtG--RREELGW-TTvKHEDWNEEVLwTplpGQKDYDPCDFYGGDFEGIEAKLDYLQ-SIGVTLIYMNPVFEAQSNHRYNTGDYHRTDDMLGGEEGLKKLIRAARA-----RGIsIMLDGVFSHTGDESVYFNRKGNYPGLGAYQGEGSAYYDWYEFSRFPDKYGCWWGFKSLPEVNENNRG--YMAFVAG----VIDHYAK--LGIESWRLDVAD-----------ELPDEFIAFLRRELKARAKDGILIGEVWEDAStkqggcgrrRYTD-GRELDGVMNYV-FADAVISFLTGKQ--------DAEALCLALTALRQNYPKPFYDSCLTMLSSHDTVRLLTVLagAPDrrsvsREvqahfvpeesrlntakkLMTLAQLIQLTHPGIPCIYYGDEAGMQGMADPFSRRTYPWGKE--DAEIKGRFTAIASARKDSRAIRYGKCAFAAKD--KDVFMIARYdGNEt--ALSIVNRSGEAKRVAV-------------------------------------------
>UniRef100_A0A2V2G500 Alpha-glycosidase n=1 Tax=Clostridiales bacterium TaxID=1898207 RepID=A0A2V2G500_9FIRM
----------CLSRFVNGAECSRTSAfSLLQRPVFRLSVSR-KYGVCSCFLTMLDDsTGKEtGIPFVYE-DTELG-ADIYYCLVDFEKlcaqrkNGLFyFTVKLDCGTgKS-FYLSSlnNiDFHVTDNLsevQRFRLLVYsedFYTPEWAKEAVMYHIFVDRFCK-TP--E--VV-PTRTD-CKINSNWdTGIPEyAeyPGAKLANNEFFGGNLYGVSAKLDYLK-ELGVNCIYLSPIFKAYSNHKYDTGDYMQIDEMFGGESAFDELLHHANE-----LGIhVILDGVFNHTGDDSRYFNRCGKYDSIGAYQSKNSPYYDWYTFKNYPEEYECWWGIRILPKLNNTSLS--LREFFL-GENGVVDHYIK--KGISGWRLDVAD-----------ELPKDFLEQLRRVVKKQSAEALIIGEVWENAAdkvaygsrrFYLN-GHQLDSVMNYP-IKNAIIDFVKNA---------DCTFFYNTVTEIYSSYPAQVSSVLMNILSTHDTARILTELGRNdademltnREkstyklsreqrekavsLLKIASVLQFTLPGMPSVFYGDEAGVEGFGDPFCRKPYPWGKE--DTELVEHYKKLCHLKRSCKAFEGAHIEFLKHE--GGLCAYERRFDEYVAVVMVNLTAQDHVFEL-------------------------------------------
>UniRef100_A0A2V2GEY2 Alpha-glycosidase n=1 Tax=Firmicutes bacterium TaxID=1879010 RepID=A0A2V2GEY2_9FIRM
----------YYFNPLETRCKSVTGGvERKTPVTFRVFAD--AF-F--CELVIRKDGVNDsCyCEMA---A-ENG--SFFY-ELTLNDAGLYwYYFRL---DKKYYIGAgEalnAVASV---NpRAYQLTVYapFATPDWIKGGAVYQIFPDRFFKSG--EAK-----KKQG-RVFHENWNELPVyLpdGDGKVKNNDFFGGNFAGMAEKLDYIA-SLGITAVYLNPVFEAYSNHRYDTGDYKKFDETLGTEEDFKAFLQKAQS-----LGIrVVLDGVFNHTGADSRYFNKFGNYDSVGAYQSKDSPYYGWYQFIEYPDKYAAWWGFDTLPGVNESNAG--FEKFIAG-KDGVIEHYIR--MGVSGWRLDVAD-----------ELPDEFLQKVRSAAKTENPEALLVGEVWEDASnkvsynvrrKYLQ-GAELDGAINYP-FLRAALKFVKEG---------DARAFAHHVRTQIDHYPKQSLDVCFNVLGTHDTPRALTAFaeGTPktedkREwanfrlseeqyktakkRLKTASLLQYTVPGVPCLYYGDEAGVQGYKDPLNRTAYPWGGE--DKELVEWYAFLGRLRSL-APFAGGTYKELYAD--RRALVFERRVGEDSVVVAVNMGNNEYALHF-------------------------------------------
>UniRef100_A0A2V2GJE2 Alpha-glycosidase n=1 Tax=Oscillospiraceae bacterium TaxID=2485925 RepID=A0A2V2GJE2_9FIRM
----------FGHTYECSNKVSPAGAfPYDAALTFSLGCS---D-IpERASLYIHADglssGKGEqgMrLAME-R-SMcDGG-CLFFVrierGVLaRLSEGGLFyYRYELdfrTDtDsDydeGaagRvHFCGGsdGssdflwlgGEAEQpQpmSDGiGERQLLLYrpER-ESLLPGGFIYHIFVDRFASsGKH-NVR-AG-GIAAH-DWYCGDI--QHAsVrg--GELKNDQFFGGDLDGITDKLDYLA-SLGVTVIYLSPIFDSPSNHKYDTADYMRIDPAFGDDESFSRLCREAEA-----RGVsILLDGVFNHTGADSRYFDIYSRYGG-GAYKNPDSPYRSWYNFgAT-DDEYECWWGIKILPRVNGEDPG--YRRFIVG-EDGVIRRYMR--LGAAGFRLDVAD-----------ELSDGFIADIHSAVREEREDGAIIGEVWEDASnkiaygarrSYLL-GGELDSVMNYP-MREAIIGYVmRG----------DAELFRSTAVGIYRRYPRVVSDSLMNLLGTHDTERILTVLggiSGDgkdEDelckmrmtteqrkkalsRLRCAFAILFTVYGVPSVFYGDEAGIEGYHDPFCRRPYPWGRE--DVGLRDYVTRLGGLRRRYRVYAHGLFRICFAS--PELLVFSRGEGSDMLYTAVSRTDIRYTFTR-------------------------------------------
>UniRef100_A0A316LJQ2 Aamy domain-containing protein n=1 Tax=Clostridiales bacterium TaxID=1898207 RepID=A0A316LJQ2_9FIRM
----------IYYDSWNPYCKAPFGAvREHEEITLRLTVDT-SLRPKGVALILRKDGEDVgS-RLLFvQ-NVAGnH-SITYRITFSVEDAGLYfYRFEIETGNGVLFVGRGekACATVGDFLPEWQLTVYqrdFYTPFWPENGVMYQIFPDRFRKSGN-DPlP--Q--AKNK-RIIHEDWYERPLfTqdD-PKYEATDFYGGNLSGIVEKLPYIR-SLGTTVLYLNPIFEAAANHRYNTGDYLQIDPYLGTEEDFKLLCQEAEK-----LGIsIILDGVFSHTGSDSIYFNKEGHYDSEGAFGSPESPYYSWYQFSEDRTRYESWWGFPTLPNVDETDPN--YLEFICG-KDGVLAHWME--AGVRGWRLDVAD-----------ELPDTFLETLRRRVKAENRDAYIVGEVWEDASnkssyghrrPYLM-GGQLDSVMNYP-WRSAVLNFMRDG---------NADVFYEAVMGILDHYPQPAVCTLMNSLSTHDTVRAITCLg--VehpvpSDqqgtyqlssqeyqrgkkLFQTAALLQYTLPGFPCLYYGDEAGLSGFADPWNRRCYPWERE--DTELIDYFRRLGAVREEFAVAFQGEFRFVAAM--DGLVAFVRE-GK--VLTAVNRGTQDGFVAL-------------------------------------------
>UniRef100_A0A316LKG6 Alpha-glycosidase n=1 Tax=Clostridiales bacterium TaxID=1898207 RepID=A0A316LKG6_9FIRM
-----------MFYSRQMAYRSPVGAvAQGQSVTLHLQLAR-RLGILQASIVVLDDAQGSrMeYPLEWE-GLEGA-YDCYKGEIPALPVGLYwYFFQLDGVDGRCYGGRQgREAILTDKPAAWQLSIYqktYQTPDWIKGGLYYHIFVDRFCKEGD-MP------VRED-ACMHEDWYEQPEyLpdAEGVIRNRDFFGGTLRGITSKLRYLN-SLGVTCLYLSPIFEAYSNHKYDTGNYMRIDPMFGTEQDFQILCQKAKT-----YGIrVVLDGVFNHTGSDSIYFNREGRYPHLGAYQSTESPYYKWYRFSEYPDRYESWWGIDTMPQVEENNPE--YQEFICG-RQGVVRKWLR--AGASGWRLDVAD-----------ELPDSFIEKVRIAAQAEKKDCLLIGEVWEDASnkvaygkrrHYFE-GKQLDSVMNYP-LRSAILDFLLHK---------NAEGLAETMETICENYPPQVVHCLMNGLGTHDTPRLLTVLsGRElpktrQQqaefaldeqtramaeaRVRQAIVLQMFLPGVPCVYYGDEAGLQGCGDPFNRGCYPWKQE--NRRLLAWYRKLGKLRKTLPVLKQGEYCTVLAE--NGCYIFKRSDQNGTLLVGVNLSENEISMPL-------------------------------------------
>UniRef100_A0A316QAR6 Alpha-glycosidase n=1 Tax=Clostridiales bacterium TaxID=1898207 RepID=A0A316QAR6_9FIRM
----------LEFKYANGRFAGIRSAfEVTDTVEFRILVPD-ST-V-GAEMILISDDTGErFrFSLT-E-QARGyS-VS-IPMARlLAGAkSGLFfYKYRVYTAFGTFdMMRRaHdfsEcYVGADtkAGDf---QLLVYekrACPPEWLYGGVIYQIFPDRFFSAG---N---H-PSKEG-TVLCRDRet--FPShFknQAENEKNNVFFGGDLEGIVQKLDYLA-SLGVTCLYLNPIFEAASNHRYDTADYLRVDSMLGGDTALRSLIREAKK-----RGIaVLLDGVFNHTGSDSIYFNAKGTYDSVGAAQSKDSPYYPWYTFSQYPDRYDCWWGVPTLPRVNSDISS--YRAFLFG-ENGVIRRYMR--EGIAGFRIDVAD-----------ELSDDFLTELARTAAEEKVDAVLIGEVWEDATdkiaygvrkKYLR-GGELDSVMNYP-VRRAILEYLTGG---------AYMLLRSTLLTIYGHYPPEAANALMNILGTHDTERILTALgDERieacsYSelaehrmtpaerdrakaRLRLAVCIQMTLPGVPCIYYGDEAGMEGYVDPFCRGPFPWGEE--DKEITALYRNFGKLRRREKIFRCGDFALIYVD--AEILCYERDWEKEKLSIVVNRSDELYEFRC-------------------------------------------
>UniRef100_A0A316QBS2 Alpha-glycosidase n=1 Tax=Clostridiales bacterium TaxID=1898207 RepID=A0A316QBS2_9FIRM
----------VYFNPLDKACKSITGGvRQGDKLQFNIFylkenftrgeffslrtplwgecETP-ASEA---TLSLGKDGEERs--LY----PLRKT-SYGWTISLKINEIGLYyYNFVIDDFyLT---MGKGrfGQLSGEKKP-EFQLLVFaedYTTPDWFKGGILYQIFPDRFCKVGN-MP------DIAG-RIPRFDWGGTPSyKpdEKGKILNNDFFGGNFKGIQSKLKYLK-SLSVSAIYLNPIFEAASNHRYDTSDYRNVDPILGTKEDFQNLVVEAKK-----YGIrLILDGVFNHTGDNSVYFNKYGLYPSIGAYQSKNSPYYSWYTFQEYPDKYNSWWGIDILPEVNEESES--YQEFILG-ENGVLKHWLS--YGIGGYRLDVAD-----------ELPDFFLKKLRTTVKTANPEAVIIGEVWEDASnkiayskrrEYLQ-GGELDSVMNYP-LKDAIIHFIVTG---------NAENLVDTIRMLCDNYPKQTLDALMNILGTHDTARILTVLg--GkscytKDemasvqmrltekerklaieKVKMAALLQYTLPGVPCVYYGDENAAEGYIDPFCRGCFDWEHL--NGELISYYQKLGKIRTRFREiFCSGEYEEIYQR--NGCFIFRRFNSNTEIYIYVNNSSEGYFINF-------------------------------------------
>UniRef100_A0A316RPM9 Aamy domain-containing protein n=1 Tax=Clostridiales bacterium TaxID=1898207 RepID=A0A316RPM9_9FIRM
----------VRVVRRVDGADTPFEYcPAGSRVSFGLRFSG-DVRFSEAYFYLGNDDGVIvRGDRT-E-CvRENG-TVTFN-TAeYTLGRGLYfFHFELPSDSGgLLYTCEEaagcTLRDTFSGE--WQLLVYepsSAPAPLPGNGIIYHIFIDRFRKAG----D-VP--RRED-AAYFGVWgg--MPEyAgkRGGFLRNNTFFGGTLYGVIEKLDYIK-SLGAEMIYLSPVFRAYSNHRYDVGDFMAVDECIGGDAALSLLVAEAEK-----AGMkVMLDGVFNHVGDDSRYFNKYGKYDSLGAYQSPDSPYYDWFTFFDYPDSYDCWWGISNLPKIKK-VDS--YRSFITD--D-VIPHYSA--MGVGGWRLDVVD-----------EYSGDFLESITASAKKAGGGSLVIGEVWEDASckvaygerkNYLC-GGRLDGVTNYP-LRDALIAFMTGK---------DTRALAHTLYEQYRRYPAQNRRVMMNLLGSHDTVRIINALsGRDgegltEdEkaaltlsaderaravkMLKAAYLFICAQTGIPCLYYGDETALEGCSDPFCRRPFPWDTA--DASLTEYFSRCASLRREYGLGLYLGEEFLDTP--DGVFAAEYYSADCLYTVLLNSGTENFs-FLL-------------------------------------------
>UniRef100_A0A316S405 Alpha-glycosidase n=1 Tax=Oscillospiraceae bacterium TaxID=2485925 RepID=A0A316S405_9FIRM
----------YGTGERAGENLTRFGAfAWGEVVSLRVGCPR-RLGVTAVVLRINRDg-QPPkDMPFTFL-SSdyeqgqdiceleLDT-AALCGLDAGGRRSGLFfYRLLLVRDQDTLFTDSRnnVdfTLGADGGQa--FRLLVYdggDPVPEWFGQGVLYHVFVDRFRRgaGAV--R--YQ-TGARG-AVMEPDWaHGIPPfAerQGDSLANNTFFGGNLWGVAEALDYLA-DLGVRVLYLSPIFRAYSNHKYDTGDYLAVDEGFGGEAALDALLDKAKR-----YGIaVILDGVFNHTGDDSRYFNRYGTYPDTGAYQSPDSPYRDWYEFSEWPDRYASWWGIPILPKLNHKN-D--VCRSFFTGVDGVGARYIR--RGIAGWRLDVAD-----------ELSDDFLDEFHASVRaagaESARKPVIIGEVWENAAekiaygrrrRYLQ-GGQLDSVMNYP-VRSGILAFVCDR---------DAEMLYDVLTELYASYPRPVSDSLMNLIGTHDTERILTVLGSEpgdydRSnralsvarlspekrraaahLLKLASLLQYTVFGIPSLYYGDEVGLEGYHDPFCRMPFPWDEL--EEpvraDLLAHYRALGALR-AHPALNRGGFLPVGHG--ADWLAFRRSAEHgyagsgnaGDLLIAVSRSSEPVNLDV-------------------------------------------
>UniRef100_A0A352SZ17 Alpha-glycosidase n=1 Tax=Clostridiales bacterium TaxID=1898207 RepID=A0A352SZ17_9FIRM
----------YIFDNQSEFHRYPQGGiMCGHEIQLKIYVKK-SSTL-VPSILIeKRNNYDNifySeISMKWT-GTEKG-YDLYTCLFTINKEGHYfYSFVLKDNpADKNTLESIh----ISSSQ-KYELIIHstdYSTPKWISGGIIYHIFVDRFYRTTA-LKK--PHPANSA-IEIRNDWGGTPHyLpdENGKIKNNDFFGGNLKGIEEKLPYLS-ELGVTVLYLSPIFDAYSNHKYDTGDYFTIDPMFGDENSLTDLCSHAEK-----LGIhIILDGVFSHTGADSIYFNKYGNYSSTGAYQSMHSPYYDWYFFNRWNDDYESWWGISTLPTVNKDCKS--YVDFIAG-KDGVLKHWQK--KGIRGWRLDVAD-----------ELPDDFLESLRNSVKSRDHEAFIVGEVWEDASnkfsygilkEYFL-GNQLDSVTNYP-LKDAIIEYVRTG---------DCSILNYTINYIIEKYPPQTISCLMNILGTHDTARILTVLgSEKtpesrIEraeykldneekwkgvqLLKIASLLQFTLPGIPCIYYGDEAGVEGFEDPFNRACFPWGNE--NAEIINHYKFLSVLRKS-KLFANGKYKNVIND--KEVFAFERYDECERIIIAANMSEEDVTLNI-------------------------------------------
>UniRef100_A0A353EWM9 Aamy domain-containing protein n=1 Tax=Clostridiales bacterium TaxID=1898207 RepID=A0A353EWM9_9FIRM
----------ILRRLVGEQDRTAFGAfAWGTRITLRAEVPR-AFGAAAVVLRLAPDgGETTdTPFAFGS-TDfvtDIY-TLTLDTAMLCGRDGGLfYYEVLFLRGSD-TRFTDstDnlhfTLSPHSAVk--FRLLIHapdFHTPDWLKSGTMYHIFVDRFKRdENA--P--PV--KAEA-TLNTDWENGIPEfAakNGDPLPNRTFFGGTLDGITEELDRLQ-AMGYDILYLSPVFDARSNHRYDTGDYETVDPALGGDAAFDRLISAAHA-----RGMhVMLDGVFNHTGDDSRYFNRYGTYPSVGAYQSTESPYAAWYSFRHFPDDYECWWGIPILPRLKQTE-A--VCRHYFTGADGIAAKWLA--RGADGWRLDVAD-----------ELPDEFLDELRAVAKkQTNGRAAILGEVWENAAdkiaygkrrRYLR-GGQLDSVMNYP-FRNAVLDLLLRR---------DAG-aFVRTLTEIYASYPREVSDSLMNLLGTHDTARILTVLGDPeegsgRSnaelsrarlsadarrraisLLKLASVLQYTVYGFPSVYYGDEAGLEGYHDPFCRRPYQWGHE--DEGLMAHYRLLGRFRTAHKALHGGEFRFLYAT--DTAFLYERVLGDDRIMVAANVGDSPASVPV-------------------------------------------
>UniRef100_A0A355JE70 Glycoside hydrolase family 13 protein n=1 Tax=Clostridiales bacterium TaxID=1898207 RepID=A0A355JE70_9FIRM
----------IIYNSKNKIYKNPFGAlSTEENCTFSIDILK-SEEPLEVFFSYRKDAAADsCyVNMDYV-CETGD-YLRFSCRLSFSASGLYfYRFEFSYPGGKRFCGKKdGAAFIEDWLDEWQLTVYdksFQTPDWAKGAVMYQIFPDRFCRSDNYmPQT--A---KNE-RKIHESWFEVPDfIydN-PEYKGNDFFCGNLKGIAERINYIK-SLGVDVIYLNPIFESPENHRYSTADYTKVDPYLGTNEDFKELCSRFRE-----AGIrVILDGVFSHTGADSIYFNKFGHYDSIGAWQGSASPYYNWYQFNDSEIGYDCWWGFETLPNVNETEPD--FLNFITG-EEGVLSYWQD--LGASGWRLDVAD-----------ELPDGFLDALRNRVKQTDPDALIIGEVWEDATnkfaygvrrRYLL-GNQLDSVMNYP-WRNAVIDYVKTG---------GAKLFCSRITEIMENYPAPVLNCLMNILSTHDTERIINVLg--VthnvaHSeaaeyhlteeeynrgkaGFMAAAFLQFVLPGIPSIYYGDEAGLTGFRDPYCRMGYPYGRE--DFELIDFFQGLGKLRKQYrEDFSMPAECFAAGE--HTVI-FTRG----ALLFAINMGSYEEIVKL-------------------------------------------
>UniRef100_A0A356F1R4 Alpha-glycosidase n=1 Tax=Clostridiales bacterium TaxID=1898207 RepID=A0A356F1R4_9FIRM
----------ENFVFNPINNKKPSGAcCKGTTVSYELKVIK-FVGIKKAYFVMHQDGQDEqRYEMT-H-KYADD-RY-YHLEFshTFLESGFFwYHFEVETNEGDFkLIRSDnld-VMQS-paNSDf--LQLVISkeSKIDNNFKKGIIYHIFVDRF-N--R-SGE-VK--PRSG--LkLIDDW-QKPIeYeynEVGERINANCYGGNLQGIIEKLDYLK-SLNVSIIYLSPIMEANSSHKYDIADYSKIDSMFGNQEIFETLIKKAKK-----LGIsVILDGVFNHTGSDSVYFNKLGRYRTVGAYQSPNSKYYSWYSFDKYPDEYSCWWGIKTLPQTEE-NST--FFDYIAG-RGGIIEKYMA--MGIAGFRLDVVD-----------ELTNKFTHAICDAARRVNPKAIMVGEVWEDAStkisyderkNYFL-GGNLDSVTNYP-MKNAILDFIkTG----------NVKNFVNIINLIKDQYPKSIQNNLMNILDTHDTVRALTYLgiEDDintKQeykltpdqrdrakkLLKLATIMQYTVMGIPTVFYGDEAGVEGTLDPFCRKPYPWGNE--DLELVSWYKNLGKLRND-KVFDGGDMNILYAM--DGVVAYERVKGDQKAIIIINRGNKPFEFTL-------------------------------------------
>UniRef100_A0A356GDK7 Alpha-glycosidase n=1 Tax=Clostridiales bacterium TaxID=1898207 RepID=A0A356GDK7_9FIRM
----------LTVREDGEWREQRAGAvKYGRKMRFSVKTPF-SL-C-SASLEIYCDDTGErRfFDMY-A-SGENE-FS-LEADTaSLCAeSGLFyYAYHLNTEYGHRdLLCDfDtleEkLCEPRgdGNDf--FQLLIYkerEALPSWFSGGVMYHIFVDRFFSAG---G---N-PVRDD-ARKIDDWeh-GMPEyPayPGAYLENNEFFGGDLQGVAAKLDYIA-SLGVNTVYLSPIFRAYSNHKYDTGDYMTVDEMFGGEEALRTLISEADR-----RGIrIILDGVFNHTGNDSVYFNAKGRYPDVGAYQSPLSPYFPWYSFKNYPDDYEAWWGIKILPRVKSDEPS--YREFLFG-ESGVIRKYMR--MGIGGWRLDVAD-----------ELSDDFLLCLSAAARSERDDALVIGEVWEDASnkiayskrkKYFR-GGELDSVMNYP-MKNAVIAYIRYG---------NADALKAEAKRIYTHYPREVANSLMNFLGTHDTVRALTALgGASpdgksNDelahmkmseseyatakkRLMLAYLTVAMLPGVPCIYYGDEAGMQGYSDPMNRMPYPWGRE--DAEIRDFYRMVGAVRRENAIFADGEFYIAYAD--SDIAALVREKGGERITALINRGDIAHTVYA-------------------------------------------
>UniRef100_A0A3B8P3I7 Alpha-glycosidase n=1 Tax=Oscillospiraceae bacterium TaxID=2485925 RepID=A0A3B8P3I7_9FIRM
----------MMFNSLNSRSKSPCCAvKTNEKVSFLLRVP--SD-FESVVMEYNAMDSDNiSfDTMEYI-GHEGE-YKVFKTSLSFPFPAVFfYVFHLTHYDGTAYYLNrGplq-DGVLEsYRGTPWQQTVYkkeYQSPTGFSGKIMYQIFPDRFYC----EKI-LF-DPEKD---IRSDWGGVPYfNddrlHPEHFIGSDFFGGNLQGIQAKLPYLQ-SLGVSLIYLNPIFYSSSDHRYDTADYMRIDPVLGDEEDFVSLCREAHK-----SGIkIILDGVFSHVGADSLYFDIKEKYGTQGACHHPDSPYRSWFTFDHSDIGYRCWWGVFSLPEINESEPS--YRDFICG-ENGVIAHWMR--LGADGFRLDVAD-----------ELPDDFLDAVRCRLKTENPNALLLGEVWEDATtkfshggrrRYLL-GDQLDGVMNYP-FKNAVLNFMLKH---------DAFGFGETVTQIYNNYPTEMLDTTMNFLSTHDTVRAISMLsGSEacgfsRkEqaaaslseeeykkgvhLFKTALGLLFMLNGIPSVYYGDEAGLCGFSDPFNRLCYPWDHQ--DTALLNFVQSLCRFRNEHSVvFSSGAFRVLSCE--GAVVTVERIGKEYSLICTVNMSE--TAVDV-------------------------------------------
>UniRef100_A0A3B8SL17 Alpha-glycosidase n=1 Tax=Firmicutes bacterium TaxID=1879010 RepID=A0A3B8SL17_9FIRM
----------SNNNYETRCNIVPIEKlEDGQRYRVSLELPmS-YGWYEDVGMVV-EEGDDDlHFPLKHN-RNENG-MAIFESTIdLKTR-AVVyYHFLCKVNGNLKIIKNGttfDYREMRPNE-HLKLSVNfe--APEWAKGAIMYHIFVDRYRKGR--KED-LP--SMPR-RTIHKDWNEELIiGpdSNG-IWNADFYGGDLKGIEETLDYIK-SLGVTILYLSPIVQSQSNHRYDTADYMNVDPYAGCNENLRCLCESAHR-----KGMkVVLDAVFNHTGNDSKYFNEFGTFSNEGAFRNPDSEYAKFYRKhYEnGQIKYDYWWGMPNLPVCDGNSYE--WKKFITG-EGGVIDYWFS--LGIDGLRLDVAD-----------ELTDEFIELIRQAVKRNKEDGFIIGEVWKNPMrmgrgYLES-GKGMDTVMNYP-LIDALIRYFKYC---------DVNKLSYIINDILNEYPKDTINTLMNFTSTHDISRIINILatsdfQEYgewawnpnssdLEwcrnfrlspeqykrgrkVYEAYVFLLAFLPGILSIFYGDEVGLQGMGNLANRKPYPWGYR--DKKILEFFRYIGKIRKNEILLKEADLNVLDIN--DKYLMIERMGeEeK--ILVTVNRTNSEQQFSI-------------------------------------------
>UniRef100_A0A3B9I7R0 Alpha-glycosidase n=1 Tax=Clostridiales bacterium TaxID=1898207 RepID=A0A3B9I7R0_9FIRM
----------LIYNSQMPEHKIPFGAvETGTSIEIKIKTTK-EDQL-HCNLVTYCN-EKShVHSMEIV-S-EMD-YYnIHKVVFeAPEEPCVMfYHIEAVNGWGTLYVGNnpEklgGESYVYRENpVPFQITVHrkgIQVPEWYKEGIMYQIFVDRFNSAG--EDN-LY-KDRKG-FVKYTNWHDKNRyIkdPKGHILYWDIYGGNIKGITEKIDYLK-RLNVSVLYLNPIFEANSNHKYDTADYEKLDPGFGKEEDFDDFIKTCKA-----NGInVILDGVFSHVGSDSKYFNRKGAYSTLGAFQSKESPYYEWFDFINYPVDYDSWWKNLSLPNVKEMHPT--YLAYIVTGQDSIVKRWLR--RGIKGWRLDVAD-----------ELPDEFIELIHRETKNVDEESIVLGEVWEDASnkvsygnlrKYFL-GNELDSVMNYP-FKETFIKFVLGNM--------DATVVLKNMMSLYENYPREYFYSCMNLIGSHDTVRALTILGEApAEykiedfeafeyeltveqhqlavrRLKILSFLQATFPGIPCIYYGDEVGVQGFRDPYCRKTYPWGKE--NMVLLDWYRKIFGLRNDLEALKKGDWKPYICK--DGVFSFIRVHGNDKLLCVVNASQGTKELQI-------------------------------------------
>UniRef100_A0A3C0W9W3 Alpha-glycosidase (Fragment) n=1 Tax=Oscillospiraceae bacterium TaxID=2485925 RepID=A0A3C0W9W3_9FIRM
-----------MFNSLLAEYKTPFGAvAAGEEMTLRFTLPQ-GDSRTPFLL-LYRAGQPQp--QLH-T-PLHRQ-ADGFTLHYTPQEPGLYyYGFRLSDGTLLHRAPDGsaDYG---EGQ-LWQLTVYdkaYDIPQKFAGQVMYQIFPDRYYNSGK-EKT--G--VPAD-RRLHRDWQEEPQnTpdADGMFRCNDYFGGDLAGITEKLPELA-ALGVGVLYLNPIFEAHSNHRYNTADYWRIDPLLGTEQDFITLCQKAHE-----RGIkIILDGVFNHTGSDSLYFNKEGRYGSGGAYRDPHSPYRSWFCWKDaAANVYESWWGFQSLPKLNSRDPL--WREFLCG-ENGIVRHWLR--LGADGWRLDVVD-----------EYPDELVQKIREAARAEKSDALIIGEVWEDASckeaygehrQYLM-GRELDSVMNYP-LRQTILDFLLRG---------DGAAFRRRLWELLEHYPRPCWDVMMNLLSSHDVPRAITALgGTPmqhrdRDwqrahntltvaqyyrgrqLFMLGTLMTMTLPGMPCIYYGDEAGLVGYADPFNRGTYPWGRE--DTGLRECIRQMAALRNGNSALATGALEPLACA--AGMAAW-------------------------------------------------------------------
>UniRef100_A0A3D1HWA4 Alpha-glycosidase n=1 Tax=Oscillospiraceae bacterium TaxID=2485925 RepID=A0A3D1HWA4_9FIRM
----------YPFDSRKILYRSKLGAlAEGDTLRLKLLLHN-DARVHNAYLKLRND--NSeNiRELR-M-QPGGrleD-YRFYECEITLSEGL-YwYQFRYTSDYGEFCVTKTetSLGIVSGGGDWWQQTVYcrdYTTPDWLDGGIIYQIFPDRFYNSGT-EKK--N--VPED-RYICTDWYKQPEyRqiNEKCTLGNDYYGGDFKGIEQKLPYLE-KLGVTCIYLNPIFEAHSNHRYNTADYLRVDPSLGTEEDLVSLIKSAKK-----RGIyILLDGVFSHTGDDSRYFNSKHRYDTVGADNSPDSYYRSWYKFGNYPTGYACWWGVPSLPETEENDLS--FSSFITG-ENGVIRYWLK--KGIRGWRLDVAD-----------ELPDEFLDKIRLAIKAEGEDNYLLGEVWEDATnkisygsrrRFLR-GRQLDSVMNYP-FANAVTDYVKGG---------SAEKLLNTVLNILENYPPQAVKLLMNHIGTHDTARAITVLgAHDgyvgdRKwqservlsaeeynrgvgLLKLAAVLQFTLPGVPSIYYGDEAGLTGYGDPFCRAAYPWGRE--NTELLSFYRALGALRRSSPAFASGEFVPIRAE--SGVFAFLRKRGGSTAFIAVNSGDGTAVTDL-------------------------------------------
>UniRef100_A0A3D1XAG7 Alpha-amylase n=1 Tax=Oscillibacter sp. TaxID=1945593 RepID=A0A3D1XAG7_9FIRM
----------SWFDPRDLRCKSPFGAvPCGAAVTFCFRPER-GAAITRCELLAHGEFADRwTtLELAPV-FED-G-GTVYRcVFTAPDDIELVwYHFRLSWADG-----GTsccGKSGLCawdAVE-PWQLTVYddtHKTPEWFGRGLTYQIFPDRFCRAKK-RDV--A-GLVGA-RTLHERWDELPEyRpnAQGEITCSDFFGGDLQGITEKLDYLA-SLGVTTLYLCPIFEASTNHRYDTACYERIDPLLGDEEDFRTLCAEAKK-----RGIhVMLDGVFNHTGRKSVYFNADGFYPGLGAAQGEQSPYYHWYNFHPFPDEYDAWWGIKNLPAVNELEKS--YVDYIIEGENSIIKRWLR--AGASGWRLDVAD-----------ELPDVFIEKIRTAMNEVCPDSYLLGEVWEDGTtkiaysqrrRYLL-GRETNGLMNYP-FRTALMAFLLGG---------GAEYFRDSMEQLRENYPAPAFYGAMNFLSTHDTPRLLTILgl-SApapqtRDeravfrlseeelahgkaLLKLASLILYTFPGSPMLYYGDEAGMQGFEDPFNRGTYPWGHE--DEELLRCFRQLGTLRRAHEALQSGTIVYHAAQ--GRVLAFSRRAAHDHCLTVVNAGEEVVTLTL-------------------------------------------
>UniRef100_A0A3D2CL91 Alpha-glycosidase n=1 Tax=Clostridiales bacterium TaxID=1898207 RepID=A0A3D2CL91_9FIRM
----------VELQASRTKEARLFSSfEYGENLNFSLVFGDFAL-AQNAVMQLVRDEDGEe-LYIQGT-KIGNR-FD-FPidtARIcpESEQRGLFyYLFFL--DN-RV-LSQNefGFG-MYisdSaKDcSRFQLSVYqqgTNRPTGKEGGILYQIFPDRFCKSDR--S--FT---KEG-AVLEEDWyANIREyAekPGDPVKNNHFFGGDLYGVASKLEYLE-SLGVTMLYLNPIFKAASNHRYDTGDYSQVDELLGGEEGLRYLLEVCRD-----YGIeVILDGVFNHTGADSLYFNKEGRYPSVGAYQSKTSPYFDWYTFKEFPDSYDCWWGIKILPKVNFRNES--YRNFIAG-KDGILEKYMK--MGVAGWRLDVAD-----------ELSDEMLDAIRQRVAQNDPCAPVFGEVWEDASnkiaysqrrHYFT-GGQLTSVMNYP-LKNAIIAFLSER---------DAEFLFFTMRILYSHYPKAVSDMQMNLLSTHDTERILTVLaGSPqgneDNavlsaarlseeerrnakrLLKLAVILQMFLPGIPCIYYGDEIGMEGYRDPFNRQTYKWGQE--DEEVLAFYRKVTKLRRSLLLLADAYYEGCSCE--NGLFVFRRFDDRQTLTVAVNRSEEERGFEA-------------------------------------------
>UniRef100_A0A3D4S6B5 Alpha-glycosidase n=1 Tax=Clostridiales bacterium TaxID=1898207 RepID=A0A3D4S6B5_9FIRM
----------LTYFPCDERYKKPVGGvRVNEEFTVFACAS--GE-AQAVFFVLTKE-KETpVwYEMR-R-A-DGE--R-FTLSLRVTSEGLYfYRFVVRCGGaDAAFYADSelnArEG---KGD-EWQLTVYdevYAAPSFLDGGIIYQIFPDRFNIGGE---R-LK--TKPG--AVYRDDtYGTPYyKadEKGIVPNNDFFGGNLDGVTEKLDYLK-SLGVKCVYLNPIFEAASNHKYDTGSYRRIDGDFGGEAAFRRLISAANE-----KGIkIILDGVFSHTGDDSVYFNRYGHYDSVGAFQSDGSPYKSWYRFDD-KGGYECWWGVKILPCTEETDPS--FNEFING-EDGIVRSYMR--MGIAGWRLDVAD-----------ELPDAFLDNLTRAVKKINPEGIVLGEVWEDASnkvayslrrRYLL-GRQLDSVTNYP-FKDAIIRFArLGD----------GANLKRTVDSIVNNYPPRVLRNLMNPLSTHDTVRALVAVsGEElpgtkNEraefrlrdpetakkRLRLAAALQYTLPGVPCIYYGDEAGAEGCEDPFNRRFYPWNNA--DEELVGFFRELGRLRAR-SELNGGGIRFIRAC--DGLVEFTRG-EG--LRVLANATEIAV--PL-------------------------------------------
>UniRef100_A0A3D5B6H1 Alpha-glycosidase n=1 Tax=Clostridiales bacterium TaxID=1898207 RepID=A0A3D5B6H1_9FIRM
-----------MYKYNSRIHKTPFGAvRAGEKIKIVFPVTH-TVWVESVKMFIRKG-EDVsERLLSFC-GDDGN-ITYFCCEFTLEEWGVYyYRFEV-TAvGgGVDRVGAGenGDA-LTGDNlPEWQITVYakdFTVPATIKGGVIYHIFADRFAH--A--GE--R--VQPR-YGVLKNWDQKVTiKepD-GSYRANDFYGGNFKGITEKLDYLS-SLGVTEIYLSPIFEASSNHRYDTGDYLKLDPLLGTEDDFRTLISEARK-----RGIgLILDGVFNHSGADSVYFNQLGHYDSVGAYQSWDSPYHDWYYFENFPEEYHSWWGCKVVPTLNKSAAG--YRALMFG-EGGVIDKWTH--FGIDGWRLDVVD-----------ELPTDFVDELRGAIKKANPNAVIIGEVWEDASvkvsygtlrPYLT-KGELDGVMNYP-FKEAILSFClYGG----------AKAFGTKVMRIYENYPADVLNTSMTLIGTHDTVRALNALsGLDvrhtsKeQrldlclqgealalakkRLKLASLLQFTLPGVPSVYYGDEAGLQGYEDPMNRAPFPWGKE--DAELIEHYRFLGALRKKYCDLLQGGMDVK-EQ--GELLILHRFRDGKNLYVVVNPTFEDRTLTF-------------------------------------------
>UniRef100_A0A3D5IE01 Alpha-glycosidase n=1 Tax=Clostridiales bacterium TaxID=1898207 RepID=A0A3D5IE01_9FIRM
----------LLHDSHNEFYRTPSGPaPAGSNVLIRLHCD--EA--TSVVLRTWMT--EElCYTML-P-T-AEH--V-WEVAIpLPTTPGLFwYYFLIYRKDGRtIRYGNqpDklgGVGVAYdHGEpESFQITLYdpaYKTPEAFHGANIYQIFPDRFrHAPTK-AVD--D---RKD-RYVHKNWDEELLgVgdlRGGKYQELDFYGGTLTGIQEKLPYLK-DMGIDIIYLNPIFRARSNHRYDTGDYTQVDPLCGTNTEFTELCEAAKK-----LGIrVMLDGVFSHTGEDSVYFNHFGHYPTLGAYQGQSSPYYDWYTFNHYPEDYKAWWGILSLPELRKDNPE--YQKFMFQPHEGVVPRWIE--AGSCGWRLDVAD-----------ELPVDFLRKLRAAAKAADPEAVVLGEVWEDASnkvaygetrCYCT-GDTLDSVMNYP-VREAILNFVMGKT--------SASTFVRLIHHQEEVYPAQFRYALMNLVGSHDRCRALNILaGREcqelsKaDqqhvhlnveeyelavrRYKLCIDLLCALPGCATVYYGDEVGLTGCHDPWNRRAFPWGRE--DKSLQKYVANKLRHRQESDLLRLGYCDIEAPD--DDTLLITRRMKDGHDALGQESTVTGKEIIK-------------------------------------------
>UniRef100_A0A3D5KUI5 Alpha-glycosidase n=1 Tax=Ruminococcus sp. TaxID=41978 RepID=A0A3D5KUI5_9FIRM
----------CMYDSWDLNYKFPFGAiRRRSDCNFTIYLPA-GVTPDFPPVmVLFRTGFKEr-fLPMN-A-NGEQdG-CKCYTVTYSPKYAGVHyYYFAYTSNGVRHYIKRGtaHEAALDHGE-LYQLTVFakhYETPNFLKGGIMYQIFPDRFCKSGK-PHE--N--VPTD-RVLRDDWNGTPYyKpdANGHVWNNDYFGGDLEGIRSKLDYLE-KLGVTCIYLNPIFESHENHRYNTANYRNVDPLLGTNEDFRVLCEDAEK-----HGIsIILDGVFSHTGADSIYFNKFGRYDTVGAWQSTDSPYYSWYTFFG-DHQYEAWWGIDTLPNVVETNPD--YLNYICG-DGGVLDYWIS--LGAAGYRLDVAD-----------ELPDGFLDALRKCVKKNGEEKIVIGEVWEDASnkesygvkrRYLL-GDQLDSVMNYP-FREAIINYIKGM---------DANTFQDWIMGILENYPKQTVDVLMNFVSTHDIERAINRFgGQNcddksKDwmaenwlsdaeykrgkqLLKAAMVLQFFLPGVPSIYYGDEVGLQGWKDPFNRRCFPWGNE--DEDLLEYTRELGILRKSSSVFVDGELEFLLTG--NELLvfSRFHRNSGESVILILNRSEQTQHFSL-------------------------------------------
>UniRef100_A0A416D4Y9 Glycoside hydrolase family 13 protein n=2 Tax=unclassified Firmicutes sensu stricto TaxID=84086 RepID=A0A416D4Y9_9FIRM
----------IEHNSREKFYRFPFGAvTCGGEVRLRLAVS-GAG-IPSAVRLVYMEDGKGeVrKDMPYiF-DVGDH-CI-YSVNVkMPEKAGLVwYYFELETERGMVYYGNnsKqlgGIGEMCfNSPsNSYQITVYnedYKTPDWFKTGIAYQIFVDRFCNGN--ENG-EF-LGNRT-DIIKRNWGEQPFyKaeqFGGEYKANDFFGGNLKGVIKKLPYLK-DLGISVIYLNPIFKAYSNHKYDTGDYETIDPMFGDEETFKELCSKAKE-----MGIrIILDGVFNHTGSNSRYFNKYGEYDSIGAYQSKESPYYTWFRFMDWPDVYESWWGMTTLPQIEEHSEE--CRKYLLSDKDAIVKRWIK--NGASGWRLDVVD-----------ELPGFFVKELRENVKKADKDAVIIGEVWEDASnksaygerrEYFL-GKELDSVMNYP-MRRALIDAVSGRI--------DVEEFDARLMSIKENYPAPAYYSLLNIITSHDVERIMTRMGDAPSrheiskdfqasfkldgyalelakeKATLVVGLQMMLPGVPCIYYGDEIGMQGYGDPFCRQTYPWDNV--DEvdkdgRIRQRYKNMIKLRNSSKAFSIGDFECVHKV--GHVYGFVRCYHDEKYLIVANLGTREERARV-------------------------------------------
>UniRef100_A0A4P6YUE7 Glycoside hydrolase family 13 protein n=1 Tax=Weissella cryptocerci TaxID=2506420 RepID=A0A4P6YUE7_9LACO
----------IYFDPLKIEYKKPFGAvLYGTTIDFGI-KIE-HEQVHSVTLNVIEDQRyAPkQvVEFQ-P-N--KS--N-HWIGQfTANNAGLYfYYYEITLQDRTIYYGAkeSgmsGSGQWYnnLDEvHSYQLTTVskiEKVPDWYKNAIFYHIFVDRFNNGNP-DGK-VT-APKPN-TFLYGQMSDAPMyIrgVDNEIARWDFYGGNFKGITQKLEYLQ-NLGVTALYLSPVFESRSNHRYDTADYLQIDSMLGSLADFDALLAACHQ-----RGMhVILDGVFNHVGSNSRYFNLYGTYEDLGGAESENSPYFSWFDFSEFPTEYNSWWGVKDLPVVNKNDDA--YQKFIYKTPQtSVIDYWTK--RGVDGWRLDVAD-----------ELPDNFIKGIRTALDRAGkdGETVLIGEVWEDASnkiaygerhYYLN-GDMLHAVMNYP-FRSLMLKLLNGEI--------SIMDFVLHVKTLQEHYPSWTFKHNFNNIGTHDTERALTMVGKSMDKFNLLVQMFMTLPGVPCIYYGDETGLTGGKDPENRAFYPWDDV--NPEAMNIYQDAIAMRKKYSWLVDASF-DMFPL--GRGVGYMYYHENgQYVIFAVNPTDMTQTFTS-------------------------------------------
>UniRef100_A0A4V2QCY1 Glycosidase n=1 Tax=Fournierella massiliensis TaxID=1650663 RepID=A0A4V2QCY1_9FIRM
----------QLYNSFDPAYKTPFGAvKTGQEVTFRLTIPY-DYGFVRPHLVLiRDG--GEpVhHAMTFD-GCEEG-VNRFSLALSLSGAGLYfYYFDLYSDFRKLFRGPMgqAVMGWTTGP-WWQLTVYeadFATPAPIKGGVLYQIFPDRFYEGRK-HKP--M--PFSD-RIYRENKHGEPYfWpnEEGGYLNMDYFGGDFAGIMEKLPYLK-ELGVSWIYLNPIFEAHSNHRYNTADYLNPDPLLGTKEEFRQLCAAARR-----QGIrIILDGVFSHTGSDSIYFNREGRYGPGGAYHDPQSPYRSWFDFSPnYACGYRSWWGFESLPEVQESDPG--YREFICG-SGGVIDTWLS--LGASGFRLDVAD-----------ELPDDFIEEIRKAVKAHGPDCYLLGEVWEDATtkeaygvrrTYLL-GKGLDAVMNYP-FRNAVLGFLKGR---------SAADTAEDIMAICEHYPAPALHCLMNFMSTHDTERALTAIaDEPsdgkdRYwqsgrtlprdrydhgvrLLRLAYAMIFTLPGVPSIYYGDEIAMQGYRDPFNRSYFNWEST--ESRVRPVLRQLAHLRRECDAFAEGGMQIIRAE--GDVLHYRRTGCAQMADIIVNRSPRLIAAE--------------------------------------------
>UniRef100_A0A4Z0GPX3 Glycoside hydrolase family 13 protein n=1 Tax=Sporolactobacillus shoreae TaxID=1465501 RepID=A0A4Z0GPX3_9BACL
----------VYFNSWSQKFRRPFGAvQCGQSVYFSIEVNY-KN-TLHVMLVAHKDGEPSrEQEMF-R-S-SDNPHI-YKNKFsTSEPAGLYfYHFRIEFkDdRgvTHtVYYGRaEddygGRGFLYndPSKiRQYQLTGYgfrDPAPDWYCHGVIYHIFVDRFNNGNrN--HI-IE-QPKKN-SFIYATEEDDPYyIrdHEGNIVRWDFYGGNLKGVINKLHYLH-DLGITVLYLSPIFEASSNHKYNTADFRTIDPMFGDEKTFRKLISRADK-----LGIhILLDGVFNHVGADSIYFNRFKHYGEGGAFNDKFSPYYDWFSFRHFPDSYDCWWNISDLPAVNKTNER--YRKFIYQSEESIVDTWTE--TGIGGWRLDVAD-----------ELPDDFIAGIRSAVERHG-SagdkKVLIGEVWEDASnkmaygkrrHYLE-GGMLHGVMNYP-FRTMILDLLHGKI--------DARLAVRLSLTMKSNYPPDAFLANMNNIGTHDTERILTMLSGDLRKLRIAVWLLMTLPGVPCVYYGDEAGVAGGKDPDNRRFFPWGRE--NRETESFFREAIQARRADANLQAGDYLPFSS---GNLFGFIRYGStAGPTVLVINVTSEEETLVA-------------------------------------------
>UniRef100_A0A552V8V0 Glycoside hydrolase family 13 protein n=1 Tax=Criibacterium bergeronii TaxID=1871336 RepID=A0A552V8V0_9FIRM
----------MYYNSYDLTYKNPFGAvKTNTEVYFFVEVT--DA-T-EVYLVIKSDDGDYkYIWMN-R-IQKND-KIGYEITFIPDRAILYfYHFQINVKSKHNLLKN-s-----Y--Eq-DFQLTVYddYKVPDWYKNGIVYQIFPDRFYNPYK--HP-ID--YKPN-SFIYATWDDLPMnIinEERELVRHDFYGGNLQGVIEKLDYLE-LLGVNIIYFNPIFQSTSNHKYNTQDYHKIDTMLGDEPTFKRLLDECKK-----RNMhVILDGVFNHTGDDSEYFKI--------AQNDKNSMYYSWYYFKDYPKTYESWWGFTTLPKVNSMNPT--FRDFVMGKEYSILSHWMK--LGVDGWRLDVVD-----------ELDGEFVEEFKSSMKYFNKDSVLIGEVWEDASnkiaysqrkKYFM-GKQLDSVMGYP-FRTNVIDFLNCSI--------SGKQITDNFKLLKENYPREAFYANMNLLSTHDVPRLINMLNFDMNNFKSALALQMTFAGVPHIYYADEVGQQGAMTPDSRRAFPWNNI--NQDILKLYKKLISLRKNNRIFVDGEIKFKYLN--DDVFSFTRYfDDEnniDKKVSVLiVRKTTILTIDL-------------------------------------------
>UniRef100_A0A7C7ET39 Glycoside hydrolase family 13 protein n=1 Tax=Acholeplasmataceae bacterium TaxID=1898209 RepID=A0A7C7ET39_9MOLU
----------ILYNPCLPEHKRPVGAvKRGEEVAVTVKITE-RYAIAAIRLVL-YE--DGgaQvleIPLTPT-ESDGG-YRYYQAVFSVSAPGLYwYCFAFNDVYGIHYIGAGsdLDAVLTDRSpDCWQLTVCgeFAgTLARFKGRTMYQIMVDRFYRGRE-TPI--R----PD-VVFHNDWNEIPEyRpVHGKILNNDFFGGNLSGVTKKLDYLK-SLSVGIIYLNPIFKAASNHKYDTGDYLKIDEMLGNEDDFIELCREAKA-----RDIlIILDGVFNHTGDDSVYFNKYGRYPTLGAYQSLDSPYFSWYKFINYPDDYESWWGIKTLPRVSQDNPE--WLEFITG-PGGVIEKWLR--LGVAGFRLDVID-----------ELSDNFLDLIYRRIKAVDPENIVIGEVWEDASnkvsygrrrRYFS-DNQVDAVMNYP-LKNAIIAYLKYD---------DLSGLRRTIRHLINNYPKHALDCLMNHLGTHDTMRLLNNFtHSSpealsRAqqahyrlrdgeydravrMLKMATAIQYTLPGIPSLYYGDETGAQGFRDPFCRNTFNWNRI--DADIYNWYRSLGKIRQD-PVYREGFYREEVAE--NGVFAFSRIaSDY-KIVTITNNGSNDTTIAM-------------------------------------------
>UniRef100_A0A7G9WHI3 Glycoside hydrolase family 13 protein n=1 Tax=Oscillospiraceae bacterium LBM18003 TaxID=2766537 RepID=A0A7G9WHI3_9FIRM
----------CMFNSRNPVFRYPTGAvANCLPVHFKIDMPR-DLRCSAARLLVENDstGETQv-LDMFWC-GMNGdN-HEWWECHFAAKTPGLYfYHFEVATWRGVLNLHKGfgGEGTVMGNDcGAWQLTVYdrsFHTPEWLAGGIMYQILPDRFFSSGK-PKA--D--VPQD-RKLHTDWSDQPEwKpnGKGEVTNSDYFGGDLAGITEKLNYLK-SLGVTCLYLNPVFEAHSNHRYNTANYEKIDPLLGKEEDFKTLCAEAKK-----RGMhILLDGVFSHTGSDSVYFNREGRYSTQGAYNSQQSPYYAWYNFRNWPDDYECWWNFNTLPNVTETNPQ--YNAYING-KGGIVRRWIA--DGASGWRLDVAD-----------ELPDAFLDNLRTAVKMENPEALVLGEVWEDAStknaygkrrKYLL-GEELDSVMNYP-FRDAVLGFVKGA---------DPAQMMEIILDILENYPPQVIRLLMNHIGTHDTERALTVLaGAPtehhdRRwqsethltekqrqlglqRLKLAAMMQYTLPGIPCIYYGDEAGMEGYKDPFNRGTYPWGHE--NTDLLAWYRKLGKLRGMLSCLKEGSFVPLNAD--DHTMVYIREDSVDAILVAMNAGGNSRTLYL-------------------------------------------
>UniRef100_A0A7V6NH85 Glycoside hydrolase family 13 protein n=1 Tax=Clostridiaceae bacterium TaxID=1898204 RepID=A0A7V6NH85_9CLOT
----------IEHRSGLGIFKEPYGAvPTGTKVKLRICILPAGQFINRVQL-CYSYGLyQFfhNtTGMrKVsampalP-GNlGSsS-NHWYEIDIvMPLEPALFfYCFRIDTDQGQIWVVPdySsssGTNLIsqepYlpnPLKpfqDRWQITVFskeLRVPNWLPGAVFYQIFPDRFARGQDYSVdK-MRKlCALPE-RIFHTAW-DSPVdFqgnSETGYIATDFYGGTLKGITEKLPYLK-ELGVDVIYLNPIFKARSNHRYDTGDYEQIDPMLGTQSDLEQLCEEAKK-----LGIrLMLDGVFSHTGADSRYFNLHGRYPEagaVqSIKENLSSPWSSWYDLylHDGQLSYESWWGFTELPNVKELDLS--YLNYITG-PEGVIAKWIK--LGVSGWRLDVSD-----------ELPDSFIRAVRHCLEREDPQAALLGEVWEDASskhsygsyrDFIF-GRTHHQIMGYP-FRESVVKFLRGNI--------NAETMLRSLEIIREHYPLPIFYTNLNLISSHDTVRAITALaGVEdpcnRElqsrleltdgeremgekLLLLAYVIQTCYPGCSSIYYGDERAVEGYGDPFNRSTFPWREP--EPELTALFRRLGQLRAK-PVVRSGYYLPLLAK--HDLFGFARFmlRgeDvfgnncDqDVLFCFINRGHHEQNIDL-------------------------------------------
>UniRef100_A0A7X2NEG3 Glycoside hydrolase family 13 protein n=1 Tax=Pseudoramibacter porci TaxID=2606631 RepID=A0A7X2NEG3_9FIRM
----------FRHDSFDLKLREPFGAiPTGSSVTIRVEAH------DVMNIRLQTFyRNSEhWYDLK-P-E-NGT-DL-FSVTLqMPSQPGLLwYHFQFEAYNHQYQYGTqgDhlgGEGEIYTSRddvPSYQITLFdkgRSVPSWYKDGIMYQIFPDRFARPQH-PTH-QP-SFFPS-SLVHGDWHDSPHyFrnQDGSIDYWDYFGGTLEGIIEKLDYLK-SLNVSILYLNPIFEANSNHKYNTADYKIIAREFGDEDIFIRLCAEARK-----RGIhVILDGVFNHTGDDSIYFNKYGRFPTVGAYQSKDSPYYSWYRFSNYPDQYDSWWGIGNMPDVEENNPA--YRDYIFKGQNSVIRKWIR--DGASGWRLDVAD-----------ELPDDFIADLKTALLEEGEDNILIGEVWENASnkvsygvqrQYFM-GHELDAVMNYP-FRQTFNDFLLYNI--------SSKTAIRQMMSLYETYPKEQFMSNMNLIDSHDRARALTVLsGVDGKnmtdaekeafklnskqrslaikRLKLLSLIQMTFPGVPCIYYGDEAGCEGFEDPYNRGTYPWGCE--DKSLLKWYEAITTLRCKSKTLTRGKWYPIKTT--DDLLAYLRVYKQTVILCLFNRSDHAF-VTL-------------------------------------------
>UniRef100_A0A7X8HKK4 Glycoside hydrolase family 13 protein n=1 Tax=Christensenellaceae bacterium TaxID=2054177 RepID=A0A7X8HKK4_9FIRM
----------LYHNSRSLQCRSHIGAqICSSKITIRFFASL-SN--LSVTLRTWQG--KEhFYPMP-H-I-GNG--C-YEVEIkLPDKPALFwYDFTIADSKGNiSYYGNahDglgGEGTVYsH-KpPSFQITVYdekYMPPAFLREGTMYQIFPDRFHRTHM-PKS--N---RKD-VILHKNWGDTPLvIpdsRSGDNTAFDFFGGNLKGIEEKLPYLK-DLGISIIYLNPIFKARSNHRYDTGDYMQIDPILGTEEDFSSLCDSAEK-----LGMrVIIDGVFSHTGEDSVYFNRYGNYDSVGAYESKDSYYYSWYAFRKFPDEYACWWNIPTLPEVNKHDTT--FQNFIMSE-KGVARHWIN--KGAAGWRLDVAD-----------ELPMDFLRKLRKSVKQEDENSILLGEVWEDAShkvaygqmrCYCL-GDTLDSVMNYP-LRDALINFLIGSW--------DAIRTVRLIQSLQENYPTPFFYSTMNLLGSHDRARILNVLcEHEynsiaHaDrgkmrlhpktrelavsRFKNMLELITALPGVPCIYYGDEAGLQGAADPFCRGTFPWNNI--DKDLHSTVKHYMSKRLSRPVLQTGFLSISASD--NDTICINRYLVDGKDAFGNKIDDEPFYISV-------------------------------------------
>UniRef100_A0A7Z0L933 Glycoside hydrolase family 13 protein n=1 Tax=Gemella palaticanis TaxID=81950 RepID=A0A7Z0L933_9BACL
----------SSIIFNPINNKYPKGSvSNNQNITFNVLIKK-DFFFNKLSLIIFDDfNNKIkNIELKKkS-SEQNE-YNIFSVELEPLTSGLYfYYFEVEFNDFTAYIKNNkl-NAHITkdYDEfPMWQLSIHnhdFKTPNWFKGTIMYQIFPDRFKKSDNFKQlE-IP-KNEKD-RFIHEEWTAIPHsSit-HKNYRAKDFYKGNLEGIREEKAYFK-NLNIDSIYFNPIVESAENHRYSTADYFKVDPYFATNEEFEKFCGEFKN-----DGIkIILDGVFSHTGSDSIYFNRDNNYNSLGAYNSKDSKYYPWFDFMNFPNEYNSWWGFDNLPTVNKNNED--FLKFVTEKDNGVVNYWQK--LGIAGWRLDVAD-----------EFPDKFLDEIRTSAKSFDEEAIIIGEVWEDASnkmaygqrrRYFQ-GKQLDSVMNYP-WREAIINFVKNK---------DAKEFEFQINNLVENYPKEALNSLMNLLSSHDMPRILTALAVNdaknypvEKrleyvltkekysevkeLSKFAAFIQFTLPGVPSIYYGDEIGMYGFTDPYNRLGFDRDNI--DNDLLEFYKKLTKFRNDNkNSFKD-NFEFVSSK--DGLIAYIRN--N--ILCVVNISNEPKVIEN-------------------------------------------
>UniRef100_C2EJK1 Alpha amylase, catalytic domain protein n=2 Tax=Ligilactobacillus salivarius TaxID=1624 RepID=C2EJK1_9LACO
----------ILYNAWDSLYKEPFGAvKIGHEVVWRIQIFP-DEneEIHYVNLILTKDGEEDvPYALE-N-L-NHD--G-LYQVKlQIGTAGLYfYHFEIETSHGRSYLEK-rqgGMAQQVssQSDlLRFQLTCFdeeVPSPKWYRQGVVYQIFPDRFANGLP-NGE-VQ-GRKPN-SFIYGTTADKPYyIrdKNNEIVRWDFYGGNLKGILKKLPYLE-KLGVTTIYLNPIFLSRSNHHYDTADFLKIDPMIGNEDDLKELITEMHK-----KNMhLILDGVFNHVGKESIYFNASGSYGKnVGAAQSKESPYYSWFDFIHYPDDYKSWWGIKDLPVIDKDNPE--YQKFIYGDsNRSVLSKWNN--FGIDGWRLDVAD-----------ELPMNFLRGIRKNLDSHH-KQVMIGEVWEDASnkiayderrQYTV-GDNLTGVMGYP-TRIFVMDLLESVKS-----SQDIKKYCNEYLQLQENYPRDFWLNTLNNIGTHDTQRIKTVLHNDDDKVIQSFRILFNLPGVPCIYYGDEVGVEGDADPDNRRFFPWGQEK-SSRIIQEVKKLVDRRKKNILLQEGSLGFVIargSH--CPALAIVRYDDQGNSVYNWlNLTQYKQIISP-------------------------------------------
>UniRef100_E0E3H7 Alpha amylase, catalytic domain protein n=1 Tax=Peptostreptococcus stomatis DSM 17678 TaxID=596315 RepID=E0E3H7_9FIRM
----------RKVIYKQERHRRPLGGvKNNEKISVSIYIHE-SVDCKSLDFVYLNDkYPDQlNRIVMTksnqnkggasyicsqeyqtlatnlynkeH-HDCNE-YIKYSVDLGPLETGLYfYYFQLnYNDGTSKNISKIny-LPEIT-DNlICWQLTVYdadFSTPDWIKGGIIYQIFPDRFKRSPSYTAP-RA-INEEE-RTIRNDWGGRPQsGld-TPNYSAKDFFMGNLDGIRESCSYLE-GLNVDLVYLNPIVESSENHRYSTADYKNVDPYLGTIDSFKDLCADLKK-----SNIkVVLDGVFSHTGSDSIYFNRYGRYPSLGAYQSMESPYYPWFKFIEYPDKYASWWGFDNLPELIKENED--YTNYICNQEDGVLKYWQD--LGAGGWRLDVAD-----------ELPDVFIDNLRKSIKATDPDALIIGEVWEDATnkfsygvkrRYLL-GEQLDSVMNYP-WRTAIIDLLKGQ---------DTLLFKNRIMDIISNYPQPALDTLMNLLSTHDTPRITTSLVLDadnfkhENklgyklpqalynraieLEKFASFIQFTLPGIPSLYYGDENGMEGFSDPFNRYCFMEEDR--NQDIYDHYKALTAFRADYrNSFKT-GFKFGFAR--ENLICYYRN--D--IACIINLGFKPALVEE-------------------------------------------
>UniRef100_E3PXC9 Putative alpha-amylase n=2 Tax=Acetoanaerobium sticklandii TaxID=1511 RepID=E3PXC9_ACESD
----------LYFDSWDETFKKPFGAiERNSKVDFKISFEpTISSKINRIDMELFYEDK-KmFIEMN-Y-D--SE----FYYISwKFEHIGLYfYRFVIYIDHHR-YFLGpEylatgGLALIYeDEKaPSYQLTVHgkiEKVPEFYSEGTVYQIFVDRFSNGNE-NGQ-LL-DIKPN-SYIYSSWEDTPSyIkgPNGEILRWDFYGGNLKGVIDKLDYLK-QLGVTCIYLNPIFLARSCHKYDTADYSKIDSMFGDEELFKELIEKAKN-----KNIyIILDGVFSHTGSDSIYFNKYNSFSSVGAYQSKESKYFSWFKFKNHPESYDSWWGIGDLPNVNEMEPS--YLEFITGE-EGIVAKWMK--MGIKGFRLDVAD-----------ELPEEFIKILRKRMKSIDKDSVLLGEVWEDATnkisygerrQYML-GESLDSVTAYP-YRRTLFNFINREI--------SAQTFYNICTMFKENYPKEYYKSALKMIGSHDVQRAMTELGSE-KKFLLAVTMQLLFLGPVLIYYGDEVGLTGGKDPENRATYPWDSYEhlgfkyeykTNPrknlNVFNHYKKILEIRKNESVIKKGNVSYLVLS--NRSIAYRRFDDKNEIFVIANSSELSEEVII-------------------------------------------
>UniRef100_E6U343 Alpha amylase catalytic region n=2 Tax=Ethanoligenens harbinense TaxID=253239 RepID=E6U343_ETHHY
----------EIYDAWDTAFKKPFGAlRAYQSASFFIRPPR-SEGVHAARLYIHAD-GDGgWgIDMQPI-GTDDA-VDTFFCTCALAKPGLYwYTFTLETQYGPRKLVRGkgGAAQLASAEqkdGEWQLTVYdpaFHTPDWLAGGILYQIFPDRFRRGGG-KLP--T-RMPPD-RVLREKWDSIPEyRaeEDEFAFSCTYFGGNLAGITEKLPYLR-ELGITALYLNPIFEAHSNHRYNTADYMKIDPLLGTEDDFRTLCKKAKA-----LGIgIILDGVFGHTGDDSVYFNRTGRYRSVGAYQSKESPYYNWYQFTSWPDQYRCWWNFDTLPQVDQMAPS--FLELITG-ESGVLAHWLG--AGAKGWRLDVAD-----------ELNPAFIDRLHARVKATDPDGVVLGEVWEDAStkiaygqrrQYLL-GRQLDGVMNYP-FREAIIAFLHGG---------DADTLHFLVTQIVENYPAPAMRVTMNLLDSHDTERILTALaGENgeghdRAwkakqrlspaqrkygltLLRLAYAILFFLPGVPCIYYGDEVGMEGYDDPFCRGTFPWGHE--DNNLFNDVRSLARLRRACPILADGSYTTLASK--GGLFVFRRGEGESQLICAVNRSEAPAAFTP-------------------------------------------
>UniRef100_R5FHV1 Alpha amylase catalytic domain protein n=1 Tax=Faecalibacterium sp. CAG:1138 TaxID=1262896 RepID=R5FHV1_9FIRM
----------MIFNSRNEKFKTPRGAvATDQEFTVRFPLPK-WVEVNEVLFCVRKS-EQNf-YPMTFS-HEEEG-DNVYTVTLKLSKEGIYhYSFRV-FNEfGMWQYGRDeyMNA-VCGENlPEWQLTVYkssYKTPDFVKGGIIYHIFVDRFNR--A-DGV--V--ADGR-YRLHGSWDEDPEiVgpD-GKYRADDFFGGNLKGITEKLDYLK-SLGVTVLYLSPIFESSSNHRYDTGDYLKIDPLLGTEEDFTELIGKAGD-----LDIaVVLDGVFNHTGSDSVYFNKFGRYDSVGACQSKTSPYYKWYTFQHYPDKYTSWWGVDCCPTVVHTNPT--YKRFIMG-AGGVIEKWTK--LGVKGWRLDVVD-----------ELPIEFVNELRKSIKAINPDCFILGEVWEDASnkvsydilrPYLL-GDQLDGVMNYP-FRTAVLDYVkYGD----------VSAFKSAVWTVLENYPRRTVDCLMNMLDTHDTVRAINWLsDVSidgttKaErlktkltgkayddaklRLCMAVALNYMLPGVPSVFYGDEAGVQGYEDPLNRRTYPWGRE--DEKLVGFYRKIGGIRTNNRDIFSGNFEIL-DD--YKVLAMEWTKGDKRLTFVCNNGKNWEPFKV-------------------------------------------
>UniRef100_R5FSJ2 Alpha amylase catalytic region n=1 Tax=Coprobacillus sp. CAG:698 TaxID=1262856 RepID=R5FSJ2_9FIRM
----------FLFNPTNRLHKSILGAlEVNENCEINLYVNK-NFNIYDLKIVI-YN--ETnEivqKSLNFK-KTEDN-YNVYFTVISFSKPYLYwYYFEFYDCYGKHYLGCLdnYDCYLTNENvKGYQINVYekNNtDLSWFKGKIMYQIMVDRFNGVNV-NKD--K---YKD-YIFHDNWSDCPNyLpINGKILNNDFFGGNFRGIIDKIDYLK-SLNISVIYLNPIFLAPSNHKYNTSDYLTIDPMFGTEDDFYELVTVLKE-----NGIyLIIDGVFNHTGDDSIYFNKYNHFPQLGAYQSVDSKYYNWYKFISFPNKYKSWWGIDTLPSVNQNS-S--FPNFICD-E--VVNKWCK--FGIKGFRLDVVD-----------ELNDSFVRKLNHSIKMHDKNSIIIGEVWEDASnkiaygkrkSYFD-GSELDSVMNYP-LKDAIIDYLKNG---------NGLNLVNTMRTLVNNYPKHVLDSLMNIISTHDTARIMTEFsNVNyytlsFEeranyklnkseyyisrgKLKLAAILLYTLPGVPCIYYGDETGLEGYKDPFCRKTMPWNNL--DEDILSFYRLLGKIRND-DVFVDGEYRELfLTE--NGVFAFSRIkDSE--IIIIINNSNYEYKYNI-------------------------------------------
>UniRef100_R6HWI5 Cyclomaltodextrinase family protein n=2 Tax=Firmicutes TaxID=1239 RepID=R6HWI5_9FIRM
----------ILYNSRDPSHKDPLGTiIPGQTCTLRMKIPQ-HCQTRQALCRLLREdGTLLtEIPMDCQ-TVLPP-YETWTCQFTL-EPGLYfYFFRITTPNET-FSLLRqgEDTNMEAGDw--WQLSCVpkeAHTPAWAQGAIIYQVFPDRFAKsGSC--D--LT-GKLEP-YTLHQNWTEEVHwQptDRGEVLNNDFFGGNFQGITEKLPYIA-SLGATVLYLNPISKAFSSHRYDTGDYKTPDPMLGTKADFVQLCREARR-----LGIhVILDGVFSHTGSNSLYFDRYRAFGGHGAYADPQSPYRSWYQFYHYPDSYNCWWNFDTLPCVNKMDPS--YLDYIIDGPDSVVAHWLR--LGADGFRLDVVD-----------ELPDEFVLRLKKRVREIKPDALLIGEVWEDASnkiaydirrRYFV-DGELDGVMNYP-YRKAIIDFLRQR---------DDGKgFRETIMTLAENYPPQVLTCCMNLLGTHDTPRILTALIDDfegsrEEkaarhlspgqllvakeRLRMASFLQFTLPGAPTVYYGDEVGMEGYADPFNRRTYPWGRE--DEELLAHYRRLGQLRRDNPALRGTAISFFTAA--DGRLGFVRSWDGplaQRVSIYVNRSGDSWSIPA-------------------------------------------
>UniRef100_R6WLF9 Alpha amylase catalytic region n=1 Tax=Ruminococcus sp. CAG:382 TaxID=1262957 RepID=R6WLF9_9FIRM
----------AHQAEQINRYNGDYGQfTLKVVTDGVASrIFA-AKKNKKAEVLLTYHGYEQhTcrFYFgSDS-GiTiNGavcQTvcENGISrVSLplDTETEGLFfFHFELEQNGCLTFLSP-dGITDRFAGE--WQLLVCndrYPSEYGFSGGAIYHIFVDRFAKGG--DYP-----PRSD--AIMLDWeKDTPEyAekPGDFLRNNTFFGGTLTGIADKLDYIS-SLGVDLIYLSPVFTAYSNHKYDTGDYMSVDPMFGGDEALKTLIDGCHK-----RGIrIILDGVFNHVGDDSIYFDS-GNkYG--GALHNPSSPYREWFNISP-DGGYECWWGVKNLPKVIKCD-S--FRSYICD---TVIPKYMK--MGIDGWRLDVVD-----------EYPESFLERITSASKSIDRNAYILGEVWEDASnkiaygerkKYLC-GNALDGVMNYP-FRNAVCDFITTS---------DNEFITDITTTIAAHYPADRLNNSMNMLGTHDTERILTVLgGIPsdglsNAalahtimtdeqyatakkRFTAAYALLAALPGKTAIYYGDEAGMQGYGDPFNRRPFPWGKE--DTGLTDFVRAVNLSKKSCPALIYGDFDPIPTE--SGVFAFRRTCESETVSCVSNMTNEPYLLPA-------------------------------------------
>UniRef100_R7EQX7 Alpha amylase catalytic region n=1 Tax=Anaerotruncus sp. CAG:390 TaxID=1262703 RepID=R7EQX7_9FIRM
----------LTCRTPEGRERPYIGAlRRHERVALTAVLPR-STGAGAVVLRIFADgSSEGtDLPFTYS-GGDPL-TDIYTLDITPGDfmreeSGLYfYEFIIPRGMDT-LFSDTrnNvDFTLVSESrGRFRLLVYaddYRTPDRLGGGIMYHVFVDRFFR-GK--G--ET-RYRDD-SVVDDNWaGGVPQyAvrPGDPVKNNVFFGGNLWGVREKLPYLA-TLGVTVIYLSPIFTAASNHKYDTADYLHVDPCFGGDAAFAALLEAAHA-----AGMsIILDGVFNHTGDDSVYFDRYDRY-GSGAWGDPDSPYRKWFFFkdvpegeERGDSSFASWWGIPILPKLNTSEPS--CRDFFI-GEGGVCEKYIR--MGADGWRLDVAD-----------ELPDEFLDGLRRRVKAVSPDAVIIGEVWENAAdkvsygrrrSYFR-GGQLDSVMNYP-LRSALIGYAETG---------DAGFLADELKDIYSSYPRPAADVLMNIVGTHDTERILTVLGAPdkvrdaaglsnAEraavrltaderrrgleKLRVVSALQYAVYGFPCIYYGDERGMEGLGDPFCRYPMVWDER--TDaALTEHYRRLAAVR-KCPVFDRGEFAVARAE--EGYIEIVREKKTddgtVRVRVGANLGSRPAVMHV-------------------------------------------
>UniRef100_R7LNJ9 Alpha amylase catalytic domain protein n=1 Tax=Clostridium sp. CAG:389 TaxID=1262801 RepID=R7LNJ9_9CLOT
----------TIFNSLDTYFKSRSGPiKEGEGLTFRVKLRK-DIQPYNVKLVFfgFQQAYNSlEFGLNFE-YSDEN-YDYFKVDISNLEINIYeYYFVFESYGSRKYLKK-cydSwEAFIStdNSGc-NWQLTVYtpVKTHPNMNKGIMYQIFPDRFYR-S---GK-TT-NLPND-RT-YRKWGELPFyTddK----ICSDFFGGDLRGITEKLDYLK-SLSVSVIYLNPIWESQSNHRYDTSDYTKVDPVLGNLDDVKELLSKAHS-----LGMiVILDTVLNHTGSDSIYFNKNNRYP-VnGAFNSTDSPYRNWYYFwPD-GIHYESWWGFETLPKLNQQSEG--YINYFFN-SGGVLDIWFR--LGFDGLRLDVAD-----------ELDNSTLNRICESSKRFcD-KIIIIGEVWDNASnkcnyghrmEYFL-GNELTSVMNYP-VKDAILAYVrYGDL-------WSSNLWRTLISVYIEDYPHEIAYSLMNLLSTHDSVRMITKLaGKEvddhdKNwqfendtlspqeyrlgraRAMISYLILYFLPGVPSIFYGDEIGLSGQKDPFCRKCFPWNRI--DKKFLHFFKNLGKLRNSfADFLSIANFNIVKIN--NELCIFTRDFDDKSLLIMVNRADFAVDISD-------------------------------------------
>UniRef100_S0L362 Aamy domain-containing protein n=1 Tax=Enterococcus sulfureus ATCC 49903 TaxID=1140003 RepID=S0L362_9ENTE
----------IVFNPWSAKYKQPFGAvEQAQVVTFRLEASvPNGQ-IEHVAFVYHRDqEADQtVTMEW-D-V-DSN----LYETKiQL-DKGLYfYHFQITYqQEghRKiGYYIKqTsltGEGKFVeqAHQiEEFQLTCFvpEAIRPWFETSVAYQIFPDRFATHLP-RHQ-LL-AEREN-IFIYGSHTDRPMyIknGKGEVTRWDFYGGTLKGIEEKIPYLV-DLGIQVVYLNPIFTANSNHRYDTSDYFEIDPLLGSKSDFLSLLDHLHQ-----AGIrLILDGVFSHVGRNSRYFNQDGRYGEsVGASRSRQSKYYPWFTFTNYPTEYKSWWGISDLPQIDKTQKS--FQDFIYQGVDSVIRYWTD--LGVDGWRLDVAD-----------ELPDTFIEGIRQVLDHYQ-DRVLIGEVWEDASnkiayekrrRYTQ-GGNLNGVMNYP-FRDAILELLQTN---------QIPSVVYKIQTILENYPYQFLQQSLNNLGTHDTKRLLTELGNQTADVRLAYALLFALPGTPCVYYGDEAGVSGQADPDNRAFYPWDSI--DHQLFYQMKQLIEYRNEHEALQKGETYLFYT---EDLFGCLRHYQNKYTIFMMNLTDQQTQATL-------------------------------------------
>UniRef100_UPI000400516C glycoside hydrolase family 13 protein n=1 Tax=Ligilactobacillus ceti TaxID=395085 RepID=UPI000400516C
----------IKYNSWSTDFKKPFGAvQVGTEVAFKLDITD-VF-VKEATLVMYQDDYqnyQEqQLVYQ-Y-D-TQD-----FKTQiQLQQPGLYfYYFKIVYlADntEKtCYYGSFaqgGWGQIYqqVQDvQTYQLTCFkqpARTPKWYQEGIFYQIFPDRFANGNP-HGE-IN-SPKKN-SFLYATQEDDPYyIvnKKGEIVRWDFFGGNFKGIMQKIPYLK-KLGVTGIYLNPIFEASSNHRYDTSDYLKIDAMLGTQADFEELLSQLHA-----ADIrVILDGVFNHVGQNSRYFNARQLYGPqEGATQNLQSPYYSWFDFEKYPTKYASWWGISDLPTIKKDCLA--YQNFIAGTaKTSVLSYWNQ--FQIDGWRLDVVD-----------ELTPAFVHKIRQNLAQYP-EKVLLGEVWEDASnkmaygqrrDYIQ-GDNLHGVMNYP-LRQAILDIFSNDV--------NLADVCQRMMSLRENYPWDFYLNSLNNLGTHDTVRIKTALQNNQAKLKLAFLLLFILPGVPCLYYGDEVGLTGGKDPDNRKFYPWGRE--DHDLLAEVQSLSLRRQQESVLRTGDLCLYNT---EHLILIGRYQAQKAQVYVINPTEKTVQDEQ-------------------------------------------
>UniRef100_UPI00064E827B glycoside hydrolase family 13 protein n=1 Tax=Lactiplantibacillus herbarum TaxID=1670446 RepID=UPI00064E827B
----------VKYNSFSTDFKVPFGAvLRHTQVQFKVQVS---GPAVRVELCMVHDGQwDAeQvAPMV-R-VqtdQAST--T-QYTTTyKPSQVGLYfYYFRIQMATETVFYGCvdGgygGSGISYqqRNQvQMYQLTVLkaiEQLPRWYREGVAYQIFVDRFANGNA-DGH-VN-APKAN-SFIYGQLTDAPLyIrnEQQEILRWDFYGGNLRGIRLKIPYLQ-QLGVTILYLTPIFQASSNHRYDTEDFFKIDPVLGDLADFDQLVAALHQ-----AGIrLILDGVFNHVGADSKYFNQAGHYAIVGAVQSKDSPYYPWFSFKHYPDDYQSWWGIRDLPTIDKMNQS--YQDFIYGRSDSVIDYWTK--RGVDGWRLDVAD-----------ELPDSFITGIRHALDRYT-DKVLIGEVWEDAShkiaygsrrHYLE-GGCLQAVMNYP-LRQLIVQVLTGKL--------MPSEWWRKLMTLKENYPASTFQANFNNLGSHDTPRILTVLADDRVHLQIAIQMLLTLPGVPCLYYGDEAGMTGGKDPDNRAFYPWKTA--DQQLRQFVTYWVTWRRQQAWLNTANFRPFYAA--DYGIGYVYWQGSRAIFVMINVTAISQRLTA-------------------------------------------
>UniRef100_UPI000685775C glycoside hydrolase family 13 protein n=1 Tax=Fusobacterium perfoetens TaxID=852 RepID=UPI000685775C
----------IFFNSQDTNYKSIFGAaPCNESVTFNIKINE-KAMIDSVFIHFFIDnlDIsqPPrEyrYHMTcKK-NLGEPDDI-YTYTYkVEDKPRLVfYYFEIILKNgeFK-YYGNnyDglgGIGQVYSNNpRSYQMTTFypdSKTPDWYKESIIYQIFPDRFFNGNP-YGN-LS-AQKEN-TFIYGNWYDTPIyIkgAQGEILRWDFFGGNFKGIEKKIDYFK-ELGINLIYLNPIFQAASNHRYDTGDYKKVDSILGTEEDFNSLITTLKE-----NNInVILDGVFSHTGRDSKYFNRFNHYDSVGAYNSVGSPYYDWYTFKNYPNEYVSWWGNDDLPCVNELNPS--FLDYIIRDEDSVVAKWLG--VGIKGWRLDVAD-----------ELPGEFLKILRKRCHEIDKESILLGEVWEDATnkisynqrrEYMC-GEELDTVTNYP-FKKILLDFFYNKG--------NAEKVCKLFMNLRENYPKENFYALTNIIGSHDVERILSVCedigkfMQDylyKRglhkdklimkddlvkklgldLLKLFSLVQLTFPGVPLIYYGDEVGLRGGKDPDNRRTYPWGRE--NQEILSWYKFLTRMRNKHSLLSTGDFRQFYLN--EDIYGYIRFLDngvdqfgknrgmDNFIIVIISRNPLTSfdididfsnfddIPSV-------------------------------------------
>UniRef100_UPI000983D72A glycoside hydrolase family 13 protein n=1 Tax=Clostridium saccharoperbutylacetonicum TaxID=36745 RepID=UPI000983D72A
----------VIHDSQSIKFRRPFGAvEVGQKVKIAINVD---K-EIVVAIELIQFDGTRlNMGMQKE-YLNNG-EFRYSVEIdTSDALGLLeYYFILIDGYDRLYYGNndEhlgGVGQIYNHNpVPYQITVYekSHIPDWYKEGVIYQILLDRFYNGND-DKT-IN-SPKEN-SFIYGRWDDSPMyIkdNFGRIVRWDFYGGNLKGVIKKLDYIK-TLGANIIQLSPVFKSPSCHKYDTANYEIVDEMFGTNDDFKELCEVANS-----KGIkIILDIVLGYTSSDSKYFNRLGNYDEVGAYNSPNSRYYGWYKFIRYPYQYESWWGINERPSIDSMQEG--YIDYIARNNDSIIKKWIN--LGASGWKLNVID-----------ELSDKFIEFIRNEMDEFGGDTVLIGDIWEDASnkvsyskkrSYLN-GKEVQAATNYP-IRESLINFIKGYI--------KSDKFKKKFMSLYENYPIESFFGNVNIVSTNDTERILTVLDNSIALLRLLVVIQFTLPGVPLIYYGDETGIKGGKEPDNRKSYPWGKE--DKNLIDFYSKLIGIRNNEESLKKGDITFFKTD--EDVLAFERNYENEKILVLVNVSKEIKLIKS-------------------------------------------
>UniRef100_UPI000D5578FB glycoside hydrolase family 13 protein n=1 Tax=Atopobium massiliense TaxID=2094145 RepID=UPI000D5578FB
----------AQHNSLDRRYRSCPGAiDMGEQMRIALDVWD-DS-PSRVALRLWSDTKEEvlDmYRVTPdD-AlLAElsG-GSRFEVVLSFDEPQIMwYSFQVTSEHGDVwRYGAaqPdkpGVGCFVYGEpAGWQITVYhnerTQQPSWYTSSIVYQIFPDRFNRdAQwE-ERcrEALA-RPHKGVaRVLVDNWNTYPSyTraADGSVEAWDFYGGSLRGIIDKLDYLE-SLGIGCLYLNPIFKACSNHRYDTADYMHVDPLLGSDEDFITLCDRARE-----HGIsIMLDGVFNHVGRDSRYFNAYGNYPGL-PASHSESLYHDWFDFYE-DGSYKSWWGISDLPAIKDGCRG--FRELICG-ENGVVRTWLR--RGARAWRLDVVD-----------EISDEFVEDIKRAALAEKPDAVVIGEVWEDAShkhshgglrRYFQ-GKELDATMNYP-LRQAIIAYMtRAS---------SADYLAQTIESLQVNYPRDIFYAEFNLLSSHDRERILTLLGDApakenlSEedkyryrlgdaartlaekRLWLSALLQMSLPGVPCIYYGDELGMQGYSDPFCRAPFVWEEK--NNRVYAAYTAALALRRALSVLTCGDLVVHSF---GfDVIGVWRSSEDATMCLLINTHPtLAQAVDI-------------------------------------------
>UniRef100_UPI000F76ED16 glycoside hydrolase family 13 protein n=1 Tax=Lacticaseibacillus porcinae TaxID=1123687 RepID=UPI000F76ED16
----------MHYDSF--VDRTPAGAlLKNTPVTFTL--TA-PEA---KVATLLVSQAdGGmQaVVMH-R-H---D--G-CWSATiMPNVQGLWyYAFRVETNTGQVTYGTvaGgfgGSGQVYrdPDAaPWYQLTVVdrfETVPDWYKNAQIYHIFVDRFNNGNV-DGH-IN-HPKPN-SFLYGQLSDDPYyVkdANGEVVRWDFYGGNLAGITAKLDWLQ-NLGFTALYLSPIFEAASNHRYDTADYYRIDPMLGTLADFKALVSGLHR-----RGMhLILDGVFNHVGRDSRYFNALGHYQDRGAAQDPASPYAPWFTFKHWPDDYKSWWGVKDLPAIKKESTS--FHEFIAGGEDSVIGYWTG--LGVDGWRLDVVD-----------ELADDFLLQIRALLDQYP-DRVLIGEVWEDAShkiaydkrrPYLQ-GHELQGAMNYP-QRQLMLDYVNGAI--------SPGRFARQLETLKENYPPEVFAYNFTSISTHDTKRVLTALGESRDKLAQIVTLWASLPGNLVQFYGDEAGLNGDVDPLNRKYYPWGHL--DDEIFGWYQAAWQQR-RDPLFSGNAGFAVIYD--GEGLGILRYLDDQAVLVGFNATDHNVELDP-------------------------------------------
>UniRef100_UPI00103268D1 glycoside hydrolase family 13 protein n=1 Tax=Bacilliculturomica massiliensis TaxID=1917867 RepID=UPI00103268D1
----------LVFDSKDIYYKDPFGAvAAGTAIAFRTAVKW-DSgkgdafpaGLSQVRFAVREDGNaeqwldmepEDfPeSGKC-R-E-DCG-SMSFRLTWRPPAPGLYfYRFAigsFgAEiPQEAARTEKnAqih-DTVETAETAEYQLTVYspdFQTPDWLAGGLMYQIFPDRFAKSDS-YTP-----PAQNKRYrMHETWGELPDcGpdENGVVWNNDFFGGNLRGIQEKLPYLS-DLGVTVIYLNPIFRAFSNHRYDTANYMEIDPMLGTEEDFASLCRAAAE-----RGIrIILDGVFNHTGSHSIYFNKDGSFDSQGACQSRESPYYPWYTFQEYPGKYDSWWGIDTLPAVNEMEES--YRDYIIRGEDSVIRHWMR--LGSWGFRLDVAD-----------ELPDMFIEEVRQTLKEENPRGALIGEVWEDASnkiaygvrrRYFQ-GAQLDSVMNYP-LKDWLIAFLSGngdaggggpeAG--------DGALLQDRITTLLEHYPQMCARSLMNILGTHDTERILTVFrNREPSyeearqKLFLALLAWAFLPGIPCIYYGDELGMEGGRDPMNRCCFEQDKM--KTDIADFYRRLLRFRSGVDGLGRMTYVPGPSE--TGCFSFFRDGAGGSLYVFLNQGAeerRLTSRGK-------------------------------------------
>UniRef100_UPI00107FF47C glycoside hydrolase family 13 protein n=1 Tax=Weissella confusa TaxID=1583 RepID=UPI00107FF47C
----------MEFDSFLFANRDPFGAvIVGETITLHTQGHA--E---EVRLRVYDDETGKvTwYDLH-E-E-DED--N--WVVEiSAAHAGLLyYRFEVIDGYNQYWLAAqgNnlgGAAEVYgmhHASiPDFQITVMaelEELPEWYQEARFYHIFVDRFNNGNK-DMH-VN-NPKPN-SFIYANKRDTPFyVrdKQGEIARWEFFGGNFQGIAEKLDYIL-ELGCNAIYLSPIFEANSNHRYDTSDYLALDPILGDEDDFKFLLDEAHK-----RGMhIILDGVFNHVGQYSRYFNKDGHFKEPGAYQGPSSKYYHWFDFTDFPDEYNSWWGVKDLPVINKSEAS--YRKFIYGDKDSVINHWNN--FVVDGWRLDVAD-----------ELPDDFIAGIRDQM-S-K-EQVLIGEVWEDASnkvaydqrrQYLL-GGGLQATMHYP-LRNLILDFMLEEI--------DARVFTTVLMTLESNYPKNAFFGAFTNMGTHDTKRLFTEMGEDEEKLKRALELWLTMPGVPCVYYGDEMGMTGGKDPENRGYFPWDEP--RGEIFNKFQRLLQSR--PTWWQSADWFECHaID--SDTLIYAFHKDGQHEMMQFSRKTGLAIIKQ-------------------------------------------
>UniRef100_UPI001105E569 glycoside hydrolase family 13 protein n=1 Tax=unclassified Clostridium TaxID=2614128 RepID=UPI001105E569
----------MIHHSQQERYRAPTGAvVFNTKVRLRLVVEA-TLWP--TAVYLRYQPCGGeIHKLA-M-GCRDrslS-QLVFElQFDAGTQEGPLfYDFEIQRQQGDLYYGNAadGLGgeGLVreQSDgPRFQITVYrpdYQVPAWLQGALMYQIFPDRFARSGPLPEK--L----PA-RF-HQDWYEVPDyVptLgRDEYIPDDYYGGNLRGIQEKLPYLK-SLGVEVLYLNPIFESDSNHRYNTGDYEKIDPLLGTREDFKALCTAARA-----CGIsILLDGVFSHTGSDSRYFNKEGRYPTLGAYQSPDSPYYSWYHFMDYPDQYDCWWGFKTLPCVKELDPG--FQDYILGSSQGVVRQYLR--DGARGWRLDVAD-----------ELPSAFLDHLRQAVKDENPQSAVLGEVWEDATnkqsygeqrRYFG-GSQLDSVMNYP-LREALLGFLTGAL--------TAGSCMRHILSLQENYPVPAFYALMNLTGSHDVPRALTMLcgAPQadtltREqqaavsyerealqhgkqKLLLLASAIYALPGAPCIYYGDEAGMQGMRDPFNRAAYPWGRE--DSALVESFRALGALRRRFSALRTGYLAVTAPS--DGLLciwRYSRDgmgalGAPlEGAaLCIVNRDPDEACCTL-------------------------------------------
>UniRef100_UPI001245C657 glycoside hydrolase family 13 protein n=1 Tax=Bacillus methanolicus TaxID=1471 RepID=UPI001245C657
----------IRSRFTEGNFRYPAGAvPADTTIDFEIEISR-AQSIRKATLVWIDD-EENryKyLNMDWS-GINRG-HDVYTKVIKVNKRGLNwYYFQLETLSQTFYVGKEglSIVVANHEPPSWPLIVYnrhFTTPNWIKGGLFYHIFVDRFARVGV-ST------AKEN-VVLREDWGGTPVyLpnEKGEIVNNDFFGGNLKGVLEKLDYLQ-QLGVTCIYLSPIFEAYSNHKYDTGDFTKIDSMFGSIEDFHLLCKEGKK-----RGIrIVLDGVFNHTGSDSIYFNKNGTYDSIGAFQSKESPYFSWFTFIEYPDKYESWWGIDTLPAVNEDDPD--FLQFITG-TEGIARKWLK--LGASGWRLDVLD-----------ELPDTFIEAFRKAAKSYDQETLLIGEVWEDASykmsygkrrRYLL-GEQMDSIMNYP-FMDAIIQFVRNG---------DAEKLHEVVTTILQHYPSCVVHCLMNMLGTHDTKRILTALgGRIvqdapREqqaqmnmsaserkeaihLLKMASLIQMTLPGVPCIYYGDEAGLEGYEDPFNRRCFPWGKE--EKTLQHWYKSLGTIRKQWSVFKEGQYETLYAK--EQVFLFQRFNGLEKVIVGVNRSDIPFQIEI-------------------------------------------
>UniRef100_UPI001379D604 glycoside hydrolase family 13 protein n=1 Tax=Pseudoflavonifractor sp. 524-17 TaxID=2304577 RepID=UPI001379D604
----------QIFDPKQTAFKSPYGAvPSGTAVTFQVRPRR-ALGFSRAVLTARFEGRENqTvdCPLLWQ-GFEGA-KDRFSgVLETGDYVGLVwYSIRLERLDG-----ACae-------LG-EYQLTVYdgsEEVPGWFGEGVTYQIFPDRFHRLRT-PDP--A-GMVGG-RSVHAGWREEPEyRpdSNGEVRNRDFFGGSLAGVREKLPYLR-GLGVDTLYFCPIFEGPENHRYGTGDYEKIDPMLGDEEDFRALCRQAHD-----LGMrIVLDGVFNHTGFVSRYFNGDGSYHTgvPGAAQSQDSPFWRWYSFHQWPGQYDSWWGIYSLPAVNESDPT--YMDYIIRGENSIIRRWLR--AGADGWRLDVAD-----------ELPDAFVHAVHQAVRETKPEGIVIGEVWEDGSnkvaygvrrHHIW-GKHCDGLMNYP-FRNAVLAFLQGG---------DARHFQEAMEELRANYPPFAYTSAMNALGTHDTPRILTLLgvGSAcmdqpKSwraeyrmtqeqlrrgktLLKLGALILFAFPGSPTVYYGDEAGMEGFEDPFNRRTFPWGEE--DHALTEWFAALAGARHRYAALRRGEISYHTAQ--GRVLAFWRGSGADAVLAAANAGAEEAQLAL-------------------------------------------
>UniRef100_UPI0013CF2033 glycoside hydrolase family 13 protein n=1 Tax=Christensenella sp. Marseille-P3954 TaxID=2086585 RepID=UPI0013CF2033
----------LYHHSHMPLFRTPFGAvPQHTSITLRLGVDP-HLPCKAPHLHLFRDGTTHm-LPMTRT-AlAYNG-YDLYEVTIRGQYIGALwYCFCVpLRDGGALYWGDnpKrvgGEGWMYYEApPAYLITVYaqdFSVPAWFRDKVMYQIFPDRFFR-SA--AR--T-YPQKP-RM-HADWQEEVAySplpDQDHYCADDFFGGNLAGIAEKLPYLK-SLGVSVLYLNPIFLSISNHRYNTADYETIDPLLGTADDLRDLCEKARA-----HGIsILLDGVFSHTGAISRYFNADGRFDEVGAAQSPDSPYAQWYTFIDWPERYECWWGDTSLPNTREDSMS--YMDYMLG-KNGIVRKWLR--LGARGWRLDVAD-----------ELPDVFLNELHAACKRERADAVVLGEVWEDAAtktsyghvrHYVL-GNQLESVMNYP-LRNVLINYFTYKA--------SPEDVAQQVMVLKEHYPRDFFHSLMNMTGSHDVPRLLSLLsdvPQPgygtpREhirlmeptdrqktlgraRVRLMASVLFTLPGNPCIYYGDEAGLTGMTDPFCRRTFPWGRE--DEDLQAHFRHLGQLHNAHGALCGGDVTFAQAG--EDILCYLRSDASSHIVVAVNRSEDARVMDA-------------------------------------------
>UniRef100_UPI001555C540 glycoside hydrolase family 13 protein n=1 Tax=unclassified Enterococcus TaxID=2608891 RepID=UPI001555C540
----------VYFNSWLESYKRPFGAvQIATSICLKIKVEC-SKFVKVQLVIRQENGTNQlEyFDMN-Y-G-ENN--L-FEINYqVSNKQGIYfYYFKIIDQLtnELiGVYGSAsgtgGEGISYtsECEvVPFSLTVYskiETAPSWYRDSIFYQIFPDRFYNGDEDL-I-LN-NTKDN-IFIYGKTSDSPYyIrdHQDNVTRWDFFGGNLAGIIAKIPYLK-NeLGVNAIYLNPVFEARSNHRYDTGNYKQIDSLLGDEQAFLRLIDKLHQ-----NDMhLVLDGVFSHVGRESKYFNYNSAYGSdIGAAQNQNSPYFEWFKFNHYPEDYKSWWGIEDLPEVNKHSVS--YQNYIYGERDSVLSKWNK--FDIDGWRLDVAD-----------ELPDDFIRGIRANLEQYS-DKVLIGEVWEDASrkiaynqrrEYIL-GDALQATMNYP-FRSLILELLTDKI--------DAKSFALQLTTLEENYPNAVFYNNFNNIGTHDTERILTLLNHDTELLNIAVGLLCTLPGVPCFYYGDEAGLAGGPDPENRKYFPWEKI--NRSIFKIFQSWIACRKEQTLLRQGHFSIFYlN---DGLLGILRAAEDASLIYIVNPTNKLVVVNF-------------------------------------------
>UniRef100_UPI0016553AB2 glycoside hydrolase family 13 protein n=1 Tax=Massilimaliae timonensis TaxID=1987501 RepID=UPI0016553AB2
----------ILFDSRQKKYKTPFGClRQGEPCSIMIQIPS-DHHIQAVSLCLEDDmGNLLnKILLQQD-AGEHG-YLNYRGRFKLEECGLYyYYFEVQAGWET-FFVWKheDKPALTGNGk--WQLTCFargYDTPQGFQGKVMYQIFPDRFFQkGTC--D--TS-GKLKS-FVMHQSTDETPVyRpdEKGIVQNNDFFGGNLQGIMEKLPYLE-ELGVQVLYLNPIFSAYSNHRYDTCDYKAIDPLLGTEEDFCALCEAVHK-----RGMkLLLDGVFSHTGERSIYFDKYREHGTEGAYGNPDSPYRSWFQFdPKDPNGYHSWWGINTLPCTEELDPG--FLDYIIEGEDSVVAHWLR--LGADGFRLDVAD-----------ELPDEFIARLHRRVKELNPNALVLGEVWEDASykisysvrrKYFT-NQELDATMNYP-YKDAVIGYVKGE---------QSSGqLAQTVMSIAENYPKPVLDCVMNSLSTHDTMRILTVLGANqypqskEEranyrlsaeeyqkavqRLKLAGFLQFMLPGCPCIYYGDEIGMQGFEDPLNRAFFDWEHQ--DKELQRYFRELARLKKQHTALQTGTIQVLADR--NGVVCFQREALAEKLVFITCMNDHYECFTN-------------------------------------------
>UniRef100_UPI001747E144 glycoside hydrolase family 13 protein n=1 Tax=Candidatus Alloclostridium intestinigallinarum TaxID=2720826 RepID=UPI001747E144
----------FYYNCLDEECKRPFGAlRAGHDLSLTVFSRD-GVFIDRVVVVLKSDaDGSEtEYPMIYK-GKEDG-VSRYDVSFRVGSGGLYfYHFRLET-E----WGVEe---RYAdENDAPWQLTVFsssYKTPDRFKGGLVYQIFVDRFNKGKD-RHA-VF-DKKNG---VLKEW-GDPLtVcdPDGVYRANDFYGGNLQGIIDKLSYLK-QLGVTLIYLTPIFESSSNHRYDTGDYMKLDRLVGDEEKFRQLIEMAAN-----RGIgVILDGVFNHTGADSKYFNKFGNYPGVGAYQSEKSPYHNWYYFEEFPDKYRCWWGVTVSPTLNKSDPS--LRRMMLH-KGGVIRKWTD--MGIAGWRLDVVD-----------ELEEDYVRSLRRVIKQRDKDKLIIGEVWEDASnkisygkrrHYLL-GGELDGVMNYV-FKDAIIDFVCGG---------DSDTFMGRIGEIMDHYPKRALDNCFTLLGSHDTARIKSVLsGRDvsgltKEeklnvtltpfeediakrRLKLAAVLQYTLPGNPMIYYGDERGMEGYEDPTNRKTVDWKHR--DEDIFALYKKLGRIRKKYASVFRGTTYLE-TG--NGMAVFHRMARSRELTVLVNSGNTVLTYYI-------------------------------------------
>UniRef100_UPI00174A6474 glycoside hydrolase family 13 protein n=1 Tax=Candidatus Heteroscilispira lomanii TaxID=2721130 RepID=UPI00174A6474
----------IFHDSQKLEYRSPFGAvPLGTRIALSLSAPD---DA-VCTLRLWRDgFGETl-CPMR----RSG---GWFTAEIdAPADAGLLwYHFIVELGGERIYCGAPdDGLggagNISDHEpPSWQITVYepFKAPEWYKDCIVYQIFPDRFNRGSdwR-ERlfasmR--DEKRRGP-RRiWHEDWNDDPFy-tknSKGEVTRWDFFGGTLEGIMEKLPYLK-SLGVGAIYLNPIFLAASNHRYDTADYTEIDPLLGGAGSFEALCRSAHE-----AGIrVILDGVFSHTGADSRYFDYFGNYGG-GAVSDPHSPYREWYRFRRYPDDYESWWGVGDLPNVDEENES--YKQFIYG-SgSSVARTWLR--RGADGWRLDVAD-----------ELPDAFIEGFRAAAKDEKSDSVLIGEVWEDASnkcsygvrrRYLL-GRELDGTMHYP-FRKCVTDFLLGHM--------SAGGLLRRLNAIAENYPREAQLCALNLIGSHDSARAVTVLggAP-eglsETeqqyyrldsgmydtgvrRLMLAALLQYALPGVPCIYYGDEAGLEGFADPHNRRTYPWGRE--DDRLRRYYRLLGRIYDQCRELRCGEFEYSAPD--GDVFICRRIyGTAs--CTAAVNRSPEEKTINV-------------------------------------------
>UniRef100_UPI00174A809E glycoside hydrolase family 13 protein n=1 Tax=Candidatus Neoclostridium roslinense TaxID=2721138 RepID=UPI00174A809E
----------LQYDPLKKEYKSVTGAvRISLPFIVRVK-S--DA--GNVELMLKKEGENEaVvaYPMT-----RQD-RY-FTVALTITTTGLYrYYFAA-DNEN--FYAADaltA-ART--GE-KWTLIAYddvYDSPNWLYGGIIYQIFPDRFNIGG--ERK--K--TKSD-MIYRDDWGGTPVyKpnENGIVENRDMFGGNFEGIEDKLEYLA-SLGVTLIYLNPVFESYSNHKYDTANYALTDSDFGSLRDLALLTAKAEK-----YGIrIILDGVFSHTGSDSIYFNKNGRFSALGAFNSPQSPYYEWYNFQNYPDRYDCWWGIKTLPSVNESNVS--FNNYICG-DDGVVARYMN--MGIAGWRIDVAD-----------ELPDEFLENITAAAKKADSRALILGEVWENAAtkysygklrHYLC-GKQLDSVMNYP-LKNAVIEFIkTGSV--------NAVD--FVVRRLINDYPKRVVDALMNIIDTHDTVRALTEFgeFDDvstkdKRsaaviknyaaavkKLKQAAVLQYFLPGVPSLYYGDEAGMYGFEDPFNRRCYPWGKE--DGELIAFYRRMGRVRRSNaDILSSGEYERIPSA--RSVYAFKRISGAGTLSIIVNASAADCVLPV-------------------------------------------
>UniRef100_UPI00174A8904 glycoside hydrolase family 13 protein n=1 Tax=Candidatus Parachristensenella avicola TaxID=2721140 RepID=UPI00174A8904
----------FYHHSQQEAYRSPFGAvPCGGPVVLNID-AI-DE--PDVEIVLRRHSESQgtEiIQGNPE-PIPAG-RR-WCFKLnAPADPGLFwYDFEIHNQGQVRWYSApeDglgGEGVLGaHTGKTWQVTVClpCEMPTWPSQGIMYQIYVDRFYNGYP-DKR-IE-HAPEG-ALIHAHWQDTPFyTrdENNAVVRWDFFGGNLKGVEEKLDYLQ-QLGVSILYLNPIFLSASNHKYDTADYRRIDPMYGGEEAFASLMHAVHA-----RGMrLILDGVFSHTGSDSVYFNRYGRFDGEGAYQSQQSPYFSWYRFSQWPEQYECWWGVKTMPNVNELDPS--YLAYQLHDPDSTVRQWMG--YGIDGFRLDVAD-----------ELPDAFIAQLKDVIRQEKEDSFLLGEVWEDASnkvsydvrrQYFM-GRELDSVTNYP-LRNALLELILGKR--------SPTSMVRLMKSLQENYPKAQFYSLMNMTGTHDTPRLMTLLGEApdpntlTEversqyrlskgrramgrrRVGLYAAILFTHPGIPTVYYGDEAGMEGYADPYNRGPYPWGEE--DGEVMTTFRRLSHLRRDEPLLSGGEYSPFALE--GGLYGHWRWLENEGVLTVINPGEDECssLLSL-------------------------------------------
>UniRef100_UPI00174AA98F glycoside hydrolase family 13 protein n=1 Tax=Candidatus Metaruminococcus caecorum TaxID=2721133 RepID=UPI00174AA98F
----------QVYQSWDPGYKSVFGAvEQETEIRFTIRIPE-NLGETYVGFVVcRDGGEDFy-VQMFPE-NSSGggD-GRAYTAAYRFDQPGIYwYYFKLCTSKGDLFVKKDfgSTGTLCrGEEvSRFQQTVYehgYTTPEHLKGGVFYQIFPDRFCYSGR-RHP--D--VPGD-RILRSDWGGQPFyQpdAQGRVLNNDYFCGDLEGIRQKLGYLK-ELGVTCLYLNPVFEAHSNHRYNVADYRRIDPLLGSNEEFKALCAEAKA-----MGIgVVLDGVFSHTGSDSVYFNKEGRYPSLGAYNSPDSPYYSWYKFTHYPDAYHSWWGFTTLPETDECNPG--FYDFICG-SQGVVEYWLG--MGATGFRLDVAD-----------ELPDKMLDGLRQAVKAHSKEAILIGEVWEDASnkesygqrrRYLI-GRQLDSVMNYP-FRNAILDFARGG---------DVPCFVNRVMSIVENYPKPALDVLLNSLSTHDTARAITELaGESceghdRNwqsqraltldqyalgkqRLKLAMALQYLLPGLPCVYYGDEAGMQGYKDPFNRGCFPWGHE--DQELLAFTKKLGSLRASRKCLQKGTLALSQEG--ALLKLVRQGDGDRLCAWFNNTDQVQESSEG-------------------------------------------
>UniRef100_UPI00174C2E5C glycoside hydrolase family 13 protein n=1 Tax=Candidatus Neoruminococcus faecicola TaxID=2721139 RepID=UPI00174C2E5C
----------TYFSSRDPACRTPFGAlAAGEEVRFA--LRA-GWQEGAGWLLLFADgAWEEpAaIPL--Q-ESGTlA-GRLLTAQGRFLRPGLYfYCFLFTGAGRERWLCRGecGEGVLLEQRgDLWQQTVYdpaAVPPEGC-GGIYYQIFPDRFASSGQ-YLG--R--LPEG-GRLHRDWGELPEyRpnAEGKIDNLDYFGGDLPGIRAKLDYLA-GLGVTTVYLNPIFEARSNHRYNTADYETIDPLLGDEADFASLAKDAAG-----RGIrLMLDGVFSHTGSDSRYFNREGHYGPGGAWRDPQSPYAGWYRIDRASGRYDCWWGFETLPNVNEEHPG--YLKYLCG-EQGVLAKWMA--LGAGGWRLDVAD-----------ELPDGFLDAVWRRVKAQDPAAPVIGEVWEDASnkvsygarrRYLQ-GGQLDGVMNYP-LRQAMIDFARGG---------GAEALLETVLTQLEHYPPGALDRCMNSLSTHDSPRIMTVLgGPEgegrsRDwqaehyflpaeayaagraKLLPLAMVQYFLPGCPCLYYGDEAGVCGYGDPFNRTTYPWGRE--DKALVEFFRRLGKIRTAcrPLVASCRSFVPLAAR--GGLLLFCRRTGQGCLTVAVNLRGEPCPLPP-------------------------------------------
>UniRef100_UPI00174CEED6 glycoside hydrolase family 13 protein n=1 Tax=Candidatus Flemingibacterium merdigallinarum TaxID=2720832 RepID=UPI00174CEED6
----------SSRDTLTISVRVPRVYcATAAKLKLYRDddMSN-HD-L-MMTLdAFLDD-SDRySIELRL--A---E----LCVGDqTPDSaSGLFyYTIELDTPWG-LLYSNQnG-S-VTpdRVNaDCTQLLVYrgdYVLPERFCGRMMYQIFPDRFAVGNraQYiQSyK-TR-PPKADSiEYrseriVNPDWeHGIPQyAdkPGGDVANNMFFGGNLWGVIDRLDYLE-SLGVGIIYLCPIFEAASNHRYDTGDYLKVDPMLGGDEALDCLICEAKK-----RDIlIILDGVFNHTGADSRYFNKFDHYPGAGAYNSKKSRYYKWYSFDEYPDKYRCWWGVKILPAVKSDEPS--YRRFICG-DDGVIRRYLR--RGIDGWRLDVAD-----------ELSDIFLDELRAAAKTESPDSAIFGEVWEDASnkvaydkrrKYFR-GGQLDSVMNYP-LRNAVIDFVLSR---------DKTKLISTAKTIYTHYPPSVGRMLMNFLGTHDTERILTILadvGAQnlsnAElavyklpraarelavrRLKIAWALLAAFPGLPCIYYGDETGMEGGRDPFNRMPLPKQPL--DPELLDYYRKIGRLRIASRALDKGKLDFIPTY--DprQLL-LVRSCQEETLAVAVNLTEREWELET-------------------------------------------
>UniRef100_UPI00174D294F glycoside hydrolase family 13 protein n=1 Tax=Candidatus Neochristensenella gallicola TaxID=2721137 RepID=UPI00174D294F
----------VIHNSQDVFYRSPFGAaPWNTKITVRLKVSR-GLEINKIWLRLWEK--DEqLIEMHFY-ARNAD-SVIYQAEFsAPDFSCLLwYYFILDTSSQRLFYQNnaYnlgGMGELSehEDKmRSFQITVYnpaYATPAWTHGAVMYQIFPDRFFRAGK-ID--FM-GRKAH--L---NWEEAPQyEidpSKGYYPADDFFGGNFSGIESKLMYLK-ELGVNVIYFNPIFKAYSNHRYDTGDYEQTDELLGTNEEFSRLCEKARA-----LGIrIILDGVFSHTGSNSRYFNREGEYPETGAYQSEDSPYYSWYSFEKYPDKYDCWWGVWSLPCVNEMEPS--YREYILGAK-GIVRKWLR--AGASGWRLDVAD-----------ELPDEFIKQLRVSAKECKEDAYILGEVWEDASnkisysrrrGFLL-GDELDGVMNYP-LREAVIALLTGKE--------DARMFAMRINSLKENYPRPAFYSLMNFLSTHDTVRIITLLggvPEEkalsKKqqaeyklspdgytlglgREKAAAVIIYMMPGLACIYYGDEAGMEGYADPFNRAAYCWGRE--NEELRAWYRALGKIREEYRAlFAGGEFTIM-GE--GALL-IKRTDKSGQIFAFINPNDTCFegMLDK-------------------------------------------
>UniRef100_UPI00174D4C9C glycoside hydrolase family 13 protein n=1 Tax=Candidatus Pseudoruminococcus merdavium TaxID=2721149 RepID=UPI00174D4C9C
----------MYFDSRDTFCKQPFGAvETGKRVTLRLKLDK-EPAPKNVRLfmyCVHTG--SGe-yRKMKLC-GETQT-ENIYSVSFLAPKPALYrYGFEYESNGEKKYIRRGrkSKAvVYEQTN-LWQLTVYentFRPVQHFAGGVFYQIFPDRFFFSGK-EKA--H--VPDD-RILRCDWGGIPEyRplPNGDILNNDYFCGDLEGIRLKLPYLK-NLGVTCLYLNPIFEAHSNHRYDTADYLKIDPLLGTEEDFSNLCEEAHK-----QGIhVLLDGVFNHTGSDSIYFNKKNRYPGKGAYNSKKSRYYGWYQFTNYPDEYACWWGVKIMPTLNKQNPA--VQQFFMG-KEGVVHHWLS--RGADGFRLDVAD-----------ELGDLFLDGIHARTKAENPGKLVLGEVWEDASnkvsysiqrRYLQ-GKQLDSVMNYP-FKDAILNFFQDR---------DGEEFCERILTIVENYPAPVLHLLMNSISTHDTLRAITSLaGPPrnslsRDaqasyrmddgtyqhgkyLLKMAAALQFTLPGIPCIYYGDEVGMQGYGDPFNRGCYPWGQE--DGELLAYFQKLGQMRARHPLFATASIYFWACR--KDFILYERSDGEESCIVAINYNSQDVTEHI-------------------------------------------
>UniRef100_UPI00174E4F06 glycoside hydrolase family 13 protein n=1 Tax=Candidatus Pararuminococcus gallinarum TaxID=2721144 RepID=UPI00174E4F06
----------CLFDSTLLEYKAPFGAvKTGEEVVFHLHLAK-CATLLAPRLVIYKAdHYDEpHyVPM-AL-ERVKmD-YNVFSCSFVQETPALLfYCFEAVTGDQVIPIRRKgdFTAKFNLAGgDLWQLTVYdkdFRTPKDLRGAIMYQIFPDRFYFSGA-PKE--N--VPED-RVLRYDWGGQPQyLpdSQGIVRNNDYFGGDLKGIQEKLPYLQ-SLGVTLLYLNPIFEAHSNHRYNTADYMKIDPLLGTEEDLRQLCAEAKK-----YGIsIILDGVFSHVGSDSLYFNREGRYPTLGAYQSQESPYSSWFHFIQFPKSYKSWWGFDTLPEVDEENPS--YREFICG-KEGVLRHWLD--CGIKGFRLDVAD-----------ELPDSFLDLIHDTLKGYDPEKFLLGEVWEDASnkisygvrrRYLL-GGQLDSVMDYP-LLESILSYLRHK---------DGYGFSNTILTLLQNYPRPVIDVLMNPLSTHDTARAITVLaGDPvrqndRNwqathylnheqyqrgiaLLRLAFTLIMFLPGIPCIYYGDEIAMQGYKDPFNRGCFAWNClveneE--PAAMLEFVRTLTGIREQCKEIILGDYVPYIAD--NFVFSFLRQTPEEALLVIVNPSDNPMRIPL-------------------------------------------
>UniRef100_UPI00174EC759 glycoside hydrolase family 13 protein n=1 Tax=Candidatus Geddesella stercoravicola TaxID=2720834 RepID=UPI00174EC759
----------LLFNANDSFYKYPAGAvENGTNVLFRVGVSR-RDSVLGVYLMFSEDKKEAeKIRMSFE-YSDGG-ID-YYCHTvSLLRVGIYwYTFIVERKNGEIVFGRKndGlPG---SETvKAWQQTVYkkgWSAASSFAGKIIYQIFPDRFYKSE--NFP-VC-LPERK-KYaEFKKSNELPNyMrdKNGNLDTDDFFGGNLRGIEEKLDYIK-SLGAGIIYLNPIFESHSNHRYDTSDYMKIDPILGDDDALSSLCEKARK-----KGIrIILDGVFSHTGNDSVYFNEYGTYDSVGAYQSKDSPYFKWYTFQRFPDEYSAWWGIKILPEVKETEPD--YLNFITG-RGGVLEKWLS--LGVSGFRLDVAD-----------ELPDEFLDALYKTVKAVSPDSYVVGEVWEDATskegfgkrrKYLL-GEQMDGVMNYV-LKDAIIEYLLSE---------NAERVANAMELLSENYPRPALNCLMNILGSHDTKRILSVLggytaaDDDfegqaKErlspearekavkLLKIGYFLLATLPGCPTIYYGDEIGMEGLRDPLNRKYFEWDNI--DTEIYGHFSLMGRIRNENPELQSGEYKRLYAK--DSLFAFSRE--T--LTVVANCGEKEMEITF-------------------------------------------
>UniRef100_UPI0019181B71 glycoside hydrolase family 13 protein n=1 Tax=Candidatus Heteroclostridium caecigallinarum TaxID=2721128 RepID=UPI0019181B71
----------VKYNPTDKRHKSVVGAvHENEVFTLSVECA---G-ASRVFFCFWADGGKQvyKRFMR-R-T-EGD--T-YSVSVSMALRGLYfYYFEAETARGVKYICKGdlldGVA-L--DNlgEPYQLTVYggnADTAAWFKGGVAYHVFIDRFFKGGE-HGY-----PKGA--VVNGDIFAVPDhRpVGGKVLNNEFFGGDLDGIRLKLPYIA-SLGVTVIYLSPFCESNSNHKYNVGDFLSVDGGFGGERALEALIAEAAE-----YGIkIIMDGVYSHTGDDSVYFNKYGSYDSVGACQSKDSPYYGWYTFTRYPDRYKTWWGIDTLPEVNKLNAS--YRDFICG-E--VLPEWLG--KGVAGVRLDVVD-----------ELPDEFLYPLCAAVRE-NGDNIVIGEVWENATdkiaygrrrKYFQ-GGQLDSVMNYP-LKDAVISLMRDG---------DGRKFVNLLLTQIDAYPKACLDKLFNMLSSHDTKRAVTAIsGDDvkgKDaqaayrmegerletavkKFMAASVLQYTLYGVPCLYYGDEAGLQGFGDPFCRACYPWGRE--NGELVKFFARLGALRRD-ELFKDALTENIAFE--GGVLSFDRIKGGRGVNVAVNVGADNAEITL-------------------------------------------
>UniRef100_UPI001A32A3B1 UPI001A32A3B1 UniRef100 entry n=1 Tax=unknown TaxID=N/A RepID=UPI001A32A3B1
----------IKHNSWEEKFRKPFGAvQSGEKVYINLEAE---N-FSKAELVLIYFDGTEeDIELSSK-KiNEEL-YNYFTEINiREDYKGLIkYHFKLYKDCRVIYYGNnlDvlgGEGRVYQNSpKSYQITVYkdFKVPIWFKEGIVYQIFVDRFRNGNK-DGK-VD-NPKKN-SFIYGTWQDEPMyIrdASGKVVRWDFYGGNLKGVIEKLEYLK-NLGVDIIYLNPIFEASSNHKYDTANYKSIDPMFGDENIFKELCHKAEQ-----LGIkIILDGVFNHTGSDSIYFNKFGNYPSLGAYQSKSSTYYKWYIFSEYPDKYECWWGIDNHPSIDEMNED--YINFIIKDKDSVINKWMK--LGASGWRLDVAD-----------ELPDEFIKLIKSHIKEIKEDSVLIGEVWEDASnkisysrkrQYLF-GEELDSVTNYP-FRNLVISFINSQI--------TAADFIRNIMSLYENYPIECFYSNLNILGTHDTERILTSIDKDNRknmyKLIMALSIQMTIPGVPLIYYGDEAGLTGGKDPLNRKPYPWEHE--NIDIYNIYKAAIRLRKKHEFFIKGDLSFHDIN--EDILCYERNYGKTKAIIIINKSEEKSYNIR-------------------------------------------
>UniRef100_UPI001A7E4CB1 glycoside hydrolase family 13 protein n=1 Tax=Halobacillus sp. KCTC 3957 TaxID=2755037 RepID=UPI001A7E4CB1
----------VYHNSFDLKYREPFGAaPKGSNVSLTIDVHE-HFRVTRVILhYILDRTDHErTKMMDLY-SEEHH-YNSYETTVeMPKEPQLIwYFFEIVLEDGKIFYGRenIfesGEGKVYDHIpPSWQITVYdpdYETPDWWKHATMYQIFPDRFYAaGEI-DRS--K-APKSS--LVHAHWENDPIyIrnERGEVIRWDFFGGNLKGITEKLDYIQ-SLGVTVIYLNPIFEAESNHRYDTGDYHTIDPLLGSKEDFEELIEKAGQ-----HGIeIMLDGVFSHTGSNSIYFNREGEYDSLGAYKSKDSPYYPWYQFYNYPNDYEAWWGVGTLPTLNKENKD--YQDFLIHNPDSVIKTWQN--SGMKHWRLDVAD-----------ELTDDLIKQINSQLKSYDPSSVLLGEVWEDASnkisggnrrDYFL-GGVLDSVMNYP-MRKLMLDFMKGDI--------DALYVDRRLKTLSEHYPLQYFYALMNMLSSHDVERIKTML-DGylpDHfgeeekenivkkQIKALSLWMYTFPGIPSLYYGDEAGLTGGADPDNRKPYPWGRE--DPTLIEWYKDIGKWRKEHAALRTGNWNSFAVN--SDVYGFKRWisNekDvfgeqanNEQFIYIMNRSYHEQkKVSL-------------------------------------------
>UniRef100_UPI001AD86267 glycoside hydrolase family 13 protein n=1 Tax=Dolosigranulum pigrum TaxID=29394 RepID=UPI001AD86267
----------VYYNSWDQSCKQPFGAsQTGETIDFTLYRTH-PG-VRAVYLQVHKDYGAYeEVKLT-Q-S-EER----FSGSYqLNQGAGLYfYSFRLEVtLDgqDHqFFLGNhAdelgGVGQLYvlNEEvRKYQITAVerdDLAPDWFRQGVVYHIFVDRFFNGTdD--GR-IL-SPKRD-AVIYTEGAERPHyIknEAGEIVRWDFYGGNLLGIIKKLPYLQ-ELGVTILYLSPIFEARSNHKYDTADFLKIDPMFGDEETFQQLIDHAAE-----FGMkIILDGVFNHTGFDSRYFNGEGTYETVGAYQSTESPYYEWYDFSQHPDEFESWWGIKDLPTLNSDLPS--VREFIFEGAESVVRTWSR--MGLGGWRIDVAD-----------ELSDQFLAGLRQALEEsaLD-QPVLIGEVWEDATnkiaygkrrEYIL-GNMLHGVMNYP-FTDIIIDFLTGEL--------SAHGTVKALMNLKENYPSAMLHSNLNNISTHDSVRIKTALGEATELVKLAFSLMFVLPGVPTIYYGDEAGLSGEEDPDNRRPYPWGRE--DISLRDEVREWAHRRTNLSALSEGEFVPFAL---GDCLGVLRYQNaEEWVLLVLNPTDVEQDVIF-------------------------------------------
>UniRef100_W8TEI2 Amylopullulanase Apu n=1 Tax=Peptoclostridium acidaminophilum DSM 3953 TaxID=1286171 RepID=W8TEI2_PEPAC
----------IFHDSHDLYFKNPFGAmSCGQSATLRIAMGTEEE-VKNVWVLLHEEgvLGVPdEIAMTRE-NQKSG-LSIFSARInIPYKTGILwYHFKIEALSGVFYYGNnsHqtgGVGQTYilq---pKPYQITVYskeLDTPSWFRQTVVYQIFPDRFFNGNdgrkiY-GRK-IY-NKKKN-SFIYSQWDDTPVyVkdDNGELLKWDFFGGNLKGIIRKLDYLK-KLGVGCIYLNPIFESPSNHRYDVSDYKKVDGMLGDDDVFRKLVTEAQK-----RGIsIVVDGVFSHTGSDSIYFNRYGNYAELGAYQSKDSIYYRWYKFESHPDEYKSWWGIKSLPEVNELDET--YTDYIISGDDSVLRHWMS--MGIKGWRLDVAD-----------ELPDEFIERFRESLKKIDEEAVLIGEVWEDASnkisyekrrNYLL-GKGLDSVTNYP-FRRIMLDFMFGEK--------GSRETTQMLMSLYENYPAKAFYSNLNLIGSHDVSRILTLLGGAPEskdmdmtqkyrykldvnmrqlglkRLKLLSLVQMTYPGVPCIYYADEAGMEGYEDPFNRATYPWGGE--DQGLLAWYRHFIRLRNENDAFKVGHWSPLELP--EDVFGFTRSTPggrgifgEKATeQFFVVIINRSPaNIAD-------------------------------------------
>UniRef100_A0A094Q343 Aamy domain-containing protein n=1 Tax=freshwater metagenome TaxID=449393 RepID=A0A094Q343_9ZZZZ
---------------------------------------------------------------------------------------------------------------------------SDHLDWFRQGVLYQIFPDRFAREEN-GKER-----------ELENWSNLPTR----E---NFFGGNFRGIQAKIEYFT-ELAIENIYFTPIFKAPANHRYDTSDYLELDPLLGNEEDFRSLVQELRK-----SNIgIILDAVFNHCGEEFPPF-Q--------KAMQGDPISRKWFQFDG-pin--EYQTVGGAQMMPQLNTGNEE--VVEYFK----KVMEKWDS--FGIRGWRLDVPWKTET-----------GFFDQLKQDLKPLASNRLWIAEAWWLWNLMHY----SESIMNYH-ARNRILDFVHRH-------HADAEDFIIDLLQWTSQWE--DPSLILNIIGSHDTPRLLTMCDGDKVDALFSIALNMLIPGVPMLYYGDEIALPGENDPDCRRTFPKTMNSDEIQFLGKVKKFTNLRADHKSLSHGCFDSIHLR--NHALVFQRSHGDCQIYMAINTNNR-VEAFKT-S---L-DLD-WDV-IEGK---VWnQNgIVELHP--KSLAIFV-
>UniRef100_A0A1G3PMX4 Aamy domain-containing protein n=1 Tax=Spirochaetes bacterium GWF1_51_8 TaxID=1802190 RepID=A0A1G3PMX4_9SPIR
---------------------------------------------------------------------------------------------------------------------------KKALKWNGHEVFYQIFPETFAIGGgadihskaAkgfYPPDA-----------ILRAWNELPSG----D---TesreFWGGDLAGVAEKLDYIA-GLGADTILLTSVFDSPSNHRYNARDYRKIAPGLGTLDDFDWLIDSAHA-----KGIkIVFDIVLNHFSSDHPWF-RE-------ALADQNSKYRDYfRFH-D--GGYDCWQGHPSVPEWNLSNPA--VRDELY----RGKdsvlVFWLA--RGIDGIRLDCANDLGT-----------GICGEICSIVKEFDPDVRVYGEVFPYAAPFAE---VLDGVQSYF-L-TGAIDSYLLD-------EIGTGDFLRALGRVWNGFPSRKLFQSLTITGSHDIPRAMTRYGSDNERVMLAIALQFTLPGTPVIYYGEEAGMTGSYDPVNRTPMMWEKADAPEGFAGFYRKMAALREVRREWREGDLTVMSVD--DGCALFFRSTDEpgEFSLVAVNPGHEkkAFRAHIPYPYL-Y-DSIKLKDLLTGrE---LStrMGyaDIEIGG--KEACIWV-
>UniRef100_A0A2I1P4B6 Glycoside hydrolase family 13 protein n=2 Tax=Gardnerella vaginalis TaxID=2702 RepID=A0A2I1P4B6_GARVA
---------------------------------------------------------------------------------------------------------------------------MSIPQWLPDARFYQIFPDRFYRCEGygmlTEGHV-----------PLDSWDAEPTR----E---NFLGGNIAGITEKLDYIH-DLGCNALYLNPIFSAATNHRYDANDYFKIDPLLGTLEDFHTLVDEAHK-----RNIrIVLDAVLNHCGKTHWMF-QD-------VVKNEEnSEYVNYFSVKNFpvkslpVPNYKTCSGCEYLPKWNVFNPK--VREHHF----NVARYWID--QGIDGYRLDVPYFIYP-----------EFWQDFRQVVKAKNSELCLIAEEWRDPAQWLQ-GDTTDSTMNYT-LRDLVLGFTATK-------RFNAYDFVNGINRLQERIPYGYHHGMMNLLGSHDTERVLTAHQNNTKDCITAYCCMFACEGAPMIYYGDELGMVGDNDPGCRSGMQWDSLDTNAEIFRTIVQLNALRRDHIALRRGTQSCYAVD--EDTVIISRDHKEESLLMIISRSNLleYNSSKLPQQ---L-QNHNWRI-INGV---T-VGdSWRPNK--DNSMIVL-
>UniRef100_A0A2Z4Y3J2 Alpha amylase n=1 Tax=Candidatus Sumerlaea chitinovorans TaxID=2250252 RepID=A0A2Z4Y3J2_9BACT
---------------------------------------------------------------------------------------------------------------------------DSLKT--PRNLIYEIFVDRFANDD-GDSP-------------QLPPTSGPSY----S---VHAGGTLRGVVRRLEHIR-RLGADAIYLTPIFRAPSNHKYDVACYDEVDPRFGGDAAFNELVTECRK-----HGLgLILDGVFNHLGREHPWF-RK-------ASADAECPEARYFLWLDHPNEYECWQSHGTLPELNLEHPD--VQAALV----TADnsvvRQWLR--RGATGWRLDCANDLGP-----------EMCRLITQTTQEENACDGTIGEVMAYAEDFAR-AGCLTGVMNYY-F-RSTVLALLSG-------EINAAQAATNFKRMVKSYDREVLLKSWNILASHDTPRLATLFPNRA-QRKLAFCLAFAFCGVPMVYYGEEVSLRGERDPDNRRPMIWDENQWDEDLLGFIRRLAQLRAQSRALRMGTYVSLPQP--AfpSVLAFARVAEHpaDTFVLLANASDQevQGRFFAPVTHL-F-DSLPLRDALEPnR---IThmeGGslRLSLGP--WDVAMLR-
>UniRef100_A0A7V3REJ8 Glycoside hydrolase family 13 protein n=1 Tax=Mesoaciditoga lauensis TaxID=1495039 RepID=A0A7V3REJ8_9BACT
---------------------------------------------------------------------------------------------------------------------------SMASNWQSSQTVYEIFVDRFK--RgksfdekvkGglyGRDGG-----------SVREWDTFPRR----E---ShgldFFGGDIEGIIDKLDYIK-NLNANVIYLTPIFLASTNHKYDTHD-FTIDPQFGDERIFKELIEEAHK-----REIkIIIDGVFNHVGVDGVWF-NrsQ-------KYgSGGAyndphSPFKEFFEFRSWp-NEYRSWLDIKLLPELRLENEE--LRKILF----TGEdsviKRYLR--MDVDGWRLDCAHDLGH-----------EINALIVKSSKSVKNDAYVVGEASGYPNEWFT-KSRLDGVMNYY-F-ANIVSNTLNR-------KLSPELLKTGLDRMVDENGi-DALSRSWNMISSHDTPRMNSIFKDVD-VKKIAVAFQIAFPGNPLIYYGEENGMNGDGDPDNRRPMIWDEKRCEWDFREFVIKALEIKKREPALNHGKYLKIDFK--NgsPLIGFGRYTSDpnDTLFFFVNPSNVniFEQIPIPFSYF-M-HHIQMETIFGNgN---ALakVSeiNLELPS--KSFAIFK-
>UniRef100_A0A7V3RF93 Uncharacterized protein n=1 Tax=Mesoaciditoga lauensis TaxID=1495039 RepID=A0A7V3RF93_9BACT
------------------------------------------------------------------------------------------------------------------------------------MIVYQIMVDRFSKVD-QKQN-------------VKSWDLPVEG----G---IheFYGGNLKGITSRIDHIV-SLDVDAIYLTPIFESSTYHRYDTLNYFKIDPMVGTDEELRELVDKFHS-----KGIkVFLDGVFNHANSKSEVA-R--------QMGSGK-FWRGF----hD-------------LAELRLEDSQ--TMKFIF----SVIEHWMN--FGIDGFRIDCANDIGM-----------VHLDEIRNKIHEFG--GEMIGEIMTYAKDWM---DHLDGVMNYF-F-REGTLSLLKG-------ELPIDDYVLAMNEMVEKYPLEKLLNSWTMISSHDTPRLSNVLDEER-KVRLAIATQYIFAGHPMVYYGEEVGMNGGQDPFNRSPMAWNRE---NDRILFYKRMGKIRKDLEVLTNGKIKVWRAG--N-LVSILRYDEWeKFVIFLMNPTYSmiETKVMLPYSYA-F-DGLEMED-LNGgkK---MKifSGsiNIKLDP--FDFALLT-
>UniRef100_A0A7X8XQQ5 DUF3459 domain-containing protein n=1 Tax=Burkholderiales bacterium TaxID=1891238 RepID=A0A7X8XQQ5_9BURK
---------------------------------------------------------------------------------------------------------------------------LRSRDWRNGAVVYQVMVDRFAPSLrldeKthlYRSPR-----------RLRRWDELPLQ----G---TwdetarvwshevdFWGGDLHSLSQRLDYLQ-DLGIDVLYLNPIFSSLTNHKYDTWDYHQVDPTLGSRAEVAALAAELHR-----RGMrLMLDGVFNHMGRRSPMF-IS-------AQADPESPWRNFFRFRPeAPEQAISWLDIENLPELNLEHPQ--VQDFVF----RRAdsvvQSYLRE-EQIDGWRLDVAFDLGF-----------RILHELTLCAHEARPGSAIIGEIWNYPEDWHP---AVDGVMNMH-G-RAILLHLVRE-------NLSPGVAADMWETMVGDAGLDHMLKAWLVLENHDTPRLSHELPDSR-QQRLARILQFTLPGTVCLYYGGELGMEGGPEPASRAPMRWDLVGDENPTLQLHRRLLSLRRNCPALRWGDFRRLHAD--D-LFAFLRRTGSarETVVVVANPGEHevTRFVQLRDSRI-Q-DLTILRDALTGrE---WTvyAGgvEVSVPA--REVLILQ-
>UniRef100_A0A7Z7PPZ2 Alpha amylase catalytic region n=2 Tax=Thermotogae TaxID=188708 RepID=A0A7Z7PPZ2_9BACT
-----------------------------------------------------------------------------------------------------------------------------MDDWQKDAIIYQIFPERFNIGMaqdvfkkreKghyRLPEQ-----------RVRAWNERPHA----S---HdgghqydFWGGDLRGIIEKLDYIK-DLGVNTIYMTPVFWGHTNHKYDTLDYFTIDPDFGTEEDMKDLLKLAHA-----KGLrVILDGVFNHAGMAGKWF-NglS-------IFDYLGafqgnSEKESFFVRAN--GQYRGWMDSRNLLELNLENPE--LAEIIY----KSEesvmKHWLR--LGIDGWRLDVAYDIGP-----------EILSQMSESVKSVNPQACIIGEIWNYPKGWRE-KAKLDGLMNYY-Y-RSLIWDSLRG-------SLKGETAAMILGDCINDCGLDYMSRSWNILSSHDVPRLKNEFSSFD-EIKAALVMQYTLPGIPIIYYGEEIEMDGGHDPENRSPMEWEKVSNPPRTYHLYRKLNEIRKSKNALRRGEFAVLRAG--DpSLITFKRHTESidELIVSVINTTERnvGTRIYLQEGFL-M-NGTVMRDMLTGkT---FStsFGslEANMKP--GEALILE-
>UniRef100_UPI00046CDF34 glycoside hydrolase family 13 protein n=1 Tax=Fimbriimonas ginsengisoli TaxID=1005039 RepID=UPI00046CDF34
---------------------------------------------------------------------------------------------------------------------------ARERDWWNGPIVYQIFVDRFAPPAnleaKrhlYAAPR-----------SLRPWSEDPKP----G---TlnqevglwshelaFWGGDLKSLRSKLDYVR-ALGPDVVYLNPIVEALTNHKYDALDYERVAPEYGTRQDVIDLAHELHA-----HGMkLMLDGVFNHMGRNAPRF-QS-------ALKDPKSPYRNWFFIGSkYPIGYRAWETVANLPELRIENPE--VRKYLW----EGPesvvQKYLK--EGVDGWRLDTAFELGT-----------KYLHELTTAAHRAKSDSVVIGEVWNYPEGWSP---AMDGIMNFH-A-GRIASAFATG-------KLEGPVAGHMLERMIADSGIEPVLRSWLVLDNHDTDRLLNLLPDEK-SRHIAQALQFTLPGAPVMYYGTELGMTGAGDPGSRGPMRWDLNVNSNPELQWNRRLVEMRKKVRSLRIGDFRRLESE--H-LLAFLRLTDRvgETAIVLANPTDApvHEIVGIRDGRI-M-NGTRLTDRLSSaQ---TLtfAGmvEVTLPP--KSIRVFT-
>UniRef100_A0A359HKQ2 Alpha-amylase n=1 Tax=Chloroflexi bacterium TaxID=2026724 RepID=A0A359HKQ2_9CHLR
----------------------------GSDGKIRLRVHT-EPGFAEVIVIY-NDGTSQAEKLALW--AETGRFQYWQGEIHPA-AQRFhYHIALKrtDG-HVAYYGPTGCTSAA--EFYFQVDLsqviRLETPAWLHGAVMYQVFPERFANGEPNLNPPG-----------TDPWGTPPG-------SFQFQGGDLVGILEKLDYLE-DLGIDILYLNPIFTSPSNHKYDCNDYYNVDPAFGGNPALAALVDGLHQ-----RGMkIILDASFNHCHptffAFQDVI-QH----------GPASQYWDWFSIYEHPiqvrVrpqrfppemqarskdfenwcqsfaqltgikitlaeddgpaldpTYLAWYGVLTMPKLNLSNPA--ARQYFL----EVTRFWIEA-YQIDGWRMDVVP-----------FVAPDFWDDFRQVAKTTNPETALIAEIWGNGSFWLQ-GERFDGTMNYT-FRTLALEYFAKTM-------LDTRTFIEGCQTMLMLYARDITQVGQNLLSSHDTKRFLNEAGEDLQRLRLASLFQLTMPGVPSIYYGDEIGLSGGSDPDNRRAFPWQApDSWDAETRTIIRTLIKLRQEFPALRYGDWEIVWMA--AEALAYRRFTEQQQVLVVISRQTALEDGVIP---LKT-NA---LQLLWGTVnfEKLENGIkiQRLAP--WsGAIFLI-
>UniRef100_A0A645CCN6 Neopullulanase 2 n=1 Tax=bioreactor metagenome TaxID=1076179 RepID=A0A645CCN6_9ZZZZ
---------------------------------------------------------------------------------------------------------------------------------------------------------------------------------------------------------------------------------------------MQDFHTLLDVAHR-----NQIrVILDGVFNHCGrgffAFSDIL-EN----------QANSPYVDWFHVKHFPvdaySpgdatTFAGWWKYKSLPKFNTTNPR--VREYLF----RVARFWLEQ-G-IDGWRLDVPN-----------EIDDDgFWKEFRDIVKNTYSDAYILGEIWDGDARWVG-DSHFDGLMNYP-IRTLVIDLLTG-K-------ENASAFITQVRDQFERYPAENSYAMFNCLGSHDTERIYTVLNKDLLKTKLASLFLFSYPGAPSVYYGDEVGVEGGRDPDCRHTFPWDESSWNMELRQWTKNLIRIRQSKNALRRGDFKILPVS--NNtLFAFSRKDGHDFACLVVNPTNQAVTVTVDLANVLP-EGVnQLKNLIKGEIYTIENGEitLELNK--EcGLLLGQ-
>UniRef100_A0A7Y2CC31 Alpha-amylase n=1 Tax=Rhodothermales bacterium TaxID=2306054 RepID=A0A7Y2CC31_9BACT
------------------------------------------------------------------------------------------------------------------------------------------------------------------------------------------------------------------------------------------TVADRLFLELLTEARN-----RGIrIVIDGVWNHTGrdffAFEDIR-RN----------GMESPYRDWYVIKRFddPstaeNefDYSGWWGAKSLPEFAAtadgddLHPG--PKEYVF----AATRRWMDP-DgdgdpsdGIAGWRLDVVP-----------DMPIGFWADWNAHARSINPDVYTVAEIWHDAGDDVR-LGGFSGTMNYHAFAMPVKGFLVDDM-------MSGPAFVRMLKNRMDRYAPANRFALLNLVDSHDTPRIASMIVNResgytepdvfdydrdssprggrsydvrkpddgeRRIQRMIAFLQATHVGAPMIYYGTEAGMWGADDPDDRMPMLWDDleydaqsiqptgrarpadtVAFDHDLYDYYRRIFRIRHERPELRRGNMEPIGTS--NDtrSFAFIRSLDTDRSIVVMNRGDAPSTFEISRPdGW---IG--ARVVVSSSD----QEDvrvtENSST--FSVELAP-
>UniRef100_UPI0013DA308F hypothetical protein n=1 Tax=Sharpea azabuensis TaxID=322505 RepID=UPI0013DA308F
---------------------------------------------------------------------------------------------------------------------------------------------------------------------------------------------------------------------------------------------MKRISRIFVRKLI-----IFAkVMLDVTFTHCSdlnpMVQDVI-AR----------HRKSPYFEMFEVLET-ddGelEYETFRMICSIPKFATESFK--TISFIAN---DFVKKWMRL-G-VDAWRLDVAN-----------EISDNMLDNIKHVIKDEKKEIYVVGEIWHNATEWIS-NNALDSITNYA-VSRAILAFVCDST-------HDIFKYRSAIDELIHSYTKKQLKASIPLLDSHDTPRLRTIVHNDKDKFKLALLLLFTFYGTPSLYYGTERYMEGAGDPDNRRPTNWDDhGADVEDIYHITKLLIQLRHDHPVLaNDGELEWI-DH--NELLIMHRYNDTENLYIIINSKEYDLDTALPM-NM----D--YINIIDHCP--IS-NSi-HINR--LGSLILK-
>UniRef100_A0A1F6PEY0 Aamy domain-containing protein n=1 Tax=Candidatus Melainabacteria bacterium GWA2_34_9 TaxID=1801604 RepID=A0A1F6PEY0_9BACT
--------------------------------------------MKELFYFHPKQysvdp-----VYVQSV-HI-IGEFNKWGKDEKK-----LaEFKLTEDKTgR--WVGLFDVPEGkhfYKFLinRNIVCPtmglfTysTVSTPEWAKKAVWYQIMVDRFNRGDLSRN------------IPNLISWDAPP------DYFNNFGGDLRGITEKIGYFK-NLFgtlkNKAFYLNPIHKSlASNHKYWPEDFEVIDPQFGDEEDLKELIDTLHK-----ENArIIIDLVYNHTGLNHYAF-LDVL--KNG----KDSKYYHWYrklthhsekieipvlenYVGDKPqnidlendprkedfdpnkksfisvwyekykfpivepekfknstveeilnhqphykltplsshPSYKAWANLFEIPELNTKNPA--VKKHLF----DAAKKLIR--LGIDGFRLDVPDLLE---------DAHSFWQEFRQEMQKEmalsgrnPDELYIVGEMWTldgINPSFVC-ADDagkplrYDALMNYP-VRENILNFFSGEilnkgadsvclhgG-------ISAEELDKNLHENLSGVSWGTNQVQFNVFSSHDTRRPRTILKDDRKLKAV-LMLQFTLPGMPVIYYGDEIGMQGGVDPANRAAMKWDiyedllNHKEEAEIFNLYKNLIDLRKSYDCLINSPFLTLKIHNHDKVYSYARYKSESDCAIVVVVKQNlKENFN--------------------------------------------
>UniRef100_A0A1H2W9Q6 Glycosidase n=1 Tax=Lachnospiraceae bacterium KHCPX20 TaxID=1855375 RepID=A0A1H2W9Q6_9FIRM
------MNLAAISHYADQRNCFCLHG---GLFRIRIQVAK--GDMSEVILHYQDKyipvdreDTREKVTMKKV-SS-DLYHDYYEADVTID-MLCLrYFFELNGQDeMRRYYGDYRFFEHAPDNveAMFDMPqilrEeeCFNTPQWAAGKTVYQIFPTRFASSKPVD---------------PAVWYKAPI------GAFDDLGGDLKGITERLPYLK-DLGVDILYLTPIFRSNSSHKYDIIDYYEIDPSLGTADDLHTLIDTVHE-----MGMyVMLDAVFNHTSPDFFAF-RNIK--QNG----VHSPYINWYYMDEFPifygtrekkPNFKSFAYYGGMPKLNMANEK--TADYFV----QVALHYVRE-FHIDGWRLDVADEI-----------GHAFWKKLRYCLKAENPNVFIVGENWHYAPDFLT-GDEWDSLMNYP-FYKALTGLICYNR-------LSAEGFLAELGFLKGQYQSQVLPLLWNMMDSHDVERFIHTAGHDKQKQKLAAALMLLFPGIPMIYYGDEVGLEGAFDPDNRRGMLWSKQKADMDMHAWYKSLLALRKRYPALASGECT--IAADDTTGLVTIQVDdttlavmNVTGEELLWSNLDEtrefDKQLL--------------------------------------------
>UniRef100_A0A261F1E2 Glycosidase n=1 Tax=Pseudoscardovia suis TaxID=987063 RepID=A0A261F1E2_9BIFI
------MDLSGIRHDMDHRFCFALST---SKscgassknpedgfarFAIRIQTSA--HDVESVTLHTEDKylhyyceDrlrmpqekrpsppqgfpffgrwsTAASYEMRRF-AT-DGIHDYFEVQLDIN-VICLrYYFELHGKDgSTLFYGDYQFSSQPPTDpeKMFDCPqtlrEdmLFDTPAWARNRVIYQVFPTAFAVANDDAVSPSAASpsatplheeaqaardALAETASRNPQWHQVPA------TGTMNLRGNLRGIIQALPHIQ-ELGAGMLYLNPIFVSPSPHKYDTIDYLHIDPSLGTEDDLKELVEQAHK-----RDIkVILDGVFNHTSRDFFAF-RDVL--EKG----RDSQYWNWYWLDDWPltpidspeqaedaagtPNYKTFAYFGYMPKLNMTNPE--VQDYFI----NVVCHWIKE-AGVDGWRMDVGDEI-----------DHVFWKRLRRAVRNTNPEAIIGAEVWHPAFDFLE-GDEWDTVMNYH-FLKAVRRFVASGE-------ISASEFLDQIGFMKGNLHPNAWPVMWNLLDSHDTPRFKRLCGDDDAKHRLAVGIQLLSPGMPMVYYGDEYGMTGDNDPDCRRGMAWDRAHQDDATFDWYHRLIQLRKRVPAICTGAVISSFADDDKGVIAITKSTvatdddldlatprefayrtqtdaqrlehlaervnDGASVTLVYHNSAAEDSLS--------------------------------------------
>UniRef100_A0A2N1QHT7 Aamy domain-containing protein n=1 Tax=Tenericutes bacterium HGW-Tenericutes-1 TaxID=2013844 RepID=A0A2N1QHT7_9BACT
----------MIAqHYETREYIYPVNR---NTLYLKLYLNS--KDNYEVSIIYWKRfheyqmN---SSLMINR-SI-DGNSPYFTGIIEAteP-IHYIrYYFKLSNLKETLYYTPWGIETD---QpqKFFEYMyvnSldLFTEVKSFQGKIGYHLFLDRFYNGNPLNDP-----------SSIVPWDTI-P------TRENFFGGDLEGLRQKLPYLL-DLKIDVLFLLPIFKSHSNHKYDTVDYFEIDEAYGTIDEFKSLVNEIHS-----HGMkIVLDGVFNHIGYYSSIF-QDVI--NKG----IKSIYYDWFYIRGEFvdtekVNYECVGDYKWMPKLNYASKS--LREYII----NVGKYWIEE-AHIDGWRLDVADEV-----------DYTFWCEFRRELKPLNENLILVAETWKDGKDLLR-GDQMDSVMNYK-LRELIINFLTHDA-------LTVKRLNNRIEKLFFEYPMITHNVLYNHVSSHDTERVITALHNNQSLLKLAILMQMTLPGLPVIYYGDEVGIDGENDPLCRKTMNWD--LINNDIHLFTKSLIELRKSTLALSIGEYKSVFLDfniysflriyDNEAYLILINRY-EKDAYIVFHPADYFKDCK--------------------------------------------
>UniRef100_A0A2R6Y4K9 Neopullulanase n=1 Tax=Candidatus Carbobacillus altaicus TaxID=2163959 RepID=A0A2R6Y4K9_9BACL
--------------------------------------------------------------MRKM-GH-DSQYDYWQCVLEFP-KRRArYQF-LLETDtARFWYGEIGVGHA--RDdaGYFYYPylhRgeALKVPDWAVGSIVYQIFPDRFAKGDPTLDP-----------PKVADWEKDf-P------TPHNVFGGDLQGVINHLDDLQ-ALGVDVLYFTPIFLSPSNHKYDTTDYYRIDPHFGDEQTLKKLVEEAHR-----RGIrVILDAVFNHSGYDFFAF-RDVR--EKG----NRSPYRDWFfleseeqsiaipkeLSKELPkklskteskdeskdeskdeskdvsleankevstatfveasskghalvsskdgadevGRYETFAnDVWSMPKLNTAHPE--VVRYLI----GVGRYWIER-ADIDGWRLDVANEV-----------TPAFWRAFREEVKALKHEALIIGEIWHDALPWLG-GDMFDGVMNYM-FREAMVDFFAKQS-------IGAATFAERLVNIWMRYPEPVAHTMFNLLDSHDTERFITTAGGDEMLLRQALFVTLTYPGMPMLYYGTEVALEGKTDPDCRRPYPWKRRDEKQALINEIRTLAHLRKTHTPLRRGGFSVLYADEAEDFLVYARPYhGSDELYVVLVSKSRrpvcwPIHVP--------------------------------------------
>UniRef100_A0A2T2X0B0 Alpha-glycosidase n=1 Tax=Sulfobacillus thermosulfidooxidans TaxID=28034 RepID=A0A2T2X0B0_SULTH
----MIIVNNPLWarHDPWIPEAYPLNA---HTLRVTLYIGK--NAAKAVRVYYGDRydkriyrA-----ALAKV-GQ-NASEDIFQATLPLH-TGRFqYLFEIITKElQSWTFGADGLGQD--VDhdEPFQYAyiqPgeWSSDLSWINQAVCYQIFPDRFFRHRGARR-------------PRHVtlssWSSE-P------TPTSFFGGTLKGIEEKVDYLA-DLGVNVVYLTPIFLSPSNHRYDIVDYFRIDPLLGTMADLQSLVHKLHQ-----HDMkLILDAVFNHTSREFFAF-QDIV--RNA----SRSPFWDWYFVEGSPvqedpPNYETFGtHIATMPKLNVSHPE--VQRYLL----NVGRYWIEH-ADIDGWRLDVANEV-----------DHDFWRRFRQEMKSLKPGALIIGEVWHDATPWLS-GDQFDGTMNYP-WRHTLLDYFVEQR-------RSVSELAQHLDRWQWKYPDNATRASWNLLGTHDTPRILTLLKEDLSRLKLLFLIQMTWRGIPMIYYGDEWGMTGEGDPLCRGGMTWD--APNPDLFEFVKRLILLRQQYRALSAGDLHIHHEWTAHDILEYERTTGSQTVRITINFGQK--AWG--------------------------------------------
>UniRef100_A0A357HD35 Aamy domain-containing protein n=1 Tax=Firmicutes bacterium TaxID=1879010 RepID=A0A357HD35_9FIRM
----KTMRLEGRLhHECREPYIYVDER---GHVLVRLDSIR--GTIGSAEVLWRIKqpegkPVLHRIEMEKY-LT-NSYRETFIADCGKP-ETTFvYFFRVVSTDnQISLYTSMGTIAEdsTTFReeGQGDCYfqlcwnflhErsIVPM-VAKEKGVVYQIFPDRFAIGDTQKEC-----------L-KDKNLKEgeRP------DYRSFFGGDLLGIEKHLDFLA-DLGVKTVYMTPVWKSASNHRYDVEDYREVDRRLGGDAALQSLSEQIHK-----RGMkLVLDAVFNHTSYQHPWF-QDVL--EKG----QSSPYYHWYLIDGDRpdskkRNYRTFASALGMPKLNTENPA--VIAECT----DTIQYLTQK-FKVDGWRFDVADEI-----------AHRFWVEMHQTIKDIDPAEAMIAEDWLTSENFVD-RYEFDSTMNYQ-IRKIILDTLAETaP-------LTPQEAADRITDLLLKYTWVQDLSMLNLVSSHDTPRFLSLVKSREKALLG-IAIAITFPGMFMAYYGDEFGMEGGRDPDNRRAIDWNHLEQSASYFEKYRELMRV-AALPAVREGRVQYIATR---NFLTCIRENRDEKVILVGNLSNT--PHR--------------------------------------------
>UniRef100_A0A3C0J9X1 Alpha-glycosidase n=1 Tax=Butyrivibrio sp. TaxID=28121 RepID=A0A3C0J9X1_9FIRM
------MELSAIRHIADKRCCLSVGN---NGFLFRIQTKK--SDVSEIVLHTLDKymkpevkDTKQAHMMKKV-AT-DRLCDYYETTVYFdyS-IRCIrYYFEITGNDgEKVFIGSEYFSGNEITDidRMYNCTcklrEeeRIDVPDWAAGKVVYQIFPARYATTKHVP---------------ENVWYKAPI------GDKADLKGDLRGIINTLDHLK-ELGIDILYLTPIFKSPSTHKYNTVDYYEISPDLGTKADLKELVEKCHE-----MGMkVILDGVFNHTATDFFAF-QDVM--KNG----SSSRYYDWYYIEKYPinmgsgtkiPGYLTFAYYGGMPKLNMSNDE--TAEYFT----NVGRYWIEE-CDIDGWRLDVGDEI-----------SHSFMKKFRKAIRSVKKDALIVGEDWQHGRDYLD-GDEWDSIMNYS-FWRLVKDYVMDGS-------ITASEAVEDIGHIRGMFPPQIFNVLWNLIDTHDTPRFLAMCGNDRKKQCFAAAMSLLLPGMPFIYYGDEYGIGGENDPDNRRGMLWDSKYQDEDTYSLYRKLIAIRKEYKDIAQGTITEYRTDNENNIIIYCCGEGDGKVTVILHGKGDRVTLE--------------------------------------------
>UniRef100_A0A3C1Q6B2 Alpha-glycosidase n=1 Tax=Firmicutes bacterium TaxID=1879010 RepID=A0A3C1Q6B2_9FIRM
------MLEHAIWHTPYDSMAYPLSD---DRLEVVLRAAR--GDLRRVEAVYTDRytpharP--ERVRLWPA-GS-DGLYDYWRGSMKLQ-YGRFmYYFQLEDGEMRVFYGEGGFSERppQDEPwtWCFQYPciwyHggMDDPPGWARDAIVYQIFVDRFANGAPSNDP-----------SRTSRWGAL-P------TPRSFSGGDLAGIIQRLDYIS-SLGVSCLYLTPIFLSSSNHKYDTIDYFCIDPHFGDEETARRLVNECHS-----RGIrVVLDAVFNHSGYEFFAF-QDVV--EKG----EDSPYWKWFTVHGFPvrtrpkPNYETFGpGIWQMPKFRTDNPE--VRDYLI----SAAEHWTRT-LDIDGWRLDVADDV-----------DHGFWREFRTRMRRIKPDILIVGEILHDASPFLR-GDQMDSVMNYP-WRELCLNYFARRR-------IGTAAFANGLTATAMRNRRQVQYAMWNLLGSHDRQRFLTACQGDAARLMLASTFQFTYTGTPYIYYGDEIGLEGEDDPDCRRCMPWDEEKWDFKLLQHHRSLAHLRAEHTVLRRGEFASLIADGPESPFVYARWDDDACIVVTLNNTEEPREVD--------------------------------------------
>UniRef100_A0A7C6I2R4 Alpha-glycosidase n=1 Tax=bacterium TaxID=1869227 RepID=A0A7C6I2R4_9BACT
------MNLAALY-HVSDYNCTQVQS---DGsilIRLKTS-SE--DNIKEINLIHGDPflginsDegnwnwVKYTETMEFL-GK-GEFHSYYQIIVKPK-YKRIrYFFEIISEEgT-IFFGEKGITANQEVTedNFFGFSypyihLsdGYIPPSWLKKTIWYQIFPDRFYNGDPSN----------------NQenvvkWNSILP------KSNTFFGGDLKGIIQKLDYLQ-ELGIRGIYLNPIFKSPSTHKYDTDDYYQIDSHFGTKDDLINLVKEAHK-----RNIkVILDAVFNHTSPDFFAF-KDVL--INQ----DKSKYKDWFFIKKFPislddkeINYETFAFVRKMPKINVDNKE--VANYLI----DVAKYWIKE-ANIDGFRVDVANEQ-----------PHQFYRKLREEIKKVKGDAVLIAESWSNSSIWLY-GDQFDSVMNYL-FTNLIVDFIVKKG-------LDSQTFVRKYIDVLNTYPLTTSKNLFNLLDSHDTQRIMTLCNNDLDLVKLSYTLLFTFIGTPCLYYGGEIGLEGKDDPDCRRCMIWDESKWNQPLNKFIKELIKIRNKYSDVFVDGKLDIKEK--DELIIIKREYDNKVITTYLSISNY---LK--------------------------------------------
>UniRef100_A0A7C6QHF0 Glycoside hydrolase family 13 protein n=1 Tax=Firmicutes bacterium TaxID=1879010 RepID=A0A7C6QHF0_9FIRM
------MEPASLFHTPWPPYVQGTRP---DNLRVLLKARR--NDIRAAYVVYGDRyqhemnlR----ATMTKV-GT-DEYHDYFIAPLPLT-TGRYkYLFYIEDVDgGEAWFSDAGLSTD--MWntRVFQMPhvaAlqPWSGPDWVQDAICYQVFVDRFRNGNNGND-------------PPKIqaWDSQ-P------TLDTRLGGDLDGIIEALPYLK-DLGVDLLYLTPIFAAPSGHKYDTVDYYKIDPEFGDHRSLTRLTGEAHK-----LGIrIILDGAFNHCGPGFFAF-RDCL--EKG----AASPYRDWFYIHSFPvtmnpPNYETFGaAIPEMPKLRLSNPE--TRQYFI----DVATYWIRE-ADIDGWRLDVANEI-----------DLDFLREMRNAVKKIKPDAYIVGEIWHg-AEPWLR-GDTLDGVTAYP-WRDAGLAFFSGWR-------TDAAWMSGQLTKHYCSARPEALLSSLNLLGSHDTPRYLELMGGDFNKARLLVAYQMTSPGVPQIYYGDEVGMRGWSDPECRRGMAWDPACRNEEMLGYYKYLINLRRKYPALRRGYYCSLWQQPGDPMWGMLRLYPNGNVAVLFNTAWHerkvdlpggwlkasdeveLVTLT--------------------------------------------
>UniRef100_D4L1B2 Glycosidases n=2 Tax=Roseburia intestinalis TaxID=166486 RepID=D4L1B2_9FIRM
----VIMEYSAIYHDMDKRFCYAIDK---DLFVIRVQVKK--DDMKEIILHCEDKyipmeckDTRKTILMKKI-AT-SQFHDYYEAQLQMH-LICLrYYFEFTDTQgEKIYYGNYEFSKECITNrdRMFDCPqnlrEeeMFEVPDWAANKVVYQIFPARFAASQQVD---------------KEQWYKAPI------SSMDDLHGDLRGIIEHLDHVQ-NLGIDVLYMTPVFKSNSSHKYDTIDYYQIDPSFGTTEDLRELVQEAHK-----RGMkIVMDAVFNHTGREFFAF-EDIM--EKG----EKSKYLDWYYIEKFPlksergeiPNYKCFGYYGGMPKLNLKNPE--VEKFIT----DVACYWIKE-CNIDGWRMDVGDEI-----------SHYFWKNFRRAVKAVKKDMLIIGEIWHYAGDFLE-GDEWDTVMNYP-FYLNLIDLLADEK-------IQVSQFIQNLGYLKGRLNKKCYPLMWNLIDSHDTARFLHLCNGNKKKQHLAAAFQLLLPGMPMIYYGDEFAMPGANDPDCRRGMYWDEEYQDKEMYEWYKQLLWIRKKYACISEGELIGAITKDEEGTIVLIRKNVEETIALIFNCSSNAKNFS--------------------------------------------
>UniRef100_K2DY11 Glycosidase n=1 Tax=uncultured bacterium TaxID=77133 RepID=K2DY11_9BACT
------------------------------------MTQI--ELEKEIFYFYPEEfgcns-----DWIEEV-YL-AGEFNEWGKNIQQ-----LgRYKLIKDKTnK--WIGIFDVPKGkgfYKFLinKNTYVPdmellSysTVTTPDWVKKTIWYQIMTDRFYNGDKSII------------PPNMIPWDAPP------DFFNNYGGDLKGIKEKIPYFK-NLFgsleNKAIYLNPVHRSiASNHKYWPEDFETIDPQYGTEEDLKELIDALHN-----EKAkIILDLVYNHTGLNHYAF-VDVL--RKG----KESEYFHWYrklahipgekieipvlekYLDDKPqnitiendprsenfdptkesyinvwsgkykfpivepekfkdatteeilnnqpyyklvpiyndPNYKCWAGLFELPELNTKDSD--LKKHLF----NAARKWFN--LGIDGFRLDVPDVIA---------DPYQFWKEFRHELMAEakqtgknPEDIYIVGEIWSggiLGSTYLY-GDTkgnpirFDALMNYP-IRENVLNFYSGEilcrasdaiqcrgE-------ISVSELDKSLHKNIEYASWGTNQVQFNVFSSHDTRRLRTVLKDDRKLKAA-LIMQFTLPGSPTIYYGDEFGMNGGDDPENRAPMKWNifenllHHPEEASIFNFYKKLINLRNNNSYLIDAPVLTLVTDNENKIYAYARYIDNNNCAIILITRNGlSNDIN--------------------------------------------
>UniRef100_R7DTE4 Alpha-amylase n=1 Tax=Coprobacillus sp. CAG:826 TaxID=1262857 RepID=R7DTE4_9FIRM
------MEDIVLLHFANENDCFALDR---NQFCIRFKITK--GTTSRAFIHICDKyishiskTplpeTILKFPMKKV-AS-DGIFDYFEAIVFER-MITFsYFFEIVDSAkASSFYGNLHWYKNRIECleHMFECPqiarFhdALFTPSWAKGAIGYQIFPDSFARLHERKE-------------QHVAWNKVPI------MPGDRLGGELVGITAHLNYIK-ELGVDFIYLNSIFSSTTAHRYNITDYYKIDPELGTKKDFIQFVKKAHK-----LGLkVVLDGVFNHVSTEFFAF-KDVV--NKQ----EKSKYKDWFYIEDFPirnevdekPNYESFSYMSGMPKLNLTNPK--VQKYIL----SVVQYWMKK-AHIDGWRISASDEM-----------PLSFLEELKKTVKNINSDAIIVAENWHY--DFSS-KTQlFDSVTNYP-FYYALKNWLILHE-------YRITDFAKELSFMRGNFPYETYHTLWNMIDSHDTPRLISECESLDDFLLA-VVLQLTLPGSPIIYYGDEVGLNGYASPDSRRAMLWD-DSQNITILNMYKKLIMLRNSYSALKTGDFRMIDAVIKSQLLIFSRYTEEDEIRIIINASNA--PQS--------------------------------------------
>UniRef100_UPI00068EE3D1 alpha-glycosidase n=1 Tax=Butyrivibrio sp. AE2032 TaxID=1458463 RepID=UPI00068EE3D1
------MIKAAIMHEATREYCYCVAP---DTFKIRIVTAK--DDVKGILLHGRDKylsldisDTRFSIPMVKI-AS-DDIRDYFEVEVKMN-MLCLrYYFEITDNHgHKVFFGDDQLLDYEPTDieEMFDCPqsirEegIALFPKWAEGKVVYQIFPSRFATSKYVS---------------EEQWYKAPI------EWNDKLCGDLWGIINKLDYLK-ELGVDIVYLTPIFKANTEHKYDTVDYYQVDPDFGGNEALKELVEQIHK-----RGMyIMLDGVFNHTSDKFFAF-EDVL--KNG----EESQYKDWYFIDSFPldrgskerkPNYKTFGYYGGMPKLNLTNKD--ALEYVK----GVICHYLAD-YGIDGWRLDVADEI-----------GHKFWKEMRIAAKAIKPDALIVGEDWHICADFLE-GDEWDSCMNYA-WFKALGRLYGGNG--------PIHEFVSKLGQVRGRYHSDVFPLLWNLMDSHDTKRFLSYACEEGGKGKMlsAAALTMLFPGCPFIYYGDEVGMAGDYDPDNRRGMLWDtEKYADPDMLDAYKRLAAFRHEHEELWK-EIPEVVFIDEVERVMAFKQD---KLVMIFNLKENQVDLK--------------------------------------------
>UniRef100_A0A5T4FJX5 Maltodextrin glucosidase n=28 Tax=Enterobacteriaceae TaxID=543 RepID=A0A5T4FJX5_SALET
--------------------------QHNDKLTITLWLSG-ENPPSRVTLRSEFDNEEISLAMRKQRRQPqPG-VTAWRATLNIAlGQPRRrYSFKLLwHD-RQLWFTPQGFSRFPPARlEQFAVDVPDSGPQWVADQIFYQIFPDRFARSQSREAGQDRVYYHhaAGQEIVLRDWDDPLTP---QAGGSTFYGGCLNGICEKLPYLK-KLGVTALYLNPVFTAPSVHKYDTEDYRHVDPQFGGDRALLRLRRKTQV-----QGMrLVLDGVFNHSGDSHVWFDRHNRS-TGGACHHPDSPWRDWYSFSPQGVA-LDWLGYPSLPKLDYQSET--LVDEIYRGEDSIVRHWLKAPWNMDGWRLDVVHMLGEAGEAGGARHNLQHVAGITRAAKEAQPEAYIVGEHFGDARQWLQ-ADAEDAAMNYRGFTFPLWGFLANTDIAYEPQHIDARTCIAWMDNYRAGLSHQQQLRMFNQLDSHDTARFKTLLGKDAARLPLAVVWLFTWPGVPCIYYGDEVGVDGANDPMCRKPFPWDERKQDGNLLALYQRMAKLRQSSLALRRGGCQALYAE--GDVVVFVRVYQQQRALVAINRGEA-CEVALEALPL-L-NVAGWQC-KTGSG-DIREGRLSLPA--ISATVWM-
>UniRef100_UPI0009AECF07 maltodextrin glucosidase n=1 Tax=Salmonella enterica TaxID=28901 RepID=UPI0009AECF07
--------------------------QHNDKLTITLWLSG-ENPPSRVTL--------------------------------------------------------------------------------------------------------RSEFDneEISLAMRKQRRQPQPG---VTAWRATLNIALGQPRRRYSFKL-LWHDRQLWFTPqgfsRFPPARLEQFAV-DVPDSGPQWVADQIFYQIFPDRFA-----RS----QSR--EAGQDRVYYHH---------AAGQEIVLRDWYSFSPQGVA-LDWLGYPSLPKLDYQSEA--LVDEIYRGEDSIVRHWLKAPWNMDGWRLDVVHMLGEAG---GARHNLQHVAGITRAAKEAQPEAYIVGEHFGDARQWLQ-ADAEDAAMNYRGFTFPLWGFLANTDIAYEPQHIDARTCIAWMDNYRAGLSHQQQLRMFNQLDSHDTARFKTLLGKDAARLPLAVVWLFTWPGVPCIYYGDEVGVDGANDPMCRKPFPWDERKQDGNLLALYQRMAKLRQSSLALRRGGCQALYAE--GDVVVFVRVYQQQRALVAINRGEA-CEVALEALPL-L-NVAGWQC-KTGSG-DIREGRLSLPA--ISATVWM-
>UniRef100_A0A1I2E731 4-alpha-glucanotransferase n=1 Tax=Succiniclasticum ruminis DSM 9236 TaxID=1123323 RepID=A0A1I2E731_9FIRM
-----QNMQPVIVHDSrNTTYRYPFGAvEAGSAVTLRCDV-E-GDGTEQVTLRLWQEGAgETQYAMqpetwkrkQetEK-EE-KlpdeniapvESvtelsqqeetktakdsgslnGKalrkkcRYTCRISVPETGClLwYYFIVKTTDKTFYYGNNaarlggwGQQYEQePP--SYQITVYdrgAVTPDWMKQAVVYQIFPDRFNRGDVPLSQFSG-K---PNALLHGSWNDLPRYikdPAGgAILYFDFFGGTLKGIREKLDYLA-DMGITCLYLNPVFESRSNHHYDTGNYKKIDSFLGTEEDFANLCKEAKE-----HGIrVIMDGVFSHTGDDSIYFNRRGSYPGTGAYQSKKSPYYSWYQFKKFPEEYSCWWGDKSLPEVDERDSS--YQDFIIRDEDSVLKHWLKV--GISGWRLDVAD-----------ELPDEFLTAFYSELKKSDPDAALIGEVWEDASNkisyskqraYLC-GGKLDSVMNYV-LRRLMLDFLVGRA--------DAGHTNTLYLQQMENYPKENLYAMLNLAGSHDVERVLSVLDvpiTtnnidnnlkkevsaekglpekatvlsdlgtGEQRLLLLWAWQMTLPGMPCIYYGDEAGLKGGKDPDNRRPYPWGRE--NKKLQAYCRAFIQLRKKFDALRTGRMIPVYAE--GDVYIYARSiegGKDvfgkpaedGLFFVALNRGaEAHTVR-VYTGEL-A-FGE-LQSIGPvpAGPVSVVNGVftVTLPP--LSQQIYQ-
>UniRef100_A0A1V4VGB7 4-alpha-glucanotransferase n=1 Tax=Pelotomaculum sp. PtaB.Bin104 TaxID=1811693 RepID=A0A1V4VGB7_9FIRM
-----SPQDLCFYHNShLSEYRSPFGAvPCGQGVQLRLAIgpglgashpPQ-EEqaatiAGCRCLLRVWEQGAKKEFSMAVD-ST-LavgpG-QVFFEAVYCAPQTPGlVwYDFEIYDGHKTYQYGNNqdlaggeGRLWPGdySP--GYQITVFqpkYEAPGWFQQGIVYQIFMDRFCRSE-VKKLDADAK---RGALLHLSWEDTPFYlkdSCGTVERWTFFGGDLQGVISKLDYLE-EMGVSAIYFNPIFEAASSHRYDTGDYHKIDPLIGTLEDFQKLVAEAGR-----RGIrIILDGVFSHTGSDSRYFNRYGHYPDLGAYQSKASPYYSWYQFEEYPDCYACWWGHDVQPNVNEMEPS--YREFIFGGEHSVIQYWMAQ--GVKGWRLDVAD-----------ELPDQFIRELRDTMQEVDGNAVLIGEVWEDASNkisydqlreYFY-GGELDGVTNYP-FRKVLLEFLLGQV--------ESKAVHSHLLQLYENYPRHNFYSALNIIGSHDTARVLTLLGEapaeecledkarryyrlpeekrrlAVARLKLLSLIQFTFPGVPCIYYGDEAGLEGYKDPYNRGTFPWGYE--DQELLGWYKRLSCLRREYAVLSEGDLQFLALE--PDLLGFVRTLGNESITVIVHRHrGKNKTVvlteeLLGLvPGA-P-IPEn-ILELLTGQVL-RRPSGrphaaisVELPA--LQAVVIY-
>UniRef100_A0A1V6A8Y0 4-alpha-glucanotransferase n=1 Tax=Firmicutes bacterium ADurb.Bin153 TaxID=1852883 RepID=A0A1V6A8Y0_9FIRM
------MENILVAYDSrDLSCKDPFGAvVPGTPIRFTISVRT-EGADVSACLELSGQDFRSAVRMEEV-SR-QG-GTVRLSCRYTPERPGlVwYWFSVRAKDREVYAGALereggiSRTVlhHPRP---YQLTVYerQALPSWAGEGAFYQIFVDRFDKSL---DGIPKLR---KGSLLHTDWDDTPVYvraCKDgSVKRWTFFGGDLDGVTGKLAYLW-ELGINAIYLNPVFESPSNHKYDTSDYSRIDAGFGGDEALVRLCSKAAE-----WGIrIVLDGVFSHTGSDSVYFNKEGSYGCKGAFQSKDSPYFSWYRFRDFPEDYDCWWGFKGLPNVNELDPS--YMDFMVEGADSIVRRWMRA--GISGWRLDVAD-----------ELPDEFIKRLRKVVKEENPDAVLIGEVWDDASNkvsysvrreYLL-GHELDSATGYP-VRDAIIQYVTGKC--------DAARFVSSVRQLTENYPPEQMRFNLSILGSHDVLRIITALGDapdessmsqeakeayslpahkldlARKRLMLASLLQFTLPGTPMVYYGDEAGMQGYSDPYCRGPFPWGRE--DRALWSWHKSLGEARAVRESIKRGSFDVI-GtS--GRAICFMRRlERD-VTIVALNPSdEEALVDaDVGA--L-G-NGPiSFQDLFFGSGSVSSSgGSlkLGLAP--FSSRCYT-
>UniRef100_A0A3C0WVM5 4-alpha-glucanotransferase n=1 Tax=Spirochaetaceae bacterium TaxID=1898206 RepID=A0A3C0WVM5_9SPIO
---------MKAFFDSwDEKHKKPFGAvKTSSQVSLFIET----QGVQSCQIRIWDD-VdgESVLPM-RK-TD-HG----FYADFRTYETGRlLwYHFILTGDDGSVcYYGNNpdklggeGRLSFELPK-DYQITVYcdQKNPQWFSQGVLYQIFPDRFAKDAKAEDRA---K---SIGIKLVDWSVPPSYeknKAGDVVRWDFYGGSLEGIRQNLLYLR-SLGVTVIYLNPIFKAKSNHRYDTMDFMEIDPLLGTEQDFVRLCKEAGE-----NGIrIILDGVFSHVGVDSIYFKNARDEHSK---------YHDWFKFD-NSEiGYRAWWGVKDLPEINEMNPS--YVEFIC-GKDGVIEHWIKA--GASGFRLDVAD-----------ELPDEFIRLIRKAVKRCGDDKVLIGEVWEDASNkesygekrrYLM-GDELDSVMNYP-LRKYALDFVMGRI--------PGSEFQKRFMSLNENYPREIFYSLFNLLGTHDTKRLINEVEGsre---KVKMLFTLAFALPGVPAIYYGDELAMRGGTDPENRACMNWSpTA--DYDMHYSVRMLKVIYNDHLVLKDSEYKAVFSdD--PDIFACERRSNDERILLIANRNeTQSKKFKFTT------SCRYALDLVKSREY-IGDGQsvtIDVPP--AYTALVL-
>UniRef100_A0A5K1JKH3 4-alpha-glucanotransferase n=2 Tax=Collinsella sp. AK_207A TaxID=2650472 RepID=A0A5K1JKH3_9ACTN
-----EGEAMRLIHNSrLPEFRTPFGAvSVGTNVTLSVRVEE-ADPaSVGVSLRTWVDGVgEAFLPL-ER-QG-Qt--NV--FSVELPCEAPQlTwYSFIATTGDGQTAyLGAPwgrvggeGIMYtEKePP--SFQLTIYkprATRPNWYENGIVYQIFPDRYRRDEhwheRTEEAISHRH---EgiRWRLVEDWDEPPTYdrnPDGSIRTWDFYGGSLKGIEGDLPRLA-DLGITVIYLNPIFEAASNHRYDTSDYLKIDPVLGTEEDFRHLCAEAKK-----RGIsIILDGVFNHTGDDSVYFNRYGNYPDAGAWQSPESPWRDAYRFH--EDgTYDCWWGISNMPALNEDSPK--VKELIL-GEHGVVRTWLRA--GARGWRLDVAD-----------ELKEEMIAGIKQATLEERPDGVVIGEVWEDASNkvsyghlrhYLL-GDELDSAMNYP-FRDMVLGFLLGTK--------DAAEAVEDIESLSENYPAEALNCALNLLGSHDRPRIASVLGGgpdesklpesergrwrldaasmglAKGRFWLATLMQMTFPGVPSIYYGDEFCLEGLSDPGNRRTLPLLKdiR--DSDMQTIIKNAAGVRRALPFLGRGSIRAFvpEGsE--GDVLAYTRRDEEtgEAATVLINRSnASGHTVRIPA------LGDAATDVVSGHELPILParsgegSEveVGLYG--FGSAVVY-
>UniRef100_A0A6N9QBI7 4-alpha-glucanotransferase n=1 Tax=Clostridiales bacterium TaxID=1898207 RepID=A0A6N9QBI7_9FIRM
---------MELYHNSqLETYRNPVGAvTCGQQVRFTLRVRE-SGPEVSCRLRLWKDQEgETQLPMeySlSP-EG-D---VIFTVSCLISQQPClCwYYFIVSADDSDVFYGNNqaqlggeGQQYdSQPP--AFQITVYqpAQVPAWYKDSIVYQIFPDRFSRDQawfvRQQAAD-RGS---DwngsSRVIVQNWNDRPYYcknPKGEVTHWPFFGGTLEGIRQKLLYLK-SMGAGAIYLNPVFTASSNHKYDTANYLEIDPAFGTLKDFQRLAKDARR-----LGIrLILDGVFNHTGADSVYFNYFKNYQTPGACQGEESPYYSWYRFTEFPAQYQCWWGVRDLPDIEENNPS--YQDFIYKGADSVIRRWLRE--GASGWRLDVAD-----------ELPDSFITGIRQAIKETDPEGLLMGEVWEDASNkvsygeqrrYFL-GEELDATMNYP-VRDSLLDFMLGKR--------NAEDAVKQLRSLAENYPPENFYACLNLIGSHDRIRVLTLMGDppgalsevekeyyalpddklslARQRVKVLSLLQFVLPGVPSLYYGDEAGAQGFEDPYNRGTYPWGRE--DEDLLSHYRMLAGLRKQYGFLSSGKFQFS-WeG--EHVFICQRTsASEeESIIAVINRDiFGSAAF--DL-RL-P-EGTnYVLELLTSEEKIANRGQlpLEMPS--LSAALLY-
>UniRef100_A0A7C6WDP3 4-alpha-glucanotransferase n=1 Tax=Mogibacterium sp. TaxID=2049035 RepID=A0A7C6WDP3_9FIRM
---------MQIYHNSqNLRYRQPFGAvTCGETVTLNIYA-----PgCEGASVRFWQDQSgETMIPM-NR-SA-A---L-FSAKIKMPENPCiLwYFFVLNYGNKVVCYGNNpeslggeGCVYeGSqPP--SFQITVHnsFKTPSWYKNGLVYQIFPDRFARGAdfgeRKAAAQ-LPE---GwqgaSRFFEEDWHTLPYYiknDDGAVTDWQFFGGTLNGIREKIPYLK-SLGVTALYLNPIFRASSNHRYDTADYMQVDPLLGDNEIFQRLAEECRK-----HDIrIILDGVFSHTGADSLYFDKFENYKNFvikkpedpketGAWLSEDSKYRNWYRFK--EEapGYECWWGVTDLPNVEEMDPS--YDRYIC-GPEGVLENWMDL--GASGFRLDVAD-----------ELPDSFIRNIRDTLKRKDSDNLLIGEVWEDASNkysygqlrrYFA-GDELDGTMNYP-FRDNAINYCIGKE--------SAEMFCRKMRSLQENYPAEAFYGSLNIVGGHDCERILSVLGsyTrakedhyrhdgrfipqgaaidlngdqyaqAKARLKMLSSLQYTMPGVPCVYYGDEVGVQGSKDPDNRRTYPWERE--DQDLLYHYRMLGLIYQSHPVLKDGAFEIL-DK--EGCLFVIRANEEETILTIVNPTfEKKVFSeTFKTlfsstyKNrkF-V-YGL---ELLKSEEITITETAleTSVEP--LSSQIIL-
>UniRef100_A0A7K3XWG4 4-alpha-glucanotransferase n=1 Tax=Eggerthellaceae bacterium zg-893 TaxID=2682778 RepID=A0A7K3XWG4_9ACTN
-----RKAQLAFSHDPlRRSDRLPAGAvPAGTVVAVTLRIDA-GNG-EDVR-EAWLEvlDVaadaeaegPAGLDASasaHD-AG-GlgaagrfAWkriplqpvagGL--EACIDTAGEPRvLfYRFhLVTAEGDVV-YGRRedglstaGQAValpdDSlLPYeaHGFQLTVHdpaFAAPAWFAGHVMYQIFPDRFARGTggVRWEGVEAhER---RgwPVRIHEDWNEAPDWrepYDP----VDFFGGTLQGIEEGLDYLA-SLGVRAVYLNPVCEARSNHRYNTGDYEAIDPLLGTWDDFRRLAAAAEE-----RGIrLVLDAVLSHTGAASRYFNADGSYDSFGAAQGEGSPYRSWYDFTPMPTgaPYRCWWGDETLPETNERDAS--WQRYML-GEDGVLAGWFAA--GAKGVRLDVAD-----------EVPDDVLEKVRSCVKGSDADAVIIGEVWEDPTTkesygqrrtYAL-GRVLDSVMNYP-LREALLRYALDVE--------PAAALATFLKLQKANYPGPLYASLMNLLSSHDVERVRSVLAvGsefrdrdrsqqaalvadidggadwrASRLQRILATLLYTLPGVPCLYYGDERGMQGGRDPFDRATFPWSgpraDC--GQDLTECYRDLGRLRNSLAALQSGSAAFYSCG--TEVVAVLRVSRDagpvpQIVLCAANRSdVPQTIA-IDLVDA-S-AGLAPEDAAAvrqtsamprvlfAAEpwrvnadVapTCEDGIftCRLDG--MQACVFA-
>UniRef100_A0A7X9BX82 Bifunctional glycogen debranching protein GlgX/4-alpha-glucanotransferase n=1 Tax=Desulfitobacterium sp. TaxID=49981 RepID=A0A7X9BX82_9FIRM
-----MPVSIVLYHNShESFFRNPFGAlPCGQKVKLRLLV-Q-SGTTITCLLRLWEKDREVLLPMKKR-EE-Knkw-DGEVFEVEYTVPNEPGlIwYYFMISTDSQLIYYGDYsqlggeGKVFYSePP--GYQITVYqpMTLPSWYKKGIIYQIYVDRFFNGN-EDGKINNPH---PKALIHSNWYDTPFYiknSQGEVVRWNFFGGNLQGVLKKLPYLK-ELGVSIIYFNPIFESPSNHKYDTGDYLSIDPMYGDMETFERLVQEGKK-----LGIsIILDGVFSHTGDDSIYFNRYGNYPSLGASQSPDSPYYSWYKWQ-ENGQVSYWWGVKNLPEVNEMDPS--YLDFVIHSPQGVLKTWMKK--GIKGWRLDVAD-----------ELPDEFIQEFYRVMKELDEEAVLIGEVWEDASRkksygklrqYLW-GNELNGTMNYP-LREILLNFFLGKA--------DAWQVHRGIMSLYENYPRENFFGAMNLIGSHDRARILTILGEapprenlnpqeqenfrlgkeekelAVKRLKMLTLIQMTFPGVPSIYYGDEAGLEGYEDPYNRGTYPWGRE--DQTILAWMKRVLYYRREYQVLTEGDFFSWPID--RHVYGVKRSNGQEEILLLVNNStREYEMQipfvskkgeirledgrklvdSTELKD--E-INL-IIDIFEGRILykgiekKSNSSTisIFLEP--LSTKALY-
>UniRef100_B2A6E2 4-alpha-glucanotransferase n=1 Tax=Natranaerobius thermophilus (strain ATCC BAA-1301 / DSM 18059 / JW/NM-WN-LF) TaxID=457570 RepID=B2A6E2_NATTJ
-----METPIKLFHDShNPLYRKPFGAvSINKEILLRLYIRT-TNPkELQVLANCIDDQGnKVAYPMyQtgIS-EN-DcdqidydnGNgsiykeeltGYFYEASIKSPDTPGlFwYTFTVVSNETKVYFGNNqelsggpGQESHQe-PL-GYQVTVHeqdLQIPNWLKDAVIYQIFIDRFNNGN-EDGTVSNPK---RNSFLHSHWDNSPLYvrdQEGKILRWDFFGGNLEGVRQKLVYLK-KLGVSIIYFNPIFEAESNHRYDVGDYHKIDAMIGNNEEFRQFCKEAEN-----MNIkVILDGVFSHTGSNSLYFNKYGSYPSLGAYQSKESPYYNWYRFLEHPHKYESWWGIDNLPNVEEHNPD--YQNFIISDDNSVLKHWFRH--GAKGWRLDVID-----------EIPDEFLQNFYQTLKSQDPESIVIGEVWEDASNkisydrrrqYLL-GKELDSVTNYP-LRNIMLDFVLDHN--------SSQETARRVLSLMENYPEDYFYTAMNLLGSHDVERVLTVLKdNtpddlredldsiAKKRLKLLTLWQMTFPGIPSIYYGDEAGLEGYQDPDNRKTYPWGNE--DQELVSWFRKLTAIRNHYDVLRTGDFSLVttVSdsqqdlD--KDILLYRRKisqNQDrfhqkrlnNTAVIVLNRNpRERKNLKIHIsevTGT-N-SGQSFVDPLEDYNiVSTDNdGYleITLEP--LECKLLL-
>UniRef100_C8W7N3 4-alpha-glucanotransferase n=1 Tax=Atopobium parvulum (strain ATCC 33793 / DSM 20469 / JCM 10300 / VPI 0546) TaxID=521095 RepID=C8W7N3_ATOPD
---------MQAFHNTsNIVCRDPKGAaELGTSVTIRIFAWD-DD-VQSVTLRLWQEYGpESSLEA-PT-LS-GekcvvmqksvfaetlpA-GVpdyaQCFEAIIKPAATGlIwYRFELQASDGAVWlYGAQenrctgvGGFAYGePP--SFQITCYeprtsvfgVEDPSWYKGGVVYQIFPDRFARDAnwreRTMQALAVPR---NgvSRQLVEDWEKVPEYqrdANGRVTEWDFYGGSLVGIEEKLPYLE-DLGITALYLNPIYAASSNHRYDIADYLEVDPVLGTVEDFEHLCVKAAE-----HGIsIILDGVFNHCGADSKYFNKFSNYPEPGAVQQAGSVYDEWFTLH--EDgTYESWWGVDALPTIVSDNPT--YQEFIC-SENGVIRTWLRR--GARGWRLDVAD-----------EISDSFIQKIRAAALAERSDAVIIGEVWEDASNkraygklrhYLE-GFELDGPMNYP-LRKAILSFLMNEA--------GAEATVSALEELWENYPHEAFYSCLNVFGTHDKERLINVVADaptpdslsaheqvtyrlsadqrglSKARMWQAAVLQMTLPGVPSIYYGDEMGVEGFVDPTNRATMPWPGtsprA--DLDYFHIYRNAIALRKTLPLLVNGSFEPFvpEDgS--NDVLAFWRRPLQkddclqqqgeftPGICVLVNKSrSDAKTVYVSV----P-QNMQVIDVISGQAVPVKDGKaeVFLWQ--LGCTVLN-
>UniRef100_I8RE75 4-alpha-glucanotransferase n=2 Tax=Sporomusaceae TaxID=1843490 RepID=I8RE75_9FIRM
-----NMKQDLILHDSqLEFFRSPFGAvCCNQPIVLHLKIqNS-VTP-VSVVLRLWREDRgEEKIPMKRL-DD-SGQTVLYQVQLNAPLAPCiMwYYFMIRLEDKVYYYGNQpdslggiGQLYeTEPP--SYQITVYkkgAVTPDWFKGSVMYQIFPDRFYKET-ADGQVLAAP---KGSVIHAHWDNHPYYirdADTgRIVSYDFFGGNLQGVIAKLPYLK-ELGISVIYFNPIFASPSNHRYDTGDYKTIDAMLGDNQTFTALCEKAKA-----YGIaIILDGVFSHTGSDSIYFNREGNYPVVGAYQSKESPYYNWYRFKEYPHSYEAWWGIDTMPNVEENEPS--YIDYIIEGKNSVIKQWLQL--GAKGWRLDVAD-----------ELPDEFIKKIYKTMKNADPDSVLIGEVWEDASNkesygklrkYLQ-GDELDSVMNYP-FRGIVLDFILGAI--------GAPAVHRRFMSLAENYPRQNFYAMMNLIGSHDVGRVLTLLGEapspdsltvaqqavyrlpadkrqlGIARMKMLVLWQMTFPGVPSIYYGDEAGVEGFKDPYNRRTYPWGQE--DQELLAWYKQVIAIHNRYDIFKTGEWISLPVH--EQVYGYIRKisnGKNvfsqsaqdNTAVILLNSSvDQSITVELPIRKW-C-HGV-MIDMLNnNQEIRIVKGMltVSLQP--LEGKVLL-
>UniRef100_U2M6Z9 4-alpha-glucanotransferase n=1 Tax=Selenomonas sp. oral taxon 892 str. F0426 TaxID=1321786 RepID=U2M6Z9_9FIRM
-----MLESYQVEHNSqDIYFRSIVGAaEAGSRLRLGIRIRT-YEPIRQVLVRLWQDQTgERLIALETK-DV-RDEQKFYTTWISLPDYGClLwYYFIITMESGTYFYGNNeellggvGALSrEAPA--SYQITIYnkgARTPDWFKNAVMYQIFPDRFARSG---DTIVR-K---KGAVIRTDWTDDPMYlkdPDTkEIIAYDFFGGNLRGVMEKLDYLQ-DLGVSCIYFNPVFESESNHHYDTGDYHKIDPVLGDIEDFRALVAAADE-----RGIrIILDGVFSHTGSNSIYFNRQHQYRSIGAYQSKESPYYSWYHFRSYPNEYDCWWNFDTLPNVNETDPA--YMDFVITGKDSVLHHWMNE--GIAGWRLDVID-----------ELPPTFSKKFFSELKKTNPDAVMIGEVWEDASNkvaygtpreYLS-GNEMDSAMNYP-LRTMMFDFLTGTV--------DGRQTARRLASQIENYPKENLYAMMNLIGSHDVQRAITVLAGvpyyegmpaieqsrvrmtpeqfdlGSRRLLMATLWQMTYPGVPSVYYGDEIGMQGFKDPFNRRPYDWENG--NKEIRGWFERFIAVRNENDALRTGDILPLYGA--GDVIAYARTirsGYDvfnqekedGVFIAAFNRNlTETLTIEVDVSDF-A-CGI-FEDAFKpSRTYEVERGRlrIKIPP--LFGLLLR-
>UniRef100_UPI00040680B4 4-alpha-glucanotransferase n=1 Tax=Atopobium fossor TaxID=39487 RepID=UPI00040680B4
---------MNALHNSrLEAYRFPYGAvLVGSTVDLSLDVWD-ENqcndakaeGaSIACDLRIWVDGKgESIIPM-DR-VW-QL-DHWRFSCTPSFTETQiVwYCFRLQNAEGKQWfYGAAdgqvggvGVLREWmGP--SFQITVYkqrQTQPEWYRGGVAYQIFPDRFSRGTdweqRAQCAMQRHT---KgvSRYIQQDWNEPPCYirdENGHVLRWDFYGGTIAGIREKLDYLH-DMGITILYLNPIFEAASNHRYDTGNYLQIDPLLGDFQDFNLLCKEAQD-----KNIsIILDGVFNHTGCDSLYFNKYGNYDSVGAYQSKDSAYYDWYKFG--ENkdDYQGWWGIDDLPDIEESSQT--YREYIF-GENGVVRSWLRA--GARGWRLDVAD-----------EMPDDFLKELRAAALAERPDALILGEVWEDASNkisygklrqYFL-GDELDAVMNYN-LRDALLAYLRGNV--------SASVLRERMESMHENYPPDAFNEAFNVLGTHDTARILTLLGSpelntidvqngfyhlnegerglAKARLWLAVLVQMTLPGVPCVYYGDEAGLEGAADPYNRATFPWNHE--DADCQTIMRNAITLRKSLPLHAADCFWTL-DlG--DEVFGFIRKDSQqdQSVAVLINRSlFAEQKISVPM------QADCVDELICGQKFTVEEGMvqLCLAP--LGSAVLY-
>UniRef100_UPI00065E4D07 4-alpha-glucanotransferase n=1 Tax=Fannyhessea vaginae TaxID=82135 RepID=UPI00065E4D07
---------MRAQHNSlDTRYRSIAGAvAVGEQLRLTIDIWD-DV-PRRVVLRTWTDEEkEKLVPM-RK-VG-CserrnialcgelnG-GC-RYGVTLTFDKPQvLwYSFQITSSKGDVWrYGAAqedkvgvGAFAYGePP--SFQVTVYkkqrTVDPTWYTQGVAYQIFPDRFARDDnwraRCERVLSIPR---KgvARRLVDDWNTYPYYerdADGNILAWDFYGGSLQGIISKLDYLK-NLGITIIYLNPIVEAQSNHRYDTADYFHVDPMLGTDEDFEELCKRASD-----MGIsIMLDGVFNHVGADSHYFNACGNYAELPAS-NKKATTHSWFTFN--DSgAYDCWWGVKDLPAIRKHCPE--FRELIC-GENGVIRTWLRR--GARAWRLDVVD-----------ELTDDFVEDIKSAALAEKPDSVVIGEVWEDASHkraygnlrkYFQ-GAELDATMNYP-LRDALISFITRRS--------SADSFASSIESLQANYPREAFYAEFNMMSTHDRARILTMLGDapdksaisegdqywfrlnpgcralAVSRLWLTTLIQMCLPGVPCVYYGDEAGLEGYSDPFCRSTFPWDNP--DKNCQIIYRNAIQLRKTLDVFVTGDLHVR-SfG--YDVFGMWRRDKTTSVCVLVNTHtEMSQTVDIPV--enfvpltqnlgkd--M-HALRLVDLLTGNEYQAHNGTltLTLQN--LGSMILC-
>UniRef100_UPI0019392DCA 4-alpha-glucanotransferase n=1 Tax=Bulleidia sp. zg-1006 TaxID=2806552 RepID=UPI0019392DCA
---------MEILHNTrQLEFRDPFGAiPVGSQLKLTLRVKD-IT-VKKCELRTWVDGQgERLIPM-EV-DE-Ng------FHLLFPCPEKAiVwYCFQLTLEDNSILyYGARqgyrggiGQIYTHePP--SFQLTVYqpHPVPDWYKKAVVYQIFPDRFYRGKdwqeLSNKALSKQR---KgpGRYLVKDWDELPSYdkdEQGRIKNWSFYGGTLSGIQEKLPYLK-ELGIQVLYLNPIFEAASNHRYDTGDYRHVDEMLGGDKAFSSLIEEAKK-----YGIsIILDGVFNHTGCDSLYFNRYGNYAEVGAYQSEKSKYRDWFQFK--KDgTYGSWWGVDDLPAVHQDNEA--YRQFICr-NKDSIIRKWLKE--GAKGWRLDVAD-----------ELKEDFLVEIKKAVKEADDDGLLIGEVWEDASNkisygelrhYLL-GDELDGVMNYP-WRDGIQNFLLNQI--------SAYDLCEIITSIQENYPLEALQANLNMMSSHDSVRSMTRLG-catmnlsetekghyrlsyeqrqvAKSRIWLMLLLQMTLPGVPSIYYGDEAGLEGFEDPYNRASYPWGHE--DQDVLTMYRNAISLRHCFDVFQDGCLSCF-SvN--EDVFGYYRENRKTKCVFLVNRSsYQTHSFEIEA------KSLHGVDLLNGDSFICENSRlkGQLWP--MQARLIS-
>UniRef100_A0A3M1BEN3 Glycoside hydrolase family 13 protein (Fragment) n=1 Tax=Deltaproteobacteria bacterium TaxID=2026735 RepID=A0A3M1BEN3_9DELT
----NRVEGEGIFADQTIRFMYPNEPMPGASLRLRVRAFK--NDLSAAEIRI-WNGSEKTYAMHKI-AEDEI-FEYWEGTVPGTevRDDLWYHFVLHDGTDTKWYNVDGVRNSQPYERDFPVHPGFRTPQWAKEATFYQIFVDRFYDGDPSNNVPDEAYALGQYKvYTHDDWNELPEN---PGHGNDFFGGDLAGVEAKLPYLQ-DLGVTAIYLNPIFLSPSNSKYDTRDYRIVDSpeewgfGFGGDAAFDSLLHAAHN-----AGIrVILDGVFNHTGDWHQWFDRAGQYPTDGAFESKASEWSTFYTFFEWPYSFCHWSTFGMMPKLNYAEER--VREEIYRNEDAIARYWPGE-RDTDGWRLDVPNEAGPYC---E-GGDHSIWREFRNAVKSVRPDAYITGEIWENATPWLE-GDQFDAVMNYNGFAKPVWRFIAGRDKDNNPATLDVDAFDAWLSGVRGDNPPQATYAQQNLLDSHDTYRFLTLAGGDWRKVREAAILQMTYVGPPMI--------------------------------------------------------------------------------------------------------------------------------------
>UniRef100_A0A1E3URI0 Aamy domain-containing protein n=2 Tax=Eisenbergiella tayi TaxID=1432052 RepID=A0A1E3URI0_9FIRM
---MRNMNQNMVFHCARFPWQHVE----GRSVTILLRTGK--EEQVKVDVLYCdpcdflPeegkKLPaLKQKEMEEV-FT-DRIGRYYRTNISTD-SHKLrYHFRLrNEGGEV-YYDEMGISLTgREgeLRpFLVPYIYeCrqALRPAWVKNAVWYQIFPDRFSRED---DRRA---------ER---FVPDR---------NNFYGGTLEGIRKKLPYLQ-ELGINSVYLNPVFSSNSNHRYDTTDYLRVDTRLGDEEALKRFAQECHQ-----RGIrIMLDGVYNHCGYDSPIWQDV-------LENGRKSKFCEWFFIYDYDvlqTencrnlpsdrmkknpPYESFAFAANMPKWNTANPE--TARYLI----ETAVYWTKQ-LQVDAWRLDVPD-----------EVDREFLRNFYREIKRFNPEIYIIGEIWQDAHEWLG-EGLFDGVMDYP-FYFIIRDFF----LL--G-TIGAFSFCDRLTGHCLLQPISVEDCSFHFLSNHDIPRALTVAGNDIEAVKAAYLFLFLMGGTPCVYYGDEVGLEGKDDPDNRRAFPWN--FMNEDLLLYFRKLITARNANGGFSDWKRRLIPLDDEKFCLSLEK--GKQRIEVVFGRGGRVISTKTD---K--------------------------------------
>UniRef100_A0A1Q3RG51 Aamy domain-containing protein n=1 Tax=Clostridiales bacterium 38-18 TaxID=1895746 RepID=A0A1Q3RG51_9FIRM
------MNLHAIYHEAKSKYAYAL---DADTLNLRIRTAK--GDVSSISLISGdpfnwvrtemaSegdftqthswVNTsVD---MAQD-YS-DSLYDYWLVSIKPD-FKRTrYAFVLVSSEETVFYGAHGAVSMKKhpeivsslNDyFNFPYLNhEdiFTAPTWVKDTVWYQIFPERFANGDQSLDKPS---------VL--PWGSEK-L----VTNEMHFGGDLKGIIEHLDYIA-ELGATGIYFTPIFEAPTTHKYDTIDYFKIDPEFGTNADFKRLVEEAHK-----RGIrVMLDAVFNHCGFKHPYFQDV-------VQKGYASEYAECFHLKAEPvlnFelnkegfpapkkplkagdlNYETFAFTPNMPKWRATNPK--AQEFLI----SVAEYWIRE-FDIDGWRLDVSN-----------EVSHAFWRTFKERVRALKPDVFILGENWDDATPWLR-GDQFDSVMNYE-FTYPVWHLLSCEPQY--S-DYDAFAYKDAMSRLIVSYPPNVGENLFNLLDSHDTSRIHTLLDEDVRRVKLAFLLQMTFGGTPSVYYGSEVGLFGV-HDGNRQCMIWDEAEQNLDLKAHVKQLIALRKAHPEFKSMTVQWDEARMTSDLLIFDKVEGTSRTKVLVNLSDAPVTVNLSKA-V-------QLDLFTGEA--LADSDlteLSIAP--ISFRILK-
>UniRef100_A0A1V2LZM3 Aamy domain-containing protein n=1 Tax=Epulopiscium sp. SCG-B11WGA-EpuloA1 TaxID=1710701 RepID=A0A1V2LZM3_9FIRM
--------MLYIEHDTKSRFSYAY---DETTLHIRVKTTK--GEVNNIQVKGIdpfakwvPseedpqtwvqDNAtMLKVEMTKE-YE-TEYQDIWFAELKNlN-TKRIrYCLILDTAEGKFLYGTKGLMDLDKypklvedsFNfLNFPYINeEdiYNAPSWVKDTIWCQITVGSYSNDG-----QT---------CI-----DRE-------------SGNFKGMIKKLDYIQ-EMGYTGLYFTPIFKAFAWHKYDTTDYMEVDPNFGGNEDFKAFMEEAKK-----RNIkVMLDAVFNHCGPLNEFWQDV-------IRNGRNSEYYNYFYIfdENKPiveNitedgnydriaeenlNFRTFGFHSYMPKLNTGNPQ--LRKYLL----NVSKKWVEE-YGINGWRLDVSN-----------EVSHQFWREFRKVVKETNPETYIVGENWDDSYEWLR-GDQFDAVMNYG-FLYAVWDFIGSTNYS--KIqKITPTEYKYQINELFIRYPKNVLQHTFNIVGSHDVARVMTVCDNDPALVKLAYLLLLTFTGSPSVYYGDEVGMTGEGIDSSRDPMIWDKDKQNLELQQHIKKMIKLRKQHSSFKEVDIEWILTDDEKEILIFAKKNDIEKTYIIINNNNKEETLALPAE-L---SNNTIFDIYNEQS--IRLEKeLILKP--YEFYLLI-
>UniRef100_A0A1V2MA29 Aamy domain-containing protein n=2 Tax=unclassified Epulopiscium TaxID=2628445 RepID=A0A1V2MA29_9FIRM
--------MLYIEHDAKSRFSYAY---DETTLHIRVKTTK--GEVNTIQVQGIdpfaswvPseenpqiwvqDSAnMLKINMVKE-YE-TEYQEIWFAELKDlN-TKRIrYGLVLDTFDGKFLYGSKGVMDLSKypkalednANfLNFPYINeEdiFNAPSWVKDTIWCQITVGSYSNDG-----QS---------CI-----DRE-------------SGNFKGMIKKLDYIQ-EMGYTGLYFTPIFKALAWHKYDTTDYMEVDPNFGGNEDFKIFMEEAKK-----RNIkIMLDAVFNHCGPLNEFWQDV-------IKNGRNSEYYNFFYIfdDNKPiveNikedgmydrideenlNFRTFGFHAYMPKLNTGNPK--LRKYLL----NVSKKWIEE-YGINGWRLDVSN-----------EVSHQFWREFRKVVKEVSSETYIVGENWDDSYEWLR-GDQFDAVMNYG-FLYTVWNFIGSANYS--KIqKTTPTEYKYQINELFIRYPKNILQHTFNLVGSHDVARIMTVCDNDPELVKLAYLLLLTFTGSPSVYYGDEIGMTGMGMDSSRDPMIWDKDKQNLDLQQHIKKMIKLRKQYSSFKEVDIEWILTDDEKNILIFAKKNDIEKTYIIINNSNKEETLALPTE-L---SNNTIFDIYNEQS--IRLEKeLILKP--YGFYLIK-
>UniRef100_A0A1V6EFJ3 Neopullulanase 2 n=1 Tax=Firmicutes bacterium ADurb.Bin099 TaxID=1852881 RepID=A0A1V6EFJ3_9FIRM
--MSGVINRYAVLHINSGTYAYAI---DSHTLCIRLRTAK--NDCKSVIVHYMnvydh--STnRKKENMAKI-LQ-DEHFDLYEAKISQK-EKHFkYFFELIGEKEQVFYTSDGFMGN-EvknENsFFFPVINdDeiYKLPKWAEGATVYQIFVDRFNSSC----DKG---------FVNADWNDKP-------LRSHFFGGDFKGIEDKLDYIK-SLGIDIVYLSPIFSSATNHKYDIEDYYSIDEMFGGRKELSNLIKSIHK-----KGMrIVLDCVFNHMSSNNKIFRDV-------LEKGQNSQYKDWFYIHDYPvsmEicNYDTFAgCVPSMPRINTSNRD--AMEYLV----NSAVYWTKE-LGVDGWRLDVAD-----------EVSARLWRHFRTEISKVNSEALIIGEIWNDASKWMM-GDQMHTVTNYK-YRKWLLDFI-----Q--G-KIDAVSFWNKMASNKMLYKTMSYNYLINLLGSHDTKRITSVVGKEKAM--LALLMTLTYQGIGLIYYGDEIGLIGMEDPDNRRTMPWRKISEHD--TEQFRQLALLKKQYPSLKYGRMRPVTDYRN--IISFERIMPDQTVEVYVNFSDKDVEIKDR---------VLLFNYpeINKVN--TSINC--IKA--LSFAICI-
>UniRef100_A0A2E0V2N6 Alpha-glycosidase n=1 Tax=Anaerolineaceae bacterium TaxID=2024896 RepID=A0A2E0V2N6_9CHLR
-----MINLQAVYHEAKSKFAYMY---DQDTLHLRLRTAR--GDIPKVTLVGGdpfrwkRkennpdewewDQQaAFYQPMRLE-YS-TELFDYWFTAVKPH-WKRIrYGFILEKGDQEILYGSRAFIDLKQkpeqkfstSNyFNFPYLNfEdvFTAPQWVKDTIWYQIFPERFADGNSSNNPDG---------VT--AWGDDDN-----ENIYNFYGGDLKGVLDSLDYLQ-ELGITGIYFTPIFKSPSSHKYDTTDYYQIDPAFGTNELFKEVVDAAHQ-----RGIrVMLDAVFNHCGWLHAYWQDV-------IKYGKQSKYYDCFLIHGDPvinFpfeegkyptttpeqrsnlNYSTFAFVPVMPKWNTDHPL--VKEHLL----GAVRYWTEE-YGVDAWRLDVSN-----------EVSHDFWREFRKMVKAINPDVYILGENWDNSNPWLQ-GDQFDGVMNYE-LMYPIWNLLGTEAFA--FEQFGVTQYQESINKLLVSYPKNNLMYMYNLVDSHDTDRILSVCGGSVDKVKQAYLLQFTFTGAPSIFYGSEVGLGGA-KGHFRRCMIWDKNQQNQDLQQFVRRLVQLRKEHPCLQVVDLEWLSVDENQQTFIFKKQTDQESVFVFINHNPEPVRFDLPSE-M---NGKTTTDGFSGET--VVCGStLTVAG--NGCRLLF-
>UniRef100_A0A371AX59 Alpha-glycosidase n=1 Tax=Anaerosacchriphilus polymeriproducens TaxID=1812858 RepID=A0A371AX59_9FIRM
------MNFAAVIHEPKSKMSYSY---DEKTIHVRIKVGK--NDAQRIRIRAVdpfnwiPskedsekyvfDTNtIVEIPMAKE-CE-TEYHDVWFASVEEfV-WSRIrYGFVIENETEKYFYGSNHVVDLKNnaeeenniWNyYNFPYINtEdiYQAPKWVEDTIWYQIFPYSFSNEN--------------------------------TESSGESHGTLKGIIKKLDYIK-EIGINGIYFTPIFLAGSEHKYDTIDYKQIDPDFGTNEEFAELVEEAHK-----RGIrIMLDAVFNHCGNKHPFWQDV-------LKKGKKSEYYDCFYIvdDTKEpneLieingvkfnNFKTFGYVAQMPKWNTGNQK--VREYLL----NVATYWIEK-YHIDGWRLDVAN-----------EVSHDFWRVFRKRVKDIDPNLYILGENWDNSMPWLG-GDQFDSVMNYE-FMNQIWNFIgtcELGKER--KKSFTAQQFKNGMSELISFYPKPVQKVMFNLLDSHDTARIMSICRGNIKAVMLAYVIQMTFAGSPSIYYGSELGLDGM-E-ENRKFMPWDIAKTDHELKRHIQKLIQIRKTNSCCKSTNIHWLTADNVTGTVIYKKSSKNSKMYVVIHNNEKEEEIILPDE-M---RNKIFKEIYREEK--IETTEnLILKP--YEFLILS-
>UniRef100_A0A5J5G032 Alpha-glycosidase n=1 Tax=Paenibacillus spiritus TaxID=2496557 RepID=A0A5J5G032_9BACL
---MRELELASVIHEPKGPLCYAV---DARTLHIRLKTRK--GDVSGVTLLAAdpfnwrPspetgiyeyATEtMQRVEMKKE-YV-TRLHDCWFAEVTDiP-WGRVkYGFVLHDGETSCFAGCHDFTPMGEngeppadhSNyYMYPYILeEdlYKAPAWVKDTVWYQIFPDRFSRG-GREDEAG---------LP--EWGSED-A----DSYDRIYGGNLEGIVTRLDYIK-ELGASGIYFTPLFVSPSAHKYDTKDYFQIDPLFGTNEIFGTLVKEAHK-----RGIrVMLDAVFNHCGYEHPFWQDV-------LKNGRDSKYYDYFYIvdPERPiapEsqegkfygehlNYRTFGFTEFMPKWNTANPE--AREYLL----SVAEFWVKE-YGIDGWRLDVAN-----------EVSHEFWREFRKRVKVLNPDIYILGENWLNSNPWLL-GDQFDAVMNYE-FTTPAVRFFGTNLRN--QEPYAPTEFMHAINELLIAYPKPVASSLFNLLDSHDTARILTLCGDNPDIAALAYVFQLTYAGSPSIYYGGEIGLGGD-ERHNRRCMPWKPEQQNRKLYETVRRLIALRQEHPSFREVDIEWLQADDDKRTLIYRKNAPSETLYVLIHHSAEPQSADVPED-W---KGRSLTDLMTGET--VDGDApLKLGP--YGFRLLL-
>UniRef100_A0A6I7NQI8 Glycoside hydrolase family 13 protein n=1 Tax=Acholeplasmatales bacterium TaxID=2053494 RepID=A0A6I7NQI8_9MOLU
--KGAIIMRHLFQHEPKSHMAYQY---DQDTVHLRLFVSK--GAAEQVALIYGdpfly-rknqegarsaWRPfGDGILCEKV-GE-TDAHDVFFIAVKPR-YRRMkYAFLI---DHQWLFGAKELIDLDVhpelryhlFSyFNFPFLNnEdlYQAPAWSSQQVWYSIFPDRFHNGRPDLDKPD---------LT--PWGQIE-N----TRNDRLFGGDLAGITQKLPYLH-ELGFNGLYLTPIFKADTAHKYDTIDYMTIDPTFGLHEDFKELVSSAHE-----LGIkVMLDAVFNHCSIRHPFFLDV-------IEKGTASPYYDAFYIidPEKPvlpAsaeairdnpratiealdltpdtlNYRTFAFTPYMPKLNTMHPL--IKEHLF----DVVRYWMET-TNIDGWRLDVSN-----------EIPHSFWREFRQLVKSLNPEAYIVGENWDNANAWLG-GEQFDAVMNYE-ILFPIWQFFGRSLDF--P-AIDATTFTQRIVKVLNHYPLHVLENMYNLVDSHDTTRIATLCQNKTDLIKLVYVFLFTFPGAPSVFYGGEIGLEGAHDPDNRRCMPWDENAHMHPLKSFMKRLISLRKEVQAWRSARYTFYDTAES-TCLMFAK----EDCIFVINNSGKRQALSVPDS-W---EQETLEPLFLEKC--VHVRKaFALLP--YGFGVYR-
>UniRef100_A0A7C6CD92 Alpha-glycosidase n=1 Tax=Acholeplasmataceae bacterium TaxID=1898209 RepID=A0A7C6CD92_9MOLU
-------MYHKFFHQPKSNYAYLY---DRETLHLWLKTT---KEFQTVKVIYGdpfnyqPldetltkwewVNEn-KNTTMEKR-LS-DDYYNYFFVSLKPS-IKRIkYAFLI---DEQFLYGTREIIDLKKepqhlndlFNyFNFPYLHqSdlIKVPSWTKRMVWYQIFPDRFYRPQ-TNINKN---------IS--PWPTKDEK----ITNEVLLGGNLKGITEKLPYLA-DLGITGLYLTPLFKSPSIHKYDTTDYFEIDPSFGTKADLKTLINKAHA-----LKIkVVLDGVFNHSGYLHPFWQDV-------LKKGKKSKYYHCFFLDKDAhinFeltkdklpkhqiglkpPYETFAFTPRMPKWNVDHPL--TQQHLL----AVASYWLKE-FNIDGWRLDVAN-----------EVSHSFWRLFRKTVKNINPEAFLFGENWDFASPWLQ-GEQFDAVMNYQ-LSYSLWQYL--DNYD--SIkKITASEFRRIINNIITAYPLQITEAMFNLVESHDTERVLNRAGNNLDLAFLYYLFLFSFPGSPSLYYGGELALGGGGDPDSRRAMPWQ--DGNYQFLQEIKWLINLRKNEKSFAASNFKFIYSDDNSNIIGYQTKKDKESITIFINPTNNNCTINYS---------LSGVNLKTQEK--VTLKNFNLFP--FSYLIVK-
>UniRef100_A0A7V6HS71 Alpha-glycosidase n=1 Tax=Acholeplasmataceae bacterium TaxID=1898209 RepID=A0A7V6HS71_9MOLU
------MNRAAIKHIPKSNMAYAK---DFNHLELVLQAGK--GDLEKVELIIGdpfhytKvetktgnewiwEGRkGPFITMDKV-YS-TKDYDFFRTTYYTK-TKRSkYAFLLYTKGEVYFYGCRALKRVgpreqfenngeiAAdpnllfnlFDyYNYPYINeEdvYVAPSWVKDTVWYEIFPDRFYPGS--KPREG---------FL--PFGSVSEG----ITNDQFFGGSLKGITEKIPYLK-ELGITGIYFTPLFEAYSAHKYDTKDYFKIDPQFGTNEDFYNLVQTAHQ-----AGIrVVLDAVFNHCGWDFAFFQDV-------VKNKKASLYYDCFYIEDEDfinFpldkegrpllrshneplKFRTFAMTPFMPKLKQSHPI--IEEYLL----NVVRYWMEN-YHIDGWRLDVCN-----------EVSHSFWRKFRTLVKSINPDSYILGENWDDSTAWLM-GDQLDGVMNYE-LAYPVWQFFGQSKTD--F-HIDASDFKDLISQLLVRYPTHVTPNLFNLLDSHDTMRILNRMGMNKDLVKLSFVFLFSMSGAPVLYYGTEVGMEGGHDPDCRRCMIWNEEEQDLALLAFFKRLIVLRQENPEMKDVDMVWHYALED--TIIYQK-GSL---FFLLHKGNYNKEINLPSG-L---AEKTVKNLIENKK--ESLGKsLVLNP--YQYFIFQ-
>UniRef100_A0A7X8D9Y9 Alpha-glycosidase n=1 Tax=Christensenellaceae bacterium TaxID=2054177 RepID=A0A7X8D9Y9_9FIRM
---------MKAIHFPQAPWLLSS---NPTYFTIRVWVKT--AAFSSITLYYSdpynyaPetnknlqwKVS----KMELL-IT-VYDYDVWTCDVAVP-THKLsYMFDVfSNDNAHLWFGNEGLFED-KakAGcFRTRYYYgEd-RLPSWTGKSVWYQIFPDRFAGAK---YDES---------FL----PTTE----------NFWGGTLDGICAHIPYLK-SLGITGLYLNPVFSSPSNHRYDTLDYTCVDDRLGTNETLITLANQLHQ-----NNMkLMLDGVYNHASSKSYFFQDV-------IRNGSQSPYLNWFIIhDLDAvmkVpesnlipermkenpPYECFAFAANMPKWNTDNPE--VQDYLI----RSAEMWTRK-LHLDAWRLDVPD-----------EVSPTFLRSFRRRMRMINPEILIVGEIWTDPCPWTQ-TGLFDGTMDYP-LYDAISRFL----LN--S-TIDAYEFCNLIKKRQAIMTPAMLQNQMLFLGNHDLPRCLTIANGNIEKIKAAWLFICILDGEVSLYYGDEFAMTGGADPANRGVMNWGTKSDAFIMNNYIKQTIALRRKMLSSPITDVHIDALTTETVIISITR--ENNKYYLYLSNSVMDDVKHSKtggTI-V---LRGKYFEL-RHKT--I-------------------
>UniRef100_A0A7X9A8U0 Glycoside hydrolase family 13 protein n=1 Tax=Clostridiaceae bacterium TaxID=1898204 RepID=A0A7X9A8U0_9CLOT
------MKFLDRYVEHEAAFPWQFV-DCDRICHLRLRSK---ESIAKINVIFGdpfyfAnsdtDTPlLEQKEALKV-AS-IGNTTYYAIDIPMK-THKLrYHFDIvFSDGVNALLTSSGVIEPvTEqqLRpFFVPYVFeDnhYCAPSWSDHTIWYEIFPDRFSDEK---DEDM---------AM---FVPER---------TNHYRGTINGIRKHIPYLV-DLDVTGIYLTPIFAGASNHRYDTTDYAQIDPMLGTECDFAALVAELHE-----AGLrIMLDGVYNHCAWDHPFWQDV-------VQKGEKSPYFEWFDVSDVEglhLrdlaffkqvekdvlPFECFAFAPDMPKWNTNNHL--VIEYLT----EQAAYWTRE-YSIDAWRLDVPD-----------EVSERFHRVFRSKMRAINPNIYIVGEIWQDGDLWLS-EGWFDATMNYP-LYFAVRDFA--LIKK--D---SLEAFYRRLQTFYVSLPTQIQQRQLSFCSNHDLPRPLFLANNDDHAVQKAFFITAVFGGALSLYYGDELGMTGGSDPANRGAMRWD--TLSLEKpwRRFMKALVQFKRHFVADAVLTSLFLH----SSGVLEGTLTSDvGILRVFLTENGKNATLPIS----------SLCVF--GKA--VKISNgYSIEG--FAAFFEK-
>UniRef100_R5EGP9 Maltogenic amylase n=1 Tax=Firmicutes bacterium CAG:110 TaxID=1263000 RepID=R5EGP9_9FIRM
------MQILRYEIEHHAAYPWQLV--QGRICHLRLRTG---EALQSAAVLYGdpfwfsgaEKQPvLARSEMQPA-LR-CSGEQYYSVSVPMR-THKLrYHFVLtLEDGDTVYLSELGVTPPlPEsvLRpFNVPYVYaGdhPAPPEWAEGFLWYQIFPDRFCDGK------E---------NQ----GGEDFI----PTRENFFGGTLRGITGKILYLR-ELGVQGIYLNPIFRSDSNHRYDTVSYTELDPRLGGKTDFRILVETLHQ-----AGMrIMLDGVFNHCGWRHPLWQDV-------RLRGKASRYYNWFCVyDAGElsrLpleqlsdrrmkeapPYECFAFAANMPKWNTENPE--VIRYLV----SIAEQWTRE-YGIDAWRLDVPD-----------EVSLRFLHAFRTRMRSCNAAVYVIGEIWQDAAWWLE-QAVFDGVMDYP-LYHAIRDFA--MTHT--D---PLETFAHRIRRWYAAAPEAVHPYQWAFCSNHDVPRALSLCGGNKSDFQLAYVLAALLGGNLSVYYGDEIAMDGGQDPDNRRPMRWTdPEEEIRGF---FHSLLRLKRDVLRHCRLTAMELT------DALYLRfDGSGYGILAVVTERGQAVTPQLD---A---SDSLLLEA-PEGH--AAEGT----V--QGFAVFR-
>UniRef100_S3LAZ4 Aamy domain-containing protein n=1 Tax=Treponema vincentii F0403 TaxID=1125702 RepID=S3LAZ4_9SPIO
------MQFSAIEHRSTDNFCYPL---NENELMISLKTG---SDIRRVFIVYGdpfDgsvtpdgwawEGK--RQEITRK-KD-LPYHTWWQVTVTLP-CGRCkYCFELhgQDEGDVRYCLENGFYTADElvtlrritgnFPgFEFPWLDgAecVRVPDWVPHTVWYQIFPDRFCRDT-ASQKPN---------AL--PWPAAEDA----VTNNEHYGGTLRGIIEKLDYLA-DLNITGLYLNPVNASPSVHKYDTSDYLNIDPAFGSADDLHTLVKEAHA-----RGIkVMLDGVFNHCGWDFALWQDV-------VRNGKASPYFDWFIVQEWPfetAvepecenaasrsrpsgtngksgRYSVFAYVDTMPKLNTNNPA--VVDYLL----NVCETWVRS-YDIDGLRLDVAN-----------ELSHTFCRQLYRRMRSLKKDFYLLGEIWRSALPWLR-GGELDSVMNYP-LALCFWKFF----YD--K-TLPALTLEQDINAVFTAYPEPVTVGLFNLLDSHDTPRLFTRNGGDVSAVWQQYALLLSLPGSPCIYYGSEVLLAGGHDPDCRRCMPWQaiEAGEYAEPISMMRQLIALRHTHPAMTASGYSYLHdvplTESEPNRIIHLQKYAE-----MVEPAETTETVESA-E-M---PITRSIDLilnCGTAP--VSIAQiidekarvylslrcrdKTVQP--GGFIFFE-
>UniRef100_U4KRF5 Alpha-amylase n=2 Tax=Acholeplasmataceae TaxID=2146 RepID=U4KRF5_9MOLU
------MNTFALLHRSKSEMAYAY---DNETLHLWLRTQK--DDFNQVKLVYGdpfryePidekqihwawKHEnASDLVMTKK-MS-DHVFDYYFIAIKPI-HKRVkYAFIL---DDTYLYGAREIYDLrEDhdkkkkynlFNyFNFPFINeVdvIKIPTWVKETVWYEIFPDRFNRST--DAKNT---------ITH-AWGNPKEE----VTNQMIFGGNIKGIIEKLDYLV-DLGITGIYFTPLFEADSTHKYDTIDYFKIDPSFGTNDDFKRLVDESHK-----RGIkVVLDAVFNHCGYDHPYFQDV-------IKHGKNSPYFDCFFVKDEPllnFklnenkrpiyqpglvpNYHTFAFTPYMPKWNTENPI--ARKHLL----DAAAYWIKE-YDIDGWRLDVSN-----------EVSHDFWRAFRNTVISAKKDAFIFGENWDYSMPWLQ-GDQFDSVMNYE-LIYPIWQFFGHDPYV--P-KIKASQFVFLINKLYASYPRQILEAMFNLVDSHDTARILDRSLENTDLAYLAYLFMFSFPGTPTIYYGGEVALTGKGDPDNRRCMTWDENDQNLDFKARIKQLIRLKKEDTTFKSSDIEFVYHNDDQQVIVYKK-ISDfEVTYFFLNASNQTQVVSLDf--------NIEGHCLLNDHL--IS-DDqFTLKP--FGSLIIK-
>UniRef100_UPI000DE51F0D glycoside hydrolase family 13 protein n=1 Tax=Vallitalea guaymasensis TaxID=1185412 RepID=UPI000DE51F0D
------MNIAAIYHEAKSKYAYAY---DKETVHIKIRTGK--DEVDEIKLIYGdpfhygPkedevntsewKADsSLGIPMLKE-YS-TGMHDYWFCEIKPK-WKRAkYAFLIKNKDTKVIFGSREIIDLntVDekkriynlENfFNFPYVNhEdiYDAPEWVADTTWYQIFTERFSNGDSSINDEN---------VL--EWGSID-D----VTNDMFFGGDLRGVINKLDYIK-DMGFTGIYFTPIFQSPSSHKYDIEDYYKIDSHFGTNDTFKELVQEAHK-----RGIrIMLDAVFNHCGWRHPYWQDV-------VKNGRDSKYYDCFYINGDTvvnFplddnndpdidnmtydnlvnfNYATFGFTPRMPKWNTDNEL--VKEHLM----GAAKYWIEE-YDIDGWRLDVSN-----------EVSHEFWREFRKEVKGVKKDVVIIGENWDEAFPWLH-SGQFDSTMNYD-LLMPIWSFFGKN-NN--L-HIKPSTFIEAVNRVLTTYPKNILKNMFNLVDSHDTERILTVCYENADKTNLAYLFQFTFPGTPSIYYGSEVGVNGNTDPNNRKCMVWDNDKHNDKIKNHLKTLINLRNTYKAFNSTELRWVDYDNEKEYLIYKKvsGEQE--LYIIMNNSNQELNITLPEQ-L---MNKKVEDIYNQQE--MNLSHeVVMEE--NSFLILR-
>UniRef100_UPI00195EA6D8 alpha amylase N-terminal ig-like domain-containing protein n=1 Tax=Fusibacter tunisiensis TaxID=1008308 RepID=UPI00195EA6D8
------MNLIGITHEAKSAYAYAY---NEDTLHIRLRTVK--DDIESVNLVWGdpflw-qngkwIPDaASGQAMDKH-LS-DDWYDYWFIEIKTK-TKRTrYGFQLSDEKQTVFLGAHGVVDLTKhpeaayevGDfFNFPYINrEdlFKAPDWVKESIWYQIFPERFCNGDPSIDLPG---------TL--PWGSEQ-V----VTNEMKFGGDLRGVIEKLDYLT-DLGVNGIYFTPIFKSPSTHKYDTVDYYCIDPSFGTNALFKELVEKAHA-----RGIrVVLDAVFNHCGIDHPFFQDV-------LQKGKASPYYGYFHMNDE--GYETFAFTPKMPKWRTGNPE--VERYLL----DIGAYWVEQ-YDIDGWRLDVSN-----------EVSHDFWRKFRKRMKAIKPDFFILGENWDRSEPWLR-GDQFDSVMNYE-FSYPVWRLL--DPAY--P-DYGVHDYRNSISSLLASYPVHVSENLFNLIDSHDTSRIKTVFGGDVNRVKIAYALLLTHSGAPSIYYGSEVGLEGV-HDGNRQCMVWEPDAQDQNLRTYVKHLIEIRKKYRAFKSPNLTWLQVDSVPALLAFEKKEGNERVRCYINASENKVTVLMEPG-W--------KNLFSDTP--IPGGYYELDP--WSVVLTG-
>UniRef100_A0A1M6YB05 Pullulanase /isoamylase n=2 Tax=Fibrobacter TaxID=832 RepID=A0A1M6YB05_9BACT
------------------------------------------------------------------------------------------------M-RSEPAAPLRLIIVPETPnlstHNCSLFtihcslftaMKDFAPAWVKDSIFYQIFPDRFCRS---ERYKA--------AGKFVDWNARPT-------RENMFGGNLAGIEDRLKYIA-DMGFNAIYLCPIFKSNSNHRYHTVDYFEIDPVLGTLKDFDRLVAKAHK-----LGLrVILDGVFNHCSRGFFQFN--SLL-ELG----RNSPYVDWFHIKKWPlkayskkaN-YECWWNFPALPKFNTDNPE--VREYLM----SVGEFWMKR--GIDGWRLDVPNEINDDS----------FWQEFRRRIKAINPEAYIVGEIWDEPSRWLM-GDQFDGVMNYM-FRKAVLAYLF-----den--P--ISTEEFCRRLEEAF---PKTRWygsdegetpagDIPMNLLGSHDTIRLQSLPCSDGARVRLALTLLFFMPGAPCIYYGEELGLKGGKDPDNRRTIPWDSleSlR-KHPAYPYIKELIELRKSNVALRKGDFSIKIGE--NA-FEIRRFYEENgkknvlELKVYGAQDGSSPSFAIF-A--PN------------------------------------
>UniRef100_A0A351UNX3 Aamy domain-containing protein n=1 Tax=Elusimicrobia bacterium TaxID=2030800 RepID=A0A351UNX3_9BACT
-------------------------------------------------------------------------------MNSPS-AGSWkRWP----S-NPSWRPCATITATCCWTwaaiTKRWPGtrkrwsaippAPRPTTIWARPCCArggxYQIFPDRFAKS---AKCAA--------DGVFEKWDAPET-------PNGFKGGNLKGVEEKLDHIR-ALGADVIYFNPIFTSAANHRYHTYDYFTVDPVLGGNEAFDAFLAAAHK-----RGMkVVLDGVFNHASRGFFQFN--HIL-ENG----KASPYKDWFHIHGYPvnayanekpN-FACWWDLPGLPKFNTKNPE--VRKFIM----DVGAYWLRR--GIDGWRLDVPYEINDDA----------FWREFRRVCKKINPGCYITGEVWGEARRWLK-GDQFDAVMNYQ-LSSACISYFAGDKLKlshlyagRK-LkAVNQKRFIAGIEKLLGMYKWETTLVQMNMMSSHDTDRMADTFGFDKARMKLAVAFSFLFPGAINVYYGEELGLAGKLDNGARLGMPWKNAKlWDKDLLGLYKKLGALRRGNPVIKDGRFEFLKeyCD--GEILAFRRFLGGRQVVCFINNSGSARELAVPPAFLRA----LKP-KISCG-AslAAGQsR-LKMSP--LSFVVLG-
>UniRef100_A0A4R4BRQ6 Alpha-glycosidase n=1 Tax=Treponema sp. J25 TaxID=2094121 RepID=A0A4R4BRQ6_9SPIO
------MCKPEAYHRSFDNLCYS---PDGKSLVVRLIAGV--DNIKTVHLWAGdpheweplTQGKSRWkchpYEMRRA-GC-DGVHEYWEVTLVPP-YKRLrYFFRIVdlDG-QAWDYGEKGLFPCEDPAkaipsGDFWNAfmfpylhesEVFRGPQWVAQTVWYQIFPERFCNGNPTNDPSQ-----------VKPWNRGPvT-------NHEWYGGDLRGIIQKLDHIE-KLGCNGIYLTPIFLSPSVHKYDTTDYLTVDPAFGTAEDLRELVQECHR-----RGIrIMLDAVFNHCGREFGPWK--DVM-ERG----ARSPYRDWFYIKEFPlfteekgghhrhrANFETFAFVTGMPKLNTTNPE--VREYLL----GVAEHYVREF-DIDGWRLDVANEIDHE-----------FWREFRRRVKAIKPDLYIVGEIWHDAMPWLQ-GDQYDAVMNYP-LDMAISDFLL-----eknWTK---TARDLCQRLDHLWFSYPEPVMKVAFNLLDSHDTDRLVTRMGS-REKAKLALTLLFVFPGSPCIYYGTEYALEGGPDPDNRRCMIWDPRpE-EEEFFRFLSLLVQMRRQYWQVFAeGKRTYRTNQ--AypGLLAITIEFGSTKLQVLINRDDRPVPADVwKpLAGLaTD---AKfRD-LLEHTGLgAAASGHra-LEPS--RLAGAFV-
>UniRef100_A0A510HSQ7 Pullulanase n=1 Tax=Thermus thermophilus TaxID=274 RepID=A0A510HSQ7_THETH
------------------------------------------------------------------------------------------------M-RSSTFARTVPLPTPLAPvitkRRPRIPftreripqdrgVRLGGVAWYEGAFFYQIFPDRFFRAGPPGRPAP--------AGPFEPWEAPPT-------LRGFKGGTLWGVAEKLPYLL-DLGVEAIYLNPVFASTANHRYHTVDYFQVDPILGGNEALRHLLEVAHA-----HGVrVILDGVFNHTGRGFFAFQ--HLM-ENG----EQSPYRDWYHVKGFPlkaytahpN-YEAWWGNPELPKLKVETPA--VREYLL----AVAEHWIRF--GIDGWRLDVPNEIPDPT----------FWREFRQRVKGANPEAYIVGEIWEEADPWLQ-GDMFDAVMNYP-LARAVLGFVGGEALDrdlaaqtgLGRIePLQALAFSHRLEDLFGRYRPEVVRAQMNLLTSHDTPRLLSLMRGSVERARLALALLFLLPGNPTVYYGEEVGMAGGKDPENRGGMVWEEARWQKDLRETVKRLARLRKEHPALRTAPYLRVYAQ--DGHLAFAR--G-P-YLVVVNASPHPFRQDFPLHgIFpRgG---RAVDLLSGEV-CTPQGGRlcgPVLPP--FSLALWQ-
>UniRef100_A0A7Y1U4F7 DUF3459 domain-containing protein n=1 Tax=Acidimicrobiales bacterium TaxID=2201156 RepID=A0A7Y1U4F7_9ACTN
-----------------------------------------------------------------------------------------------------MTLTWRTGETWPDCsghpSADRSNphtitlvetSLSAPPAWVADAVFYQIFPDRFARS---GRVDV--------GARLEPWDSPPT-------VTGYKGGDLWGVVQKLDYLA-DLGVTALWLNPIFQSASNHRYHTHDYFTIDPLLGGQAAFEALVSEAHV-----RDMkVILDGVFNHASRGFFQFS--DIA-EHQ----SKSAYVDWFRVNDFPiepysedtpASYAAWWGLHALPEFNTDNEV--VREFLW----SVGEHWMRQ--GIDGWRLDVPNEISTPG----------FWEEFRKRVRAINPDAYLVGELWTEAADWVgE-SNRFDGVMNYP-LTTAIISFAIGNRIDpdavinnneYEiS-dGIHAAEFADRIDALAELYDGPERLAMLNLLDSHDTARIGTIANDEPELVRLALALLLTMPGAPCLYYGTEVGMTGGPDPGCREGFPLDESTWNTDTLALVRSLLELRHAEPALRSHEIRRVGPPV-GwtSgrTWVCERGPGDNALLVAVNHADEADVVPLG-HKLNG---SA---LGGDATVhDAEDG-ceLHMPP--RSFGVWR-
>UniRef100_A0A172T3B5 Cyclomaltodextrinase n=1 Tax=Fervidobacterium pennivorans TaxID=93466 RepID=A0A172T3B5_FERPE
--------------------------------------------------------------------------------------------------------------------------LYPVPSWVYESVIYQIFPDRFAIGKGKTVKDKaELYTKRG--GRIVEWSVPPKRKDKAEHVKDFYGGDLWGIAEKLDYLK-DLGVNVIYTNPIFLSPTNHKYDAIDYMKVDPQFGGEKAFKYYIKKAKS-----ENFrLILDGVFNHLSSENPWFKKA--------LRG-DRKHVSKFAIYD-DG-HRAWYGHKSLPEWHLEEVE--VMNYIL----SVVKHYLI--QGIDGWRLDVGFDLGYVN-----------NALITKAAKQVSIEKYVVTETWNYPSNWH----MVDGIMNYH-FRNTVIAYLKGEFDN------LADALQSAYNDTPNIHG------CWNMLDSHDTERLATVIP-DKALRKLAIVLQFTYPGVPVVYYGTEIGIEGGGDPECRATMKWNEEEWDKELREFYKKLITIRKSETALKIGTFEVLNK---E-PLVFYRRTPHilDGMIVAINKGEKkSVTVSVPDGRL-L-AGTCFTDLMTGEEFWITAGVmrIDIPA--KGFRLLR-
>UniRef100_A0A3M2F436 Aamy domain-containing protein n=1 Tax=Candidatus Hydrogenedentes bacterium TaxID=2030809 RepID=A0A3M2F436_9BACT
--------------------------------------------------------------------------------------------------------------------------HGSSVWRAGREIVYQIFPDRWRRSKSSPEVLPrgRRW--RG--RPVIVTSNARLLGSRRNGQRTFYGGDLQGITDSLDYLS-SLGVTILYLNPIFEGRSCHRYDTVDHLRIDPMLGTREDFEVLCREAKS-----RGMkIVLDGVFNHTSLDHPWYRSS--------SLR-----RRYYLM-K-NEtETMTWMNGGGLPKLDTENPR--VLSAIR----KTIEAWP----EADGWRLDAAHLLPERC-----------LREIRGAAGT---RKIVIED-WEHSAHYFrkG---LADSVTNFL-FRDAMERYFIEDLAP------E--TLVERLRVWIEGYPrAQ-LPWVWNFLDNHDTARLLGRVG--RERFFRAAVFLFTLPGTPMVFHGDEVGLGGggarKNHDAGRQVMPWNERWWDRGILEHFRALASFRKRFGPATRGRFRVLAAE--NGSRTVVWEMEWggYRIYSAVNDGY--RGSRVPGmdGRR-V-RLKPGEWIVRGED---REGEmrLGSEQ--ISYST---
>UniRef100_A0A419FF06 Glycoside hydrolase family 13 protein n=1 Tax=candidate division Zixibacteria bacterium TaxID=2053527 RepID=A0A419FF06_9BACT
--------------------------------------------------------------------------------------------------------------------------HDPVPDWARHGIAYEVFVDSFAVGKVSIDGKRdlyrDPVYDQE--PFTLRWHETSDDYRRGHG---FYGGDLAGITYAVDhYLN-DLRVKILYLTPIFKGASNHKYDTLDYYAIDPQFGTLEDFHALVEACNR-----QGMkLILDGSFNHTSSEHEWMQKA--------VAG-DPRYLDYYRRDE-HGLIEHWEAAEHIPVLNHENPE--VRRYFYESDDSVLLYWLK--QGAHGWRLDVAERLGETV-----------LRNIRRQMKAHFPDALLAGEaVETYGADWLkdG---LLDATMNYV-FKGITTNFFIGT--L------TGGQYMEQLERIIREFPWEKLQACWNLVSSHDTNRMLYDVGGDEALFKMAVVFQFTFPGIPMIYYGDELGIEFgEKEISNRTAMDWESievhrkfnrgyrvapMGWEkldryNSYHEFHRHMIRLRYHYQVLRDGLFLPVYAD--DTAIAYARVLEEKMALVIANRGEGrTLSLTLPQELL-R-PGATWKCEYGTDEpLKLDGPRldFPAEA--HNTYLFL-
>UniRef100_A0A7C4I9M6 Glycoside hydrolase family 13 protein n=1 Tax=Firmicutes bacterium TaxID=1879010 RepID=A0A7C4I9M6_9FIRM
-----------------------------------------------------------------------------------------------------------------------------MLDWFRDCVVYQVFPDLFNPCCQVNKLPT----------------G-------------YYGGTIKGITEKLDYVK-DLGFNAIYINPIFKAKSSHRYNVLDFFQIDPILGTSEDFEELVEQAHD-----KGIkIILDIPFNHVSDNHPFFVDV--------LKNENSKYKNFFLK-K-NGEYQRWRG-SDLVELNLDNED--VKKYLFTSRNSVLKYWIK--KGIDGIRLDCANDIGIEI-----------LKLIVRESKKEKKDILIMGEVFNYAEDWSY---ILDSLQSYY-LTGILFSLIKGEi--S------LS-SFSSAYAFVYERYRFETLLNSLNILSSHDTPRILDMFPLDLGIYNMLLTVQFTFPGVPVVLYGEEVGLKN-DGNLSRVPMVWDESKWNKDILALYKKFIDLRKMRVELRRGKFLDFSSlS--DYkILSYIRYTEKrhEFSIVLINPSDkKfELKVFIPYSHL-H-DAIRLCDVFSDDKFLCEISAirVKMEP--YQVRVLL-
>UniRef100_A9BGC9 Alpha amylase catalytic region n=1 Tax=Petrotoga mobilis (strain DSM 10674 / SJ95) TaxID=403833 RepID=A9BGC9_PETMO
---------------------------------------------------------------------------------------------------------------------------------MRSEIGYEIFVDRFFSSQEKNHTIP--------------WDSkIKGQEKQEYD---FYGGDLLGITEKIDYLY-DLGIDFIYLTPIFEAKTNHRYDCTNYFRIDPLIGNEQNLELLCKNLAQ-----KNIkLFLDIALNHMGSDSIWFQKA--------KAN--NNEHNYFRI-K-GGe-FTHWANVEKLVELNLENLE--LQSILWDGNNSAMKYWSK--FGIAGWRLDCAYELGQDI-----------LNKIYTSLKE-SFHISLIGEIWSYPEKWIqeG---VLDGIMNYY-YKDLIDNIIDQKIDG------T--LFTQIVEKLYVSCGnkL---LKSWNILSSHDTSRIRTRYG-KN--WKIAVALQFMLPGSPLIYYGEEIGLEAEGDPYCRTPMKWNSwSEENYESYNFYKKMIKFFENSKALQEGSLKAVFSnN--ENIVSFLRTTDSieDLRLVIANPTSqRqNYLLYTQESSL-M-NKTILKDCFSNNIAQVENSKiiGQISP--NSFSIFM-
>UniRef100_H9UH76 Glycosidase n=1 Tax=Spirochaeta africana (strain ATCC 700263 / DSM 8902 / Z-7692) TaxID=889378 RepID=H9UH76_SPIAZ
--------------------------------------------------------------------------------------------------------------------------TGHGPQWLHNAVIYQIFPERFAIGGGRTVHDKrgdGFYTAEG--DTVSSWDE-LPQPGWGQN-QQFFGGDLAGIRERLPYLQ-ELGVNLIYLTPFYASPTNHRYDTVDYFTVDPASGSLEDFCLLVEAIHA-----CGMrIIIDIALNHVSDRHPVFQEA--------CRNPESRYRDFFSFlsYP-DR-YVGWYGYPSMPELNFANPE--VVDTFITGEESVLRFWLR--QGVDGFRLDTANDLGMPL-----------MRLIRDTVREINPDAVVIGEVSQYPGGWA-----aaMDGVQTYY-MRSAVLSFIRGNLDV------TG--LHAALSDITGRLPLHQQLGLLNQIGSHDSPRLRTLLADHPHLYSFFVGMMFAFPGVPMVYYGEENGMQGGPDPLNRAPMRWEPSDWDQDARSLFDRWIQLRQERRELRCGRTILLHDrcR--E-LIAFIRHTEHpdEYALAVFNPTSaPvRVQLMLPFAHT-H-SQLMLEDAFSGTRVECRAGGitLEAAP--YQSALLL-
>UniRef100_A0A2F0ACQ4 Aamy domain-containing protein n=1 Tax=Candidatus Marinimicrobia bacterium TaxID=2026760 RepID=A0A2F0ACQ4_9BACT
-------------------------PLSPLSIEFKAKAHF--NDVENILLLIKGDQDSQIYEMDKV-AD-DGSYEYFQKIISLSsEDDEFdYCFIYQDGSERLYLLNELFSMQNDESKYFHysksLVQPFFTPDWVKNGIIYQIFTDRFYDGSKDNNPDFKEWYYEGVNIPPkkgrlhekyteyyhfeDDWYEYsglvksPYHYPDNeghqPDYNSFYGGDIAGIHQKLDYLE-DLGITIIYFNPLFESKSNHKYDAVDYMKLDPHFGTDEEFKAFVDDAHS-----RGIkIILDVAFNHTGETFWAFQDA-------MKKGPKSKYYDWYEWKQWPlPdvssmndykpidYYECWWGHGHMPNLNFDfDEAnpsensikdinlanphWDVVNYVL----DVGEYWISD-MNLDGFRLDVPN-----------EVPFWFWKLFRERIKSIKPDAYLVGELWSNAVDWVN-DDYFDAVMNYAYFKDPVMRFFNTRQ-------CNAKAFDRDLKQGLLSYPVQATQVMMNLIDSHDTFRYLETCNGDISKLEMAVLFQMMYVGTPHVWYGDEVGMMGGHDPDCRRPFDWNysQDSVKVSLHNHYKKLIQIRKEHSSLRTGAFKTLIVD--DMVYGFERSDSESTIKVILNNDTKFNKIILPSSND-----L-YIDLLSGNSFKSDNGEieIDMPP--MSGLILK-
>UniRef100_A0A2M7YTX5 Aamy domain-containing protein n=1 Tax=bacterium CG_4_9_14_3_um_filter_65_15 TaxID=1975567 RepID=A0A2M7YTX5_9BACT
-------------------------PVTATEVIITARAHQ--GDVTRLELHyaVNLPAGQAlsgdTIRMEPV-ES-DAAFQYYRATVKLDdPTDTMeYVITYHDGDYMEYFGPQGMEPS-APARGFVysaaVHEPFPTPEWAKDGIIYQIFPERFANGDKGNDPDFSEPWYEGAKELPasgktngeyfhldKDWYDVaplvhsPYRTDGKPDYFSFYGGDIAGVREHLDYLN-DLGITVIYFNPLNQGMSNHKYDPVDYLKIDPHFADEREFKDFVQDCHA-----HGIrIVVDMAFNHTGNWHFAFRDA-------VEKGPKSEYYNWYEFHRWPlPntrdfkasdYYDCWWGFGLHPNLNYDlKLPnaaennitditratpnWPVVNYVL----SVADYWLGD-LDIDGFRLDVPN-----------EVPHWFWKLFNERCKSIKPDCWLVGELWGNAGAWIG-PKGFDSTMNYKFFRDPVMDFFGKGA-------ISAAAFDQRLSPGRFQYPPQSVAVMMNLADSHDTIRFLTS-SGDVRRLMLAAMFGMNYVGMPHIWYGDEVGMTGGKDPDCRRPFDWRytGDPRKTALRDYYGAITRLRRDTPVLSRGAFTTLATE--RKGYAFARSQGGDLAVVLLNAGSTPVTMTLPgdlldrltDPQG-----L-EMTVVVGPEvFPRATGApfrtgdkwnlgstesrtVTLPA--MSGTVLLN
>UniRef100_A0A7Y2E912 Uncharacterized protein n=1 Tax=Candidatus Eisenbacteria bacterium TaxID=2212470 RepID=A0A7Y2E912_9BACT
-------------------------NLGNGAVQFTFRAHR--NDVTGMGIHVSDEGGGStSLAADPT-NV-DGVYQTYSVTVTKNPPRPFkYLAYYQDGDEVFHLSKTGFSKErPAKDAWFEfseeKFPPFITPEWVKNAVIYQIFPDRFKNGNTGNDQNFSEWYYDGKNELPasgktneeyyhfvDDWYDVaglstsPYRTDGKPDYFSFYGGDIQGIHESLDYLE-DLGVNAIYFNPLFEAKSNHKYDCCTYLEIDPHFGTNEEFKAFVDEAHS-----RGMrIILDIVFNHTGKCHYAFQDA-------VKKGPDSEYYDWYEFKQWPlPsgsfkaddYYYCWWGFGDLPDLNFDtKKIapnendaksladatpnEPLIDHLM----DVVQLWIGD-MDCDGVRLDVAN-----------EVPFWFWKEFNKKVKSIKPDAYIVGELWGNAGEWIG-PDLYDATMNYAYFRDPVTKFLGQGN-------GTATEFDRALAAGRNTYPVQSVQTMMNLVGSHDTVRYLTQIGNDPNRVKLTHTFGFTYLGAPHIYYGDEIGMTGGKDPDCRRPFLWNyeQDPQRVDLRNHIKKLAKIRSEHKALTHGTFNALGHS--GKVYTYIRSYQGESLMVVLNGGKTQGRATFG-SMG-----M-ATELLSGEQVEING--eMILAP--SEGKIFLL
>UniRef100_A0A0G9LAG9 Alpha-amylase n=1 Tax=Clostridium sp. C8 TaxID=1667357 RepID=A0A0G9LAG9_9CLOT
---DGLINKSAIKFDSrSITYKKPFGAiKEEtEDLTLRIGVAKDDVQVAKVELID-GSGIAKSYDMRKA-TTIGE-TDYYEAIIPKTEFkgiGIWgYKFILVDGKTKVEYGDDNLSGGsgtTAEEgaLPYNLTVyakDYKTPDWMKNSIVYQIFPDRFFDGNEDNNRAKLIDGYRGytlengeikpYKLQYFDggvngepsqsqvwgeWTDYPEnPRHsTPenkpyypnsetdnIWTNEFYGGDIQGIEQKLDYLK-SIGVSVIYLNPVAWAASNHKYDATDYKSLDPMFGkpvynlagdstsglnyeatraaSDRIYQAFAKASEE-----TGIkLIADGVFNHVGDDSIYFDRYEKYPEIGAYEYwrkvydkvntgksqdeaekevikefenlknPVTGknysypedfeFTNWFKVENeWIvKdkdgnslekkdqhyKYEGWWGYDSLPVMEakepqegdelaisGNhewnNVD--YRENVIgydlnamteeeaqeQIQYAASQRWIWM--GARGWRLDVAPD-----------VSTATWQKFREAVKSTAgkldangnviDDPVILGEEWGVATHYLL-GDQFDSVMNYQ-FRAALQNYIIS---------GNAENFNNALEVIRENYPKEAWQAMLNLVDSHDTIRNITKIDNptweeentkiapeasdsALKLQALTAIFQMGYPGAPTIYYGDEVGVTGTKDPDSRRSFPWERVsENNgdysavgrySELFNVYKKASETRNENlDLFATGEIQTAYSS--DNVIAYARRNSEKGALLVLNQSAEEKTIEADVTGF-LPEGLSLKDKLYgNITSTVKDGKiqITIPA--QTGLMM--
>UniRef100_A0A1Q9JRP9 Alpha-glycosidase n=1 Tax=Anaerostipes sp. 494a TaxID=1261636 RepID=A0A1Q9JRP9_9FIRM
-----------MIHNASiEKYRAPIGAvEKGEDITLRLFGLP--KNTDSVDVIYYSENFHRELRMKQR-------GDCCEKVITMPeECCIIwYYFRIWEADHCYFYGAKPGVTQgegttygESP-GCFQITVyekGFDTPRWMSKGIMYQIFPDRFCKGNP-RNLERGEnHHrRMGRDVyIHKEWEERPLfgPLpgKQFYDPCDYFGGDLEGIISQLDELK-KLGVTCIYLNPIGEAASNHRYNTSDYKKVDPFLGTNEDFKRLCKIAKE-----KRIhVILDGVYSHTGDDSVYFNKKGNYPGYGAYQGPESPYYDWYTFHE-DGTYESWWGFQSLPEVKEMNDK--FVNYIITGKNSVLKHWLSL--GASGFRLDVAD-----------ELPDEFIFLMRKTLKSVFKNHVLLGEVWEDVTTkesygikrkYAL-GDGLDSAMNYP-FKVNTTNYLLGY--------VDAYAMQEFLLGQQCNYPKPFYYAVMNLLSSHDIPRIRTTFASGmnetlpsrekqaeyvitskmdkqgARLTRLAMAIQFFIPGMPCIYYGDEYGMHGFMDPFNRETFY--KN--DVQIYQELKEITSLRSKEKVLQTGYALYFAVN--KNVLAMVRFVANQKdvfgekcgnkaLLMLVNPTDQKEKVVFDL-----------------------------------------
>UniRef100_A0A1V6ALL8 Amylopullulanase n=1 Tax=Firmicutes bacterium ADurb.Bin146 TaxID=1852882 RepID=A0A1V6ALL8_9FIRM
--------MLEIYFNSRdITYKSLFGAvQSNSIIEFRLDVRC--DAPVTAYIIINRRKYQMQLENLIQ----D--LSIFTIKTKALpKPGLMhYHFVISTPYHTVFYGNQPDTYQgegtkyhKDP-LDYQITVydEYSTPDWIKGRIMYQIFPDRFYKESI-----IKSpYW---ERIYHSDWYEDPYieQDfpSKTMECSDFFGGNLQGIIKKLDYIK-SLGVGVIYLNPIYLAYSNHRYDSADYMSIDDTLGTKEDLHELCNEALK-----RDIyIILDMVFSHTGSDSIYFDKNKTFNKGGAFNNPHSQYKNWYSINE-DGTYDSWWGIETLPNTNETDPG--FMSH----VFDSIEQWLSL--GVKGFRLDVAD-----------ELPDIFIKELRKTLKSFDPEAVLIGEVWEDASNkysygakreYLY-GYELDSVMNYP-YRNAIINYALGS--------INAECFVRQIEIIRENYPLQSFECLMNMLSTHDVSRILSVLGGKssfenlprlqqknvllnkkeydiaLKRLHFCLNLLMCLPGIPSIYYADEAGSQGLKDPFNRRTYPWERV--DMQVFNMYSSIMNKRHKDDLLKYG-AFSIVNQ--DGNVIIKRQHGKEIsehifnnkd--LSYKEH---------------------------------------------------
>UniRef100_A0A1V6AXS6 Amylopullulanase n=1 Tax=Deltaproteobacteria bacterium ADurb.Bin151 TaxID=1852868 RepID=A0A1V6AXS6_9DELT
------INyRKEMLHDSTlCEFRDPVGAvTAGTLLTLRFRTRL--ENVQGVYLFLFGEGRREEYLLQQS-------DEYWQVQISAPvVSGVYwYYFTVKVGGKLCYYGTGGGRTGgmgcvysAPP-PAYQITVydpGFEVPAWFQKSVMYQIFPDRFRRSND-RTAEKGIeYHrSRGRQVlYHEEWEERPLftPMpgEKNYNPCDYFGGTLKGIEESLGYLQ-GLGVSVVYLNPVFEAASNHRYNTADYFSIDPVLGTVADFESLCRRASS-----LGIrIILDGVFSHTGSDSIYFNREKTYEGPGAANHPESPYCSWYSFEHYPDRYRCWWGFASLPEVNEHDPG--WQRFVIKDENSVIRHWLRA--GAKGYRLDVAD-----------EIPDDVLAMMHRAARETDPESVIIGEVWEDATTkysygakrnYAL-GGMLDSVTNYP-LRHAVIGFLNGV--------SDACDLKNFLVDQAANYPRPMYYALMNLLSSHDIERVRTALSVRidphelsreqqasfrisdsqnkkgSRRQRLAAMLQYCLPGVPCVYYGDEKGMNGFLDPFNREPFT--DA--PYDMTGDYRQLAQLRNSADALQTGRVVFFAPH--SDCIGVLRYVIGGCdalgrpaddgvYFVAINRADTARHVVFDF-----------------------------------------
>UniRef100_A0A328S1V1 Aamy domain-containing protein (Fragment) n=1 Tax=Methanosphaera sp. rholeuAM74 TaxID=1945579 RepID=A0A328S1V1_9EURY
--------------------------------------C----DLRSVMFGMWQDeEGRDSWQEMEE--T-S--DGRYSVTVRMPdTGTLIwYAFAVTFGaeggNRTIYYGNNAERLGgtgciynADP-VPYQITVykkA-DVPEWYKDGIIYQIFPGRFARDNDWekRCRDSADaLAerrSDTKRVIEYDWNKEAYyvKNdEGEVTEWPLYGGSLRGIEEKLDYLR-SLGVTGIYLNPVVESASNHHYDTYDYMKVDPSLGTNEDFEHLAETAKS-----RGIkIILDGVFSHTGRDSIYFGKYSSDG-SGAYNDPDSPYRSWYKFDESEACgYKSWWGVEDLPEVDEEQAG--FREL-INGEDGVIANWMKM--GASGWRLDVAD-----------ELPDSFISELRERVRKCDPDGLLIGEVWEDASNkisygerrrYFM-GDELDGTMNYP-LRTMLLDYINYT--------IGSGMAGRKLESLRENYPEENFYAALNLIGSHDRERIITSMAAAedrpsaVRKVRLLSTLQYTLPGVPCLYYGDEAGLGGGADPANRSCFPWG---------------------------------------------------------------------------------------------------------------
>UniRef100_A0A359JK82 Aamy domain-containing protein n=1 Tax=Clostridiales bacterium TaxID=1898207 RepID=A0A359JK82_9FIRM
------KKSDCVVHCSRlAEYRTPFGAqKTGGYVDLYIDVT---VPVDQIVLCYAYGLYGLSYNELRMKkyET-V--PDRWHCRLRMPsEPGLLfYWFCLRSKpedieqivdpeyhellyrkydenRTYLYYVACWEGDDgkgkfafSAP-RvgveeekyphAFQITVyedGFVTPDWMKGAVMYQIFPDRFFRGSD-YSFASMEeTGKsRPERIFHEDWNEDVDidGKpETGYLACDFYGGTLKGIAEKADYLK-SLNIDVLYLNPICEARSNHRYDTADYLNVDPILGGKDGYKAFSSVMKE-----KNIrYILDGVFSHTGADSRYFNKYGRFDAPGAYSAFAegkdSDYASWYSFHRNeNGDvaYDSWWGFPELPNTKEDDLS--YREY-ILGPNGVVASWIRG--GASGVRLDVSD-----------ELPDSFLREMRSTVKNASNgDALVLGEVWEEVTTkisygsyrdFAF-GRTHDTVMGYP-FREALISFLKGD--------TSARTWSLTMEKYRENLPDQMFYCMMNLISSHDVPRAITMLAGApdpgnreaqkelhltknmrsrgAALMKMAFALQMTYPGCPCTYYGDEIGMDGYRDPFNRRTYPWEkesSW--QKDMLSVFRNLSALRSKYSVLRCGEMKILYAD--GDDLIFERTLDEqGRdhfgkvcdgpkkVLCIMNRS--DKmKTMLHL-----------------------------------------
>UniRef100_A0A3D5ZME9 Alpha-glycosidase n=1 Tax=Clostridiales bacterium TaxID=1898207 RepID=A0A3D5ZME9_9FIRM
------KFMTYIKYNPIdPFFKSVVGAvAEDMPFGVRLQINqI--VNPSSVTMRVYDDngSFTCDYPMYRDE-S-G--NGFDNYVAELSlKKGLYrYYFVMDGV-----TYEHFIGmgENrrpslfyDNV-RPYQLSVykkIYQTPTWLNKGVMYQIFVDRFCASGK-AVPNEDKiMR---------NWGEQPYfrDEDGVVLNRDFFGGDLEGVISKLPYLR-SLNVSTIYLNPIFKAYSNHKYDTEDYETIDPMFGTQQDFERLCAEAHN-----LGIhVILDGVFNHVGSSSKYFNREGKYGNEGAYRDPKSPYRDWFNFRP-DGSYECWWNFRTLPRINARSKS--AQKY-FTDKNGIVRRWIAR--GASGWRLDVVD-----------EIDDCMLDKIVAAAKKENPQAAIIGEVWEDASNkidygvrrhYLD-GSQLDSVMNYP-LMNGIIDFVR-S--------GNEQSLSRTVFDLVNNYPPFVRNNLMNILGTHDTVRILTNLAGKnmdnvgkeamslvkltddeyrhgCKMLKTAAVLQYTFFGFPCVYYGDEVGMEGYKDPFCRGCYPWGKE--NKLLLDFYRRLGEIRSL-PVFSDGDFSELAAE--KGVYAFRRND-AASgteAVVAVNRGSVDYELTLPD-----------------------------------------
>UniRef100_R7G2W8 Cyclomaltodextrinase family protein n=1 Tax=Acidiphilium sp. CAG:727 TaxID=1262689 RepID=R7G2W8_9PROT
---------MYFYYDALdETCKNIRGAiIEGDELKITVKSS----GVEKCRLIMRYDeGADFKYDMIKS-------GDGFTITLINLKTGLIwYRFEADGA----IFGNDGLC--vakENS-DeNFQLSIckkRDDICE-NDGRIMYQIMPDRFAKAAG--------YGceN-GKKL--KKWGEMPDflPNeKGKITNDDFFGGNLEGIRREIPYLK-SLGVNCIYLNPIFKAKSNHRYDTGDYFEIDSLLGNFDDYARLVTECKN-----NDIcIILDGVFNHTGDDSLYFNKYGNYKSIGAYESEETPYYDWDTFEEFPDKYTCWWGIDTLPTINKNCKE--FEDF-IAGHDGVLDKYLSI--GAGGVRLDVVD-----------EISDTFVQKIYKCIKRYGKEKLVIGEVWEDATNkiaydkrrsYFI-ENELDGVMNYP-LKNAIINYVI-S--------GRGEELYSVVRNQLDHYPEFALNNLMNILGTHDTPRILTVLGKSgqlatersemaneilsqneinfaIKRLKCASLLQFTLYGFPSVYYGDEIGMQGNRDPFNRKCFD--ksET--NDEILSWYKKLSEIKTNYVCLKTGRVFDVRYK--NGVFSFSKKS-D-RdvVTVVVNCG--TGAATIEL-----------------------------------------
>UniRef100_UPI0004AE59F7 glycoside hydrolase family 13 protein n=1 Tax=Proteocatella sphenisci TaxID=181070 RepID=UPI0004AE59F7
------MENKTIEYNSRdEFYKSPFGAtPEEVEITFRAGISrA--LGQCQATLVVIND------ETKAT-------DEIPGNWISMK-DGTDyYEFRWMPKkTGLYFYHIRALTTSgmsgmlqCNH-HsgEFQHTVyrkDFKVPKWLSEGMMYQIFPDRFAKSDT--------YIapPIDKDYiIRSDWGGIPNqkDEn-GFVKNNDFFGGNLAGIQEKLNYLA-DLGVSVIYLNPITEAYSNHRYDTSDYKNVDPMLGTNEDFKNLCREASQ-----KGIkIILDGVFNHTGDDSIYFNKKRRYDNSdgkgemGAFNSKDSKYYKWYNFTTYPDKYESWWGIDTLPKVKDDDDN--YIDFMIRNPDSVINHWLDL--GASGFRLDVAD-----------EVPDVFLEELRKHVKEKNPENVILGEVWEDASNklsygqrrkYFH-GDQLDSVMNYP-LKKAIIAYME-T--------GEASILSQAVETLQENYPPQVFNSLMNILGTHDTPRILTVFTENehrtaKRKLCLSVILWAFLPGIPCIYYGDEIGMSGAKDPLNRGCFD--idKK--NDRIYYHHKDVLSIRKRIADIGTYg-YKTVMDT--GGAFIFIREKAPEPgsdkretdrIFAGVNLG-EEKIIKLPF-----------------------------------------
>UniRef100_UPI000986A244 glycoside hydrolase family 13 protein n=1 Tax=Mobilibacterium timonense TaxID=1871012 RepID=UPI000986A244
------MKKESVIFNSRdGRFKKPTGAiRSGDVLELRIYVHsD--LDPLGVRVFFLYDrhTQPALYEMDPAGtgAA-D--GSYIQYETSFPvyDTGLYwYYFQIETGKGIINVGRDGGT--gcmitGSP-MSWQQTVykrEYQIPGWLQGGIIYHIFVDRFSRSAGYDELKERLkLApTANSPErhLHHIWGQQPDykPVn-GRIMNNDFYGGDLQGIISRLDYLK-ELGVTCIYLSPIFRAYSNHKYDTMDYMEIDPSFGTEDDFRELCEKAGG-----MGMrVILDGVFAHTGSDSVYFDREHRFGGG-AYGDPESSYRDWYFFHP-DGTYDTWWGIDTLPKLNKEDPG--YRRF-ICGEDGVARKWLRA--GASGWRLDVAD-----------ELPVDFLEELTEAVKDEKPDALVLGEVWEDASSkvaygqrknYFE-GNKLDSVMNYP-LRQGIIDFVR-G--------GHPGLLVGTVEQLQENYPPEVTSCLMNILGTHDTQRIITALAGQippgnasmdwmasaalsarersegRRLLKIASALQMTLPGVPCIYYGDETGMEGYRDPFNRGCFPWNDV--DEDLVGWYRRLSMIRREHYVYRSGGYRTVQAI--EGLYAFQRFLTEgdrerlEKgnmpadggsfsyasVITAANCGGSAEELHLTG-----------------------------------------
>UniRef100_A0A0S6VQ68 Amylopullulanase n=1 Tax=Candidatus Moduliflexus flocculans TaxID=1499966 RepID=A0A0S6VQ68_9BACT
--------EALLFHDTfDLAYRAPFEAvKTGETVTLRFHAGA--GEVTAAQLIIgkadiqgnqvrYGvadNAVEMTLKEAKT-INNAN-ADVWEATVALDAPGLYgYKFRLNGAKE--FGDDtkAGGTGKaGISGvAYFPLTVydaAFTTPNWIKEAIIYQIFPDRFFNGKPANDSAK-TTARGAEPLASRAWDQQPGIpglnDSDEFFNNDFFGGDLEGIRQKLDYLQ-SLGVTVLYLNPIFAAASNHKYDATNYDEVDPLFGTMEDFTALTKELQA-----RGMhLMLDGVFNHVGDDSIYFDRYGKYEWVGAYEYwsrvydkmnsaalrlkdaqklaeqeltAEgqkfSPYEwqNWFTMTNvkeNGlYRYEGWAGYDSLPVVRDlspqeapNAVvnrKSELNnrlwaDYILFDENSVAKRWIK--AGSSGWRMDVAT-----------EVEPGFWQAFRKEIKQMtlpsGEQPVLLAETWQDASLFFL-GDQFDSVMNYG-FRHAVLNqFLMNG---------DAAAADATFRTMRQNYPKEAYYSLMNLIGSHDTARAIYLLGGgkeerliaekgkdfdyelGKQRLKIAAIFQMGYPGAPTIYYGDEAGLYGAQDPDCRRPYPWGSE--DQEILAHYRKVAEIRAAHkDLFAHGDLLTLYAE--GDVYAYARIFEKQVAIIAINRGNAEKEMTLTLSVP-V-ENRVFSDQLdPAYSATVSGQTltINLPA--MTGRMLI-
>UniRef100_A0A352WFP2 Aamy domain-containing protein (Fragment) n=2 Tax=Lachnospiraceae bacterium TaxID=1898203 RepID=A0A352WFP2_9FIRM
--------TKSIKYDTeSSDDKSIWGAvPTNQDVTFALETGT---DVSYVRMIVkgNPd--DQKNLELTKD-GtAANG-IQRWAVTTKFTKIGELtYYFVISNGSDVtTYGDDdgYyGTGKTaALTDvAPYDLVVyqdGYQTPDWMKNAVIYQIFPDRFANGDKKNDfneavKDP-HTSRGSSNYElIDDWYTLPENpeqeglvdeetyketgayFGDQIWNNEIYGGDVQGIIDHMDYLK-ALGINVIYLNPSFASISSHRYDTSDYSKLDPILGDMGDFDELVRAAKE-----NGMhIILDGVFNHVSDDSIYFDRYYKYlqggesvnhGKIGAYPYwayvydlmdeanvdqaqaeksakdyftSQygiTDYSytTWFDVTKttlKEndgtvadpdtiglrvgkpvYGYEGWWGYSNMPVIKAtnGSEyqt-ESWAKEIIGNddaDNGsIAQYWIS--KGTSGWRLDVAN-----------EVSDETWQHFRKSVKA-lnDGEGVIIGEIWTDATKYLL-GDMYDSVMNYM-FRGYATNFAMGTK--------DATTTMKEMRKLRERYPKEAFYAMMNLVDSHDTTRILSYLDGigddrsdkeeiasafptyegtsdtAKSRQYLVALMQFTYAGAPTIYYGDELGMVGADDPDDRRAMEWGRG--NEELTKWYARLAAIRAQYSALRTGSVEEFDTgN--DKVLGYVRRDDDHTMIVLLNQGNEDQTVTLDLTKlnlpA-ASlhdilngkdvavvDGNASQNEIvrslnaNGLPVNgVKLGQikVGVPS--LRGAILT-
>UniRef100_A0A412KZ63 Amylopullulanase n=1 Tax=Mitsuokella sp. AF21-1AC TaxID=2292235 RepID=A0A412KZ63_9FIRM
--------ADKVYHDSwSTDYRAPFEAvREGTPLRLSLATGA--GDVTNAKLVVykakvtanggdeyNPdyaDGTVTTYAMTKT-GTKDG-QDIWSVAFTPQTYGLYgYKFVLNDTKE--YGDDakPGSTGElKLRGvKPYQVTVyrrDFKTPDWAKEAVCYQIFPDRFFNGDKSNDYAR-ANARGYQPVQHRKWSELPANysktpaaDGDKWECNDFFGGDIAGITQKLDYLQ-GLGVTAIYVNPIYNACSNHRYDAVDYGTIDPFLGNFQDLETLSAEMKK-----RGMhLIMDGVYNHVGDDSIYFDRYGKYKTVGAYEYwsriydlmndkhlteaaakaearkeleAEgqvfSPWHweNWFEIKNektQDmmgrkYAYHDWQGYDSLVPFKDadypGSEqgtvQSDLGDYLLYGrngQKGVIMKWFD--EGLSGWRLDVAK-----------EVPPGFWADVRKEVKSIknanGDDPLLLGEIWQDGSQFFT-GDTFDSVMNYK-LSFALGDlFLNKG---------DAKAADDELKVLRQNYPKEALYDLMNIVDSHDTVRALYKFGGgsdgvsqptkkdfdyklGKERLKLAATFLMGYPGMPTIYYGDEAGQYGSGDPDCRRTYPWGRE--DKDLIAYYKKVIGVRNAHkNIFSYGDVDTLKAD--GDIYVFARTAVDGshdAAIVALNRGAAAQTVTVPAAGF-A-DGTSFQDQLTGREAVVKDGQltLNLGA--NQGMMLV-
>UniRef100_A0A6V8P5M6 Aamy domain-containing protein n=2 Tax=Candidatus Hakubanella thermoalkaliphilus TaxID=2754717 RepID=A0A6V8P5M6_9ACTN
--------VEALYHNShSTEYRDPFGAvEQDTPVNIHLRTAA--GDASRVDLVLggk-------LVPMRRK-A-VSG-HDIWSARVKIHEIGIYnYYFEIQDGIKTvYYVNEpgFGGRG-lAVEGtPhpgaGYSLVVykeGFKTSDWMKNSITYQIFPERFRDGDPGNNRAK-TLGRGDIPLIFPEWDDfrgfentraqfvFPGLirkvlvdgafhsidlngwglseyQGDIHWHNDFYGGDLQGIIDSLDYLQ-SIGVRSLYLNPIFEATSTHKYDVSDKSNIDCMFGDNQLFKKLALEAKR-----RGMhIILDGVFNHVGDDSKYFDRYGKFpATIGAYEAwvyremekdnqvaidwynkwykdkveAGqmawGPESpydNWFEIRQdgtYP----AWWGFDSLPEIGPGGHretsVAAFMDYMVGDrnaIAS---RWIE--YGSSGWRLDVSP-----------QVEKDFWVEFRQRIMQAqhpnG-PPIMIAENWGDATTDFL-DGTFDSTMNYL-FRSAVINfiaderleskYRDDGLTPEEiWTPIDAKELDKRLMAIYERYPREAFYALMNLLGSHDIPRIMRVFGnieadrllypGqrnriakglgiepakmknvftipdiwrqdlasrsqvmafvnqqnelARRRVKAAFILQMGYPGSPTIYYGDELGMTGYHDPDNRRQMRWdkAHS--GNEMLSAISRMAQIRAQHQVLKTGDLVTLMAeeG--GSVYAFGRSIQGTrdalgnrhytvnyytgerlliaqhngRAIVAVNKARAANMVSIDVSDF-APEGTVFYDNLnDNREYVVENGKitLTVEG--LYGAMLV-
>UniRef100_UPI0015E6FA59 alpha-glucosidase C-terminal domain-containing protein n=1 Tax=Hydrogenispora sp. UUS1-1 TaxID=2699427 RepID=UPI0015E6FA59
--------AASLYYNSrDHQYKTPFGAvPQGTEVTFTLSAKA--NDLERARIVIakekihgnreKIeylEQVK--YPMQKV-GlsTDKS-RELWQVTVRFTDMSVYgYYFEAVDGKETvVYANNtqPinivnnrilgtGGVGSaYVAGdDriiWFKQTVydpEYQTPDWAKDAVIYYIFPERFKNGDKANDPVP-GVTKfyGNRDIEfHKNWLDkpwVPGNadgnttDDDEW-CNDFFGGDLAGIRQKLDYLK-DLGINTIYLNPIFEAPSNHKYDTADYHRIDDNFGTEEEFAALVAEAKA-----RGIrIILDTSLNHSGSDSIYMDRYGKYSTDGAFE-kekinKNSPYYDWYEFVEgatNPdq-AYQQWAN-PTLANLKE-------SdSYKNFAyrdEDSVTKYWLK--KGIGGWRMDVTP-----------WVTDEFWREWRREVKA-tNPDAITIAETWFDASKYFL-GDMFDSTMNYI-FRQAMLDYANGQ---------RAQETLNVLEMTREHYPPQAYYALMNLISSHDVPRALFEYGYkdegespdvielAKRKLKLTVFFQMTYPGAPAIYYGDEVGVTGGEDPFNRGTYPWkedgGNP--DEELLAEVKRLVALRNKYAVLRRGSVEPIYVD--NHVIVFWREDQDQVAVVAVSNAPTAQQVKLDLQEL-K-LPATFVDALNGEELTARNGVltLTVPP--YYGRVLI-
>UniRef100_A0A0C7P4W2 Cyclomaltodextrinase n=1 Tax=Defluviitoga tunisiensis TaxID=1006576 RepID=A0A0C7P4W2_DEFTU
-------------------------------------------------------------------------------------------------------------------------------MNNDNMIIYQIFPDRFNKVNNN--LKQ-----------YKNWGEKPT-------RRDHFGGNLNGIKNRIPYLK-KLGVNCIYLTPIFLAPSPHKYDTQDYMKIDPNFGNMYDFEDLLKSLHD-----NEIkLFLDGVFNHTGDHFWAF-KDCE--I----NGEKSQYWNWYNIYGFPikrfphPNYED-AGIYYLPKLNHDSKD--LLNYLK----QVVNFWTS--KGIDGWRFDMPWCIEP-----------GFCSELINEAKRINQDIIVVGEYWDVPYELL--KKYpFDGAMDYI-FRDNVITLL-KG-------IIDTKTFVKQLKYKENLRLN----KCWNMLGSHDTSRIRGVLRND-KKIKIAFTLQFTFPGIPVIYYGDEIGMFGGRDPDCRRTFNWNKESWNMSIYNYVKELCDFRQSLGDIE--NFEFLECD--DKQLAYLIEDDKNSFIVKIDFKNY-------------------------------------------------
>UniRef100_A0A0R2M204 Neopullulanase n=2 Tax=Lactiplantibacillus xiangfangensis TaxID=942150 RepID=A0A0R2M204_9LACO
--GVFNMLLAGILHRPESEDTAI---LADHCVTIRLKTALD--DVAKIEMIYADMylwqegt--PmQTTEMHRG-LA-TQSNQYWTLAVTIP-TNRLiYGFRITDKSgQTIGYGDDGFFD-DQAtnwAvaGhYFHlpyLHVSdaELPPEWVKNTVWYQIFPERFANGDVTNDPAN-----------VTAW-G-----QGPVRRESFYGGDLKGVIDHLDDLA-DLGINGLYLCPIFTSPSNHKYDTIDHFEIDPHFGTKADFQALVDGAHE-----RGIkVMLDAVFNHFGEQSpQWQDVI----KNG----QQSRFADWFHIHGWPvgrdpqthqLNYETFATGAAMPKVNTQNPA--VQDYLI----SVTKYWVEQ-FGIDAWRFDVAD-----------EVDHGFWRKLCGALRAVKPDIYLLGEAWHSSQALVN-NGQFNAVMNYP-LTQPIPALF-NHE-------LSLKEYVGKTNLQLTQYRLPNQQAMFNAIDTHDTPRLLTTLNGDVTKLQAALTLLMLLPGSPCLYYGTEVGVAGGADPDNRRCMNWQPNa-DELALKAFVKQLVGFRRAHASALAsDELSWKI-E--GQCLTLNRQSATQLISGRFNLGTT--AVAAS------------------------------------------
>UniRef100_A0A174GL79 Neopullulanase n=1 Tax=[Eubacterium] rectale TaxID=39491 RepID=A0A174GL79_9FIRM
--EGENMEFNGVFHQAYDNYCYP---LNEDELIINIKTGY---DVKEVNIILGDPfaagilgGGEtwsgDKQPIIFK-KK-LKHQIWWTTTVKPP-FKRLkYYFELITEDERWFYFEDGFVSaEQMAlegRsrQCFVfpwMNPCdiPVTPKWVNDTIWYQIFPDRFCNGDHSIDPDY-----------VVPWRN-----RGKVKNEECFGGDLAGIIQKLDYLK-ELGINGIYLTPINESPSNHKYDTTDYAKIDPRFGDEETFKRLVLEAHK-----RDMrIMLDGVFNHCGYYFaPWQDVL----AKG----ADSEYYDWFMINEWPldfkhgaakkGQFYTFGFFDNMPKLNTNNPA--VRKYFI----DICANWVEN-YHIDGLRLDVAN-----------EVSHRFCKELRARLKEINPDIYILGEIWHNALPWLR-GDEFDAVMNYP-LGESIKDFWIDKS-------QTNQDFEYTINRCYTNYMQQTNDVLFNLLDSHDTKRLRSDTK-NLDQYFAQLAVLFSMPGSPCIYYGTEIAMPGSYDPDCRRCMPWDDiEaGKFKERIEMVSKLIHLRASEPLLKGRNFHFPddFaDN--PRVIQFRKMGWVdTYVEVIVNCSDE--DIEVP------------------------------------------
>UniRef100_A0A179CPE1 Aamy domain-containing protein n=2 Tax=Lactobacillaceae TaxID=33958 RepID=A0A179CPE1_9LACO
------MEKAAIYHRPESEMAYL---AGKNQFRVRLRTKHA--DVHQVEIIYGRLnrikqqklaaDSEdmeiirpNVEAMQCI-LK-TDLYDYWEITIpVKV-RERTqYLFHLIGDHdgE-LLYDavNVRLYMADfLEKatPFNTpyyQNMFlmHSNPEWTKHTVWYQIMLDRFADGDENNEPlE------------KARW-D-----FDKSTVTNFYGGDLQGVIDHLDYLD-ELGINGIKLSPIFASYSNQKNDPVDFYDLSYMFGSKELFREFVQKAHQ-----HGMrVMVQLPLDRMSDMSlQWQDVQ----RLG----AQSRFASWFKVRQFPvqipsenedpdKYYLTIDGNIHMPKLNLQSPT--VQQYLL----ETARYWIET-FDIDGWEILNAD-----------EIDQTFLNLMTQQMHSIKADFVVMGQYQYLPNGDLA-KDYIDSANNVD-FYTIMHEFFVTHQ-------LSVTEMISRINDALMKNTVYTNQTLINEVESFVTPRLISECNGEEDLARAIIAFTFMQIGIPSFMYGTEVGVTGEDVPTNLAPMKWKDEe-QSSSMLQFMKNAIAMRREYADLLNdGTLEWGqLsNK--YRYFTLTR-EYDgQKLFCLFNFGYG--SVKvvIP------------------------------------------
>UniRef100_A0A1Y4JA31 Aamy domain-containing protein n=1 Tax=Faecalibacterium sp. An192 TaxID=1965581 RepID=A0A1Y4JA31_9FIRM
------MNLAAITHQARTPMCCA---LDQETLQITLRTGR---DADAVELIYADPyeggiagGEAawqgRRAPMSPA-FT-LEHHQLWTTTLRPP-YRRLrYCFAVHQGEECWYYYEDGLRPfLQ-LdNrvQCFTmpwMNPAdcIAPPDWVRHTVWYQIFPDRFCRGGSGRPGA-------------LPW-R-----RGPVTNADRFGGDLAGITSKLPYLA-RLGISGLYLTPIFASPSIHKYDTADYTRIDPDFGTEADLSRLVRAAHQ-----NGIrVMLDAVFNHCGPGFaPWRDVV----EHG----PQSPYWKWFFVRQWPftegdtrdGRYFSFAFHGGMPKLNTNEPE--VQEYFI----TLCENWVRR-YDIDAIRFDVGN-----------EISHAFLRKLRARLKALKPDLYLLGEIWHDASPWLE-GDEYDAVMHYP-LQSALRRFFEDDA-------LPAEAFGWDVGQCLAAYPPQVDTAQFTLLDSHDTIRLRTRAA-SEADFWQQLAALFTLPGSPCIYYGTELEMEGGPDPDCRRCMPWEElDtPAGKASHDALQALIALRRQEPALQGREIAFDpg--P--GRLVRYRR--GNpaEALEICLNAGSQ--PQPLA------------------------------------------
>UniRef100_A0A348NLD7 Alpha-glycosidase n=1 Tax=Acholeplasmatales bacterium TaxID=2053494 RepID=A0A348NLD7_9MOLU
------MIREALFHHANSEWGYV---ADKRSLTLLFRAAkH---DTLTIDVIEYNRfqdyrd---rRAHPMMKS-GS-DALFAYYKTTFVPA-NYGCiYYFRVVEGTDVWFFGEYGLQReE-PVRmgA-FEmprIQDCdrFEAPAWMQDAIFYQIFPDRFCR-VGPADPT------------LVPW--------GEKPTwYHVFGGNFRGIESKIPHLV-DLGVNAVYMTPISLSPSCHRYDTTDYLAIDPRLGTEEEFKLLVDAFHE-----AGIrIVLDAVFNHCGAGFfAFQDVL----KNQ----ENSIYKDWFLIDSFPiamvkdKTYQTFASEMHMPKLNSADPG--LQDHLI----RVGKHFIER-FDIDGWRLDVAD-----------EVDSVFWRRFRRELKAVKPDLAIIGEVWHNSDYYLR-GDQFDSVQNYQ-FYEIVDDYFLRRK-------TSLDVFSDRLTHLLTMYPDNVARALLNQIDSHDVPRAKTQSQNNVKWLKLAILFQFTFIGMPCVYYGSELGMEGGYDPDNRRTVDWDPAa-SDQDLFAYYKRLARWRKADERLRRGSFRIL-PH--ETLFVYERTLSEETVRIVVNHQDH--PEHYA------------------------------------------
>UniRef100_A0A389M4E0 Aamy domain-containing protein n=1 Tax=Erysipelotrichaceae bacterium TaxID=2049044 RepID=A0A389M4E0_9FIRM
-----MINRHAIKHQAISSDAYA---FSKTTVHLRLRAA-K--GDLSAVYCLSDApkieaakQTGqwhwikKQSALVKE-HS-TALFDYWFLSIEPE-DYKMrYGFKLIGANETLMYIERGFFP-Edd-PtiadDinSYFAfpyIHPCdiVKVPEFVKTTNWYQIFPDRFYnG-NRENDPIN------------TVAWN-----FTPPTNEHPYGGDLAGITAKLDYLV-ELGINGIYLTPIFKAPSIHKYDTISYYEIDPSFGSKAELKTLIEQAHS-----RGIkIMLDAVFNHIGSDAkEFLDVV----ENG----ENSKYYDWFHINKLPlttsdgdliPENYRN-FCKTMPKLNTANPE--VVAYLL----AIAVYWVKT-FDIDAWRLDVAN-----------EVDHVFWRKFRIAVREVKPDIYILGETWHQSNAWLQ-GDQFDGTMNYP-LTKPILEWIALGN-------INGITFQQSFVEAILCYSENINMGMFNLLDSHDTPRLLTLTKGNLEKTKLCYTVLYALKGSTCIFYGSELALSGGADPLCRGAMPWERlNk--PKPLFDHLQKLLQLRKAYPMIASeGGYHFEvVQ---EDLVIFTR-YHEsMGVYYLLYTGKE--EQEisLptslA------------------------------------------
>UniRef100_A0A395V9V2 Alpha-glycosidase n=2 Tax=Roseburia hominis TaxID=301301 RepID=A0A395V9V2_9FIRM
--RGKTMNLAEITHRAYFLDCYP---LDERHLKISIQTGK---DVDEVILWAGDPysagiaeNEQnwqgERVPMELE-RE-LAHRNVYSAVLTPA-YRRVkYHFEITGGGESVCLFEDGFVKnAEhFPeeRmiQRFIypwMNRAdiMKVPDWAENIVWYQIFPDRFCRKNPGEKRHS-----------CREWAC-----QEDATWKEFYGGDLSGIRSRLAYIA-DLGVGGIYLNPILWSDSNHRYDTIDYHSVEPDIGTEEELKTLIAEAHA-----LGLrVMIDAVFNHCGAKCaLWQDVL----EKG----PQSSYYHWFCVNRWPidarthatkrGDYFSFAFVDNMPKFDTSEPD--VMEYLT----GIAKHWVCD-WKVDGIRFDVGN-----------EISHAFLKHLRLELKKCNPKLFLLGEIWHDSFPWLL-GDEYDSTMNYP-FLACVNNFWADKT-------QSGTDFMHGINQCYSMYYEQVNRVLFNLLDSHDTDRLMERCHGNADTFLAQLTVLFTMQGAPGIYYGTEIGMDGGGTKANRKCMPWEEiDaGSFAELSGQVKQLIAMRRQHPQTRSGKVVWDvr-ED--SRLLHYYK-KKEgQkTLEVCINAGEE--PVRtgergLP------------------------------------------
>UniRef100_A0A395W7Q8 Glycoside hydrolase family 13 protein n=1 Tax=Holdemanella biformis TaxID=1735 RepID=A0A395W7Q8_9FIRM
---MRTNEIVHINGRYKKIDCDL---IDQCHVCIRIKTG-K--DIRRVEVVYNDPyiryegsn-GLvwpnYVVDMECT-GE-TFDSYYFSVVLSCE-SHRLkYYFKIYDDYECLQFSESGFTK--nYRddDlsM-FFipyITESniFKEPKWVGNVVWYQIMPTRFN-------------------------------------K------NLRGVIDKLDYLK-ELGINGLYLNPIYYAHSYHKYDVIDYMKVDPELGTEKDFKELCDKAHD-----LGMkAMLDISFTHCSDENeMFKDAI----EKR----KQSEYWPMFKIEE--dkqghLRYEMFGMIRSMPKFETENFK--TADYFI----NKVVKKWME-LGVDAWRLDVAN-----------EISDGMLLRLNNYIHNYKEETYIVGEIWHNATEWIS-NNALDGVTNYA-VSRAILAFVCDPN-------HDIWKYRSSIDELMHAYTLKQLKSSMPLLDSHDTPRIRNICQNDKDKVKLCLLLLLTFYGTPSIYYGTERYMEGSSDPDNRRPTNWQEPkESYEDIYYMTQLLIKLRKEHPVLANeGNIEWIH-H--NELLIMKRANENETLYIVVNTKEY--TLNtmLP------------------------------------------
>UniRef100_A0A3C1MD57 Alpha-glycosidase n=2 Tax=Lachnospiraceae bacterium TaxID=1898203 RepID=A0A3C1MD57_9FIRM
--EIKHANTAAIRHRSADTDCYA---IDENWIEIRLHTGR---EIDRVEIIHGDPfmggasQLDhwegVSQEMIER-FT-FPQEITWSGKLCPK-YKREqYYFRIHFGEE-RYYLtEDRLYSeEEFLtttRrkNFYKfpwLNDGdiPRVPEWARDTIWYQIMPDRFAigsNGARDYDWtgEhQ-----------RMPW-D-----NAHP-HwSDFYGGNLRGIIEHLDYLE-DLGVNGLYLTPIWKSSSNHKYNTYDYYEVDPDFGSREDLMELIRLAHD-----KGMrIMLDAVFNHSGTGFaPWQDVV----EKG----SASPYYDWFYVNQe-PvdtgdhstydGRYYSFAFVAGMPKLNTNNPE--VQRYLI----DLCKHWVET-YQVDGIRFDVGD-----------EISHCFLKNLRRELKAVKPDVYLCGEIWLDAIRWMR-GDEYDSVMNYP-FLDACRNFYMPGNE------ETTQDLYYDLNRTYSLYPEQMNEVGLNFLDTHDISRAFSKCGENPDYFLQEVTLLMTMPGSPSIFYGTELALLGDEDPDNRCPMPWNRvEd---NPFYPEVRRLLALRRGNVDLRRNGVELCdLGV--NRGVLIRR----gE-IWVLLNAGEE--VISmesVrsyiqgveeK------------------------------------------
>UniRef100_A0A3C1W0E8 Alpha-glycosidase n=1 Tax=Succinivibrio sp. TaxID=2053619 RepID=A0A3C1W0E8_9GAMM
--RTYEMNCEGIFHKCGFNDCYA---LNEDELVINLHANK---SVDKVLIYYEDPylndcaVGApwdgIEKSMKLD-LE-LRYENIWTITLKPK-FKRLmYYFVVFSKDESRYVYENGVTKNN--qYykHYFKfgwMNDSdiFKVPKWVENTIWYQIFPERFATSGSPKSH-P-----------LLAWDD-----TKSIDRHCFYGGDIKGATTKLEYLK-DLGVTGVYFNPIFESTENHKYNTTDYTKIDKDFGDDKDMQEFISKAHS-----LGIkVMIDAVFNHSGTNFfAWQDVL----KHG----KDSAYFDWFYINDp-SnltqkkstkdGRYFTFAFVEEMPKLNTNNPK--VVQYFL----DVTKDWLTR-WDLDGIRFDVGN-----------EISHSFIKTLRRHIKAIKPDIYLLGEIWMDSSMYMM-GDEYDSVMNYP-FLQSVGNFFLDES-------TCAKDFEYWINYCYSLYNKQANKVIFNLLDSHDIDRLLTRSK-SYDKFLQQLAVLFTMPGSPCIYYGTELGLEGENDPYNRLPMPWDKvNsPDALKTYQAVKALIALRKAEPSLLGTVIEWHvn-SQ--DRTIWYTR--TGdgDkaPINVVINANTT--DIKID------------------------------------------
>UniRef100_A0A417SAP6 Glycoside hydrolase family 13 protein n=1 Tax=Blautia sp. OM05-6 TaxID=2292983 RepID=A0A417SAP6_9FIRM
------MEFSGVYHKTSEQMSYA---LDEDRLIVNIKTGY---DVKQVFIHYGDPyeagilgGKEkwigKREEMIYK-KR-LPYQIWWTTTLLPE-YKRCkYYFELRTEKEVWYYFEDGFLTeEQLRmdgRmqQCFIvpwMNPAdiNRTPAWVNETIWYQIFPDRFCNGTPEKNGDD-----------ITPWRN-----HGTVTNEEKFGGNLEGIRQRLSYLQ-ELGITGIYLNPIMKAESNHKYDTTDYTKIDPSFGDAETMKALCREAHE-----KGIrIMVDAVFNHSGRKFePWLDIL----EHG----KESRYVDWFMIEDWDqiqkrgdtrdRRFYSFAFTDGMPKLNTNKEE--VIQYFC----KICEDWVRE-FDIDGIRFDVGN-----------EVSHRFLKRIREHLKTIKPDIYLLGEIWHDASQWLQ-GDEYDSVMNYP-LLSGIHDFFLDKT-------MKKEEFEYMVNRCYTMYMQQNNDVLFNLLDSHDTERLMNRFH-DLDKFYQQLVVLFTLPGSPCIYYGTEIAMEGAHDPDCRRCMPWSEiEsKENQERIATMRKLIMLRRNEKMCRSLHFHFPnvYEN--DRCVEYIKLDEEgNKIEVLLNASDE--KIKVK------------------------------------------
>UniRef100_A0A4V1G4W5 Alpha-glycosidase n=1 Tax=Ruminococcus sp. JE7A12 TaxID=2564099 RepID=A0A4V1G4W5_9FIRM
------MNRGNIFHRSFGNQCYA---LDEKRLKISLTTGD---DIERVYICYGDPfdagimgGQEvwegTKEEIKTY-MT-LDHNRIWNVVVEPK-HKRLrYYFIVEDNKESLCFLEDGLISkEELKnlMlpSYFVmpwLNSSdvNVTPKWVQDTVWYQIFPDRFCNGNPSINPEH-----------CKKW-Q-----KGKV-GlWDFYGGDIYGIKEKIPYLK-DLGITGIYINPILKSSTNHKYNTDDYEVIDPHFGDDKIFKETVELAHK-----NGIkVMVDAVFNHSGSDHpFWKDVQ----KNG----EKSKYKDWYMVNKFPvtksgdtrdNQFYSFAFTKYMPKLNTNNPE--VIDYFT----NICKKWITE-WKIDGIRFDVAN-----------EVSHTFLKHLHKELKAINPDIYLIGEIWHDSLQWLM-GDEFDSIMNYP-LTFGIREFFLNKN-------MPSEKLFQHINRRLNMYYDQTNMAMFNLYDSHDTIRLINSVDFNLDIYYQLLTILFTMQGSPCIYYGTEIALHGGFDPDCRRCMPWDDiEkGTYKDITEKVKEIISLRNNHIATKSPNMEQInn-PN--NRVVEYIK-HSDnEDIKVIFNCSES--PIDVE------------------------------------------
>UniRef100_A0A662ZLL2 Glycosidase n=1 Tax=Succinivibrio dextrinosolvens TaxID=83771 RepID=A0A662ZLL2_9GAMM
------MNKSAIFHRNDLNNIYA---LDKDTLRIILRTGK---DVKSATLFANDPyingisSNApwygKAYQMKVL-YE-LSDNYLFYADINPD-YKRLqYYFEISDDNQSVIYLEDGCHEkDFITdRfiKhYFKygfINEAdiMTVPISAKETLWYQIFPDRFSK--KDCDFS-------------KEW-I-----EGYYDNsMKSFNGNLKGITDKLSYIC-DLGINGIYLNPVFMSKSNHKYDVDDYKKVSEDFGSSEDLKELVNKAHS-----LGIkVMFDAVFNHSGLGFfAWQDVM----KNG----TKSPYYDWYFING-DvndenffkdhntrdSRYYSFAYVHNLPKLNTSKKE--VQDYFI----DILKYWIDE-FNIDAIRFDVGN-----------EISHEFIKRIRSELKGHKEDLFLLGEIWMDSGSYLR-GDEYDSVMNYP-LNQKLITFFEDEK-------QTADDFMYGVNYCLSLYQKQCNEVMFNLLSSHDVDRITTRIK-SKQKALELYAILLTMPGAPCVYYGDELLL----DAPSRGTMPWNEllNnKEMTDSLYLMKKLMEIRSSYKELSNEKVSFIks--N--KRLLHYLRPLLNg-TLEVFVNEDKT--DEMiVtS------------------------------------------
>UniRef100_A0A6M0LD39 Alpha-glycosidase n=1 Tax=Facklamia sp. 252 TaxID=2678501 RepID=A0A6M0LD39_9LACT
------MNQAGVYHRPESEFAYL---YKQQQVHLRIRTAKN--DVELVRVHVVDPylfnqpa--AiRVLEMQRI-AQ-GVCHDYWQVSLTMP-HQRLmYFFELMKDQvAYF-YGEKGFFS---FdnfAnpSdYFRlpyLHEIdrFDAPKWVKETIWYQIFPERFANGDPTISPKG-----------SLAW-E-----DSPVlSSNQFYGGDLRGLIQHLDDLS-ALGINGIYLCPIFESPSNHKYDTINYYEIDSHFGTKEVFAELVQAAHQ-----RGIrIMLDAVFNHIGIRSpQWQDVL----LHG----TESRYYNWFHIQHWPmdevfnvdnPAYHTFAFVEKMPKLNTANPE--VADYLI----DIAKYWIET-FDIDGWRLDVAN-----------EIDHAFWKRFRREVLAVKSDVFILGEIWHNSQSWLN-GDELDSVMNYA-YTDYIKEYFi-DQT-------LSTAAFVERLADYEMLYRRQTVEVMFNLLDSHDTQRVMTAANGNVAAVQSAFAFLFLMTGSPCIYYGTEIGMEGAHDPDCRRVMLWDKVa-QKGELYQWFVALIQLRKQYQPTITyQVSRIEW-D--NTRLVVSFDDVDEENHQLIAIWNR--TDNraieVP------------------------------------------
>UniRef100_A0A7U9WUU8 Neopullulanase n=1 Tax=Lachnospiraceae bacterium TaxID=1898203 RepID=A0A7U9WUU8_9FIRM
------MRLESILHRSAFTDCYA---LDHETVVLNLRTGK---DVEAVSVIHEDPyssglsi-DSpwkgIPVKMNRE-KE-LARAYIWSVRLKPE-FKREqYYFEISGGGEKIYMMEDDFYTkEQLKtpgRmkQYFKfpwLNSAdvCQPPAWAADTIWYQIMPDRFCRGDESPKSVQ-----------LKDWND-----RNNMSHSDFYGGDLRGIISRLEYLK-ELGISGIYLTPVFESGSNHKYNTFDYKKIDPDFGSREDMRELLRKAHS-----LGIrVMLDAVFNHCGVEFpAWKDVL----EKG----EDSRYFDWFFVNG-ElkagdysktkdGRYYSFAFEAYMPKLNTNNPE--VMDYFT----EICRYWVEE-WGIDGIRFDVGN-----------EISHAFIKKLHRELKAVNKEIFLLGEIWHDSVQWLQ-GDEYDSVMNYP-FLESMNEFWvedeLEKGG-----KMDSTGFMYGMNRCYCLYPEQVNQVLFNFLDTHDIERAYSRCQ-NIDILLQQLVILMSMPGSPCLYYGTEIAMSGTEGVYNRKTMPWDEiEsRRYNQIIGEVRKIIALRNTYPHMKSSQIQWKheTEN--RRLIHYVKyLEGSSfGIEVYLNGEAG--KVPVE------------------------------------------
>UniRef100_E4KNC0 Alpha amylase, catalytic domain protein n=1 Tax=Eremococcus coleocola ACS-139-V-Col8 TaxID=908337 RepID=E4KNC0_9LACT
------MQAALLYHQPESEYAYL---YAEDCLHLRLRVGkG---QVAQVKVYYQEVfktleGTDyYSQTMTLW-EQ-DRDFDYYQVAIANP-PKRFeYYFVIEDLAgQTYLYNEVDLYP--LAgppsqadlRanKdGFKlpyLHWSdhYQAPDWAKDTVWYQIFPDRFKRsGKIPNRH-H-----------LQDWER-----DSRPDHDAFYGGDLKGIIQQLDYLQ-DLGITGLYLCPIFDSSSNHKYNTHDYFKIDPDFGTKEDLKELVTQAHQ-----RGIkVILDAVFNHIGSQApIWQDVI----AKG----KKSDYYDWFHINQLPvdklrrlddetMNYETFAFVPAMPKWKTTQPQ--ARDYLL----KVTQYWIQE-CDIDGWRLDVAN-----------EIDHGFWRAFHQACLALKPDFYIVGEVWHRSQPWLQ-GDQFHAVMNYP-LQEIIEGLFMGLE-------SNRSQWLDQLGRLRMTYRQSCSEAQFNLLDSHDTMRLFNKCgQ-NLALMQASLAFLFLQVGSPCIYYGTEIAMAGGDDPDCRRPMPWDFtDs--DRQMQAFIQALISLRHSYNSLINQGHHHEsLTS--KGSLKLEI-DQGpERLLAYFNLRDE--ALSLE------------------------------------------
>UniRef100_R6VI13 Glycosidases n=1 Tax=Clostridium sp. CAG:964 TaxID=1262848 RepID=R6VI13_9CLOT
------MELAAVTHIAGSNYCYP---INDNELVIKIKTGY---DIDRVELMYGDPfesglfgGEDswsgQLIEMGDV-KK-LQYHLLWKAVVKPE-FKRCrYFFILHSKNETFYMTEDSFMTeKQFKeykgRrqD-FFfpwMNPVdiIKPASWVNETVWYQIFPDRFCNSGAERPFK------------FKKWsKP-----DKKV-GiLGQYGGDLNGIESKLEYLR-DLGITGIYLNPICESPSNHKYNITDYKKIDPTFGSNEDMKRLTAKAHS-----LGIrIMVDGVFNHCGYWFaPWQDVL----KNG----ERSKYYNWFMINKPIikensaheknensknGVYYSFAFADSMPKLNTNNPE--VADYFA----DVCRYWVQE-FDIDAIRLDVAN-----------ETSHFFNKQLRKAVFELKSDFYICGEIWHNSLDWLR-GDEFDSVMNYS-LQESIDSFWANPD-------ETAHDFEHKINKCLNMYPEQVCSVMFNLLDSHDTMRLITRCDGNENEFYQRLCAMLAMNGTACIYYGTEIILPGGFDPDCRRCMPWEEiNsGLYNDKISTMKQLINMRKSCPELRNGEIRFLpe-NK--GRIIAFEKYSCSRTIRIVINCSNE--EYKIK------------------------------------------
>UniRef100_UPI0003667C4A alpha amylase N-terminal ig-like domain-containing protein n=1 Tax=Succinimonas amylolytica TaxID=83769 RepID=UPI0003667C4A
------MSYDGIRHKCGYNDCYC---LNDDELRINLHANR---SVTKAVLMCEDPyiggisEAWswdgKPVAMSVS-LE-LSNEIIFSAIVSPV-YKRLqYYFLLTFNDGTVKCLlEDGLHDpSFIKrqdLarNYYKfgwMNDSdiMKPPRWAADTIWYQIFPDRFSRESDNRDGK------------FEDWNN-----ISVKNHKCRYGGNIKGVIKRLPYLA-SLGITGIYFTPIFLSRTNHRYDTADYELIDPDFGTNEEFADMVRQAHN-----LGIrIMIDAVFNHSGKDFfAWQDVI----KNG----QNSPYFNWYYIHS-LdftkqgntmdGRYYSFAFVAEMPKLNTNNPE--VRNYLT----KVCKKWLQE-FDIDGIRFDVGN-----------EISHSFIRHLCTELKREKPDLFLLGEIWTDASSYLE-GGEYDSVMNYP-FLHAVSNFFGDHV-------LTNDDFRHMMNYCYSLYREQVNEVLFNLLDSHDVSRIMSRAR-SYDAFIQQVTILMTMPGTPCIYYGTEIALEGAADPDNRRPMPWKDiEsGKFREISAEITQLIAVRKKPAFSSSESLNWEna-SE--ERLLHYSR--GRsRQYHVWINAGTA--DIALP------------------------------------------
>UniRef100_UPI00145D185D alpha amylase N-terminal ig-like domain-containing protein n=1 Tax=Treponema primitia TaxID=88058 RepID=UPI00145D185D
--------MPLVFHHSALPWRWH---DKYESIVTLRIQAs-V--DVDEVTLLYGDPydwtgpsnpgSGPtrwnfAEQVMGHQ-FS-GSDTVIWRTAIpVPK-YRRLkYGFRLKTVYgQ-FYYSENGVQAytQDaVNRipYnHFSypfIHTLdsPNIPSWAQDTVWYEIFPERFRNGNPAISPAG-----------SEDW-E-----TGKP-ElNNFFGGDLAGIRSELPYLS-DLGINGIYLTPIFPSPSNHKYNIQDYYAVDEQFGDLGELKALIAEAHE-----RGIrVMLDAVFNHAGESHpFWQDVL----KNQ----EQSPYRDYFHIHRFPvkssysekyaMDFDAFGFYPNMPKWNTENPA--VRKYLL----EAAAYWIRE-ADIDGWRLDVAN-----------EVSLDFWKDFSRSVRSLKEDFYIVGEVWFNASTWIH-SGCFDAAMNYP-LNSAVSDFFLEKK-------IDALQFTEKLFAVLSRYSDIHNREAFNLLDSHDTDRALTRARGDKQALRNAFTMLSLLPGSPCIYYGTEIGMEGGNDPDCRRPMVWDENk-QDLELKEFFKALMGFRKKYAPIIRnNIIEYR-EE--EG-FHYWVFSGEnETLTAIYAEGSA--PSGFT------------------------------------------
>UniRef100_UPI0016521BEE alpha amylase N-terminal ig-like domain-containing protein n=1 Tax=Treponema sp. Marseille-Q3903 TaxID=2766703 RepID=UPI0016521BEE
-----MLNIAAIEHHAFDNYCYP---LNENELSISIRTGK---DVKKIYLLWGDPfdrekandgSNFhwiyKTIEITEK-KE-LQYHYLWNIVVEPA-FKRCmYLFKICGDKlensdevESYIYGESGIRTeKEYKknPeeFyQFIfpwMNKTdiCNPPKWPSKTVWYQIYPARFRRGKLNNEPGD-----------ILPWgRS-----DTKVRNEMKFGGNLPGITEKLEYLE-ELGITGIYLNPINISKTEHKYDTIDYFEIDPAFGTKEDMKMLVEKAHK-----HGIkIMLDGVFNHSGWLFfAWQDVL----KNR----QNSKYADWYMVNDWDflpkpaewsgsGKFFAFAFCDYMPKLNTNNPE--VRKYII----DVCEYWVKE-YDIDALRLDVAN-----------EICHTFNKELKIAMRALKDDFYIIGEIWHNSLPWLR-YDEFDSIMNYP-LENAIYEFGLDKT-------RTSKDFEFNVNRCLTAYFAQTERVLFNLMDSHDTMRLVTKTG-NKDLSYQMLALLFGMPGSPCIYYGTEVMLEGGIDPDCRRCMPWKEiEeGKYTEEINIMKDIIKLRKQHDQFCSMKIEFCyykeLendAK--NRVLCIKRtSETSgKSVMMIFNFDTK--SFNLV------------------------------------------
>UniRef100_UPI00174C1EE5 alpha amylase N-terminal ig-like domain-containing protein n=1 Tax=Candidatus Avimonas intestinalis TaxID=2720818 RepID=UPI00174C1EE5
------MNKGAVYHRADSEWCYL---GDDGLLTIVLRAArG---DLQGVQMVYDDRydakpk-RPwRRLMLEKR-HS-AGGYDYFQMAFQCP-YSRIgYFFLLTAASgETAYFYQDGFSEQ-YSwgRqrL-FQlpyLHPEdtPRVPQWLKESVAYQVFPDSFAQGRGRMEPapaER-----------TTPD--------GRTVS-SRLGGTLRGVIENLPYLR-ELGVNLLYLNPIFTALSYHKYDTIEYYHIDPCLGTDEDFKELVAQCHA-----MGIrVMLDLVFNHMSREHpFFRDVL----EKG----EGSPYADWFCIHRFPvkdeqgHHYESFAFLEEMPKLNTANPK--AADYLL----AVARYWLRE-YGVDGYRLDVAN-----------EVSHTFWRRFRREMEAVRPDVAIIGEVWHEAPEWIG-RDQFHSVMNYP-LLYAVWGFFGQDS-------LQAQEFTEIIGRLALLYRRDNVAAMMNFLDNHDTCRFYSICgR-QRPRLRLAAAFLLSYVGMPLLFYGDEAALDGGNELESRQAMKWQLGa-EDRELADWFRLLIHTRQAHPALLRGDFRSAgcdpL-H--GT-AAFWREAGQgqERVLCLFHNAQD--AAAypLpE------------------------------------------
>UniRef100_R7L2Y9 Alpha amylase catalytic domain protein n=1 Tax=Clostridium sp. CAG:273 TaxID=1262789 RepID=R7L2Y9_9CLOT
----------------------------------------------------------------------------------------------------------------------ML----CTPEQFKGRIGYFIFVDRFCRGNESP-lnPVEGRILK-------DWEDSLPNwwpNEKGEYPNNYFYGGDLQGITRRLSYLK-MLfGVDLLYISPISKTPSSHHYDVDDQRVIDPWIGTWEDYKSMCDKAHS-----LKMlVCQDLVFNHMGAYSKIFQE--------ALNNPNSHYHNWFEWGKNGEPI-FWYGIKEMPQCNKLNHE--YQEYV----LSVVETYLKA--GADGIRLDLGE-----------HLPRELMYKIKDKAKSINPDVLIVSEMWD----latengnrQIF-DGEAHSVMNYP-LGDAICRWLRYG----------NYMHFEYTVKELAKYPKQVQDVLWNFLDSHDNPRLANLLVapgmqqdpfkgrlwrmedsfmlpngQcdtyafrkfeaendgkfdlsrAYELSKMASLMQYVMPGNPIIYYGTEVGLTGYKDPWNRKPYPWDNV--NEDMLEHYSRLGRLRKKnEDILRDGS-LDFYV---DSKKAVIRRKKdgEEIEVSIYRDKTMK------------------------------------------------
>UniRef100_A0A1G3P3B4 Aamy domain-containing protein n=2 Tax=Spirochaetes TaxID=203691 RepID=A0A1G3P3B4_9SPIR
--------------------------NSDGTILFRVISGK---NIKEIALIY-NDGKpvi---EKMSIS-VS-DTKSCYWQITISPD-RKQIaYFFAIIYsDLSSSYFCKRGFSDTITPLERWEIKEteyfDIKTPSWAGGSVIYQIFPERFAS--DELNSPE---------L----WRKKPE-------WLTFQGGTLNGITKNMNYIK-ELGADMIYLTPINTSPSTHKYDATDFRNTDPGFGGNEAFKNFVNSAHN-----VGIkVIIDMSLNHSHPLFFAF-QDVV------KNGKNSKYKNWFFINDFPvsvtcrPekmksekpesfklylnyikelceisgiifkienndglsvdpSYEAWHGVPNVPKLNTNNPE--TRKYLL----DSAVHWLKE-YGIDGLRMDVVR-----------HIDHDFWKDFHVALKEYNPECYLLGEIWEDATPWLQ-GDQFDANMNYI-FRDLCMDFFAKR-------KSTVEDFIVDINRMYSLYHPSMINHMQNLLSSHDVERFLFNAEGDRKKLKAAMMFQLTMPGSPGIYYGDEIGLNGGRDPDNRATFPWYdTDSWDYEILEMTKSINKLRHKYTSLKTGLWKFISGN--INQLVYERFNYSERLIIIMAIDKPIEELAIT------------------------------------------
>UniRef100_A0A7V8Z501 DUF3459 domain-containing protein n=1 Tax=Acidimicrobiia bacterium TaxID=2080302 RepID=A0A7V8Z501_9ACTN
--------------------------LSDGRLAFRVLGPP---DVEEAMVLT-RVDEpvavVTGFPLTLV-GA-AGAVSLWEATIVPP-APAFgCSIALRLaGGAAVYLAPTGITSGIERLDRFPVTVaevpCHDAPSWAQGAVIYQIFPDRFANGDPGNDPAD---------VA--AWGSEPT-------RVGFMGGDLAGIAATADYLA-DLGVDVLYLTPIFTSPSNHRYDTVDYLAVDPMLGGDQALADLVAALHR-----RSIrVLLDVSLNHVHPRFAPF-ADVV------TTGAASPFSGWFQVSSWParvevrPqmiepgdfwhehverireetgvpvvvadgdgaavaaTYDAWYGVPTMPRINLGDPA--ARRFML----DVVTHWVKR-FDIDGWRMDVVR-----------YIDHDFWIEAREELRAVKPDAYLLAEVMGDASRWLA-GDEFDATMNYT-FRDLCVDFFAKG-------TIDAATMLEGYLAMTAMYSPAVTAMNHNLIGSHDMPRFLTEAGGDLDRLLLATLFQVTVPGAPGLYYGDEVAMEGGRDPANRGGFPGEgGGD--TEHLGRVRSLLRVRRQRPSLLAGGWRLLGYE--GDALAYERVAGGERTVVALNLATETVRLPVA------------------------------------------
>UniRef100_A0A7Y1VNF1 Glycoside hydrolase family 13 protein n=1 Tax=Acidimicrobiia bacterium TaxID=2080302 RepID=A0A7Y1VNF1_9ACTN
--------------------------SHDGTCAIRVHTEP---DIDKLWLLL-EDDLLRPLELKVY-AS-TDRFKFWEVQLEFR-STESkFSFAASTiDNLNIYFGTSGVANFISPSEKWIYNSqtfnRHIIPDWVYGGVMYQIFTDRFRNGDSSLNPEN---------TI--PWDSTPT-------RLGFHGGDLYGVIEKLDYIQ-SLGVNILYLNPIFLSGSTHKYDTWDHFKIDDSFGGDEAFKKLIEEAHK-----KNMkIVLDCSLNHVHPRHFAF-QDLI------ANGENSKYKDWFTVYDFPvrlqhrPhlysntykvgwdgnadiykkylektfeetkvpveikeddglivepSYKAWWGVPDMPKVNLTNKD--ARQWAL----DVTEYWIKN-FNIDGWRMDVAK-----------ELDFSFWKDFREIALSSKNDVLLISEIFGDTSQWLQ-GDRFDGTMNYS-FREAMTDFFATQ-------RTSPSQFSYALANLYSMYSFEALSSCQNLLSSHDVKRFLNRCGDNPEGIFGAIFLQATFPGIAGIYYGDEIGLSGADDPFNREPYPWDsEETWNTDIFSYTTNLMKLKNENPILKYGRFELIESN--DEIVMFRRTLKDESLLCIINRDKNTKSLKIK------------------------------------------
>UniRef100_A0A7Y2A690 DUF3459 domain-containing protein n=1 Tax=Acidimicrobiia bacterium TaxID=2080302 RepID=A0A7Y2A690_9ACTN
--------------------------TRDGSVRLRLTTAP---GVIDARVQV-RSGDaMHSHAMDLE-LD-GTVLQVWSatVEMADG-DL--FSLAFLDaDHRAYYLTTVGFAGAVERLDRWIVDLdsipRIDTPEWVEGSVIYQIFPDRFANGDPSTDPEG---------VD--PWGAEPR-------RDGFQGGDLVGIEQHLDHIE-RLGVDVLYLNPVVTSPSNHRYDASDYHHVDPILGGDDAFDSLRKATRE-----RDIrLLVDLSINHCHPQHEAF-ADVR------DNGPESPYWEWFRIDEWPlkvryrPhnrppgfehftqsdadafteltgipfeqvdddgpfietTYDSWYGVPSMPRFDLTNPE--TRRYLF----DVGVHWLTR-FDADGIRMDVAR-----------YIELDVWREARPAFRGAKDDAYLLCEIFGEAHAWLQ-GDTFDGVMNYI-GRDL-IREFTVG-------TLDGPAFTEGVERLLASVTPEATRASQLLLGSHDVDRFLTMVDGDKGALHLATALQLTLPGAPSIYYGDEVYLEGGHDPEMRKAFPWGdEVD--SPLVTLIAELTELRRKHAVLRTGWWRPLHAE--RDVVAFSRWSDEDELIVLINRGDLPTTFEVG------------------------------------------
>UniRef100_A0A7Y2NFQ8 Alpha-glycosidase n=1 Tax=Acidimicrobiia bacterium TaxID=2080302 RepID=A0A7Y2NFQ8_9ACTN
--------------------------CPEGSVLFRITAEP---GFTDVHLVL-SDGT--GHQLKKW-AE-SRRFSFWEVEITPP-TRVFeYSFAMRDpFGRAVHLVPAGISNAVERLDRWHLDLdaitPLDPPAWAKGAVIYQIFPERFHSGDPTLTPVD---------AS--AWGSEPH-------WLEFQGGDLVGIAEKVDYLA-DLGVDMVYVNPIFQSPSTHRYDAIDFKHVDPALGGNDGLRSLVEALHA-----RDIkLIVDASFNHCSPRFFAF-ADLV------ANGANSEYRDWFIVDDHPprvivrPdgdgeswtrsetyqaylsrlegnegvtvetrsdesgpmvetTYESWYGVPSLPRINLANPD--TRAYFL----DIARWWIDE-FDIDGWRMDVAR-----------YVDFDFWPEFRQVVKAAKPDAYLIAEIMGDASPWLQ-GDTFDATMDYT-FRELCLDFFATR-------TIDGAGFADGIARWLAMYAPGVHAVNQHLLSSHDTPRFLHEAGDDRTRLMPAVIFQLTAPGAPGIYYGDEVGLTGGEEPESRGAFPWHdLASWDTDLLTLTQELTGLRRDHPALRHGTLTVLGHT--TDTIAYLREHEDERVAVVLNRGDHPTHIGIP------------------------------------------
>UniRef100_A0A7Y3DFU9 Glycoside hydrolase family 13 protein n=1 Tax=Acidimicrobiia bacterium TaxID=2080302 RepID=A0A7Y3DFU9_9ACTN
--------------------------EADGRLRIRVHTEP---ALRDGVLVI-DGDG---TPLEAV-GR-TARFTYWEAFLEAG-TTgVLeYTLAFKDtDGAPVYVGRPGVAGGIEGWEaGFRIDLagqrAIETPSWARGAVIYQIFPDRFADGDPALTPPD---------SA--PWGTRPH-------WQEFQGGDLPGVTDRLDYLE-RLGVEAIYLNPIFTSPSTHKYDASDYYSVDPSFGGDDALRDLVAAAHE-----RDIrIILDVAFDHAHPRFAPF-QDLL------TNGPASEFASWFTVHDWPprvvvrEqaareyyppgyfdvmmetlrtsgltieegvgegppvepTYRAWYGVPTMPQLDLEDPG--ARAYFL----DVATYWIRE-FDIDGWRMDVAR-----------EPSHDFWRAVRTAVRAERSDIYLLAEIWGDTSSWLQ-GDQFDATMNYT-FRDLCVGYFAER-------RFDTDATLDGIHAMLAMYADAVLQVSHNLFSSHDVERFLHMANENVEALRLATFLQLTIPGAPGIYYGDEVAVGGGRDPLNRAAFPWErVDE-GHDLTELITSLTSLRRHHPALRQGRFREADRF--DEGFAFTRELDDQRILVALNNSTRPLDYDVP------------------------------------------
>UniRef100_A0A1Y0GY89 Aamy domain-containing protein n=1 Tax=Armatimonadetes bacterium Uphvl-Ar1 TaxID=2004467 RepID=A0A1Y0GY89_9BACT
------------------------------KNSVRLifKTRK--GDVQQVTAS--FRGQTA--QLKRV-AS-NALFDIHVGSIASNTAGEQl-QFRAQDGAKTV-------------DINFKLDEAtlnsFSefgVPAWTKGAVFYQIFPERFANGSKANDPAN---------V--QPWDTKPT-------YSNFLGGDLAGVQKNIPYLA-DLGITGIYFNPIFQGPANHGYETTDFKLIDPRFGTNEEFAQLTRDLKA-----KGIaTVLDGVFNHTSTDFAAF-KEIV--QKN----EQAKTLNWYTIKSFPvvrkqnPPYEAWAGFESMPKLNVMNPE--VRDYVF----SVLDFWNTNA-EVAGWRLDVAN-----------EVPEPFWREFRTHLKTINPEAWIIGENWTDSSQWLK-GDQWDSAMNYP-FRGAVLDHIALGK-------SSATAFSDALMASYLMYSPQVSANMLNSISTHDVPRFKTLAGNDSMLANMGLVALFSWPGVPCLYYGEELGMEGGVDPDNRRGMRWELANERNTTLALTKRLIEARRASAALHSGIPVVLATDDKKQISAFARVADADVAIVAFNRSAQTQTIDLSFGelEQ-K-LPKSLVDVVSGKALRFSGDArlrLQIPA--KTAILAI-
>UniRef100_A0A3D1I8U8 Alpha-glycosidase n=1 Tax=Armatimonadetes bacterium TaxID=2033014 RepID=A0A3D1I8U8_9BACT
[truncated: 14,928,355 more chars]
