# Supplementary material for: Structural insights into the allosteric inhibition of P2X4 receptors
Source: Nat Commun. 2023 Oct 13;14:6437. doi: 10.1038/s41467-023-42164-y (PMC10575874; doi:10.1038/s41467-023-42164-y)
Supplement: Supplementary file 5 — Supplementary Dataset 2 [file 41467_2023_42164_MOESM5_ESM.zip › hP2X2trimer_488a3/hP2X2trimer_488a3_env/templates_101/pdb70_a3m.ffindex]

1UH2_A	0	2636409
2RUP_A	2636409	173048
4DW0_A	2809457	541525
5F1C_B	3350982	560354
5F1C_C	3911336	560354
5SVK_A	4471690	611824
5SVP_A	5083514	609983
5U1U_A	5693497	560039
5U1X_A	6253536	560039
5WZY_A	6813575	550999
5XW6_A	7364574	537061
5XW6_C	7901635	537061
5Z0U_A	8438696	2575714
6AH4_C	11014410	604695
6U9V_A	11619105	1854455
6U9W_C	13473560	1854455
