# Supplementary material for: Structural insights into the allosteric inhibition of P2X4 receptors
Source: Nat Commun. 2023 Oct 13;14:6437. doi: 10.1038/s41467-023-42164-y (PMC10575874; doi:10.1038/s41467-023-42164-y)
Supplement: Supplementary file 5 — Supplementary Dataset 2 [file 41467_2023_42164_MOESM5_ESM.zip › hP2X2trimer_488a3/hP2X2trimer_488a3_relaxed_rank_001_alphafold2_multimer_v3_model_3_seed_000.pdb]

ATOM      1  N   MET A   1      45.624 -61.278 -64.448  1.00 25.23           N  
ATOM      2  H   MET A   1      44.801 -61.820 -64.672  1.00 25.23           H  
ATOM      3  H2  MET A   1      46.090 -61.020 -65.306  1.00 25.23           H  
ATOM      4  H3  MET A   1      46.239 -61.856 -63.894  1.00 25.23           H  
ATOM      5  CA  MET A   1      45.214 -60.072 -63.688  1.00 25.23           C  
ATOM      6  HA  MET A   1      46.094 -59.517 -63.364  1.00 25.23           H  
ATOM      7  C   MET A   1      44.431 -60.517 -62.462  1.00 25.23           C  
ATOM      8  CB  MET A   1      44.329 -59.152 -64.545  1.00 25.23           C  
ATOM      9  HB2 MET A   1      43.481 -59.723 -64.921  1.00 25.23           H  
ATOM     10  HB3 MET A   1      43.946 -58.342 -63.924  1.00 25.23           H  
ATOM     11  O   MET A   1      43.570 -61.373 -62.614  1.00 25.23           O  
ATOM     12  CG  MET A   1      45.079 -58.537 -65.731  1.00 25.23           C  
ATOM     13  HG2 MET A   1      45.595 -59.317 -66.290  1.00 25.23           H  
ATOM     14  HG3 MET A   1      45.819 -57.828 -65.357  1.00 25.23           H  
ATOM     15  SD  MET A   1      43.971 -57.682 -66.872  1.00 25.23           S  
ATOM     16  CE  MET A   1      45.171 -56.993 -68.046  1.00 25.23           C  
ATOM     17  HE1 MET A   1      44.642 -56.435 -68.818  1.00 25.23           H  
ATOM     18  HE2 MET A   1      45.854 -56.320 -67.527  1.00 25.23           H  
ATOM     19  HE3 MET A   1      45.737 -57.798 -68.515  1.00 25.23           H  
ATOM     20  N   ALA A   2      44.713 -59.990 -61.268  1.00 27.98           N  
ATOM     21  H   ALA A   2      45.398 -59.253 -61.177  1.00 27.98           H  
ATOM     22  CA  ALA A   2      43.904 -60.293 -60.085  1.00 27.98           C  
ATOM     23  HA  ALA A   2      43.600 -61.339 -60.111  1.00 27.98           H  
ATOM     24  C   ALA A   2      42.640 -59.419 -60.092  1.00 27.98           C  
ATOM     25  CB  ALA A   2      44.752 -60.087 -58.824  1.00 27.98           C  
ATOM     26  HB1 ALA A   2      45.082 -59.050 -58.757  1.00 27.98           H  
ATOM     27  HB2 ALA A   2      44.158 -60.324 -57.941  1.00 27.98           H  
ATOM     28  HB3 ALA A   2      45.624 -60.741 -58.849  1.00 27.98           H  
ATOM     29  O   ALA A   2      42.745 -58.194 -60.067  1.00 27.98           O  
ATOM     30  N   ALA A   3      41.454 -60.032 -60.137  1.00 30.17           N  
ATOM     31  H   ALA A   3      41.414 -61.040 -60.192  1.00 30.17           H  
ATOM     32  CA  ALA A   3      40.195 -59.293 -60.100  1.00 30.17           C  
ATOM     33  HA  ALA A   3      40.204 -58.549 -60.897  1.00 30.17           H  
ATOM     34  C   ALA A   3      40.059 -58.561 -58.754  1.00 30.17           C  
ATOM     35  CB  ALA A   3      39.033 -60.256 -60.367  1.00 30.17           C  
ATOM     36  HB1 ALA A   3      38.996 -61.026 -59.596  1.00 30.17           H  
ATOM     37  HB2 ALA A   3      39.156 -60.727 -61.343  1.00 30.17           H  
ATOM     38  HB3 ALA A   3      38.093 -59.705 -60.361  1.00 30.17           H  
ATOM     39  O   ALA A   3      39.943 -59.192 -57.698  1.00 30.17           O  
ATOM     40  N   ALA A   4      40.102 -57.228 -58.785  1.00 32.25           N  
ATOM     41  H   ALA A   4      40.252 -56.764 -59.669  1.00 32.25           H  
ATOM     42  CA  ALA A   4      39.983 -56.409 -57.588  1.00 32.25           C  
ATOM     43  HA  ALA A   4      40.738 -56.729 -56.870  1.00 32.25           H  
ATOM     44  C   ALA A   4      38.593 -56.610 -56.967  1.00 32.25           C  
ATOM     45  CB  ALA A   4      40.258 -54.945 -57.954  1.00 32.25           C  
ATOM     46  HB1 ALA A   4      39.529 -54.599 -58.687  1.00 32.25           H  
ATOM     47  HB2 ALA A   4      40.184 -54.324 -57.062  1.00 32.25           H  
ATOM     48  HB3 ALA A   4      41.260 -54.849 -58.372  1.00 32.25           H  
ATOM     49  O   ALA A   4      37.584 -56.236 -57.565  1.00 32.25           O  
ATOM     50  N   GLN A   5      38.534 -57.201 -55.768  1.00 38.09           N  
ATOM     51  H   GLN A   5      39.389 -57.534 -55.347  1.00 38.09           H  
ATOM     52  CA  GLN A   5      37.270 -57.360 -55.047  1.00 38.09           C  
ATOM     53  HA  GLN A   5      36.607 -57.966 -55.665  1.00 38.09           H  
ATOM     54  C   GLN A   5      36.655 -55.966 -54.836  1.00 38.09           C  
ATOM     55  CB  GLN A   5      37.479 -58.084 -53.704  1.00 38.09           C  
ATOM     56  HB2 GLN A   5      38.269 -57.590 -53.137  1.00 38.09           H  
ATOM     57  HB3 GLN A   5      36.555 -58.023 -53.130  1.00 38.09           H  
ATOM     58  O   GLN A   5      37.299 -55.125 -54.198  1.00 38.09           O  
ATOM     59  CG  GLN A   5      37.830 -59.568 -53.896  1.00 38.09           C  
ATOM     60  HG2 GLN A   5      38.780 -59.656 -54.423  1.00 38.09           H  
ATOM     61  HG3 GLN A   5      37.061 -60.034 -54.512  1.00 38.09           H  
ATOM     62  CD  GLN A   5      37.942 -60.325 -52.573  1.00 38.09           C  
ATOM     63  NE2 GLN A   5      37.182 -61.382 -52.380  1.00 38.09           N  
ATOM     64 HE21 GLN A   5      36.529 -61.683 -53.090  1.00 38.09           H  
ATOM     65 HE22 GLN A   5      37.256 -61.837 -51.482  1.00 38.09           H  
ATOM     66  OE1 GLN A   5      38.735 -60.013 -51.698  1.00 38.09           O  
ATOM     67  N   PRO A   6      35.451 -55.683 -55.371  1.00 39.78           N  
ATOM     68  CA  PRO A   6      34.889 -54.343 -55.317  1.00 39.78           C  
ATOM     69  HA  PRO A   6      35.582 -53.637 -55.774  1.00 39.78           H  
ATOM     70  C   PRO A   6      34.661 -53.961 -53.856  1.00 39.78           C  
ATOM     71  CB  PRO A   6      33.602 -54.389 -56.151  1.00 39.78           C  
ATOM     72  HB2 PRO A   6      33.827 -54.092 -57.176  1.00 39.78           H  
ATOM     73  HB3 PRO A   6      32.819 -53.753 -55.738  1.00 39.78           H  
ATOM     74  O   PRO A   6      33.874 -54.598 -53.150  1.00 39.78           O  
ATOM     75  CG  PRO A   6      33.205 -55.864 -56.131  1.00 39.78           C  
ATOM     76  HG2 PRO A   6      32.644 -56.082 -55.222  1.00 39.78           H  
ATOM     77  HG3 PRO A   6      32.629 -56.142 -57.013  1.00 39.78           H  
ATOM     78  CD  PRO A   6      34.554 -56.580 -56.086  1.00 39.78           C  
ATOM     79  HD2 PRO A   6      34.448 -57.537 -55.574  1.00 39.78           H  
ATOM     80  HD3 PRO A   6      34.926 -56.731 -57.100  1.00 39.78           H  
ATOM     81  N   LYS A   7      35.369 -52.924 -53.388  1.00 39.28           N  
ATOM     82  H   LYS A   7      36.044 -52.501 -54.009  1.00 39.28           H  
ATOM     83  CA  LYS A   7      35.195 -52.373 -52.039  1.00 39.28           C  
ATOM     84  HA  LYS A   7      35.337 -53.166 -51.304  1.00 39.28           H  
ATOM     85  C   LYS A   7      33.761 -51.861 -51.914  1.00 39.28           C  
ATOM     86  CB  LYS A   7      36.205 -51.238 -51.760  1.00 39.28           C  
ATOM     87  HB2 LYS A   7      36.183 -50.525 -52.584  1.00 39.28           H  
ATOM     88  HB3 LYS A   7      35.877 -50.715 -50.861  1.00 39.28           H  
ATOM     89  O   LYS A   7      33.479 -50.742 -52.333  1.00 39.28           O  
ATOM     90  CG  LYS A   7      37.654 -51.701 -51.528  1.00 39.28           C  
ATOM     91  HG2 LYS A   7      37.670 -52.437 -50.724  1.00 39.28           H  
ATOM     92  HG3 LYS A   7      38.037 -52.164 -52.438  1.00 39.28           H  
ATOM     93  CD  LYS A   7      38.548 -50.506 -51.142  1.00 39.28           C  
ATOM     94  HD2 LYS A   7      38.547 -49.788 -51.962  1.00 39.28           H  
ATOM     95  HD3 LYS A   7      38.136 -50.026 -50.255  1.00 39.28           H  
ATOM     96  CE  LYS A   7      39.991 -50.950 -50.852  1.00 39.28           C  
ATOM     97  HE2 LYS A   7      40.372 -51.473 -51.729  1.00 39.28           H  
ATOM     98  HE3 LYS A   7      39.978 -51.661 -50.026  1.00 39.28           H  
ATOM     99  NZ  LYS A   7      40.882 -49.802 -50.525  1.00 39.28           N  
ATOM    100  HZ1 LYS A   7      40.930 -49.151 -51.296  1.00 39.28           H  
ATOM    101  HZ2 LYS A   7      41.823 -50.122 -50.344  1.00 39.28           H  
ATOM    102  HZ3 LYS A   7      40.560 -49.307 -49.706  1.00 39.28           H  
ATOM    103  N   TYR A   8      32.866 -52.675 -51.345  1.00 45.78           N  
ATOM    104  H   TYR A   8      33.141 -53.637 -51.206  1.00 45.78           H  
ATOM    105  CA  TYR A   8      31.484 -52.289 -51.052  1.00 45.78           C  
ATOM    106  HA  TYR A   8      30.948 -52.191 -51.996  1.00 45.78           H  
ATOM    107  C   TYR A   8      31.499 -50.944 -50.307  1.00 45.78           C  
ATOM    108  CB  TYR A   8      30.787 -53.371 -50.214  1.00 45.78           C  
ATOM    109  HB2 TYR A   8      29.971 -52.906 -49.660  1.00 45.78           H  
ATOM    110  HB3 TYR A   8      31.482 -53.772 -49.477  1.00 45.78           H  
ATOM    111  O   TYR A   8      32.001 -50.885 -49.181  1.00 45.78           O  
ATOM    112  CG  TYR A   8      30.192 -54.502 -51.031  1.00 45.78           C  
ATOM    113  CD1 TYR A   8      28.917 -54.342 -51.610  1.00 45.78           C  
ATOM    114  HD1 TYR A   8      28.378 -53.413 -51.487  1.00 45.78           H  
ATOM    115  CD2 TYR A   8      30.899 -55.708 -51.212  1.00 45.78           C  
ATOM    116  HD2 TYR A   8      31.885 -55.828 -50.788  1.00 45.78           H  
ATOM    117  CE1 TYR A   8      28.345 -55.387 -52.358  1.00 45.78           C  
ATOM    118  HE1 TYR A   8      27.374 -55.278 -52.819  1.00 45.78           H  
ATOM    119  CE2 TYR A   8      30.329 -56.756 -51.962  1.00 45.78           C  
ATOM    120  HE2 TYR A   8      30.875 -57.676 -52.106  1.00 45.78           H  
ATOM    121  OH  TYR A   8      28.477 -57.598 -53.252  1.00 45.78           O  
ATOM    122  HH  TYR A   8      29.052 -58.359 -53.357  1.00 45.78           H  
ATOM    123  CZ  TYR A   8      29.047 -56.597 -52.534  1.00 45.78           C  
ATOM    124  N   PRO A   9      31.029 -49.845 -50.928  1.00 47.31           N  
ATOM    125  CA  PRO A   9      31.386 -48.510 -50.469  1.00 47.31           C  
ATOM    126  HA  PRO A   9      32.470 -48.443 -50.379  1.00 47.31           H  
ATOM    127  C   PRO A   9      30.756 -48.230 -49.106  1.00 47.31           C  
ATOM    128  CB  PRO A   9      30.925 -47.550 -51.573  1.00 47.31           C  
ATOM    129  HB2 PRO A   9      31.756 -47.359 -52.252  1.00 47.31           H  
ATOM    130  HB3 PRO A   9      30.542 -46.611 -51.173  1.00 47.31           H  
ATOM    131  O   PRO A   9      29.554 -48.423 -48.924  1.00 47.31           O  
ATOM    132  CG  PRO A   9      29.841 -48.334 -52.315  1.00 47.31           C  
ATOM    133  HG2 PRO A   9      28.888 -48.225 -51.796  1.00 47.31           H  
ATOM    134  HG3 PRO A   9      29.751 -48.019 -53.355  1.00 47.31           H  
ATOM    135  CD  PRO A   9      30.326 -49.776 -52.200  1.00 47.31           C  
ATOM    136  HD2 PRO A   9      29.480 -50.462 -52.227  1.00 47.31           H  
ATOM    137  HD3 PRO A   9      31.018 -49.995 -53.013  1.00 47.31           H  
ATOM    138  N   ALA A  10      31.548 -47.731 -48.151  1.00 53.97           N  
ATOM    139  H   ALA A  10      32.533 -47.638 -48.354  1.00 53.97           H  
ATOM    140  CA  ALA A  10      31.117 -47.520 -46.762  1.00 53.97           C  
ATOM    141  HA  ALA A  10      30.844 -48.487 -46.338  1.00 53.97           H  
ATOM    142  C   ALA A  10      29.882 -46.600 -46.631  1.00 53.97           C  
ATOM    143  CB  ALA A  10      32.316 -46.973 -45.978  1.00 53.97           C  
ATOM    144  HB1 ALA A  10      32.040 -46.846 -44.931  1.00 53.97           H  
ATOM    145  HB2 ALA A  10      33.151 -47.672 -46.035  1.00 53.97           H  
ATOM    146  HB3 ALA A  10      32.625 -46.009 -46.381  1.00 53.97           H  
ATOM    147  O   ALA A  10      29.069 -46.749 -45.716  1.00 53.97           O  
ATOM    148  N   GLY A  11      29.667 -45.704 -47.601  1.00 55.59           N  
ATOM    149  H   GLY A  11      30.375 -45.604 -48.315  1.00 55.59           H  
ATOM    150  CA  GLY A  11      28.443 -44.906 -47.711  1.00 55.59           C  
ATOM    151  HA2 GLY A  11      28.350 -44.274 -46.827  1.00 55.59           H  
ATOM    152  HA3 GLY A  11      28.527 -44.259 -48.584  1.00 55.59           H  
ATOM    153  C   GLY A  11      27.156 -45.737 -47.857  1.00 55.59           C  
ATOM    154  O   GLY A  11      26.087 -45.272 -47.470  1.00 55.59           O  
ATOM    155  N   ALA A  12      27.224 -46.976 -48.357  1.00 59.84           N  
ATOM    156  H   ALA A  12      28.129 -47.338 -48.624  1.00 59.84           H  
ATOM    157  CA  ALA A  12      26.077 -47.876 -48.488  1.00 59.84           C  
ATOM    158  HA  ALA A  12      25.222 -47.296 -48.836  1.00 59.84           H  
ATOM    159  C   ALA A  12      25.675 -48.526 -47.152  1.00 59.84           C  
ATOM    160  CB  ALA A  12      26.388 -48.931 -49.556  1.00 59.84           C  
ATOM    161  HB1 ALA A  12      27.212 -49.566 -49.232  1.00 59.84           H  
ATOM    162  HB2 ALA A  12      25.509 -49.554 -49.726  1.00 59.84           H  
ATOM    163  HB3 ALA A  12      26.662 -48.444 -50.492  1.00 59.84           H  
ATOM    164  O   ALA A  12      24.481 -48.624 -46.858  1.00 59.84           O  
ATOM    165  N   THR A  13      26.638 -48.922 -46.311  1.00 61.44           N  
ATOM    166  H   THR A  13      27.607 -48.814 -46.575  1.00 61.44           H  
ATOM    167  CA  THR A  13      26.372 -49.374 -44.933  1.00 61.44           C  
ATOM    168  HA  THR A  13      25.552 -50.092 -44.956  1.00 61.44           H  
ATOM    169  C   THR A  13      25.902 -48.216 -44.060  1.00 61.44           C  
ATOM    170  CB  THR A  13      27.585 -50.069 -44.286  1.00 61.44           C  
ATOM    171  HB  THR A  13      27.588 -49.883 -43.212  1.00 61.44           H  
ATOM    172  O   THR A  13      24.904 -48.376 -43.358  1.00 61.44           O  
ATOM    173  CG2 THR A  13      27.541 -51.576 -44.517  1.00 61.44           C  
ATOM    174 HG21 THR A  13      26.642 -51.994 -44.063  1.00 61.44           H  
ATOM    175 HG22 THR A  13      27.543 -51.788 -45.586  1.00 61.44           H  
ATOM    176 HG23 THR A  13      28.413 -52.043 -44.058  1.00 61.44           H  
ATOM    177  OG1 THR A  13      28.789 -49.608 -44.845  1.00 61.44           O  
ATOM    178  HG1 THR A  13      29.523 -50.002 -44.367  1.00 61.44           H  
ATOM    179  N   ALA A  14      26.511 -47.031 -44.186  1.00 64.12           N  
ATOM    180  H   ALA A  14      27.358 -46.977 -44.732  1.00 64.12           H  
ATOM    181  CA  ALA A  14      26.027 -45.811 -43.539  1.00 64.12           C  
ATOM    182  HA  ALA A  14      26.016 -45.972 -42.461  1.00 64.12           H  
ATOM    183  C   ALA A  14      24.586 -45.466 -43.969  1.00 64.12           C  
ATOM    184  CB  ALA A  14      27.007 -44.671 -43.833  1.00 64.12           C  
ATOM    185  HB1 ALA A  14      27.040 -44.463 -44.903  1.00 64.12           H  
ATOM    186  HB2 ALA A  14      26.692 -43.770 -43.306  1.00 64.12           H  
ATOM    187  HB3 ALA A  14      28.007 -44.942 -43.492  1.00 64.12           H  
ATOM    188  O   ALA A  14      23.720 -45.290 -43.114  1.00 64.12           O  
ATOM    189  N   ARG A  15      24.271 -45.482 -45.276  1.00 64.50           N  
ATOM    190  H   ARG A  15      25.024 -45.571 -45.943  1.00 64.50           H  
ATOM    191  CA  ARG A  15      22.894 -45.296 -45.778  1.00 64.50           C  
ATOM    192  HA  ARG A  15      22.504 -44.373 -45.349  1.00 64.50           H  
ATOM    193  C   ARG A  15      21.933 -46.389 -45.300  1.00 64.50           C  
ATOM    194  CB  ARG A  15      22.858 -45.169 -47.316  1.00 64.50           C  
ATOM    195  HB2 ARG A  15      23.560 -45.873 -47.764  1.00 64.50           H  
ATOM    196  HB3 ARG A  15      21.859 -45.437 -47.660  1.00 64.50           H  
ATOM    197  O   ARG A  15      20.795 -46.061 -44.979  1.00 64.50           O  
ATOM    198  CG  ARG A  15      23.145 -43.738 -47.811  1.00 64.50           C  
ATOM    199  HG2 ARG A  15      24.136 -43.422 -47.484  1.00 64.50           H  
ATOM    200  HG3 ARG A  15      22.406 -43.066 -47.376  1.00 64.50           H  
ATOM    201  CD  ARG A  15      23.058 -43.651 -49.346  1.00 64.50           C  
ATOM    202  HD2 ARG A  15      22.144 -44.146 -49.674  1.00 64.50           H  
ATOM    203  HD3 ARG A  15      23.913 -44.176 -49.773  1.00 64.50           H  
ATOM    204  NE  ARG A  15      23.041 -42.252 -49.830  1.00 64.50           N  
ATOM    205  HE  ARG A  15      23.181 -41.528 -49.140  1.00 64.50           H  
ATOM    206  NH1 ARG A  15      22.772 -42.668 -52.084  1.00 64.50           N  
ATOM    207 HH11 ARG A  15      22.709 -42.310 -53.026  1.00 64.50           H  
ATOM    208 HH12 ARG A  15      22.888 -43.658 -51.926  1.00 64.50           H  
ATOM    209  NH2 ARG A  15      22.846 -40.566 -51.359  1.00 64.50           N  
ATOM    210 HH21 ARG A  15      22.757 -40.250 -52.314  1.00 64.50           H  
ATOM    211 HH22 ARG A  15      22.977 -39.870 -50.639  1.00 64.50           H  
ATOM    212  CZ  ARG A  15      22.887 -41.839 -51.082  1.00 64.50           C  
ATOM    213  N   ARG A  16      22.338 -47.666 -45.214  1.00 60.66           N  
ATOM    214  H   ARG A  16      23.271 -47.888 -45.529  1.00 60.66           H  
ATOM    215  CA  ARG A  16      21.485 -48.740 -44.657  1.00 60.66           C  
ATOM    216  HA  ARG A  16      20.501 -48.676 -45.122  1.00 60.66           H  
ATOM    217  C   ARG A  16      21.215 -48.546 -43.163  1.00 60.66           C  
ATOM    218  CB  ARG A  16      22.069 -50.142 -44.930  1.00 60.66           C  
ATOM    219  HB2 ARG A  16      23.158 -50.101 -44.926  1.00 60.66           H  
ATOM    220  HB3 ARG A  16      21.760 -50.805 -44.122  1.00 60.66           H  
ATOM    221  O   ARG A  16      20.072 -48.725 -42.752  1.00 60.66           O  
ATOM    222  CG  ARG A  16      21.566 -50.756 -46.248  1.00 60.66           C  
ATOM    223  HG2 ARG A  16      21.936 -50.171 -47.091  1.00 60.66           H  
ATOM    224  HG3 ARG A  16      20.476 -50.736 -46.252  1.00 60.66           H  
ATOM    225  CD  ARG A  16      22.030 -52.216 -46.383  1.00 60.66           C  
ATOM    226  HD2 ARG A  16      21.772 -52.748 -45.467  1.00 60.66           H  
ATOM    227  HD3 ARG A  16      23.114 -52.231 -46.495  1.00 60.66           H  
ATOM    228  NE  ARG A  16      21.401 -52.903 -47.533  1.00 60.66           N  
ATOM    229  HE  ARG A  16      20.874 -52.332 -48.178  1.00 60.66           H  
ATOM    230  NH1 ARG A  16      22.226 -55.020 -47.134  1.00 60.66           N  
ATOM    231 HH11 ARG A  16      22.767 -54.674 -46.355  1.00 60.66           H  
ATOM    232 HH12 ARG A  16      22.299 -55.991 -47.402  1.00 60.66           H  
ATOM    233  NH2 ARG A  16      20.905 -54.680 -48.887  1.00 60.66           N  
ATOM    234 HH21 ARG A  16      21.067 -55.640 -49.155  1.00 60.66           H  
ATOM    235 HH22 ARG A  16      20.344 -54.100 -49.494  1.00 60.66           H  
ATOM    236  CZ  ARG A  16      21.513 -54.189 -47.844  1.00 60.66           C  
ATOM    237  N   LEU A  17      22.215 -48.144 -42.376  1.00 63.56           N  
ATOM    238  H   LEU A  17      23.134 -48.041 -42.781  1.00 63.56           H  
ATOM    239  CA  LEU A  17      22.047 -47.811 -40.957  1.00 63.56           C  
ATOM    240  HA  LEU A  17      21.529 -48.634 -40.465  1.00 63.56           H  
ATOM    241  C   LEU A  17      21.149 -46.584 -40.778  1.00 63.56           C  
ATOM    242  CB  LEU A  17      23.425 -47.621 -40.293  1.00 63.56           C  
ATOM    243  HB2 LEU A  17      24.083 -47.095 -40.984  1.00 63.56           H  
ATOM    244  HB3 LEU A  17      23.317 -46.995 -39.408  1.00 63.56           H  
ATOM    245  O   LEU A  17      20.150 -46.682 -40.075  1.00 63.56           O  
ATOM    246  CG  LEU A  17      24.069 -48.954 -39.871  1.00 63.56           C  
ATOM    247  HG  LEU A  17      23.941 -49.689 -40.666  1.00 63.56           H  
ATOM    248  CD1 LEU A  17      25.565 -48.776 -39.625  1.00 63.56           C  
ATOM    249 HD11 LEU A  17      26.050 -48.436 -40.539  1.00 63.56           H  
ATOM    250 HD12 LEU A  17      25.735 -48.041 -38.839  1.00 63.56           H  
ATOM    251 HD13 LEU A  17      26.012 -49.725 -39.328  1.00 63.56           H  
ATOM    252  CD2 LEU A  17      23.439 -49.498 -38.583  1.00 63.56           C  
ATOM    253 HD21 LEU A  17      23.575 -48.782 -37.772  1.00 63.56           H  
ATOM    254 HD22 LEU A  17      23.922 -50.436 -38.309  1.00 63.56           H  
ATOM    255 HD23 LEU A  17      22.373 -49.679 -38.724  1.00 63.56           H  
ATOM    256  N   ALA A  18      21.412 -45.483 -41.486  1.00 64.88           N  
ATOM    257  H   ALA A  18      22.264 -45.449 -42.028  1.00 64.88           H  
ATOM    258  CA  ALA A  18      20.585 -44.278 -41.441  1.00 64.88           C  
ATOM    259  HA  ALA A  18      20.571 -43.905 -40.417  1.00 64.88           H  
ATOM    260  C   ALA A  18      19.128 -44.560 -41.852  1.00 64.88           C  
ATOM    261  CB  ALA A  18      21.234 -43.207 -42.327  1.00 64.88           C  
ATOM    262  HB1 ALA A  18      20.652 -42.287 -42.277  1.00 64.88           H  
ATOM    263  HB2 ALA A  18      21.282 -43.546 -43.362  1.00 64.88           H  
ATOM    264  HB3 ALA A  18      22.244 -42.999 -41.973  1.00 64.88           H  
ATOM    265  O   ALA A  18      18.205 -44.212 -41.122  1.00 64.88           O  
ATOM    266  N   ARG A  19      18.898 -45.274 -42.965  1.00 62.53           N  
ATOM    267  H   ARG A  19      19.697 -45.531 -43.526  1.00 62.53           H  
ATOM    268  CA  ARG A  19      17.551 -45.668 -43.430  1.00 62.53           C  
ATOM    269  HA  ARG A  19      16.925 -44.775 -43.428  1.00 62.53           H  
ATOM    270  C   ARG A  19      16.879 -46.669 -42.480  1.00 62.53           C  
ATOM    271  CB  ARG A  19      17.667 -46.197 -44.873  1.00 62.53           C  
ATOM    272  HB2 ARG A  19      18.401 -45.583 -45.395  1.00 62.53           H  
ATOM    273  HB3 ARG A  19      18.032 -47.224 -44.854  1.00 62.53           H  
ATOM    274  O   ARG A  19      15.656 -46.663 -42.359  1.00 62.53           O  
ATOM    275  CG  ARG A  19      16.380 -46.111 -45.710  1.00 62.53           C  
ATOM    276  HG2 ARG A  19      15.580 -46.677 -45.235  1.00 62.53           H  
ATOM    277  HG3 ARG A  19      16.085 -45.063 -45.773  1.00 62.53           H  
ATOM    278  CD  ARG A  19      16.640 -46.665 -47.128  1.00 62.53           C  
ATOM    279  HD2 ARG A  19      16.487 -47.744 -47.108  1.00 62.53           H  
ATOM    280  HD3 ARG A  19      17.677 -46.469 -47.398  1.00 62.53           H  
ATOM    281  NE  ARG A  19      15.783 -46.039 -48.160  1.00 62.53           N  
ATOM    282  HE  ARG A  19      15.367 -45.150 -47.923  1.00 62.53           H  
ATOM    283  NH1 ARG A  19      16.142 -47.553 -49.866  1.00 62.53           N  
ATOM    284 HH11 ARG A  19      16.669 -48.145 -49.241  1.00 62.53           H  
ATOM    285 HH12 ARG A  19      16.018 -47.815 -50.834  1.00 62.53           H  
ATOM    286  NH2 ARG A  19      14.966 -45.710 -50.270  1.00 62.53           N  
ATOM    287 HH21 ARG A  19      14.874 -46.009 -51.230  1.00 62.53           H  
ATOM    288 HH22 ARG A  19      14.614 -44.799 -50.016  1.00 62.53           H  
ATOM    289  CZ  ARG A  19      15.633 -46.438 -49.418  1.00 62.53           C  
ATOM    290  N   GLY A  20      17.666 -47.493 -41.785  1.00 60.22           N  
ATOM    291  H   GLY A  20      18.658 -47.459 -41.969  1.00 60.22           H  
ATOM    292  CA  GLY A  20      17.219 -48.399 -40.727  1.00 60.22           C  
ATOM    293  HA2 GLY A  20      16.405 -49.021 -41.098  1.00 60.22           H  
ATOM    294  HA3 GLY A  20      18.054 -49.039 -40.442  1.00 60.22           H  
ATOM    295  C   GLY A  20      16.749 -47.648 -39.482  1.00 60.22           C  
ATOM    296  O   GLY A  20      15.600 -47.823 -39.077  1.00 60.22           O  
ATOM    297  N   CYS A  21      17.584 -46.765 -38.932  1.00 62.44           N  
ATOM    298  H   CYS A  21      18.521 -46.689 -39.302  1.00 62.44           H  
ATOM    299  CA  CYS A  21      17.243 -45.884 -37.815  1.00 62.44           C  
ATOM    300  HA  CYS A  21      16.957 -46.487 -36.954  1.00 62.44           H  
ATOM    301  C   CYS A  21      16.044 -44.992 -38.157  1.00 62.44           C  
ATOM    302  CB  CYS A  21      18.472 -45.048 -37.433  1.00 62.44           C  
ATOM    303  HB2 CYS A  21      18.860 -44.523 -38.306  1.00 62.44           H  
ATOM    304  HB3 CYS A  21      18.188 -44.315 -36.678  1.00 62.44           H  
ATOM    305  O   CYS A  21      15.099 -44.933 -37.379  1.00 62.44           O  
ATOM    306  SG  CYS A  21      19.752 -46.136 -36.743  1.00 62.44           S  
ATOM    307  HG  CYS A  21      20.627 -45.177 -36.425  1.00 62.44           H  
ATOM    308  N   TRP A  22      16.009 -44.405 -39.358  1.00 67.25           N  
ATOM    309  H   TRP A  22      16.837 -44.442 -39.936  1.00 67.25           H  
ATOM    310  CA  TRP A  22      14.861 -43.639 -39.850  1.00 67.25           C  
ATOM    311  HA  TRP A  22      14.675 -42.817 -39.160  1.00 67.25           H  
ATOM    312  C   TRP A  22      13.588 -44.493 -39.907  1.00 67.25           C  
ATOM    313  CB  TRP A  22      15.187 -43.037 -41.223  1.00 67.25           C  
ATOM    314  HB2 TRP A  22      15.176 -43.820 -41.981  1.00 67.25           H  
ATOM    315  HB3 TRP A  22      16.195 -42.623 -41.189  1.00 67.25           H  
ATOM    316  O   TRP A  22      12.530 -44.036 -39.499  1.00 67.25           O  
ATOM    317  CG  TRP A  22      14.292 -41.914 -41.642  1.00 67.25           C  
ATOM    318  CD1 TRP A  22      13.321 -41.956 -42.584  1.00 67.25           C  
ATOM    319  HD1 TRP A  22      13.061 -42.830 -43.162  1.00 67.25           H  
ATOM    320  CD2 TRP A  22      14.310 -40.540 -41.145  1.00 67.25           C  
ATOM    321  CE2 TRP A  22      13.322 -39.791 -41.850  1.00 67.25           C  
ATOM    322  CE3 TRP A  22      15.075 -39.851 -40.180  1.00 67.25           C  
ATOM    323  HE3 TRP A  22      15.837 -40.377 -39.624  1.00 67.25           H  
ATOM    324  NE1 TRP A  22      12.749 -40.701 -42.713  1.00 67.25           N  
ATOM    325  HE1 TRP A  22      12.048 -40.455 -43.397  1.00 67.25           H  
ATOM    326  CH2 TRP A  22      13.886 -37.768 -40.652  1.00 67.25           C  
ATOM    327  HH2 TRP A  22      13.740 -36.715 -40.460  1.00 67.25           H  
ATOM    328  CZ2 TRP A  22      13.108 -38.425 -41.619  1.00 67.25           C  
ATOM    329  HZ2 TRP A  22      12.363 -37.877 -42.177  1.00 67.25           H  
ATOM    330  CZ3 TRP A  22      14.865 -38.480 -39.935  1.00 67.25           C  
ATOM    331  HZ3 TRP A  22      15.459 -37.964 -39.196  1.00 67.25           H  
ATOM    332  N   SER A  23      13.668 -45.758 -40.345  1.00 69.94           N  
ATOM    333  H   SER A  23      14.553 -46.090 -40.701  1.00 69.94           H  
ATOM    334  CA  SER A  23      12.511 -46.669 -40.328  1.00 69.94           C  
ATOM    335  HA  SER A  23      11.684 -46.154 -40.816  1.00 69.94           H  
ATOM    336  C   SER A  23      12.019 -46.997 -38.914  1.00 69.94           C  
ATOM    337  CB  SER A  23      12.777 -47.944 -41.144  1.00 69.94           C  
ATOM    338  HB2 SER A  23      13.240 -47.669 -42.091  1.00 69.94           H  
ATOM    339  HB3 SER A  23      11.819 -48.414 -41.368  1.00 69.94           H  
ATOM    340  O   SER A  23      10.812 -47.042 -38.708  1.00 69.94           O  
ATOM    341  OG  SER A  23      13.590 -48.903 -40.489  1.00 69.94           O  
ATOM    342  HG  SER A  23      14.297 -48.453 -40.022  1.00 69.94           H  
ATOM    343  N   ALA A  24      12.927 -47.157 -37.945  1.00 71.19           N  
ATOM    344  H   ALA A  24      13.905 -47.051 -38.174  1.00 71.19           H  
ATOM    345  CA  ALA A  24      12.583 -47.362 -36.536  1.00 71.19           C  
ATOM    346  HA  ALA A  24      11.808 -48.125 -36.465  1.00 71.19           H  
ATOM    347  C   ALA A  24      12.016 -46.087 -35.881  1.00 71.19           C  
ATOM    348  CB  ALA A  24      13.834 -47.870 -35.809  1.00 71.19           C  
ATOM    349  HB1 ALA A  24      13.601 -48.016 -34.754  1.00 71.19           H  
ATOM    350  HB2 ALA A  24      14.152 -48.820 -36.239  1.00 71.19           H  
ATOM    351  HB3 ALA A  24      14.640 -47.141 -35.895  1.00 71.19           H  
ATOM    352  O   ALA A  24      11.184 -46.170 -34.985  1.00 71.19           O  
ATOM    353  N   LEU A  25      12.395 -44.905 -36.375  1.00 74.38           N  
ATOM    354  H   LEU A  25      13.144 -44.889 -37.052  1.00 74.38           H  
ATOM    355  CA  LEU A  25      11.813 -43.624 -35.972  1.00 74.38           C  
ATOM    356  HA  LEU A  25      11.921 -43.540 -34.890  1.00 74.38           H  
ATOM    357  C   LEU A  25      10.301 -43.564 -36.277  1.00 74.38           C  
ATOM    358  CB  LEU A  25      12.622 -42.492 -36.648  1.00 74.38           C  
ATOM    359  HB2 LEU A  25      12.035 -42.033 -37.444  1.00 74.38           H  
ATOM    360  HB3 LEU A  25      13.507 -42.920 -37.117  1.00 74.38           H  
ATOM    361  O   LEU A  25       9.550 -42.975 -35.502  1.00 74.38           O  
ATOM    362  CG  LEU A  25      13.110 -41.412 -35.666  1.00 74.38           C  
ATOM    363  HG  LEU A  25      13.461 -41.888 -34.751  1.00 74.38           H  
ATOM    364  CD1 LEU A  25      14.283 -40.639 -36.270  1.00 74.38           C  
ATOM    365 HD11 LEU A  25      13.977 -40.159 -37.199  1.00 74.38           H  
ATOM    366 HD12 LEU A  25      14.615 -39.874 -35.569  1.00 74.38           H  
ATOM    367 HD13 LEU A  25      15.115 -41.317 -36.464  1.00 74.38           H  
ATOM    368  CD2 LEU A  25      11.998 -40.424 -35.320  1.00 74.38           C  
ATOM    369 HD21 LEU A  25      11.171 -40.947 -34.840  1.00 74.38           H  
ATOM    370 HD22 LEU A  25      12.378 -39.670 -34.631  1.00 74.38           H  
ATOM    371 HD23 LEU A  25      11.637 -39.930 -36.222  1.00 74.38           H  
ATOM    372  N   TRP A  26       9.840 -44.250 -37.331  1.00 77.19           N  
ATOM    373  H   TRP A  26      10.521 -44.707 -37.919  1.00 77.19           H  
ATOM    374  CA  TRP A  26       8.420 -44.385 -37.701  1.00 77.19           C  
ATOM    375  HA  TRP A  26       7.871 -43.573 -37.224  1.00 77.19           H  
ATOM    376  C   TRP A  26       7.747 -45.686 -37.221  1.00 77.19           C  
ATOM    377  CB  TRP A  26       8.249 -44.220 -39.218  1.00 77.19           C  
ATOM    378  HB2 TRP A  26       7.186 -44.142 -39.443  1.00 77.19           H  
ATOM    379  HB3 TRP A  26       8.625 -45.121 -39.703  1.00 77.19           H  
ATOM    380  O   TRP A  26       6.626 -45.975 -37.644  1.00 77.19           O  
ATOM    381  CG  TRP A  26       8.930 -43.034 -39.825  1.00 77.19           C  
ATOM    382  CD1 TRP A  26      10.011 -43.095 -40.631  1.00 77.19           C  
ATOM    383  HD1 TRP A  26      10.515 -44.010 -40.906  1.00 77.19           H  
ATOM    384  CD2 TRP A  26       8.665 -41.610 -39.623  1.00 77.19           C  
ATOM    385  CE2 TRP A  26       9.638 -40.867 -40.359  1.00 77.19           C  
ATOM    386  CE3 TRP A  26       7.736 -40.865 -38.864  1.00 77.19           C  
ATOM    387  HE3 TRP A  26       7.010 -41.384 -38.255  1.00 77.19           H  
ATOM    388  NE1 TRP A  26      10.454 -41.822 -40.918  1.00 77.19           N  
ATOM    389  HE1 TRP A  26      11.359 -41.620 -41.318  1.00 77.19           H  
ATOM    390  CH2 TRP A  26       8.713 -38.757 -39.631  1.00 77.19           C  
ATOM    391  HH2 TRP A  26       8.728 -37.677 -39.616  1.00 77.19           H  
ATOM    392  CZ2 TRP A  26       9.668 -39.467 -40.374  1.00 77.19           C  
ATOM    393  HZ2 TRP A  26      10.431 -38.936 -40.924  1.00 77.19           H  
ATOM    394  CZ3 TRP A  26       7.761 -39.456 -38.869  1.00 77.19           C  
ATOM    395  HZ3 TRP A  26       7.055 -38.896 -38.274  1.00 77.19           H  
ATOM    396  N   ASP A  27       8.394 -46.481 -36.366  1.00 80.12           N  
ATOM    397  H   ASP A  27       9.294 -46.190 -36.013  1.00 80.12           H  
ATOM    398  CA  ASP A  27       7.723 -47.574 -35.658  1.00 80.12           C  
ATOM    399  HA  ASP A  27       6.975 -48.026 -36.310  1.00 80.12           H  
ATOM    400  C   ASP A  27       6.981 -47.002 -34.421  1.00 80.12           C  
ATOM    401  CB  ASP A  27       8.732 -48.679 -35.276  1.00 80.12           C  
ATOM    402  HB2 ASP A  27       9.608 -48.230 -34.808  1.00 80.12           H  
ATOM    403  HB3 ASP A  27       8.236 -49.281 -34.515  1.00 80.12           H  
ATOM    404  O   ASP A  27       7.526 -46.168 -33.694  1.00 80.12           O  
ATOM    405  CG  ASP A  27       9.181 -49.644 -36.397  1.00 80.12           C  
ATOM    406  OD1 ASP A  27       8.413 -49.937 -37.339  1.00 80.12           O  
ATOM    407  OD2 ASP A  27      10.264 -50.275 -36.286  1.00 80.12           O  
ATOM    408  N   TYR A  28       5.735 -47.435 -34.178  1.00 82.31           N  
ATOM    409  H   TYR A  28       5.339 -48.129 -34.795  1.00 82.31           H  
ATOM    410  CA  TYR A  28       4.957 -47.083 -32.974  1.00 82.31           C  
ATOM    411  HA  TYR A  28       5.368 -46.174 -32.534  1.00 82.31           H  
ATOM    412  C   TYR A  28       5.067 -48.193 -31.923  1.00 82.31           C  
ATOM    413  CB  TYR A  28       3.488 -46.796 -33.339  1.00 82.31           C  
ATOM    414  HB2 TYR A  28       3.123 -47.604 -33.972  1.00 82.31           H  
ATOM    415  HB3 TYR A  28       3.449 -45.880 -33.928  1.00 82.31           H  
ATOM    416  O   TYR A  28       4.964 -49.373 -32.261  1.00 82.31           O  
ATOM    417  CG  TYR A  28       2.545 -46.645 -32.148  1.00 82.31           C  
ATOM    418  CD1 TYR A  28       1.539 -47.604 -31.909  1.00 82.31           C  
ATOM    419  HD1 TYR A  28       1.422 -48.448 -32.572  1.00 82.31           H  
ATOM    420  CD2 TYR A  28       2.682 -45.556 -31.263  1.00 82.31           C  
ATOM    421  HD2 TYR A  28       3.453 -44.818 -31.432  1.00 82.31           H  
ATOM    422  CE1 TYR A  28       0.674 -47.464 -30.806  1.00 82.31           C  
ATOM    423  HE1 TYR A  28      -0.110 -48.180 -30.611  1.00 82.31           H  
ATOM    424  CE2 TYR A  28       1.833 -45.425 -30.145  1.00 82.31           C  
ATOM    425  HE2 TYR A  28       1.964 -44.600 -29.460  1.00 82.31           H  
ATOM    426  OH  TYR A  28      -0.016 -46.300 -28.849  1.00 82.31           O  
ATOM    427  HH  TYR A  28       0.103 -45.522 -28.299  1.00 82.31           H  
ATOM    428  CZ  TYR A  28       0.824 -46.385 -29.913  1.00 82.31           C  
ATOM    429  N   GLU A  29       5.246 -47.830 -30.653  1.00 82.38           N  
ATOM    430  H   GLU A  29       5.224 -46.849 -30.412  1.00 82.38           H  
ATOM    431  CA  GLU A  29       5.405 -48.780 -29.548  1.00 82.38           C  
ATOM    432  HA  GLU A  29       5.440 -49.791 -29.953  1.00 82.38           H  
ATOM    433  C   GLU A  29       4.219 -48.715 -28.581  1.00 82.38           C  
ATOM    434  CB  GLU A  29       6.733 -48.564 -28.812  1.00 82.38           C  
ATOM    435  HB2 GLU A  29       6.764 -47.559 -28.391  1.00 82.38           H  
ATOM    436  HB3 GLU A  29       6.776 -49.289 -27.999  1.00 82.38           H  
ATOM    437  O   GLU A  29       3.844 -47.641 -28.121  1.00 82.38           O  
ATOM    438  CG  GLU A  29       7.943 -48.772 -29.739  1.00 82.38           C  
ATOM    439  HG2 GLU A  29       7.973 -47.966 -30.472  1.00 82.38           H  
ATOM    440  HG3 GLU A  29       7.807 -49.710 -30.278  1.00 82.38           H  
ATOM    441  CD  GLU A  29       9.284 -48.826 -28.994  1.00 82.38           C  
ATOM    442  OE1 GLU A  29      10.314 -48.960 -29.693  1.00 82.38           O  
ATOM    443  OE2 GLU A  29       9.281 -48.813 -27.743  1.00 82.38           O  
ATOM    444  N   THR A  30       3.633 -49.871 -28.259  1.00 85.31           N  
ATOM    445  H   THR A  30       3.965 -50.711 -28.710  1.00 85.31           H  
ATOM    446  CA  THR A  30       2.456 -49.970 -27.377  1.00 85.31           C  
ATOM    447  HA  THR A  30       2.422 -49.069 -26.765  1.00 85.31           H  
ATOM    448  C   THR A  30       2.558 -51.183 -26.441  1.00 85.31           C  
ATOM    449  CB  THR A  30       1.158 -49.971 -28.204  1.00 85.31           C  
ATOM    450  HB  THR A  30       1.052 -48.989 -28.664  1.00 85.31           H  
ATOM    451  O   THR A  30       2.930 -52.269 -26.894  1.00 85.31           O  
ATOM    452  CG2 THR A  30       1.066 -51.041 -29.293  1.00 85.31           C  
ATOM    453 HG21 THR A  30       1.046 -52.031 -28.836  1.00 85.31           H  
ATOM    454 HG22 THR A  30       1.913 -50.958 -29.974  1.00 85.31           H  
ATOM    455 HG23 THR A  30       0.148 -50.889 -29.860  1.00 85.31           H  
ATOM    456  OG1 THR A  30       0.055 -50.199 -27.372  1.00 85.31           O  
ATOM    457  HG1 THR A  30      -0.652 -49.639 -27.701  1.00 85.31           H  
ATOM    458  N   PRO A  31       2.283 -51.058 -25.127  1.00 86.75           N  
ATOM    459  CA  PRO A  31       2.489 -52.146 -24.174  1.00 86.75           C  
ATOM    460  HA  PRO A  31       3.504 -52.529 -24.284  1.00 86.75           H  
ATOM    461  C   PRO A  31       1.505 -53.307 -24.375  1.00 86.75           C  
ATOM    462  CB  PRO A  31       2.369 -51.513 -22.784  1.00 86.75           C  
ATOM    463  HB2 PRO A  31       1.955 -52.201 -22.048  1.00 86.75           H  
ATOM    464  HB3 PRO A  31       3.348 -51.156 -22.463  1.00 86.75           H  
ATOM    465  O   PRO A  31       0.310 -53.106 -24.621  1.00 86.75           O  
ATOM    466  CG  PRO A  31       1.448 -50.316 -23.026  1.00 86.75           C  
ATOM    467  HG2 PRO A  31       0.409 -50.645 -23.021  1.00 86.75           H  
ATOM    468  HG3 PRO A  31       1.604 -49.529 -22.288  1.00 86.75           H  
ATOM    469  CD  PRO A  31       1.836 -49.859 -24.432  1.00 86.75           C  
ATOM    470  HD2 PRO A  31       2.658 -49.146 -24.373  1.00 86.75           H  
ATOM    471  HD3 PRO A  31       0.980 -49.402 -24.928  1.00 86.75           H  
ATOM    472  N   LYS A  32       2.006 -54.537 -24.196  1.00 88.00           N  
ATOM    473  H   LYS A  32       2.983 -54.599 -23.947  1.00 88.00           H  
ATOM    474  CA  LYS A  32       1.175 -55.740 -24.045  1.00 88.00           C  
ATOM    475  HA  LYS A  32       0.385 -55.723 -24.795  1.00 88.00           H  
ATOM    476  C   LYS A  32       0.505 -55.730 -22.680  1.00 88.00           C  
ATOM    477  CB  LYS A  32       1.997 -57.030 -24.191  1.00 88.00           C  
ATOM    478  HB2 LYS A  32       1.374 -57.860 -23.859  1.00 88.00           H  
ATOM    479  HB3 LYS A  32       2.883 -56.988 -23.559  1.00 88.00           H  
ATOM    480  O   LYS A  32       1.188 -55.637 -21.662  1.00 88.00           O  
ATOM    481  CG  LYS A  32       2.401 -57.273 -25.645  1.00 88.00           C  
ATOM    482  HG2 LYS A  32       1.549 -57.016 -26.275  1.00 88.00           H  
ATOM    483  HG3 LYS A  32       3.245 -56.633 -25.903  1.00 88.00           H  
ATOM    484  CD  LYS A  32       2.751 -58.740 -25.906  1.00 88.00           C  
ATOM    485  HD2 LYS A  32       1.913 -59.362 -25.591  1.00 88.00           H  
ATOM    486  HD3 LYS A  32       3.649 -59.015 -25.353  1.00 88.00           H  
ATOM    487  CE  LYS A  32       2.971 -58.911 -27.409  1.00 88.00           C  
ATOM    488  HE2 LYS A  32       2.164 -58.401 -27.935  1.00 88.00           H  
ATOM    489  HE3 LYS A  32       3.906 -58.427 -27.690  1.00 88.00           H  
ATOM    490  NZ  LYS A  32       2.984 -60.332 -27.815  1.00 88.00           N  
ATOM    491  HZ1 LYS A  32       3.259 -60.377 -28.786  1.00 88.00           H  
ATOM    492  HZ2 LYS A  32       3.675 -60.864 -27.307  1.00 88.00           H  
ATOM    493  HZ3 LYS A  32       2.063 -60.738 -27.731  1.00 88.00           H  
ATOM    494  N   VAL A  33      -0.807 -55.922 -22.658  1.00 89.00           N  
ATOM    495  H   VAL A  33      -1.292 -56.076 -23.531  1.00 89.00           H  
ATOM    496  CA  VAL A  33      -1.613 -55.951 -21.436  1.00 89.00           C  
ATOM    497  HA  VAL A  33      -0.954 -55.815 -20.579  1.00 89.00           H  
ATOM    498  C   VAL A  33      -2.279 -57.309 -21.236  1.00 89.00           C  
ATOM    499  CB  VAL A  33      -2.625 -54.789 -21.374  1.00 89.00           C  
ATOM    500  HB  VAL A  33      -3.194 -54.883 -20.449  1.00 89.00           H  
ATOM    501  O   VAL A  33      -2.587 -58.044 -22.177  1.00 89.00           O  
ATOM    502  CG1 VAL A  33      -1.915 -53.430 -21.353  1.00 89.00           C  
ATOM    503 HG11 VAL A  33      -2.657 -52.638 -21.245  1.00 89.00           H  
ATOM    504 HG12 VAL A  33      -1.359 -53.267 -22.277  1.00 89.00           H  
ATOM    505 HG13 VAL A  33      -1.236 -53.378 -20.503  1.00 89.00           H  
ATOM    506  CG2 VAL A  33      -3.609 -54.806 -22.543  1.00 89.00           C  
ATOM    507 HG21 VAL A  33      -3.089 -54.633 -23.486  1.00 89.00           H  
ATOM    508 HG22 VAL A  33      -4.118 -55.770 -22.578  1.00 89.00           H  
ATOM    509 HG23 VAL A  33      -4.353 -54.023 -22.398  1.00 89.00           H  
ATOM    510  N   ILE A  34      -2.484 -57.648 -19.972  1.00 86.19           N  
ATOM    511  H   ILE A  34      -2.188 -56.991 -19.264  1.00 86.19           H  
ATOM    512  CA  ILE A  34      -3.345 -58.727 -19.514  1.00 86.19           C  
ATOM    513  HA  ILE A  34      -3.449 -59.474 -20.302  1.00 86.19           H  
ATOM    514  C   ILE A  34      -4.704 -58.128 -19.203  1.00 86.19           C  
ATOM    515  CB  ILE A  34      -2.763 -59.397 -18.258  1.00 86.19           C  
ATOM    516  HB  ILE A  34      -2.554 -58.623 -17.520  1.00 86.19           H  
ATOM    517  O   ILE A  34      -4.786 -57.140 -18.478  1.00 86.19           O  
ATOM    518  CG1 ILE A  34      -1.452 -60.108 -18.618  1.00 86.19           C  
ATOM    519 HG12 ILE A  34      -1.659 -60.975 -19.244  1.00 86.19           H  
ATOM    520 HG13 ILE A  34      -0.816 -59.420 -19.176  1.00 86.19           H  
ATOM    521  CG2 ILE A  34      -3.765 -60.391 -17.648  1.00 86.19           C  
ATOM    522 HG21 ILE A  34      -4.095 -61.081 -18.425  1.00 86.19           H  
ATOM    523 HG22 ILE A  34      -4.634 -59.859 -17.262  1.00 86.19           H  
ATOM    524 HG23 ILE A  34      -3.327 -60.938 -16.812  1.00 86.19           H  
ATOM    525  CD1 ILE A  34      -0.670 -60.539 -17.381  1.00 86.19           C  
ATOM    526 HD11 ILE A  34      -1.169 -61.356 -16.860  1.00 86.19           H  
ATOM    527 HD12 ILE A  34       0.308 -60.883 -17.718  1.00 86.19           H  
ATOM    528 HD13 ILE A  34      -0.534 -59.693 -16.706  1.00 86.19           H  
ATOM    529  N   VAL A  35      -5.757 -58.776 -19.686  1.00 87.19           N  
ATOM    530  H   VAL A  35      -5.582 -59.585 -20.265  1.00 87.19           H  
ATOM    531  CA  VAL A  35      -7.141 -58.458 -19.337  1.00 87.19           C  
ATOM    532  HA  VAL A  35      -7.192 -57.449 -18.929  1.00 87.19           H  
ATOM    533  C   VAL A  35      -7.596 -59.442 -18.259  1.00 87.19           C  
ATOM    534  CB  VAL A  35      -8.032 -58.493 -20.589  1.00 87.19           C  
ATOM    535  HB  VAL A  35      -8.105 -59.518 -20.952  1.00 87.19           H  
ATOM    536  O   VAL A  35      -7.892 -60.603 -18.557  1.00 87.19           O  
ATOM    537  CG1 VAL A  35      -9.436 -57.990 -20.275  1.00 87.19           C  
ATOM    538 HG11 VAL A  35      -9.879 -58.570 -19.466  1.00 87.19           H  
ATOM    539 HG12 VAL A  35      -9.373 -56.942 -19.980  1.00 87.19           H  
ATOM    540 HG13 VAL A  35     -10.076 -58.067 -21.153  1.00 87.19           H  
ATOM    541  CG2 VAL A  35      -7.476 -57.620 -21.720  1.00 87.19           C  
ATOM    542 HG21 VAL A  35      -8.180 -57.590 -22.552  1.00 87.19           H  
ATOM    543 HG22 VAL A  35      -7.326 -56.602 -21.359  1.00 87.19           H  
ATOM    544 HG23 VAL A  35      -6.524 -58.016 -22.073  1.00 87.19           H  
ATOM    545  N   VAL A  36      -7.609 -58.997 -17.002  1.00 83.31           N  
ATOM    546  H   VAL A  36      -7.399 -58.020 -16.859  1.00 83.31           H  
ATOM    547  CA  VAL A  36      -8.068 -59.764 -15.837  1.00 83.31           C  
ATOM    548  HA  VAL A  36      -7.810 -60.813 -15.981  1.00 83.31           H  
ATOM    549  C   VAL A  36      -9.584 -59.650 -15.729  1.00 83.31           C  
ATOM    550  CB  VAL A  36      -7.396 -59.287 -14.532  1.00 83.31           C  
ATOM    551  HB  VAL A  36      -7.601 -58.227 -14.386  1.00 83.31           H  
ATOM    552  O   VAL A  36     -10.125 -58.608 -15.353  1.00 83.31           O  
ATOM    553  CG1 VAL A  36      -7.932 -60.056 -13.314  1.00 83.31           C  
ATOM    554 HG11 VAL A  36      -7.357 -59.793 -12.427  1.00 83.31           H  
ATOM    555 HG12 VAL A  36      -7.865 -61.131 -13.483  1.00 83.31           H  
ATOM    556 HG13 VAL A  36      -8.971 -59.784 -13.129  1.00 83.31           H  
ATOM    557  CG2 VAL A  36      -5.875 -59.477 -14.589  1.00 83.31           C  
ATOM    558 HG21 VAL A  36      -5.458 -58.824 -15.356  1.00 83.31           H  
ATOM    559 HG22 VAL A  36      -5.629 -60.514 -14.814  1.00 83.31           H  
ATOM    560 HG23 VAL A  36      -5.430 -59.194 -13.636  1.00 83.31           H  
ATOM    561  N   ARG A  37     -10.282 -60.751 -16.017  1.00 82.62           N  
ATOM    562  H   ARG A  37      -9.774 -61.573 -16.310  1.00 82.62           H  
ATOM    563  CA  ARG A  37     -11.751 -60.787 -16.000  1.00 82.62           C  
ATOM    564  HA  ARG A  37     -12.120 -59.785 -16.220  1.00 82.62           H  
ATOM    565  C   ARG A  37     -12.264 -61.144 -14.607  1.00 82.62           C  
ATOM    566  CB  ARG A  37     -12.307 -61.689 -17.116  1.00 82.62           C  
ATOM    567  HB2 ARG A  37     -13.355 -61.429 -17.260  1.00 82.62           H  
ATOM    568  HB3 ARG A  37     -12.254 -62.736 -16.816  1.00 82.62           H  
ATOM    569  O   ARG A  37     -12.663 -62.278 -14.356  1.00 82.62           O  
ATOM    570  CG  ARG A  37     -11.554 -61.531 -18.447  1.00 82.62           C  
ATOM    571  HG2 ARG A  37     -10.634 -62.112 -18.396  1.00 82.62           H  
ATOM    572  HG3 ARG A  37     -11.278 -60.489 -18.609  1.00 82.62           H  
ATOM    573  CD  ARG A  37     -12.380 -62.035 -19.631  1.00 82.62           C  
ATOM    574  HD2 ARG A  37     -11.697 -62.475 -20.358  1.00 82.62           H  
ATOM    575  HD3 ARG A  37     -13.073 -62.806 -19.292  1.00 82.62           H  
ATOM    576  NE  ARG A  37     -13.100 -60.926 -20.271  1.00 82.62           N  
ATOM    577  HE  ARG A  37     -12.997 -60.015 -19.848  1.00 82.62           H  
ATOM    578  NH1 ARG A  37     -14.323 -62.121 -21.796  1.00 82.62           N  
ATOM    579 HH11 ARG A  37     -15.040 -62.142 -22.508  1.00 82.62           H  
ATOM    580 HH12 ARG A  37     -14.011 -62.967 -21.340  1.00 82.62           H  
ATOM    581  NH2 ARG A  37     -14.387 -59.879 -21.789  1.00 82.62           N  
ATOM    582 HH21 ARG A  37     -15.259 -59.838 -22.299  1.00 82.62           H  
ATOM    583 HH22 ARG A  37     -14.065 -59.048 -21.314  1.00 82.62           H  
ATOM    584  CZ  ARG A  37     -13.936 -60.985 -21.281  1.00 82.62           C  
ATOM    585  N   ASN A  38     -12.220 -60.188 -13.678  1.00 80.94           N  
ATOM    586  H   ASN A  38     -11.845 -59.290 -13.947  1.00 80.94           H  
ATOM    587  CA  ASN A  38     -12.787 -60.347 -12.337  1.00 80.94           C  
ATOM    588  HA  ASN A  38     -13.445 -61.216 -12.334  1.00 80.94           H  
ATOM    589  C   ASN A  38     -13.634 -59.129 -11.954  1.00 80.94           C  
ATOM    590  CB  ASN A  38     -11.665 -60.621 -11.321  1.00 80.94           C  
ATOM    591  HB2 ASN A  38     -11.060 -61.451 -11.684  1.00 80.94           H  
ATOM    592  HB3 ASN A  38     -11.024 -59.744 -11.232  1.00 80.94           H  
ATOM    593  O   ASN A  38     -13.098 -58.052 -11.705  1.00 80.94           O  
ATOM    594  CG  ASN A  38     -12.213 -60.969  -9.942  1.00 80.94           C  
ATOM    595  ND2 ASN A  38     -11.658 -61.963  -9.294  1.00 80.94           N  
ATOM    596 HD21 ASN A  38     -10.898 -62.480  -9.712  1.00 80.94           H  
ATOM    597 HD22 ASN A  38     -12.033 -62.175  -8.380  1.00 80.94           H  
ATOM    598  OD1 ASN A  38     -13.161 -60.387  -9.435  1.00 80.94           O  
ATOM    599  N   ARG A  39     -14.953 -59.330 -11.822  1.00 81.06           N  
ATOM    600  H   ARG A  39     -15.308 -60.253 -12.027  1.00 81.06           H  
ATOM    601  CA  ARG A  39     -15.910 -58.265 -11.480  1.00 81.06           C  
ATOM    602  HA  ARG A  39     -15.892 -57.511 -12.267  1.00 81.06           H  
ATOM    603  C   ARG A  39     -15.571 -57.505 -10.197  1.00 81.06           C  
ATOM    604  CB  ARG A  39     -17.331 -58.829 -11.344  1.00 81.06           C  
ATOM    605  HB2 ARG A  39     -17.932 -58.100 -10.799  1.00 81.06           H  
ATOM    606  HB3 ARG A  39     -17.307 -59.747 -10.756  1.00 81.06           H  
ATOM    607  O   ARG A  39     -15.801 -56.306 -10.173  1.00 81.06           O  
ATOM    608  CG  ARG A  39     -18.026 -59.086 -12.686  1.00 81.06           C  
ATOM    609  HG2 ARG A  39     -18.020 -58.170 -13.277  1.00 81.06           H  
ATOM    610  HG3 ARG A  39     -17.511 -59.876 -13.232  1.00 81.06           H  
ATOM    611  CD  ARG A  39     -19.475 -59.500 -12.399  1.00 81.06           C  
ATOM    612  HD2 ARG A  39     -19.936 -58.734 -11.775  1.00 81.06           H  
ATOM    613  HD3 ARG A  39     -19.469 -60.441 -11.849  1.00 81.06           H  
ATOM    614  NE  ARG A  39     -20.270 -59.653 -13.629  1.00 81.06           N  
ATOM    615  HE  ARG A  39     -19.790 -59.491 -14.503  1.00 81.06           H  
ATOM    616  NH1 ARG A  39     -22.272 -60.129 -12.598  1.00 81.06           N  
ATOM    617 HH11 ARG A  39     -23.259 -60.341 -12.641  1.00 81.06           H  
ATOM    618 HH12 ARG A  39     -21.831 -60.024 -11.696  1.00 81.06           H  
ATOM    619  NH2 ARG A  39     -22.171 -60.042 -14.822  1.00 81.06           N  
ATOM    620 HH21 ARG A  39     -21.655 -59.905 -15.680  1.00 81.06           H  
ATOM    621 HH22 ARG A  39     -23.154 -60.270 -14.836  1.00 81.06           H  
ATOM    622  CZ  ARG A  39     -21.561 -59.939 -13.676  1.00 81.06           C  
ATOM    623  N   ARG A  40     -15.044 -58.151  -9.145  1.00 82.81           N  
ATOM    624  H   ARG A  40     -14.746 -59.108  -9.267  1.00 82.81           H  
ATOM    625  CA  ARG A  40     -14.717 -57.447  -7.886  1.00 82.81           C  
ATOM    626  HA  ARG A  40     -15.571 -56.843  -7.581  1.00 82.81           H  
ATOM    627  C   ARG A  40     -13.586 -56.436  -8.106  1.00 82.81           C  
ATOM    628  CB  ARG A  40     -14.377 -58.425  -6.743  1.00 82.81           C  
ATOM    629  HB2 ARG A  40     -13.580 -59.097  -7.062  1.00 82.81           H  
ATOM    630  HB3 ARG A  40     -13.999 -57.836  -5.907  1.00 82.81           H  
ATOM    631  O   ARG A  40     -13.708 -55.294  -7.682  1.00 82.81           O  
ATOM    632  CG  ARG A  40     -15.576 -59.252  -6.236  1.00 82.81           C  
ATOM    633  HG2 ARG A  40     -15.898 -59.941  -7.017  1.00 82.81           H  
ATOM    634  HG3 ARG A  40     -16.397 -58.578  -5.994  1.00 82.81           H  
ATOM    635  CD  ARG A  40     -15.190 -60.048  -4.972  1.00 82.81           C  
ATOM    636  HD2 ARG A  40     -14.865 -59.340  -4.209  1.00 82.81           H  
ATOM    637  HD3 ARG A  40     -14.354 -60.703  -5.214  1.00 82.81           H  
ATOM    638  NE  ARG A  40     -16.307 -60.861  -4.431  1.00 82.81           N  
ATOM    639  HE  ARG A  40     -17.182 -60.830  -4.934  1.00 82.81           H  
ATOM    640  NH1 ARG A  40     -15.250 -61.640  -2.530  1.00 82.81           N  
ATOM    641 HH11 ARG A  40     -14.454 -61.048  -2.722  1.00 82.81           H  
ATOM    642 HH12 ARG A  40     -15.290 -62.136  -1.651  1.00 82.81           H  
ATOM    643  NH2 ARG A  40     -17.340 -62.257  -2.937  1.00 82.81           N  
ATOM    644 HH21 ARG A  40     -18.207 -62.208  -3.453  1.00 82.81           H  
ATOM    645 HH22 ARG A  40     -17.313 -62.757  -2.060  1.00 82.81           H  
ATOM    646  CZ  ARG A  40     -16.293 -61.578  -3.312  1.00 82.81           C  
ATOM    647  N   LEU A  41     -12.535 -56.837  -8.826  1.00 83.69           N  
ATOM    648  H   LEU A  41     -12.539 -57.777  -9.196  1.00 83.69           H  
ATOM    649  CA  LEU A  41     -11.415 -55.953  -9.164  1.00 83.69           C  
ATOM    650  HA  LEU A  41     -11.117 -55.423  -8.260  1.00 83.69           H  
ATOM    651  C   LEU A  41     -11.806 -54.895 -10.202  1.00 83.69           C  
ATOM    652  CB  LEU A  41     -10.234 -56.803  -9.655  1.00 83.69           C  
ATOM    653  HB2 LEU A  41     -10.050 -57.583  -8.916  1.00 83.69           H  
ATOM    654  HB3 LEU A  41     -10.513 -57.279 -10.595  1.00 83.69           H  
ATOM    655  O   LEU A  41     -11.403 -53.749 -10.070  1.00 83.69           O  
ATOM    656  CG  LEU A  41      -8.925 -56.015  -9.866  1.00 83.69           C  
ATOM    657  HG  LEU A  41      -9.081 -55.221 -10.597  1.00 83.69           H  
ATOM    658  CD1 LEU A  41      -8.383 -55.413  -8.567  1.00 83.69           C  
ATOM    659 HD11 LEU A  41      -9.045 -54.623  -8.216  1.00 83.69           H  
ATOM    660 HD12 LEU A  41      -7.405 -54.966  -8.750  1.00 83.69           H  
ATOM    661 HD13 LEU A  41      -8.282 -56.181  -7.800  1.00 83.69           H  
ATOM    662  CD2 LEU A  41      -7.869 -56.971 -10.415  1.00 83.69           C  
ATOM    663 HD21 LEU A  41      -8.210 -57.401 -11.357  1.00 83.69           H  
ATOM    664 HD22 LEU A  41      -7.671 -57.757  -9.686  1.00 83.69           H  
ATOM    665 HD23 LEU A  41      -6.950 -56.415 -10.597  1.00 83.69           H  
ATOM    666  N   GLY A  42     -12.623 -55.255 -11.196  1.00 86.81           N  
ATOM    667  H   GLY A  42     -12.866 -56.230 -11.295  1.00 86.81           H  
ATOM    668  CA  GLY A  42     -13.149 -54.311 -12.181  1.00 86.81           C  
ATOM    669  HA2 GLY A  42     -12.325 -53.839 -12.717  1.00 86.81           H  
ATOM    670  HA3 GLY A  42     -13.768 -54.857 -12.893  1.00 86.81           H  
ATOM    671  C   GLY A  42     -14.017 -53.223 -11.550  1.00 86.81           C  
ATOM    672  O   GLY A  42     -13.814 -52.047 -11.831  1.00 86.81           O  
ATOM    673  N   VAL A  43     -14.939 -53.595 -10.653  1.00 88.00           N  
ATOM    674  H   VAL A  43     -15.069 -54.579 -10.466  1.00 88.00           H  
ATOM    675  CA  VAL A  43     -15.750 -52.634  -9.885  1.00 88.00           C  
ATOM    676  HA  VAL A  43     -16.259 -51.968 -10.583  1.00 88.00           H  
ATOM    677  C   VAL A  43     -14.860 -51.738  -9.027  1.00 88.00           C  
ATOM    678  CB  VAL A  43     -16.829 -53.348  -9.043  1.00 88.00           C  
ATOM    679  HB  VAL A  43     -16.363 -54.163  -8.489  1.00 88.00           H  
ATOM    680  O   VAL A  43     -15.028 -50.524  -9.070  1.00 88.00           O  
ATOM    681  CG1 VAL A  43     -17.526 -52.424  -8.038  1.00 88.00           C  
ATOM    682 HG11 VAL A  43     -17.935 -51.552  -8.549  1.00 88.00           H  
ATOM    683 HG12 VAL A  43     -16.823 -52.088  -7.275  1.00 88.00           H  
ATOM    684 HG13 VAL A  43     -18.335 -52.955  -7.536  1.00 88.00           H  
ATOM    685  CG2 VAL A  43     -17.931 -53.926  -9.944  1.00 88.00           C  
ATOM    686 HG21 VAL A  43     -17.502 -54.520 -10.751  1.00 88.00           H  
ATOM    687 HG22 VAL A  43     -18.514 -53.117 -10.384  1.00 88.00           H  
ATOM    688 HG23 VAL A  43     -18.594 -54.557  -9.351  1.00 88.00           H  
ATOM    689  N   LEU A  44     -13.873 -52.301  -8.320  1.00 87.62           N  
ATOM    690  H   LEU A  44     -13.788 -53.308  -8.307  1.00 87.62           H  
ATOM    691  CA  LEU A  44     -12.931 -51.517  -7.518  1.00 87.62           C  
ATOM    692  HA  LEU A  44     -13.510 -50.918  -6.815  1.00 87.62           H  
ATOM    693  C   LEU A  44     -12.110 -50.539  -8.376  1.00 87.62           C  
ATOM    694  CB  LEU A  44     -12.027 -52.480  -6.731  1.00 87.62           C  
ATOM    695  HB2 LEU A  44     -12.651 -53.186  -6.183  1.00 87.62           H  
ATOM    696  HB3 LEU A  44     -11.420 -53.045  -7.439  1.00 87.62           H  
ATOM    697  O   LEU A  44     -12.007 -49.367  -8.033  1.00 87.62           O  
ATOM    698  CG  LEU A  44     -11.091 -51.773  -5.734  1.00 87.62           C  
ATOM    699  HG  LEU A  44     -10.504 -51.011  -6.247  1.00 87.62           H  
ATOM    700  CD1 LEU A  44     -11.860 -51.124  -4.581  1.00 87.62           C  
ATOM    701 HD11 LEU A  44     -11.158 -50.698  -3.865  1.00 87.62           H  
ATOM    702 HD12 LEU A  44     -12.483 -50.311  -4.955  1.00 87.62           H  
ATOM    703 HD13 LEU A  44     -12.485 -51.860  -4.075  1.00 87.62           H  
ATOM    704  CD2 LEU A  44     -10.124 -52.796  -5.145  1.00 87.62           C  
ATOM    705 HD21 LEU A  44     -10.672 -53.589  -4.636  1.00 87.62           H  
ATOM    706 HD22 LEU A  44      -9.506 -53.219  -5.937  1.00 87.62           H  
ATOM    707 HD23 LEU A  44      -9.476 -52.290  -4.429  1.00 87.62           H  
ATOM    708  N   TYR A  45     -11.578 -50.988  -9.515  1.00 89.00           N  
ATOM    709  H   TYR A  45     -11.673 -51.969  -9.735  1.00 89.00           H  
ATOM    710  CA  TYR A  45     -10.807 -50.149 -10.434  1.00 89.00           C  
ATOM    711  HA  TYR A  45      -9.979 -49.703  -9.883  1.00 89.00           H  
ATOM    712  C   TYR A  45     -11.649 -48.999 -10.992  1.00 89.00           C  
ATOM    713  CB  TYR A  45     -10.236 -51.021 -11.560  1.00 89.00           C  
ATOM    714  HB2 TYR A  45      -9.575 -51.766 -11.117  1.00 89.00           H  
ATOM    715  HB3 TYR A  45     -11.058 -51.558 -12.034  1.00 89.00           H  
ATOM    716  O   TYR A  45     -11.214 -47.851 -10.946  1.00 89.00           O  
ATOM    717  CG  TYR A  45      -9.452 -50.277 -12.629  1.00 89.00           C  
ATOM    718  CD1 TYR A  45      -9.817 -50.400 -13.986  1.00 89.00           C  
ATOM    719  HD1 TYR A  45     -10.686 -50.979 -14.261  1.00 89.00           H  
ATOM    720  CD2 TYR A  45      -8.321 -49.511 -12.278  1.00 89.00           C  
ATOM    721  HD2 TYR A  45      -8.043 -49.392 -11.241  1.00 89.00           H  
ATOM    722  CE1 TYR A  45      -9.027 -49.802 -14.988  1.00 89.00           C  
ATOM    723  HE1 TYR A  45      -9.292 -49.920 -16.029  1.00 89.00           H  
ATOM    724  CE2 TYR A  45      -7.540 -48.897 -13.276  1.00 89.00           C  
ATOM    725  HE2 TYR A  45      -6.666 -48.317 -13.020  1.00 89.00           H  
ATOM    726  OH  TYR A  45      -7.092 -48.507 -15.591  1.00 89.00           O  
ATOM    727  HH  TYR A  45      -7.316 -48.795 -16.479  1.00 89.00           H  
ATOM    728  CZ  TYR A  45      -7.881 -49.056 -14.633  1.00 89.00           C  
ATOM    729  N   ARG A  46     -12.881 -49.266 -11.450  1.00 90.44           N  
ATOM    730  H   ARG A  46     -13.207 -50.221 -11.436  1.00 90.44           H  
ATOM    731  CA  ARG A  46     -13.778 -48.199 -11.924  1.00 90.44           C  
ATOM    732  HA  ARG A  46     -13.212 -47.546 -12.589  1.00 90.44           H  
ATOM    733  C   ARG A  46     -14.231 -47.271 -10.799  1.00 90.44           C  
ATOM    734  CB  ARG A  46     -14.975 -48.767 -12.701  1.00 90.44           C  
ATOM    735  HB2 ARG A  46     -15.552 -49.415 -12.041  1.00 90.44           H  
ATOM    736  HB3 ARG A  46     -15.616 -47.936 -12.996  1.00 90.44           H  
ATOM    737  O   ARG A  46     -14.347 -46.080 -11.053  1.00 90.44           O  
ATOM    738  CG  ARG A  46     -14.604 -49.553 -13.968  1.00 90.44           C  
ATOM    739  HG2 ARG A  46     -14.147 -50.500 -13.682  1.00 90.44           H  
ATOM    740  HG3 ARG A  46     -15.523 -49.783 -14.507  1.00 90.44           H  
ATOM    741  CD  ARG A  46     -13.634 -48.834 -14.915  1.00 90.44           C  
ATOM    742  HD2 ARG A  46     -14.077 -47.896 -15.249  1.00 90.44           H  
ATOM    743  HD3 ARG A  46     -12.702 -48.625 -14.391  1.00 90.44           H  
ATOM    744  NE  ARG A  46     -13.350 -49.702 -16.066  1.00 90.44           N  
ATOM    745  HE  ARG A  46     -13.921 -50.531 -16.145  1.00 90.44           H  
ATOM    746  NH1 ARG A  46     -11.686 -48.485 -17.084  1.00 90.44           N  
ATOM    747 HH11 ARG A  46     -11.665 -47.839 -16.308  1.00 90.44           H  
ATOM    748 HH12 ARG A  46     -11.067 -48.339 -17.868  1.00 90.44           H  
ATOM    749  NH2 ARG A  46     -12.345 -50.443 -17.944  1.00 90.44           N  
ATOM    750 HH21 ARG A  46     -12.854 -51.308 -17.839  1.00 90.44           H  
ATOM    751 HH22 ARG A  46     -11.635 -50.373 -18.659  1.00 90.44           H  
ATOM    752  CZ  ARG A  46     -12.464 -49.528 -17.023  1.00 90.44           C  
ATOM    753  N   ALA A  47     -14.409 -47.763  -9.572  1.00 91.00           N  
ATOM    754  H   ALA A  47     -14.342 -48.760  -9.428  1.00 91.00           H  
ATOM    755  CA  ALA A  47     -14.684 -46.916  -8.411  1.00 91.00           C  
ATOM    756  HA  ALA A  47     -15.534 -46.274  -8.643  1.00 91.00           H  
ATOM    757  C   ALA A  47     -13.498 -45.991  -8.081  1.00 91.00           C  
ATOM    758  CB  ALA A  47     -15.074 -47.801  -7.221  1.00 91.00           C  
ATOM    759  HB1 ALA A  47     -15.319 -47.169  -6.367  1.00 91.00           H  
ATOM    760  HB2 ALA A  47     -15.946 -48.402  -7.476  1.00 91.00           H  
ATOM    761  HB3 ALA A  47     -14.248 -48.458  -6.949  1.00 91.00           H  
ATOM    762  O   ALA A  47     -13.704 -44.802  -7.870  1.00 91.00           O  
ATOM    763  N   VAL A  48     -12.256 -46.492  -8.116  1.00 89.31           N  
ATOM    764  H   VAL A  48     -12.148 -47.486  -8.256  1.00 89.31           H  
ATOM    765  CA  VAL A  48     -11.040 -45.675  -7.928  1.00 89.31           C  
ATOM    766  HA  VAL A  48     -11.140 -45.111  -7.001  1.00 89.31           H  
ATOM    767  C   VAL A  48     -10.884 -44.640  -9.048  1.00 89.31           C  
ATOM    768  CB  VAL A  48      -9.791 -46.574  -7.802  1.00 89.31           C  
ATOM    769  HB  VAL A  48      -9.780 -47.289  -8.625  1.00 89.31           H  
ATOM    770  O   VAL A  48     -10.621 -43.475  -8.766  1.00 89.31           O  
ATOM    771  CG1 VAL A  48      -8.472 -45.791  -7.834  1.00 89.31           C  
ATOM    772 HG11 VAL A  48      -8.475 -45.021  -7.062  1.00 89.31           H  
ATOM    773 HG12 VAL A  48      -7.634 -46.467  -7.662  1.00 89.31           H  
ATOM    774 HG13 VAL A  48      -8.337 -45.316  -8.806  1.00 89.31           H  
ATOM    775  CG2 VAL A  48      -9.814 -47.350  -6.477  1.00 89.31           C  
ATOM    776 HG21 VAL A  48      -8.981 -48.053  -6.446  1.00 89.31           H  
ATOM    777 HG22 VAL A  48      -9.735 -46.659  -5.638  1.00 89.31           H  
ATOM    778 HG23 VAL A  48     -10.743 -47.912  -6.377  1.00 89.31           H  
ATOM    779  N   GLN A  49     -11.100 -45.021 -10.313  1.00 87.56           N  
ATOM    780  H   GLN A  49     -11.291 -45.994 -10.501  1.00 87.56           H  
ATOM    781  CA  GLN A  49     -11.076 -44.069 -11.432  1.00 87.56           C  
ATOM    782  HA  GLN A  49     -10.127 -43.534 -11.414  1.00 87.56           H  
ATOM    783  C   GLN A  49     -12.178 -43.006 -11.313  1.00 87.56           C  
ATOM    784  CB  GLN A  49     -11.197 -44.807 -12.774  1.00 87.56           C  
ATOM    785  HB2 GLN A  49     -12.071 -45.458 -12.763  1.00 87.56           H  
ATOM    786  HB3 GLN A  49     -11.334 -44.063 -13.559  1.00 87.56           H  
ATOM    787  O   GLN A  49     -11.916 -41.833 -11.566  1.00 87.56           O  
ATOM    788  CG  GLN A  49      -9.943 -45.625 -13.111  1.00 87.56           C  
ATOM    789  HG2 GLN A  49      -9.065 -44.992 -12.977  1.00 87.56           H  
ATOM    790  HG3 GLN A  49      -9.835 -46.473 -12.434  1.00 87.56           H  
ATOM    791  CD  GLN A  49      -9.966 -46.146 -14.544  1.00 87.56           C  
ATOM    792  NE2 GLN A  49      -8.912 -45.911 -15.292  1.00 87.56           N  
ATOM    793 HE21 GLN A  49      -8.114 -45.436 -14.894  1.00 87.56           H  
ATOM    794 HE22 GLN A  49      -8.909 -46.239 -16.247  1.00 87.56           H  
ATOM    795  OE1 GLN A  49     -10.917 -46.757 -15.026  1.00 87.56           O  
ATOM    796  N   LEU A  50     -13.387 -43.394 -10.895  1.00 91.94           N  
ATOM    797  H   LEU A  50     -13.554 -44.377 -10.733  1.00 91.94           H  
ATOM    798  CA  LEU A  50     -14.503 -42.474 -10.676  1.00 91.94           C  
ATOM    799  HA  LEU A  50     -14.606 -41.856 -11.567  1.00 91.94           H  
ATOM    800  C   LEU A  50     -14.239 -41.526  -9.499  1.00 91.94           C  
ATOM    801  CB  LEU A  50     -15.796 -43.289 -10.492  1.00 91.94           C  
ATOM    802  HB2 LEU A  50     -15.678 -43.933  -9.620  1.00 91.94           H  
ATOM    803  HB3 LEU A  50     -15.933 -43.925 -11.367  1.00 91.94           H  
ATOM    804  O   LEU A  50     -14.542 -40.349  -9.618  1.00 91.94           O  
ATOM    805  CG  LEU A  50     -17.068 -42.442 -10.301  1.00 91.94           C  
ATOM    806  HG  LEU A  50     -16.960 -41.821  -9.412  1.00 91.94           H  
ATOM    807  CD1 LEU A  50     -17.367 -41.547 -11.506  1.00 91.94           C  
ATOM    808 HD11 LEU A  50     -17.430 -42.143 -12.417  1.00 91.94           H  
ATOM    809 HD12 LEU A  50     -16.586 -40.794 -11.612  1.00 91.94           H  
ATOM    810 HD13 LEU A  50     -18.310 -41.024 -11.348  1.00 91.94           H  
ATOM    811  CD2 LEU A  50     -18.264 -43.370 -10.087  1.00 91.94           C  
ATOM    812 HD21 LEU A  50     -18.415 -44.000 -10.963  1.00 91.94           H  
ATOM    813 HD22 LEU A  50     -19.159 -42.773  -9.911  1.00 91.94           H  
ATOM    814 HD23 LEU A  50     -18.089 -43.995  -9.211  1.00 91.94           H  
ATOM    815  N   LEU A  51     -13.630 -41.995  -8.405  1.00 91.00           N  
ATOM    816  H   LEU A  51     -13.449 -42.987  -8.346  1.00 91.00           H  
ATOM    817  CA  LEU A  51     -13.213 -41.149  -7.279  1.00 91.00           C  
ATOM    818  HA  LEU A  51     -14.076 -40.590  -6.920  1.00 91.00           H  
ATOM    819  C   LEU A  51     -12.169 -40.106  -7.702  1.00 91.00           C  
ATOM    820  CB  LEU A  51     -12.671 -42.038  -6.143  1.00 91.00           C  
ATOM    821  HB2 LEU A  51     -12.040 -42.814  -6.576  1.00 91.00           H  
ATOM    822  HB3 LEU A  51     -12.040 -41.436  -5.488  1.00 91.00           H  
ATOM    823  O   LEU A  51     -12.311 -38.937  -7.355  1.00 91.00           O  
ATOM    824  CG  LEU A  51     -13.775 -42.685  -5.288  1.00 91.00           C  
ATOM    825  HG  LEU A  51     -14.567 -43.068  -5.933  1.00 91.00           H  
ATOM    826  CD1 LEU A  51     -13.203 -43.852  -4.482  1.00 91.00           C  
ATOM    827 HD11 LEU A  51     -12.403 -43.499  -3.832  1.00 91.00           H  
ATOM    828 HD12 LEU A  51     -12.812 -44.609  -5.163  1.00 91.00           H  
ATOM    829 HD13 LEU A  51     -13.990 -44.299  -3.875  1.00 91.00           H  
ATOM    830  CD2 LEU A  51     -14.378 -41.681  -4.303  1.00 91.00           C  
ATOM    831 HD21 LEU A  51     -14.831 -40.848  -4.840  1.00 91.00           H  
ATOM    832 HD22 LEU A  51     -13.606 -41.294  -3.637  1.00 91.00           H  
ATOM    833 HD23 LEU A  51     -15.152 -42.165  -3.708  1.00 91.00           H  
ATOM    834  N   ILE A  52     -11.164 -40.499  -8.495  1.00 86.75           N  
ATOM    835  H   ILE A  52     -11.089 -41.481  -8.721  1.00 86.75           H  
ATOM    836  CA  ILE A  52     -10.165 -39.563  -9.039  1.00 86.75           C  
ATOM    837  HA  ILE A  52      -9.740 -38.995  -8.212  1.00 86.75           H  
ATOM    838  C   ILE A  52     -10.839 -38.543  -9.971  1.00 86.75           C  
ATOM    839  CB  ILE A  52      -9.012 -40.331  -9.735  1.00 86.75           C  
ATOM    840  HB  ILE A  52      -9.445 -41.006 -10.473  1.00 86.75           H  
ATOM    841  O   ILE A  52     -10.596 -37.346  -9.841  1.00 86.75           O  
ATOM    842  CG1 ILE A  52      -8.209 -41.164  -8.705  1.00 86.75           C  
ATOM    843 HG12 ILE A  52      -7.609 -40.496  -8.087  1.00 86.75           H  
ATOM    844 HG13 ILE A  52      -8.894 -41.689  -8.039  1.00 86.75           H  
ATOM    845  CG2 ILE A  52      -8.057 -39.364 -10.465  1.00 86.75           C  
ATOM    846 HG21 ILE A  52      -7.660 -38.631  -9.762  1.00 86.75           H  
ATOM    847 HG22 ILE A  52      -8.577 -38.839 -11.266  1.00 86.75           H  
ATOM    848 HG23 ILE A  52      -7.227 -39.905 -10.917  1.00 86.75           H  
ATOM    849  CD1 ILE A  52      -7.292 -42.221  -9.337  1.00 86.75           C  
ATOM    850 HD11 ILE A  52      -6.484 -41.748  -9.896  1.00 86.75           H  
ATOM    851 HD12 ILE A  52      -6.853 -42.832  -8.549  1.00 86.75           H  
ATOM    852 HD13 ILE A  52      -7.868 -42.864 -10.003  1.00 86.75           H  
ATOM    853  N   LEU A  53     -11.718 -38.985 -10.876  1.00 90.94           N  
ATOM    854  H   LEU A  53     -11.885 -39.978 -10.945  1.00 90.94           H  
ATOM    855  CA  LEU A  53     -12.435 -38.087 -11.789  1.00 90.94           C  
ATOM    856  HA  LEU A  53     -11.708 -37.442 -12.281  1.00 90.94           H  
ATOM    857  C   LEU A  53     -13.396 -37.142 -11.056  1.00 90.94           C  
ATOM    858  CB  LEU A  53     -13.177 -38.914 -12.854  1.00 90.94           C  
ATOM    859  HB2 LEU A  53     -13.924 -38.283 -13.336  1.00 90.94           H  
ATOM    860  HB3 LEU A  53     -13.706 -39.727 -12.356  1.00 90.94           H  
ATOM    861  O   LEU A  53     -13.430 -35.962 -11.387  1.00 90.94           O  
ATOM    862  CG  LEU A  53     -12.252 -39.487 -13.943  1.00 90.94           C  
ATOM    863  HG  LEU A  53     -11.396 -39.979 -13.481  1.00 90.94           H  
ATOM    864  CD1 LEU A  53     -13.011 -40.524 -14.772  1.00 90.94           C  
ATOM    865 HD11 LEU A  53     -13.349 -41.329 -14.120  1.00 90.94           H  
ATOM    866 HD12 LEU A  53     -13.873 -40.058 -15.250  1.00 90.94           H  
ATOM    867 HD13 LEU A  53     -12.351 -40.939 -15.533  1.00 90.94           H  
ATOM    868  CD2 LEU A  53     -11.744 -38.400 -14.896  1.00 90.94           C  
ATOM    869 HD21 LEU A  53     -12.584 -37.861 -15.335  1.00 90.94           H  
ATOM    870 HD22 LEU A  53     -11.110 -37.694 -14.360  1.00 90.94           H  
ATOM    871 HD23 LEU A  53     -11.151 -38.850 -15.693  1.00 90.94           H  
ATOM    872  N   LEU A  54     -14.129 -37.618 -10.046  1.00 92.94           N  
ATOM    873  H   LEU A  54     -14.070 -38.603  -9.831  1.00 92.94           H  
ATOM    874  CA  LEU A  54     -14.986 -36.781  -9.201  1.00 92.94           C  
ATOM    875  HA  LEU A  54     -15.670 -36.219  -9.836  1.00 92.94           H  
ATOM    876  C   LEU A  54     -14.163 -35.745  -8.433  1.00 92.94           C  
ATOM    877  CB  LEU A  54     -15.791 -37.656  -8.222  1.00 92.94           C  
ATOM    878  HB2 LEU A  54     -16.156 -37.028  -7.409  1.00 92.94           H  
ATOM    879  HB3 LEU A  54     -15.120 -38.394  -7.783  1.00 92.94           H  
ATOM    880  O   LEU A  54     -14.555 -34.585  -8.400  1.00 92.94           O  
ATOM    881  CG  LEU A  54     -17.002 -38.366  -8.852  1.00 92.94           C  
ATOM    882  HG  LEU A  54     -16.702 -38.873  -9.769  1.00 92.94           H  
ATOM    883  CD1 LEU A  54     -17.549 -39.407  -7.874  1.00 92.94           C  
ATOM    884 HD11 LEU A  54     -17.875 -38.919  -6.956  1.00 92.94           H  
ATOM    885 HD12 LEU A  54     -16.769 -40.131  -7.639  1.00 92.94           H  
ATOM    886 HD13 LEU A  54     -18.394 -39.928  -8.325  1.00 92.94           H  
ATOM    887  CD2 LEU A  54     -18.135 -37.390  -9.180  1.00 92.94           C  
ATOM    888 HD21 LEU A  54     -18.991 -37.937  -9.576  1.00 92.94           H  
ATOM    889 HD22 LEU A  54     -17.810 -36.671  -9.932  1.00 92.94           H  
ATOM    890 HD23 LEU A  54     -18.439 -36.852  -8.282  1.00 92.94           H  
ATOM    891  N   TYR A  55     -13.009 -36.127  -7.879  1.00 88.25           N  
ATOM    892  H   TYR A  55     -12.748 -37.102  -7.909  1.00 88.25           H  
ATOM    893  CA  TYR A  55     -12.096 -35.183  -7.237  1.00 88.25           C  
ATOM    894  HA  TYR A  55     -12.632 -34.664  -6.443  1.00 88.25           H  
ATOM    895  C   TYR A  55     -11.608 -34.104  -8.218  1.00 88.25           C  
ATOM    896  CB  TYR A  55     -10.924 -35.941  -6.599  1.00 88.25           C  
ATOM    897  HB2 TYR A  55     -11.292 -36.517  -5.749  1.00 88.25           H  
ATOM    898  HB3 TYR A  55     -10.509 -36.645  -7.320  1.00 88.25           H  
ATOM    899  O   TYR A  55     -11.710 -32.917  -7.914  1.00 88.25           O  
ATOM    900  CG  TYR A  55      -9.821 -35.014  -6.134  1.00 88.25           C  
ATOM    901  CD1 TYR A  55      -8.684 -34.823  -6.944  1.00 88.25           C  
ATOM    902  HD1 TYR A  55      -8.572 -35.381  -7.863  1.00 88.25           H  
ATOM    903  CD2 TYR A  55      -9.987 -34.260  -4.956  1.00 88.25           C  
ATOM    904  HD2 TYR A  55     -10.870 -34.386  -4.347  1.00 88.25           H  
ATOM    905  CE1 TYR A  55      -7.716 -33.867  -6.587  1.00 88.25           C  
ATOM    906  HE1 TYR A  55      -6.859 -33.700  -7.222  1.00 88.25           H  
ATOM    907  CE2 TYR A  55      -9.020 -33.305  -4.594  1.00 88.25           C  
ATOM    908  HE2 TYR A  55      -9.142 -32.697  -3.710  1.00 88.25           H  
ATOM    909  OH  TYR A  55      -6.982 -32.157  -5.078  1.00 88.25           O  
ATOM    910  HH  TYR A  55      -6.268 -32.080  -5.714  1.00 88.25           H  
ATOM    911  CZ  TYR A  55      -7.891 -33.103  -5.413  1.00 88.25           C  
ATOM    912  N   PHE A  56     -11.138 -34.477  -9.413  1.00 88.12           N  
ATOM    913  H   PHE A  56     -11.069 -35.462  -9.629  1.00 88.12           H  
ATOM    914  CA  PHE A  56     -10.694 -33.488 -10.399  1.00 88.12           C  
ATOM    915  HA  PHE A  56      -9.987 -32.821  -9.907  1.00 88.12           H  
ATOM    916  C   PHE A  56     -11.842 -32.592 -10.883  1.00 88.12           C  
ATOM    917  CB  PHE A  56      -9.957 -34.161 -11.566  1.00 88.12           C  
ATOM    918  HB2 PHE A  56     -10.101 -33.562 -12.466  1.00 88.12           H  
ATOM    919  HB3 PHE A  56     -10.384 -35.145 -11.763  1.00 88.12           H  
ATOM    920  O   PHE A  56     -11.692 -31.376 -10.878  1.00 88.12           O  
ATOM    921  CG  PHE A  56      -8.464 -34.275 -11.326  1.00 88.12           C  
ATOM    922  CD1 PHE A  56      -7.621 -33.189 -11.631  1.00 88.12           C  
ATOM    923  HD1 PHE A  56      -8.032 -32.284 -12.055  1.00 88.12           H  
ATOM    924  CD2 PHE A  56      -7.914 -35.440 -10.760  1.00 88.12           C  
ATOM    925  HD2 PHE A  56      -8.553 -36.275 -10.513  1.00 88.12           H  
ATOM    926  CE1 PHE A  56      -6.240 -33.272 -11.384  1.00 88.12           C  
ATOM    927  HE1 PHE A  56      -5.600 -32.435 -11.621  1.00 88.12           H  
ATOM    928  CE2 PHE A  56      -6.537 -35.516 -10.492  1.00 88.12           C  
ATOM    929  HE2 PHE A  56      -6.123 -36.401 -10.032  1.00 88.12           H  
ATOM    930  CZ  PHE A  56      -5.698 -34.435 -10.812  1.00 88.12           C  
ATOM    931  HZ  PHE A  56      -4.638 -34.495 -10.613  1.00 88.12           H  
ATOM    932  N   VAL A  57     -12.995 -33.150 -11.257  1.00 92.31           N  
ATOM    933  H   VAL A  57     -13.087 -34.155 -11.215  1.00 92.31           H  
ATOM    934  CA  VAL A  57     -14.132 -32.357 -11.755  1.00 92.31           C  
ATOM    935  HA  VAL A  57     -13.771 -31.701 -12.547  1.00 92.31           H  
ATOM    936  C   VAL A  57     -14.697 -31.446 -10.662  1.00 92.31           C  
ATOM    937  CB  VAL A  57     -15.217 -33.262 -12.371  1.00 92.31           C  
ATOM    938  HB  VAL A  57     -15.483 -34.042 -11.658  1.00 92.31           H  
ATOM    939  O   VAL A  57     -14.876 -30.255 -10.898  1.00 92.31           O  
ATOM    940  CG1 VAL A  57     -16.492 -32.494 -12.744  1.00 92.31           C  
ATOM    941 HG11 VAL A  57     -16.248 -31.656 -13.397  1.00 92.31           H  
ATOM    942 HG12 VAL A  57     -17.193 -33.155 -13.253  1.00 92.31           H  
ATOM    943 HG13 VAL A  57     -16.980 -32.111 -11.848  1.00 92.31           H  
ATOM    944  CG2 VAL A  57     -14.695 -33.917 -13.659  1.00 92.31           C  
ATOM    945 HG21 VAL A  57     -15.447 -34.599 -14.056  1.00 92.31           H  
ATOM    946 HG22 VAL A  57     -14.476 -33.151 -14.403  1.00 92.31           H  
ATOM    947 HG23 VAL A  57     -13.785 -34.483 -13.460  1.00 92.31           H  
ATOM    948  N   TRP A  58     -14.944 -31.968  -9.458  1.00 92.88           N  
ATOM    949  H   TRP A  58     -14.737 -32.941  -9.286  1.00 92.88           H  
ATOM    950  CA  TRP A  58     -15.553 -31.192  -8.377  1.00 92.88           C  
ATOM    951  HA  TRP A  58     -16.359 -30.587  -8.793  1.00 92.88           H  
ATOM    952  C   TRP A  58     -14.567 -30.221  -7.727  1.00 92.88           C  
ATOM    953  CB  TRP A  58     -16.172 -32.131  -7.338  1.00 92.88           C  
ATOM    954  HB2 TRP A  58     -16.777 -32.876  -7.854  1.00 92.88           H  
ATOM    955  HB3 TRP A  58     -15.381 -32.658  -6.803  1.00 92.88           H  
ATOM    956  O   TRP A  58     -14.855 -29.034  -7.616  1.00 92.88           O  
ATOM    957  CG  TRP A  58     -17.047 -31.441  -6.340  1.00 92.88           C  
ATOM    958  CD1 TRP A  58     -16.626 -30.809  -5.221  1.00 92.88           C  
ATOM    959  HD1 TRP A  58     -15.596 -30.728  -4.906  1.00 92.88           H  
ATOM    960  CD2 TRP A  58     -18.494 -31.250  -6.387  1.00 92.88           C  
ATOM    961  CE2 TRP A  58     -18.885 -30.490  -5.245  1.00 92.88           C  
ATOM    962  CE3 TRP A  58     -19.514 -31.627  -7.290  1.00 92.88           C  
ATOM    963  HE3 TRP A  58     -19.252 -32.188  -8.175  1.00 92.88           H  
ATOM    964  NE1 TRP A  58     -17.708 -30.249  -4.571  1.00 92.88           N  
ATOM    965  HE1 TRP A  58     -17.628 -29.688  -3.734  1.00 92.88           H  
ATOM    966  CH2 TRP A  58     -21.210 -30.524  -5.917  1.00 92.88           C  
ATOM    967  HH2 TRP A  58     -22.240 -30.245  -5.751  1.00 92.88           H  
ATOM    968  CZ2 TRP A  58     -20.219 -30.129  -5.003  1.00 92.88           C  
ATOM    969  HZ2 TRP A  58     -20.477 -29.545  -4.132  1.00 92.88           H  
ATOM    970  CZ3 TRP A  58     -20.857 -31.269  -7.057  1.00 92.88           C  
ATOM    971  HZ3 TRP A  58     -21.622 -31.556  -7.763  1.00 92.88           H  
ATOM    972  N   TYR A  59     -13.396 -30.693  -7.297  1.00 88.12           N  
ATOM    973  H   TYR A  59     -13.143 -31.655  -7.478  1.00 88.12           H  
ATOM    974  CA  TYR A  59     -12.460 -29.846  -6.563  1.00 88.12           C  
ATOM    975  HA  TYR A  59     -13.040 -29.143  -5.964  1.00 88.12           H  
ATOM    976  C   TYR A  59     -11.585 -29.003  -7.495  1.00 88.12           C  
ATOM    977  CB  TYR A  59     -11.631 -30.669  -5.573  1.00 88.12           C  
ATOM    978  HB2 TYR A  59     -10.973 -31.352  -6.109  1.00 88.12           H  
ATOM    979  HB3 TYR A  59     -12.299 -31.262  -4.947  1.00 88.12           H  
ATOM    980  O   TYR A  59     -11.553 -27.784  -7.366  1.00 88.12           O  
ATOM    981  CG  TYR A  59     -10.794 -29.773  -4.690  1.00 88.12           C  
ATOM    982  CD1 TYR A  59      -9.457 -29.503  -5.037  1.00 88.12           C  
ATOM    983  HD1 TYR A  59      -9.006 -29.985  -5.891  1.00 88.12           H  
ATOM    984  CD2 TYR A  59     -11.384 -29.131  -3.584  1.00 88.12           C  
ATOM    985  HD2 TYR A  59     -12.418 -29.318  -3.336  1.00 88.12           H  
ATOM    986  CE1 TYR A  59      -8.712 -28.582  -4.281  1.00 88.12           C  
ATOM    987  HE1 TYR A  59      -7.686 -28.363  -4.536  1.00 88.12           H  
ATOM    988  CE2 TYR A  59     -10.633 -28.225  -2.812  1.00 88.12           C  
ATOM    989  HE2 TYR A  59     -11.081 -27.732  -1.962  1.00 88.12           H  
ATOM    990  OH  TYR A  59      -8.542 -27.113  -2.405  1.00 88.12           O  
ATOM    991  HH  TYR A  59      -8.991 -26.802  -1.615  1.00 88.12           H  
ATOM    992  CZ  TYR A  59      -9.293 -27.956  -3.158  1.00 88.12           C  
ATOM    993  N   VAL A  60     -10.891 -29.631  -8.448  1.00 88.56           N  
ATOM    994  H   VAL A  60     -11.015 -30.628  -8.553  1.00 88.56           H  
ATOM    995  CA  VAL A  60      -9.883 -28.940  -9.275  1.00 88.56           C  
ATOM    996  HA  VAL A  60      -9.330 -28.260  -8.628  1.00 88.56           H  
ATOM    997  C   VAL A  60     -10.537 -28.064 -10.353  1.00 88.56           C  
ATOM    998  CB  VAL A  60      -8.855 -29.939  -9.852  1.00 88.56           C  
ATOM    999  HB  VAL A  60      -9.356 -30.645 -10.514  1.00 88.56           H  
ATOM   1000  O   VAL A  60     -10.093 -26.940 -10.583  1.00 88.56           O  
ATOM   1001  CG1 VAL A  60      -7.755 -29.254 -10.666  1.00 88.56           C  
ATOM   1002 HG11 VAL A  60      -7.329 -28.419 -10.109  1.00 88.56           H  
ATOM   1003 HG12 VAL A  60      -8.171 -28.891 -11.606  1.00 88.56           H  
ATOM   1004 HG13 VAL A  60      -6.963 -29.961 -10.913  1.00 88.56           H  
ATOM   1005  CG2 VAL A  60      -8.169 -30.740  -8.734  1.00 88.56           C  
ATOM   1006 HG21 VAL A  60      -8.901 -31.324  -8.176  1.00 88.56           H  
ATOM   1007 HG22 VAL A  60      -7.444 -31.431  -9.164  1.00 88.56           H  
ATOM   1008 HG23 VAL A  60      -7.655 -30.061  -8.054  1.00 88.56           H  
ATOM   1009  N   PHE A  61     -11.608 -28.529 -11.000  1.00 92.31           N  
ATOM   1010  H   PHE A  61     -11.913 -29.472 -10.807  1.00 92.31           H  
ATOM   1011  CA  PHE A  61     -12.312 -27.757 -12.029  1.00 92.31           C  
ATOM   1012  HA  PHE A  61     -11.603 -27.069 -12.490  1.00 92.31           H  
ATOM   1013  C   PHE A  61     -13.420 -26.858 -11.467  1.00 92.31           C  
ATOM   1014  CB  PHE A  61     -12.801 -28.672 -13.158  1.00 92.31           C  
ATOM   1015  HB2 PHE A  61     -13.618 -28.176 -13.681  1.00 92.31           H  
ATOM   1016  HB3 PHE A  61     -13.199 -29.596 -12.738  1.00 92.31           H  
ATOM   1017  O   PHE A  61     -13.409 -25.678 -11.787  1.00 92.31           O  
ATOM   1018  CG  PHE A  61     -11.725 -28.998 -14.178  1.00 92.31           C  
ATOM   1019  CD1 PHE A  61     -11.529 -28.138 -15.274  1.00 92.31           C  
ATOM   1020  HD1 PHE A  61     -12.148 -27.260 -15.388  1.00 92.31           H  
ATOM   1021  CD2 PHE A  61     -10.905 -30.134 -14.032  1.00 92.31           C  
ATOM   1022  HD2 PHE A  61     -11.038 -30.790 -13.184  1.00 92.31           H  
ATOM   1023  CE1 PHE A  61     -10.527 -28.411 -16.220  1.00 92.31           C  
ATOM   1024  HE1 PHE A  61     -10.372 -27.739 -17.051  1.00 92.31           H  
ATOM   1025  CE2 PHE A  61      -9.902 -30.412 -14.979  1.00 92.31           C  
ATOM   1026  HE2 PHE A  61      -9.264 -31.275 -14.860  1.00 92.31           H  
ATOM   1027  CZ  PHE A  61      -9.719 -29.550 -16.076  1.00 92.31           C  
ATOM   1028  HZ  PHE A  61      -8.951 -29.750 -16.809  1.00 92.31           H  
ATOM   1029  N   ILE A  62     -14.355 -27.353 -10.646  1.00 92.81           N  
ATOM   1030  H   ILE A  62     -14.364 -28.346 -10.458  1.00 92.81           H  
ATOM   1031  CA  ILE A  62     -15.497 -26.536 -10.183  1.00 92.81           C  
ATOM   1032  HA  ILE A  62     -15.773 -25.859 -10.991  1.00 92.81           H  
ATOM   1033  C   ILE A  62     -15.121 -25.613  -9.010  1.00 92.81           C  
ATOM   1034  CB  ILE A  62     -16.745 -27.417  -9.921  1.00 92.81           C  
ATOM   1035  HB  ILE A  62     -16.458 -28.253  -9.284  1.00 92.81           H  
ATOM   1036  O   ILE A  62     -15.339 -24.408  -9.105  1.00 92.81           O  
ATOM   1037  CG1 ILE A  62     -17.281 -27.989 -11.256  1.00 92.81           C  
ATOM   1038 HG12 ILE A  62     -16.451 -28.375 -11.848  1.00 92.81           H  
ATOM   1039 HG13 ILE A  62     -17.746 -27.189 -11.832  1.00 92.81           H  
ATOM   1040  CG2 ILE A  62     -17.860 -26.636  -9.197  1.00 92.81           C  
ATOM   1041 HG21 ILE A  62     -18.733 -27.269  -9.037  1.00 92.81           H  
ATOM   1042 HG22 ILE A  62     -18.148 -25.764  -9.783  1.00 92.81           H  
ATOM   1043 HG23 ILE A  62     -17.519 -26.306  -8.215  1.00 92.81           H  
ATOM   1044  CD1 ILE A  62     -18.287 -29.136 -11.086  1.00 92.81           C  
ATOM   1045 HD11 ILE A  62     -19.206 -28.778 -10.622  1.00 92.81           H  
ATOM   1046 HD12 ILE A  62     -17.853 -29.926 -10.473  1.00 92.81           H  
ATOM   1047 HD13 ILE A  62     -18.532 -29.545 -12.066  1.00 92.81           H  
ATOM   1048  N   VAL A  63     -14.547 -26.134  -7.918  1.00 90.25           N  
ATOM   1049  H   VAL A  63     -14.429 -27.136  -7.871  1.00 90.25           H  
ATOM   1050  CA  VAL A  63     -14.236 -25.323  -6.718  1.00 90.25           C  
ATOM   1051  HA  VAL A  63     -15.075 -24.653  -6.534  1.00 90.25           H  
ATOM   1052  C   VAL A  63     -13.020 -24.412  -6.931  1.00 90.25           C  
ATOM   1053  CB  VAL A  63     -14.077 -26.210  -5.464  1.00 90.25           C  
ATOM   1054  HB  VAL A  63     -13.360 -27.003  -5.677  1.00 90.25           H  
ATOM   1055  O   VAL A  63     -13.097 -23.224  -6.641  1.00 90.25           O  
ATOM   1056  CG1 VAL A  63     -13.574 -25.446  -4.232  1.00 90.25           C  
ATOM   1057 HG11 VAL A  63     -13.551 -26.106  -3.364  1.00 90.25           H  
ATOM   1058 HG12 VAL A  63     -12.561 -25.080  -4.402  1.00 90.25           H  
ATOM   1059 HG13 VAL A  63     -14.226 -24.598  -4.025  1.00 90.25           H  
ATOM   1060  CG2 VAL A  63     -15.417 -26.854  -5.076  1.00 90.25           C  
ATOM   1061 HG21 VAL A  63     -16.131 -26.081  -4.795  1.00 90.25           H  
ATOM   1062 HG22 VAL A  63     -15.827 -27.419  -5.913  1.00 90.25           H  
ATOM   1063 HG23 VAL A  63     -15.271 -27.534  -4.236  1.00 90.25           H  
ATOM   1064  N   GLN A  64     -11.915 -24.943  -7.461  1.00 90.12           N  
ATOM   1065  H   GLN A  64     -11.900 -25.940  -7.622  1.00 90.12           H  
ATOM   1066  CA  GLN A  64     -10.669 -24.197  -7.707  1.00 90.12           C  
ATOM   1067  HA  GLN A  64     -10.568 -23.419  -6.950  1.00 90.12           H  
ATOM   1068  C   GLN A  64     -10.635 -23.462  -9.062  1.00 90.12           C  
ATOM   1069  CB  GLN A  64      -9.471 -25.158  -7.572  1.00 90.12           C  
ATOM   1070  HB2 GLN A  64      -8.574 -24.696  -7.982  1.00 90.12           H  
ATOM   1071  HB3 GLN A  64      -9.670 -26.050  -8.166  1.00 90.12           H  
ATOM   1072  O   GLN A  64      -9.641 -22.812  -9.374  1.00 90.12           O  
ATOM   1073  CG  GLN A  64      -9.174 -25.582  -6.123  1.00 90.12           C  
ATOM   1074  HG2 GLN A  64     -10.085 -25.938  -5.643  1.00 90.12           H  
ATOM   1075  HG3 GLN A  64      -8.464 -26.409  -6.149  1.00 90.12           H  
ATOM   1076  CD  GLN A  64      -8.558 -24.467  -5.277  1.00 90.12           C  
ATOM   1077  NE2 GLN A  64      -8.330 -24.683  -4.003  1.00 90.12           N  
ATOM   1078 HE21 GLN A  64      -8.482 -25.588  -3.580  1.00 90.12           H  
ATOM   1079 HE22 GLN A  64      -7.908 -23.914  -3.503  1.00 90.12           H  
ATOM   1080  OE1 GLN A  64      -8.238 -23.387  -5.733  1.00 90.12           O  
ATOM   1081  N   LYS A  65     -11.683 -23.586  -9.892  1.00 93.62           N  
ATOM   1082  H   LYS A  65     -12.482 -24.100  -9.548  1.00 93.62           H  
ATOM   1083  CA  LYS A  65     -11.816 -22.936 -11.213  1.00 93.62           C  
ATOM   1084  HA  LYS A  65     -12.582 -23.478 -11.768  1.00 93.62           H  
ATOM   1085  C   LYS A  65     -10.575 -23.024 -12.113  1.00 93.62           C  
ATOM   1086  CB  LYS A  65     -12.347 -21.501 -11.069  1.00 93.62           C  
ATOM   1087  HB2 LYS A  65     -11.657 -20.905 -10.472  1.00 93.62           H  
ATOM   1088  HB3 LYS A  65     -12.418 -21.053 -12.060  1.00 93.62           H  
ATOM   1089  O   LYS A  65     -10.294 -22.111 -12.877  1.00 93.62           O  
ATOM   1090  CG  LYS A  65     -13.744 -21.474 -10.440  1.00 93.62           C  
ATOM   1091  HG2 LYS A  65     -13.677 -21.729  -9.382  1.00 93.62           H  
ATOM   1092  HG3 LYS A  65     -14.386 -22.196 -10.943  1.00 93.62           H  
ATOM   1093  CD  LYS A  65     -14.349 -20.079 -10.597  1.00 93.62           C  
ATOM   1094  HD2 LYS A  65     -14.456 -19.850 -11.658  1.00 93.62           H  
ATOM   1095  HD3 LYS A  65     -13.691 -19.340 -10.140  1.00 93.62           H  
ATOM   1096  CE  LYS A  65     -15.722 -20.041  -9.932  1.00 93.62           C  
ATOM   1097  HE2 LYS A  65     -15.604 -20.262  -8.871  1.00 93.62           H  
ATOM   1098  HE3 LYS A  65     -16.344 -20.816 -10.380  1.00 93.62           H  
ATOM   1099  NZ  LYS A  65     -16.344 -18.716 -10.127  1.00 93.62           N  
ATOM   1100  HZ1 LYS A  65     -15.744 -17.970  -9.808  1.00 93.62           H  
ATOM   1101  HZ2 LYS A  65     -16.488 -18.539 -11.110  1.00 93.62           H  
ATOM   1102  HZ3 LYS A  65     -17.258 -18.646  -9.701  1.00 93.62           H  
ATOM   1103  N   SER A  66      -9.849 -24.145 -12.100  1.00 92.38           N  
ATOM   1104  H   SER A  66     -10.111 -24.856 -11.432  1.00 92.38           H  
ATOM   1105  CA  SER A  66      -8.569 -24.299 -12.830  1.00 92.38           C  
ATOM   1106  HA  SER A  66      -7.947 -23.442 -12.569  1.00 92.38           H  
ATOM   1107  C   SER A  66      -8.661 -24.304 -14.373  1.00 92.38           C  
ATOM   1108  CB  SER A  66      -7.849 -25.547 -12.333  1.00 92.38           C  
ATOM   1109  HB2 SER A  66      -6.830 -25.556 -12.720  1.00 92.38           H  
ATOM   1110  HB3 SER A  66      -7.796 -25.531 -11.244  1.00 92.38           H  
ATOM   1111  O   SER A  66      -7.658 -24.488 -15.068  1.00 92.38           O  
ATOM   1112  OG  SER A  66      -8.549 -26.697 -12.760  1.00 92.38           O  
ATOM   1113  HG  SER A  66      -9.198 -26.864 -12.073  1.00 92.38           H  
ATOM   1114  N   TYR A  67      -9.863 -24.095 -14.920  1.00 94.00           N  
ATOM   1115  H   TYR A  67     -10.625 -23.925 -14.279  1.00 94.00           H  
ATOM   1116  CA  TYR A  67     -10.111 -23.754 -16.324  1.00 94.00           C  
ATOM   1117  HA  TYR A  67      -9.402 -24.293 -16.952  1.00 94.00           H  
ATOM   1118  C   TYR A  67      -9.929 -22.251 -16.617  1.00 94.00           C  
ATOM   1119  CB  TYR A  67     -11.532 -24.216 -16.684  1.00 94.00           C  
ATOM   1120  HB2 TYR A  67     -11.597 -25.294 -16.540  1.00 94.00           H  
ATOM   1121  HB3 TYR A  67     -11.699 -24.030 -17.745  1.00 94.00           H  
ATOM   1122  O   TYR A  67      -9.851 -21.844 -17.777  1.00 94.00           O  
ATOM   1123  CG  TYR A  67     -12.650 -23.539 -15.904  1.00 94.00           C  
ATOM   1124  CD1 TYR A  67     -13.182 -24.128 -14.738  1.00 94.00           C  
ATOM   1125  HD1 TYR A  67     -12.799 -25.071 -14.375  1.00 94.00           H  
ATOM   1126  CD2 TYR A  67     -13.165 -22.308 -16.352  1.00 94.00           C  
ATOM   1127  HD2 TYR A  67     -12.740 -21.824 -17.219  1.00 94.00           H  
ATOM   1128  CE1 TYR A  67     -14.213 -23.478 -14.027  1.00 94.00           C  
ATOM   1129  HE1 TYR A  67     -14.619 -23.908 -13.123  1.00 94.00           H  
ATOM   1130  CE2 TYR A  67     -14.210 -21.669 -15.659  1.00 94.00           C  
ATOM   1131  HE2 TYR A  67     -14.591 -20.722 -16.009  1.00 94.00           H  
ATOM   1132  OH  TYR A  67     -15.677 -21.593 -13.763  1.00 94.00           O  
ATOM   1133  HH  TYR A  67     -15.873 -20.734 -14.144  1.00 94.00           H  
ATOM   1134  CZ  TYR A  67     -14.721 -22.242 -14.477  1.00 94.00           C  
ATOM   1135  N   GLN A  68      -9.875 -21.420 -15.575  1.00 95.12           N  
ATOM   1136  H   GLN A  68      -9.942 -21.801 -14.642  1.00 95.12           H  
ATOM   1137  CA  GLN A  68      -9.648 -19.987 -15.661  1.00 95.12           C  
ATOM   1138  HA  GLN A  68      -9.994 -19.646 -16.637  1.00 95.12           H  
ATOM   1139  C   GLN A  68      -8.160 -19.655 -15.568  1.00 95.12           C  
ATOM   1140  CB  GLN A  68     -10.459 -19.226 -14.592  1.00 95.12           C  
ATOM   1141  HB2 GLN A  68     -10.145 -19.536 -13.595  1.00 95.12           H  
ATOM   1142  HB3 GLN A  68     -10.259 -18.160 -14.692  1.00 95.12           H  
ATOM   1143  O   GLN A  68      -7.361 -20.351 -14.942  1.00 95.12           O  
ATOM   1144  CG  GLN A  68     -11.966 -19.468 -14.761  1.00 95.12           C  
ATOM   1145  HG2 GLN A  68     -12.228 -19.344 -15.811  1.00 95.12           H  
ATOM   1146  HG3 GLN A  68     -12.180 -20.495 -14.467  1.00 95.12           H  
ATOM   1147  CD  GLN A  68     -12.863 -18.559 -13.926  1.00 95.12           C  
ATOM   1148  NE2 GLN A  68     -14.012 -18.204 -14.452  1.00 95.12           N  
ATOM   1149 HE21 GLN A  68     -14.223 -18.398 -15.421  1.00 95.12           H  
ATOM   1150 HE22 GLN A  68     -14.609 -17.526 -14.001  1.00 95.12           H  
ATOM   1151  OE1 GLN A  68     -12.564 -18.196 -12.798  1.00 95.12           O  
ATOM   1152  N   GLU A  69      -7.804 -18.541 -16.184  1.00 94.44           N  
ATOM   1153  H   GLU A  69      -8.536 -18.032 -16.659  1.00 94.44           H  
ATOM   1154  CA  GLU A  69      -6.628 -17.765 -15.843  1.00 94.44           C  
ATOM   1155  HA  GLU A  69      -5.880 -18.412 -15.384  1.00 94.44           H  
ATOM   1156  C   GLU A  69      -7.022 -16.688 -14.823  1.00 94.44           C  
ATOM   1157  CB  GLU A  69      -6.056 -17.216 -17.149  1.00 94.44           C  
ATOM   1158  HB2 GLU A  69      -5.769 -18.076 -17.753  1.00 94.44           H  
ATOM   1159  HB3 GLU A  69      -6.818 -16.646 -17.682  1.00 94.44           H  
ATOM   1160  O   GLU A  69      -8.147 -16.185 -14.857  1.00 94.44           O  
ATOM   1161  CG  GLU A  69      -4.827 -16.339 -16.942  1.00 94.44           C  
ATOM   1162  HG2 GLU A  69      -4.215 -16.775 -16.153  1.00 94.44           H  
ATOM   1163  HG3 GLU A  69      -5.149 -15.351 -16.614  1.00 94.44           H  
ATOM   1164  CD  GLU A  69      -3.973 -16.214 -18.208  1.00 94.44           C  
ATOM   1165  OE1 GLU A  69      -2.823 -15.754 -18.016  1.00 94.44           O  
ATOM   1166  OE2 GLU A  69      -4.442 -16.574 -19.314  1.00 94.44           O  
ATOM   1167  N   SER A  70      -6.114 -16.345 -13.908  1.00 94.25           N  
ATOM   1168  H   SER A  70      -5.219 -16.812 -13.892  1.00 94.25           H  
ATOM   1169  CA  SER A  70      -6.372 -15.410 -12.808  1.00 94.25           C  
ATOM   1170  HA  SER A  70      -7.409 -15.081 -12.872  1.00 94.25           H  
ATOM   1171  C   SER A  70      -5.515 -14.140 -12.862  1.00 94.25           C  
ATOM   1172  CB  SER A  70      -6.222 -16.129 -11.460  1.00 94.25           C  
ATOM   1173  HB2 SER A  70      -6.375 -15.417 -10.649  1.00 94.25           H  
ATOM   1174  HB3 SER A  70      -6.982 -16.906 -11.387  1.00 94.25           H  
ATOM   1175  O   SER A  70      -4.488 -14.070 -13.551  1.00 94.25           O  
ATOM   1176  OG  SER A  70      -4.941 -16.721 -11.340  1.00 94.25           O  
ATOM   1177  HG  SER A  70      -4.812 -16.985 -10.426  1.00 94.25           H  
ATOM   1178  N   GLU A  71      -5.968 -13.135 -12.111  1.00 93.69           N  
ATOM   1179  H   GLU A  71      -6.872 -13.252 -11.676  1.00 93.69           H  
ATOM   1180  CA  GLU A  71      -5.264 -11.896 -11.769  1.00 93.69           C  
ATOM   1181  HA  GLU A  71      -4.188 -12.051 -11.849  1.00 93.69           H  
ATOM   1182  C   GLU A  71      -5.611 -11.523 -10.318  1.00 93.69           C  
ATOM   1183  CB  GLU A  71      -5.680 -10.787 -12.749  1.00 93.69           C  
ATOM   1184  HB2 GLU A  71      -5.481 -11.131 -13.763  1.00 93.69           H  
ATOM   1185  HB3 GLU A  71      -6.750 -10.605 -12.649  1.00 93.69           H  
ATOM   1186  O   GLU A  71      -6.783 -11.519  -9.947  1.00 93.69           O  
ATOM   1187  CG  GLU A  71      -4.927  -9.468 -12.529  1.00 93.69           C  
ATOM   1188  HG2 GLU A  71      -3.859  -9.684 -12.503  1.00 93.69           H  
ATOM   1189  HG3 GLU A  71      -5.212  -9.044 -11.566  1.00 93.69           H  
ATOM   1190  CD  GLU A  71      -5.219  -8.453 -13.645  1.00 93.69           C  
ATOM   1191  OE1 GLU A  71      -4.280  -7.750 -14.070  1.00 93.69           O  
ATOM   1192  OE2 GLU A  71      -6.364  -8.390 -14.143  1.00 93.69           O  
ATOM   1193  N   THR A  72      -4.610 -11.241  -9.484  1.00 90.50           N  
ATOM   1194  H   THR A  72      -3.664 -11.226  -9.839  1.00 90.50           H  
ATOM   1195  CA  THR A  72      -4.759 -10.997  -8.035  1.00 90.50           C  
ATOM   1196  HA  THR A  72      -5.808 -11.048  -7.744  1.00 90.50           H  
ATOM   1197  C   THR A  72      -4.225  -9.623  -7.660  1.00 90.50           C  
ATOM   1198  CB  THR A  72      -3.976 -12.032  -7.211  1.00 90.50           C  
ATOM   1199  HB  THR A  72      -3.956 -11.717  -6.168  1.00 90.50           H  
ATOM   1200  O   THR A  72      -3.124  -9.278  -8.083  1.00 90.50           O  
ATOM   1201  CG2 THR A  72      -4.591 -13.427  -7.277  1.00 90.50           C  
ATOM   1202 HG21 THR A  72      -5.591 -13.403  -6.842  1.00 90.50           H  
ATOM   1203 HG22 THR A  72      -3.978 -14.120  -6.701  1.00 90.50           H  
ATOM   1204 HG23 THR A  72      -4.647 -13.769  -8.310  1.00 90.50           H  
ATOM   1205  OG1 THR A  72      -2.650 -12.126  -7.687  1.00 90.50           O  
ATOM   1206  HG1 THR A  72      -2.294 -11.235  -7.710  1.00 90.50           H  
ATOM   1207  N   GLY A  73      -4.947  -8.886  -6.812  1.00 87.12           N  
ATOM   1208  H   GLY A  73      -5.841  -9.237  -6.500  1.00 87.12           H  
ATOM   1209  CA  GLY A  73      -4.543  -7.542  -6.387  1.00 87.12           C  
ATOM   1210  HA2 GLY A  73      -5.049  -7.279  -5.458  1.00 87.12           H  
ATOM   1211  HA3 GLY A  73      -3.470  -7.527  -6.198  1.00 87.12           H  
ATOM   1212  C   GLY A  73      -4.849  -6.485  -7.454  1.00 87.12           C  
ATOM   1213  O   GLY A  73      -3.928  -6.036  -8.133  1.00 87.12           O  
ATOM   1214  N   PRO A  74      -6.126  -6.092  -7.634  1.00 90.50           N  
ATOM   1215  CA  PRO A  74      -6.498  -5.072  -8.609  1.00 90.50           C  
ATOM   1216  HA  PRO A  74      -6.219  -5.398  -9.611  1.00 90.50           H  
ATOM   1217  C   PRO A  74      -5.829  -3.724  -8.320  1.00 90.50           C  
ATOM   1218  CB  PRO A  74      -8.021  -4.943  -8.520  1.00 90.50           C  
ATOM   1219  HB2 PRO A  74      -8.488  -5.595  -9.258  1.00 90.50           H  
ATOM   1220  HB3 PRO A  74      -8.344  -3.913  -8.674  1.00 90.50           H  
ATOM   1221  O   PRO A  74      -5.714  -3.303  -7.165  1.00 90.50           O  
ATOM   1222  CG  PRO A  74      -8.348  -5.431  -7.107  1.00 90.50           C  
ATOM   1223  HG2 PRO A  74      -8.208  -4.617  -6.395  1.00 90.50           H  
ATOM   1224  HG3 PRO A  74      -9.359  -5.832  -7.038  1.00 90.50           H  
ATOM   1225  CD  PRO A  74      -7.293  -6.509  -6.867  1.00 90.50           C  
ATOM   1226  HD2 PRO A  74      -7.651  -7.465  -7.248  1.00 90.50           H  
ATOM   1227  HD3 PRO A  74      -7.078  -6.584  -5.801  1.00 90.50           H  
ATOM   1228  N   GLU A  75      -5.499  -2.987  -9.381  1.00 91.75           N  
ATOM   1229  H   GLU A  75      -5.711  -3.349 -10.299  1.00 91.75           H  
ATOM   1230  CA  GLU A  75      -5.203  -1.562  -9.257  1.00 91.75           C  
ATOM   1231  HA  GLU A  75      -4.372  -1.419  -8.567  1.00 91.75           H  
ATOM   1232  C   GLU A  75      -6.454  -0.865  -8.707  1.00 91.75           C  
ATOM   1233  CB  GLU A  75      -4.843  -0.945 -10.614  1.00 91.75           C  
ATOM   1234  HB2 GLU A  75      -5.653  -1.147 -11.315  1.00 91.75           H  
ATOM   1235  HB3 GLU A  75      -4.775   0.133 -10.468  1.00 91.75           H  
ATOM   1236  O   GLU A  75      -7.542  -1.006  -9.270  1.00 91.75           O  
ATOM   1237  CG  GLU A  75      -3.530  -1.437 -11.242  1.00 91.75           C  
ATOM   1238  HG2 GLU A  75      -2.716  -1.235 -10.547  1.00 91.75           H  
ATOM   1239  HG3 GLU A  75      -3.593  -2.512 -11.410  1.00 91.75           H  
ATOM   1240  CD  GLU A  75      -3.254  -0.722 -12.577  1.00 91.75           C  
ATOM   1241  OE1 GLU A  75      -2.519  -1.252 -13.448  1.00 91.75           O  
ATOM   1242  OE2 GLU A  75      -3.781   0.398 -12.791  1.00 91.75           O  
ATOM   1243  N   SER A  76      -6.335  -0.127  -7.602  1.00 93.44           N  
ATOM   1244  H   SER A  76      -5.426  -0.006  -7.179  1.00 93.44           H  
ATOM   1245  CA  SER A  76      -7.494   0.487  -6.950  1.00 93.44           C  
ATOM   1246  HA  SER A  76      -8.337   0.441  -7.639  1.00 93.44           H  
ATOM   1247  C   SER A  76      -7.286   1.964  -6.647  1.00 93.44           C  
ATOM   1248  CB  SER A  76      -7.926  -0.307  -5.711  1.00 93.44           C  
ATOM   1249  HB2 SER A  76      -8.904   0.057  -5.393  1.00 93.44           H  
ATOM   1250  HB3 SER A  76      -8.018  -1.361  -5.974  1.00 93.44           H  
ATOM   1251  O   SER A  76      -6.198   2.405  -6.285  1.00 93.44           O  
ATOM   1252  OG  SER A  76      -7.030  -0.177  -4.629  1.00 93.44           O  
ATOM   1253  HG  SER A  76      -6.262  -0.723  -4.814  1.00 93.44           H  
ATOM   1254  N   SER A  77      -8.368   2.731  -6.774  1.00 93.88           N  
ATOM   1255  H   SER A  77      -9.212   2.296  -7.117  1.00 93.88           H  
ATOM   1256  CA  SER A  77      -8.464   4.090  -6.254  1.00 93.88           C  
ATOM   1257  HA  SER A  77      -7.520   4.350  -5.776  1.00 93.88           H  
ATOM   1258  C   SER A  77      -9.547   4.168  -5.192  1.00 93.88           C  
ATOM   1259  CB  SER A  77      -8.671   5.103  -7.375  1.00 93.88           C  
ATOM   1260  HB2 SER A  77      -7.741   5.136  -7.942  1.00 93.88           H  
ATOM   1261  HB3 SER A  77      -9.491   4.787  -8.019  1.00 93.88           H  
ATOM   1262  O   SER A  77     -10.603   3.529  -5.273  1.00 93.88           O  
ATOM   1263  OG  SER A  77      -8.929   6.403  -6.872  1.00 93.88           O  
ATOM   1264  HG  SER A  77      -8.753   7.020  -7.586  1.00 93.88           H  
ATOM   1265  N   ILE A  78      -9.248   4.955  -4.166  1.00 96.75           N  
ATOM   1266  H   ILE A  78      -8.350   5.417  -4.195  1.00 96.75           H  
ATOM   1267  CA  ILE A  78     -10.111   5.245  -3.031  1.00 96.75           C  
ATOM   1268  HA  ILE A  78     -11.120   4.887  -3.237  1.00 96.75           H  
ATOM   1269  C   ILE A  78     -10.154   6.767  -2.875  1.00 96.75           C  
ATOM   1270  CB  ILE A  78      -9.586   4.523  -1.768  1.00 96.75           C  
ATOM   1271  HB  ILE A  78      -8.568   4.869  -1.586  1.00 96.75           H  
ATOM   1272  O   ILE A  78      -9.114   7.435  -2.850  1.00 96.75           O  
ATOM   1273  CG1 ILE A  78      -9.555   2.981  -1.929  1.00 96.75           C  
ATOM   1274 HG12 ILE A  78     -10.558   2.572  -1.806  1.00 96.75           H  
ATOM   1275 HG13 ILE A  78      -9.204   2.705  -2.923  1.00 96.75           H  
ATOM   1276  CG2 ILE A  78     -10.449   4.902  -0.553  1.00 96.75           C  
ATOM   1277 HG21 ILE A  78     -10.330   5.964  -0.337  1.00 96.75           H  
ATOM   1278 HG22 ILE A  78     -11.498   4.679  -0.747  1.00 96.75           H  
ATOM   1279 HG23 ILE A  78     -10.131   4.348   0.331  1.00 96.75           H  
ATOM   1280  CD1 ILE A  78      -8.598   2.306  -0.939  1.00 96.75           C  
ATOM   1281 HD11 ILE A  78      -8.566   1.233  -1.129  1.00 96.75           H  
ATOM   1282 HD12 ILE A  78      -7.590   2.696  -1.080  1.00 96.75           H  
ATOM   1283 HD13 ILE A  78      -8.918   2.473   0.089  1.00 96.75           H  
ATOM   1284  N   ILE A  79     -11.362   7.316  -2.772  1.00 96.31           N  
ATOM   1285  H   ILE A  79     -12.162   6.714  -2.906  1.00 96.31           H  
ATOM   1286  CA  ILE A  79     -11.630   8.702  -2.381  1.00 96.31           C  
ATOM   1287  HA  ILE A  79     -10.710   9.169  -2.029  1.00 96.31           H  
ATOM   1288  C   ILE A  79     -12.623   8.653  -1.221  1.00 96.31           C  
ATOM   1289  CB  ILE A  79     -12.180   9.536  -3.562  1.00 96.31           C  
ATOM   1290  HB  ILE A  79     -13.124   9.091  -3.878  1.00 96.31           H  
ATOM   1291  O   ILE A  79     -13.732   8.131  -1.370  1.00 96.31           O  
ATOM   1292  CG1 ILE A  79     -11.231   9.537  -4.783  1.00 96.31           C  
ATOM   1293 HG12 ILE A  79     -10.979   8.510  -5.048  1.00 96.31           H  
ATOM   1294 HG13 ILE A  79     -10.307  10.057  -4.533  1.00 96.31           H  
ATOM   1295  CG2 ILE A  79     -12.463  10.978  -3.092  1.00 96.31           C  
ATOM   1296 HG21 ILE A  79     -11.537  11.447  -2.758  1.00 96.31           H  
ATOM   1297 HG22 ILE A  79     -13.174  10.982  -2.266  1.00 96.31           H  
ATOM   1298 HG23 ILE A  79     -12.902  11.565  -3.899  1.00 96.31           H  
ATOM   1299  CD1 ILE A  79     -11.851  10.178  -6.034  1.00 96.31           C  
ATOM   1300 HD11 ILE A  79     -11.939  11.257  -5.912  1.00 96.31           H  
ATOM   1301 HD12 ILE A  79     -12.833   9.746  -6.225  1.00 96.31           H  
ATOM   1302 HD13 ILE A  79     -11.213   9.976  -6.894  1.00 96.31           H  
ATOM   1303  N   THR A  80     -12.238   9.206  -0.074  1.00 97.50           N  
ATOM   1304  H   THR A  80     -11.321   9.625  -0.014  1.00 97.50           H  
ATOM   1305  CA  THR A  80     -13.081   9.262   1.125  1.00 97.50           C  
ATOM   1306  HA  THR A  80     -13.965   8.650   0.948  1.00 97.50           H  
ATOM   1307  C   THR A  80     -13.564  10.684   1.391  1.00 97.50           C  
ATOM   1308  CB  THR A  80     -12.391   8.657   2.356  1.00 97.50           C  
ATOM   1309  HB  THR A  80     -13.073   8.712   3.205  1.00 97.50           H  
ATOM   1310  O   THR A  80     -12.875  11.664   1.100  1.00 97.50           O  
ATOM   1311  CG2 THR A  80     -12.026   7.192   2.122  1.00 97.50           C  
ATOM   1312 HG21 THR A  80     -11.504   6.793   2.992  1.00 97.50           H  
ATOM   1313 HG22 THR A  80     -12.930   6.608   1.946  1.00 97.50           H  
ATOM   1314 HG23 THR A  80     -11.363   7.102   1.262  1.00 97.50           H  
ATOM   1315  OG1 THR A  80     -11.223   9.368   2.673  1.00 97.50           O  
ATOM   1316  HG1 THR A  80     -10.474   8.781   2.548  1.00 97.50           H  
ATOM   1317  N   LYS A  81     -14.783  10.826   1.921  1.00 96.44           N  
ATOM   1318  H   LYS A  81     -15.343   9.995   2.047  1.00 96.44           H  
ATOM   1319  CA  LYS A  81     -15.317  12.125   2.351  1.00 96.44           C  
ATOM   1320  HA  LYS A  81     -14.477  12.722   2.704  1.00 96.44           H  
ATOM   1321  C   LYS A  81     -16.292  11.962   3.508  1.00 96.44           C  
ATOM   1322  CB  LYS A  81     -15.940  12.852   1.145  1.00 96.44           C  
ATOM   1323  HB2 LYS A  81     -16.877  12.378   0.852  1.00 96.44           H  
ATOM   1324  HB3 LYS A  81     -15.245  12.769   0.309  1.00 96.44           H  
ATOM   1325  O   LYS A  81     -17.380  11.416   3.339  1.00 96.44           O  
ATOM   1326  CG  LYS A  81     -16.185  14.341   1.435  1.00 96.44           C  
ATOM   1327  HG2 LYS A  81     -15.332  14.736   1.987  1.00 96.44           H  
ATOM   1328  HG3 LYS A  81     -17.082  14.461   2.042  1.00 96.44           H  
ATOM   1329  CD  LYS A  81     -16.319  15.128   0.123  1.00 96.44           C  
ATOM   1330  HD2 LYS A  81     -15.472  14.873  -0.514  1.00 96.44           H  
ATOM   1331  HD3 LYS A  81     -17.239  14.852  -0.392  1.00 96.44           H  
ATOM   1332  CE  LYS A  81     -16.288  16.636   0.400  1.00 96.44           C  
ATOM   1333  HE2 LYS A  81     -15.634  16.805   1.256  1.00 96.44           H  
ATOM   1334  HE3 LYS A  81     -17.285  16.980   0.674  1.00 96.44           H  
ATOM   1335  NZ  LYS A  81     -15.755  17.390  -0.762  1.00 96.44           N  
ATOM   1336  HZ1 LYS A  81     -15.628  18.372  -0.563  1.00 96.44           H  
ATOM   1337  HZ2 LYS A  81     -16.328  17.332  -1.592  1.00 96.44           H  
ATOM   1338  HZ3 LYS A  81     -14.853  17.038  -1.049  1.00 96.44           H  
ATOM   1339  N   VAL A  82     -15.901  12.455   4.677  1.00 97.56           N  
ATOM   1340  H   VAL A  82     -14.993  12.894   4.736  1.00 97.56           H  
ATOM   1341  CA  VAL A  82     -16.763  12.493   5.864  1.00 97.56           C  
ATOM   1342  HA  VAL A  82     -17.351  11.575   5.883  1.00 97.56           H  
ATOM   1343  C   VAL A  82     -17.725  13.684   5.767  1.00 97.56           C  
ATOM   1344  CB  VAL A  82     -15.931  12.532   7.162  1.00 97.56           C  
ATOM   1345  HB  VAL A  82     -15.447  13.507   7.225  1.00 97.56           H  
ATOM   1346  O   VAL A  82     -17.378  14.721   5.196  1.00 97.56           O  
ATOM   1347  CG1 VAL A  82     -16.792  12.333   8.417  1.00 97.56           C  
ATOM   1348 HG11 VAL A  82     -17.373  11.415   8.335  1.00 97.56           H  
ATOM   1349 HG12 VAL A  82     -16.154  12.269   9.298  1.00 97.56           H  
ATOM   1350 HG13 VAL A  82     -17.468  13.178   8.548  1.00 97.56           H  
ATOM   1351  CG2 VAL A  82     -14.841  11.447   7.182  1.00 97.56           C  
ATOM   1352 HG21 VAL A  82     -15.288  10.462   7.051  1.00 97.56           H  
ATOM   1353 HG22 VAL A  82     -14.111  11.617   6.391  1.00 97.56           H  
ATOM   1354 HG23 VAL A  82     -14.305  11.472   8.131  1.00 97.56           H  
ATOM   1355  N   LYS A  83     -18.923  13.545   6.334  1.00 96.31           N  
ATOM   1356  H   LYS A  83     -19.163  12.630   6.690  1.00 96.31           H  
ATOM   1357  CA  LYS A  83     -19.846  14.638   6.658  1.00 96.31           C  
ATOM   1358  HA  LYS A  83     -19.307  15.585   6.633  1.00 96.31           H  
ATOM   1359  C   LYS A  83     -20.410  14.456   8.063  1.00 96.31           C  
ATOM   1360  CB  LYS A  83     -21.019  14.709   5.679  1.00 96.31           C  
ATOM   1361  HB2 LYS A  83     -21.643  15.554   5.971  1.00 96.31           H  
ATOM   1362  HB3 LYS A  83     -21.616  13.804   5.795  1.00 96.31           H  
ATOM   1363  O   LYS A  83     -20.619  13.328   8.516  1.00 96.31           O  
ATOM   1364  CG  LYS A  83     -20.647  14.861   4.201  1.00 96.31           C  
ATOM   1365  HG2 LYS A  83     -20.134  13.965   3.852  1.00 96.31           H  
ATOM   1366  HG3 LYS A  83     -20.011  15.735   4.057  1.00 96.31           H  
ATOM   1367  CD  LYS A  83     -21.965  15.036   3.442  1.00 96.31           C  
ATOM   1368  HD2 LYS A  83     -22.408  15.988   3.734  1.00 96.31           H  
ATOM   1369  HD3 LYS A  83     -22.639  14.231   3.735  1.00 96.31           H  
ATOM   1370  CE  LYS A  83     -21.799  15.002   1.927  1.00 96.31           C  
ATOM   1371  HE2 LYS A  83     -21.269  14.087   1.661  1.00 96.31           H  
ATOM   1372  HE3 LYS A  83     -21.199  15.858   1.618  1.00 96.31           H  
ATOM   1373  NZ  LYS A  83     -23.137  15.027   1.286  1.00 96.31           N  
ATOM   1374  HZ1 LYS A  83     -23.636  15.865   1.548  1.00 96.31           H  
ATOM   1375  HZ2 LYS A  83     -23.684  14.242   1.611  1.00 96.31           H  
ATOM   1376  HZ3 LYS A  83     -23.070  14.972   0.280  1.00 96.31           H  
ATOM   1377  N   GLY A  84     -20.685  15.574   8.711  1.00 96.12           N  
ATOM   1378  H   GLY A  84     -20.455  16.457   8.279  1.00 96.12           H  
ATOM   1379  CA  GLY A  84     -21.186  15.649  10.073  1.00 96.12           C  
ATOM   1380  HA2 GLY A  84     -22.274  15.589  10.071  1.00 96.12           H  
ATOM   1381  HA3 GLY A  84     -20.786  14.830  10.670  1.00 96.12           H  
ATOM   1382  C   GLY A  84     -20.747  16.960  10.711  1.00 96.12           C  
ATOM   1383  O   GLY A  84     -19.708  17.519  10.353  1.00 96.12           O  
ATOM   1384  N   ILE A  85     -21.536  17.427  11.669  1.00 95.25           N  
ATOM   1385  H   ILE A  85     -22.385  16.925  11.887  1.00 95.25           H  
ATOM   1386  CA  ILE A  85     -21.157  18.487  12.600  1.00 95.25           C  
ATOM   1387  HA  ILE A  85     -20.078  18.629  12.544  1.00 95.25           H  
ATOM   1388  C   ILE A  85     -21.460  18.017  14.023  1.00 95.25           C  
ATOM   1389  CB  ILE A  85     -21.820  19.845  12.259  1.00 95.25           C  
ATOM   1390  HB  ILE A  85     -21.617  20.518  13.092  1.00 95.25           H  
ATOM   1391  O   ILE A  85     -22.363  17.211  14.247  1.00 95.25           O  
ATOM   1392  CG1 ILE A  85     -23.349  19.751  12.073  1.00 95.25           C  
ATOM   1393 HG12 ILE A  85     -23.766  19.114  12.853  1.00 95.25           H  
ATOM   1394 HG13 ILE A  85     -23.578  19.292  11.111  1.00 95.25           H  
ATOM   1395  CG2 ILE A  85     -21.172  20.457  11.007  1.00 95.25           C  
ATOM   1396 HG21 ILE A  85     -21.410  19.861  10.125  1.00 95.25           H  
ATOM   1397 HG22 ILE A  85     -21.537  21.471  10.846  1.00 95.25           H  
ATOM   1398 HG23 ILE A  85     -20.090  20.500  11.131  1.00 95.25           H  
ATOM   1399  CD1 ILE A  85     -24.044  21.117  12.153  1.00 95.25           C  
ATOM   1400 HD11 ILE A  85     -23.736  21.747  11.320  1.00 95.25           H  
ATOM   1401 HD12 ILE A  85     -25.124  20.982  12.099  1.00 95.25           H  
ATOM   1402 HD13 ILE A  85     -23.798  21.608  13.095  1.00 95.25           H  
ATOM   1403  N   THR A  86     -20.689  18.491  14.997  1.00 94.56           N  
ATOM   1404  H   THR A  86     -19.937  19.118  14.747  1.00 94.56           H  
ATOM   1405  CA  THR A  86     -20.932  18.233  16.422  1.00 94.56           C  
ATOM   1406  HA  THR A  86     -21.990  18.012  16.559  1.00 94.56           H  
ATOM   1407  C   THR A  86     -20.625  19.475  17.243  1.00 94.56           C  
ATOM   1408  CB  THR A  86     -20.147  17.007  16.925  1.00 94.56           C  
ATOM   1409  HB  THR A  86     -20.380  16.174  16.262  1.00 94.56           H  
ATOM   1410  O   THR A  86     -19.801  20.304  16.861  1.00 94.56           O  
ATOM   1411  CG2 THR A  86     -18.630  17.176  16.951  1.00 94.56           C  
ATOM   1412 HG21 THR A  86     -18.274  17.458  15.960  1.00 94.56           H  
ATOM   1413 HG22 THR A  86     -18.339  17.936  17.676  1.00 94.56           H  
ATOM   1414 HG23 THR A  86     -18.178  16.223  17.224  1.00 94.56           H  
ATOM   1415  OG1 THR A  86     -20.558  16.645  18.227  1.00 94.56           O  
ATOM   1416  HG1 THR A  86     -20.126  17.218  18.865  1.00 94.56           H  
ATOM   1417  N   THR A  87     -21.272  19.610  18.391  1.00 91.94           N  
ATOM   1418  H   THR A  87     -21.961  18.924  18.666  1.00 91.94           H  
ATOM   1419  CA  THR A  87     -21.014  20.680  19.355  1.00 91.94           C  
ATOM   1420  HA  THR A  87     -20.515  21.510  18.855  1.00 91.94           H  
ATOM   1421  C   THR A  87     -20.084  20.207  20.471  1.00 91.94           C  
ATOM   1422  CB  THR A  87     -22.338  21.224  19.918  1.00 91.94           C  
ATOM   1423  HB  THR A  87     -22.146  21.797  20.825  1.00 91.94           H  
ATOM   1424  O   THR A  87     -20.085  19.038  20.857  1.00 91.94           O  
ATOM   1425  CG2 THR A  87     -23.033  22.128  18.901  1.00 91.94           C  
ATOM   1426 HG21 THR A  87     -23.174  21.602  17.956  1.00 91.94           H  
ATOM   1427 HG22 THR A  87     -24.005  22.438  19.286  1.00 91.94           H  
ATOM   1428 HG23 THR A  87     -22.425  23.017  18.736  1.00 91.94           H  
ATOM   1429  OG1 THR A  87     -23.228  20.168  20.203  1.00 91.94           O  
ATOM   1430  HG1 THR A  87     -24.020  20.545  20.594  1.00 91.94           H  
ATOM   1431  N   SER A  88     -19.289  21.137  20.997  1.00 89.25           N  
ATOM   1432  H   SER A  88     -19.282  22.041  20.547  1.00 89.25           H  
ATOM   1433  CA  SER A  88     -18.872  21.165  22.401  1.00 89.25           C  
ATOM   1434  HA  SER A  88     -19.358  20.344  22.928  1.00 89.25           H  
ATOM   1435  C   SER A  88     -19.388  22.468  23.027  1.00 89.25           C  
ATOM   1436  CB  SER A  88     -17.353  20.972  22.558  1.00 89.25           C  
ATOM   1437  HB2 SER A  88     -17.057  20.061  22.038  1.00 89.25           H  
ATOM   1438  HB3 SER A  88     -17.132  20.841  23.618  1.00 89.25           H  
ATOM   1439  O   SER A  88     -19.898  23.330  22.309  1.00 89.25           O  
ATOM   1440  OG  SER A  88     -16.585  22.062  22.070  1.00 89.25           O  
ATOM   1441  HG  SER A  88     -15.698  21.983  22.429  1.00 89.25           H  
ATOM   1442  N   GLU A  89     -19.274  22.610  24.350  1.00 80.69           N  
ATOM   1443  H   GLU A  89     -18.824  21.866  24.864  1.00 80.69           H  
ATOM   1444  CA  GLU A  89     -19.915  23.647  25.190  1.00 80.69           C  
ATOM   1445  HA  GLU A  89     -20.937  23.346  25.420  1.00 80.69           H  
ATOM   1446  C   GLU A  89     -19.984  25.053  24.568  1.00 80.69           C  
ATOM   1447  CB  GLU A  89     -19.127  23.749  26.508  1.00 80.69           C  
ATOM   1448  HB2 GLU A  89     -19.556  24.539  27.124  1.00 80.69           H  
ATOM   1449  HB3 GLU A  89     -18.103  24.030  26.260  1.00 80.69           H  
ATOM   1450  O   GLU A  89     -21.005  25.731  24.676  1.00 80.69           O  
ATOM   1451  CG  GLU A  89     -19.131  22.438  27.317  1.00 80.69           C  
ATOM   1452  HG2 GLU A  89     -20.130  22.287  27.725  1.00 80.69           H  
ATOM   1453  HG3 GLU A  89     -18.913  21.595  26.661  1.00 80.69           H  
ATOM   1454  CD  GLU A  89     -18.083  22.432  28.438  1.00 80.69           C  
ATOM   1455  OE1 GLU A  89     -18.406  21.897  29.520  1.00 80.69           O  
ATOM   1456  OE2 GLU A  89     -16.943  22.878  28.162  1.00 80.69           O  
ATOM   1457  N   HIS A  90     -18.906  25.494  23.908  1.00 79.50           N  
ATOM   1458  H   HIS A  90     -18.114  24.869  23.867  1.00 79.50           H  
ATOM   1459  CA  HIS A  90     -18.778  26.832  23.319  1.00 79.50           C  
ATOM   1460  HA  HIS A  90     -19.767  27.288  23.270  1.00 79.50           H  
ATOM   1461  C   HIS A  90     -18.257  26.819  21.866  1.00 79.50           C  
ATOM   1462  CB  HIS A  90     -17.909  27.706  24.245  1.00 79.50           C  
ATOM   1463  HB2 HIS A  90     -17.875  28.718  23.843  1.00 79.50           H  
ATOM   1464  HB3 HIS A  90     -16.893  27.311  24.248  1.00 79.50           H  
ATOM   1465  O   HIS A  90     -17.671  27.805  21.415  1.00 79.50           O  
ATOM   1466  CG  HIS A  90     -18.393  27.803  25.675  1.00 79.50           C  
ATOM   1467  CD2 HIS A  90     -17.609  27.931  26.788  1.00 79.50           C  
ATOM   1468  HD2 HIS A  90     -16.531  27.985  26.806  1.00 79.50           H  
ATOM   1469  ND1 HIS A  90     -19.700  27.760  26.110  1.00 79.50           N  
ATOM   1470  HD1 HIS A  90     -20.490  27.457  25.559  1.00 79.50           H  
ATOM   1471  CE1 HIS A  90     -19.698  27.845  27.449  1.00 79.50           C  
ATOM   1472  HE1 HIS A  90     -20.572  27.766  28.078  1.00 79.50           H  
ATOM   1473  NE2 HIS A  90     -18.444  27.969  27.906  1.00 79.50           N  
ATOM   1474  N   LYS A  91     -18.401  25.705  21.128  1.00 88.88           N  
ATOM   1475  H   LYS A  91     -18.911  24.929  21.524  1.00 88.88           H  
ATOM   1476  CA  LYS A  91     -17.906  25.599  19.742  1.00 88.88           C  
ATOM   1477  HA  LYS A  91     -18.046  26.568  19.263  1.00 88.88           H  
ATOM   1478  C   LYS A  91     -18.658  24.567  18.892  1.00 88.88           C  
ATOM   1479  CB  LYS A  91     -16.392  25.297  19.774  1.00 88.88           C  
ATOM   1480  HB2 LYS A  91     -16.219  24.405  20.375  1.00 88.88           H  
ATOM   1481  HB3 LYS A  91     -15.871  26.135  20.238  1.00 88.88           H  
ATOM   1482  O   LYS A  91     -18.848  23.428  19.311  1.00 88.88           O  
ATOM   1483  CG  LYS A  91     -15.816  25.069  18.369  1.00 88.88           C  
ATOM   1484  HG2 LYS A  91     -16.272  24.162  17.969  1.00 88.88           H  
ATOM   1485  HG3 LYS A  91     -16.064  25.912  17.724  1.00 88.88           H  
ATOM   1486  CD  LYS A  91     -14.305  24.853  18.353  1.00 88.88           C  
ATOM   1487  HD2 LYS A  91     -13.793  25.796  18.545  1.00 88.88           H  
ATOM   1488  HD3 LYS A  91     -14.050  24.137  19.134  1.00 88.88           H  
ATOM   1489  CE  LYS A  91     -13.919  24.299  16.973  1.00 88.88           C  
ATOM   1490  HE2 LYS A  91     -13.924  25.111  16.246  1.00 88.88           H  
ATOM   1491  HE3 LYS A  91     -14.682  23.584  16.663  1.00 88.88           H  
ATOM   1492  NZ  LYS A  91     -12.605  23.619  17.019  1.00 88.88           N  
ATOM   1493  HZ1 LYS A  91     -12.680  22.756  17.540  1.00 88.88           H  
ATOM   1494  HZ2 LYS A  91     -11.908  24.208  17.452  1.00 88.88           H  
ATOM   1495  HZ3 LYS A  91     -12.262  23.372  16.102  1.00 88.88           H  
ATOM   1496  N   VAL A  92     -18.943  24.922  17.637  1.00 93.56           N  
ATOM   1497  H   VAL A  92     -18.764  25.881  17.373  1.00 93.56           H  
ATOM   1498  CA  VAL A  92     -19.282  23.958  16.572  1.00 93.56           C  
ATOM   1499  HA  VAL A  92     -19.805  23.115  17.023  1.00 93.56           H  
ATOM   1500  C   VAL A  92     -18.015  23.411  15.907  1.00 93.56           C  
ATOM   1501  CB  VAL A  92     -20.237  24.564  15.527  1.00 93.56           C  
ATOM   1502  HB  VAL A  92     -19.783  25.461  15.106  1.00 93.56           H  
ATOM   1503  O   VAL A  92     -17.099  24.157  15.545  1.00 93.56           O  
ATOM   1504  CG1 VAL A  92     -20.553  23.592  14.381  1.00 93.56           C  
ATOM   1505 HG11 VAL A  92     -20.987  22.671  14.771  1.00 93.56           H  
ATOM   1506 HG12 VAL A  92     -19.654  23.357  13.811  1.00 93.56           H  
ATOM   1507 HG13 VAL A  92     -21.259  24.053  13.690  1.00 93.56           H  
ATOM   1508  CG2 VAL A  92     -21.564  24.934  16.193  1.00 93.56           C  
ATOM   1509 HG21 VAL A  92     -22.264  25.285  15.435  1.00 93.56           H  
ATOM   1510 HG22 VAL A  92     -21.999  24.062  16.683  1.00 93.56           H  
ATOM   1511 HG23 VAL A  92     -21.415  25.730  16.922  1.00 93.56           H  
ATOM   1512  N   TRP A  93     -17.980  22.092  15.734  1.00 95.25           N  
ATOM   1513  H   TRP A  93     -18.772  21.555  16.057  1.00 95.25           H  
ATOM   1514  CA  TRP A  93     -16.918  21.329  15.091  1.00 95.25           C  
ATOM   1515  HA  TRP A  93     -16.087  21.989  14.842  1.00 95.25           H  
ATOM   1516  C   TRP A  93     -17.439  20.702  13.802  1.00 95.25           C  
ATOM   1517  CB  TRP A  93     -16.403  20.246  16.046  1.00 95.25           C  
ATOM   1518  HB2 TRP A  93     -17.229  19.584  16.304  1.00 95.25           H  
ATOM   1519  HB3 TRP A  93     -15.660  19.647  15.520  1.00 95.25           H  
ATOM   1520  O   TRP A  93     -18.349  19.874  13.823  1.00 95.25           O  
ATOM   1521  CG  TRP A  93     -15.794  20.745  17.317  1.00 95.25           C  
ATOM   1522  CD1 TRP A  93     -16.476  21.218  18.382  1.00 95.25           C  
ATOM   1523  HD1 TRP A  93     -17.552  21.286  18.447  1.00 95.25           H  
ATOM   1524  CD2 TRP A  93     -14.386  20.809  17.688  1.00 95.25           C  
ATOM   1525  CE2 TRP A  93     -14.286  21.371  18.995  1.00 95.25           C  
ATOM   1526  CE3 TRP A  93     -13.182  20.438  17.052  1.00 95.25           C  
ATOM   1527  HE3 TRP A  93     -13.241  19.943  16.094  1.00 95.25           H  
ATOM   1528  NE1 TRP A  93     -15.593  21.594  19.371  1.00 95.25           N  
ATOM   1529  HE1 TRP A  93     -15.912  21.912  20.276  1.00 95.25           H  
ATOM   1530  CH2 TRP A  93     -11.863  21.210  18.956  1.00 95.25           C  
ATOM   1531  HH2 TRP A  93     -10.910  21.321  19.451  1.00 95.25           H  
ATOM   1532  CZ2 TRP A  93     -13.046  21.582  19.619  1.00 95.25           C  
ATOM   1533  HZ2 TRP A  93     -13.014  21.983  20.621  1.00 95.25           H  
ATOM   1534  CZ3 TRP A  93     -11.933  20.638  17.672  1.00 95.25           C  
ATOM   1535  HZ3 TRP A  93     -11.032  20.308  17.176  1.00 95.25           H  
ATOM   1536  N   ASP A  94     -16.821  21.086  12.695  1.00 95.81           N  
ATOM   1537  H   ASP A  94     -16.075  21.766  12.748  1.00 95.81           H  
ATOM   1538  CA  ASP A  94     -17.049  20.568  11.353  1.00 95.81           C  
ATOM   1539  HA  ASP A  94     -17.939  19.940  11.353  1.00 95.81           H  
ATOM   1540  C   ASP A  94     -15.888  19.675  10.890  1.00 95.81           C  
ATOM   1541  CB  ASP A  94     -17.316  21.749  10.402  1.00 95.81           C  
ATOM   1542  HB2 ASP A  94     -18.271  22.193  10.684  1.00 95.81           H  
ATOM   1543  HB3 ASP A  94     -17.423  21.378   9.383  1.00 95.81           H  
ATOM   1544  O   ASP A  94     -14.863  19.523  11.567  1.00 95.81           O  
ATOM   1545  CG  ASP A  94     -16.259  22.863  10.422  1.00 95.81           C  
ATOM   1546  OD1 ASP A  94     -15.196  22.751  11.082  1.00 95.81           O  
ATOM   1547  OD2 ASP A  94     -16.529  23.939   9.854  1.00 95.81           O  
ATOM   1548  N   VAL A  95     -16.078  19.051   9.727  1.00 96.06           N  
ATOM   1549  H   VAL A  95     -16.922  19.277   9.221  1.00 96.06           H  
ATOM   1550  CA  VAL A  95     -15.177  18.055   9.126  1.00 96.06           C  
ATOM   1551  HA  VAL A  95     -15.201  17.149   9.732  1.00 96.06           H  
ATOM   1552  C   VAL A  95     -13.726  18.553   9.081  1.00 96.06           C  
ATOM   1553  CB  VAL A  95     -15.684  17.721   7.704  1.00 96.06           C  
ATOM   1554  HB  VAL A  95     -15.642  18.621   7.090  1.00 96.06           H  
ATOM   1555  O   VAL A  95     -12.790  17.806   9.366  1.00 96.06           O  
ATOM   1556  CG1 VAL A  95     -14.842  16.638   7.021  1.00 96.06           C  
ATOM   1557 HG11 VAL A  95     -15.238  16.435   6.026  1.00 96.06           H  
ATOM   1558 HG12 VAL A  95     -13.808  16.969   6.918  1.00 96.06           H  
ATOM   1559 HG13 VAL A  95     -14.877  15.726   7.616  1.00 96.06           H  
ATOM   1560  CG2 VAL A  95     -17.136  17.214   7.714  1.00 96.06           C  
ATOM   1561 HG21 VAL A  95     -17.810  17.982   8.094  1.00 96.06           H  
ATOM   1562 HG22 VAL A  95     -17.444  16.973   6.697  1.00 96.06           H  
ATOM   1563 HG23 VAL A  95     -17.220  16.329   8.344  1.00 96.06           H  
ATOM   1564  N   GLU A  96     -13.523  19.834   8.787  1.00 96.06           N  
ATOM   1565  H   GLU A  96     -14.339  20.394   8.585  1.00 96.06           H  
ATOM   1566  CA  GLU A  96     -12.222  20.484   8.635  1.00 96.06           C  
ATOM   1567  HA  GLU A  96     -11.595  19.857   8.001  1.00 96.06           H  
ATOM   1568  C   GLU A  96     -11.480  20.669   9.972  1.00 96.06           C  
ATOM   1569  CB  GLU A  96     -12.415  21.843   7.939  1.00 96.06           C  
ATOM   1570  HB2 GLU A  96     -13.027  22.497   8.559  1.00 96.06           H  
ATOM   1571  HB3 GLU A  96     -11.434  22.310   7.846  1.00 96.06           H  
ATOM   1572  O   GLU A  96     -10.242  20.724  10.005  1.00 96.06           O  
ATOM   1573  CG  GLU A  96     -13.014  21.742   6.523  1.00 96.06           C  
ATOM   1574  HG2 GLU A  96     -12.444  20.998   5.967  1.00 96.06           H  
ATOM   1575  HG3 GLU A  96     -12.849  22.700   6.029  1.00 96.06           H  
ATOM   1576  CD  GLU A  96     -14.519  21.399   6.449  1.00 96.06           C  
ATOM   1577  OE1 GLU A  96     -14.957  20.949   5.366  1.00 96.06           O  
ATOM   1578  OE2 GLU A  96     -15.222  21.540   7.471  1.00 96.06           O  
ATOM   1579  N   GLU A  97     -12.203  20.712  11.094  1.00 95.50           N  
ATOM   1580  H   GLU A  97     -13.209  20.663  11.009  1.00 95.50           H  
ATOM   1581  CA  GLU A  97     -11.624  20.625  12.433  1.00 95.50           C  
ATOM   1582  HA  GLU A  97     -10.700  21.202  12.462  1.00 95.50           H  
ATOM   1583  C   GLU A  97     -11.261  19.172  12.776  1.00 95.50           C  
ATOM   1584  CB  GLU A  97     -12.574  21.218  13.487  1.00 95.50           C  
ATOM   1585  HB2 GLU A  97     -13.553  20.746  13.397  1.00 95.50           H  
ATOM   1586  HB3 GLU A  97     -12.186  20.967  14.475  1.00 95.50           H  
ATOM   1587  O   GLU A  97     -10.096  18.904  13.089  1.00 95.50           O  
ATOM   1588  CG  GLU A  97     -12.757  22.743  13.408  1.00 95.50           C  
ATOM   1589  HG2 GLU A  97     -12.918  23.041  12.372  1.00 95.50           H  
ATOM   1590  HG3 GLU A  97     -13.651  23.004  13.975  1.00 95.50           H  
ATOM   1591  CD  GLU A  97     -11.588  23.552  13.987  1.00 95.50           C  
ATOM   1592  OE1 GLU A  97     -11.464  24.750  13.685  1.00 95.50           O  
ATOM   1593  OE2 GLU A  97     -10.851  23.083  14.892  1.00 95.50           O  
ATOM   1594  N   TYR A  98     -12.209  18.229  12.678  1.00 97.06           N  
ATOM   1595  H   TYR A  98     -13.115  18.496  12.321  1.00 97.06           H  
ATOM   1596  CA  TYR A  98     -12.069  16.899  13.293  1.00 97.06           C  
ATOM   1597  HA  TYR A  98     -11.335  16.998  14.093  1.00 97.06           H  
ATOM   1598  C   TYR A  98     -11.508  15.778  12.396  1.00 97.06           C  
ATOM   1599  CB  TYR A  98     -13.375  16.495  14.005  1.00 97.06           C  
ATOM   1600  HB2 TYR A  98     -13.161  15.642  14.649  1.00 97.06           H  
ATOM   1601  HB3 TYR A  98     -13.679  17.309  14.662  1.00 97.06           H  
ATOM   1602  O   TYR A  98     -11.096  14.755  12.938  1.00 97.06           O  
ATOM   1603  CG  TYR A  98     -14.545  16.114  13.114  1.00 97.06           C  
ATOM   1604  CD1 TYR A  98     -15.650  16.976  12.975  1.00 97.06           C  
ATOM   1605  HD1 TYR A  98     -15.665  17.933  13.476  1.00 97.06           H  
ATOM   1606  CD2 TYR A  98     -14.557  14.862  12.470  1.00 97.06           C  
ATOM   1607  HD2 TYR A  98     -13.726  14.184  12.599  1.00 97.06           H  
ATOM   1608  CE1 TYR A  98     -16.744  16.606  12.167  1.00 97.06           C  
ATOM   1609  HE1 TYR A  98     -17.592  17.264  12.050  1.00 97.06           H  
ATOM   1610  CE2 TYR A  98     -15.654  14.481  11.674  1.00 97.06           C  
ATOM   1611  HE2 TYR A  98     -15.662  13.515  11.191  1.00 97.06           H  
ATOM   1612  OH  TYR A  98     -17.810  14.984  10.755  1.00 97.06           O  
ATOM   1613  HH  TYR A  98     -17.785  14.049  10.535  1.00 97.06           H  
ATOM   1614  CZ  TYR A  98     -16.749  15.358  11.515  1.00 97.06           C  
ATOM   1615  N   VAL A  99     -11.437  15.931  11.067  1.00 98.25           N  
ATOM   1616  H   VAL A  99     -11.862  16.744  10.645  1.00 98.25           H  
ATOM   1617  CA  VAL A  99     -10.847  14.914  10.163  1.00 98.25           C  
ATOM   1618  HA  VAL A  99     -10.831  13.959  10.689  1.00 98.25           H  
ATOM   1619  C   VAL A  99      -9.407  15.258   9.796  1.00 98.25           C  
ATOM   1620  CB  VAL A  99     -11.690  14.685   8.896  1.00 98.25           C  
ATOM   1621  HB  VAL A  99     -11.741  15.603   8.309  1.00 98.25           H  
ATOM   1622  O   VAL A  99      -9.129  16.384   9.377  1.00 98.25           O  
ATOM   1623  CG1 VAL A  99     -11.102  13.575   8.011  1.00 98.25           C  
ATOM   1624 HG11 VAL A  99     -10.982  12.657   8.588  1.00 98.25           H  
ATOM   1625 HG12 VAL A  99     -11.763  13.382   7.166  1.00 98.25           H  
ATOM   1626 HG13 VAL A  99     -10.135  13.878   7.609  1.00 98.25           H  
ATOM   1627  CG2 VAL A  99     -13.106  14.259   9.287  1.00 98.25           C  
ATOM   1628 HG21 VAL A  99     -13.068  13.423   9.985  1.00 98.25           H  
ATOM   1629 HG22 VAL A  99     -13.628  15.097   9.748  1.00 98.25           H  
ATOM   1630 HG23 VAL A  99     -13.654  13.958   8.394  1.00 98.25           H  
ATOM   1631  N   LYS A 100      -8.480  14.305   9.954  1.00 97.88           N  
ATOM   1632  H   LYS A 100      -8.780  13.415  10.326  1.00 97.88           H  
ATOM   1633  CA  LYS A 100      -7.049  14.467   9.633  1.00 97.88           C  
ATOM   1634  HA  LYS A 100      -6.955  15.244   8.875  1.00 97.88           H  
ATOM   1635  C   LYS A 100      -6.441  13.173   9.055  1.00 97.88           C  
ATOM   1636  CB  LYS A 100      -6.272  14.886  10.902  1.00 97.88           C  
ATOM   1637  HB2 LYS A 100      -5.211  14.935  10.656  1.00 97.88           H  
ATOM   1638  HB3 LYS A 100      -6.396  14.109  11.656  1.00 97.88           H  
ATOM   1639  O   LYS A 100      -6.705  12.115   9.625  1.00 97.88           O  
ATOM   1640  CG  LYS A 100      -6.678  16.236  11.525  1.00 97.88           C  
ATOM   1641  HG2 LYS A 100      -7.745  16.226  11.749  1.00 97.88           H  
ATOM   1642  HG3 LYS A 100      -6.151  16.355  12.471  1.00 97.88           H  
ATOM   1643  CD  LYS A 100      -6.325  17.432  10.622  1.00 97.88           C  
ATOM   1644  HD2 LYS A 100      -6.565  17.210   9.582  1.00 97.88           H  
ATOM   1645  HD3 LYS A 100      -5.248  17.591  10.677  1.00 97.88           H  
ATOM   1646  CE  LYS A 100      -7.049  18.732  11.006  1.00 97.88           C  
ATOM   1647  HE2 LYS A 100      -6.629  19.530  10.394  1.00 97.88           H  
ATOM   1648  HE3 LYS A 100      -6.852  18.958  12.054  1.00 97.88           H  
ATOM   1649  NZ  LYS A 100      -8.511  18.651  10.762  1.00 97.88           N  
ATOM   1650  HZ1 LYS A 100      -8.730  17.955  10.063  1.00 97.88           H  
ATOM   1651  HZ2 LYS A 100      -8.927  19.521  10.462  1.00 97.88           H  
ATOM   1652  HZ3 LYS A 100      -9.006  18.381  11.600  1.00 97.88           H  
ATOM   1653  N   PRO A 101      -5.628  13.217   7.983  1.00 97.31           N  
ATOM   1654  CA  PRO A 101      -5.352  14.372   7.121  1.00 97.31           C  
ATOM   1655  HA  PRO A 101      -5.099  15.239   7.730  1.00 97.31           H  
ATOM   1656  C   PRO A 101      -6.566  14.706   6.211  1.00 97.31           C  
ATOM   1657  CB  PRO A 101      -4.100  13.957   6.342  1.00 97.31           C  
ATOM   1658  HB2 PRO A 101      -3.995  14.484   5.394  1.00 97.31           H  
ATOM   1659  HB3 PRO A 101      -3.217  14.122   6.959  1.00 97.31           H  
ATOM   1660  O   PRO A 101      -7.463  13.874   6.061  1.00 97.31           O  
ATOM   1661  CG  PRO A 101      -4.305  12.460   6.138  1.00 97.31           C  
ATOM   1662  HG2 PRO A 101      -3.362  11.942   5.959  1.00 97.31           H  
ATOM   1663  HG3 PRO A 101      -5.003  12.288   5.319  1.00 97.31           H  
ATOM   1664  CD  PRO A 101      -4.941  12.040   7.461  1.00 97.31           C  
ATOM   1665  HD2 PRO A 101      -4.163  11.735   8.161  1.00 97.31           H  
ATOM   1666  HD3 PRO A 101      -5.636  11.218   7.291  1.00 97.31           H  
ATOM   1667  N   PRO A 102      -6.674  15.934   5.663  1.00 97.81           N  
ATOM   1668  CA  PRO A 102      -7.893  16.409   4.994  1.00 97.81           C  
ATOM   1669  HA  PRO A 102      -8.766  16.092   5.564  1.00 97.81           H  
ATOM   1670  C   PRO A 102      -8.103  15.932   3.542  1.00 97.81           C  
ATOM   1671  CB  PRO A 102      -7.798  17.937   5.058  1.00 97.81           C  
ATOM   1672  HB2 PRO A 102      -8.202  18.289   6.007  1.00 97.81           H  
ATOM   1673  HB3 PRO A 102      -8.310  18.419   4.225  1.00 97.81           H  
ATOM   1674  O   PRO A 102      -9.196  16.115   3.011  1.00 97.81           O  
ATOM   1675  CG  PRO A 102      -6.293  18.193   5.012  1.00 97.81           C  
ATOM   1676  HG2 PRO A 102      -5.942  18.124   3.982  1.00 97.81           H  
ATOM   1677  HG3 PRO A 102      -6.030  19.158   5.443  1.00 97.81           H  
ATOM   1678  CD  PRO A 102      -5.732  17.032   5.832  1.00 97.81           C  
ATOM   1679  HD2 PRO A 102      -5.692  17.317   6.884  1.00 97.81           H  
ATOM   1680  HD3 PRO A 102      -4.734  16.769   5.481  1.00 97.81           H  
ATOM   1681  N   GLU A 103      -7.105  15.350   2.873  1.00 97.00           N  
ATOM   1682  H   GLU A 103      -6.209  15.276   3.334  1.00 97.00           H  
ATOM   1683  CA  GLU A 103      -7.113  15.095   1.419  1.00 97.00           C  
ATOM   1684  HA  GLU A 103      -7.477  15.995   0.923  1.00 97.00           H  
ATOM   1685  C   GLU A 103      -8.052  13.956   0.958  1.00 97.00           C  
ATOM   1686  CB  GLU A 103      -5.676  14.843   0.909  1.00 97.00           C  
ATOM   1687  HB2 GLU A 103      -5.738  14.557  -0.141  1.00 97.00           H  
ATOM   1688  HB3 GLU A 103      -5.240  13.997   1.441  1.00 97.00           H  
ATOM   1689  O   GLU A 103      -8.224  13.756  -0.248  1.00 97.00           O  
ATOM   1690  CG  GLU A 103      -4.726  16.057   0.971  1.00 97.00           C  
ATOM   1691  HG2 GLU A 103      -5.228  16.913   0.520  1.00 97.00           H  
ATOM   1692  HG3 GLU A 103      -3.856  15.833   0.355  1.00 97.00           H  
ATOM   1693  CD  GLU A 103      -4.234  16.431   2.379  1.00 97.00           C  
ATOM   1694  OE1 GLU A 103      -3.723  17.563   2.541  1.00 97.00           O  
ATOM   1695  OE2 GLU A 103      -4.400  15.609   3.306  1.00 97.00           O  
ATOM   1696  N   GLY A 104      -8.679  13.209   1.874  1.00 96.75           N  
ATOM   1697  H   GLY A 104      -8.543  13.449   2.845  1.00 96.75           H  
ATOM   1698  CA  GLY A 104      -9.648  12.156   1.528  1.00 96.75           C  
ATOM   1699  HA2 GLY A 104     -10.174  11.850   2.433  1.00 96.75           H  
ATOM   1700  HA3 GLY A 104     -10.384  12.556   0.830  1.00 96.75           H  
ATOM   1701  C   GLY A 104      -9.022  10.902   0.901  1.00 96.75           C  
ATOM   1702  O   GLY A 104      -9.554  10.353  -0.069  1.00 96.75           O  
ATOM   1703  N   GLY A 105      -7.865  10.472   1.417  1.00 95.12           N  
ATOM   1704  H   GLY A 105      -7.492  10.983   2.204  1.00 95.12           H  
ATOM   1705  CA  GLY A 105      -7.196   9.224   1.029  1.00 95.12           C  
ATOM   1706  HA2 GLY A 105      -7.190   9.135  -0.057  1.00 95.12           H  
ATOM   1707  HA3 GLY A 105      -6.161   9.259   1.369  1.00 95.12           H  
ATOM   1708  C   GLY A 105      -7.852   7.962   1.612  1.00 95.12           C  
ATOM   1709  O   GLY A 105      -8.944   8.010   2.176  1.00 95.12           O  
ATOM   1710  N   SER A 106      -7.173   6.820   1.493  1.00 96.62           N  
ATOM   1711  H   SER A 106      -6.273   6.815   1.034  1.00 96.62           H  
ATOM   1712  CA  SER A 106      -7.619   5.536   2.058  1.00 96.62           C  
ATOM   1713  HA  SER A 106      -8.673   5.389   1.822  1.00 96.62           H  
ATOM   1714  C   SER A 106      -7.491   5.442   3.582  1.00 96.62           C  
ATOM   1715  CB  SER A 106      -6.824   4.394   1.422  1.00 96.62           C  
ATOM   1716  HB2 SER A 106      -7.056   3.456   1.927  1.00 96.62           H  
ATOM   1717  HB3 SER A 106      -7.104   4.313   0.371  1.00 96.62           H  
ATOM   1718  O   SER A 106      -8.245   4.697   4.199  1.00 96.62           O  
ATOM   1719  OG  SER A 106      -5.435   4.661   1.502  1.00 96.62           O  
ATOM   1720  HG  SER A 106      -4.968   3.844   1.310  1.00 96.62           H  
ATOM   1721  N   VAL A 107      -6.575   6.203   4.189  1.00 97.50           N  
ATOM   1722  H   VAL A 107      -5.986   6.782   3.608  1.00 97.50           H  
ATOM   1723  CA  VAL A 107      -6.349   6.252   5.642  1.00 97.50           C  
ATOM   1724  HA  VAL A 107      -7.026   5.556   6.137  1.00 97.50           H  
ATOM   1725  C   VAL A 107      -6.648   7.656   6.160  1.00 97.50           C  
ATOM   1726  CB  VAL A 107      -4.913   5.817   5.999  1.00 97.50           C  
ATOM   1727  HB  VAL A 107      -4.204   6.450   5.465  1.00 97.50           H  
ATOM   1728  O   VAL A 107      -6.074   8.632   5.677  1.00 97.50           O  
ATOM   1729  CG1 VAL A 107      -4.633   5.942   7.504  1.00 97.50           C  
ATOM   1730 HG11 VAL A 107      -5.387   5.388   8.063  1.00 97.50           H  
ATOM   1731 HG12 VAL A 107      -4.649   6.989   7.808  1.00 97.50           H  
ATOM   1732 HG13 VAL A 107      -3.650   5.532   7.734  1.00 97.50           H  
ATOM   1733  CG2 VAL A 107      -4.661   4.359   5.594  1.00 97.50           C  
ATOM   1734 HG21 VAL A 107      -4.798   4.232   4.520  1.00 97.50           H  
ATOM   1735 HG22 VAL A 107      -5.351   3.702   6.123  1.00 97.50           H  
ATOM   1736 HG23 VAL A 107      -3.640   4.073   5.846  1.00 97.50           H  
ATOM   1737  N   PHE A 108      -7.536   7.765   7.149  1.00 98.19           N  
ATOM   1738  H   PHE A 108      -8.002   6.927   7.466  1.00 98.19           H  
ATOM   1739  CA  PHE A 108      -7.895   9.037   7.786  1.00 98.19           C  
ATOM   1740  HA  PHE A 108      -7.001   9.659   7.833  1.00 98.19           H  
ATOM   1741  C   PHE A 108      -8.382   8.833   9.227  1.00 98.19           C  
ATOM   1742  CB  PHE A 108      -8.943   9.784   6.939  1.00 98.19           C  
ATOM   1743  HB2 PHE A 108      -9.120  10.762   7.386  1.00 98.19           H  
ATOM   1744  HB3 PHE A 108      -8.532   9.962   5.945  1.00 98.19           H  
ATOM   1745  O   PHE A 108      -8.917   7.787   9.580  1.00 98.19           O  
ATOM   1746  CG  PHE A 108     -10.268   9.058   6.791  1.00 98.19           C  
ATOM   1747  CD1 PHE A 108     -10.393   8.002   5.867  1.00 98.19           C  
ATOM   1748  HD1 PHE A 108      -9.557   7.722   5.243  1.00 98.19           H  
ATOM   1749  CD2 PHE A 108     -11.360   9.399   7.613  1.00 98.19           C  
ATOM   1750  HD2 PHE A 108     -11.266  10.195   8.336  1.00 98.19           H  
ATOM   1751  CE1 PHE A 108     -11.589   7.272   5.790  1.00 98.19           C  
ATOM   1752  HE1 PHE A 108     -11.655   6.415   5.135  1.00 98.19           H  
ATOM   1753  CE2 PHE A 108     -12.566   8.683   7.513  1.00 98.19           C  
ATOM   1754  HE2 PHE A 108     -13.397   8.930   8.157  1.00 98.19           H  
ATOM   1755  CZ  PHE A 108     -12.677   7.619   6.603  1.00 98.19           C  
ATOM   1756  HZ  PHE A 108     -13.583   7.032   6.553  1.00 98.19           H  
ATOM   1757  N   SER A 109      -8.201   9.841  10.078  1.00 98.31           N  
ATOM   1758  H   SER A 109      -7.759  10.680   9.731  1.00 98.31           H  
ATOM   1759  CA  SER A 109      -8.613   9.844  11.487  1.00 98.31           C  
ATOM   1760  HA  SER A 109      -8.936   8.845  11.779  1.00 98.31           H  
ATOM   1761  C   SER A 109      -9.777  10.801  11.724  1.00 98.31           C  
ATOM   1762  CB  SER A 109      -7.447  10.236  12.399  1.00 98.31           C  
ATOM   1763  HB2 SER A 109      -7.784  10.223  13.435  1.00 98.31           H  
ATOM   1764  HB3 SER A 109      -7.111  11.244  12.154  1.00 98.31           H  
ATOM   1765  O   SER A 109      -9.699  11.975  11.363  1.00 98.31           O  
ATOM   1766  OG  SER A 109      -6.368   9.335  12.256  1.00 98.31           O  
ATOM   1767  HG  SER A 109      -6.053   9.424  11.354  1.00 98.31           H  
ATOM   1768  N   ILE A 110     -10.825  10.314  12.391  1.00 98.56           N  
ATOM   1769  H   ILE A 110     -10.817   9.330  12.619  1.00 98.56           H  
ATOM   1770  CA  ILE A 110     -11.927  11.112  12.943  1.00 98.56           C  
ATOM   1771  HA  ILE A 110     -11.964  12.082  12.446  1.00 98.56           H  
ATOM   1772  C   ILE A 110     -11.636  11.345  14.427  1.00 98.56           C  
ATOM   1773  CB  ILE A 110     -13.280  10.397  12.706  1.00 98.56           C  
ATOM   1774  HB  ILE A 110     -13.204   9.380  13.092  1.00 98.56           H  
ATOM   1775  O   ILE A 110     -11.642  10.404  15.219  1.00 98.56           O  
ATOM   1776  CG1 ILE A 110     -13.570  10.325  11.187  1.00 98.56           C  
ATOM   1777 HG12 ILE A 110     -12.749   9.807  10.690  1.00 98.56           H  
ATOM   1778 HG13 ILE A 110     -13.624  11.336  10.783  1.00 98.56           H  
ATOM   1779  CG2 ILE A 110     -14.432  11.100  13.454  1.00 98.56           C  
ATOM   1780 HG21 ILE A 110     -15.351  10.523  13.359  1.00 98.56           H  
ATOM   1781 HG22 ILE A 110     -14.220  11.172  14.521  1.00 98.56           H  
ATOM   1782 HG23 ILE A 110     -14.594  12.101  13.054  1.00 98.56           H  
ATOM   1783  CD1 ILE A 110     -14.860   9.587  10.817  1.00 98.56           C  
ATOM   1784 HD11 ILE A 110     -15.732  10.148  11.154  1.00 98.56           H  
ATOM   1785 HD12 ILE A 110     -14.855   8.593  11.266  1.00 98.56           H  
ATOM   1786 HD13 ILE A 110     -14.926   9.488   9.733  1.00 98.56           H  
ATOM   1787  N   ILE A 111     -11.364  12.593  14.810  1.00 98.12           N  
ATOM   1788  H   ILE A 111     -11.351  13.316  14.105  1.00 98.12           H  
ATOM   1789  CA  ILE A 111     -11.053  12.979  16.191  1.00 98.12           C  
ATOM   1790  HA  ILE A 111     -10.382  12.233  16.616  1.00 98.12           H  
ATOM   1791  C   ILE A 111     -12.339  12.988  17.029  1.00 98.12           C  
ATOM   1792  CB  ILE A 111     -10.314  14.338  16.217  1.00 98.12           C  
ATOM   1793  HB  ILE A 111     -10.950  15.085  15.742  1.00 98.12           H  
ATOM   1794  O   ILE A 111     -13.266  13.744  16.752  1.00 98.12           O  
ATOM   1795  CG1 ILE A 111      -8.979  14.254  15.432  1.00 98.12           C  
ATOM   1796 HG12 ILE A 111      -9.160  13.845  14.439  1.00 98.12           H  
ATOM   1797 HG13 ILE A 111      -8.302  13.567  15.940  1.00 98.12           H  
ATOM   1798  CG2 ILE A 111     -10.057  14.783  17.669  1.00 98.12           C  
ATOM   1799 HG21 ILE A 111      -9.454  14.042  18.194  1.00 98.12           H  
ATOM   1800 HG22 ILE A 111     -11.000  14.915  18.200  1.00 98.12           H  
ATOM   1801 HG23 ILE A 111      -9.543  15.745  17.681  1.00 98.12           H  
ATOM   1802  CD1 ILE A 111      -8.275  15.604  15.229  1.00 98.12           C  
ATOM   1803 HD11 ILE A 111      -7.927  16.008  16.180  1.00 98.12           H  
ATOM   1804 HD12 ILE A 111      -7.410  15.461  14.581  1.00 98.12           H  
ATOM   1805 HD13 ILE A 111      -8.957  16.311  14.757  1.00 98.12           H  
ATOM   1806  N   THR A 112     -12.378  12.165  18.078  1.00 97.50           N  
ATOM   1807  H   THR A 112     -11.578  11.571  18.245  1.00 97.50           H  
ATOM   1808  CA  THR A 112     -13.532  11.991  18.980  1.00 97.50           C  
ATOM   1809  HA  THR A 112     -14.408  12.477  18.550  1.00 97.50           H  
ATOM   1810  C   THR A 112     -13.317  12.609  20.360  1.00 97.50           C  
ATOM   1811  CB  THR A 112     -13.862  10.504  19.158  1.00 97.50           C  
ATOM   1812  HB  THR A 112     -14.613  10.397  19.941  1.00 97.50           H  
ATOM   1813  O   THR A 112     -14.287  12.858  21.075  1.00 97.50           O  
ATOM   1814  CG2 THR A 112     -14.411   9.878  17.876  1.00 97.50           C  
ATOM   1815 HG21 THR A 112     -15.298  10.421  17.551  1.00 97.50           H  
ATOM   1816 HG22 THR A 112     -14.681   8.840  18.067  1.00 97.50           H  
ATOM   1817 HG23 THR A 112     -13.659   9.912  17.087  1.00 97.50           H  
ATOM   1818  OG1 THR A 112     -12.700   9.792  19.522  1.00 97.50           O  
ATOM   1819  HG1 THR A 112     -12.740   9.608  20.463  1.00 97.50           H  
ATOM   1820  N   ARG A 113     -12.067  12.883  20.751  1.00 96.75           N  
ATOM   1821  H   ARG A 113     -11.311  12.603  20.143  1.00 96.75           H  
ATOM   1822  CA  ARG A 113     -11.727  13.584  21.997  1.00 96.75           C  
ATOM   1823  HA  ARG A 113     -12.523  14.294  22.223  1.00 96.75           H  
ATOM   1824  C   ARG A 113     -10.435  14.377  21.823  1.00 96.75           C  
ATOM   1825  CB  ARG A 113     -11.643  12.556  23.142  1.00 96.75           C  
ATOM   1826  HB2 ARG A 113     -12.532  11.927  23.105  1.00 96.75           H  
ATOM   1827  HB3 ARG A 113     -10.775  11.915  22.992  1.00 96.75           H  
ATOM   1828  O   ARG A 113      -9.468  13.872  21.251  1.00 96.75           O  
ATOM   1829  CG  ARG A 113     -11.562  13.189  24.541  1.00 96.75           C  
ATOM   1830  HG2 ARG A 113     -12.352  13.935  24.637  1.00 96.75           H  
ATOM   1831  HG3 ARG A 113     -10.600  13.684  24.671  1.00 96.75           H  
ATOM   1832  CD  ARG A 113     -11.766  12.142  25.650  1.00 96.75           C  
ATOM   1833  HD2 ARG A 113     -11.856  12.657  26.606  1.00 96.75           H  
ATOM   1834  HD3 ARG A 113     -12.709  11.622  25.480  1.00 96.75           H  
ATOM   1835  NE  ARG A 113     -10.674  11.149  25.711  1.00 96.75           N  
ATOM   1836  HE  ARG A 113     -10.785  10.292  25.188  1.00 96.75           H  
ATOM   1837  NH1 ARG A 113      -9.250  12.321  27.080  1.00 96.75           N  
ATOM   1838 HH11 ARG A 113      -8.306  12.484  27.398  1.00 96.75           H  
ATOM   1839 HH12 ARG A 113      -9.921  13.070  27.181  1.00 96.75           H  
ATOM   1840  NH2 ARG A 113      -8.684  10.294  26.336  1.00 96.75           N  
ATOM   1841 HH21 ARG A 113      -7.784  10.427  26.774  1.00 96.75           H  
ATOM   1842 HH22 ARG A 113      -8.885   9.486  25.765  1.00 96.75           H  
ATOM   1843  CZ  ARG A 113      -9.543  11.264  26.379  1.00 96.75           C  
ATOM   1844  N   VAL A 114     -10.406  15.601  22.339  1.00 96.06           N  
ATOM   1845  H   VAL A 114     -11.232  15.941  22.811  1.00 96.06           H  
ATOM   1846  CA  VAL A 114      -9.212  16.459  22.357  1.00 96.06           C  
ATOM   1847  HA  VAL A 114      -8.374  15.905  21.934  1.00 96.06           H  
ATOM   1848  C   VAL A 114      -8.815  16.804  23.787  1.00 96.06           C  
ATOM   1849  CB  VAL A 114      -9.376  17.730  21.496  1.00 96.06           C  
ATOM   1850  HB  VAL A 114      -8.480  18.339  21.623  1.00 96.06           H  
ATOM   1851  O   VAL A 114      -9.667  17.012  24.646  1.00 96.06           O  
ATOM   1852  CG1 VAL A 114      -9.479  17.374  20.010  1.00 96.06           C  
ATOM   1853 HG11 VAL A 114     -10.396  16.815  19.824  1.00 96.06           H  
ATOM   1854 HG12 VAL A 114      -8.620  16.770  19.719  1.00 96.06           H  
ATOM   1855 HG13 VAL A 114      -9.492  18.285  19.412  1.00 96.06           H  
ATOM   1856  CG2 VAL A 114     -10.588  18.590  21.871  1.00 96.06           C  
ATOM   1857 HG21 VAL A 114     -10.512  18.903  22.913  1.00 96.06           H  
ATOM   1858 HG22 VAL A 114     -10.619  19.483  21.247  1.00 96.06           H  
ATOM   1859 HG23 VAL A 114     -11.513  18.031  21.731  1.00 96.06           H  
ATOM   1860  N   GLU A 115      -7.513  16.876  24.030  1.00 96.12           N  
ATOM   1861  H   GLU A 115      -6.880  16.578  23.301  1.00 96.12           H  
ATOM   1862  CA  GLU A 115      -6.890  17.534  25.179  1.00 96.12           C  
ATOM   1863  HA  GLU A 115      -7.645  17.953  25.844  1.00 96.12           H  
ATOM   1864  C   GLU A 115      -6.053  18.691  24.605  1.00 96.12           C  
ATOM   1865  CB  GLU A 115      -6.049  16.513  25.972  1.00 96.12           C  
ATOM   1866  HB2 GLU A 115      -5.388  17.048  26.654  1.00 96.12           H  
ATOM   1867  HB3 GLU A 115      -5.437  15.953  25.265  1.00 96.12           H  
ATOM   1868  O   GLU A 115      -5.116  18.463  23.837  1.00 96.12           O  
ATOM   1869  CG  GLU A 115      -6.894  15.514  26.790  1.00 96.12           C  
ATOM   1870  HG2 GLU A 115      -7.738  15.183  26.184  1.00 96.12           H  
ATOM   1871  HG3 GLU A 115      -7.296  16.024  27.665  1.00 96.12           H  
ATOM   1872  CD  GLU A 115      -6.101  14.266  27.229  1.00 96.12           C  
ATOM   1873  OE1 GLU A 115      -6.716  13.193  27.438  1.00 96.12           O  
ATOM   1874  OE2 GLU A 115      -4.853  14.266  27.240  1.00 96.12           O  
ATOM   1875  N   ALA A 116      -6.442  19.937  24.886  1.00 95.56           N  
ATOM   1876  H   ALA A 116      -7.222  20.071  25.513  1.00 95.56           H  
ATOM   1877  CA  ALA A 116      -5.885  21.131  24.252  1.00 95.56           C  
ATOM   1878  HA  ALA A 116      -5.137  20.834  23.518  1.00 95.56           H  
ATOM   1879  C   ALA A 116      -5.196  22.043  25.275  1.00 95.56           C  
ATOM   1880  CB  ALA A 116      -7.000  21.859  23.490  1.00 95.56           C  
ATOM   1881  HB1 ALA A 116      -6.590  22.739  22.994  1.00 95.56           H  
ATOM   1882  HB2 ALA A 116      -7.435  21.193  22.745  1.00 95.56           H  
ATOM   1883  HB3 ALA A 116      -7.777  22.177  24.186  1.00 95.56           H  
ATOM   1884  O   ALA A 116      -5.823  22.500  26.227  1.00 95.56           O  
ATOM   1885  N   THR A 117      -3.915  22.343  25.048  1.00 96.44           N  
ATOM   1886  H   THR A 117      -3.492  21.980  24.206  1.00 96.44           H  
ATOM   1887  CA  THR A 117      -3.119  23.269  25.871  1.00 96.44           C  
ATOM   1888  HA  THR A 117      -3.657  23.486  26.795  1.00 96.44           H  
ATOM   1889  C   THR A 117      -2.941  24.571  25.095  1.00 96.44           C  
ATOM   1890  CB  THR A 117      -1.771  22.658  26.278  1.00 96.44           C  
ATOM   1891  HB  THR A 117      -1.119  22.582  25.409  1.00 96.44           H  
ATOM   1892  O   THR A 117      -2.262  24.619  24.063  1.00 96.44           O  
ATOM   1893  CG2 THR A 117      -1.073  23.474  27.363  1.00 96.44           C  
ATOM   1894 HG21 THR A 117      -0.882  24.490  27.019  1.00 96.44           H  
ATOM   1895 HG22 THR A 117      -0.123  23.003  27.617  1.00 96.44           H  
ATOM   1896 HG23 THR A 117      -1.696  23.500  28.257  1.00 96.44           H  
ATOM   1897  OG1 THR A 117      -1.978  21.370  26.809  1.00 96.44           O  
ATOM   1898  HG1 THR A 117      -2.237  20.783  26.094  1.00 96.44           H  
ATOM   1899  N   HIS A 118      -3.626  25.623  25.539  1.00 94.12           N  
ATOM   1900  H   HIS A 118      -4.129  25.529  26.409  1.00 94.12           H  
ATOM   1901  CA  HIS A 118      -3.779  26.865  24.783  1.00 94.12           C  
ATOM   1902  HA  HIS A 118      -3.788  26.619  23.721  1.00 94.12           H  
ATOM   1903  C   HIS A 118      -2.636  27.862  24.996  1.00 94.12           C  
ATOM   1904  CB  HIS A 118      -5.133  27.506  25.119  1.00 94.12           C  
ATOM   1905  HB2 HIS A 118      -5.158  28.520  24.719  1.00 94.12           H  
ATOM   1906  HB3 HIS A 118      -5.246  27.574  26.201  1.00 94.12           H  
ATOM   1907  O   HIS A 118      -2.142  28.038  26.102  1.00 94.12           O  
ATOM   1908  CG  HIS A 118      -6.301  26.755  24.534  1.00 94.12           C  
ATOM   1909  CD2 HIS A 118      -7.189  25.951  25.199  1.00 94.12           C  
ATOM   1910  HD2 HIS A 118      -7.181  25.722  26.255  1.00 94.12           H  
ATOM   1911  ND1 HIS A 118      -6.672  26.763  23.208  1.00 94.12           N  
ATOM   1912  HD1 HIS A 118      -6.217  27.283  22.472  1.00 94.12           H  
ATOM   1913  CE1 HIS A 118      -7.760  25.986  23.077  1.00 94.12           C  
ATOM   1914  HE1 HIS A 118      -8.297  25.803  22.158  1.00 94.12           H  
ATOM   1915  NE2 HIS A 118      -8.108  25.471  24.260  1.00 94.12           N  
ATOM   1916  N   SER A 119      -2.309  28.607  23.935  1.00 93.31           N  
ATOM   1917  H   SER A 119      -2.707  28.356  23.041  1.00 93.31           H  
ATOM   1918  CA  SER A 119      -1.418  29.781  23.970  1.00 93.31           C  
ATOM   1919  HA  SER A 119      -1.263  30.076  22.932  1.00 93.31           H  
ATOM   1920  C   SER A 119      -0.003  29.522  24.520  1.00 93.31           C  
ATOM   1921  CB  SER A 119      -2.089  30.978  24.671  1.00 93.31           C  
ATOM   1922  HB2 SER A 119      -1.512  31.879  24.464  1.00 93.31           H  
ATOM   1923  HB3 SER A 119      -2.080  30.809  25.748  1.00 93.31           H  
ATOM   1924  O   SER A 119       0.599  30.436  25.074  1.00 93.31           O  
ATOM   1925  OG  SER A 119      -3.437  31.175  24.244  1.00 93.31           O  
ATOM   1926  HG  SER A 119      -3.961  30.829  24.970  1.00 93.31           H  
ATOM   1927  N   GLN A 120       0.544  28.317  24.323  1.00 96.00           N  
ATOM   1928  H   GLN A 120       0.027  27.644  23.776  1.00 96.00           H  
ATOM   1929  CA  GLN A 120       1.931  27.999  24.671  1.00 96.00           C  
ATOM   1930  HA  GLN A 120       2.039  28.127  25.748  1.00 96.00           H  
ATOM   1931  C   GLN A 120       2.923  28.940  23.968  1.00 96.00           C  
ATOM   1932  CB  GLN A 120       2.287  26.550  24.292  1.00 96.00           C  
ATOM   1933  HB2 GLN A 120       3.373  26.455  24.299  1.00 96.00           H  
ATOM   1934  HB3 GLN A 120       1.938  26.353  23.279  1.00 96.00           H  
ATOM   1935  O   GLN A 120       2.785  29.224  22.770  1.00 96.00           O  
ATOM   1936  CG  GLN A 120       1.738  25.471  25.234  1.00 96.00           C  
ATOM   1937  HG2 GLN A 120       0.648  25.460  25.194  1.00 96.00           H  
ATOM   1938  HG3 GLN A 120       2.043  25.707  26.253  1.00 96.00           H  
ATOM   1939  CD  GLN A 120       2.267  24.082  24.866  1.00 96.00           C  
ATOM   1940  NE2 GLN A 120       2.403  23.188  25.813  1.00 96.00           N  
ATOM   1941 HE21 GLN A 120       2.312  23.480  26.776  1.00 96.00           H  
ATOM   1942 HE22 GLN A 120       2.860  22.313  25.598  1.00 96.00           H  
ATOM   1943  OE1 GLN A 120       2.572  23.778  23.717  1.00 96.00           O  
ATOM   1944  N   THR A 121       3.970  29.346  24.686  1.00 96.00           N  
ATOM   1945  H   THR A 121       4.008  29.081  25.660  1.00 96.00           H  
ATOM   1946  CA  THR A 121       5.111  30.118  24.165  1.00 96.00           C  
ATOM   1947  HA  THR A 121       5.066  30.133  23.076  1.00 96.00           H  
ATOM   1948  C   THR A 121       6.432  29.455  24.542  1.00 96.00           C  
ATOM   1949  CB  THR A 121       5.094  31.583  24.643  1.00 96.00           C  
ATOM   1950  HB  THR A 121       5.963  32.098  24.234  1.00 96.00           H  
ATOM   1951  O   THR A 121       6.477  28.637  25.457  1.00 96.00           O  
ATOM   1952  CG2 THR A 121       3.843  32.301  24.146  1.00 96.00           C  
ATOM   1953 HG21 THR A 121       3.750  32.138  23.072  1.00 96.00           H  
ATOM   1954 HG22 THR A 121       3.929  33.368  24.352  1.00 96.00           H  
ATOM   1955 HG23 THR A 121       2.959  31.911  24.649  1.00 96.00           H  
ATOM   1956  OG1 THR A 121       5.117  31.701  26.043  1.00 96.00           O  
ATOM   1957  HG1 THR A 121       6.026  31.650  26.349  1.00 96.00           H  
ATOM   1958  N   GLN A 122       7.521  29.804  23.850  1.00 95.69           N  
ATOM   1959  H   GLN A 122       7.442  30.506  23.129  1.00 95.69           H  
ATOM   1960  CA  GLN A 122       8.862  29.515  24.368  1.00 95.69           C  
ATOM   1961  HA  GLN A 122       8.915  28.465  24.657  1.00 95.69           H  
ATOM   1962  C   GLN A 122       9.083  30.380  25.620  1.00 95.69           C  
ATOM   1963  CB  GLN A 122       9.938  29.762  23.299  1.00 95.69           C  
ATOM   1964  HB2 GLN A 122       9.813  30.771  22.907  1.00 95.69           H  
ATOM   1965  HB3 GLN A 122      10.923  29.706  23.762  1.00 95.69           H  
ATOM   1966  O   GLN A 122       8.826  31.584  25.583  1.00 95.69           O  
ATOM   1967  CG  GLN A 122       9.881  28.764  22.126  1.00 95.69           C  
ATOM   1968  HG2 GLN A 122       8.849  28.631  21.802  1.00 95.69           H  
ATOM   1969  HG3 GLN A 122      10.431  29.194  21.290  1.00 95.69           H  
ATOM   1970  CD  GLN A 122      10.513  27.400  22.418  1.00 95.69           C  
ATOM   1971  NE2 GLN A 122       9.808  26.312  22.220  1.00 95.69           N  
ATOM   1972 HE21 GLN A 122      10.280  25.427  22.342  1.00 95.69           H  
ATOM   1973 HE22 GLN A 122       8.818  26.347  22.024  1.00 95.69           H  
ATOM   1974  OE1 GLN A 122      11.682  27.268  22.733  1.00 95.69           O  
ATOM   1975  N   GLY A 123       9.494  29.767  26.726  1.00 95.94           N  
ATOM   1976  H   GLY A 123       9.625  28.766  26.704  1.00 95.94           H  
ATOM   1977  CA  GLY A 123       9.655  30.417  28.029  1.00 95.94           C  
ATOM   1978  HA2 GLY A 123      10.406  31.204  27.959  1.00 95.94           H  
ATOM   1979  HA3 GLY A 123       8.709  30.861  28.337  1.00 95.94           H  
ATOM   1980  C   GLY A 123      10.093  29.410  29.089  1.00 95.94           C  
ATOM   1981  O   GLY A 123      10.420  28.276  28.745  1.00 95.94           O  
ATOM   1982  N   THR A 124      10.100  29.807  30.363  1.00 97.12           N  
ATOM   1983  H   THR A 124       9.802  30.740  30.610  1.00 97.12           H  
ATOM   1984  CA  THR A 124      10.389  28.899  31.484  1.00 97.12           C  
ATOM   1985  HA  THR A 124      10.764  27.960  31.076  1.00 97.12           H  
ATOM   1986  C   THR A 124       9.130  28.551  32.275  1.00 97.12           C  
ATOM   1987  CB  THR A 124      11.489  29.419  32.417  1.00 97.12           C  
ATOM   1988  HB  THR A 124      11.684  28.635  33.148  1.00 97.12           H  
ATOM   1989  O   THR A 124       8.211  29.365  32.391  1.00 97.12           O  
ATOM   1990  CG2 THR A 124      12.802  29.711  31.697  1.00 97.12           C  
ATOM   1991 HG21 THR A 124      12.669  30.520  30.978  1.00 97.12           H  
ATOM   1992 HG22 THR A 124      13.143  28.811  31.185  1.00 97.12           H  
ATOM   1993 HG23 THR A 124      13.554  30.008  32.428  1.00 97.12           H  
ATOM   1994  OG1 THR A 124      11.111  30.589  33.099  1.00 97.12           O  
ATOM   1995  HG1 THR A 124      11.218  30.369  34.027  1.00 97.12           H  
ATOM   1996  N   CYS A 125       9.062  27.323  32.789  1.00 97.00           N  
ATOM   1997  H   CYS A 125       9.800  26.665  32.584  1.00 97.00           H  
ATOM   1998  CA  CYS A 125       7.952  26.842  33.610  1.00 97.00           C  
ATOM   1999  HA  CYS A 125       7.700  27.622  34.327  1.00 97.00           H  
ATOM   2000  C   CYS A 125       8.325  25.567  34.394  1.00 97.00           C  
ATOM   2001  CB  CYS A 125       6.730  26.590  32.710  1.00 97.00           C  
ATOM   2002  HB2 CYS A 125       6.405  27.547  32.301  1.00 97.00           H  
ATOM   2003  HB3 CYS A 125       5.911  26.228  33.332  1.00 97.00           H  
ATOM   2004  O   CYS A 125       9.341  24.938  34.089  1.00 97.00           O  
ATOM   2005  SG  CYS A 125       6.948  25.426  31.335  1.00 97.00           S  
ATOM   2006  N   PRO A 126       7.513  25.154  35.389  1.00 97.00           N  
ATOM   2007  CA  PRO A 126       7.679  23.864  36.055  1.00 97.00           C  
ATOM   2008  HA  PRO A 126       8.665  23.829  36.519  1.00 97.00           H  
ATOM   2009  C   PRO A 126       7.537  22.696  35.063  1.00 97.00           C  
ATOM   2010  CB  PRO A 126       6.603  23.818  37.152  1.00 97.00           C  
ATOM   2011  HB2 PRO A 126       6.996  23.417  38.087  1.00 97.00           H  
ATOM   2012  HB3 PRO A 126       5.746  23.229  36.823  1.00 97.00           H  
ATOM   2013  O   PRO A 126       6.574  22.652  34.286  1.00 97.00           O  
ATOM   2014  CG  PRO A 126       6.173  25.270  37.345  1.00 97.00           C  
ATOM   2015  HG2 PRO A 126       5.130  25.344  37.654  1.00 97.00           H  
ATOM   2016  HG3 PRO A 126       6.822  25.758  38.072  1.00 97.00           H  
ATOM   2017  CD  PRO A 126       6.401  25.889  35.974  1.00 97.00           C  
ATOM   2018  HD2 PRO A 126       6.627  26.950  36.086  1.00 97.00           H  
ATOM   2019  HD3 PRO A 126       5.505  25.754  35.369  1.00 97.00           H  
ATOM   2020  N   GLU A 127       8.476  21.748  35.108  1.00 96.50           N  
ATOM   2021  H   GLU A 127       9.268  21.872  35.722  1.00 96.50           H  
ATOM   2022  CA  GLU A 127       8.390  20.472  34.387  1.00 96.50           C  
ATOM   2023  HA  GLU A 127       8.173  20.688  33.342  1.00 96.50           H  
ATOM   2024  C   GLU A 127       7.247  19.600  34.938  1.00 96.50           C  
ATOM   2025  CB  GLU A 127       9.758  19.759  34.461  1.00 96.50           C  
ATOM   2026  HB2 GLU A 127       9.996  19.579  35.510  1.00 96.50           H  
ATOM   2027  HB3 GLU A 127      10.515  20.436  34.066  1.00 96.50           H  
ATOM   2028  O   GLU A 127       6.877  19.682  36.107  1.00 96.50           O  
ATOM   2029  CG  GLU A 127       9.892  18.420  33.715  1.00 96.50           C  
ATOM   2030  HG2 GLU A 127       9.244  17.683  34.191  1.00 96.50           H  
ATOM   2031  HG3 GLU A 127      10.916  18.064  33.831  1.00 96.50           H  
ATOM   2032  CD  GLU A 127       9.545  18.507  32.222  1.00 96.50           C  
ATOM   2033  OE1 GLU A 127       8.336  18.603  31.906  1.00 96.50           O  
ATOM   2034  OE2 GLU A 127      10.450  18.428  31.364  1.00 96.50           O  
ATOM   2035  N   SER A 128       6.669  18.741  34.098  1.00 94.75           N  
ATOM   2036  H   SER A 128       7.078  18.661  33.178  1.00 94.75           H  
ATOM   2037  CA  SER A 128       5.660  17.764  34.505  1.00 94.75           C  
ATOM   2038  HA  SER A 128       4.800  18.300  34.906  1.00 94.75           H  
ATOM   2039  C   SER A 128       6.196  16.815  35.583  1.00 94.75           C  
ATOM   2040  CB  SER A 128       5.188  16.968  33.286  1.00 94.75           C  
ATOM   2041  HB2 SER A 128       6.062  16.641  32.721  1.00 94.75           H  
ATOM   2042  HB3 SER A 128       4.582  17.605  32.642  1.00 94.75           H  
ATOM   2043  O   SER A 128       7.202  16.134  35.394  1.00 94.75           O  
ATOM   2044  OG  SER A 128       4.445  15.828  33.679  1.00 94.75           O  
ATOM   2045  HG  SER A 128       3.513  16.054  33.726  1.00 94.75           H  
ATOM   2046  N   ILE A 129       5.434  16.658  36.670  1.00 93.19           N  
ATOM   2047  H   ILE A 129       4.640  17.271  36.786  1.00 93.19           H  
ATOM   2048  CA  ILE A 129       5.699  15.687  37.746  1.00 93.19           C  
ATOM   2049  HA  ILE A 129       6.704  15.887  38.115  1.00 93.19           H  
ATOM   2050  C   ILE A 129       5.687  14.215  37.267  1.00 93.19           C  
ATOM   2051  CB  ILE A 129       4.695  15.958  38.893  1.00 93.19           C  
ATOM   2052  HB  ILE A 129       4.631  17.040  39.014  1.00 93.19           H  
ATOM   2053  O   ILE A 129       6.022  13.305  38.021  1.00 93.19           O  
ATOM   2054  CG1 ILE A 129       5.207  15.399  40.235  1.00 93.19           C  
ATOM   2055 HG12 ILE A 129       6.233  15.743  40.372  1.00 93.19           H  
ATOM   2056 HG13 ILE A 129       5.209  14.310  40.217  1.00 93.19           H  
ATOM   2057  CG2 ILE A 129       3.283  15.445  38.550  1.00 93.19           C  
ATOM   2058 HG21 ILE A 129       2.565  15.836  39.270  1.00 93.19           H  
ATOM   2059 HG22 ILE A 129       3.259  14.356  38.578  1.00 93.19           H  
ATOM   2060 HG23 ILE A 129       2.984  15.789  37.560  1.00 93.19           H  
ATOM   2061  CD1 ILE A 129       4.395  15.865  41.450  1.00 93.19           C  
ATOM   2062 HD11 ILE A 129       3.387  15.451  41.415  1.00 93.19           H  
ATOM   2063 HD12 ILE A 129       4.342  16.953  41.466  1.00 93.19           H  
ATOM   2064 HD13 ILE A 129       4.882  15.520  42.362  1.00 93.19           H  
ATOM   2065  N   ARG A 130       5.289  13.961  36.011  1.00 89.25           N  
ATOM   2066  H   ARG A 130       5.061  14.761  35.436  1.00 89.25           H  
ATOM   2067  CA  ARG A 130       5.280  12.639  35.362  1.00 89.25           C  
ATOM   2068  HA  ARG A 130       5.153  11.875  36.129  1.00 89.25           H  
ATOM   2069  C   ARG A 130       6.605  12.302  34.660  1.00 89.25           C  
ATOM   2070  CB  ARG A 130       4.104  12.564  34.370  1.00 89.25           C  
ATOM   2071  HB2 ARG A 130       4.275  13.276  33.562  1.00 89.25           H  
ATOM   2072  HB3 ARG A 130       4.080  11.567  33.930  1.00 89.25           H  
ATOM   2073  O   ARG A 130       6.773  11.159  34.232  1.00 89.25           O  
ATOM   2074  CG  ARG A 130       2.737  12.844  35.017  1.00 89.25           C  
ATOM   2075  HG2 ARG A 130       2.751  13.796  35.548  1.00 89.25           H  
ATOM   2076  HG3 ARG A 130       2.521  12.048  35.730  1.00 89.25           H  
ATOM   2077  CD  ARG A 130       1.627  12.912  33.961  1.00 89.25           C  
ATOM   2078  HD2 ARG A 130       1.756  13.826  33.382  1.00 89.25           H  
ATOM   2079  HD3 ARG A 130       1.719  12.059  33.289  1.00 89.25           H  
ATOM   2080  NE  ARG A 130       0.295  12.885  34.595  1.00 89.25           N  
ATOM   2081  HE  ARG A 130       0.268  12.607  35.565  1.00 89.25           H  
ATOM   2082  NH1 ARG A 130      -0.940  13.784  32.867  1.00 89.25           N  
ATOM   2083 HH11 ARG A 130      -0.167  14.389  32.627  1.00 89.25           H  
ATOM   2084 HH12 ARG A 130      -1.818  14.177  32.561  1.00 89.25           H  
ATOM   2085  NH2 ARG A 130      -1.969  13.066  34.692  1.00 89.25           N  
ATOM   2086 HH21 ARG A 130      -2.826  13.435  34.306  1.00 89.25           H  
ATOM   2087 HH22 ARG A 130      -1.949  12.740  35.647  1.00 89.25           H  
ATOM   2088  CZ  ARG A 130      -0.852  13.245  34.045  1.00 89.25           C  
ATOM   2089  N   VAL A 131       7.508  13.274  34.511  1.00 92.44           N  
ATOM   2090  H   VAL A 131       7.300  14.176  34.914  1.00 92.44           H  
ATOM   2091  CA  VAL A 131       8.850  13.111  33.924  1.00 92.44           C  
ATOM   2092  HA  VAL A 131       8.791  12.389  33.109  1.00 92.44           H  
ATOM   2093  C   VAL A 131       9.809  12.535  34.973  1.00 92.44           C  
ATOM   2094  CB  VAL A 131       9.332  14.448  33.318  1.00 92.44           C  
ATOM   2095  HB  VAL A 131       9.284  15.223  34.083  1.00 92.44           H  
ATOM   2096  O   VAL A 131       9.637  12.739  36.177  1.00 92.44           O  
ATOM   2097  CG1 VAL A 131      10.762  14.411  32.766  1.00 92.44           C  
ATOM   2098 HG11 VAL A 131      10.861  13.641  32.002  1.00 92.44           H  
ATOM   2099 HG12 VAL A 131      11.010  15.378  32.328  1.00 92.44           H  
ATOM   2100 HG13 VAL A 131      11.480  14.222  33.564  1.00 92.44           H  
ATOM   2101  CG2 VAL A 131       8.407  14.855  32.162  1.00 92.44           C  
ATOM   2102 HG21 VAL A 131       8.690  15.843  31.800  1.00 92.44           H  
ATOM   2103 HG22 VAL A 131       8.485  14.136  31.346  1.00 92.44           H  
ATOM   2104 HG23 VAL A 131       7.372  14.904  32.501  1.00 92.44           H  
ATOM   2105  N   HIS A 132      10.804  11.760  34.537  1.00 87.81           N  
ATOM   2106  H   HIS A 132      11.032  11.756  33.553  1.00 87.81           H  
ATOM   2107  CA  HIS A 132      11.717  11.082  35.455  1.00 87.81           C  
ATOM   2108  HA  HIS A 132      11.114  10.577  36.209  1.00 87.81           H  
ATOM   2109  C   HIS A 132      12.622  12.094  36.178  1.00 87.81           C  
ATOM   2110  CB  HIS A 132      12.510  10.014  34.693  1.00 87.81           C  
ATOM   2111  HB2 HIS A 132      13.241  10.501  34.048  1.00 87.81           H  
ATOM   2112  HB3 HIS A 132      11.829   9.448  34.058  1.00 87.81           H  
ATOM   2113  O   HIS A 132      13.077  13.069  35.583  1.00 87.81           O  
ATOM   2114  CG  HIS A 132      13.210   9.046  35.610  1.00 87.81           C  
ATOM   2115  CD2 HIS A 132      12.668   7.924  36.175  1.00 87.81           C  
ATOM   2116  HD2 HIS A 132      11.658   7.570  36.028  1.00 87.81           H  
ATOM   2117  ND1 HIS A 132      14.501   9.145  36.070  1.00 87.81           N  
ATOM   2118  HD1 HIS A 132      15.155   9.886  35.862  1.00 87.81           H  
ATOM   2119  CE1 HIS A 132      14.725   8.114  36.903  1.00 87.81           C  
ATOM   2120  HE1 HIS A 132      15.641   7.950  37.450  1.00 87.81           H  
ATOM   2121  NE2 HIS A 132      13.637   7.327  36.985  1.00 87.81           N  
ATOM   2122  N   ASN A 133      12.871  11.882  37.475  1.00 90.19           N  
ATOM   2123  H   ASN A 133      12.545  11.022  37.893  1.00 90.19           H  
ATOM   2124  CA  ASN A 133      13.641  12.794  38.335  1.00 90.19           C  
ATOM   2125  HA  ASN A 133      13.453  12.501  39.368  1.00 90.19           H  
ATOM   2126  C   ASN A 133      13.205  14.277  38.249  1.00 90.19           C  
ATOM   2127  CB  ASN A 133      15.152  12.600  38.078  1.00 90.19           C  
ATOM   2128  HB2 ASN A 133      15.714  13.295  38.702  1.00 90.19           H  
ATOM   2129  HB3 ASN A 133      15.377  12.833  37.037  1.00 90.19           H  
ATOM   2130  O   ASN A 133      14.042  15.163  38.403  1.00 90.19           O  
ATOM   2131  CG  ASN A 133      15.675  11.216  38.400  1.00 90.19           C  
ATOM   2132  ND2 ASN A 133      16.882  10.916  37.980  1.00 90.19           N  
ATOM   2133 HD21 ASN A 133      17.278  10.054  38.325  1.00 90.19           H  
ATOM   2134 HD22 ASN A 133      17.448  11.626  37.537  1.00 90.19           H  
ATOM   2135  OD1 ASN A 133      15.026  10.384  39.010  1.00 90.19           O  
ATOM   2136  N   ALA A 134      11.935  14.576  37.941  1.00 94.44           N  
ATOM   2137  H   ALA A 134      11.299  13.829  37.700  1.00 94.44           H  
ATOM   2138  CA  ALA A 134      11.465  15.956  37.777  1.00 94.44           C  
ATOM   2139  HA  ALA A 134      12.250  16.543  37.299  1.00 94.44           H  
ATOM   2140  C   ALA A 134      11.140  16.658  39.106  1.00 94.44           C  
ATOM   2141  CB  ALA A 134      10.258  15.950  36.836  1.00 94.44           C  
ATOM   2142  HB1 ALA A 134      10.557  15.523  35.879  1.00 94.44           H  
ATOM   2143  HB2 ALA A 134       9.445  15.360  37.259  1.00 94.44           H  
ATOM   2144  HB3 ALA A 134       9.910  16.970  36.672  1.00 94.44           H  
ATOM   2145  O   ALA A 134      11.189  17.883  39.171  1.00 94.44           O  
ATOM   2146  N   THR A 135      10.807  15.903  40.157  1.00 96.12           N  
ATOM   2147  H   THR A 135      10.815  14.899  40.045  1.00 96.12           H  
ATOM   2148  CA  THR A 135      10.552  16.413  41.514  1.00 96.12           C  
ATOM   2149  HA  THR A 135       9.898  17.283  41.454  1.00 96.12           H  
ATOM   2150  C   THR A 135      11.840  16.821  42.220  1.00 96.12           C  
ATOM   2151  CB  THR A 135       9.877  15.349  42.388  1.00 96.12           C  
ATOM   2152  HB  THR A 135       9.888  15.677  43.427  1.00 96.12           H  
ATOM   2153  O   THR A 135      12.799  16.053  42.216  1.00 96.12           O  
ATOM   2154  CG2 THR A 135       8.430  15.104  41.975  1.00 96.12           C  
ATOM   2155 HG21 THR A 135       7.867  16.033  42.068  1.00 96.12           H  
ATOM   2156 HG22 THR A 135       8.389  14.749  40.946  1.00 96.12           H  
ATOM   2157 HG23 THR A 135       7.990  14.353  42.631  1.00 96.12           H  
ATOM   2158  OG1 THR A 135      10.573  14.127  42.276  1.00 96.12           O  
ATOM   2159  HG1 THR A 135      11.497  14.320  42.452  1.00 96.12           H  
ATOM   2160  N   CYS A 136      11.822  17.965  42.901  1.00 96.75           N  
ATOM   2161  H   CYS A 136      10.965  18.499  42.930  1.00 96.75           H  
ATOM   2162  CA  CYS A 136      12.964  18.525  43.627  1.00 96.75           C  
ATOM   2163  HA  CYS A 136      13.728  17.760  43.772  1.00 96.75           H  
ATOM   2164  C   CYS A 136      12.547  19.042  45.013  1.00 96.75           C  
ATOM   2165  CB  CYS A 136      13.566  19.645  42.769  1.00 96.75           C  
ATOM   2166  HB2 CYS A 136      13.902  19.212  41.827  1.00 96.75           H  
ATOM   2167  HB3 CYS A 136      14.440  20.062  43.271  1.00 96.75           H  
ATOM   2168  O   CYS A 136      11.361  19.244  45.285  1.00 96.75           O  
ATOM   2169  SG  CYS A 136      12.415  20.996  42.409  1.00 96.75           S  
ATOM   2170  N   LEU A 137      13.521  19.294  45.887  1.00 95.69           N  
ATOM   2171  H   LEU A 137      14.468  19.064  45.624  1.00 95.69           H  
ATOM   2172  CA  LEU A 137      13.345  20.009  47.156  1.00 95.69           C  
ATOM   2173  HA  LEU A 137      12.285  20.175  47.351  1.00 95.69           H  
ATOM   2174  C   LEU A 137      14.014  21.394  47.094  1.00 95.69           C  
ATOM   2175  CB  LEU A 137      13.935  19.142  48.288  1.00 95.69           C  
ATOM   2176  HB2 LEU A 137      14.988  18.969  48.071  1.00 95.69           H  
ATOM   2177  HB3 LEU A 137      13.879  19.700  49.223  1.00 95.69           H  
ATOM   2178  O   LEU A 137      13.468  22.383  47.607  1.00 95.69           O  
ATOM   2179  CG  LEU A 137      13.245  17.776  48.485  1.00 95.69           C  
ATOM   2180  HG  LEU A 137      13.225  17.228  47.543  1.00 95.69           H  
ATOM   2181  CD1 LEU A 137      14.021  16.938  49.501  1.00 95.69           C  
ATOM   2182 HD11 LEU A 137      14.061  17.448  50.463  1.00 95.69           H  
ATOM   2183 HD12 LEU A 137      15.037  16.782  49.136  1.00 95.69           H  
ATOM   2184 HD13 LEU A 137      13.546  15.964  49.620  1.00 95.69           H  
ATOM   2185  CD2 LEU A 137      11.809  17.929  48.998  1.00 95.69           C  
ATOM   2186 HD21 LEU A 137      11.800  18.503  49.924  1.00 95.69           H  
ATOM   2187 HD22 LEU A 137      11.201  18.430  48.245  1.00 95.69           H  
ATOM   2188 HD23 LEU A 137      11.381  16.943  49.179  1.00 95.69           H  
ATOM   2189  N   SER A 138      15.163  21.457  46.417  1.00 95.50           N  
ATOM   2190  H   SER A 138      15.491  20.598  46.000  1.00 95.50           H  
ATOM   2191  CA  SER A 138      16.074  22.590  46.276  1.00 95.50           C  
ATOM   2192  HA  SER A 138      15.548  23.517  46.506  1.00 95.50           H  
ATOM   2193  C   SER A 138      16.643  22.695  44.854  1.00 95.50           C  
ATOM   2194  CB  SER A 138      17.227  22.409  47.270  1.00 95.50           C  
ATOM   2195  HB2 SER A 138      16.824  22.189  48.259  1.00 95.50           H  
ATOM   2196  HB3 SER A 138      17.798  23.335  47.329  1.00 95.50           H  
ATOM   2197  O   SER A 138      16.592  21.742  44.079  1.00 95.50           O  
ATOM   2198  OG  SER A 138      18.097  21.366  46.871  1.00 95.50           O  
ATOM   2199  HG  SER A 138      17.600  20.581  46.628  1.00 95.50           H  
ATOM   2200  N   ASP A 139      17.229  23.844  44.517  1.00 96.56           N  
ATOM   2201  H   ASP A 139      17.165  24.637  45.139  1.00 96.56           H  
ATOM   2202  CA  ASP A 139      17.875  24.079  43.215  1.00 96.56           C  
ATOM   2203  HA  ASP A 139      17.143  23.946  42.418  1.00 96.56           H  
ATOM   2204  C   ASP A 139      19.023  23.086  42.935  1.00 96.56           C  
ATOM   2205  CB  ASP A 139      18.379  25.537  43.169  1.00 96.56           C  
ATOM   2206  HB2 ASP A 139      19.003  25.725  44.043  1.00 96.56           H  
ATOM   2207  HB3 ASP A 139      19.005  25.663  42.286  1.00 96.56           H  
ATOM   2208  O   ASP A 139      19.257  22.718  41.788  1.00 96.56           O  
ATOM   2209  CG  ASP A 139      17.261  26.593  43.115  1.00 96.56           C  
ATOM   2210  OD1 ASP A 139      16.067  26.214  43.174  1.00 96.56           O  
ATOM   2211  OD2 ASP A 139      17.587  27.794  43.024  1.00 96.56           O  
ATOM   2212  N   ALA A 140      19.685  22.570  43.980  1.00 95.31           N  
ATOM   2213  H   ALA A 140      19.385  22.826  44.910  1.00 95.31           H  
ATOM   2214  CA  ALA A 140      20.767  21.590  43.857  1.00 95.31           C  
ATOM   2215  HA  ALA A 140      21.505  21.984  43.158  1.00 95.31           H  
ATOM   2216  C   ALA A 140      20.317  20.222  43.300  1.00 95.31           C  
ATOM   2217  CB  ALA A 140      21.431  21.438  45.231  1.00 95.31           C  
ATOM   2218  HB1 ALA A 140      21.782  22.407  45.586  1.00 95.31           H  
ATOM   2219  HB2 ALA A 140      20.718  21.023  45.944  1.00 95.31           H  
ATOM   2220  HB3 ALA A 140      22.280  20.760  45.148  1.00 95.31           H  
ATOM   2221  O   ALA A 140      21.150  19.469  42.800  1.00 95.31           O  
ATOM   2222  N   ASP A 141      19.016  19.912  43.343  1.00 95.81           N  
ATOM   2223  H   ASP A 141      18.374  20.578  43.750  1.00 95.81           H  
ATOM   2224  CA  ASP A 141      18.448  18.690  42.755  1.00 95.81           C  
ATOM   2225  HA  ASP A 141      19.126  17.859  42.949  1.00 95.81           H  
ATOM   2226  C   ASP A 141      18.263  18.805  41.222  1.00 95.81           C  
ATOM   2227  CB  ASP A 141      17.100  18.374  43.424  1.00 95.81           C  
ATOM   2228  HB2 ASP A 141      16.380  19.123  43.096  1.00 95.81           H  
ATOM   2229  HB3 ASP A 141      16.749  17.404  43.072  1.00 95.81           H  
ATOM   2230  O   ASP A 141      17.947  17.823  40.548  1.00 95.81           O  
ATOM   2231  CG  ASP A 141      17.135  18.352  44.958  1.00 95.81           C  
ATOM   2232  OD1 ASP A 141      17.957  17.615  45.536  1.00 95.81           O  
ATOM   2233  OD2 ASP A 141      16.295  19.058  45.572  1.00 95.81           O  
ATOM   2234  N   CYS A 142      18.433  20.009  40.662  1.00 96.62           N  
ATOM   2235  H   CYS A 142      18.739  20.767  41.256  1.00 96.62           H  
ATOM   2236  CA  CYS A 142      18.139  20.345  39.273  1.00 96.62           C  
ATOM   2237  HA  CYS A 142      17.701  19.483  38.768  1.00 96.62           H  
ATOM   2238  C   CYS A 142      19.420  20.737  38.526  1.00 96.62           C  
ATOM   2239  CB  CYS A 142      17.104  21.480  39.268  1.00 96.62           C  
ATOM   2240  HB2 CYS A 142      17.531  22.333  39.794  1.00 96.62           H  
ATOM   2241  HB3 CYS A 142      16.915  21.783  38.238  1.00 96.62           H  
ATOM   2242  O   CYS A 142      19.889  21.868  38.624  1.00 96.62           O  
ATOM   2243  SG  CYS A 142      15.521  21.065  40.049  1.00 96.62           S  
ATOM   2244  N   VAL A 143      19.984  19.832  37.722  1.00 95.44           N  
ATOM   2245  H   VAL A 143      19.591  18.904  37.662  1.00 95.44           H  
ATOM   2246  CA  VAL A 143      21.198  20.136  36.947  1.00 95.44           C  
ATOM   2247  HA  VAL A 143      21.900  20.642  37.611  1.00 95.44           H  
ATOM   2248  C   VAL A 143      20.864  21.094  35.797  1.00 95.44           C  
ATOM   2249  CB  VAL A 143      21.892  18.854  36.448  1.00 95.44           C  
ATOM   2250  HB  VAL A 143      21.230  18.329  35.759  1.00 95.44           H  
ATOM   2251  O   VAL A 143      20.070  20.777  34.912  1.00 95.44           O  
ATOM   2252  CG1 VAL A 143      23.203  19.177  35.719  1.00 95.44           C  
ATOM   2253 HG11 VAL A 143      23.876  19.728  36.376  1.00 95.44           H  
ATOM   2254 HG12 VAL A 143      23.003  19.768  34.825  1.00 95.44           H  
ATOM   2255 HG13 VAL A 143      23.685  18.250  35.406  1.00 95.44           H  
ATOM   2256  CG2 VAL A 143      22.230  17.915  37.615  1.00 95.44           C  
ATOM   2257 HG21 VAL A 143      22.757  17.037  37.241  1.00 95.44           H  
ATOM   2258 HG22 VAL A 143      21.316  17.573  38.100  1.00 95.44           H  
ATOM   2259 HG23 VAL A 143      22.854  18.429  38.347  1.00 95.44           H  
ATOM   2260  N   ALA A 144      21.473  22.281  35.787  1.00 94.94           N  
ATOM   2261  H   ALA A 144      22.081  22.521  36.557  1.00 94.94           H  
ATOM   2262  CA  ALA A 144      21.314  23.241  34.696  1.00 94.94           C  
ATOM   2263  HA  ALA A 144      20.248  23.419  34.552  1.00 94.94           H  
ATOM   2264  C   ALA A 144      21.893  22.685  33.381  1.00 94.94           C  
ATOM   2265  CB  ALA A 144      21.971  24.568  35.087  1.00 94.94           C  
ATOM   2266  HB1 ALA A 144      21.556  24.930  36.028  1.00 94.94           H  
ATOM   2267  HB2 ALA A 144      23.047  24.430  35.200  1.00 94.94           H  
ATOM   2268  HB3 ALA A 144      21.784  25.312  34.313  1.00 94.94           H  
ATOM   2269  O   ALA A 144      23.003  22.156  33.354  1.00 94.94           O  
ATOM   2270  N   GLY A 145      21.148  22.814  32.281  1.00 92.19           N  
ATOM   2271  H   GLY A 145      20.231  23.228  32.371  1.00 92.19           H  
ATOM   2272  CA  GLY A 145      21.545  22.296  30.968  1.00 92.19           C  
ATOM   2273  HA2 GLY A 145      22.609  22.478  30.818  1.00 92.19           H  
ATOM   2274  HA3 GLY A 145      20.995  22.846  30.204  1.00 92.19           H  
ATOM   2275  C   GLY A 145      21.293  20.796  30.753  1.00 92.19           C  
ATOM   2276  O   GLY A 145      21.517  20.302  29.649  1.00 92.19           O  
ATOM   2277  N   GLU A 146      20.794  20.067  31.755  1.00 91.75           N  
ATOM   2278  H   GLU A 146      20.633  20.509  32.649  1.00 91.75           H  
ATOM   2279  CA  GLU A 146      20.320  18.690  31.582  1.00 91.75           C  
ATOM   2280  HA  GLU A 146      21.065  18.145  31.002  1.00 91.75           H  
ATOM   2281  C   GLU A 146      19.000  18.660  30.782  1.00 91.75           C  
ATOM   2282  CB  GLU A 146      20.229  18.011  32.959  1.00 91.75           C  
ATOM   2283  HB2 GLU A 146      19.647  18.662  33.610  1.00 91.75           H  
ATOM   2284  HB3 GLU A 146      21.235  17.937  33.372  1.00 91.75           H  
ATOM   2285  O   GLU A 146      18.144  19.544  30.901  1.00 91.75           O  
ATOM   2286  CG  GLU A 146      19.600  16.606  32.948  1.00 91.75           C  
ATOM   2287  HG2 GLU A 146      18.622  16.655  32.470  1.00 91.75           H  
ATOM   2288  HG3 GLU A 146      20.233  15.947  32.354  1.00 91.75           H  
ATOM   2289  CD  GLU A 146      19.392  16.019  34.355  1.00 91.75           C  
ATOM   2290  OE1 GLU A 146      19.384  14.774  34.466  1.00 91.75           O  
ATOM   2291  OE2 GLU A 146      19.135  16.800  35.303  1.00 91.75           O  
ATOM   2292  N   LEU A 147      18.840  17.635  29.941  1.00 90.25           N  
ATOM   2293  H   LEU A 147      19.555  16.922  29.920  1.00 90.25           H  
ATOM   2294  CA  LEU A 147      17.736  17.488  28.992  1.00 90.25           C  
ATOM   2295  HA  LEU A 147      16.880  18.069  29.337  1.00 90.25           H  
ATOM   2296  C   LEU A 147      17.314  16.011  28.918  1.00 90.25           C  
ATOM   2297  CB  LEU A 147      18.220  18.091  27.655  1.00 90.25           C  
ATOM   2298  HB2 LEU A 147      19.137  17.590  27.344  1.00 90.25           H  
ATOM   2299  HB3 LEU A 147      18.483  19.129  27.858  1.00 90.25           H  
ATOM   2300  O   LEU A 147      18.053  15.169  28.406  1.00 90.25           O  
ATOM   2301  CG  LEU A 147      17.215  18.086  26.489  1.00 90.25           C  
ATOM   2302  HG  LEU A 147      16.227  18.370  26.850  1.00 90.25           H  
ATOM   2303  CD1 LEU A 147      17.639  19.101  25.423  1.00 90.25           C  
ATOM   2304 HD11 LEU A 147      17.654  20.097  25.863  1.00 90.25           H  
ATOM   2305 HD12 LEU A 147      16.922  19.098  24.602  1.00 90.25           H  
ATOM   2306 HD13 LEU A 147      18.633  18.855  25.047  1.00 90.25           H  
ATOM   2307  CD2 LEU A 147      17.147  16.721  25.807  1.00 90.25           C  
ATOM   2308 HD21 LEU A 147      16.459  16.079  26.357  1.00 90.25           H  
ATOM   2309 HD22 LEU A 147      18.133  16.258  25.790  1.00 90.25           H  
ATOM   2310 HD23 LEU A 147      16.791  16.815  24.781  1.00 90.25           H  
ATOM   2311  N   ASP A 148      16.117  15.698  29.422  1.00 90.31           N  
ATOM   2312  H   ASP A 148      15.551  16.441  29.809  1.00 90.31           H  
ATOM   2313  CA  ASP A 148      15.517  14.358  29.348  1.00 90.31           C  
ATOM   2314  HA  ASP A 148      16.310  13.616  29.437  1.00 90.31           H  
ATOM   2315  C   ASP A 148      14.829  14.165  27.982  1.00 90.31           C  
ATOM   2316  CB  ASP A 148      14.554  14.143  30.542  1.00 90.31           C  
ATOM   2317  HB2 ASP A 148      13.741  14.865  30.473  1.00 90.31           H  
ATOM   2318  HB3 ASP A 148      15.100  14.344  31.463  1.00 90.31           H  
ATOM   2319  O   ASP A 148      14.004  14.980  27.570  1.00 90.31           O  
ATOM   2320  CG  ASP A 148      13.947  12.728  30.642  1.00 90.31           C  
ATOM   2321  OD1 ASP A 148      14.083  11.945  29.671  1.00 90.31           O  
ATOM   2322  OD2 ASP A 148      13.297  12.428  31.667  1.00 90.31           O  
ATOM   2323  N   MET A 149      15.115  13.056  27.289  1.00 90.56           N  
ATOM   2324  H   MET A 149      15.697  12.378  27.758  1.00 90.56           H  
ATOM   2325  CA  MET A 149      14.439  12.657  26.040  1.00 90.56           C  
ATOM   2326  HA  MET A 149      14.575  13.438  25.293  1.00 90.56           H  
ATOM   2327  C   MET A 149      12.919  12.465  26.190  1.00 90.56           C  
ATOM   2328  CB  MET A 149      15.045  11.339  25.528  1.00 90.56           C  
ATOM   2329  HB2 MET A 149      15.013  10.603  26.332  1.00 90.56           H  
ATOM   2330  HB3 MET A 149      14.435  10.959  24.708  1.00 90.56           H  
ATOM   2331  O   MET A 149      12.204  12.433  25.186  1.00 90.56           O  
ATOM   2332  CG  MET A 149      16.487  11.444  25.018  1.00 90.56           C  
ATOM   2333  HG2 MET A 149      17.121  11.881  25.790  1.00 90.56           H  
ATOM   2334  HG3 MET A 149      16.840  10.428  24.840  1.00 90.56           H  
ATOM   2335  SD  MET A 149      16.693  12.361  23.464  1.00 90.56           S  
ATOM   2336  CE  MET A 149      17.150  13.981  24.124  1.00 90.56           C  
ATOM   2337  HE1 MET A 149      16.310  14.409  24.673  1.00 90.56           H  
ATOM   2338  HE2 MET A 149      18.002  13.883  24.797  1.00 90.56           H  
ATOM   2339  HE3 MET A 149      17.407  14.653  23.305  1.00 90.56           H  
ATOM   2340  N   LEU A 150      12.427  12.300  27.419  1.00 90.75           N  
ATOM   2341  H   LEU A 150      13.088  12.265  28.182  1.00 90.75           H  
ATOM   2342  CA  LEU A 150      11.015  12.152  27.768  1.00 90.75           C  
ATOM   2343  HA  LEU A 150      10.431  12.058  26.852  1.00 90.75           H  
ATOM   2344  C   LEU A 150      10.433  13.384  28.490  1.00 90.75           C  
ATOM   2345  CB  LEU A 150      10.853  10.861  28.595  1.00 90.75           C  
ATOM   2346  HB2 LEU A 150      11.403  10.986  29.527  1.00 90.75           H  
ATOM   2347  HB3 LEU A 150       9.799  10.740  28.848  1.00 90.75           H  
ATOM   2348  O   LEU A 150       9.250  13.358  28.838  1.00 90.75           O  
ATOM   2349  CG  LEU A 150      11.352   9.576  27.902  1.00 90.75           C  
ATOM   2350  HG  LEU A 150      12.419   9.648  27.693  1.00 90.75           H  
ATOM   2351  CD1 LEU A 150      11.122   8.374  28.821  1.00 90.75           C  
ATOM   2352 HD11 LEU A 150      11.673   8.535  29.747  1.00 90.75           H  
ATOM   2353 HD12 LEU A 150      11.503   7.467  28.351  1.00 90.75           H  
ATOM   2354 HD13 LEU A 150      10.062   8.266  29.053  1.00 90.75           H  
ATOM   2355  CD2 LEU A 150      10.608   9.292  26.591  1.00 90.75           C  
ATOM   2356 HD21 LEU A 150      10.838  10.077  25.871  1.00 90.75           H  
ATOM   2357 HD22 LEU A 150      10.949   8.343  26.177  1.00 90.75           H  
ATOM   2358 HD23 LEU A 150       9.536   9.267  26.788  1.00 90.75           H  
ATOM   2359  N   GLY A 151      11.235  14.436  28.696  1.00 93.12           N  
ATOM   2360  H   GLY A 151      12.175  14.394  28.328  1.00 93.12           H  
ATOM   2361  CA  GLY A 151      10.814  15.720  29.263  1.00 93.12           C  
ATOM   2362  HA2 GLY A 151      10.086  15.551  30.056  1.00 93.12           H  
ATOM   2363  HA3 GLY A 151      11.678  16.214  29.709  1.00 93.12           H  
ATOM   2364  C   GLY A 151      10.191  16.676  28.239  1.00 93.12           C  
ATOM   2365  O   GLY A 151      10.000  16.334  27.070  1.00 93.12           O  
ATOM   2366  N   ASN A 152       9.881  17.896  28.683  1.00 94.81           N  
ATOM   2367  H   ASN A 152      10.054  18.094  29.659  1.00 94.81           H  
ATOM   2368  CA  ASN A 152       9.283  18.963  27.870  1.00 94.81           C  
ATOM   2369  HA  ASN A 152       9.000  18.554  26.900  1.00 94.81           H  
ATOM   2370  C   ASN A 152      10.254  20.126  27.569  1.00 94.81           C  
ATOM   2371  CB  ASN A 152       7.994  19.460  28.552  1.00 94.81           C  
ATOM   2372  HB2 ASN A 152       7.572  20.275  27.964  1.00 94.81           H  
ATOM   2373  HB3 ASN A 152       8.238  19.847  29.541  1.00 94.81           H  
ATOM   2374  O   ASN A 152       9.909  21.022  26.792  1.00 94.81           O  
ATOM   2375  CG  ASN A 152       6.927  18.385  28.676  1.00 94.81           C  
ATOM   2376  ND2 ASN A 152       6.826  17.736  29.808  1.00 94.81           N  
ATOM   2377 HD21 ASN A 152       6.182  16.960  29.860  1.00 94.81           H  
ATOM   2378 HD22 ASN A 152       7.455  17.981  30.560  1.00 94.81           H  
ATOM   2379  OD1 ASN A 152       6.155  18.121  27.767  1.00 94.81           O  
ATOM   2380  N   GLY A 153      11.460  20.136  28.151  1.00 95.06           N  
ATOM   2381  H   GLY A 153      11.699  19.397  28.797  1.00 95.06           H  
ATOM   2382  CA  GLY A 153      12.430  21.212  27.942  1.00 95.06           C  
ATOM   2383  HA2 GLY A 153      12.528  21.404  26.873  1.00 95.06           H  
ATOM   2384  HA3 GLY A 153      12.031  22.117  28.401  1.00 95.06           H  
ATOM   2385  C   GLY A 153      13.837  20.968  28.497  1.00 95.06           C  
ATOM   2386  O   GLY A 153      14.186  19.869  28.920  1.00 95.06           O  
ATOM   2387  N   LEU A 154      14.648  22.027  28.466  1.00 94.88           N  
ATOM   2388  H   LEU A 154      14.242  22.898  28.154  1.00 94.88           H  
ATOM   2389  CA  LEU A 154      16.016  22.088  28.993  1.00 94.88           C  
ATOM   2390  HA  LEU A 154      16.460  21.093  28.992  1.00 94.88           H  
ATOM   2391  C   LEU A 154      15.985  22.624  30.432  1.00 94.88           C  
ATOM   2392  CB  LEU A 154      16.821  23.022  28.066  1.00 94.88           C  
ATOM   2393  HB2 LEU A 154      16.347  24.003  28.086  1.00 94.88           H  
ATOM   2394  HB3 LEU A 154      16.757  22.648  27.044  1.00 94.88           H  
ATOM   2395  O   LEU A 154      15.444  23.708  30.651  1.00 94.88           O  
ATOM   2396  CG  LEU A 154      18.305  23.195  28.441  1.00 94.88           C  
ATOM   2397  HG  LEU A 154      18.403  23.433  29.500  1.00 94.88           H  
ATOM   2398  CD1 LEU A 154      19.095  21.929  28.130  1.00 94.88           C  
ATOM   2399 HD11 LEU A 154      18.920  21.607  27.103  1.00 94.88           H  
ATOM   2400 HD12 LEU A 154      20.162  22.112  28.255  1.00 94.88           H  
ATOM   2401 HD13 LEU A 154      18.805  21.140  28.825  1.00 94.88           H  
ATOM   2402  CD2 LEU A 154      18.913  24.343  27.635  1.00 94.88           C  
ATOM   2403 HD21 LEU A 154      19.961  24.467  27.910  1.00 94.88           H  
ATOM   2404 HD22 LEU A 154      18.840  24.139  26.567  1.00 94.88           H  
ATOM   2405 HD23 LEU A 154      18.387  25.269  27.865  1.00 94.88           H  
ATOM   2406  N   ARG A 155      16.560  21.917  31.409  1.00 96.25           N  
ATOM   2407  H   ARG A 155      17.043  21.062  31.172  1.00 96.25           H  
ATOM   2408  CA  ARG A 155      16.545  22.340  32.823  1.00 96.25           C  
ATOM   2409  HA  ARG A 155      15.515  22.535  33.123  1.00 96.25           H  
ATOM   2410  C   ARG A 155      17.320  23.645  33.026  1.00 96.25           C  
ATOM   2411  CB  ARG A 155      17.099  21.215  33.710  1.00 96.25           C  
ATOM   2412  HB2 ARG A 155      17.247  21.595  34.721  1.00 96.25           H  
ATOM   2413  HB3 ARG A 155      18.064  20.897  33.316  1.00 96.25           H  
ATOM   2414  O   ARG A 155      18.455  23.775  32.569  1.00 96.25           O  
ATOM   2415  CG  ARG A 155      16.152  20.006  33.775  1.00 96.25           C  
ATOM   2416  HG2 ARG A 155      15.206  20.316  34.219  1.00 96.25           H  
ATOM   2417  HG3 ARG A 155      15.965  19.627  32.770  1.00 96.25           H  
ATOM   2418  CD  ARG A 155      16.764  18.884  34.618  1.00 96.25           C  
ATOM   2419  HD2 ARG A 155      17.016  19.276  35.604  1.00 96.25           H  
ATOM   2420  HD3 ARG A 155      17.682  18.547  34.137  1.00 96.25           H  
ATOM   2421  NE  ARG A 155      15.853  17.732  34.744  1.00 96.25           N  
ATOM   2422  HE  ARG A 155      15.121  17.639  34.054  1.00 96.25           H  
ATOM   2423  NH1 ARG A 155      16.793  16.834  36.640  1.00 96.25           N  
ATOM   2424 HH11 ARG A 155      17.715  17.053  36.290  1.00 96.25           H  
ATOM   2425 HH12 ARG A 155      16.734  16.221  37.441  1.00 96.25           H  
ATOM   2426  NH2 ARG A 155      14.849  16.059  35.899  1.00 96.25           N  
ATOM   2427 HH21 ARG A 155      14.152  15.936  35.179  1.00 96.25           H  
ATOM   2428 HH22 ARG A 155      14.762  15.567  36.776  1.00 96.25           H  
ATOM   2429  CZ  ARG A 155      15.846  16.879  35.753  1.00 96.25           C  
ATOM   2430  N   THR A 156      16.727  24.608  33.735  1.00 96.62           N  
ATOM   2431  H   THR A 156      15.793  24.447  34.084  1.00 96.62           H  
ATOM   2432  CA  THR A 156      17.351  25.922  34.004  1.00 96.62           C  
ATOM   2433  HA  THR A 156      17.949  26.215  33.142  1.00 96.62           H  
ATOM   2434  C   THR A 156      18.288  25.912  35.212  1.00 96.62           C  
ATOM   2435  CB  THR A 156      16.301  27.019  34.238  1.00 96.62           C  
ATOM   2436  HB  THR A 156      16.811  27.977  34.338  1.00 96.62           H  
ATOM   2437  O   THR A 156      19.117  26.808  35.346  1.00 96.62           O  
ATOM   2438  CG2 THR A 156      15.282  27.125  33.103  1.00 96.62           C  
ATOM   2439 HG21 THR A 156      14.633  27.981  33.287  1.00 96.62           H  
ATOM   2440 HG22 THR A 156      14.674  26.222  33.053  1.00 96.62           H  
ATOM   2441 HG23 THR A 156      15.800  27.266  32.154  1.00 96.62           H  
ATOM   2442  OG1 THR A 156      15.607  26.752  35.430  1.00 96.62           O  
ATOM   2443  HG1 THR A 156      14.967  27.455  35.565  1.00 96.62           H  
ATOM   2444  N   GLY A 157      18.154  24.911  36.087  1.00 97.25           N  
ATOM   2445  H   GLY A 157      17.447  24.217  35.891  1.00 97.25           H  
ATOM   2446  CA  GLY A 157      18.861  24.821  37.367  1.00 97.25           C  
ATOM   2447  HA2 GLY A 157      19.772  25.417  37.334  1.00 97.25           H  
ATOM   2448  HA3 GLY A 157      19.147  23.781  37.525  1.00 97.25           H  
ATOM   2449  C   GLY A 157      18.059  25.282  38.589  1.00 97.25           C  
ATOM   2450  O   GLY A 157      18.598  25.283  39.687  1.00 97.25           O  
ATOM   2451  N   ARG A 158      16.788  25.682  38.429  1.00 97.94           N  
ATOM   2452  H   ARG A 158      16.400  25.683  37.496  1.00 97.94           H  
ATOM   2453  CA  ARG A 158      15.931  26.142  39.541  1.00 97.94           C  
ATOM   2454  HA  ARG A 158      16.550  26.278  40.428  1.00 97.94           H  
ATOM   2455  C   ARG A 158      14.868  25.115  39.923  1.00 97.94           C  
ATOM   2456  CB  ARG A 158      15.302  27.506  39.217  1.00 97.94           C  
ATOM   2457  HB2 ARG A 158      14.629  27.407  38.365  1.00 97.94           H  
ATOM   2458  HB3 ARG A 158      14.723  27.829  40.081  1.00 97.94           H  
ATOM   2459  O   ARG A 158      14.315  24.447  39.052  1.00 97.94           O  
ATOM   2460  CG  ARG A 158      16.373  28.565  38.909  1.00 97.94           C  
ATOM   2461  HG2 ARG A 158      16.819  28.368  37.934  1.00 97.94           H  
ATOM   2462  HG3 ARG A 158      17.156  28.505  39.665  1.00 97.94           H  
ATOM   2463  CD  ARG A 158      15.809  29.989  38.927  1.00 97.94           C  
ATOM   2464  HD2 ARG A 158      15.380  30.176  39.911  1.00 97.94           H  
ATOM   2465  HD3 ARG A 158      16.637  30.680  38.774  1.00 97.94           H  
ATOM   2466  NE  ARG A 158      14.789  30.214  37.885  1.00 97.94           N  
ATOM   2467  HE  ARG A 158      14.569  29.454  37.257  1.00 97.94           H  
ATOM   2468  NH1 ARG A 158      14.309  32.396  38.379  1.00 97.94           N  
ATOM   2469 HH11 ARG A 158      15.005  32.348  39.109  1.00 97.94           H  
ATOM   2470 HH12 ARG A 158      13.790  33.241  38.187  1.00 97.94           H  
ATOM   2471  NH2 ARG A 158      13.218  31.375  36.728  1.00 97.94           N  
ATOM   2472 HH21 ARG A 158      12.623  32.178  36.580  1.00 97.94           H  
ATOM   2473 HH22 ARG A 158      12.992  30.518  36.243  1.00 97.94           H  
ATOM   2474  CZ  ARG A 158      14.112  31.322  37.666  1.00 97.94           C  
ATOM   2475  N   CYS A 159      14.527  25.040  41.205  1.00 97.94           N  
ATOM   2476  H   CYS A 159      15.041  25.607  41.863  1.00 97.94           H  
ATOM   2477  CA  CYS A 159      13.470  24.197  41.756  1.00 97.94           C  
ATOM   2478  HA  CYS A 159      13.173  23.451  41.019  1.00 97.94           H  
ATOM   2479  C   CYS A 159      12.237  25.042  42.114  1.00 97.94           C  
ATOM   2480  CB  CYS A 159      14.035  23.457  42.969  1.00 97.94           C  
ATOM   2481  HB2 CYS A 159      14.414  24.193  43.678  1.00 97.94           H  
ATOM   2482  HB3 CYS A 159      14.871  22.843  42.634  1.00 97.94           H  
ATOM   2483  O   CYS A 159      12.217  25.772  43.108  1.00 97.94           O  
ATOM   2484  SG  CYS A 159      12.843  22.393  43.816  1.00 97.94           S  
ATOM   2485  N   VAL A 160      11.184  24.944  41.300  1.00 97.69           N  
ATOM   2486  H   VAL A 160      11.194  24.236  40.581  1.00 97.69           H  
ATOM   2487  CA  VAL A 160      10.005  25.824  41.367  1.00 97.69           C  
ATOM   2488  HA  VAL A 160      10.225  26.622  42.076  1.00 97.69           H  
ATOM   2489  C   VAL A 160       8.758  25.089  41.879  1.00 97.69           C  
ATOM   2490  CB  VAL A 160       9.738  26.510  40.011  1.00 97.69           C  
ATOM   2491  HB  VAL A 160       8.813  27.082  40.090  1.00 97.69           H  
ATOM   2492  O   VAL A 160       8.653  23.872  41.710  1.00 97.69           O  
ATOM   2493  CG1 VAL A 160      10.862  27.502  39.677  1.00 97.69           C  
ATOM   2494 HG11 VAL A 160      11.812  26.978  39.576  1.00 97.69           H  
ATOM   2495 HG12 VAL A 160      10.637  28.014  38.742  1.00 97.69           H  
ATOM   2496 HG13 VAL A 160      10.950  28.242  40.473  1.00 97.69           H  
ATOM   2497  CG2 VAL A 160       9.582  25.520  38.851  1.00 97.69           C  
ATOM   2498 HG21 VAL A 160       8.790  24.807  39.081  1.00 97.69           H  
ATOM   2499 HG22 VAL A 160      10.509  24.970  38.691  1.00 97.69           H  
ATOM   2500 HG23 VAL A 160       9.327  26.058  37.938  1.00 97.69           H  
ATOM   2501  N   PRO A 161       7.786  25.789  42.500  1.00 96.31           N  
ATOM   2502  CA  PRO A 161       6.483  25.206  42.817  1.00 96.31           C  
ATOM   2503  HA  PRO A 161       6.619  24.399  43.537  1.00 96.31           H  
ATOM   2504  C   PRO A 161       5.792  24.662  41.562  1.00 96.31           C  
ATOM   2505  CB  PRO A 161       5.659  26.328  43.461  1.00 96.31           C  
ATOM   2506  HB2 PRO A 161       5.052  26.831  42.709  1.00 96.31           H  
ATOM   2507  HB3 PRO A 161       5.027  25.951  44.265  1.00 96.31           H  
ATOM   2508  O   PRO A 161       5.827  25.292  40.505  1.00 96.31           O  
ATOM   2509  CG  PRO A 161       6.719  27.298  43.980  1.00 96.31           C  
ATOM   2510  HG2 PRO A 161       6.339  28.317  44.048  1.00 96.31           H  
ATOM   2511  HG3 PRO A 161       7.087  26.957  44.948  1.00 96.31           H  
ATOM   2512  CD  PRO A 161       7.829  27.176  42.937  1.00 96.31           C  
ATOM   2513  HD2 PRO A 161       7.617  27.831  42.092  1.00 96.31           H  
ATOM   2514  HD3 PRO A 161       8.787  27.433  43.389  1.00 96.31           H  
ATOM   2515  N   TYR A 162       5.152  23.501  41.682  1.00 95.06           N  
ATOM   2516  H   TYR A 162       5.135  23.038  42.579  1.00 95.06           H  
ATOM   2517  CA  TYR A 162       4.355  22.920  40.606  1.00 95.06           C  
ATOM   2518  HA  TYR A 162       4.914  23.034  39.677  1.00 95.06           H  
ATOM   2519  C   TYR A 162       3.016  23.665  40.440  1.00 95.06           C  
ATOM   2520  CB  TYR A 162       4.184  21.419  40.884  1.00 95.06           C  
ATOM   2521  HB2 TYR A 162       5.155  21.002  41.152  1.00 95.06           H  
ATOM   2522  HB3 TYR A 162       3.523  21.293  41.741  1.00 95.06           H  
ATOM   2523  O   TYR A 162       2.585  24.398  41.328  1.00 95.06           O  
ATOM   2524  CG  TYR A 162       3.663  20.611  39.713  1.00 95.06           C  
ATOM   2525  CD1 TYR A 162       2.472  19.869  39.831  1.00 95.06           C  
ATOM   2526  HD1 TYR A 162       1.920  19.874  40.759  1.00 95.06           H  
ATOM   2527  CD2 TYR A 162       4.389  20.583  38.506  1.00 95.06           C  
ATOM   2528  HD2 TYR A 162       5.322  21.119  38.416  1.00 95.06           H  
ATOM   2529  CE1 TYR A 162       2.016  19.093  38.748  1.00 95.06           C  
ATOM   2530  HE1 TYR A 162       1.111  18.510  38.833  1.00 95.06           H  
ATOM   2531  CE2 TYR A 162       3.923  19.828  37.416  1.00 95.06           C  
ATOM   2532  HE2 TYR A 162       4.485  19.829  36.494  1.00 95.06           H  
ATOM   2533  OH  TYR A 162       2.309  18.298  36.511  1.00 95.06           O  
ATOM   2534  HH  TYR A 162       2.785  18.445  35.690  1.00 95.06           H  
ATOM   2535  CZ  TYR A 162       2.744  19.068  37.541  1.00 95.06           C  
ATOM   2536  N   TYR A 163       2.330  23.472  39.307  1.00 92.12           N  
ATOM   2537  H   TYR A 163       2.733  22.867  38.606  1.00 92.12           H  
ATOM   2538  CA  TYR A 163       1.085  24.191  38.977  1.00 92.12           C  
ATOM   2539  HA  TYR A 163       1.299  25.259  38.948  1.00 92.12           H  
ATOM   2540  C   TYR A 163      -0.050  23.978  39.993  1.00 92.12           C  
ATOM   2541  CB  TYR A 163       0.576  23.751  37.593  1.00 92.12           C  
ATOM   2542  HB2 TYR A 163       0.272  22.705  37.646  1.00 92.12           H  
ATOM   2543  HB3 TYR A 163      -0.315  24.330  37.351  1.00 92.12           H  
ATOM   2544  O   TYR A 163      -0.941  24.819  40.100  1.00 92.12           O  
ATOM   2545  CG  TYR A 163       1.570  23.905  36.460  1.00 92.12           C  
ATOM   2546  CD1 TYR A 163       1.595  25.078  35.679  1.00 92.12           C  
ATOM   2547  HD1 TYR A 163       0.899  25.877  35.886  1.00 92.12           H  
ATOM   2548  CD2 TYR A 163       2.473  22.862  36.189  1.00 92.12           C  
ATOM   2549  HD2 TYR A 163       2.436  21.954  36.773  1.00 92.12           H  
ATOM   2550  CE1 TYR A 163       2.531  25.205  34.631  1.00 92.12           C  
ATOM   2551  HE1 TYR A 163       2.569  26.106  34.037  1.00 92.12           H  
ATOM   2552  CE2 TYR A 163       3.429  22.999  35.170  1.00 92.12           C  
ATOM   2553  HE2 TYR A 163       4.142  22.208  34.990  1.00 92.12           H  
ATOM   2554  OH  TYR A 163       4.386  24.286  33.398  1.00 92.12           O  
ATOM   2555  HH  TYR A 163       5.084  23.639  33.522  1.00 92.12           H  
ATOM   2556  CZ  TYR A 163       3.456  24.167  34.382  1.00 92.12           C  
ATOM   2557  N   GLN A 164      -0.055  22.840  40.695  1.00 88.75           N  
ATOM   2558  H   GLN A 164       0.738  22.222  40.600  1.00 88.75           H  
ATOM   2559  CA  GLN A 164      -1.072  22.465  41.677  1.00 88.75           C  
ATOM   2560  HA  GLN A 164      -1.507  23.371  42.101  1.00 88.75           H  
ATOM   2561  C   GLN A 164      -0.446  21.654  42.821  1.00 88.75           C  
ATOM   2562  CB  GLN A 164      -2.193  21.641  41.012  1.00 88.75           C  
ATOM   2563  HB2 GLN A 164      -2.903  21.346  41.784  1.00 88.75           H  
ATOM   2564  HB3 GLN A 164      -1.764  20.736  40.582  1.00 88.75           H  
ATOM   2565  O   GLN A 164       0.418  20.806  42.592  1.00 88.75           O  
ATOM   2566  CG  GLN A 164      -2.958  22.401  39.914  1.00 88.75           C  
ATOM   2567  HG2 GLN A 164      -2.279  22.637  39.094  1.00 88.75           H  
ATOM   2568  HG3 GLN A 164      -3.341  23.336  40.323  1.00 88.75           H  
ATOM   2569  CD  GLN A 164      -4.128  21.619  39.326  1.00 88.75           C  
ATOM   2570  NE2 GLN A 164      -4.779  22.149  38.314  1.00 88.75           N  
ATOM   2571 HE21 GLN A 164      -5.526  21.590  37.928  1.00 88.75           H  
ATOM   2572 HE22 GLN A 164      -4.481  23.027  37.915  1.00 88.75           H  
ATOM   2573  OE1 GLN A 164      -4.485  20.531  39.747  1.00 88.75           O  
ATOM   2574  N   GLY A 165      -0.938  21.865  44.045  1.00 89.50           N  
ATOM   2575  H   GLY A 165      -1.612  22.608  44.163  1.00 89.50           H  
ATOM   2576  CA  GLY A 165      -0.474  21.161  45.245  1.00 89.50           C  
ATOM   2577  HA2 GLY A 165      -0.352  20.104  45.006  1.00 89.50           H  
ATOM   2578  HA3 GLY A 165      -1.235  21.246  46.020  1.00 89.50           H  
ATOM   2579  C   GLY A 165       0.857  21.684  45.816  1.00 89.50           C  
ATOM   2580  O   GLY A 165       1.392  22.681  45.339  1.00 89.50           O  
ATOM   2581  N   PRO A 166       1.392  21.033  46.868  1.00 91.62           N  
ATOM   2582  CA  PRO A 166       2.606  21.470  47.569  1.00 91.62           C  
ATOM   2583  HA  PRO A 166       2.638  22.558  47.624  1.00 91.62           H  
ATOM   2584  C   PRO A 166       3.916  20.993  46.914  1.00 91.62           C  
ATOM   2585  CB  PRO A 166       2.447  20.894  48.980  1.00 91.62           C  
ATOM   2586  HB2 PRO A 166       3.401  20.751  49.486  1.00 91.62           H  
ATOM   2587  HB3 PRO A 166       1.801  21.546  49.569  1.00 91.62           H  
ATOM   2588  O   PRO A 166       4.999  21.295  47.411  1.00 91.62           O  
ATOM   2589  CG  PRO A 166       1.734  19.567  48.719  1.00 91.62           C  
ATOM   2590  HG2 PRO A 166       1.192  19.218  49.598  1.00 91.62           H  
ATOM   2591  HG3 PRO A 166       2.457  18.819  48.393  1.00 91.62           H  
ATOM   2592  CD  PRO A 166       0.788  19.906  47.567  1.00 91.62           C  
ATOM   2593  HD2 PRO A 166       0.673  19.046  46.907  1.00 91.62           H  
ATOM   2594  HD3 PRO A 166      -0.180  20.205  47.970  1.00 91.62           H  
ATOM   2595  N   SER A 167       3.839  20.199  45.842  1.00 93.56           N  
ATOM   2596  H   SER A 167       2.930  19.999  45.451  1.00 93.56           H  
ATOM   2597  CA  SER A 167       5.008  19.639  45.160  1.00 93.56           C  
ATOM   2598  HA  SER A 167       5.640  19.151  45.902  1.00 93.56           H  
ATOM   2599  C   SER A 167       5.838  20.721  44.466  1.00 93.56           C  
ATOM   2600  CB  SER A 167       4.567  18.593  44.130  1.00 93.56           C  
ATOM   2601  HB2 SER A 167       5.442  18.177  43.630  1.00 93.56           H  
ATOM   2602  HB3 SER A 167       3.932  19.069  43.384  1.00 93.56           H  
ATOM   2603  O   SER A 167       5.298  21.683  43.921  1.00 93.56           O  
ATOM   2604  OG  SER A 167       3.844  17.553  44.765  1.00 93.56           O  
ATOM   2605  HG  SER A 167       4.454  17.011  45.270  1.00 93.56           H  
ATOM   2606  N   LYS A 168       7.158  20.521  44.418  1.00 97.25           N  
ATOM   2607  H   LYS A 168       7.543  19.709  44.878  1.00 97.25           H  
ATOM   2608  CA  LYS A 168       8.066  21.276  43.549  1.00 97.25           C  
ATOM   2609  HA  LYS A 168       7.526  22.086  43.058  1.00 97.25           H  
ATOM   2610  C   LYS A 168       8.634  20.382  42.454  1.00 97.25           C  
ATOM   2611  CB  LYS A 168       9.228  21.881  44.335  1.00 97.25           C  
ATOM   2612  HB2 LYS A 168       9.874  22.391  43.621  1.00 97.25           H  
ATOM   2613  HB3 LYS A 168       9.798  21.060  44.769  1.00 97.25           H  
ATOM   2614  O   LYS A 168       8.784  19.171  42.637  1.00 97.25           O  
ATOM   2615  CG  LYS A 168       8.880  22.871  45.453  1.00 97.25           C  
ATOM   2616  HG2 LYS A 168       8.341  22.361  46.251  1.00 97.25           H  
ATOM   2617  HG3 LYS A 168       8.285  23.696  45.062  1.00 97.25           H  
ATOM   2618  CD  LYS A 168      10.230  23.388  45.966  1.00 97.25           C  
ATOM   2619  HD2 LYS A 168      10.869  22.530  46.178  1.00 97.25           H  
ATOM   2620  HD3 LYS A 168      10.698  23.972  45.175  1.00 97.25           H  
ATOM   2621  CE  LYS A 168      10.163  24.240  47.228  1.00 97.25           C  
ATOM   2622  HE2 LYS A 168       9.585  25.141  47.024  1.00 97.25           H  
ATOM   2623  HE3 LYS A 168       9.663  23.668  48.009  1.00 97.25           H  
ATOM   2624  NZ  LYS A 168      11.550  24.578  47.639  1.00 97.25           N  
ATOM   2625  HZ1 LYS A 168      12.007  25.122  46.921  1.00 97.25           H  
ATOM   2626  HZ2 LYS A 168      12.107  23.741  47.736  1.00 97.25           H  
ATOM   2627  HZ3 LYS A 168      11.577  25.083  48.513  1.00 97.25           H  
ATOM   2628  N   THR A 169       8.998  21.001  41.343  1.00 97.38           N  
ATOM   2629  H   THR A 169       8.882  22.004  41.302  1.00 97.38           H  
ATOM   2630  CA  THR A 169       9.636  20.360  40.191  1.00 97.38           C  
ATOM   2631  HA  THR A 169      10.120  19.443  40.525  1.00 97.38           H  
ATOM   2632  C   THR A 169      10.707  21.271  39.609  1.00 97.38           C  
ATOM   2633  CB  THR A 169       8.619  20.024  39.088  1.00 97.38           C  
ATOM   2634  HB  THR A 169       9.151  19.734  38.182  1.00 97.38           H  
ATOM   2635  O   THR A 169      10.611  22.494  39.729  1.00 97.38           O  
ATOM   2636  CG2 THR A 169       7.666  18.893  39.475  1.00 97.38           C  
ATOM   2637 HG21 THR A 169       7.019  18.669  38.628  1.00 97.38           H  
ATOM   2638 HG22 THR A 169       7.050  19.189  40.324  1.00 97.38           H  
ATOM   2639 HG23 THR A 169       8.239  18.001  39.729  1.00 97.38           H  
ATOM   2640  OG1 THR A 169       7.843  21.169  38.828  1.00 97.38           O  
ATOM   2641  HG1 THR A 169       8.454  21.895  38.679  1.00 97.38           H  
ATOM   2642  N   CYS A 170      11.708  20.700  38.943  1.00 97.56           N  
ATOM   2643  H   CYS A 170      11.759  19.693  38.894  1.00 97.56           H  
ATOM   2644  CA  CYS A 170      12.702  21.495  38.233  1.00 97.56           C  
ATOM   2645  HA  CYS A 170      13.188  22.149  38.956  1.00 97.56           H  
ATOM   2646  C   CYS A 170      12.039  22.388  37.173  1.00 97.56           C  
ATOM   2647  CB  CYS A 170      13.771  20.585  37.621  1.00 97.56           C  
ATOM   2648  HB2 CYS A 170      13.294  19.894  36.926  1.00 97.56           H  
ATOM   2649  HB3 CYS A 170      14.471  21.204  37.060  1.00 97.56           H  
ATOM   2650  O   CYS A 170      11.110  21.978  36.473  1.00 97.56           O  
ATOM   2651  SG  CYS A 170      14.713  19.632  38.841  1.00 97.56           S  
ATOM   2652  N   GLU A 171      12.519  23.620  37.058  1.00 97.94           N  
ATOM   2653  H   GLU A 171      13.267  23.906  37.674  1.00 97.94           H  
ATOM   2654  CA  GLU A 171      12.140  24.528  35.987  1.00 97.94           C  
ATOM   2655  HA  GLU A 171      11.063  24.454  35.833  1.00 97.94           H  
ATOM   2656  C   GLU A 171      12.844  24.115  34.689  1.00 97.94           C  
ATOM   2657  CB  GLU A 171      12.461  25.973  36.391  1.00 97.94           C  
ATOM   2658  HB2 GLU A 171      11.923  26.218  37.307  1.00 97.94           H  
ATOM   2659  HB3 GLU A 171      13.527  26.044  36.608  1.00 97.94           H  
ATOM   2660  O   GLU A 171      14.051  23.851  34.662  1.00 97.94           O  
ATOM   2661  CG  GLU A 171      12.063  26.993  35.313  1.00 97.94           C  
ATOM   2662  HG2 GLU A 171      10.978  26.988  35.209  1.00 97.94           H  
ATOM   2663  HG3 GLU A 171      12.495  26.710  34.353  1.00 97.94           H  
ATOM   2664  CD  GLU A 171      12.550  28.405  35.643  1.00 97.94           C  
ATOM   2665  OE1 GLU A 171      11.751  29.367  35.578  1.00 97.94           O  
ATOM   2666  OE2 GLU A 171      13.759  28.596  35.903  1.00 97.94           O  
ATOM   2667  N   VAL A 172      12.082  24.097  33.599  1.00 96.94           N  
ATOM   2668  H   VAL A 172      11.102  24.322  33.695  1.00 96.94           H  
ATOM   2669  CA  VAL A 172      12.580  23.867  32.243  1.00 96.94           C  
ATOM   2670  HA  VAL A 172      13.666  23.775  32.286  1.00 96.94           H  
ATOM   2671  C   VAL A 172      12.277  25.064  31.350  1.00 96.94           C  
ATOM   2672  CB  VAL A 172      12.042  22.557  31.633  1.00 96.94           C  
ATOM   2673  HB  VAL A 172      12.344  22.532  30.585  1.00 96.94           H  
ATOM   2674  O   VAL A 172      11.214  25.677  31.444  1.00 96.94           O  
ATOM   2675  CG1 VAL A 172      12.679  21.340  32.313  1.00 96.94           C  
ATOM   2676 HG11 VAL A 172      12.494  21.366  33.387  1.00 96.94           H  
ATOM   2677 HG12 VAL A 172      12.264  20.423  31.896  1.00 96.94           H  
ATOM   2678 HG13 VAL A 172      13.754  21.342  32.133  1.00 96.94           H  
ATOM   2679  CG2 VAL A 172      10.513  22.430  31.683  1.00 96.94           C  
ATOM   2680 HG21 VAL A 172      10.165  22.429  32.716  1.00 96.94           H  
ATOM   2681 HG22 VAL A 172      10.049  23.263  31.155  1.00 96.94           H  
ATOM   2682 HG23 VAL A 172      10.206  21.499  31.206  1.00 96.94           H  
ATOM   2683  N   PHE A 173      13.209  25.385  30.456  1.00 96.88           N  
ATOM   2684  H   PHE A 173      14.069  24.855  30.467  1.00 96.88           H  
ATOM   2685  CA  PHE A 173      12.957  26.224  29.291  1.00 96.88           C  
ATOM   2686  HA  PHE A 173      12.220  26.981  29.558  1.00 96.88           H  
ATOM   2687  C   PHE A 173      12.391  25.355  28.163  1.00 96.88           C  
ATOM   2688  CB  PHE A 173      14.244  26.941  28.867  1.00 96.88           C  
ATOM   2689  HB2 PHE A 173      14.601  27.554  29.695  1.00 96.88           H  
ATOM   2690  HB3 PHE A 173      15.013  26.199  28.653  1.00 96.88           H  
ATOM   2691  O   PHE A 173      12.995  24.342  27.807  1.00 96.88           O  
ATOM   2692  CG  PHE A 173      14.055  27.829  27.651  1.00 96.88           C  
ATOM   2693  CD1 PHE A 173      14.446  27.377  26.376  1.00 96.88           C  
ATOM   2694  HD1 PHE A 173      14.904  26.406  26.268  1.00 96.88           H  
ATOM   2695  CD2 PHE A 173      13.454  29.095  27.787  1.00 96.88           C  
ATOM   2696  HD2 PHE A 173      13.150  29.443  28.763  1.00 96.88           H  
ATOM   2697  CE1 PHE A 173      14.236  28.187  25.245  1.00 96.88           C  
ATOM   2698  HE1 PHE A 173      14.536  27.839  24.267  1.00 96.88           H  
ATOM   2699  CE2 PHE A 173      13.245  29.905  26.657  1.00 96.88           C  
ATOM   2700  HE2 PHE A 173      12.788  30.877  26.766  1.00 96.88           H  
ATOM   2701  CZ  PHE A 173      13.637  29.451  25.385  1.00 96.88           C  
ATOM   2702  HZ  PHE A 173      13.485  30.072  24.515  1.00 96.88           H  
ATOM   2703  N   GLY A 174      11.245  25.731  27.597  1.00 96.12           N  
ATOM   2704  H   GLY A 174      10.802  26.575  27.931  1.00 96.12           H  
ATOM   2705  CA  GLY A 174      10.548  24.946  26.577  1.00 96.12           C  
ATOM   2706  HA2 GLY A 174      11.185  24.851  25.698  1.00 96.12           H  
ATOM   2707  HA3 GLY A 174      10.355  23.947  26.970  1.00 96.12           H  
ATOM   2708  C   GLY A 174       9.221  25.572  26.147  1.00 96.12           C  
ATOM   2709  O   GLY A 174       9.031  26.782  26.261  1.00 96.12           O  
ATOM   2710  N   TRP A 175       8.294  24.754  25.637  1.00 96.50           N  
ATOM   2711  H   TRP A 175       8.487  23.763  25.618  1.00 96.50           H  
ATOM   2712  CA  TRP A 175       6.930  25.196  25.320  1.00 96.50           C  
ATOM   2713  HA  TRP A 175       6.968  26.218  24.942  1.00 96.50           H  
ATOM   2714  C   TRP A 175       6.055  25.205  26.577  1.00 96.50           C  
ATOM   2715  CB  TRP A 175       6.313  24.326  24.221  1.00 96.50           C  
ATOM   2716  HB2 TRP A 175       5.242  24.524  24.194  1.00 96.50           H  
ATOM   2717  HB3 TRP A 175       6.440  23.275  24.481  1.00 96.50           H  
ATOM   2718  O   TRP A 175       5.498  24.184  26.974  1.00 96.50           O  
ATOM   2719  CG  TRP A 175       6.834  24.564  22.840  1.00 96.50           C  
ATOM   2720  CD1 TRP A 175       7.617  23.711  22.148  1.00 96.50           C  
ATOM   2721  HD1 TRP A 175       7.963  22.757  22.518  1.00 96.50           H  
ATOM   2722  CD2 TRP A 175       6.562  25.681  21.938  1.00 96.50           C  
ATOM   2723  CE2 TRP A 175       7.189  25.407  20.684  1.00 96.50           C  
ATOM   2724  CE3 TRP A 175       5.839  26.889  22.047  1.00 96.50           C  
ATOM   2725  HE3 TRP A 175       5.356  27.123  22.985  1.00 96.50           H  
ATOM   2726  NE1 TRP A 175       7.825  24.197  20.874  1.00 96.50           N  
ATOM   2727  HE1 TRP A 175       8.327  23.659  20.182  1.00 96.50           H  
ATOM   2728  CH2 TRP A 175       6.368  27.483  19.737  1.00 96.50           C  
ATOM   2729  HH2 TRP A 175       6.288  28.173  18.910  1.00 96.50           H  
ATOM   2730  CZ2 TRP A 175       7.092  26.286  19.594  1.00 96.50           C  
ATOM   2731  HZ2 TRP A 175       7.563  26.032  18.655  1.00 96.50           H  
ATOM   2732  CZ3 TRP A 175       5.743  27.783  20.962  1.00 96.50           C  
ATOM   2733  HZ3 TRP A 175       5.185  28.701  21.071  1.00 96.50           H  
ATOM   2734  N   CYS A 176       5.920  26.381  27.180  1.00 95.94           N  
ATOM   2735  H   CYS A 176       6.385  27.178  26.770  1.00 95.94           H  
ATOM   2736  CA  CYS A 176       5.259  26.580  28.463  1.00 95.94           C  
ATOM   2737  HA  CYS A 176       5.188  25.616  28.966  1.00 95.94           H  
ATOM   2738  C   CYS A 176       3.846  27.171  28.308  1.00 95.94           C  
ATOM   2739  CB  CYS A 176       6.167  27.476  29.305  1.00 95.94           C  
ATOM   2740  HB2 CYS A 176       5.625  27.823  30.184  1.00 95.94           H  
ATOM   2741  HB3 CYS A 176       6.453  28.349  28.719  1.00 95.94           H  
ATOM   2742  O   CYS A 176       3.648  28.016  27.428  1.00 95.94           O  
ATOM   2743  SG  CYS A 176       7.664  26.623  29.855  1.00 95.94           S  
ATOM   2744  N   PRO A 177       2.868  26.785  29.155  1.00 96.25           N  
ATOM   2745  CA  PRO A 177       2.937  25.726  30.175  1.00 96.25           C  
ATOM   2746  HA  PRO A 177       3.835  25.828  30.783  1.00 96.25           H  
ATOM   2747  C   PRO A 177       2.901  24.312  29.562  1.00 96.25           C  
ATOM   2748  CB  PRO A 177       1.708  25.961  31.059  1.00 96.25           C  
ATOM   2749  HB2 PRO A 177       1.933  26.729  31.800  1.00 96.25           H  
ATOM   2750  HB3 PRO A 177       1.363  25.050  31.548  1.00 96.25           H  
ATOM   2751  O   PRO A 177       2.410  24.129  28.445  1.00 96.25           O  
ATOM   2752  CG  PRO A 177       0.680  26.499  30.064  1.00 96.25           C  
ATOM   2753  HG2 PRO A 177      -0.099  27.080  30.558  1.00 96.25           H  
ATOM   2754  HG3 PRO A 177       0.250  25.673  29.499  1.00 96.25           H  
ATOM   2755  CD  PRO A 177       1.530  27.363  29.134  1.00 96.25           C  
ATOM   2756  HD2 PRO A 177       1.112  27.358  28.127  1.00 96.25           H  
ATOM   2757  HD3 PRO A 177       1.574  28.384  29.514  1.00 96.25           H  
ATOM   2758  N   VAL A 178       3.379  23.306  30.302  1.00 94.94           N  
ATOM   2759  H   VAL A 178       3.752  23.518  31.217  1.00 94.94           H  
ATOM   2760  CA  VAL A 178       3.270  21.882  29.911  1.00 94.94           C  
ATOM   2761  HA  VAL A 178       3.593  21.801  28.874  1.00 94.94           H  
ATOM   2762  C   VAL A 178       1.812  21.390  29.972  1.00 94.94           C  
ATOM   2763  CB  VAL A 178       4.205  20.976  30.745  1.00 94.94           C  
ATOM   2764  HB  VAL A 178       4.178  19.978  30.307  1.00 94.94           H  
ATOM   2765  O   VAL A 178       0.984  22.016  30.634  1.00 94.94           O  
ATOM   2766  CG1 VAL A 178       5.659  21.461  30.693  1.00 94.94           C  
ATOM   2767 HG11 VAL A 178       5.968  21.600  29.657  1.00 94.94           H  
ATOM   2768 HG12 VAL A 178       6.311  20.719  31.154  1.00 94.94           H  
ATOM   2769 HG13 VAL A 178       5.776  22.402  31.230  1.00 94.94           H  
ATOM   2770  CG2 VAL A 178       3.775  20.851  32.212  1.00 94.94           C  
ATOM   2771 HG21 VAL A 178       4.519  20.280  32.768  1.00 94.94           H  
ATOM   2772 HG22 VAL A 178       2.815  20.339  32.284  1.00 94.94           H  
ATOM   2773 HG23 VAL A 178       3.682  21.842  32.656  1.00 94.94           H  
ATOM   2774  N   GLU A 179       1.488  20.265  29.309  1.00 91.06           N  
ATOM   2775  H   GLU A 179       2.211  19.781  28.797  1.00 91.06           H  
ATOM   2776  CA  GLU A 179       0.099  19.753  29.210  1.00 91.06           C  
ATOM   2777  HA  GLU A 179      -0.484  20.442  28.600  1.00 91.06           H  
ATOM   2778  C   GLU A 179      -0.612  19.686  30.573  1.00 91.06           C  
ATOM   2779  CB  GLU A 179       0.041  18.348  28.562  1.00 91.06           C  
ATOM   2780  HB2 GLU A 179       0.734  17.684  29.080  1.00 91.06           H  
ATOM   2781  HB3 GLU A 179      -0.967  17.958  28.706  1.00 91.06           H  
ATOM   2782  O   GLU A 179      -1.708  20.223  30.722  1.00 91.06           O  
ATOM   2783  CG  GLU A 179       0.335  18.309  27.053  1.00 91.06           C  
ATOM   2784  HG2 GLU A 179       1.385  18.552  26.892  1.00 91.06           H  
ATOM   2785  HG3 GLU A 179      -0.267  19.076  26.566  1.00 91.06           H  
ATOM   2786  CD  GLU A 179       0.019  16.945  26.395  1.00 91.06           C  
ATOM   2787  OE1 GLU A 179      -0.141  16.887  25.156  1.00 91.06           O  
ATOM   2788  OE2 GLU A 179      -0.009  15.877  27.058  1.00 91.06           O  
ATOM   2789  N   ASP A 180       0.039  19.098  31.582  1.00 83.44           N  
ATOM   2790  H   ASP A 180       0.928  18.663  31.379  1.00 83.44           H  
ATOM   2791  CA  ASP A 180      -0.539  18.879  32.916  1.00 83.44           C  
ATOM   2792  HA  ASP A 180      -1.417  18.240  32.819  1.00 83.44           H  
ATOM   2793  C   ASP A 180      -0.988  20.169  33.631  1.00 83.44           C  
ATOM   2794  CB  ASP A 180       0.492  18.174  33.812  1.00 83.44           C  
ATOM   2795  HB2 ASP A 180       0.069  18.082  34.813  1.00 83.44           H  
ATOM   2796  HB3 ASP A 180       1.378  18.805  33.883  1.00 83.44           H  
ATOM   2797  O   ASP A 180      -1.838  20.107  34.515  1.00 83.44           O  
ATOM   2798  CG  ASP A 180       0.919  16.775  33.367  1.00 83.44           C  
ATOM   2799  OD1 ASP A 180       0.233  16.125  32.548  1.00 83.44           O  
ATOM   2800  OD2 ASP A 180       1.966  16.311  33.864  1.00 83.44           O  
ATOM   2801  N   GLY A 181      -0.423  21.329  33.273  1.00 73.75           N  
ATOM   2802  H   GLY A 181       0.211  21.329  32.487  1.00 73.75           H  
ATOM   2803  CA  GLY A 181      -0.723  22.607  33.921  1.00 73.75           C  
ATOM   2804  HA2 GLY A 181       0.151  23.251  33.831  1.00 73.75           H  
ATOM   2805  HA3 GLY A 181      -0.913  22.444  34.982  1.00 73.75           H  
ATOM   2806  C   GLY A 181      -1.920  23.363  33.333  1.00 73.75           C  
ATOM   2807  O   GLY A 181      -2.461  24.237  34.007  1.00 73.75           O  
ATOM   2808  N   ALA A 182      -2.321  23.078  32.086  1.00 81.88           N  
ATOM   2809  H   ALA A 182      -1.851  22.329  31.598  1.00 81.88           H  
ATOM   2810  CA  ALA A 182      -3.323  23.887  31.373  1.00 81.88           C  
ATOM   2811  HA  ALA A 182      -4.073  24.202  32.098  1.00 81.88           H  
ATOM   2812  C   ALA A 182      -4.108  23.161  30.254  1.00 81.88           C  
ATOM   2813  CB  ALA A 182      -2.627  25.153  30.843  1.00 81.88           C  
ATOM   2814  HB1 ALA A 182      -3.358  25.818  30.384  1.00 81.88           H  
ATOM   2815  HB2 ALA A 182      -1.874  24.877  30.104  1.00 81.88           H  
ATOM   2816  HB3 ALA A 182      -2.146  25.686  31.663  1.00 81.88           H  
ATOM   2817  O   ALA A 182      -4.733  23.823  29.419  1.00 81.88           O  
ATOM   2818  N   SER A 183      -4.088  21.824  30.185  1.00 88.69           N  
ATOM   2819  H   SER A 183      -3.502  21.295  30.814  1.00 88.69           H  
ATOM   2820  CA  SER A 183      -4.870  21.085  29.184  1.00 88.69           C  
ATOM   2821  HA  SER A 183      -4.732  21.583  28.225  1.00 88.69           H  
ATOM   2822  C   SER A 183      -6.369  21.071  29.512  1.00 88.69           C  
ATOM   2823  CB  SER A 183      -4.355  19.651  29.010  1.00 88.69           C  
ATOM   2824  HB2 SER A 183      -4.874  19.195  28.167  1.00 88.69           H  
ATOM   2825  HB3 SER A 183      -3.289  19.667  28.785  1.00 88.69           H  
ATOM   2826  O   SER A 183      -6.770  20.539  30.547  1.00 88.69           O  
ATOM   2827  OG  SER A 183      -4.590  18.866  30.163  1.00 88.69           O  
ATOM   2828  HG  SER A 183      -5.297  19.282  30.661  1.00 88.69           H  
ATOM   2829  N   VAL A 184      -7.207  21.556  28.595  1.00 91.50           N  
ATOM   2830  H   VAL A 184      -6.809  22.006  27.783  1.00 91.50           H  
ATOM   2831  CA  VAL A 184      -8.673  21.410  28.656  1.00 91.50           C  
ATOM   2832  HA  VAL A 184      -8.970  21.218  29.687  1.00 91.50           H  
ATOM   2833  C   VAL A 184      -9.092  20.213  27.805  1.00 91.50           C  
ATOM   2834  CB  VAL A 184      -9.384  22.702  28.205  1.00 91.50           C  
ATOM   2835  HB  VAL A 184      -9.110  22.920  27.172  1.00 91.50           H  
ATOM   2836  O   VAL A 184      -8.695  20.116  26.641  1.00 91.50           O  
ATOM   2837  CG1 VAL A 184     -10.911  22.569  28.286  1.00 91.50           C  
ATOM   2838 HG11 VAL A 184     -11.380  23.510  27.998  1.00 91.50           H  
ATOM   2839 HG12 VAL A 184     -11.268  21.793  27.608  1.00 91.50           H  
ATOM   2840 HG13 VAL A 184     -11.216  22.324  29.303  1.00 91.50           H  
ATOM   2841  CG2 VAL A 184      -8.971  23.894  29.079  1.00 91.50           C  
ATOM   2842 HG21 VAL A 184      -9.506  24.790  28.762  1.00 91.50           H  
ATOM   2843 HG22 VAL A 184      -7.902  24.083  28.983  1.00 91.50           H  
ATOM   2844 HG23 VAL A 184      -9.203  23.691  30.124  1.00 91.50           H  
ATOM   2845  N   SER A 185      -9.891  19.294  28.357  1.00 92.50           N  
ATOM   2846  H   SER A 185     -10.235  19.448  29.294  1.00 92.50           H  
ATOM   2847  CA  SER A 185     -10.438  18.165  27.593  1.00 92.50           C  
ATOM   2848  HA  SER A 185      -9.773  17.999  26.745  1.00 92.50           H  
ATOM   2849  C   SER A 185     -11.829  18.480  27.048  1.00 92.50           C  
ATOM   2850  CB  SER A 185     -10.448  16.863  28.401  1.00 92.50           C  
ATOM   2851  HB2 SER A 185     -11.229  16.898  29.160  1.00 92.50           H  
ATOM   2852  HB3 SER A 185      -9.481  16.736  28.888  1.00 92.50           H  
ATOM   2853  O   SER A 185     -12.676  18.977  27.781  1.00 92.50           O  
ATOM   2854  OG  SER A 185     -10.665  15.770  27.518  1.00 92.50           O  
ATOM   2855  HG  SER A 185     -10.175  15.956  26.714  1.00 92.50           H  
ATOM   2856  N   GLN A 186     -12.080  18.161  25.777  1.00 93.69           N  
ATOM   2857  H   GLN A 186     -11.331  17.762  25.229  1.00 93.69           H  
ATOM   2858  CA  GLN A 186     -13.414  18.211  25.175  1.00 93.69           C  
ATOM   2859  HA  GLN A 186     -14.154  18.318  25.968  1.00 93.69           H  
ATOM   2860  C   GLN A 186     -13.718  16.897  24.449  1.00 93.69           C  
ATOM   2861  CB  GLN A 186     -13.569  19.423  24.239  1.00 93.69           C  
ATOM   2862  HB2 GLN A 186     -12.825  19.378  23.444  1.00 93.69           H  
ATOM   2863  HB3 GLN A 186     -14.559  19.377  23.784  1.00 93.69           H  
ATOM   2864  O   GLN A 186     -12.899  16.389  23.675  1.00 93.69           O  
ATOM   2865  CG  GLN A 186     -13.439  20.758  24.991  1.00 93.69           C  
ATOM   2866  HG2 GLN A 186     -14.104  20.744  25.855  1.00 93.69           H  
ATOM   2867  HG3 GLN A 186     -12.418  20.877  25.354  1.00 93.69           H  
ATOM   2868  CD  GLN A 186     -13.789  21.980  24.146  1.00 93.69           C  
ATOM   2869  NE2 GLN A 186     -13.898  23.137  24.756  1.00 93.69           N  
ATOM   2870 HE21 GLN A 186     -13.883  23.167  25.766  1.00 93.69           H  
ATOM   2871 HE22 GLN A 186     -14.213  23.931  24.219  1.00 93.69           H  
ATOM   2872  OE1 GLN A 186     -14.000  21.926  22.940  1.00 93.69           O  
ATOM   2873  N   PHE A 187     -14.907  16.349  24.699  1.00 93.56           N  
ATOM   2874  H   PHE A 187     -15.540  16.834  25.319  1.00 93.56           H  
ATOM   2875  CA  PHE A 187     -15.421  15.157  24.031  1.00 93.56           C  
ATOM   2876  HA  PHE A 187     -14.584  14.577  23.640  1.00 93.56           H  
ATOM   2877  C   PHE A 187     -16.309  15.561  22.851  1.00 93.56           C  
ATOM   2878  CB  PHE A 187     -16.160  14.279  25.047  1.00 93.56           C  
ATOM   2879  HB2 PHE A 187     -17.020  14.829  25.431  1.00 93.56           H  
ATOM   2880  HB3 PHE A 187     -15.496  14.083  25.889  1.00 93.56           H  
ATOM   2881  O   PHE A 187     -17.198  16.394  22.992  1.00 93.56           O  
ATOM   2882  CG  PHE A 187     -16.623  12.942  24.499  1.00 93.56           C  
ATOM   2883  CD1 PHE A 187     -17.995  12.675  24.328  1.00 93.56           C  
ATOM   2884  HD1 PHE A 187     -18.731  13.429  24.565  1.00 93.56           H  
ATOM   2885  CD2 PHE A 187     -15.678  11.947  24.185  1.00 93.56           C  
ATOM   2886  HD2 PHE A 187     -14.624  12.143  24.319  1.00 93.56           H  
ATOM   2887  CE1 PHE A 187     -18.416  11.413  23.874  1.00 93.56           C  
ATOM   2888  HE1 PHE A 187     -19.472  11.211  23.764  1.00 93.56           H  
ATOM   2889  CE2 PHE A 187     -16.097  10.688  23.722  1.00 93.56           C  
ATOM   2890  HE2 PHE A 187     -15.366   9.924  23.503  1.00 93.56           H  
ATOM   2891  CZ  PHE A 187     -17.469  10.415  23.581  1.00 93.56           C  
ATOM   2892  HZ  PHE A 187     -17.799   9.443  23.244  1.00 93.56           H  
ATOM   2893  N   LEU A 188     -16.052  14.965  21.688  1.00 92.56           N  
ATOM   2894  H   LEU A 188     -15.302  14.289  21.661  1.00 92.56           H  
ATOM   2895  CA  LEU A 188     -16.765  15.199  20.426  1.00 92.56           C  
ATOM   2896  HA  LEU A 188     -17.491  16.001  20.559  1.00 92.56           H  
ATOM   2897  C   LEU A 188     -17.560  13.955  19.985  1.00 92.56           C  
ATOM   2898  CB  LEU A 188     -15.743  15.629  19.350  1.00 92.56           C  
ATOM   2899  HB2 LEU A 188     -16.288  15.882  18.441  1.00 92.56           H  
ATOM   2900  HB3 LEU A 188     -15.107  14.775  19.118  1.00 92.56           H  
ATOM   2901  O   LEU A 188     -18.245  13.970  18.965  1.00 92.56           O  
ATOM   2902  CG  LEU A 188     -14.834  16.818  19.719  1.00 92.56           C  
ATOM   2903  HG  LEU A 188     -14.214  16.549  20.575  1.00 92.56           H  
ATOM   2904  CD1 LEU A 188     -13.901  17.137  18.549  1.00 92.56           C  
ATOM   2905 HD11 LEU A 188     -13.218  17.938  18.832  1.00 92.56           H  
ATOM   2906 HD12 LEU A 188     -14.486  17.449  17.684  1.00 92.56           H  
ATOM   2907 HD13 LEU A 188     -13.325  16.250  18.286  1.00 92.56           H  
ATOM   2908  CD2 LEU A 188     -15.619  18.084  20.063  1.00 92.56           C  
ATOM   2909 HD21 LEU A 188     -16.242  18.381  19.220  1.00 92.56           H  
ATOM   2910 HD22 LEU A 188     -16.256  17.912  20.931  1.00 92.56           H  
ATOM   2911 HD23 LEU A 188     -14.927  18.891  20.305  1.00 92.56           H  
ATOM   2912  N   GLY A 189     -17.462  12.856  20.740  1.00 87.50           N  
ATOM   2913  H   GLY A 189     -16.898  12.905  21.576  1.00 87.50           H  
ATOM   2914  CA  GLY A 189     -18.024  11.558  20.376  1.00 87.50           C  
ATOM   2915  HA2 GLY A 189     -17.758  11.346  19.341  1.00 87.50           H  
ATOM   2916  HA3 GLY A 189     -17.567  10.787  20.997  1.00 87.50           H  
ATOM   2917  C   GLY A 189     -19.545  11.432  20.509  1.00 87.50           C  
ATOM   2918  O   GLY A 189     -20.067  10.389  20.139  1.00 87.50           O  
ATOM   2919  N   THR A 190     -20.261  12.445  21.009  1.00 88.31           N  
ATOM   2920  H   THR A 190     -19.773  13.256  21.360  1.00 88.31           H  
ATOM   2921  CA  THR A 190     -21.716  12.371  21.254  1.00 88.31           C  
ATOM   2922  HA  THR A 190     -21.921  11.467  21.828  1.00 88.31           H  
ATOM   2923  C   THR A 190     -22.525  12.272  19.957  1.00 88.31           C  
ATOM   2924  CB  THR A 190     -22.195  13.573  22.083  1.00 88.31           C  
ATOM   2925  HB  THR A 190     -22.168  14.473  21.468  1.00 88.31           H  
ATOM   2926  O   THR A 190     -23.345  11.370  19.819  1.00 88.31           O  
ATOM   2927  CG2 THR A 190     -23.607  13.386  22.636  1.00 88.31           C  
ATOM   2928 HG21 THR A 190     -23.649  12.491  23.257  1.00 88.31           H  
ATOM   2929 HG22 THR A 190     -24.319  13.285  21.817  1.00 88.31           H  
ATOM   2930 HG23 THR A 190     -23.889  14.253  23.232  1.00 88.31           H  
ATOM   2931  OG1 THR A 190     -21.336  13.759  23.186  1.00 88.31           O  
ATOM   2932  HG1 THR A 190     -21.700  14.471  23.716  1.00 88.31           H  
ATOM   2933  N   MET A 191     -22.267  13.150  18.978  1.00 92.31           N  
ATOM   2934  H   MET A 191     -21.593  13.884  19.142  1.00 92.31           H  
ATOM   2935  CA  MET A 191     -22.937  13.098  17.665  1.00 92.31           C  
ATOM   2936  HA  MET A 191     -23.903  12.606  17.785  1.00 92.31           H  
ATOM   2937  C   MET A 191     -22.168  12.265  16.631  1.00 92.31           C  
ATOM   2938  CB  MET A 191     -23.210  14.513  17.133  1.00 92.31           C  
ATOM   2939  HB2 MET A 191     -23.699  14.432  16.163  1.00 92.31           H  
ATOM   2940  HB3 MET A 191     -22.263  15.032  16.987  1.00 92.31           H  
ATOM   2941  O   MET A 191     -22.720  11.908  15.590  1.00 92.31           O  
ATOM   2942  CG  MET A 191     -24.104  15.345  18.063  1.00 92.31           C  
ATOM   2943  HG2 MET A 191     -23.581  15.491  19.008  1.00 92.31           H  
ATOM   2944  HG3 MET A 191     -24.250  16.329  17.617  1.00 92.31           H  
ATOM   2945  SD  MET A 191     -25.732  14.624  18.423  1.00 92.31           S  
ATOM   2946  CE  MET A 191     -26.595  14.928  16.857  1.00 92.31           C  
ATOM   2947  HE1 MET A 191     -26.605  15.998  16.649  1.00 92.31           H  
ATOM   2948  HE2 MET A 191     -27.623  14.574  16.936  1.00 92.31           H  
ATOM   2949  HE3 MET A 191     -26.093  14.400  16.046  1.00 92.31           H  
ATOM   2950  N   ALA A 192     -20.917  11.900  16.926  1.00 95.12           N  
ATOM   2951  H   ALA A 192     -20.534  12.201  17.810  1.00 95.12           H  
ATOM   2952  CA  ALA A 192     -20.039  11.175  16.012  1.00 95.12           C  
ATOM   2953  HA  ALA A 192     -19.889  11.823  15.148  1.00 95.12           H  
ATOM   2954  C   ALA A 192     -20.587   9.840  15.444  1.00 95.12           C  
ATOM   2955  CB  ALA A 192     -18.676  11.008  16.690  1.00 95.12           C  
ATOM   2956  HB1 ALA A 192     -17.977  10.548  15.992  1.00 95.12           H  
ATOM   2957  HB2 ALA A 192     -18.779  10.378  17.573  1.00 95.12           H  
ATOM   2958  HB3 ALA A 192     -18.287  11.984  16.980  1.00 95.12           H  
ATOM   2959  O   ALA A 192     -20.268   9.553  14.289  1.00 95.12           O  
ATOM   2960  N   PRO A 193     -21.439   9.040  16.128  1.00 96.88           N  
ATOM   2961  CA  PRO A 193     -22.057   7.852  15.523  1.00 96.88           C  
ATOM   2962  HA  PRO A 193     -21.271   7.141  15.267  1.00 96.88           H  
ATOM   2963  C   PRO A 193     -22.885   8.159  14.267  1.00 96.88           C  
ATOM   2964  CB  PRO A 193     -22.955   7.248  16.609  1.00 96.88           C  
ATOM   2965  HB2 PRO A 193     -22.975   6.159  16.554  1.00 96.88           H  
ATOM   2966  HB3 PRO A 193     -23.966   7.649  16.532  1.00 96.88           H  
ATOM   2967  O   PRO A 193     -22.986   7.318  13.371  1.00 96.88           O  
ATOM   2968  CG  PRO A 193     -22.331   7.731  17.913  1.00 96.88           C  
ATOM   2969  HG2 PRO A 193     -21.511   7.066  18.187  1.00 96.88           H  
ATOM   2970  HG3 PRO A 193     -23.062   7.790  18.718  1.00 96.88           H  
ATOM   2971  CD  PRO A 193     -21.791   9.108  17.540  1.00 96.88           C  
ATOM   2972  HD2 PRO A 193     -20.919   9.342  18.151  1.00 96.88           H  
ATOM   2973  HD3 PRO A 193     -22.576   9.848  17.693  1.00 96.88           H  
ATOM   2974  N   ASN A 194     -23.455   9.368  14.193  1.00 95.69           N  
ATOM   2975  H   ASN A 194     -23.276  10.025  14.939  1.00 95.69           H  
ATOM   2976  CA  ASN A 194     -24.292   9.833  13.089  1.00 95.69           C  
ATOM   2977  HA  ASN A 194     -24.811   8.974  12.663  1.00 95.69           H  
ATOM   2978  C   ASN A 194     -23.492  10.455  11.933  1.00 95.69           C  
ATOM   2979  CB  ASN A 194     -25.350  10.799  13.646  1.00 95.69           C  
ATOM   2980  HB2 ASN A 194     -25.926  11.222  12.823  1.00 95.69           H  
ATOM   2981  HB3 ASN A 194     -24.862  11.622  14.169  1.00 95.69           H  
ATOM   2982  O   ASN A 194     -24.074  10.741  10.886  1.00 95.69           O  
ATOM   2983  CG  ASN A 194     -26.327  10.101  14.569  1.00 95.69           C  
ATOM   2984  ND2 ASN A 194     -26.542  10.620  15.756  1.00 95.69           N  
ATOM   2985 HD21 ASN A 194     -26.068  11.465  16.042  1.00 95.69           H  
ATOM   2986 HD22 ASN A 194     -27.201  10.142  16.353  1.00 95.69           H  
ATOM   2987  OD1 ASN A 194     -26.903   9.079  14.228  1.00 95.69           O  
ATOM   2988  N   PHE A 195     -22.172  10.629  12.080  1.00 97.31           N  
ATOM   2989  H   PHE A 195     -21.732  10.349  12.945  1.00 97.31           H  
ATOM   2990  CA  PHE A 195     -21.315  11.054  10.975  1.00 97.31           C  
ATOM   2991  HA  PHE A 195     -21.679  12.010  10.599  1.00 97.31           H  
ATOM   2992  C   PHE A 195     -21.393  10.041   9.829  1.00 97.31           C  
ATOM   2993  CB  PHE A 195     -19.858  11.229  11.428  1.00 97.31           C  
ATOM   2994  HB2 PHE A 195     -19.503  10.274  11.815  1.00 97.31           H  
ATOM   2995  HB3 PHE A 195     -19.262  11.457  10.544  1.00 97.31           H  
ATOM   2996  O   PHE A 195     -21.407   8.826  10.043  1.00 97.31           O  
ATOM   2997  CG  PHE A 195     -19.550  12.307  12.458  1.00 97.31           C  
ATOM   2998  CD1 PHE A 195     -20.504  13.265  12.867  1.00 97.31           C  
ATOM   2999  HD1 PHE A 195     -21.512  13.254  12.478  1.00 97.31           H  
ATOM   3000  CD2 PHE A 195     -18.251  12.353  13.003  1.00 97.31           C  
ATOM   3001  HD2 PHE A 195     -17.518  11.618  12.705  1.00 97.31           H  
ATOM   3002  CE1 PHE A 195     -20.156  14.259  13.798  1.00 97.31           C  
ATOM   3003  HE1 PHE A 195     -20.891  14.988  14.104  1.00 97.31           H  
ATOM   3004  CE2 PHE A 195     -17.904  13.346  13.936  1.00 97.31           C  
ATOM   3005  HE2 PHE A 195     -16.905  13.385  14.345  1.00 97.31           H  
ATOM   3006  CZ  PHE A 195     -18.855  14.302  14.327  1.00 97.31           C  
ATOM   3007  HZ  PHE A 195     -18.583  15.070  15.036  1.00 97.31           H  
ATOM   3008  N   THR A 196     -21.418  10.549   8.600  1.00 97.25           N  
ATOM   3009  H   THR A 196     -21.279  11.544   8.497  1.00 97.25           H  
ATOM   3010  CA  THR A 196     -21.483   9.732   7.384  1.00 97.25           C  
ATOM   3011  HA  THR A 196     -21.646   8.693   7.671  1.00 97.25           H  
ATOM   3012  C   THR A 196     -20.160   9.779   6.638  1.00 97.25           C  
ATOM   3013  CB  THR A 196     -22.655  10.116   6.470  1.00 97.25           C  
ATOM   3014  HB  THR A 196     -22.553   9.579   5.527  1.00 97.25           H  
ATOM   3015  O   THR A 196     -19.507  10.817   6.568  1.00 97.25           O  
ATOM   3016  CG2 THR A 196     -24.000   9.747   7.091  1.00 97.25           C  
ATOM   3017 HG21 THR A 196     -24.138  10.264   8.041  1.00 97.25           H  
ATOM   3018 HG22 THR A 196     -24.038   8.671   7.261  1.00 97.25           H  
ATOM   3019 HG23 THR A 196     -24.804  10.023   6.409  1.00 97.25           H  
ATOM   3020  OG1 THR A 196     -22.684  11.498   6.205  1.00 97.25           O  
ATOM   3021  HG1 THR A 196     -22.881  11.930   7.039  1.00 97.25           H  
ATOM   3022  N   ILE A 197     -19.750   8.644   6.082  1.00 97.81           N  
ATOM   3023  H   ILE A 197     -20.311   7.817   6.225  1.00 97.81           H  
ATOM   3024  CA  ILE A 197     -18.503   8.477   5.341  1.00 97.81           C  
ATOM   3025  HA  ILE A 197     -17.993   9.436   5.255  1.00 97.81           H  
ATOM   3026  C   ILE A 197     -18.862   8.000   3.941  1.00 97.81           C  
ATOM   3027  CB  ILE A 197     -17.549   7.497   6.061  1.00 97.81           C  
ATOM   3028  HB  ILE A 197     -17.992   6.501   6.046  1.00 97.81           H  
ATOM   3029  O   ILE A 197     -19.331   6.877   3.762  1.00 97.81           O  
ATOM   3030  CG1 ILE A 197     -17.352   7.910   7.538  1.00 97.81           C  
ATOM   3031 HG12 ILE A 197     -17.042   8.954   7.585  1.00 97.81           H  
ATOM   3032 HG13 ILE A 197     -18.302   7.818   8.064  1.00 97.81           H  
ATOM   3033  CG2 ILE A 197     -16.206   7.441   5.308  1.00 97.81           C  
ATOM   3034 HG21 ILE A 197     -16.362   7.271   4.243  1.00 97.81           H  
ATOM   3035 HG22 ILE A 197     -15.654   8.371   5.442  1.00 97.81           H  
ATOM   3036 HG23 ILE A 197     -15.615   6.603   5.679  1.00 97.81           H  
ATOM   3037  CD1 ILE A 197     -16.336   7.066   8.310  1.00 97.81           C  
ATOM   3038 HD11 ILE A 197     -16.377   7.354   9.360  1.00 97.81           H  
ATOM   3039 HD12 ILE A 197     -15.326   7.254   7.944  1.00 97.81           H  
ATOM   3040 HD13 ILE A 197     -16.573   6.006   8.213  1.00 97.81           H  
ATOM   3041  N   LEU A 198     -18.632   8.857   2.949  1.00 96.44           N  
ATOM   3042  H   LEU A 198     -18.262   9.767   3.184  1.00 96.44           H  
ATOM   3043  CA  LEU A 198     -18.602   8.464   1.548  1.00 96.44           C  
ATOM   3044  HA  LEU A 198     -19.430   7.783   1.354  1.00 96.44           H  
ATOM   3045  C   LEU A 198     -17.273   7.749   1.270  1.00 96.44           C  
ATOM   3046  CB  LEU A 198     -18.770   9.724   0.679  1.00 96.44           C  
ATOM   3047  HB2 LEU A 198     -17.982  10.425   0.955  1.00 96.44           H  
ATOM   3048  HB3 LEU A 198     -19.730  10.186   0.909  1.00 96.44           H  
ATOM   3049  O   LEU A 198     -16.216   8.337   1.499  1.00 96.44           O  
ATOM   3050  CG  LEU A 198     -18.673   9.480  -0.838  1.00 96.44           C  
ATOM   3051  HG  LEU A 198     -17.733   8.981  -1.074  1.00 96.44           H  
ATOM   3052  CD1 LEU A 198     -19.831   8.632  -1.352  1.00 96.44           C  
ATOM   3053 HD11 LEU A 198     -19.725   8.473  -2.425  1.00 96.44           H  
ATOM   3054 HD12 LEU A 198     -20.783   9.121  -1.146  1.00 96.44           H  
ATOM   3055 HD13 LEU A 198     -19.813   7.662  -0.856  1.00 96.44           H  
ATOM   3056  CD2 LEU A 198     -18.704  10.813  -1.588  1.00 96.44           C  
ATOM   3057 HD21 LEU A 198     -17.867  11.431  -1.262  1.00 96.44           H  
ATOM   3058 HD22 LEU A 198     -18.602  10.627  -2.657  1.00 96.44           H  
ATOM   3059 HD23 LEU A 198     -19.644  11.330  -1.394  1.00 96.44           H  
ATOM   3060  N   ILE A 199     -17.325   6.528   0.741  1.00 96.81           N  
ATOM   3061  H   ILE A 199     -18.232   6.089   0.669  1.00 96.81           H  
ATOM   3062  CA  ILE A 199     -16.164   5.770   0.256  1.00 96.81           C  
ATOM   3063  HA  ILE A 199     -15.271   6.390   0.330  1.00 96.81           H  
ATOM   3064  C   ILE A 199     -16.395   5.462  -1.227  1.00 96.81           C  
ATOM   3065  CB  ILE A 199     -15.916   4.494   1.103  1.00 96.81           C  
ATOM   3066  HB  ILE A 199     -16.751   3.808   0.955  1.00 96.81           H  
ATOM   3067  O   ILE A 199     -17.046   4.477  -1.574  1.00 96.81           O  
ATOM   3068  CG1 ILE A 199     -15.831   4.817   2.614  1.00 96.81           C  
ATOM   3069 HG12 ILE A 199     -15.026   5.532   2.788  1.00 96.81           H  
ATOM   3070 HG13 ILE A 199     -16.767   5.278   2.931  1.00 96.81           H  
ATOM   3071  CG2 ILE A 199     -14.627   3.803   0.615  1.00 96.81           C  
ATOM   3072 HG21 ILE A 199     -13.763   4.445   0.790  1.00 96.81           H  
ATOM   3073 HG22 ILE A 199     -14.482   2.861   1.145  1.00 96.81           H  
ATOM   3074 HG23 ILE A 199     -14.692   3.566  -0.447  1.00 96.81           H  
ATOM   3075  CD1 ILE A 199     -15.616   3.600   3.523  1.00 96.81           C  
ATOM   3076 HD11 ILE A 199     -14.620   3.182   3.378  1.00 96.81           H  
ATOM   3077 HD12 ILE A 199     -16.369   2.841   3.310  1.00 96.81           H  
ATOM   3078 HD13 ILE A 199     -15.711   3.908   4.565  1.00 96.81           H  
ATOM   3079  N   LYS A 200     -15.880   6.319  -2.116  1.00 94.81           N  
ATOM   3080  H   LYS A 200     -15.306   7.070  -1.759  1.00 94.81           H  
ATOM   3081  CA  LYS A 200     -15.871   6.089  -3.569  1.00 94.81           C  
ATOM   3082  HA  LYS A 200     -16.757   5.521  -3.854  1.00 94.81           H  
ATOM   3083  C   LYS A 200     -14.648   5.232  -3.894  1.00 94.81           C  
ATOM   3084  CB  LYS A 200     -15.909   7.448  -4.302  1.00 94.81           C  
ATOM   3085  HB2 LYS A 200     -15.126   8.087  -3.893  1.00 94.81           H  
ATOM   3086  HB3 LYS A 200     -16.866   7.923  -4.086  1.00 94.81           H  
ATOM   3087  O   LYS A 200     -13.520   5.717  -3.817  1.00 94.81           O  
ATOM   3088  CG  LYS A 200     -15.725   7.372  -5.833  1.00 94.81           C  
ATOM   3089  HG2 LYS A 200     -14.721   7.006  -6.049  1.00 94.81           H  
ATOM   3090  HG3 LYS A 200     -16.444   6.669  -6.255  1.00 94.81           H  
ATOM   3091  CD  LYS A 200     -15.906   8.752  -6.504  1.00 94.81           C  
ATOM   3092  HD2 LYS A 200     -16.946   9.067  -6.414  1.00 94.81           H  
ATOM   3093  HD3 LYS A 200     -15.276   9.478  -5.991  1.00 94.81           H  
ATOM   3094  CE  LYS A 200     -15.506   8.701  -7.989  1.00 94.81           C  
ATOM   3095  HE2 LYS A 200     -16.174   8.015  -8.510  1.00 94.81           H  
ATOM   3096  HE3 LYS A 200     -14.498   8.292  -8.045  1.00 94.81           H  
ATOM   3097  NZ  LYS A 200     -15.527  10.034  -8.658  1.00 94.81           N  
ATOM   3098  HZ1 LYS A 200     -15.175   9.978  -9.603  1.00 94.81           H  
ATOM   3099  HZ2 LYS A 200     -14.952  10.712  -8.178  1.00 94.81           H  
ATOM   3100  HZ3 LYS A 200     -16.462  10.413  -8.701  1.00 94.81           H  
ATOM   3101  N   ASN A 201     -14.874   3.967  -4.234  1.00 96.12           N  
ATOM   3102  H   ASN A 201     -15.832   3.650  -4.284  1.00 96.12           H  
ATOM   3103  CA  ASN A 201     -13.842   3.021  -4.644  1.00 96.12           C  
ATOM   3104  HA  ASN A 201     -12.876   3.524  -4.603  1.00 96.12           H  
ATOM   3105  C   ASN A 201     -14.055   2.594  -6.101  1.00 96.12           C  
ATOM   3106  CB  ASN A 201     -13.786   1.845  -3.650  1.00 96.12           C  
ATOM   3107  HB2 ASN A 201     -14.791   1.447  -3.510  1.00 96.12           H  
ATOM   3108  HB3 ASN A 201     -13.419   2.204  -2.689  1.00 96.12           H  
ATOM   3109  O   ASN A 201     -15.183   2.445  -6.582  1.00 96.12           O  
ATOM   3110  CG  ASN A 201     -12.895   0.696  -4.102  1.00 96.12           C  
ATOM   3111  ND2 ASN A 201     -11.646   0.936  -4.425  1.00 96.12           N  
ATOM   3112 HD21 ASN A 201     -11.097   0.137  -4.709  1.00 96.12           H  
ATOM   3113 HD22 ASN A 201     -11.252   1.866  -4.424  1.00 96.12           H  
ATOM   3114  OD1 ASN A 201     -13.326  -0.440  -4.184  1.00 96.12           O  
ATOM   3115  N   SER A 202     -12.961   2.420  -6.832  1.00 94.31           N  
ATOM   3116  H   SER A 202     -12.058   2.582  -6.408  1.00 94.31           H  
ATOM   3117  CA  SER A 202     -12.961   1.851  -8.176  1.00 94.31           C  
ATOM   3118  HA  SER A 202     -13.816   1.182  -8.279  1.00 94.31           H  
ATOM   3119  C   SER A 202     -11.720   0.998  -8.379  1.00 94.31           C  
ATOM   3120  CB  SER A 202     -13.089   2.951  -9.231  1.00 94.31           C  
ATOM   3121  HB2 SER A 202     -13.066   2.513 -10.228  1.00 94.31           H  
ATOM   3122  HB3 SER A 202     -12.271   3.664  -9.129  1.00 94.31           H  
ATOM   3123  O   SER A 202     -10.657   1.314  -7.843  1.00 94.31           O  
ATOM   3124  OG  SER A 202     -14.335   3.598  -9.021  1.00 94.31           O  
ATOM   3125  HG  SER A 202     -14.703   3.234  -8.213  1.00 94.31           H  
ATOM   3126  N   ILE A 203     -11.893  -0.100  -9.107  1.00 95.50           N  
ATOM   3127  H   ILE A 203     -12.796  -0.253  -9.533  1.00 95.50           H  
ATOM   3128  CA  ILE A 203     -10.880  -1.118  -9.364  1.00 95.50           C  
ATOM   3129  HA  ILE A 203      -9.931  -0.754  -8.970  1.00 95.50           H  
ATOM   3130  C   ILE A 203     -10.662  -1.301 -10.864  1.00 95.50           C  
ATOM   3131  CB  ILE A 203     -11.191  -2.445  -8.625  1.00 95.50           C  
ATOM   3132  HB  ILE A 203     -10.420  -3.164  -8.903  1.00 95.50           H  
ATOM   3133  O   ILE A 203     -11.573  -1.091 -11.672  1.00 95.50           O  
ATOM   3134  CG1 ILE A 203     -12.562  -3.115  -8.887  1.00 95.50           C  
ATOM   3135 HG12 ILE A 203     -13.367  -2.387  -8.781  1.00 95.50           H  
ATOM   3136 HG13 ILE A 203     -12.712  -3.876  -8.121  1.00 95.50           H  
ATOM   3137  CG2 ILE A 203     -11.052  -2.212  -7.111  1.00 95.50           C  
ATOM   3138 HG21 ILE A 203     -10.092  -1.739  -6.901  1.00 95.50           H  
ATOM   3139 HG22 ILE A 203     -11.861  -1.581  -6.744  1.00 95.50           H  
ATOM   3140 HG23 ILE A 203     -11.081  -3.168  -6.589  1.00 95.50           H  
ATOM   3141  CD1 ILE A 203     -12.696  -3.840 -10.232  1.00 95.50           C  
ATOM   3142 HD11 ILE A 203     -13.584  -4.471 -10.209  1.00 95.50           H  
ATOM   3143 HD12 ILE A 203     -12.808  -3.127 -11.049  1.00 95.50           H  
ATOM   3144 HD13 ILE A 203     -11.822  -4.467 -10.407  1.00 95.50           H  
ATOM   3145  N   HIS A 204      -9.447  -1.705 -11.219  1.00 94.56           N  
ATOM   3146  H   HIS A 204      -8.737  -1.760 -10.503  1.00 94.56           H  
ATOM   3147  CA  HIS A 204      -9.038  -2.089 -12.558  1.00 94.56           C  
ATOM   3148  HA  HIS A 204      -9.928  -2.261 -13.163  1.00 94.56           H  
ATOM   3149  C   HIS A 204      -8.241  -3.397 -12.490  1.00 94.56           C  
ATOM   3150  CB  HIS A 204      -8.244  -0.943 -13.201  1.00 94.56           C  
ATOM   3151  HB2 HIS A 204      -7.373  -0.721 -12.585  1.00 94.56           H  
ATOM   3152  HB3 HIS A 204      -8.872  -0.052 -13.215  1.00 94.56           H  
ATOM   3153  O   HIS A 204      -7.323  -3.548 -11.684  1.00 94.56           O  
ATOM   3154  CG  HIS A 204      -7.788  -1.212 -14.614  1.00 94.56           C  
ATOM   3155  CD2 HIS A 204      -6.526  -1.032 -15.113  1.00 94.56           C  
ATOM   3156  HD2 HIS A 204      -5.665  -0.716 -14.541  1.00 94.56           H  
ATOM   3157  ND1 HIS A 204      -8.589  -1.594 -15.664  1.00 94.56           N  
ATOM   3158  HD1 HIS A 204      -9.582  -1.769 -15.617  1.00 94.56           H  
ATOM   3159  CE1 HIS A 204      -7.834  -1.623 -16.773  1.00 94.56           C  
ATOM   3160  HE1 HIS A 204      -8.203  -1.868 -17.758  1.00 94.56           H  
ATOM   3161  NE2 HIS A 204      -6.564  -1.273 -16.497  1.00 94.56           N  
ATOM   3162  N   TYR A 205      -8.616  -4.333 -13.354  1.00 95.25           N  
ATOM   3163  H   TYR A 205      -9.382  -4.110 -13.973  1.00 95.25           H  
ATOM   3164  CA  TYR A 205      -7.953  -5.610 -13.592  1.00 95.25           C  
ATOM   3165  HA  TYR A 205      -7.207  -5.809 -12.822  1.00 95.25           H  
ATOM   3166  C   TYR A 205      -7.245  -5.506 -14.955  1.00 95.25           C  
ATOM   3167  CB  TYR A 205      -9.014  -6.721 -13.508  1.00 95.25           C  
ATOM   3168  HB2 TYR A 205      -9.924  -6.385 -14.006  1.00 95.25           H  
ATOM   3169  HB3 TYR A 205      -8.670  -7.600 -14.054  1.00 95.25           H  
ATOM   3170  O   TYR A 205      -7.887  -5.730 -15.995  1.00 95.25           O  
ATOM   3171  CG  TYR A 205      -9.338  -7.157 -12.088  1.00 95.25           C  
ATOM   3172  CD1 TYR A 205      -8.347  -7.792 -11.315  1.00 95.25           C  
ATOM   3173  HD1 TYR A 205      -7.364  -7.952 -11.734  1.00 95.25           H  
ATOM   3174  CD2 TYR A 205     -10.625  -6.963 -11.548  1.00 95.25           C  
ATOM   3175  HD2 TYR A 205     -11.388  -6.479 -12.139  1.00 95.25           H  
ATOM   3176  CE1 TYR A 205      -8.637  -8.232 -10.011  1.00 95.25           C  
ATOM   3177  HE1 TYR A 205      -7.880  -8.728  -9.420  1.00 95.25           H  
ATOM   3178  CE2 TYR A 205     -10.928  -7.414 -10.247  1.00 95.25           C  
ATOM   3179  HE2 TYR A 205     -11.917  -7.279  -9.834  1.00 95.25           H  
ATOM   3180  OH  TYR A 205     -10.204  -8.502  -8.230  1.00 95.25           O  
ATOM   3181  HH  TYR A 205     -11.139  -8.524  -8.013  1.00 95.25           H  
ATOM   3182  CZ  TYR A 205      -9.930  -8.050  -9.478  1.00 95.25           C  
ATOM   3183  N   PRO A 206      -5.981  -5.030 -14.991  1.00 92.38           N  
ATOM   3184  CA  PRO A 206      -5.323  -4.619 -16.228  1.00 92.38           C  
ATOM   3185  HA  PRO A 206      -5.945  -3.874 -16.724  1.00 92.38           H  
ATOM   3186  C   PRO A 206      -5.110  -5.765 -17.221  1.00 92.38           C  
ATOM   3187  CB  PRO A 206      -4.007  -3.949 -15.807  1.00 92.38           C  
ATOM   3188  HB2 PRO A 206      -4.162  -2.873 -15.722  1.00 92.38           H  
ATOM   3189  HB3 PRO A 206      -3.193  -4.159 -16.501  1.00 92.38           H  
ATOM   3190  O   PRO A 206      -5.240  -5.521 -18.421  1.00 92.38           O  
ATOM   3191  CG  PRO A 206      -3.723  -4.519 -14.420  1.00 92.38           C  
ATOM   3192  HG2 PRO A 206      -3.131  -3.837 -13.810  1.00 92.38           H  
ATOM   3193  HG3 PRO A 206      -3.218  -5.480 -14.515  1.00 92.38           H  
ATOM   3194  CD  PRO A 206      -5.126  -4.710 -13.852  1.00 92.38           C  
ATOM   3195  HD2 PRO A 206      -5.118  -5.507 -13.108  1.00 92.38           H  
ATOM   3196  HD3 PRO A 206      -5.458  -3.775 -13.400  1.00 92.38           H  
ATOM   3197  N   LYS A 207      -4.867  -7.001 -16.765  1.00 92.38           N  
ATOM   3198  H   LYS A 207      -4.783  -7.130 -15.767  1.00 92.38           H  
ATOM   3199  CA  LYS A 207      -4.711  -8.196 -17.618  1.00 92.38           C  
ATOM   3200  HA  LYS A 207      -3.928  -8.015 -18.354  1.00 92.38           H  
ATOM   3201  C   LYS A 207      -5.985  -8.555 -18.381  1.00 92.38           C  
ATOM   3202  CB  LYS A 207      -4.300  -9.353 -16.701  1.00 92.38           C  
ATOM   3203  HB2 LYS A 207      -3.438  -9.035 -16.114  1.00 92.38           H  
ATOM   3204  HB3 LYS A 207      -5.131  -9.562 -16.027  1.00 92.38           H  
ATOM   3205  O   LYS A 207      -5.912  -9.058 -19.500  1.00 92.38           O  
ATOM   3206  CG  LYS A 207      -3.938 -10.665 -17.394  1.00 92.38           C  
ATOM   3207  HG2 LYS A 207      -3.075 -10.512 -18.042  1.00 92.38           H  
ATOM   3208  HG3 LYS A 207      -4.781 -11.029 -17.982  1.00 92.38           H  
ATOM   3209  CD  LYS A 207      -3.603 -11.685 -16.300  1.00 92.38           C  
ATOM   3210  HD2 LYS A 207      -4.484 -11.850 -15.680  1.00 92.38           H  
ATOM   3211  HD3 LYS A 207      -2.793 -11.302 -15.680  1.00 92.38           H  
ATOM   3212  CE  LYS A 207      -3.188 -13.004 -16.933  1.00 92.38           C  
ATOM   3213  HE2 LYS A 207      -2.359 -12.833 -17.620  1.00 92.38           H  
ATOM   3214  HE3 LYS A 207      -4.022 -13.390 -17.519  1.00 92.38           H  
ATOM   3215  NZ  LYS A 207      -2.796 -14.000 -15.913  1.00 92.38           N  
ATOM   3216  HZ1 LYS A 207      -2.638 -14.868 -16.404  1.00 92.38           H  
ATOM   3217  HZ2 LYS A 207      -1.948 -13.726 -15.437  1.00 92.38           H  
ATOM   3218  HZ3 LYS A 207      -3.523 -14.125 -15.223  1.00 92.38           H  
ATOM   3219  N   PHE A 208      -7.152  -8.295 -17.791  1.00 95.62           N  
ATOM   3220  H   PHE A 208      -7.121  -7.938 -16.847  1.00 95.62           H  
ATOM   3221  CA  PHE A 208      -8.456  -8.565 -18.408  1.00 95.62           C  
ATOM   3222  HA  PHE A 208      -8.307  -9.234 -19.255  1.00 95.62           H  
ATOM   3223  C   PHE A 208      -9.134  -7.319 -18.997  1.00 95.62           C  
ATOM   3224  CB  PHE A 208      -9.348  -9.294 -17.394  1.00 95.62           C  
ATOM   3225  HB2 PHE A 208      -9.532  -8.629 -16.551  1.00 95.62           H  
ATOM   3226  HB3 PHE A 208     -10.310  -9.509 -17.861  1.00 95.62           H  
ATOM   3227  O   PHE A 208     -10.236  -7.432 -19.537  1.00 95.62           O  
ATOM   3228  CG  PHE A 208      -8.773 -10.607 -16.890  1.00 95.62           C  
ATOM   3229  CD1 PHE A 208      -8.419 -11.625 -17.800  1.00 95.62           C  
ATOM   3230  HD1 PHE A 208      -8.542 -11.473 -18.862  1.00 95.62           H  
ATOM   3231  CD2 PHE A 208      -8.584 -10.813 -15.511  1.00 95.62           C  
ATOM   3232  HD2 PHE A 208      -8.818 -10.030 -14.805  1.00 95.62           H  
ATOM   3233  CE1 PHE A 208      -7.876 -12.835 -17.334  1.00 95.62           C  
ATOM   3234  HE1 PHE A 208      -7.593 -13.611 -18.030  1.00 95.62           H  
ATOM   3235  CE2 PHE A 208      -8.068 -12.034 -15.044  1.00 95.62           C  
ATOM   3236  HE2 PHE A 208      -7.937 -12.195 -13.984  1.00 95.62           H  
ATOM   3237  CZ  PHE A 208      -7.704 -13.038 -15.955  1.00 95.62           C  
ATOM   3238  HZ  PHE A 208      -7.285 -13.965 -15.593  1.00 95.62           H  
ATOM   3239  N   HIS A 209      -8.493  -6.148 -18.888  1.00 93.62           N  
ATOM   3240  H   HIS A 209      -7.582  -6.167 -18.452  1.00 93.62           H  
ATOM   3241  CA  HIS A 209      -9.031  -4.828 -19.241  1.00 93.62           C  
ATOM   3242  HA  HIS A 209      -8.364  -4.100 -18.780  1.00 93.62           H  
ATOM   3243  C   HIS A 209     -10.416  -4.532 -18.631  1.00 93.62           C  
ATOM   3244  CB  HIS A 209      -8.957  -4.599 -20.759  1.00 93.62           C  
ATOM   3245  HB2 HIS A 209      -9.612  -5.312 -21.259  1.00 93.62           H  
ATOM   3246  HB3 HIS A 209      -9.322  -3.597 -20.985  1.00 93.62           H  
ATOM   3247  O   HIS A 209     -11.227  -3.813 -19.214  1.00 93.62           O  
ATOM   3248  CG  HIS A 209      -7.566  -4.716 -21.331  1.00 93.62           C  
ATOM   3249  CD2 HIS A 209      -7.205  -5.426 -22.443  1.00 93.62           C  
ATOM   3250  HD2 HIS A 209      -7.870  -6.004 -23.069  1.00 93.62           H  
ATOM   3251  ND1 HIS A 209      -6.418  -4.141 -20.832  1.00 93.62           N  
ATOM   3252  HD1 HIS A 209      -6.303  -3.737 -19.914  1.00 93.62           H  
ATOM   3253  CE1 HIS A 209      -5.396  -4.504 -21.623  1.00 93.62           C  
ATOM   3254  HE1 HIS A 209      -4.358  -4.269 -21.438  1.00 93.62           H  
ATOM   3255  NE2 HIS A 209      -5.828  -5.277 -22.629  1.00 93.62           N  
ATOM   3256  N   PHE A 210     -10.691  -5.079 -17.445  1.00 95.06           N  
ATOM   3257  H   PHE A 210      -9.952  -5.583 -16.975  1.00 95.06           H  
ATOM   3258  CA  PHE A 210     -11.958  -4.893 -16.741  1.00 95.06           C  
ATOM   3259  HA  PHE A 210     -12.723  -4.599 -17.460  1.00 95.06           H  
ATOM   3260  C   PHE A 210     -11.841  -3.769 -15.705  1.00 95.06           C  
ATOM   3261  CB  PHE A 210     -12.399  -6.230 -16.133  1.00 95.06           C  
ATOM   3262  HB2 PHE A 210     -11.630  -6.585 -15.447  1.00 95.06           H  
ATOM   3263  HB3 PHE A 210     -12.479  -6.966 -16.932  1.00 95.06           H  
ATOM   3264  O   PHE A 210     -10.825  -3.655 -15.021  1.00 95.06           O  
ATOM   3265  CG  PHE A 210     -13.721  -6.169 -15.394  1.00 95.06           C  
ATOM   3266  CD1 PHE A 210     -13.749  -5.830 -14.029  1.00 95.06           C  
ATOM   3267  HD1 PHE A 210     -12.829  -5.595 -13.513  1.00 95.06           H  
ATOM   3268  CD2 PHE A 210     -14.925  -6.439 -16.069  1.00 95.06           C  
ATOM   3269  HD2 PHE A 210     -14.912  -6.696 -17.118  1.00 95.06           H  
ATOM   3270  CE1 PHE A 210     -14.969  -5.783 -13.335  1.00 95.06           C  
ATOM   3271  HE1 PHE A 210     -14.979  -5.530 -12.285  1.00 95.06           H  
ATOM   3272  CE2 PHE A 210     -16.148  -6.394 -15.375  1.00 95.06           C  
ATOM   3273  HE2 PHE A 210     -17.068  -6.620 -15.893  1.00 95.06           H  
ATOM   3274  CZ  PHE A 210     -16.170  -6.071 -14.006  1.00 95.06           C  
ATOM   3275  HZ  PHE A 210     -17.108  -6.049 -13.472  1.00 95.06           H  
ATOM   3276  N   SER A 211     -12.890  -2.958 -15.559  1.00 93.62           N  
ATOM   3277  H   SER A 211     -13.712  -3.116 -16.125  1.00 93.62           H  
ATOM   3278  CA  SER A 211     -12.959  -1.879 -14.566  1.00 93.62           C  
ATOM   3279  HA  SER A 211     -12.263  -2.095 -13.755  1.00 93.62           H  
ATOM   3280  C   SER A 211     -14.364  -1.776 -13.982  1.00 93.62           C  
ATOM   3281  CB  SER A 211     -12.585  -0.525 -15.180  1.00 93.62           C  
ATOM   3282  HB2 SER A 211     -12.618   0.237 -14.401  1.00 93.62           H  
ATOM   3283  HB3 SER A 211     -13.306  -0.269 -15.955  1.00 93.62           H  
ATOM   3284  O   SER A 211     -15.345  -1.856 -14.722  1.00 93.62           O  
ATOM   3285  OG  SER A 211     -11.288  -0.550 -15.744  1.00 93.62           O  
ATOM   3286  HG  SER A 211     -11.069   0.334 -16.048  1.00 93.62           H  
ATOM   3287  N   LYS A 212     -14.477  -1.555 -12.668  1.00 94.25           N  
ATOM   3288  H   LYS A 212     -13.628  -1.462 -12.129  1.00 94.25           H  
ATOM   3289  CA  LYS A 212     -15.764  -1.348 -11.980  1.00 94.25           C  
ATOM   3290  HA  LYS A 212     -16.422  -0.815 -12.667  1.00 94.25           H  
ATOM   3291  C   LYS A 212     -15.593  -0.465 -10.740  1.00 94.25           C  
ATOM   3292  CB  LYS A 212     -16.403  -2.719 -11.667  1.00 94.25           C  
ATOM   3293  HB2 LYS A 212     -16.338  -3.338 -12.562  1.00 94.25           H  
ATOM   3294  HB3 LYS A 212     -15.854  -3.216 -10.867  1.00 94.25           H  
ATOM   3295  O   LYS A 212     -14.491  -0.325 -10.218  1.00 94.25           O  
ATOM   3296  CG  LYS A 212     -17.889  -2.602 -11.285  1.00 94.25           C  
ATOM   3297  HG2 LYS A 212     -18.379  -1.910 -11.970  1.00 94.25           H  
ATOM   3298  HG3 LYS A 212     -17.967  -2.209 -10.272  1.00 94.25           H  
ATOM   3299  CD  LYS A 212     -18.629  -3.944 -11.348  1.00 94.25           C  
ATOM   3300  HD2 LYS A 212     -18.151  -4.649 -10.668  1.00 94.25           H  
ATOM   3301  HD3 LYS A 212     -18.589  -4.340 -12.363  1.00 94.25           H  
ATOM   3302  CE  LYS A 212     -20.091  -3.718 -10.938  1.00 94.25           C  
ATOM   3303  HE2 LYS A 212     -20.104  -3.267  -9.946  1.00 94.25           H  
ATOM   3304  HE3 LYS A 212     -20.553  -3.017 -11.633  1.00 94.25           H  
ATOM   3305  NZ  LYS A 212     -20.864  -4.978 -10.900  1.00 94.25           N  
ATOM   3306  HZ1 LYS A 212     -20.402  -5.638 -10.291  1.00 94.25           H  
ATOM   3307  HZ2 LYS A 212     -20.939  -5.421 -11.805  1.00 94.25           H  
ATOM   3308  HZ3 LYS A 212     -21.779  -4.831 -10.500  1.00 94.25           H  
ATOM   3309  N   GLY A 213     -16.679   0.145 -10.268  1.00 93.69           N  
ATOM   3310  H   GLY A 213     -17.564  -0.042 -10.716  1.00 93.69           H  
ATOM   3311  CA  GLY A 213     -16.714   0.914  -9.022  1.00 93.69           C  
ATOM   3312  HA2 GLY A 213     -16.713   1.981  -9.244  1.00 93.69           H  
ATOM   3313  HA3 GLY A 213     -15.835   0.683  -8.420  1.00 93.69           H  
ATOM   3314  C   GLY A 213     -17.937   0.583  -8.172  1.00 93.69           C  
ATOM   3315  O   GLY A 213     -18.891  -0.027  -8.652  1.00 93.69           O  
ATOM   3316  N   ASN A 214     -17.912   0.990  -6.902  1.00 95.25           N  
ATOM   3317  H   ASN A 214     -17.112   1.513  -6.578  1.00 95.25           H  
ATOM   3318  CA  ASN A 214     -18.982   0.715  -5.931  1.00 95.25           C  
ATOM   3319  HA  ASN A 214     -19.410  -0.257  -6.175  1.00 95.25           H  
ATOM   3320  C   ASN A 214     -20.160   1.709  -5.977  1.00 95.25           C  
ATOM   3321  CB  ASN A 214     -18.383   0.603  -4.522  1.00 95.25           C  
ATOM   3322  HB2 ASN A 214     -19.140   0.143  -3.886  1.00 95.25           H  
ATOM   3323  HB3 ASN A 214     -17.513  -0.053  -4.524  1.00 95.25           H  
ATOM   3324  O   ASN A 214     -20.939   1.791  -5.030  1.00 95.25           O  
ATOM   3325  CG  ASN A 214     -17.993   1.941  -3.914  1.00 95.25           C  
ATOM   3326  ND2 ASN A 214     -18.185   2.098  -2.629  1.00 95.25           N  
ATOM   3327 HD21 ASN A 214     -17.900   2.975  -2.218  1.00 95.25           H  
ATOM   3328 HD22 ASN A 214     -18.720   1.402  -2.129  1.00 95.25           H  
ATOM   3329  OD1 ASN A 214     -17.483   2.842  -4.565  1.00 95.25           O  
ATOM   3330  N   ILE A 215     -20.282   2.483  -7.056  1.00 91.44           N  
ATOM   3331  H   ILE A 215     -19.671   2.293  -7.838  1.00 91.44           H  
ATOM   3332  CA  ILE A 215     -21.364   3.448  -7.274  1.00 91.44           C  
ATOM   3333  HA  ILE A 215     -22.043   3.425  -6.422  1.00 91.44           H  
ATOM   3334  C   ILE A 215     -22.140   2.992  -8.508  1.00 91.44           C  
ATOM   3335  CB  ILE A 215     -20.822   4.892  -7.409  1.00 91.44           C  
ATOM   3336  HB  ILE A 215     -20.262   4.975  -8.340  1.00 91.44           H  
ATOM   3337  O   ILE A 215     -21.540   2.744  -9.553  1.00 91.44           O  
ATOM   3338  CG1 ILE A 215     -19.867   5.227  -6.236  1.00 91.44           C  
ATOM   3339 HG12 ILE A 215     -18.960   4.633  -6.343  1.00 91.44           H  
ATOM   3340 HG13 ILE A 215     -20.343   4.928  -5.302  1.00 91.44           H  
ATOM   3341  CG2 ILE A 215     -22.007   5.875  -7.468  1.00 91.44           C  
ATOM   3342 HG21 ILE A 215     -21.660   6.894  -7.642  1.00 91.44           H  
ATOM   3343 HG22 ILE A 215     -22.678   5.617  -8.287  1.00 91.44           H  
ATOM   3344 HG23 ILE A 215     -22.562   5.840  -6.531  1.00 91.44           H  
ATOM   3345  CD1 ILE A 215     -19.434   6.695  -6.118  1.00 91.44           C  
ATOM   3346 HD11 ILE A 215     -18.706   6.784  -5.311  1.00 91.44           H  
ATOM   3347 HD12 ILE A 215     -20.286   7.329  -5.873  1.00 91.44           H  
ATOM   3348 HD13 ILE A 215     -18.980   7.027  -7.051  1.00 91.44           H  
ATOM   3349  N   ALA A 216     -23.459   2.863  -8.382  1.00 87.75           N  
ATOM   3350  H   ALA A 216     -23.896   3.167  -7.523  1.00 87.75           H  
ATOM   3351  CA  ALA A 216     -24.328   2.504  -9.493  1.00 87.75           C  
ATOM   3352  HA  ALA A 216     -23.890   1.654 -10.016  1.00 87.75           H  
ATOM   3353  C   ALA A 216     -24.445   3.669 -10.485  1.00 87.75           C  
ATOM   3354  CB  ALA A 216     -25.698   2.082  -8.950  1.00 87.75           C  
ATOM   3355  HB1 ALA A 216     -26.139   2.898  -8.377  1.00 87.75           H  
ATOM   3356  HB2 ALA A 216     -26.358   1.830  -9.781  1.00 87.75           H  
ATOM   3357  HB3 ALA A 216     -25.590   1.205  -8.313  1.00 87.75           H  
ATOM   3358  O   ALA A 216     -24.518   4.835 -10.084  1.00 87.75           O  
ATOM   3359  N   ASP A 217     -24.523   3.352 -11.778  1.00 82.00           N  
ATOM   3360  H   ASP A 217     -24.456   2.386 -12.064  1.00 82.00           H  
ATOM   3361  CA  ASP A 217     -24.738   4.352 -12.824  1.00 82.00           C  
ATOM   3362  HA  ASP A 217     -24.164   5.237 -12.550  1.00 82.00           H  
ATOM   3363  C   ASP A 217     -26.219   4.766 -12.871  1.00 82.00           C  
ATOM   3364  CB  ASP A 217     -24.174   3.858 -14.166  1.00 82.00           C  
ATOM   3365  HB2 ASP A 217     -23.196   3.410 -13.990  1.00 82.00           H  
ATOM   3366  HB3 ASP A 217     -24.825   3.091 -14.585  1.00 82.00           H  
ATOM   3367  O   ASP A 217     -27.029   4.250 -13.640  1.00 82.00           O  
ATOM   3368  CG  ASP A 217     -23.990   5.004 -15.170  1.00 82.00           C  
ATOM   3369  OD1 ASP A 217     -24.085   6.182 -14.743  1.00 82.00           O  
ATOM   3370  OD2 ASP A 217     -23.679   4.691 -16.338  1.00 82.00           O  
ATOM   3371  N   ARG A 218     -26.596   5.638 -11.928  1.00 82.06           N  
ATOM   3372  H   ARG A 218     -25.877   5.935 -11.285  1.00 82.06           H  
ATOM   3373  CA  ARG A 218     -27.957   6.152 -11.732  1.00 82.06           C  
ATOM   3374  HA  ARG A 218     -28.581   5.809 -12.557  1.00 82.06           H  
ATOM   3375  C   ARG A 218     -27.953   7.678 -11.754  1.00 82.06           C  
ATOM   3376  CB  ARG A 218     -28.556   5.624 -10.417  1.00 82.06           C  
ATOM   3377  HB2 ARG A 218     -29.487   6.158 -10.223  1.00 82.06           H  
ATOM   3378  HB3 ARG A 218     -27.861   5.837  -9.605  1.00 82.06           H  
ATOM   3379  O   ARG A 218     -27.206   8.332 -11.023  1.00 82.06           O  
ATOM   3380  CG  ARG A 218     -28.867   4.120 -10.445  1.00 82.06           C  
ATOM   3381  HG2 ARG A 218     -29.667   3.925 -11.159  1.00 82.06           H  
ATOM   3382  HG3 ARG A 218     -27.979   3.578 -10.769  1.00 82.06           H  
ATOM   3383  CD  ARG A 218     -29.267   3.587  -9.061  1.00 82.06           C  
ATOM   3384  HD2 ARG A 218     -29.333   2.501  -9.137  1.00 82.06           H  
ATOM   3385  HD3 ARG A 218     -28.480   3.831  -8.347  1.00 82.06           H  
ATOM   3386  NE  ARG A 218     -30.552   4.125  -8.567  1.00 82.06           N  
ATOM   3387  HE  ARG A 218     -30.848   5.040  -8.875  1.00 82.06           H  
ATOM   3388  NH1 ARG A 218     -31.049   2.449  -7.065  1.00 82.06           N  
ATOM   3389 HH11 ARG A 218     -30.147   2.029  -7.240  1.00 82.06           H  
ATOM   3390 HH12 ARG A 218     -31.642   2.088  -6.331  1.00 82.06           H  
ATOM   3391  NH2 ARG A 218     -32.459   4.146  -7.349  1.00 82.06           N  
ATOM   3392 HH21 ARG A 218     -33.097   3.752  -6.673  1.00 82.06           H  
ATOM   3393 HH22 ARG A 218     -32.624   5.047  -7.775  1.00 82.06           H  
ATOM   3394  CZ  ARG A 218     -31.343   3.567  -7.669  1.00 82.06           C  
ATOM   3395  N   THR A 219     -28.838   8.245 -12.566  1.00 76.38           N  
ATOM   3396  H   THR A 219     -29.388   7.649 -13.168  1.00 76.38           H  
ATOM   3397  CA  THR A 219     -29.021   9.696 -12.750  1.00 76.38           C  
ATOM   3398  HA  THR A 219     -28.066  10.198 -12.593  1.00 76.38           H  
ATOM   3399  C   THR A 219     -30.012  10.326 -11.765  1.00 76.38           C  
ATOM   3400  CB  THR A 219     -29.471   9.979 -14.191  1.00 76.38           C  
ATOM   3401  HB  THR A 219     -29.794  11.016 -14.281  1.00 76.38           H  
ATOM   3402  O   THR A 219     -30.084  11.548 -11.670  1.00 76.38           O  
ATOM   3403  CG2 THR A 219     -28.349   9.726 -15.196  1.00 76.38           C  
ATOM   3404 HG21 THR A 219     -28.017   8.688 -15.150  1.00 76.38           H  
ATOM   3405 HG22 THR A 219     -27.506  10.381 -14.976  1.00 76.38           H  
ATOM   3406 HG23 THR A 219     -28.701   9.942 -16.205  1.00 76.38           H  
ATOM   3407  OG1 THR A 219     -30.536   9.119 -14.529  1.00 76.38           O  
ATOM   3408  HG1 THR A 219     -30.753   9.267 -15.452  1.00 76.38           H  
ATOM   3409  N   ASP A 220     -30.731   9.514 -10.986  1.00 79.62           N  
ATOM   3410  H   ASP A 220     -30.577   8.521 -11.088  1.00 79.62           H  
ATOM   3411  CA  ASP A 220     -31.732   9.931  -9.987  1.00 79.62           C  
ATOM   3412  HA  ASP A 220     -32.423  10.622 -10.470  1.00 79.62           H  
ATOM   3413  C   ASP A 220     -31.156  10.668  -8.759  1.00 79.62           C  
ATOM   3414  CB  ASP A 220     -32.532   8.690  -9.547  1.00 79.62           C  
ATOM   3415  HB2 ASP A 220     -33.330   9.007  -8.876  1.00 79.62           H  
ATOM   3416  HB3 ASP A 220     -32.999   8.251 -10.429  1.00 79.62           H  
ATOM   3417  O   ASP A 220     -31.898  11.234  -7.953  1.00 79.62           O  
ATOM   3418  CG  ASP A 220     -31.701   7.607  -8.841  1.00 79.62           C  
ATOM   3419  OD1 ASP A 220     -30.503   7.823  -8.551  1.00 79.62           O  
ATOM   3420  OD2 ASP A 220     -32.252   6.510  -8.607  1.00 79.62           O  
ATOM   3421  N   GLY A 221     -29.830  10.668  -8.596  1.00 82.00           N  
ATOM   3422  H   GLY A 221     -29.294  10.129  -9.261  1.00 82.00           H  
ATOM   3423  CA  GLY A 221     -29.155  11.286  -7.460  1.00 82.00           C  
ATOM   3424  HA2 GLY A 221     -28.088  11.332  -7.677  1.00 82.00           H  
ATOM   3425  HA3 GLY A 221     -29.532  12.301  -7.334  1.00 82.00           H  
ATOM   3426  C   GLY A 221     -29.337  10.535  -6.137  1.00 82.00           C  
ATOM   3427  O   GLY A 221     -29.250  11.173  -5.084  1.00 82.00           O  
ATOM   3428  N   TYR A 222     -29.557   9.210  -6.164  1.00 85.31           N  
ATOM   3429  H   TYR A 222     -29.719   8.778  -7.063  1.00 85.31           H  
ATOM   3430  CA  TYR A 222     -29.782   8.366  -4.977  1.00 85.31           C  
ATOM   3431  HA  TYR A 222     -30.764   8.625  -4.581  1.00 85.31           H  
ATOM   3432  C   TYR A 222     -28.766   8.582  -3.835  1.00 85.31           C  
ATOM   3433  CB  TYR A 222     -29.833   6.881  -5.383  1.00 85.31           C  
ATOM   3434  HB2 TYR A 222     -30.334   6.342  -4.579  1.00 85.31           H  
ATOM   3435  HB3 TYR A 222     -30.463   6.759  -6.264  1.00 85.31           H  
ATOM   3436  O   TYR A 222     -29.145   8.537  -2.665  1.00 85.31           O  
ATOM   3437  CG  TYR A 222     -28.488   6.216  -5.634  1.00 85.31           C  
ATOM   3438  CD1 TYR A 222     -27.733   6.512  -6.788  1.00 85.31           C  
ATOM   3439  HD1 TYR A 222     -28.129   7.184  -7.534  1.00 85.31           H  
ATOM   3440  CD2 TYR A 222     -27.996   5.286  -4.697  1.00 85.31           C  
ATOM   3441  HD2 TYR A 222     -28.579   5.014  -3.829  1.00 85.31           H  
ATOM   3442  CE1 TYR A 222     -26.475   5.901  -6.985  1.00 85.31           C  
ATOM   3443  HE1 TYR A 222     -25.892   6.108  -7.870  1.00 85.31           H  
ATOM   3444  CE2 TYR A 222     -26.750   4.669  -4.895  1.00 85.31           C  
ATOM   3445  HE2 TYR A 222     -26.400   3.939  -4.180  1.00 85.31           H  
ATOM   3446  OH  TYR A 222     -24.769   4.394  -6.206  1.00 85.31           O  
ATOM   3447  HH  TYR A 222     -24.576   3.787  -5.487  1.00 85.31           H  
ATOM   3448  CZ  TYR A 222     -25.980   4.983  -6.033  1.00 85.31           C  
ATOM   3449  N   LEU A 223     -27.514   8.951  -4.150  1.00 86.94           N  
ATOM   3450  H   LEU A 223     -27.268   8.910  -5.129  1.00 86.94           H  
ATOM   3451  CA  LEU A 223     -26.469   9.343  -3.185  1.00 86.94           C  
ATOM   3452  HA  LEU A 223     -26.246   8.484  -2.552  1.00 86.94           H  
ATOM   3453  C   LEU A 223     -26.854  10.488  -2.223  1.00 86.94           C  
ATOM   3454  CB  LEU A 223     -25.189   9.759  -3.939  1.00 86.94           C  
ATOM   3455  HB2 LEU A 223     -24.458  10.074  -3.195  1.00 86.94           H  
ATOM   3456  HB3 LEU A 223     -25.415  10.625  -4.562  1.00 86.94           H  
ATOM   3457  O   LEU A 223     -26.161  10.715  -1.236  1.00 86.94           O  
ATOM   3458  CG  LEU A 223     -24.521   8.688  -4.818  1.00 86.94           C  
ATOM   3459  HG  LEU A 223     -25.140   8.501  -5.696  1.00 86.94           H  
ATOM   3460  CD1 LEU A 223     -23.146   9.191  -5.267  1.00 86.94           C  
ATOM   3461 HD11 LEU A 223     -22.473   9.256  -4.412  1.00 86.94           H  
ATOM   3462 HD12 LEU A 223     -22.731   8.497  -5.998  1.00 86.94           H  
ATOM   3463 HD13 LEU A 223     -23.239  10.177  -5.722  1.00 86.94           H  
ATOM   3464  CD2 LEU A 223     -24.304   7.384  -4.065  1.00 86.94           C  
ATOM   3465 HD21 LEU A 223     -23.727   6.693  -4.680  1.00 86.94           H  
ATOM   3466 HD22 LEU A 223     -25.263   6.913  -3.851  1.00 86.94           H  
ATOM   3467 HD23 LEU A 223     -23.779   7.577  -3.129  1.00 86.94           H  
ATOM   3468  N   LYS A 224     -27.931  11.238  -2.488  1.00 84.38           N  
ATOM   3469  H   LYS A 224     -28.438  11.045  -3.339  1.00 84.38           H  
ATOM   3470  CA  LYS A 224     -28.464  12.249  -1.557  1.00 84.38           C  
ATOM   3471  HA  LYS A 224     -27.635  12.742  -1.049  1.00 84.38           H  
ATOM   3472  C   LYS A 224     -29.329  11.661  -0.434  1.00 84.38           C  
ATOM   3473  CB  LYS A 224     -29.266  13.304  -2.334  1.00 84.38           C  
ATOM   3474  HB2 LYS A 224     -30.035  12.806  -2.925  1.00 84.38           H  
ATOM   3475  HB3 LYS A 224     -29.761  13.961  -1.620  1.00 84.38           H  
ATOM   3476  O   LYS A 224     -29.647  12.390   0.498  1.00 84.38           O  
ATOM   3477  CG  LYS A 224     -28.390  14.169  -3.251  1.00 84.38           C  
ATOM   3478  HG2 LYS A 224     -27.625  14.667  -2.655  1.00 84.38           H  
ATOM   3479  HG3 LYS A 224     -27.907  13.543  -4.002  1.00 84.38           H  
ATOM   3480  CD  LYS A 224     -29.260  15.221  -3.949  1.00 84.38           C  
ATOM   3481  HD2 LYS A 224     -30.009  14.709  -4.553  1.00 84.38           H  
ATOM   3482  HD3 LYS A 224     -29.765  15.826  -3.195  1.00 84.38           H  
ATOM   3483  CE  LYS A 224     -28.411  16.127  -4.847  1.00 84.38           C  
ATOM   3484  HE2 LYS A 224     -27.668  16.631  -4.229  1.00 84.38           H  
ATOM   3485  HE3 LYS A 224     -27.883  15.502  -5.567  1.00 84.38           H  
ATOM   3486  NZ  LYS A 224     -29.252  17.124  -5.557  1.00 84.38           N  
ATOM   3487  HZ1 LYS A 224     -29.934  16.659  -6.138  1.00 84.38           H  
ATOM   3488  HZ2 LYS A 224     -28.688  17.715  -6.151  1.00 84.38           H  
ATOM   3489  HZ3 LYS A 224     -29.745  17.712  -4.899  1.00 84.38           H  
ATOM   3490  N   ARG A 225     -29.768  10.402  -0.554  1.00 87.25           N  
ATOM   3491  H   ARG A 225     -29.454   9.881  -1.360  1.00 87.25           H  
ATOM   3492  CA  ARG A 225     -30.766   9.767   0.332  1.00 87.25           C  
ATOM   3493  HA  ARG A 225     -30.840  10.331   1.262  1.00 87.25           H  
ATOM   3494  C   ARG A 225     -30.411   8.339   0.762  1.00 87.25           C  
ATOM   3495  CB  ARG A 225     -32.145   9.769  -0.356  1.00 87.25           C  
ATOM   3496  HB2 ARG A 225     -32.089   9.178  -1.270  1.00 87.25           H  
ATOM   3497  HB3 ARG A 225     -32.866   9.295   0.310  1.00 87.25           H  
ATOM   3498  O   ARG A 225     -31.023   7.836   1.697  1.00 87.25           O  
ATOM   3499  CG  ARG A 225     -32.654  11.179  -0.698  1.00 87.25           C  
ATOM   3500  HG2 ARG A 225     -32.671  11.786   0.207  1.00 87.25           H  
ATOM   3501  HG3 ARG A 225     -31.988  11.642  -1.427  1.00 87.25           H  
ATOM   3502  CD  ARG A 225     -34.064  11.116  -1.294  1.00 87.25           C  
ATOM   3503  HD2 ARG A 225     -34.047  10.459  -2.164  1.00 87.25           H  
ATOM   3504  HD3 ARG A 225     -34.739  10.696  -0.549  1.00 87.25           H  
ATOM   3505  NE  ARG A 225     -34.540  12.456  -1.696  1.00 87.25           N  
ATOM   3506  HE  ARG A 225     -33.962  13.240  -1.429  1.00 87.25           H  
ATOM   3507  NH1 ARG A 225     -36.554  11.806  -2.591  1.00 87.25           N  
ATOM   3508 HH11 ARG A 225     -36.346  10.849  -2.346  1.00 87.25           H  
ATOM   3509 HH12 ARG A 225     -37.443  12.040  -3.010  1.00 87.25           H  
ATOM   3510  NH2 ARG A 225     -35.987  13.961  -2.615  1.00 87.25           N  
ATOM   3511 HH21 ARG A 225     -36.876  14.163  -3.050  1.00 87.25           H  
ATOM   3512 HH22 ARG A 225     -35.389  14.724  -2.330  1.00 87.25           H  
ATOM   3513  CZ  ARG A 225     -35.685  12.733  -2.299  1.00 87.25           C  
ATOM   3514  N   CYS A 226     -29.467   7.685   0.088  1.00 91.56           N  
ATOM   3515  H   CYS A 226     -29.037   8.123  -0.714  1.00 91.56           H  
ATOM   3516  CA  CYS A 226     -29.076   6.316   0.403  1.00 91.56           C  
ATOM   3517  HA  CYS A 226     -29.990   5.735   0.526  1.00 91.56           H  
ATOM   3518  C   CYS A 226     -28.296   6.211   1.726  1.00 91.56           C  
ATOM   3519  CB  CYS A 226     -28.328   5.707  -0.792  1.00 91.56           C  
ATOM   3520  HB2 CYS A 226     -28.858   5.972  -1.707  1.00 91.56           H  
ATOM   3521  HB3 CYS A 226     -28.397   4.624  -0.694  1.00 91.56           H  
ATOM   3522  O   CYS A 226     -27.702   7.172   2.218  1.00 91.56           O  
ATOM   3523  SG  CYS A 226     -26.566   6.091  -1.002  1.00 91.56           S  
ATOM   3524  N   THR A 227     -28.272   5.013   2.301  1.00 94.25           N  
ATOM   3525  H   THR A 227     -28.780   4.261   1.858  1.00 94.25           H  
ATOM   3526  CA  THR A 227     -27.328   4.606   3.349  1.00 94.25           C  
ATOM   3527  HA  THR A 227     -26.408   5.185   3.270  1.00 94.25           H  
ATOM   3528  C   THR A 227     -26.996   3.142   3.098  1.00 94.25           C  
ATOM   3529  CB  THR A 227     -27.921   4.812   4.751  1.00 94.25           C  
ATOM   3530  HB  THR A 227     -28.897   4.330   4.808  1.00 94.25           H  
ATOM   3531  O   THR A 227     -27.893   2.370   2.766  1.00 94.25           O  
ATOM   3532  CG2 THR A 227     -27.032   4.288   5.879  1.00 94.25           C  
ATOM   3533 HG21 THR A 227     -27.464   4.565   6.841  1.00 94.25           H  
ATOM   3534 HG22 THR A 227     -26.971   3.201   5.832  1.00 94.25           H  
ATOM   3535 HG23 THR A 227     -26.032   4.712   5.791  1.00 94.25           H  
ATOM   3536  OG1 THR A 227     -28.069   6.195   4.990  1.00 94.25           O  
ATOM   3537  HG1 THR A 227     -28.139   6.620   4.132  1.00 94.25           H  
ATOM   3538  N   PHE A 228     -25.722   2.768   3.223  1.00 95.19           N  
ATOM   3539  H   PHE A 228     -25.027   3.457   3.472  1.00 95.19           H  
ATOM   3540  CA  PHE A 228     -25.263   1.409   2.962  1.00 95.19           C  
ATOM   3541  HA  PHE A 228     -25.398   1.187   1.904  1.00 95.19           H  
ATOM   3542  C   PHE A 228     -26.062   0.385   3.771  1.00 95.19           C  
ATOM   3543  CB  PHE A 228     -23.772   1.280   3.289  1.00 95.19           C  
ATOM   3544  HB2 PHE A 228     -23.598   1.599   4.317  1.00 95.19           H  
ATOM   3545  HB3 PHE A 228     -23.198   1.937   2.636  1.00 95.19           H  
ATOM   3546  O   PHE A 228     -26.132   0.464   5.001  1.00 95.19           O  
ATOM   3547  CG  PHE A 228     -23.282  -0.144   3.120  1.00 95.19           C  
ATOM   3548  CD1 PHE A 228     -23.200  -1.007   4.232  1.00 95.19           C  
ATOM   3549  HD1 PHE A 228     -23.465  -0.644   5.214  1.00 95.19           H  
ATOM   3550  CD2 PHE A 228     -22.978  -0.629   1.836  1.00 95.19           C  
ATOM   3551  HD2 PHE A 228     -23.053   0.021   0.977  1.00 95.19           H  
ATOM   3552  CE1 PHE A 228     -22.802  -2.346   4.060  1.00 95.19           C  
ATOM   3553  HE1 PHE A 228     -22.741  -3.011   4.908  1.00 95.19           H  
ATOM   3554  CE2 PHE A 228     -22.580  -1.964   1.665  1.00 95.19           C  
ATOM   3555  HE2 PHE A 228     -22.339  -2.319   0.674  1.00 95.19           H  
ATOM   3556  CZ  PHE A 228     -22.493  -2.825   2.775  1.00 95.19           C  
ATOM   3557  HZ  PHE A 228     -22.191  -3.853   2.638  1.00 95.19           H  
ATOM   3558  N   HIS A 229     -26.607  -0.608   3.074  1.00 93.00           N  
ATOM   3559  H   HIS A 229     -26.526  -0.594   2.067  1.00 93.00           H  
ATOM   3560  CA  HIS A 229     -27.204  -1.778   3.694  1.00 93.00           C  
ATOM   3561  HA  HIS A 229     -26.722  -1.943   4.658  1.00 93.00           H  
ATOM   3562  C   HIS A 229     -26.953  -3.008   2.820  1.00 93.00           C  
ATOM   3563  CB  HIS A 229     -28.694  -1.534   3.950  1.00 93.00           C  
ATOM   3564  HB2 HIS A 229     -29.207  -1.388   3.000  1.00 93.00           H  
ATOM   3565  HB3 HIS A 229     -28.812  -0.626   4.541  1.00 93.00           H  
ATOM   3566  O   HIS A 229     -27.396  -3.076   1.675  1.00 93.00           O  
ATOM   3567  CG  HIS A 229     -29.325  -2.675   4.701  1.00 93.00           C  
ATOM   3568  CD2 HIS A 229     -29.098  -3.016   6.006  1.00 93.00           C  
ATOM   3569  HD2 HIS A 229     -28.444  -2.499   6.693  1.00 93.00           H  
ATOM   3570  ND1 HIS A 229     -30.216  -3.587   4.191  1.00 93.00           N  
ATOM   3571  HD1 HIS A 229     -30.682  -3.501   3.299  1.00 93.00           H  
ATOM   3572  CE1 HIS A 229     -30.525  -4.457   5.166  1.00 93.00           C  
ATOM   3573  HE1 HIS A 229     -31.241  -5.261   5.078  1.00 93.00           H  
ATOM   3574  NE2 HIS A 229     -29.855  -4.157   6.288  1.00 93.00           N  
ATOM   3575  N   GLU A 230     -26.246  -3.980   3.390  1.00 90.50           N  
ATOM   3576  H   GLU A 230     -25.957  -3.834   4.347  1.00 90.50           H  
ATOM   3577  CA  GLU A 230     -25.651  -5.145   2.721  1.00 90.50           C  
ATOM   3578  HA  GLU A 230     -24.814  -4.818   2.104  1.00 90.50           H  
ATOM   3579  C   GLU A 230     -26.621  -5.917   1.808  1.00 90.50           C  
ATOM   3580  CB  GLU A 230     -25.113  -6.016   3.868  1.00 90.50           C  
ATOM   3581  HB2 GLU A 230     -24.524  -5.366   4.515  1.00 90.50           H  
ATOM   3582  HB3 GLU A 230     -25.957  -6.389   4.447  1.00 90.50           H  
ATOM   3583  O   GLU A 230     -26.239  -6.335   0.719  1.00 90.50           O  
ATOM   3584  CG  GLU A 230     -24.223  -7.197   3.471  1.00 90.50           C  
ATOM   3585  HG2 GLU A 230     -24.811  -7.897   2.877  1.00 90.50           H  
ATOM   3586  HG3 GLU A 230     -23.404  -6.823   2.857  1.00 90.50           H  
ATOM   3587  CD  GLU A 230     -23.648  -7.922   4.707  1.00 90.50           C  
ATOM   3588  OE1 GLU A 230     -22.963  -8.943   4.489  1.00 90.50           O  
ATOM   3589  OE2 GLU A 230     -23.879  -7.459   5.859  1.00 90.50           O  
ATOM   3590  N   ALA A 231     -27.890  -6.044   2.213  1.00 89.62           N  
ATOM   3591  H   ALA A 231     -28.134  -5.660   3.114  1.00 89.62           H  
ATOM   3592  CA  ALA A 231     -28.907  -6.804   1.483  1.00 89.62           C  
ATOM   3593  HA  ALA A 231     -28.407  -7.546   0.861  1.00 89.62           H  
ATOM   3594  C   ALA A 231     -29.802  -5.974   0.538  1.00 89.62           C  
ATOM   3595  CB  ALA A 231     -29.746  -7.561   2.521  1.00 89.62           C  
ATOM   3596  HB1 ALA A 231     -30.462  -8.205   2.010  1.00 89.62           H  
ATOM   3597  HB2 ALA A 231     -29.099  -8.182   3.139  1.00 89.62           H  
ATOM   3598  HB3 ALA A 231     -30.288  -6.857   3.153  1.00 89.62           H  
ATOM   3599  O   ALA A 231     -30.564  -6.562  -0.225  1.00 89.62           O  
ATOM   3600  N   SER A 232     -29.777  -4.634   0.597  1.00 88.38           N  
ATOM   3601  H   SER A 232     -29.080  -4.193   1.180  1.00 88.38           H  
ATOM   3602  CA  SER A 232     -30.759  -3.793  -0.124  1.00 88.38           C  
ATOM   3603  HA  SER A 232     -31.216  -4.386  -0.917  1.00 88.38           H  
ATOM   3604  C   SER A 232     -30.195  -2.560  -0.828  1.00 88.38           C  
ATOM   3605  CB  SER A 232     -31.890  -3.369   0.817  1.00 88.38           C  
ATOM   3606  HB2 SER A 232     -32.331  -4.259   1.266  1.00 88.38           H  
ATOM   3607  HB3 SER A 232     -32.663  -2.851   0.248  1.00 88.38           H  
ATOM   3608  O   SER A 232     -30.844  -2.046  -1.733  1.00 88.38           O  
ATOM   3609  OG  SER A 232     -31.410  -2.518   1.841  1.00 88.38           O  
ATOM   3610  HG  SER A 232     -31.290  -1.641   1.469  1.00 88.38           H  
ATOM   3611  N   ASP A 233     -29.016  -2.072  -0.438  1.00 92.25           N  
ATOM   3612  H   ASP A 233     -28.522  -2.526   0.317  1.00 92.25           H  
ATOM   3613  CA  ASP A 233     -28.340  -0.953  -1.102  1.00 92.25           C  
ATOM   3614  HA  ASP A 233     -28.607  -0.997  -2.158  1.00 92.25           H  
ATOM   3615  C   ASP A 233     -26.810  -1.119  -1.038  1.00 92.25           C  
ATOM   3616  CB  ASP A 233     -28.850   0.398  -0.569  1.00 92.25           C  
ATOM   3617  HB2 ASP A 233     -29.918   0.319  -0.362  1.00 92.25           H  
ATOM   3618  HB3 ASP A 233     -28.350   0.649   0.366  1.00 92.25           H  
ATOM   3619  O   ASP A 233     -26.068  -0.304  -0.483  1.00 92.25           O  
ATOM   3620  CG  ASP A 233     -28.657   1.528  -1.592  1.00 92.25           C  
ATOM   3621  OD1 ASP A 233     -27.902   1.340  -2.577  1.00 92.25           O  
ATOM   3622  OD2 ASP A 233     -29.268   2.601  -1.387  1.00 92.25           O  
ATOM   3623  N   LEU A 234     -26.340  -2.236  -1.607  1.00 92.69           N  
ATOM   3624  H   LEU A 234     -27.021  -2.898  -1.951  1.00 92.69           H  
ATOM   3625  CA  LEU A 234     -24.921  -2.602  -1.718  1.00 92.69           C  
ATOM   3626  HA  LEU A 234     -24.503  -2.649  -0.712  1.00 92.69           H  
ATOM   3627  C   LEU A 234     -24.102  -1.572  -2.525  1.00 92.69           C  
ATOM   3628  CB  LEU A 234     -24.861  -3.998  -2.375  1.00 92.69           C  
ATOM   3629  HB2 LEU A 234     -25.189  -3.901  -3.410  1.00 92.69           H  
ATOM   3630  HB3 LEU A 234     -25.562  -4.660  -1.867  1.00 92.69           H  
ATOM   3631  O   LEU A 234     -22.896  -1.444  -2.331  1.00 92.69           O  
ATOM   3632  CG  LEU A 234     -23.475  -4.674  -2.361  1.00 92.69           C  
ATOM   3633  HG  LEU A 234     -22.720  -3.993  -2.754  1.00 92.69           H  
ATOM   3634  CD1 LEU A 234     -23.079  -5.109  -0.950  1.00 92.69           C  
ATOM   3635 HD11 LEU A 234     -22.108  -5.603  -0.978  1.00 92.69           H  
ATOM   3636 HD12 LEU A 234     -23.820  -5.803  -0.550  1.00 92.69           H  
ATOM   3637 HD13 LEU A 234     -23.008  -4.242  -0.293  1.00 92.69           H  
ATOM   3638  CD2 LEU A 234     -23.494  -5.915  -3.252  1.00 92.69           C  
ATOM   3639 HD21 LEU A 234     -23.710  -5.631  -4.282  1.00 92.69           H  
ATOM   3640 HD22 LEU A 234     -22.517  -6.396  -3.212  1.00 92.69           H  
ATOM   3641 HD23 LEU A 234     -24.251  -6.617  -2.899  1.00 92.69           H  
ATOM   3642  N   TYR A 235     -24.769  -0.825  -3.411  1.00 93.31           N  
ATOM   3643  H   TYR A 235     -25.772  -0.944  -3.445  1.00 93.31           H  
ATOM   3644  CA  TYR A 235     -24.191   0.237  -4.241  1.00 93.31           C  
ATOM   3645  HA  TYR A 235     -23.112   0.088  -4.287  1.00 93.31           H  
ATOM   3646  C   TYR A 235     -24.377   1.642  -3.648  1.00 93.31           C  
ATOM   3647  CB  TYR A 235     -24.722   0.127  -5.679  1.00 93.31           C  
ATOM   3648  HB2 TYR A 235     -25.805   0.003  -5.661  1.00 93.31           H  
ATOM   3649  HB3 TYR A 235     -24.513   1.055  -6.210  1.00 93.31           H  
ATOM   3650  O   TYR A 235     -24.129   2.634  -4.340  1.00 93.31           O  
ATOM   3651  CG  TYR A 235     -24.088  -0.996  -6.476  1.00 93.31           C  
ATOM   3652  CD1 TYR A 235     -22.942  -0.736  -7.254  1.00 93.31           C  
ATOM   3653  HD1 TYR A 235     -22.523   0.259  -7.282  1.00 93.31           H  
ATOM   3654  CD2 TYR A 235     -24.625  -2.296  -6.422  1.00 93.31           C  
ATOM   3655  HD2 TYR A 235     -25.499  -2.497  -5.821  1.00 93.31           H  
ATOM   3656  CE1 TYR A 235     -22.333  -1.775  -7.984  1.00 93.31           C  
ATOM   3657  HE1 TYR A 235     -21.447  -1.580  -8.571  1.00 93.31           H  
ATOM   3658  CE2 TYR A 235     -24.008  -3.341  -7.135  1.00 93.31           C  
ATOM   3659  HE2 TYR A 235     -24.408  -4.343  -7.081  1.00 93.31           H  
ATOM   3660  OH  TYR A 235     -22.262  -4.095  -8.586  1.00 93.31           O  
ATOM   3661  HH  TYR A 235     -22.604  -4.932  -8.262  1.00 93.31           H  
ATOM   3662  CZ  TYR A 235     -22.863  -3.080  -7.917  1.00 93.31           C  
ATOM   3663  N   CYS A 236     -24.786   1.768  -2.381  1.00 94.44           N  
ATOM   3664  H   CYS A 236     -25.082   0.949  -1.869  1.00 94.44           H  
ATOM   3665  CA  CYS A 236     -24.666   3.024  -1.652  1.00 94.44           C  
ATOM   3666  HA  CYS A 236     -24.815   3.845  -2.353  1.00 94.44           H  
ATOM   3667  C   CYS A 236     -23.278   3.124  -0.992  1.00 94.44           C  
ATOM   3668  CB  CYS A 236     -25.772   3.174  -0.616  1.00 94.44           C  
ATOM   3669  HB2 CYS A 236     -25.705   2.355   0.100  1.00 94.44           H  
ATOM   3670  HB3 CYS A 236     -26.737   3.111  -1.119  1.00 94.44           H  
ATOM   3671  O   CYS A 236     -23.029   2.470   0.020  1.00 94.44           O  
ATOM   3672  SG  CYS A 236     -25.678   4.759   0.259  1.00 94.44           S  
ATOM   3673  N   PRO A 237     -22.376   3.994  -1.478  1.00 95.50           N  
ATOM   3674  CA  PRO A 237     -21.038   4.188  -0.917  1.00 95.50           C  
ATOM   3675  HA  PRO A 237     -20.573   3.219  -0.735  1.00 95.50           H  
ATOM   3676  C   PRO A 237     -21.026   4.979   0.410  1.00 95.50           C  
ATOM   3677  CB  PRO A 237     -20.279   4.918  -2.036  1.00 95.50           C  
ATOM   3678  HB2 PRO A 237     -19.431   5.503  -1.679  1.00 95.50           H  
ATOM   3679  HB3 PRO A 237     -19.949   4.202  -2.788  1.00 95.50           H  
ATOM   3680  O   PRO A 237     -19.981   5.519   0.767  1.00 95.50           O  
ATOM   3681  CG  PRO A 237     -21.371   5.803  -2.629  1.00 95.50           C  
ATOM   3682  HG2 PRO A 237     -21.604   6.628  -1.956  1.00 95.50           H  
ATOM   3683  HG3 PRO A 237     -21.121   6.176  -3.622  1.00 95.50           H  
ATOM   3684  CD  PRO A 237     -22.540   4.833  -2.653  1.00 95.50           C  
ATOM   3685  HD2 PRO A 237     -23.482   5.380  -2.617  1.00 95.50           H  
ATOM   3686  HD3 PRO A 237     -22.475   4.222  -3.554  1.00 95.50           H  
ATOM   3687  N   ILE A 238     -22.163   5.139   1.103  1.00 96.44           N  
ATOM   3688  H   ILE A 238     -22.951   4.563   0.845  1.00 96.44           H  
ATOM   3689  CA  ILE A 238     -22.319   6.035   2.264  1.00 96.44           C  
ATOM   3690  HA  ILE A 238     -21.377   6.559   2.424  1.00 96.44           H  
ATOM   3691  C   ILE A 238     -22.610   5.226   3.528  1.00 96.44           C  
ATOM   3692  CB  ILE A 238     -23.389   7.127   2.028  1.00 96.44           C  
ATOM   3693  HB  ILE A 238     -24.367   6.655   1.934  1.00 96.44           H  
ATOM   3694  O   ILE A 238     -23.702   4.692   3.709  1.00 96.44           O  
ATOM   3695  CG1 ILE A 238     -23.089   7.906   0.727  1.00 96.44           C  
ATOM   3696 HG12 ILE A 238     -23.093   7.210  -0.112  1.00 96.44           H  
ATOM   3697 HG13 ILE A 238     -22.097   8.351   0.796  1.00 96.44           H  
ATOM   3698  CG2 ILE A 238     -23.433   8.084   3.238  1.00 96.44           C  
ATOM   3699 HG21 ILE A 238     -24.239   8.808   3.116  1.00 96.44           H  
ATOM   3700 HG22 ILE A 238     -23.644   7.535   4.156  1.00 96.44           H  
ATOM   3701 HG23 ILE A 238     -22.481   8.606   3.339  1.00 96.44           H  
ATOM   3702  CD1 ILE A 238     -24.102   9.003   0.390  1.00 96.44           C  
ATOM   3703 HD11 ILE A 238     -25.112   8.593   0.404  1.00 96.44           H  
ATOM   3704 HD12 ILE A 238     -23.887   9.386  -0.607  1.00 96.44           H  
ATOM   3705 HD13 ILE A 238     -24.029   9.827   1.100  1.00 96.44           H  
ATOM   3706  N   PHE A 239     -21.640   5.196   4.434  1.00 97.88           N  
ATOM   3707  H   PHE A 239     -20.782   5.682   4.215  1.00 97.88           H  
ATOM   3708  CA  PHE A 239     -21.672   4.425   5.675  1.00 97.88           C  
ATOM   3709  HA  PHE A 239     -22.502   3.720   5.651  1.00 97.88           H  
ATOM   3710  C   PHE A 239     -21.848   5.361   6.878  1.00 97.88           C  
ATOM   3711  CB  PHE A 239     -20.364   3.627   5.782  1.00 97.88           C  
ATOM   3712  HB2 PHE A 239     -19.539   4.333   5.877  1.00 97.88           H  
ATOM   3713  HB3 PHE A 239     -20.396   3.028   6.693  1.00 97.88           H  
ATOM   3714  O   PHE A 239     -21.242   6.432   6.911  1.00 97.88           O  
ATOM   3715  CG  PHE A 239     -20.071   2.715   4.601  1.00 97.88           C  
ATOM   3716  CD1 PHE A 239     -20.397   1.347   4.663  1.00 97.88           C  
ATOM   3717  HD1 PHE A 239     -20.839   0.929   5.555  1.00 97.88           H  
ATOM   3718  CD2 PHE A 239     -19.492   3.239   3.426  1.00 97.88           C  
ATOM   3719  HD2 PHE A 239     -19.226   4.284   3.368  1.00 97.88           H  
ATOM   3720  CE1 PHE A 239     -20.172   0.520   3.548  1.00 97.88           C  
ATOM   3721  HE1 PHE A 239     -20.439  -0.526   3.579  1.00 97.88           H  
ATOM   3722  CE2 PHE A 239     -19.294   2.416   2.304  1.00 97.88           C  
ATOM   3723  HE2 PHE A 239     -18.888   2.830   1.393  1.00 97.88           H  
ATOM   3724  CZ  PHE A 239     -19.646   1.059   2.363  1.00 97.88           C  
ATOM   3725  HZ  PHE A 239     -19.526   0.425   1.497  1.00 97.88           H  
ATOM   3726  N   LYS A 240     -22.627   4.972   7.894  1.00 97.31           N  
ATOM   3727  H   LYS A 240     -23.078   4.070   7.833  1.00 97.31           H  
ATOM   3728  CA  LYS A 240     -22.624   5.668   9.196  1.00 97.31           C  
ATOM   3729  HA  LYS A 240     -22.490   6.738   9.035  1.00 97.31           H  
ATOM   3730  C   LYS A 240     -21.435   5.195  10.035  1.00 97.31           C  
ATOM   3731  CB  LYS A 240     -23.949   5.465   9.950  1.00 97.31           C  
ATOM   3732  HB2 LYS A 240     -24.182   4.401  10.000  1.00 97.31           H  
ATOM   3733  HB3 LYS A 240     -23.823   5.835  10.968  1.00 97.31           H  
ATOM   3734  O   LYS A 240     -21.169   3.995  10.087  1.00 97.31           O  
ATOM   3735  CG  LYS A 240     -25.118   6.223   9.303  1.00 97.31           C  
ATOM   3736  HG2 LYS A 240     -24.855   7.277   9.219  1.00 97.31           H  
ATOM   3737  HG3 LYS A 240     -25.310   5.825   8.307  1.00 97.31           H  
ATOM   3738  CD  LYS A 240     -26.385   6.093  10.161  1.00 97.31           C  
ATOM   3739  HD2 LYS A 240     -26.170   6.465  11.163  1.00 97.31           H  
ATOM   3740  HD3 LYS A 240     -26.668   5.042  10.227  1.00 97.31           H  
ATOM   3741  CE  LYS A 240     -27.539   6.902   9.556  1.00 97.31           C  
ATOM   3742  HE2 LYS A 240     -27.785   6.490   8.578  1.00 97.31           H  
ATOM   3743  HE3 LYS A 240     -27.200   7.927   9.410  1.00 97.31           H  
ATOM   3744  NZ  LYS A 240     -28.730   6.888  10.442  1.00 97.31           N  
ATOM   3745  HZ1 LYS A 240     -29.480   7.432  10.040  1.00 97.31           H  
ATOM   3746  HZ2 LYS A 240     -28.504   7.282  11.344  1.00 97.31           H  
ATOM   3747  HZ3 LYS A 240     -29.060   5.943  10.583  1.00 97.31           H  
ATOM   3748  N   LEU A 241     -20.752   6.104  10.731  1.00 98.12           N  
ATOM   3749  H   LEU A 241     -21.011   7.077  10.644  1.00 98.12           H  
ATOM   3750  CA  LEU A 241     -19.609   5.744  11.578  1.00 98.12           C  
ATOM   3751  HA  LEU A 241     -18.899   5.192  10.961  1.00 98.12           H  
ATOM   3752  C   LEU A 241     -20.021   4.809  12.729  1.00 98.12           C  
ATOM   3753  CB  LEU A 241     -18.920   7.026  12.079  1.00 98.12           C  
ATOM   3754  HB2 LEU A 241     -19.644   7.595  12.661  1.00 98.12           H  
ATOM   3755  HB3 LEU A 241     -18.631   7.629  11.218  1.00 98.12           H  
ATOM   3756  O   LEU A 241     -19.290   3.871  13.031  1.00 98.12           O  
ATOM   3757  CG  LEU A 241     -17.672   6.775  12.953  1.00 98.12           C  
ATOM   3758  HG  LEU A 241     -17.943   6.150  13.803  1.00 98.12           H  
ATOM   3759  CD1 LEU A 241     -16.531   6.062  12.229  1.00 98.12           C  
ATOM   3760 HD11 LEU A 241     -16.858   5.082  11.883  1.00 98.12           H  
ATOM   3761 HD12 LEU A 241     -16.185   6.656  11.384  1.00 98.12           H  
ATOM   3762 HD13 LEU A 241     -15.701   5.912  12.920  1.00 98.12           H  
ATOM   3763  CD2 LEU A 241     -17.152   8.107  13.491  1.00 98.12           C  
ATOM   3764 HD21 LEU A 241     -16.233   7.953  14.057  1.00 98.12           H  
ATOM   3765 HD22 LEU A 241     -16.964   8.791  12.664  1.00 98.12           H  
ATOM   3766 HD23 LEU A 241     -17.900   8.548  14.151  1.00 98.12           H  
ATOM   3767  N   GLY A 242     -21.210   5.001  13.313  1.00 97.88           N  
ATOM   3768  H   GLY A 242     -21.754   5.811  13.055  1.00 97.88           H  
ATOM   3769  CA  GLY A 242     -21.766   4.086  14.317  1.00 97.88           C  
ATOM   3770  HA2 GLY A 242     -21.127   4.082  15.201  1.00 97.88           H  
ATOM   3771  HA3 GLY A 242     -22.759   4.431  14.606  1.00 97.88           H  
ATOM   3772  C   GLY A 242     -21.889   2.647  13.803  1.00 97.88           C  
ATOM   3773  O   GLY A 242     -21.392   1.731  14.447  1.00 97.88           O  
ATOM   3774  N   PHE A 243     -22.442   2.468  12.597  1.00 97.44           N  
ATOM   3775  H   PHE A 243     -22.765   3.283  12.097  1.00 97.44           H  
ATOM   3776  CA  PHE A 243     -22.587   1.160  11.941  1.00 97.44           C  
ATOM   3777  HA  PHE A 243     -23.151   0.494  12.595  1.00 97.44           H  
ATOM   3778  C   PHE A 243     -21.234   0.485  11.665  1.00 97.44           C  
ATOM   3779  CB  PHE A 243     -23.382   1.354  10.638  1.00 97.44           C  
ATOM   3780  HB2 PHE A 243     -22.929   2.159  10.060  1.00 97.44           H  
ATOM   3781  HB3 PHE A 243     -24.392   1.671  10.895  1.00 97.44           H  
ATOM   3782  O   PHE A 243     -21.101  -0.715  11.876  1.00 97.44           O  
ATOM   3783  CG  PHE A 243     -23.469   0.135   9.735  1.00 97.44           C  
ATOM   3784  CD1 PHE A 243     -22.489  -0.085   8.745  1.00 97.44           C  
ATOM   3785  HD1 PHE A 243     -21.650   0.589   8.652  1.00 97.44           H  
ATOM   3786  CD2 PHE A 243     -24.545  -0.763   9.859  1.00 97.44           C  
ATOM   3787  HD2 PHE A 243     -25.291  -0.610  10.625  1.00 97.44           H  
ATOM   3788  CE1 PHE A 243     -22.590  -1.189   7.881  1.00 97.44           C  
ATOM   3789  HE1 PHE A 243     -21.831  -1.360   7.132  1.00 97.44           H  
ATOM   3790  CE2 PHE A 243     -24.659  -1.854   8.979  1.00 97.44           C  
ATOM   3791  HE2 PHE A 243     -25.506  -2.519   9.063  1.00 97.44           H  
ATOM   3792  CZ  PHE A 243     -23.685  -2.066   7.986  1.00 97.44           C  
ATOM   3793  HZ  PHE A 243     -23.774  -2.899   7.305  1.00 97.44           H  
ATOM   3794  N   ILE A 244     -20.216   1.244  11.235  1.00 98.19           N  
ATOM   3795  H   ILE A 244     -20.389   2.225  11.071  1.00 98.19           H  
ATOM   3796  CA  ILE A 244     -18.855   0.713  11.021  1.00 98.19           C  
ATOM   3797  HA  ILE A 244     -18.907  -0.123  10.325  1.00 98.19           H  
ATOM   3798  C   ILE A 244     -18.272   0.156  12.329  1.00 98.19           C  
ATOM   3799  CB  ILE A 244     -17.941   1.807  10.409  1.00 98.19           C  
ATOM   3800  HB  ILE A 244     -18.080   2.729  10.973  1.00 98.19           H  
ATOM   3801  O   ILE A 244     -17.685  -0.924  12.333  1.00 98.19           O  
ATOM   3802  CG1 ILE A 244     -18.339   2.068   8.939  1.00 98.19           C  
ATOM   3803 HG12 ILE A 244     -18.047   1.211   8.333  1.00 98.19           H  
ATOM   3804 HG13 ILE A 244     -19.422   2.173   8.867  1.00 98.19           H  
ATOM   3805  CG2 ILE A 244     -16.449   1.425  10.498  1.00 98.19           C  
ATOM   3806 HG21 ILE A 244     -15.816   2.161  10.001  1.00 98.19           H  
ATOM   3807 HG22 ILE A 244     -16.282   0.448  10.045  1.00 98.19           H  
ATOM   3808 HG23 ILE A 244     -16.133   1.394  11.540  1.00 98.19           H  
ATOM   3809  CD1 ILE A 244     -17.714   3.337   8.343  1.00 98.19           C  
ATOM   3810 HD11 ILE A 244     -18.013   3.428   7.298  1.00 98.19           H  
ATOM   3811 HD12 ILE A 244     -18.062   4.211   8.893  1.00 98.19           H  
ATOM   3812 HD13 ILE A 244     -16.625   3.296   8.368  1.00 98.19           H  
ATOM   3813  N   VAL A 245     -18.436   0.882  13.438  1.00 97.94           N  
ATOM   3814  H   VAL A 245     -18.950   1.749  13.368  1.00 97.94           H  
ATOM   3815  CA  VAL A 245     -17.904   0.492  14.754  1.00 97.94           C  
ATOM   3816  HA  VAL A 245     -16.875   0.156  14.630  1.00 97.94           H  
ATOM   3817  C   VAL A 245     -18.677  -0.694  15.345  1.00 97.94           C  
ATOM   3818  CB  VAL A 245     -17.897   1.715  15.689  1.00 97.94           C  
ATOM   3819  HB  VAL A 245     -18.895   2.151  15.722  1.00 97.94           H  
ATOM   3820  O   VAL A 245     -18.063  -1.638  15.837  1.00 97.94           O  
ATOM   3821  CG1 VAL A 245     -17.475   1.364  17.116  1.00 97.94           C  
ATOM   3822 HG11 VAL A 245     -16.545   0.795  17.099  1.00 97.94           H  
ATOM   3823 HG12 VAL A 245     -17.328   2.275  17.696  1.00 97.94           H  
ATOM   3824 HG13 VAL A 245     -18.252   0.766  17.593  1.00 97.94           H  
ATOM   3825  CG2 VAL A 245     -16.912   2.782  15.185  1.00 97.94           C  
ATOM   3826 HG21 VAL A 245     -15.895   2.389  15.203  1.00 97.94           H  
ATOM   3827 HG22 VAL A 245     -17.153   3.077  14.164  1.00 97.94           H  
ATOM   3828 HG23 VAL A 245     -16.976   3.665  15.820  1.00 97.94           H  
ATOM   3829  N   GLU A 246     -20.006  -0.693  15.217  1.00 97.44           N  
ATOM   3830  H   GLU A 246     -20.449   0.122  14.819  1.00 97.44           H  
ATOM   3831  CA  GLU A 246     -20.884  -1.800  15.612  1.00 97.44           C  
ATOM   3832  HA  GLU A 246     -20.761  -2.000  16.676  1.00 97.44           H  
ATOM   3833  C   GLU A 246     -20.544  -3.089  14.846  1.00 97.44           C  
ATOM   3834  CB  GLU A 246     -22.335  -1.363  15.350  1.00 97.44           C  
ATOM   3835  HB2 GLU A 246     -22.452  -1.190  14.280  1.00 97.44           H  
ATOM   3836  HB3 GLU A 246     -22.515  -0.422  15.871  1.00 97.44           H  
ATOM   3837  O   GLU A 246     -20.282  -4.127  15.454  1.00 97.44           O  
ATOM   3838  CG  GLU A 246     -23.392  -2.378  15.810  1.00 97.44           C  
ATOM   3839  HG2 GLU A 246     -23.131  -3.363  15.422  1.00 97.44           H  
ATOM   3840  HG3 GLU A 246     -23.380  -2.429  16.898  1.00 97.44           H  
ATOM   3841  CD  GLU A 246     -24.807  -2.024  15.319  1.00 97.44           C  
ATOM   3842  OE1 GLU A 246     -25.676  -2.919  15.405  1.00 97.44           O  
ATOM   3843  OE2 GLU A 246     -25.011  -0.889  14.822  1.00 97.44           O  
ATOM   3844  N   LYS A 247     -20.453  -3.021  13.509  1.00 97.06           N  
ATOM   3845  H   LYS A 247     -20.671  -2.140  13.065  1.00 97.06           H  
ATOM   3846  CA  LYS A 247     -20.093  -4.165  12.653  1.00 97.06           C  
ATOM   3847  HA  LYS A 247     -20.725  -5.010  12.926  1.00 97.06           H  
ATOM   3848  C   LYS A 247     -18.659  -4.658  12.867  1.00 97.06           C  
ATOM   3849  CB  LYS A 247     -20.322  -3.807  11.176  1.00 97.06           C  
ATOM   3850  HB2 LYS A 247     -19.863  -2.841  10.968  1.00 97.06           H  
ATOM   3851  HB3 LYS A 247     -19.817  -4.544  10.551  1.00 97.06           H  
ATOM   3852  O   LYS A 247     -18.393  -5.824  12.599  1.00 97.06           O  
ATOM   3853  CG  LYS A 247     -21.804  -3.767  10.764  1.00 97.06           C  
ATOM   3854  HG2 LYS A 247     -21.866  -3.246   9.808  1.00 97.06           H  
ATOM   3855  HG3 LYS A 247     -22.387  -3.209  11.497  1.00 97.06           H  
ATOM   3856  CD  LYS A 247     -22.395  -5.177  10.584  1.00 97.06           C  
ATOM   3857  HD2 LYS A 247     -22.396  -5.703  11.538  1.00 97.06           H  
ATOM   3858  HD3 LYS A 247     -21.767  -5.723   9.880  1.00 97.06           H  
ATOM   3859  CE  LYS A 247     -23.826  -5.107  10.035  1.00 97.06           C  
ATOM   3860  HE2 LYS A 247     -23.858  -4.334   9.267  1.00 97.06           H  
ATOM   3861  HE3 LYS A 247     -24.491  -4.800  10.843  1.00 97.06           H  
ATOM   3862  NZ  LYS A 247     -24.266  -6.403   9.448  1.00 97.06           N  
ATOM   3863  HZ1 LYS A 247     -23.724  -6.644   8.630  1.00 97.06           H  
ATOM   3864  HZ2 LYS A 247     -24.174  -7.156  10.116  1.00 97.06           H  
ATOM   3865  HZ3 LYS A 247     -25.227  -6.359   9.141  1.00 97.06           H  
ATOM   3866  N   ALA A 248     -17.759  -3.814  13.374  1.00 96.69           N  
ATOM   3867  H   ALA A 248     -18.038  -2.855  13.521  1.00 96.69           H  
ATOM   3868  CA  ALA A 248     -16.415  -4.212  13.796  1.00 96.69           C  
ATOM   3869  HA  ALA A 248     -16.049  -4.961  13.093  1.00 96.69           H  
ATOM   3870  C   ALA A 248     -16.367  -4.873  15.194  1.00 96.69           C  
ATOM   3871  CB  ALA A 248     -15.492  -2.990  13.699  1.00 96.69           C  
ATOM   3872  HB1 ALA A 248     -14.473  -3.279  13.954  1.00 96.69           H  
ATOM   3873  HB2 ALA A 248     -15.826  -2.217  14.392  1.00 96.69           H  
ATOM   3874  HB3 ALA A 248     -15.508  -2.595  12.684  1.00 96.69           H  
ATOM   3875  O   ALA A 248     -15.282  -5.256  15.636  1.00 96.69           O  
ATOM   3876  N   GLY A 249     -17.507  -5.014  15.886  1.00 96.12           N  
ATOM   3877  H   GLY A 249     -18.364  -4.661  15.485  1.00 96.12           H  
ATOM   3878  CA  GLY A 249     -17.608  -5.649  17.206  1.00 96.12           C  
ATOM   3879  HA2 GLY A 249     -18.651  -5.916  17.377  1.00 96.12           H  
ATOM   3880  HA3 GLY A 249     -17.011  -6.560  17.217  1.00 96.12           H  
ATOM   3881  C   GLY A 249     -17.156  -4.760  18.370  1.00 96.12           C  
ATOM   3882  O   GLY A 249     -16.698  -5.272  19.395  1.00 96.12           O  
ATOM   3883  N   GLU A 250     -17.232  -3.434  18.218  1.00 95.25           N  
ATOM   3884  H   GLU A 250     -17.648  -3.063  17.376  1.00 95.25           H  
ATOM   3885  CA  GLU A 250     -16.676  -2.476  19.176  1.00 95.25           C  
ATOM   3886  HA  GLU A 250     -16.248  -3.042  20.003  1.00 95.25           H  
ATOM   3887  C   GLU A 250     -17.713  -1.560  19.838  1.00 95.25           C  
ATOM   3888  CB  GLU A 250     -15.544  -1.667  18.514  1.00 95.25           C  
ATOM   3889  HB2 GLU A 250     -15.853  -1.370  17.512  1.00 95.25           H  
ATOM   3890  HB3 GLU A 250     -15.360  -0.757  19.086  1.00 95.25           H  
ATOM   3891  O   GLU A 250     -18.710  -1.155  19.243  1.00 95.25           O  
ATOM   3892  CG  GLU A 250     -14.226  -2.450  18.411  1.00 95.25           C  
ATOM   3893  HG2 GLU A 250     -14.393  -3.377  17.863  1.00 95.25           H  
ATOM   3894  HG3 GLU A 250     -13.521  -1.847  17.840  1.00 95.25           H  
ATOM   3895  CD  GLU A 250     -13.606  -2.766  19.781  1.00 95.25           C  
ATOM   3896  OE1 GLU A 250     -12.527  -3.392  19.853  1.00 95.25           O  
ATOM   3897  OE2 GLU A 250     -14.153  -2.382  20.838  1.00 95.25           O  
ATOM   3898  N   SER A 251     -17.445  -1.187  21.094  1.00 95.06           N  
ATOM   3899  H   SER A 251     -16.562  -1.474  21.492  1.00 95.06           H  
ATOM   3900  CA  SER A 251     -18.254  -0.201  21.816  1.00 95.06           C  
ATOM   3901  HA  SER A 251     -19.306  -0.362  21.580  1.00 95.06           H  
ATOM   3902  C   SER A 251     -17.859   1.203  21.378  1.00 95.06           C  
ATOM   3903  CB  SER A 251     -18.088  -0.359  23.330  1.00 95.06           C  
ATOM   3904  HB2 SER A 251     -18.495  -1.324  23.632  1.00 95.06           H  
ATOM   3905  HB3 SER A 251     -17.030  -0.327  23.590  1.00 95.06           H  
ATOM   3906  O   SER A 251     -16.732   1.640  21.631  1.00 95.06           O  
ATOM   3907  OG  SER A 251     -18.771   0.678  24.017  1.00 95.06           O  
ATOM   3908  HG  SER A 251     -18.890   0.391  24.925  1.00 95.06           H  
ATOM   3909  N   PHE A 252     -18.790   1.938  20.760  1.00 96.19           N  
ATOM   3910  H   PHE A 252     -19.665   1.495  20.518  1.00 96.19           H  
ATOM   3911  CA  PHE A 252     -18.525   3.296  20.283  1.00 96.19           C  
ATOM   3912  HA  PHE A 252     -17.737   3.248  19.531  1.00 96.19           H  
ATOM   3913  C   PHE A 252     -18.007   4.209  21.397  1.00 96.19           C  
ATOM   3914  CB  PHE A 252     -19.780   3.893  19.634  1.00 96.19           C  
ATOM   3915  HB2 PHE A 252     -20.222   3.150  18.970  1.00 96.19           H  
ATOM   3916  HB3 PHE A 252     -20.518   4.132  20.400  1.00 96.19           H  
ATOM   3917  O   PHE A 252     -17.015   4.908  21.209  1.00 96.19           O  
ATOM   3918  CG  PHE A 252     -19.462   5.138  18.832  1.00 96.19           C  
ATOM   3919  CD1 PHE A 252     -19.217   6.372  19.470  1.00 96.19           C  
ATOM   3920  HD1 PHE A 252     -19.326   6.465  20.540  1.00 96.19           H  
ATOM   3921  CD2 PHE A 252     -19.342   5.042  17.436  1.00 96.19           C  
ATOM   3922  HD2 PHE A 252     -19.533   4.103  16.938  1.00 96.19           H  
ATOM   3923  CE1 PHE A 252     -18.804   7.487  18.719  1.00 96.19           C  
ATOM   3924  HE1 PHE A 252     -18.606   8.426  19.214  1.00 96.19           H  
ATOM   3925  CE2 PHE A 252     -18.963   6.164  16.686  1.00 96.19           C  
ATOM   3926  HE2 PHE A 252     -18.898   6.083  15.611  1.00 96.19           H  
ATOM   3927  CZ  PHE A 252     -18.666   7.379  17.324  1.00 96.19           C  
ATOM   3928  HZ  PHE A 252     -18.349   8.227  16.736  1.00 96.19           H  
ATOM   3929  N   THR A 253     -18.634   4.177  22.575  1.00 94.94           N  
ATOM   3930  H   THR A 253     -19.463   3.607  22.669  1.00 94.94           H  
ATOM   3931  CA  THR A 253     -18.259   5.037  23.703  1.00 94.94           C  
ATOM   3932  HA  THR A 253     -18.283   6.073  23.365  1.00 94.94           H  
ATOM   3933  C   THR A 253     -16.844   4.743  24.197  1.00 94.94           C  
ATOM   3934  CB  THR A 253     -19.266   4.892  24.853  1.00 94.94           C  
ATOM   3935  HB  THR A 253     -19.176   3.901  25.298  1.00 94.94           H  
ATOM   3936  O   THR A 253     -16.088   5.678  24.456  1.00 94.94           O  
ATOM   3937  CG2 THR A 253     -19.082   5.956  25.935  1.00 94.94           C  
ATOM   3938 HG21 THR A 253     -19.162   6.951  25.497  1.00 94.94           H  
ATOM   3939 HG22 THR A 253     -19.850   5.839  26.700  1.00 94.94           H  
ATOM   3940 HG23 THR A 253     -18.107   5.846  26.410  1.00 94.94           H  
ATOM   3941  OG1 THR A 253     -20.568   5.047  24.341  1.00 94.94           O  
ATOM   3942  HG1 THR A 253     -21.191   4.991  25.070  1.00 94.94           H  
ATOM   3943  N   GLU A 254     -16.443   3.470  24.286  1.00 93.12           N  
ATOM   3944  H   GLU A 254     -17.067   2.738  23.978  1.00 93.12           H  
ATOM   3945  CA  GLU A 254     -15.082   3.102  24.698  1.00 93.12           C  
ATOM   3946  HA  GLU A 254     -14.836   3.643  25.611  1.00 93.12           H  
ATOM   3947  C   GLU A 254     -14.049   3.499  23.632  1.00 93.12           C  
ATOM   3948  CB  GLU A 254     -15.015   1.594  24.998  1.00 93.12           C  
ATOM   3949  HB2 GLU A 254     -15.155   1.036  24.072  1.00 93.12           H  
ATOM   3950  HB3 GLU A 254     -15.808   1.328  25.697  1.00 93.12           H  
ATOM   3951  O   GLU A 254     -13.038   4.143  23.941  1.00 93.12           O  
ATOM   3952  CG  GLU A 254     -13.657   1.235  25.621  1.00 93.12           C  
ATOM   3953  HG2 GLU A 254     -12.858   1.587  24.969  1.00 93.12           H  
ATOM   3954  HG3 GLU A 254     -13.559   1.764  26.569  1.00 93.12           H  
ATOM   3955  CD  GLU A 254     -13.426  -0.263  25.856  1.00 93.12           C  
ATOM   3956  OE1 GLU A 254     -12.335  -0.553  26.405  1.00 93.12           O  
ATOM   3957  OE2 GLU A 254     -14.269  -1.098  25.471  1.00 93.12           O  
ATOM   3958  N   LEU A 255     -14.330   3.165  22.368  1.00 95.25           N  
ATOM   3959  H   LEU A 255     -15.183   2.654  22.188  1.00 95.25           H  
ATOM   3960  CA  LEU A 255     -13.466   3.459  21.229  1.00 95.25           C  
ATOM   3961  HA  LEU A 255     -12.487   3.023  21.427  1.00 95.25           H  
ATOM   3962  C   LEU A 255     -13.275   4.974  21.046  1.00 95.25           C  
ATOM   3963  CB  LEU A 255     -14.076   2.791  19.982  1.00 95.25           C  
ATOM   3964  HB2 LEU A 255     -14.984   3.330  19.714  1.00 95.25           H  
ATOM   3965  HB3 LEU A 255     -14.362   1.767  20.223  1.00 95.25           H  
ATOM   3966  O   LEU A 255     -12.159   5.426  20.809  1.00 95.25           O  
ATOM   3967  CG  LEU A 255     -13.130   2.755  18.770  1.00 95.25           C  
ATOM   3968  HG  LEU A 255     -12.701   3.746  18.614  1.00 95.25           H  
ATOM   3969  CD1 LEU A 255     -11.990   1.751  18.953  1.00 95.25           C  
ATOM   3970 HD11 LEU A 255     -11.322   2.081  19.749  1.00 95.25           H  
ATOM   3971 HD12 LEU A 255     -11.421   1.674  18.027  1.00 95.25           H  
ATOM   3972 HD13 LEU A 255     -12.395   0.768  19.197  1.00 95.25           H  
ATOM   3973  CD2 LEU A 255     -13.906   2.359  17.517  1.00 95.25           C  
ATOM   3974 HD21 LEU A 255     -14.739   3.047  17.367  1.00 95.25           H  
ATOM   3975 HD22 LEU A 255     -13.253   2.406  16.646  1.00 95.25           H  
ATOM   3976 HD23 LEU A 255     -14.293   1.346  17.625  1.00 95.25           H  
ATOM   3977  N   ALA A 256     -14.322   5.777  21.249  1.00 95.88           N  
ATOM   3978  H   ALA A 256     -15.224   5.350  21.402  1.00 95.88           H  
ATOM   3979  CA  ALA A 256     -14.263   7.236  21.175  1.00 95.88           C  
ATOM   3980  HA  ALA A 256     -13.799   7.505  20.226  1.00 95.88           H  
ATOM   3981  C   ALA A 256     -13.426   7.884  22.299  1.00 95.88           C  
ATOM   3982  CB  ALA A 256     -15.701   7.769  21.177  1.00 95.88           C  
ATOM   3983  HB1 ALA A 256     -16.212   7.461  22.089  1.00 95.88           H  
ATOM   3984  HB2 ALA A 256     -15.698   8.858  21.125  1.00 95.88           H  
ATOM   3985  HB3 ALA A 256     -16.240   7.376  20.315  1.00 95.88           H  
ATOM   3986  O   ALA A 256     -12.905   8.986  22.109  1.00 95.88           O  
ATOM   3987  N   HIS A 257     -13.271   7.226  23.456  1.00 94.75           N  
ATOM   3988  H   HIS A 257     -13.738   6.337  23.563  1.00 94.75           H  
ATOM   3989  CA  HIS A 257     -12.470   7.736  24.578  1.00 94.75           C  
ATOM   3990  HA  HIS A 257     -12.521   8.825  24.579  1.00 94.75           H  
ATOM   3991  C   HIS A 257     -10.983   7.368  24.484  1.00 94.75           C  
ATOM   3992  CB  HIS A 257     -13.059   7.246  25.909  1.00 94.75           C  
ATOM   3993  HB2 HIS A 257     -13.366   6.204  25.824  1.00 94.75           H  
ATOM   3994  HB3 HIS A 257     -12.292   7.304  26.681  1.00 94.75           H  
ATOM   3995  O   HIS A 257     -10.127   8.212  24.780  1.00 94.75           O  
ATOM   3996  CG  HIS A 257     -14.225   8.081  26.362  1.00 94.75           C  
ATOM   3997  CD2 HIS A 257     -14.178   9.139  27.228  1.00 94.75           C  
ATOM   3998  HD2 HIS A 257     -13.299   9.515  27.730  1.00 94.75           H  
ATOM   3999  ND1 HIS A 257     -15.530   7.948  25.957  1.00 94.75           N  
ATOM   4000  HD1 HIS A 257     -15.886   7.223  25.351  1.00 94.75           H  
ATOM   4001  CE1 HIS A 257     -16.255   8.904  26.561  1.00 94.75           C  
ATOM   4002  HE1 HIS A 257     -17.318   9.053  26.440  1.00 94.75           H  
ATOM   4003  NE2 HIS A 257     -15.466   9.660  27.339  1.00 94.75           N  
ATOM   4004  N   LYS A 258     -10.680   6.121  24.090  1.00 93.56           N  
ATOM   4005  H   LYS A 258     -11.452   5.498  23.902  1.00 93.56           H  
ATOM   4006  CA  LYS A 258      -9.310   5.577  23.972  1.00 93.56           C  
ATOM   4007  HA  LYS A 258      -8.656   6.076  24.686  1.00 93.56           H  
ATOM   4008  C   LYS A 258      -8.682   5.803  22.588  1.00 93.56           C  
ATOM   4009  CB  LYS A 258      -9.332   4.069  24.297  1.00 93.56           C  
ATOM   4010  HB2 LYS A 258     -10.009   3.567  23.606  1.00 93.56           H  
ATOM   4011  HB3 LYS A 258      -8.332   3.665  24.141  1.00 93.56           H  
ATOM   4012  O   LYS A 258      -7.457   5.810  22.461  1.00 93.56           O  
ATOM   4013  CG  LYS A 258      -9.761   3.757  25.743  1.00 93.56           C  
ATOM   4014  HG2 LYS A 258     -10.768   4.136  25.915  1.00 93.56           H  
ATOM   4015  HG3 LYS A 258      -9.077   4.253  26.433  1.00 93.56           H  
ATOM   4016  CD  LYS A 258      -9.751   2.245  26.019  1.00 93.56           C  
ATOM   4017  HD2 LYS A 258     -10.434   1.753  25.326  1.00 93.56           H  
ATOM   4018  HD3 LYS A 258      -8.745   1.855  25.863  1.00 93.56           H  
ATOM   4019  CE  LYS A 258     -10.197   1.955  27.460  1.00 93.56           C  
ATOM   4020  HE2 LYS A 258      -9.494   2.424  28.149  1.00 93.56           H  
ATOM   4021  HE3 LYS A 258     -11.177   2.408  27.611  1.00 93.56           H  
ATOM   4022  NZ  LYS A 258     -10.289   0.499  27.729  1.00 93.56           N  
ATOM   4023  HZ1 LYS A 258     -10.618   0.306  28.664  1.00 93.56           H  
ATOM   4024  HZ2 LYS A 258      -9.420   0.014  27.559  1.00 93.56           H  
ATOM   4025  HZ3 LYS A 258     -10.983   0.078  27.127  1.00 93.56           H  
ATOM   4026  N   GLY A 259      -9.516   5.979  21.567  1.00 96.12           N  
ATOM   4027  H   GLY A 259     -10.507   5.932  21.758  1.00 96.12           H  
ATOM   4028  CA  GLY A 259      -9.153   5.851  20.160  1.00 96.12           C  
ATOM   4029  HA2 GLY A 259      -8.254   6.427  19.943  1.00 96.12           H  
ATOM   4030  HA3 GLY A 259      -9.972   6.255  19.565  1.00 96.12           H  
ATOM   4031  C   GLY A 259      -8.931   4.395  19.733  1.00 96.12           C  
ATOM   4032  O   GLY A 259      -8.817   3.493  20.567  1.00 96.12           O  
ATOM   4033  N   GLY A 260      -8.833   4.167  18.425  1.00 96.38           N  
ATOM   4034  H   GLY A 260      -8.949   4.946  17.793  1.00 96.38           H  
ATOM   4035  CA  GLY A 260      -8.480   2.871  17.834  1.00 96.38           C  
ATOM   4036  HA2 GLY A 260      -7.511   2.547  18.212  1.00 96.38           H  
ATOM   4037  HA3 GLY A 260      -9.214   2.118  18.121  1.00 96.38           H  
ATOM   4038  C   GLY A 260      -8.406   2.927  16.308  1.00 96.38           C  
ATOM   4039  O   GLY A 260      -8.578   3.994  15.717  1.00 96.38           O  
ATOM   4040  N   VAL A 261      -8.149   1.781  15.676  1.00 96.69           N  
ATOM   4041  H   VAL A 261      -8.022   0.952  16.238  1.00 96.69           H  
ATOM   4042  CA  VAL A 261      -8.035   1.630  14.216  1.00 96.69           C  
ATOM   4043  HA  VAL A 261      -8.267   2.580  13.734  1.00 96.69           H  
ATOM   4044  C   VAL A 261      -9.040   0.589  13.727  1.00 96.69           C  
ATOM   4045  CB  VAL A 261      -6.606   1.233  13.793  1.00 96.69           C  
ATOM   4046  HB  VAL A 261      -6.381   0.239  14.180  1.00 96.69           H  
ATOM   4047  O   VAL A 261      -8.953  -0.580  14.107  1.00 96.69           O  
ATOM   4048  CG1 VAL A 261      -6.477   1.192  12.268  1.00 96.69           C  
ATOM   4049 HG11 VAL A 261      -6.701   2.168  11.836  1.00 96.69           H  
ATOM   4050 HG12 VAL A 261      -5.465   0.905  11.982  1.00 96.69           H  
ATOM   4051 HG13 VAL A 261      -7.162   0.460  11.840  1.00 96.69           H  
ATOM   4052  CG2 VAL A 261      -5.541   2.199  14.334  1.00 96.69           C  
ATOM   4053 HG21 VAL A 261      -5.539   2.180  15.424  1.00 96.69           H  
ATOM   4054 HG22 VAL A 261      -5.746   3.217  14.001  1.00 96.69           H  
ATOM   4055 HG23 VAL A 261      -4.556   1.900  13.975  1.00 96.69           H  
ATOM   4056  N   ILE A 262      -9.973   1.000  12.867  1.00 97.50           N  
ATOM   4057  H   ILE A 262      -9.935   1.957  12.546  1.00 97.50           H  
ATOM   4058  CA  ILE A 262     -10.969   0.127  12.236  1.00 97.50           C  
ATOM   4059  HA  ILE A 262     -10.899  -0.870  12.671  1.00 97.50           H  
ATOM   4060  C   ILE A 262     -10.654  -0.003  10.745  1.00 97.50           C  
ATOM   4061  CB  ILE A 262     -12.412   0.632  12.476  1.00 97.50           C  
ATOM   4062  HB  ILE A 262     -12.530   1.578  11.949  1.00 97.50           H  
ATOM   4063  O   ILE A 262     -10.543   0.992  10.030  1.00 97.50           O  
ATOM   4064  CG1 ILE A 262     -12.745   0.903  13.963  1.00 97.50           C  
ATOM   4065 HG12 ILE A 262     -12.082   1.682  14.338  1.00 97.50           H  
ATOM   4066 HG13 ILE A 262     -13.761   1.292  14.026  1.00 97.50           H  
ATOM   4067  CG2 ILE A 262     -13.428  -0.361  11.880  1.00 97.50           C  
ATOM   4068 HG21 ILE A 262     -14.442  -0.086  12.171  1.00 97.50           H  
ATOM   4069 HG22 ILE A 262     -13.372  -0.351  10.792  1.00 97.50           H  
ATOM   4070 HG23 ILE A 262     -13.227  -1.373  12.231  1.00 97.50           H  
ATOM   4071  CD1 ILE A 262     -12.637  -0.308  14.901  1.00 97.50           C  
ATOM   4072 HD11 ILE A 262     -12.890  -0.005  15.917  1.00 97.50           H  
ATOM   4073 HD12 ILE A 262     -11.616  -0.691  14.898  1.00 97.50           H  
ATOM   4074 HD13 ILE A 262     -13.325  -1.095  14.592  1.00 97.50           H  
ATOM   4075  N   GLY A 263     -10.531  -1.241  10.279  1.00 97.69           N  
ATOM   4076  H   GLY A 263     -10.702  -2.009  10.912  1.00 97.69           H  
ATOM   4077  CA  GLY A 263     -10.424  -1.570   8.868  1.00 97.69           C  
ATOM   4078  HA2 GLY A 263      -9.792  -0.836   8.369  1.00 97.69           H  
ATOM   4079  HA3 GLY A 263      -9.965  -2.552   8.753  1.00 97.69           H  
ATOM   4080  C   GLY A 263     -11.803  -1.612   8.217  1.00 97.69           C  
ATOM   4081  O   GLY A 263     -12.715  -2.262   8.736  1.00 97.69           O  
ATOM   4082  N   VAL A 264     -11.932  -0.962   7.061  1.00 98.00           N  
ATOM   4083  H   VAL A 264     -11.126  -0.455   6.725  1.00 98.00           H  
ATOM   4084  CA  VAL A 264     -13.046  -1.159   6.124  1.00 98.00           C  
ATOM   4085  HA  VAL A 264     -13.806  -1.795   6.578  1.00 98.00           H  
ATOM   4086  C   VAL A 264     -12.480  -1.888   4.914  1.00 98.00           C  
ATOM   4087  CB  VAL A 264     -13.718   0.172   5.731  1.00 98.00           C  
ATOM   4088  HB  VAL A 264     -12.980   0.833   5.277  1.00 98.00           H  
ATOM   4089  O   VAL A 264     -11.819  -1.284   4.071  1.00 98.00           O  
ATOM   4090  CG1 VAL A 264     -14.858  -0.065   4.728  1.00 98.00           C  
ATOM   4091 HG11 VAL A 264     -14.454  -0.425   3.782  1.00 98.00           H  
ATOM   4092 HG12 VAL A 264     -15.556  -0.804   5.121  1.00 98.00           H  
ATOM   4093 HG13 VAL A 264     -15.389   0.868   4.540  1.00 98.00           H  
ATOM   4094  CG2 VAL A 264     -14.312   0.887   6.953  1.00 98.00           C  
ATOM   4095 HG21 VAL A 264     -14.740   1.842   6.650  1.00 98.00           H  
ATOM   4096 HG22 VAL A 264     -13.532   1.072   7.691  1.00 98.00           H  
ATOM   4097 HG23 VAL A 264     -15.087   0.269   7.407  1.00 98.00           H  
ATOM   4098  N   ILE A 265     -12.697  -3.199   4.856  1.00 96.56           N  
ATOM   4099  H   ILE A 265     -13.291  -3.625   5.553  1.00 96.56           H  
ATOM   4100  CA  ILE A 265     -12.148  -4.063   3.815  1.00 96.56           C  
ATOM   4101  HA  ILE A 265     -11.285  -3.560   3.377  1.00 96.56           H  
ATOM   4102  C   ILE A 265     -13.201  -4.232   2.722  1.00 96.56           C  
ATOM   4103  CB  ILE A 265     -11.628  -5.406   4.375  1.00 96.56           C  
ATOM   4104  HB  ILE A 265     -12.466  -5.971   4.786  1.00 96.56           H  
ATOM   4105  O   ILE A 265     -14.340  -4.607   3.003  1.00 96.56           O  
ATOM   4106  CG1 ILE A 265     -10.555  -5.228   5.477  1.00 96.56           C  
ATOM   4107 HG12 ILE A 265      -9.929  -6.119   5.519  1.00 96.56           H  
ATOM   4108 HG13 ILE A 265      -9.906  -4.387   5.232  1.00 96.56           H  
ATOM   4109  CG2 ILE A 265     -11.006  -6.238   3.238  1.00 96.56           C  
ATOM   4110 HG21 ILE A 265     -10.620  -7.178   3.632  1.00 96.56           H  
ATOM   4111 HG22 ILE A 265     -11.751  -6.471   2.477  1.00 96.56           H  
ATOM   4112 HG23 ILE A 265     -10.186  -5.686   2.778  1.00 96.56           H  
ATOM   4113  CD1 ILE A 265     -11.125  -5.021   6.885  1.00 96.56           C  
ATOM   4114 HD11 ILE A 265     -11.604  -4.046   6.975  1.00 96.56           H  
ATOM   4115 HD12 ILE A 265     -10.311  -5.070   7.607  1.00 96.56           H  
ATOM   4116 HD13 ILE A 265     -11.858  -5.799   7.103  1.00 96.56           H  
ATOM   4117  N   ILE A 266     -12.809  -3.961   1.480  1.00 97.38           N  
ATOM   4118  H   ILE A 266     -11.862  -3.633   1.352  1.00 97.38           H  
ATOM   4119  CA  ILE A 266     -13.630  -4.131   0.280  1.00 97.38           C  
ATOM   4120  HA  ILE A 266     -14.633  -4.440   0.571  1.00 97.38           H  
ATOM   4121  C   ILE A 266     -12.992  -5.236  -0.558  1.00 97.38           C  
ATOM   4122  CB  ILE A 266     -13.745  -2.816  -0.530  1.00 97.38           C  
ATOM   4123  HB  ILE A 266     -12.811  -2.659  -1.070  1.00 97.38           H  
ATOM   4124  O   ILE A 266     -11.865  -5.072  -1.022  1.00 97.38           O  
ATOM   4125  CG1 ILE A 266     -13.966  -1.576   0.370  1.00 97.38           C  
ATOM   4126 HG12 ILE A 266     -13.109  -1.461   1.034  1.00 97.38           H  
ATOM   4127 HG13 ILE A 266     -14.847  -1.734   0.991  1.00 97.38           H  
ATOM   4128  CG2 ILE A 266     -14.875  -2.982  -1.566  1.00 97.38           C  
ATOM   4129 HG21 ILE A 266     -15.836  -3.074  -1.060  1.00 97.38           H  
ATOM   4130 HG22 ILE A 266     -14.898  -2.132  -2.247  1.00 97.38           H  
ATOM   4131 HG23 ILE A 266     -14.709  -3.875  -2.168  1.00 97.38           H  
ATOM   4132  CD1 ILE A 266     -14.106  -0.250  -0.392  1.00 97.38           C  
ATOM   4133 HD11 ILE A 266     -13.242  -0.104  -1.040  1.00 97.38           H  
ATOM   4134 HD12 ILE A 266     -15.017  -0.241  -0.989  1.00 97.38           H  
ATOM   4135 HD13 ILE A 266     -14.151   0.569   0.326  1.00 97.38           H  
ATOM   4136  N   ASN A 267     -13.688  -6.356  -0.754  1.00 96.31           N  
ATOM   4137  H   ASN A 267     -14.611  -6.430  -0.349  1.00 96.31           H  
ATOM   4138  CA  ASN A 267     -13.194  -7.454  -1.581  1.00 96.31           C  
ATOM   4139  HA  ASN A 267     -12.155  -7.243  -1.835  1.00 96.31           H  
ATOM   4140  C   ASN A 267     -13.955  -7.558  -2.912  1.00 96.31           C  
ATOM   4141  CB  ASN A 267     -13.190  -8.771  -0.783  1.00 96.31           C  
ATOM   4142  HB2 ASN A 267     -12.735  -8.609   0.194  1.00 96.31           H  
ATOM   4143  HB3 ASN A 267     -14.214  -9.119  -0.648  1.00 96.31           H  
ATOM   4144  O   ASN A 267     -15.188  -7.554  -2.928  1.00 96.31           O  
ATOM   4145  CG  ASN A 267     -12.377  -9.833  -1.504  1.00 96.31           C  
ATOM   4146  ND2 ASN A 267     -12.650 -11.092  -1.294  1.00 96.31           N  
ATOM   4147 HD21 ASN A 267     -13.455 -11.386  -0.759  1.00 96.31           H  
ATOM   4148 HD22 ASN A 267     -12.283 -11.715  -1.999  1.00 96.31           H  
ATOM   4149  OD1 ASN A 267     -11.490  -9.530  -2.279  1.00 96.31           O  
ATOM   4150  N   TRP A 268     -13.209  -7.686  -4.011  1.00 96.62           N  
ATOM   4151  H   TRP A 268     -12.207  -7.670  -3.882  1.00 96.62           H  
ATOM   4152  CA  TRP A 268     -13.700  -7.757  -5.390  1.00 96.62           C  
ATOM   4153  HA  TRP A 268     -14.788  -7.692  -5.391  1.00 96.62           H  
ATOM   4154  C   TRP A 268     -13.343  -9.100  -6.051  1.00 96.62           C  
ATOM   4155  CB  TRP A 268     -13.164  -6.555  -6.184  1.00 96.62           C  
ATOM   4156  HB2 TRP A 268     -13.390  -6.713  -7.238  1.00 96.62           H  
ATOM   4157  HB3 TRP A 268     -12.079  -6.523  -6.091  1.00 96.62           H  
ATOM   4158  O   TRP A 268     -12.605  -9.140  -7.038  1.00 96.62           O  
ATOM   4159  CG  TRP A 268     -13.722  -5.211  -5.828  1.00 96.62           C  
ATOM   4160  CD1 TRP A 268     -13.156  -4.317  -4.988  1.00 96.62           C  
ATOM   4161  HD1 TRP A 268     -12.243  -4.493  -4.440  1.00 96.62           H  
ATOM   4162  CD2 TRP A 268     -14.919  -4.563  -6.357  1.00 96.62           C  
ATOM   4163  CE2 TRP A 268     -14.973  -3.232  -5.847  1.00 96.62           C  
ATOM   4164  CE3 TRP A 268     -15.949  -4.957  -7.240  1.00 96.62           C  
ATOM   4165  HE3 TRP A 268     -15.940  -5.960  -7.640  1.00 96.62           H  
ATOM   4166  NE1 TRP A 268     -13.884  -3.140  -5.008  1.00 96.62           N  
ATOM   4167  HE1 TRP A 268     -13.605  -2.301  -4.519  1.00 96.62           H  
ATOM   4168  CH2 TRP A 268     -17.000  -2.756  -7.085  1.00 96.62           C  
ATOM   4169  HH2 TRP A 268     -17.806  -2.089  -7.356  1.00 96.62           H  
ATOM   4170  CZ2 TRP A 268     -15.982  -2.328  -6.214  1.00 96.62           C  
ATOM   4171  HZ2 TRP A 268     -15.976  -1.326  -5.811  1.00 96.62           H  
ATOM   4172  CZ3 TRP A 268     -16.983  -4.068  -7.594  1.00 96.62           C  
ATOM   4173  HZ3 TRP A 268     -17.769  -4.403  -8.253  1.00 96.62           H  
ATOM   4174  N   ASP A 269     -13.862 -10.206  -5.507  1.00 96.12           N  
ATOM   4175  H   ASP A 269     -14.419 -10.114  -4.670  1.00 96.12           H  
ATOM   4176  CA  ASP A 269     -13.791 -11.523  -6.162  1.00 96.12           C  
ATOM   4177  HA  ASP A 269     -12.764 -11.707  -6.476  1.00 96.12           H  
ATOM   4178  C   ASP A 269     -14.717 -11.529  -7.390  1.00 96.12           C  
ATOM   4179  CB  ASP A 269     -14.217 -12.677  -5.233  1.00 96.12           C  
ATOM   4180  HB2 ASP A 269     -13.967 -13.619  -5.721  1.00 96.12           H  
ATOM   4181  HB3 ASP A 269     -15.300 -12.656  -5.113  1.00 96.12           H  
ATOM   4182  O   ASP A 269     -15.943 -11.530  -7.238  1.00 96.12           O  
ATOM   4183  CG  ASP A 269     -13.608 -12.678  -3.839  1.00 96.12           C  
ATOM   4184  OD1 ASP A 269     -12.379 -12.505  -3.709  1.00 96.12           O  
ATOM   4185  OD2 ASP A 269     -14.424 -12.857  -2.894  1.00 96.12           O  
ATOM   4186  N   CYS A 270     -14.161 -11.531  -8.602  1.00 96.25           N  
ATOM   4187  H   CYS A 270     -13.154 -11.557  -8.669  1.00 96.25           H  
ATOM   4188  CA  CYS A 270     -14.943 -11.352  -9.826  1.00 96.25           C  
ATOM   4189  HA  CYS A 270     -16.004 -11.408  -9.584  1.00 96.25           H  
ATOM   4190  C   CYS A 270     -14.685 -12.451 -10.861  1.00 96.25           C  
ATOM   4191  CB  CYS A 270     -14.715  -9.941 -10.376  1.00 96.25           C  
ATOM   4192  HB2 CYS A 270     -13.646  -9.761 -10.491  1.00 96.25           H  
ATOM   4193  HB3 CYS A 270     -15.178  -9.874 -11.361  1.00 96.25           H  
ATOM   4194  O   CYS A 270     -13.605 -12.560 -11.438  1.00 96.25           O  
ATOM   4195  SG  CYS A 270     -15.439  -8.665  -9.304  1.00 96.25           S  
ATOM   4196  N   ASP A 271     -15.724 -13.241 -11.129  1.00 97.19           N  
ATOM   4197  H   ASP A 271     -16.595 -13.075 -10.645  1.00 97.19           H  
ATOM   4198  CA  ASP A 271     -15.751 -14.187 -12.241  1.00 97.19           C  
ATOM   4199  HA  ASP A 271     -14.756 -14.607 -12.384  1.00 97.19           H  
ATOM   4200  C   ASP A 271     -16.159 -13.452 -13.525  1.00 97.19           C  
ATOM   4201  CB  ASP A 271     -16.708 -15.335 -11.893  1.00 97.19           C  
ATOM   4202  HB2 ASP A 271     -16.471 -15.693 -10.892  1.00 97.19           H  
ATOM   4203  HB3 ASP A 271     -17.736 -14.971 -11.885  1.00 97.19           H  
ATOM   4204  O   ASP A 271     -17.292 -12.986 -13.648  1.00 97.19           O  
ATOM   4205  CG  ASP A 271     -16.591 -16.510 -12.861  1.00 97.19           C  
ATOM   4206  OD1 ASP A 271     -16.025 -16.336 -13.958  1.00 97.19           O  
ATOM   4207  OD2 ASP A 271     -16.979 -17.623 -12.438  1.00 97.19           O  
ATOM   4208  N   LEU A 272     -15.221 -13.314 -14.461  1.00 97.31           N  
ATOM   4209  H   LEU A 272     -14.333 -13.769 -14.305  1.00 97.31           H  
ATOM   4210  CA  LEU A 272     -15.388 -12.583 -15.719  1.00 97.31           C  
ATOM   4211  HA  LEU A 272     -16.173 -11.839 -15.579  1.00 97.31           H  
ATOM   4212  C   LEU A 272     -15.879 -13.475 -16.873  1.00 97.31           C  
ATOM   4213  CB  LEU A 272     -14.082 -11.841 -16.064  1.00 97.31           C  
ATOM   4214  HB2 LEU A 272     -14.255 -11.251 -16.964  1.00 97.31           H  
ATOM   4215  HB3 LEU A 272     -13.323 -12.589 -16.294  1.00 97.31           H  
ATOM   4216  O   LEU A 272     -15.956 -13.002 -18.010  1.00 97.31           O  
ATOM   4217  CG  LEU A 272     -13.526 -10.909 -14.968  1.00 97.31           C  
ATOM   4218  HG  LEU A 272     -13.238 -11.495 -14.096  1.00 97.31           H  
ATOM   4219  CD1 LEU A 272     -12.278 -10.205 -15.504  1.00 97.31           C  
ATOM   4220 HD11 LEU A 272     -12.531  -9.595 -16.372  1.00 97.31           H  
ATOM   4221 HD12 LEU A 272     -11.856  -9.567 -14.728  1.00 97.31           H  
ATOM   4222 HD13 LEU A 272     -11.535 -10.953 -15.780  1.00 97.31           H  
ATOM   4223  CD2 LEU A 272     -14.527  -9.835 -14.535  1.00 97.31           C  
ATOM   4224 HD21 LEU A 272     -15.381 -10.306 -14.048  1.00 97.31           H  
ATOM   4225 HD22 LEU A 272     -14.057  -9.156 -13.822  1.00 97.31           H  
ATOM   4226 HD23 LEU A 272     -14.872  -9.271 -15.401  1.00 97.31           H  
ATOM   4227  N   ASP A 273     -16.220 -14.738 -16.587  1.00 96.88           N  
ATOM   4228  H   ASP A 273     -16.037 -15.090 -15.658  1.00 96.88           H  
ATOM   4229  CA  ASP A 273     -17.058 -15.571 -17.462  1.00 96.88           C  
ATOM   4230  HA  ASP A 273     -16.860 -15.312 -18.502  1.00 96.88           H  
ATOM   4231  C   ASP A 273     -18.559 -15.331 -17.209  1.00 96.88           C  
ATOM   4232  CB  ASP A 273     -16.715 -17.058 -17.271  1.00 96.88           C  
ATOM   4233  HB2 ASP A 273     -17.374 -17.652 -17.905  1.00 96.88           H  
ATOM   4234  HB3 ASP A 273     -16.908 -17.343 -16.237  1.00 96.88           H  
ATOM   4235  O   ASP A 273     -19.400 -15.702 -18.030  1.00 96.88           O  
ATOM   4236  CG  ASP A 273     -15.273 -17.407 -17.639  1.00 96.88           C  
ATOM   4237  OD1 ASP A 273     -14.673 -16.718 -18.496  1.00 96.88           O  
ATOM   4238  OD2 ASP A 273     -14.741 -18.401 -17.087  1.00 96.88           O  
ATOM   4239  N   LEU A 274     -18.903 -14.688 -16.086  1.00 96.44           N  
ATOM   4240  H   LEU A 274     -18.155 -14.370 -15.486  1.00 96.44           H  
ATOM   4241  CA  LEU A 274     -20.253 -14.222 -15.770  1.00 96.44           C  
ATOM   4242  HA  LEU A 274     -20.961 -14.848 -16.313  1.00 96.44           H  
ATOM   4243  C   LEU A 274     -20.466 -12.768 -16.240  1.00 96.44           C  
ATOM   4244  CB  LEU A 274     -20.518 -14.377 -14.258  1.00 96.44           C  
ATOM   4245  HB2 LEU A 274     -21.514 -13.994 -14.036  1.00 96.44           H  
ATOM   4246  HB3 LEU A 274     -19.806 -13.756 -13.717  1.00 96.44           H  
ATOM   4247  O   LEU A 274     -19.502 -12.030 -16.464  1.00 96.44           O  
ATOM   4248  CG  LEU A 274     -20.426 -15.817 -13.719  1.00 96.44           C  
ATOM   4249  HG  LEU A 274     -19.409 -16.189 -13.840  1.00 96.44           H  
ATOM   4250  CD1 LEU A 274     -20.770 -15.822 -12.228  1.00 96.44           C  
ATOM   4251 HD11 LEU A 274     -20.628 -16.824 -11.824  1.00 96.44           H  
ATOM   4252 HD12 LEU A 274     -20.111 -15.132 -11.700  1.00 96.44           H  
ATOM   4253 HD13 LEU A 274     -21.803 -15.509 -12.078  1.00 96.44           H  
ATOM   4254  CD2 LEU A 274     -21.393 -16.775 -14.422  1.00 96.44           C  
ATOM   4255 HD21 LEU A 274     -21.096 -16.895 -15.464  1.00 96.44           H  
ATOM   4256 HD22 LEU A 274     -21.348 -17.754 -13.945  1.00 96.44           H  
ATOM   4257 HD23 LEU A 274     -22.410 -16.388 -14.370  1.00 96.44           H  
ATOM   4258  N   PRO A 275     -21.727 -12.310 -16.380  1.00 95.81           N  
ATOM   4259  CA  PRO A 275     -22.018 -10.915 -16.687  1.00 95.81           C  
ATOM   4260  HA  PRO A 275     -21.602 -10.689 -17.669  1.00 95.81           H  
ATOM   4261  C   PRO A 275     -21.429  -9.950 -15.649  1.00 95.81           C  
ATOM   4262  CB  PRO A 275     -23.546 -10.813 -16.750  1.00 95.81           C  
ATOM   4263  HB2 PRO A 275     -23.941 -10.549 -15.769  1.00 95.81           H  
ATOM   4264  HB3 PRO A 275     -23.877 -10.098 -17.502  1.00 95.81           H  
ATOM   4265  O   PRO A 275     -21.381 -10.237 -14.453  1.00 95.81           O  
ATOM   4266  CG  PRO A 275     -23.986 -12.236 -17.084  1.00 95.81           C  
ATOM   4267  HG2 PRO A 275     -23.889 -12.411 -18.156  1.00 95.81           H  
ATOM   4268  HG3 PRO A 275     -25.003 -12.437 -16.747  1.00 95.81           H  
ATOM   4269  CD  PRO A 275     -22.962 -13.079 -16.329  1.00 95.81           C  
ATOM   4270  HD2 PRO A 275     -22.860 -14.052 -16.808  1.00 95.81           H  
ATOM   4271  HD3 PRO A 275     -23.277 -13.196 -15.292  1.00 95.81           H  
ATOM   4272  N   ALA A 276     -21.057  -8.745 -16.090  1.00 93.56           N  
ATOM   4273  H   ALA A 276     -21.100  -8.569 -17.084  1.00 93.56           H  
ATOM   4274  CA  ALA A 276     -20.452  -7.722 -15.231  1.00 93.56           C  
ATOM   4275  HA  ALA A 276     -19.555  -8.152 -14.786  1.00 93.56           H  
ATOM   4276  C   ALA A 276     -21.350  -7.252 -14.060  1.00 93.56           C  
ATOM   4277  CB  ALA A 276     -20.031  -6.544 -16.118  1.00 93.56           C  
ATOM   4278  HB1 ALA A 276     -19.511  -5.798 -15.516  1.00 93.56           H  
ATOM   4279  HB2 ALA A 276     -19.361  -6.890 -16.905  1.00 93.56           H  
ATOM   4280  HB3 ALA A 276     -20.910  -6.083 -16.570  1.00 93.56           H  
ATOM   4281  O   ALA A 276     -20.864  -6.558 -13.163  1.00 93.56           O  
ATOM   4282  N   SER A 277     -22.636  -7.625 -14.039  1.00 93.00           N  
ATOM   4283  H   SER A 277     -22.966  -8.245 -14.764  1.00 93.00           H  
ATOM   4284  CA  SER A 277     -23.536  -7.468 -12.890  1.00 93.00           C  
ATOM   4285  HA  SER A 277     -23.560  -6.420 -12.593  1.00 93.00           H  
ATOM   4286  C   SER A 277     -23.090  -8.282 -11.674  1.00 93.00           C  
ATOM   4287  CB  SER A 277     -24.963  -7.883 -13.274  1.00 93.00           C  
ATOM   4288  HB2 SER A 277     -25.366  -7.149 -13.971  1.00 93.00           H  
ATOM   4289  HB3 SER A 277     -25.597  -7.905 -12.387  1.00 93.00           H  
ATOM   4290  O   SER A 277     -23.205  -7.776 -10.562  1.00 93.00           O  
ATOM   4291  OG  SER A 277     -24.973  -9.150 -13.899  1.00 93.00           O  
ATOM   4292  HG  SER A 277     -25.177  -9.815 -13.238  1.00 93.00           H  
ATOM   4293  N   GLU A 278     -22.516  -9.474 -11.866  1.00 94.75           N  
ATOM   4294  H   GLU A 278     -22.443  -9.817 -12.814  1.00 94.75           H  
ATOM   4295  CA  GLU A 278     -22.233 -10.439 -10.790  1.00 94.75           C  
ATOM   4296  HA  GLU A 278     -23.059 -10.421 -10.078  1.00 94.75           H  
ATOM   4297  C   GLU A 278     -20.962 -10.108  -9.990  1.00 94.75           C  
ATOM   4298  CB  GLU A 278     -22.153 -11.864 -11.372  1.00 94.75           C  
ATOM   4299  HB2 GLU A 278     -22.044 -12.564 -10.544  1.00 94.75           H  
ATOM   4300  HB3 GLU A 278     -21.266 -11.949 -12.000  1.00 94.75           H  
ATOM   4301  O   GLU A 278     -20.850 -10.451  -8.813  1.00 94.75           O  
ATOM   4302  CG  GLU A 278     -23.383 -12.276 -12.200  1.00 94.75           C  
ATOM   4303  HG2 GLU A 278     -23.366 -13.356 -12.348  1.00 94.75           H  
ATOM   4304  HG3 GLU A 278     -23.318 -11.812 -13.184  1.00 94.75           H  
ATOM   4305  CD  GLU A 278     -24.691 -11.861 -11.519  1.00 94.75           C  
ATOM   4306  OE1 GLU A 278     -25.366 -10.965 -12.083  1.00 94.75           O  
ATOM   4307  OE2 GLU A 278     -24.954 -12.370 -10.410  1.00 94.75           O  
ATOM   4308  N   CYS A 279     -20.027  -9.373 -10.601  1.00 96.06           N  
ATOM   4309  H   CYS A 279     -20.200  -9.147 -11.570  1.00 96.06           H  
ATOM   4310  CA  CYS A 279     -18.832  -8.826  -9.955  1.00 96.06           C  
ATOM   4311  HA  CYS A 279     -18.319  -9.620  -9.411  1.00 96.06           H  
ATOM   4312  C   CYS A 279     -19.220  -7.724  -8.948  1.00 96.06           C  
ATOM   4313  CB  CYS A 279     -17.903  -8.322 -11.073  1.00 96.06           C  
ATOM   4314  HB2 CYS A 279     -17.590  -9.182 -11.665  1.00 96.06           H  
ATOM   4315  HB3 CYS A 279     -18.476  -7.665 -11.728  1.00 96.06           H  
ATOM   4316  O   CYS A 279     -19.309  -6.550  -9.311  1.00 96.06           O  
ATOM   4317  SG  CYS A 279     -16.411  -7.414 -10.573  1.00 96.06           S  
ATOM   4318  N   ASN A 280     -19.511  -8.089  -7.699  1.00 96.38           N  
ATOM   4319  H   ASN A 280     -19.447  -9.071  -7.471  1.00 96.38           H  
ATOM   4320  CA  ASN A 280     -20.036  -7.186  -6.667  1.00 96.38           C  
ATOM   4321  HA  ASN A 280     -20.194  -6.203  -7.111  1.00 96.38           H  
ATOM   4322  C   ASN A 280     -19.058  -7.014  -5.491  1.00 96.38           C  
ATOM   4323  CB  ASN A 280     -21.404  -7.701  -6.191  1.00 96.38           C  
ATOM   4324  HB2 ASN A 280     -21.331  -8.751  -5.907  1.00 96.38           H  
ATOM   4325  HB3 ASN A 280     -21.720  -7.136  -5.314  1.00 96.38           H  
ATOM   4326  O   ASN A 280     -18.428  -7.995  -5.090  1.00 96.38           O  
ATOM   4327  CG  ASN A 280     -22.466  -7.523  -7.253  1.00 96.38           C  
ATOM   4328  ND2 ASN A 280     -22.894  -8.577  -7.894  1.00 96.38           N  
ATOM   4329 HD21 ASN A 280     -22.443  -9.472  -7.766  1.00 96.38           H  
ATOM   4330 HD22 ASN A 280     -23.458  -8.402  -8.713  1.00 96.38           H  
ATOM   4331  OD1 ASN A 280     -22.874  -6.413  -7.556  1.00 96.38           O  
ATOM   4332  N   PRO A 281     -18.948  -5.806  -4.903  1.00 96.69           N  
ATOM   4333  CA  PRO A 281     -18.087  -5.578  -3.748  1.00 96.69           C  
ATOM   4334  HA  PRO A 281     -17.085  -5.959  -3.945  1.00 96.69           H  
ATOM   4335  C   PRO A 281     -18.659  -6.261  -2.502  1.00 96.69           C  
ATOM   4336  CB  PRO A 281     -18.028  -4.058  -3.573  1.00 96.69           C  
ATOM   4337  HB2 PRO A 281     -17.892  -3.767  -2.531  1.00 96.69           H  
ATOM   4338  HB3 PRO A 281     -17.218  -3.657  -4.182  1.00 96.69           H  
ATOM   4339  O   PRO A 281     -19.835  -6.095  -2.179  1.00 96.69           O  
ATOM   4340  CG  PRO A 281     -19.373  -3.582  -4.125  1.00 96.69           C  
ATOM   4341  HG2 PRO A 281     -20.135  -3.651  -3.349  1.00 96.69           H  
ATOM   4342  HG3 PRO A 281     -19.314  -2.564  -4.509  1.00 96.69           H  
ATOM   4343  CD  PRO A 281     -19.682  -4.589  -5.234  1.00 96.69           C  
ATOM   4344  HD2 PRO A 281     -20.756  -4.774  -5.276  1.00 96.69           H  
ATOM   4345  HD3 PRO A 281     -19.334  -4.200  -6.191  1.00 96.69           H  
ATOM   4346  N   LYS A 282     -17.814  -6.981  -1.763  1.00 96.56           N  
ATOM   4347  H   LYS A 282     -16.876  -7.109  -2.114  1.00 96.56           H  
ATOM   4348  CA  LYS A 282     -18.134  -7.495  -0.422  1.00 96.56           C  
ATOM   4349  HA  LYS A 282     -19.211  -7.449  -0.260  1.00 96.56           H  
ATOM   4350  C   LYS A 282     -17.459  -6.615   0.622  1.00 96.56           C  
ATOM   4351  CB  LYS A 282     -17.691  -8.956  -0.283  1.00 96.56           C  
ATOM   4352  HB2 LYS A 282     -17.892  -9.293   0.734  1.00 96.56           H  
ATOM   4353  HB3 LYS A 282     -16.615  -9.000  -0.451  1.00 96.56           H  
ATOM   4354  O   LYS A 282     -16.262  -6.355   0.516  1.00 96.56           O  
ATOM   4355  CG  LYS A 282     -18.401  -9.896  -1.270  1.00 96.56           C  
ATOM   4356  HG2 LYS A 282     -18.286  -9.513  -2.284  1.00 96.56           H  
ATOM   4357  HG3 LYS A 282     -19.462  -9.960  -1.031  1.00 96.56           H  
ATOM   4358  CD  LYS A 282     -17.758 -11.286  -1.198  1.00 96.56           C  
ATOM   4359  HD2 LYS A 282     -16.676 -11.162  -1.237  1.00 96.56           H  
ATOM   4360  HD3 LYS A 282     -18.023 -11.771  -0.258  1.00 96.56           H  
ATOM   4361  CE  LYS A 282     -18.183 -12.153  -2.384  1.00 96.56           C  
ATOM   4362  HE2 LYS A 282     -19.190 -12.536  -2.216  1.00 96.56           H  
ATOM   4363  HE3 LYS A 282     -18.205 -11.522  -3.273  1.00 96.56           H  
ATOM   4364  NZ  LYS A 282     -17.209 -13.255  -2.600  1.00 96.56           N  
ATOM   4365  HZ1 LYS A 282     -17.406 -13.762  -3.451  1.00 96.56           H  
ATOM   4366  HZ2 LYS A 282     -17.178 -13.892  -1.817  1.00 96.56           H  
ATOM   4367  HZ3 LYS A 282     -16.267 -12.904  -2.704  1.00 96.56           H  
ATOM   4368  N   TYR A 283     -18.215  -6.181   1.625  1.00 97.38           N  
ATOM   4369  H   TYR A 283     -19.170  -6.503   1.687  1.00 97.38           H  
ATOM   4370  CA  TYR A 283     -17.724  -5.316   2.697  1.00 97.38           C  
ATOM   4371  HA  TYR A 283     -16.768  -4.884   2.403  1.00 97.38           H  
ATOM   4372  C   TYR A 283     -17.497  -6.108   3.982  1.00 97.38           C  
ATOM   4373  CB  TYR A 283     -18.702  -4.156   2.916  1.00 97.38           C  
ATOM   4374  HB2 TYR A 283     -19.710  -4.547   3.055  1.00 97.38           H  
ATOM   4375  HB3 TYR A 283     -18.425  -3.630   3.829  1.00 97.38           H  
ATOM   4376  O   TYR A 283     -18.353  -6.889   4.384  1.00 97.38           O  
ATOM   4377  CG  TYR A 283     -18.685  -3.166   1.771  1.00 97.38           C  
ATOM   4378  CD1 TYR A 283     -17.684  -2.178   1.743  1.00 97.38           C  
ATOM   4379  HD1 TYR A 283     -16.968  -2.114   2.549  1.00 97.38           H  
ATOM   4380  CD2 TYR A 283     -19.613  -3.264   0.715  1.00 97.38           C  
ATOM   4381  HD2 TYR A 283     -20.370  -4.034   0.726  1.00 97.38           H  
ATOM   4382  CE1 TYR A 283     -17.598  -1.297   0.653  1.00 97.38           C  
ATOM   4383  HE1 TYR A 283     -16.828  -0.540   0.635  1.00 97.38           H  
ATOM   4384  CE2 TYR A 283     -19.541  -2.372  -0.372  1.00 97.38           C  
ATOM   4385  HE2 TYR A 283     -20.248  -2.438  -1.187  1.00 97.38           H  
ATOM   4386  OH  TYR A 283     -18.376  -0.575  -1.473  1.00 97.38           O  
ATOM   4387  HH  TYR A 283     -17.541  -0.105  -1.407  1.00 97.38           H  
ATOM   4388  CZ  TYR A 283     -18.517  -1.404  -0.410  1.00 97.38           C  
ATOM   4389  N   SER A 284     -16.371  -5.856   4.644  1.00 95.81           N  
ATOM   4390  H   SER A 284     -15.695  -5.239   4.217  1.00 95.81           H  
ATOM   4391  CA  SER A 284     -16.026  -6.445   5.938  1.00 95.81           C  
ATOM   4392  HA  SER A 284     -16.923  -6.858   6.400  1.00 95.81           H  
ATOM   4393  C   SER A 284     -15.455  -5.383   6.872  1.00 95.81           C  
ATOM   4394  CB  SER A 284     -15.023  -7.586   5.758  1.00 95.81           C  
ATOM   4395  HB2 SER A 284     -14.189  -7.241   5.148  1.00 95.81           H  
ATOM   4396  HB3 SER A 284     -14.647  -7.901   6.732  1.00 95.81           H  
ATOM   4397  O   SER A 284     -14.658  -4.539   6.462  1.00 95.81           O  
ATOM   4398  OG  SER A 284     -15.643  -8.688   5.128  1.00 95.81           O  
ATOM   4399  HG  SER A 284     -14.979  -9.206   4.666  1.00 95.81           H  
ATOM   4400  N   PHE A 285     -15.846  -5.445   8.142  1.00 96.88           N  
ATOM   4401  H   PHE A 285     -16.467  -6.190   8.423  1.00 96.88           H  
ATOM   4402  CA  PHE A 285     -15.463  -4.484   9.174  1.00 96.88           C  
ATOM   4403  HA  PHE A 285     -14.772  -3.750   8.760  1.00 96.88           H  
ATOM   4404  C   PHE A 285     -14.763  -5.232  10.306  1.00 96.88           C  
ATOM   4405  CB  PHE A 285     -16.712  -3.736   9.667  1.00 96.88           C  
ATOM   4406  HB2 PHE A 285     -16.405  -2.959  10.368  1.00 96.88           H  
ATOM   4407  HB3 PHE A 285     -17.347  -4.434  10.213  1.00 96.88           H  
ATOM   4408  O   PHE A 285     -15.289  -6.218  10.816  1.00 96.88           O  
ATOM   4409  CG  PHE A 285     -17.530  -3.102   8.555  1.00 96.88           C  
ATOM   4410  CD1 PHE A 285     -17.157  -1.851   8.032  1.00 96.88           C  
ATOM   4411  HD1 PHE A 285     -16.301  -1.337   8.444  1.00 96.88           H  
ATOM   4412  CD2 PHE A 285     -18.626  -3.789   7.999  1.00 96.88           C  
ATOM   4413  HD2 PHE A 285     -18.899  -4.765   8.373  1.00 96.88           H  
ATOM   4414  CE1 PHE A 285     -17.877  -1.288   6.961  1.00 96.88           C  
ATOM   4415  HE1 PHE A 285     -17.580  -0.336   6.548  1.00 96.88           H  
ATOM   4416  CE2 PHE A 285     -19.347  -3.229   6.930  1.00 96.88           C  
ATOM   4417  HE2 PHE A 285     -20.172  -3.772   6.493  1.00 96.88           H  
ATOM   4418  CZ  PHE A 285     -18.972  -1.978   6.411  1.00 96.88           C  
ATOM   4419  HZ  PHE A 285     -19.513  -1.557   5.576  1.00 96.88           H  
ATOM   4420  N   ARG A 286     -13.568  -4.786  10.695  1.00 95.19           N  
ATOM   4421  H   ARG A 286     -13.177  -3.985  10.221  1.00 95.19           H  
ATOM   4422  CA  ARG A 286     -12.825  -5.360  11.828  1.00 95.19           C  
ATOM   4423  HA  ARG A 286     -13.546  -5.674  12.584  1.00 95.19           H  
ATOM   4424  C   ARG A 286     -11.933  -4.312  12.468  1.00 95.19           C  
ATOM   4425  CB  ARG A 286     -12.017  -6.609  11.405  1.00 95.19           C  
ATOM   4426  HB2 ARG A 286     -11.453  -6.965  12.268  1.00 95.19           H  
ATOM   4427  HB3 ARG A 286     -12.713  -7.397  11.117  1.00 95.19           H  
ATOM   4428  O   ARG A 286     -11.406  -3.434  11.788  1.00 95.19           O  
ATOM   4429  CG  ARG A 286     -11.041  -6.366  10.241  1.00 95.19           C  
ATOM   4430  HG2 ARG A 286     -11.618  -6.158   9.339  1.00 95.19           H  
ATOM   4431  HG3 ARG A 286     -10.428  -5.493  10.465  1.00 95.19           H  
ATOM   4432  CD  ARG A 286     -10.093  -7.545   9.972  1.00 95.19           C  
ATOM   4433  HD2 ARG A 286      -9.603  -7.823  10.905  1.00 95.19           H  
ATOM   4434  HD3 ARG A 286      -9.309  -7.203   9.297  1.00 95.19           H  
ATOM   4435  NE  ARG A 286     -10.771  -8.732   9.403  1.00 95.19           N  
ATOM   4436  HE  ARG A 286     -11.047  -9.450  10.058  1.00 95.19           H  
ATOM   4437  NH1 ARG A 286     -10.484  -8.251   7.177  1.00 95.19           N  
ATOM   4438 HH11 ARG A 286      -9.740  -7.632   7.466  1.00 95.19           H  
ATOM   4439 HH12 ARG A 286     -10.159  -8.646   6.306  1.00 95.19           H  
ATOM   4440  NH2 ARG A 286     -11.388 -10.175   7.741  1.00 95.19           N  
ATOM   4441 HH21 ARG A 286     -11.572 -10.892   8.428  1.00 95.19           H  
ATOM   4442 HH22 ARG A 286     -11.372 -10.387   6.754  1.00 95.19           H  
ATOM   4443  CZ  ARG A 286     -10.884  -9.038   8.119  1.00 95.19           C  
ATOM   4444  N   ARG A 287     -11.711  -4.419  13.774  1.00 94.44           N  
ATOM   4445  H   ARG A 287     -12.172  -5.160  14.283  1.00 94.44           H  
ATOM   4446  CA  ARG A 287     -10.659  -3.652  14.440  1.00 94.44           C  
ATOM   4447  HA  ARG A 287     -10.695  -2.622  14.084  1.00 94.44           H  
ATOM   4448  C   ARG A 287      -9.286  -4.221  14.074  1.00 94.44           C  
ATOM   4449  CB  ARG A 287     -10.924  -3.651  15.943  1.00 94.44           C  
ATOM   4450  HB2 ARG A 287     -11.933  -3.283  16.128  1.00 94.44           H  
ATOM   4451  HB3 ARG A 287     -10.840  -4.665  16.334  1.00 94.44           H  
ATOM   4452  O   ARG A 287      -9.101  -5.434  14.114  1.00 94.44           O  
ATOM   4453  CG  ARG A 287      -9.919  -2.743  16.648  1.00 94.44           C  
ATOM   4454  HG2 ARG A 287      -9.964  -1.737  16.230  1.00 94.44           H  
ATOM   4455  HG3 ARG A 287      -8.911  -3.141  16.526  1.00 94.44           H  
ATOM   4456  CD  ARG A 287     -10.271  -2.679  18.120  1.00 94.44           C  
ATOM   4457  HD2 ARG A 287     -10.252  -3.680  18.551  1.00 94.44           H  
ATOM   4458  HD3 ARG A 287     -11.277  -2.265  18.189  1.00 94.44           H  
ATOM   4459  NE  ARG A 287      -9.348  -1.805  18.835  1.00 94.44           N  
ATOM   4460  HE  ARG A 287      -8.527  -1.500  18.332  1.00 94.44           H  
ATOM   4461  NH1 ARG A 287     -10.637  -1.486  20.693  1.00 94.44           N  
ATOM   4462 HH11 ARG A 287     -11.280  -2.183  20.344  1.00 94.44           H  
ATOM   4463 HH12 ARG A 287     -10.850  -1.011  21.559  1.00 94.44           H  
ATOM   4464  NH2 ARG A 287      -8.694  -0.372  20.431  1.00 94.44           N  
ATOM   4465 HH21 ARG A 287      -7.857  -0.243  19.880  1.00 94.44           H  
ATOM   4466 HH22 ARG A 287      -8.888   0.204  21.238  1.00 94.44           H  
ATOM   4467  CZ  ARG A 287      -9.568  -1.228  19.989  1.00 94.44           C  
ATOM   4468  N   LEU A 288      -8.339  -3.347  13.732  1.00 92.44           N  
ATOM   4469  H   LEU A 288      -8.581  -2.367  13.731  1.00 92.44           H  
ATOM   4470  CA  LEU A 288      -6.978  -3.733  13.343  1.00 92.44           C  
ATOM   4471  HA  LEU A 288      -6.953  -4.803  13.139  1.00 92.44           H  
ATOM   4472  C   LEU A 288      -5.935  -3.485  14.447  1.00 92.44           C  
ATOM   4473  CB  LEU A 288      -6.564  -3.007  12.053  1.00 92.44           C  
ATOM   4474  HB2 LEU A 288      -5.606  -3.436  11.759  1.00 92.44           H  
ATOM   4475  HB3 LEU A 288      -6.422  -1.951  12.282  1.00 92.44           H  
ATOM   4476  O   LEU A 288      -4.886  -4.125  14.440  1.00 92.44           O  
ATOM   4477  CG  LEU A 288      -7.494  -3.122  10.834  1.00 92.44           C  
ATOM   4478  HG  LEU A 288      -8.486  -2.757  11.100  1.00 92.44           H  
ATOM   4479  CD1 LEU A 288      -6.936  -2.257   9.702  1.00 92.44           C  
ATOM   4480 HD11 LEU A 288      -7.586  -2.319   8.829  1.00 92.44           H  
ATOM   4481 HD12 LEU A 288      -6.878  -1.214  10.015  1.00 92.44           H  
ATOM   4482 HD13 LEU A 288      -5.941  -2.597   9.418  1.00 92.44           H  
ATOM   4483  CD2 LEU A 288      -7.609  -4.560  10.329  1.00 92.44           C  
ATOM   4484 HD21 LEU A 288      -8.248  -4.590   9.446  1.00 92.44           H  
ATOM   4485 HD22 LEU A 288      -6.626  -4.946  10.059  1.00 92.44           H  
ATOM   4486 HD23 LEU A 288      -8.044  -5.194  11.102  1.00 92.44           H  
ATOM   4487  N   ASP A 289      -6.187  -2.572  15.397  1.00 90.25           N  
ATOM   4488  H   ASP A 289      -7.072  -2.084  15.384  1.00 90.25           H  
ATOM   4489  CA  ASP A 289      -5.328  -2.427  16.581  1.00 90.25           C  
ATOM   4490  HA  ASP A 289      -4.323  -2.707  16.265  1.00 90.25           H  
ATOM   4491  C   ASP A 289      -5.759  -3.389  17.708  1.00 90.25           C  
ATOM   4492  CB  ASP A 289      -5.209  -0.964  17.049  1.00 90.25           C  
ATOM   4493  HB2 ASP A 289      -5.155  -0.309  16.180  1.00 90.25           H  
ATOM   4494  HB3 ASP A 289      -4.267  -0.863  17.586  1.00 90.25           H  
ATOM   4495  O   ASP A 289      -6.953  -3.533  17.975  1.00 90.25           O  
ATOM   4496  CG  ASP A 289      -6.337  -0.500  17.975  1.00 90.25           C  
ATOM   4497  OD1 ASP A 289      -7.462  -0.269  17.489  1.00 90.25           O  
ATOM   4498  OD2 ASP A 289      -6.091  -0.341  19.194  1.00 90.25           O  
ATOM   4499  N   PRO A 290      -4.824  -4.051  18.410  1.00 82.31           N  
ATOM   4500  CA  PRO A 290      -5.169  -5.065  19.397  1.00 82.31           C  
ATOM   4501  HA  PRO A 290      -5.873  -5.769  18.955  1.00 82.31           H  
ATOM   4502  C   PRO A 290      -5.810  -4.435  20.642  1.00 82.31           C  
ATOM   4503  CB  PRO A 290      -3.863  -5.810  19.686  1.00 82.31           C  
ATOM   4504  HB2 PRO A 290      -3.756  -6.635  18.982  1.00 82.31           H  
ATOM   4505  HB3 PRO A 290      -3.822  -6.185  20.708  1.00 82.31           H  
ATOM   4506  O   PRO A 290      -5.169  -3.693  21.390  1.00 82.31           O  
ATOM   4507  CG  PRO A 290      -2.789  -4.762  19.396  1.00 82.31           C  
ATOM   4508  HG2 PRO A 290      -1.830  -5.219  19.152  1.00 82.31           H  
ATOM   4509  HG3 PRO A 290      -2.690  -4.085  20.245  1.00 82.31           H  
ATOM   4510  CD  PRO A 290      -3.390  -4.019  18.205  1.00 82.31           C  
ATOM   4511  HD2 PRO A 290      -3.013  -2.997  18.150  1.00 82.31           H  
ATOM   4512  HD3 PRO A 290      -3.169  -4.550  17.279  1.00 82.31           H  
ATOM   4513  N   LYS A 291      -7.082  -4.786  20.867  1.00 74.06           N  
ATOM   4514  H   LYS A 291      -7.521  -5.328  20.137  1.00 74.06           H  
ATOM   4515  CA  LYS A 291      -7.967  -4.264  21.923  1.00 74.06           C  
ATOM   4516  HA  LYS A 291      -8.129  -3.200  21.748  1.00 74.06           H  
ATOM   4517  C   LYS A 291      -7.406  -4.395  23.343  1.00 74.06           C  
ATOM   4518  CB  LYS A 291      -9.313  -5.003  21.780  1.00 74.06           C  
ATOM   4519  HB2 LYS A 291      -9.681  -4.836  20.768  1.00 74.06           H  
ATOM   4520  HB3 LYS A 291      -9.151  -6.073  21.905  1.00 74.06           H  
ATOM   4521  O   LYS A 291      -7.570  -3.481  24.148  1.00 74.06           O  
ATOM   4522  CG  LYS A 291     -10.406  -4.557  22.766  1.00 74.06           C  
ATOM   4523  HG2 LYS A 291     -10.110  -4.794  23.788  1.00 74.06           H  
ATOM   4524  HG3 LYS A 291     -10.546  -3.480  22.676  1.00 74.06           H  
ATOM   4525  CD  LYS A 291     -11.727  -5.273  22.444  1.00 74.06           C  
ATOM   4526  HD2 LYS A 291     -11.920  -5.188  21.375  1.00 74.06           H  
ATOM   4527  HD3 LYS A 291     -11.640  -6.335  22.674  1.00 74.06           H  
ATOM   4528  CE  LYS A 291     -12.897  -4.674  23.235  1.00 74.06           C  
ATOM   4529  HE2 LYS A 291     -13.079  -5.287  24.118  1.00 74.06           H  
ATOM   4530  HE3 LYS A 291     -12.626  -3.673  23.571  1.00 74.06           H  
ATOM   4531  NZ  LYS A 291     -14.118  -4.575  22.403  1.00 74.06           N  
ATOM   4532  HZ1 LYS A 291     -13.963  -3.887  21.680  1.00 74.06           H  
ATOM   4533  HZ2 LYS A 291     -14.359  -5.443  21.947  1.00 74.06           H  
ATOM   4534  HZ3 LYS A 291     -14.901  -4.222  22.935  1.00 74.06           H  
ATOM   4535  N   HIS A 292      -6.760  -5.522  23.646  1.00 70.31           N  
ATOM   4536  H   HIS A 292      -6.668  -6.216  22.917  1.00 70.31           H  
ATOM   4537  CA  HIS A 292      -6.473  -5.937  25.024  1.00 70.31           C  
ATOM   4538  HA  HIS A 292      -7.143  -5.392  25.689  1.00 70.31           H  
ATOM   4539  C   HIS A 292      -5.066  -5.607  25.543  1.00 70.31           C  
ATOM   4540  CB  HIS A 292      -6.826  -7.425  25.183  1.00 70.31           C  
ATOM   4541  HB2 HIS A 292      -6.287  -8.018  24.444  1.00 70.31           H  
ATOM   4542  HB3 HIS A 292      -6.518  -7.765  26.172  1.00 70.31           H  
ATOM   4543  O   HIS A 292      -4.848  -5.753  26.739  1.00 70.31           O  
ATOM   4544  CG  HIS A 292      -8.310  -7.661  25.051  1.00 70.31           C  
ATOM   4545  CD2 HIS A 292      -8.975  -8.158  23.963  1.00 70.31           C  
ATOM   4546  HD2 HIS A 292      -8.525  -8.499  23.042  1.00 70.31           H  
ATOM   4547  ND1 HIS A 292      -9.260  -7.342  25.995  1.00 70.31           N  
ATOM   4548  HD1 HIS A 292      -9.076  -7.031  26.938  1.00 70.31           H  
ATOM   4549  CE1 HIS A 292     -10.468  -7.637  25.487  1.00 70.31           C  
ATOM   4550  HE1 HIS A 292     -11.406  -7.530  26.012  1.00 70.31           H  
ATOM   4551  NE2 HIS A 292     -10.345  -8.114  24.240  1.00 70.31           N  
ATOM   4552  N   VAL A 293      -4.138  -5.116  24.705  1.00 72.38           N  
ATOM   4553  H   VAL A 293      -4.408  -4.941  23.748  1.00 72.38           H  
ATOM   4554  CA  VAL A 293      -2.739  -4.842  25.105  1.00 72.38           C  
ATOM   4555  HA  VAL A 293      -2.297  -5.777  25.450  1.00 72.38           H  
ATOM   4556  C   VAL A 293      -2.689  -3.803  26.242  1.00 72.38           C  
ATOM   4557  CB  VAL A 293      -1.899  -4.379  23.895  1.00 72.38           C  
ATOM   4558  HB  VAL A 293      -2.399  -3.546  23.403  1.00 72.38           H  
ATOM   4559  O   VAL A 293      -2.904  -2.613  25.975  1.00 72.38           O  
ATOM   4560  CG1 VAL A 293      -0.476  -3.941  24.273  1.00 72.38           C  
ATOM   4561 HG11 VAL A 293      -0.500  -3.064  24.920  1.00 72.38           H  
ATOM   4562 HG12 VAL A 293       0.071  -3.679  23.368  1.00 72.38           H  
ATOM   4563 HG13 VAL A 293       0.042  -4.754  24.782  1.00 72.38           H  
ATOM   4564  CG2 VAL A 293      -1.745  -5.525  22.889  1.00 72.38           C  
ATOM   4565 HG21 VAL A 293      -2.726  -5.892  22.587  1.00 72.38           H  
ATOM   4566 HG22 VAL A 293      -1.204  -5.184  22.007  1.00 72.38           H  
ATOM   4567 HG23 VAL A 293      -1.196  -6.350  23.343  1.00 72.38           H  
ATOM   4568  N   PRO A 294      -2.362  -4.185  27.497  1.00 69.19           N  
ATOM   4569  CA  PRO A 294      -2.544  -3.294  28.648  1.00 69.19           C  
ATOM   4570  HA  PRO A 294      -3.575  -2.942  28.657  1.00 69.19           H  
ATOM   4571  C   PRO A 294      -1.602  -2.088  28.601  1.00 69.19           C  
ATOM   4572  CB  PRO A 294      -2.297  -4.160  29.894  1.00 69.19           C  
ATOM   4573  HB2 PRO A 294      -2.975  -3.897  30.705  1.00 69.19           H  
ATOM   4574  HB3 PRO A 294      -1.262  -4.068  30.224  1.00 69.19           H  
ATOM   4575  O   PRO A 294      -1.989  -0.960  28.906  1.00 69.19           O  
ATOM   4576  CG  PRO A 294      -2.537  -5.586  29.404  1.00 69.19           C  
ATOM   4577  HG2 PRO A 294      -3.605  -5.807  29.410  1.00 69.19           H  
ATOM   4578  HG3 PRO A 294      -1.987  -6.323  29.990  1.00 69.19           H  
ATOM   4579  CD  PRO A 294      -2.035  -5.530  27.968  1.00 69.19           C  
ATOM   4580  HD2 PRO A 294      -0.954  -5.675  27.948  1.00 69.19           H  
ATOM   4581  HD3 PRO A 294      -2.520  -6.321  27.396  1.00 69.19           H  
ATOM   4582  N   ALA A 295      -0.364  -2.317  28.156  1.00 68.25           N  
ATOM   4583  H   ALA A 295      -0.118  -3.273  27.941  1.00 68.25           H  
ATOM   4584  CA  ALA A 295       0.694  -1.313  28.117  1.00 68.25           C  
ATOM   4585  HA  ALA A 295       0.671  -0.764  29.058  1.00 68.25           H  
ATOM   4586  C   ALA A 295       0.541  -0.267  26.987  1.00 68.25           C  
ATOM   4587  CB  ALA A 295       2.028  -2.069  28.042  1.00 68.25           C  
ATOM   4588  HB1 ALA A 295       2.107  -2.601  27.094  1.00 68.25           H  
ATOM   4589  HB2 ALA A 295       2.096  -2.788  28.858  1.00 68.25           H  
ATOM   4590  HB3 ALA A 295       2.853  -1.363  28.134  1.00 68.25           H  
ATOM   4591  O   ALA A 295       1.247   0.742  26.996  1.00 68.25           O  
ATOM   4592  N   SER A 296      -0.347  -0.487  26.006  1.00 74.56           N  
ATOM   4593  H   SER A 296      -0.948  -1.295  26.084  1.00 74.56           H  
ATOM   4594  CA  SER A 296      -0.545   0.417  24.860  1.00 74.56           C  
ATOM   4595  HA  SER A 296      -0.470   1.442  25.222  1.00 74.56           H  
ATOM   4596  C   SER A 296      -1.944   0.258  24.242  1.00 74.56           C  
ATOM   4597  CB  SER A 296       0.565   0.203  23.818  1.00 74.56           C  
ATOM   4598  HB2 SER A 296       1.529   0.133  24.321  1.00 74.56           H  
ATOM   4599  HB3 SER A 296       0.393  -0.726  23.275  1.00 74.56           H  
ATOM   4600  O   SER A 296      -2.106  -0.202  23.106  1.00 74.56           O  
ATOM   4601  OG  SER A 296       0.609   1.293  22.916  1.00 74.56           O  
ATOM   4602  HG  SER A 296       1.022   2.034  23.367  1.00 74.56           H  
ATOM   4603  N   SER A 297      -2.974   0.627  25.005  1.00 77.62           N  
ATOM   4604  H   SER A 297      -2.796   1.003  25.925  1.00 77.62           H  
ATOM   4605  CA  SER A 297      -4.370   0.577  24.557  1.00 77.62           C  
ATOM   4606  HA  SER A 297      -4.469  -0.265  23.873  1.00 77.62           H  
ATOM   4607  C   SER A 297      -4.781   1.839  23.778  1.00 77.62           C  
ATOM   4608  CB  SER A 297      -5.315   0.266  25.728  1.00 77.62           C  
ATOM   4609  HB2 SER A 297      -5.177  -0.775  26.021  1.00 77.62           H  
ATOM   4610  HB3 SER A 297      -6.346   0.391  25.396  1.00 77.62           H  
ATOM   4611  O   SER A 297      -4.478   2.966  24.171  1.00 77.62           O  
ATOM   4612  OG  SER A 297      -5.081   1.088  26.858  1.00 77.62           O  
ATOM   4613  HG  SER A 297      -4.516   0.604  27.465  1.00 77.62           H  
ATOM   4614  N   GLY A 298      -5.487   1.636  22.661  1.00 89.06           N  
ATOM   4615  H   GLY A 298      -5.657   0.685  22.366  1.00 89.06           H  
ATOM   4616  CA  GLY A 298      -6.037   2.699  21.813  1.00 89.06           C  
ATOM   4617  HA2 GLY A 298      -6.509   3.449  22.447  1.00 89.06           H  
ATOM   4618  HA3 GLY A 298      -6.811   2.260  21.182  1.00 89.06           H  
ATOM   4619  C   GLY A 298      -5.041   3.403  20.880  1.00 89.06           C  
ATOM   4620  O   GLY A 298      -3.972   2.873  20.561  1.00 89.06           O  
ATOM   4621  N   TYR A 299      -5.429   4.596  20.414  1.00 95.38           N  
ATOM   4622  H   TYR A 299      -6.287   4.979  20.784  1.00 95.38           H  
ATOM   4623  CA  TYR A 299      -4.725   5.396  19.401  1.00 95.38           C  
ATOM   4624  HA  TYR A 299      -3.665   5.145  19.422  1.00 95.38           H  
ATOM   4625  C   TYR A 299      -4.868   6.899  19.692  1.00 95.38           C  
ATOM   4626  CB  TYR A 299      -5.265   5.038  18.004  1.00 95.38           C  
ATOM   4627  HB2 TYR A 299      -4.910   4.045  17.730  1.00 95.38           H  
ATOM   4628  HB3 TYR A 299      -6.352   4.981  18.068  1.00 95.38           H  
ATOM   4629  O   TYR A 299      -5.971   7.415  19.876  1.00 95.38           O  
ATOM   4630  CG  TYR A 299      -4.919   6.008  16.885  1.00 95.38           C  
ATOM   4631  CD1 TYR A 299      -5.946   6.768  16.295  1.00 95.38           C  
ATOM   4632  HD1 TYR A 299      -6.966   6.644  16.629  1.00 95.38           H  
ATOM   4633  CD2 TYR A 299      -3.595   6.145  16.419  1.00 95.38           C  
ATOM   4634  HD2 TYR A 299      -2.803   5.550  16.850  1.00 95.38           H  
ATOM   4635  CE1 TYR A 299      -5.666   7.661  15.247  1.00 95.38           C  
ATOM   4636  HE1 TYR A 299      -6.465   8.219  14.781  1.00 95.38           H  
ATOM   4637  CE2 TYR A 299      -3.308   7.043  15.368  1.00 95.38           C  
ATOM   4638  HE2 TYR A 299      -2.303   7.157  14.989  1.00 95.38           H  
ATOM   4639  OH  TYR A 299      -4.101   8.618  13.729  1.00 95.38           O  
ATOM   4640  HH  TYR A 299      -4.904   8.980  13.347  1.00 95.38           H  
ATOM   4641  CZ  TYR A 299      -4.347   7.793  14.774  1.00 95.38           C  
ATOM   4642  N   ASN A 300      -3.735   7.605  19.757  1.00 96.38           N  
ATOM   4643  H   ASN A 300      -2.862   7.134  19.564  1.00 96.38           H  
ATOM   4644  CA  ASN A 300      -3.684   9.056  19.937  1.00 96.38           C  
ATOM   4645  HA  ASN A 300      -4.500   9.486  19.357  1.00 96.38           H  
ATOM   4646  C   ASN A 300      -2.380   9.660  19.406  1.00 96.38           C  
ATOM   4647  CB  ASN A 300      -3.890   9.439  21.416  1.00 96.38           C  
ATOM   4648  HB2 ASN A 300      -4.899   9.144  21.705  1.00 96.38           H  
ATOM   4649  HB3 ASN A 300      -3.831  10.522  21.520  1.00 96.38           H  
ATOM   4650  O   ASN A 300      -1.289   9.110  19.603  1.00 96.38           O  
ATOM   4651  CG  ASN A 300      -2.895   8.803  22.372  1.00 96.38           C  
ATOM   4652  ND2 ASN A 300      -3.224   7.659  22.926  1.00 96.38           N  
ATOM   4653 HD21 ASN A 300      -2.575   7.224  23.566  1.00 96.38           H  
ATOM   4654 HD22 ASN A 300      -4.122   7.245  22.721  1.00 96.38           H  
ATOM   4655  OD1 ASN A 300      -1.804   9.306  22.622  1.00 96.38           O  
ATOM   4656  N   PHE A 301      -2.493  10.845  18.817  1.00 97.12           N  
ATOM   4657  H   PHE A 301      -3.409  11.270  18.788  1.00 97.12           H  
ATOM   4658  CA  PHE A 301      -1.389  11.627  18.262  1.00 97.12           C  
ATOM   4659  HA  PHE A 301      -0.442  11.207  18.599  1.00 97.12           H  
ATOM   4660  C   PHE A 301      -1.436  13.074  18.774  1.00 97.12           C  
ATOM   4661  CB  PHE A 301      -1.399  11.519  16.730  1.00 97.12           C  
ATOM   4662  HB2 PHE A 301      -1.357  10.467  16.448  1.00 97.12           H  
ATOM   4663  HB3 PHE A 301      -0.483  11.977  16.357  1.00 97.12           H  
ATOM   4664  O   PHE A 301      -2.345  13.456  19.515  1.00 97.12           O  
ATOM   4665  CG  PHE A 301      -2.585  12.156  16.027  1.00 97.12           C  
ATOM   4666  CD1 PHE A 301      -3.805  11.459  15.930  1.00 97.12           C  
ATOM   4667  HD1 PHE A 301      -3.898  10.468  16.351  1.00 97.12           H  
ATOM   4668  CD2 PHE A 301      -2.454  13.421  15.422  1.00 97.12           C  
ATOM   4669  HD2 PHE A 301      -1.508  13.941  15.450  1.00 97.12           H  
ATOM   4670  CE1 PHE A 301      -4.895  12.030  15.252  1.00 97.12           C  
ATOM   4671  HE1 PHE A 301      -5.822  11.483  15.165  1.00 97.12           H  
ATOM   4672  CE2 PHE A 301      -3.542  13.986  14.730  1.00 97.12           C  
ATOM   4673  HE2 PHE A 301      -3.427  14.933  14.224  1.00 97.12           H  
ATOM   4674  CZ  PHE A 301      -4.763  13.294  14.652  1.00 97.12           C  
ATOM   4675  HZ  PHE A 301      -5.588  13.718  14.098  1.00 97.12           H  
ATOM   4676  N   ARG A 302      -0.424  13.873  18.432  1.00 97.00           N  
ATOM   4677  H   ARG A 302       0.258  13.536  17.768  1.00 97.00           H  
ATOM   4678  CA  ARG A 302      -0.325  15.284  18.819  1.00 97.00           C  
ATOM   4679  HA  ARG A 302      -1.291  15.636  19.182  1.00 97.00           H  
ATOM   4680  C   ARG A 302       0.039  16.143  17.619  1.00 97.00           C  
ATOM   4681  CB  ARG A 302       0.720  15.484  19.921  1.00 97.00           C  
ATOM   4682  HB2 ARG A 302       0.976  16.542  19.961  1.00 97.00           H  
ATOM   4683  HB3 ARG A 302       1.617  14.925  19.652  1.00 97.00           H  
ATOM   4684  O   ARG A 302       0.795  15.722  16.751  1.00 97.00           O  
ATOM   4685  CG  ARG A 302       0.258  15.080  21.326  1.00 97.00           C  
ATOM   4686  HG2 ARG A 302      -0.584  15.707  21.619  1.00 97.00           H  
ATOM   4687  HG3 ARG A 302      -0.028  14.029  21.344  1.00 97.00           H  
ATOM   4688  CD  ARG A 302       1.423  15.322  22.286  1.00 97.00           C  
ATOM   4689  HD2 ARG A 302       1.702  16.376  22.250  1.00 97.00           H  
ATOM   4690  HD3 ARG A 302       2.270  14.743  21.918  1.00 97.00           H  
ATOM   4691  NE  ARG A 302       1.115  14.967  23.680  1.00 97.00           N  
ATOM   4692  HE  ARG A 302       0.438  15.554  24.145  1.00 97.00           H  
ATOM   4693  NH1 ARG A 302       3.049  13.810  24.088  1.00 97.00           N  
ATOM   4694 HH11 ARG A 302       3.367  14.155  23.193  1.00 97.00           H  
ATOM   4695 HH12 ARG A 302       3.747  13.561  24.774  1.00 97.00           H  
ATOM   4696  NH2 ARG A 302       1.619  14.171  25.751  1.00 97.00           N  
ATOM   4697 HH21 ARG A 302       2.332  13.891  26.410  1.00 97.00           H  
ATOM   4698 HH22 ARG A 302       0.899  14.776  26.119  1.00 97.00           H  
ATOM   4699  CZ  ARG A 302       1.917  14.313  24.495  1.00 97.00           C  
ATOM   4700  N   PHE A 303      -0.494  17.356  17.593  1.00 97.38           N  
ATOM   4701  H   PHE A 303      -1.123  17.613  18.340  1.00 97.38           H  
ATOM   4702  CA  PHE A 303      -0.152  18.389  16.621  1.00 97.38           C  
ATOM   4703  HA  PHE A 303       0.904  18.293  16.368  1.00 97.38           H  
ATOM   4704  C   PHE A 303      -0.366  19.774  17.240  1.00 97.38           C  
ATOM   4705  CB  PHE A 303      -0.981  18.197  15.339  1.00 97.38           C  
ATOM   4706  HB2 PHE A 303      -0.828  17.184  14.967  1.00 97.38           H  
ATOM   4707  HB3 PHE A 303      -0.592  18.869  14.574  1.00 97.38           H  
ATOM   4708  O   PHE A 303      -0.995  19.906  18.289  1.00 97.38           O  
ATOM   4709  CG  PHE A 303      -2.476  18.437  15.480  1.00 97.38           C  
ATOM   4710  CD1 PHE A 303      -3.313  17.421  15.979  1.00 97.38           C  
ATOM   4711  HD1 PHE A 303      -2.894  16.473  16.282  1.00 97.38           H  
ATOM   4712  CD2 PHE A 303      -3.037  19.666  15.081  1.00 97.38           C  
ATOM   4713  HD2 PHE A 303      -2.400  20.447  14.692  1.00 97.38           H  
ATOM   4714  CE1 PHE A 303      -4.700  17.629  16.072  1.00 97.38           C  
ATOM   4715  HE1 PHE A 303      -5.336  16.839  16.442  1.00 97.38           H  
ATOM   4716  CE2 PHE A 303      -4.425  19.874  15.174  1.00 97.38           C  
ATOM   4717  HE2 PHE A 303      -4.851  20.815  14.858  1.00 97.38           H  
ATOM   4718  CZ  PHE A 303      -5.258  18.855  15.670  1.00 97.38           C  
ATOM   4719  HZ  PHE A 303      -6.325  19.005  15.740  1.00 97.38           H  
ATOM   4720  N   ALA A 304       0.131  20.825  16.589  1.00 97.00           N  
ATOM   4721  H   ALA A 304       0.642  20.679  15.730  1.00 97.00           H  
ATOM   4722  CA  ALA A 304      -0.035  22.195  17.064  1.00 97.00           C  
ATOM   4723  HA  ALA A 304      -0.740  22.197  17.895  1.00 97.00           H  
ATOM   4724  C   ALA A 304      -0.616  23.120  15.984  1.00 97.00           C  
ATOM   4725  CB  ALA A 304       1.306  22.687  17.614  1.00 97.00           C  
ATOM   4726  HB1 ALA A 304       1.638  22.033  18.421  1.00 97.00           H  
ATOM   4727  HB2 ALA A 304       2.056  22.684  16.823  1.00 97.00           H  
ATOM   4728  HB3 ALA A 304       1.187  23.698  18.002  1.00 97.00           H  
ATOM   4729  O   ALA A 304      -0.204  23.077  14.823  1.00 97.00           O  
ATOM   4730  N   LYS A 305      -1.554  23.994  16.376  1.00 95.69           N  
ATOM   4731  H   LYS A 305      -1.808  23.972  17.353  1.00 95.69           H  
ATOM   4732  CA  LYS A 305      -1.980  25.152  15.567  1.00 95.69           C  
ATOM   4733  HA  LYS A 305      -1.791  24.938  14.515  1.00 95.69           H  
ATOM   4734  C   LYS A 305      -1.109  26.357  15.960  1.00 95.69           C  
ATOM   4735  CB  LYS A 305      -3.491  25.442  15.730  1.00 95.69           C  
ATOM   4736  HB2 LYS A 305      -3.700  25.621  16.785  1.00 95.69           H  
ATOM   4737  HB3 LYS A 305      -3.706  26.361  15.185  1.00 95.69           H  
ATOM   4738  O   LYS A 305      -1.016  26.666  17.147  1.00 95.69           O  
ATOM   4739  CG  LYS A 305      -4.456  24.346  15.213  1.00 95.69           C  
ATOM   4740  HG2 LYS A 305      -4.177  24.080  14.194  1.00 95.69           H  
ATOM   4741  HG3 LYS A 305      -4.360  23.461  15.842  1.00 95.69           H  
ATOM   4742  CD  LYS A 305      -5.933  24.822  15.217  1.00 95.69           C  
ATOM   4743  HD2 LYS A 305      -6.189  25.154  16.222  1.00 95.69           H  
ATOM   4744  HD3 LYS A 305      -6.018  25.677  14.546  1.00 95.69           H  
ATOM   4745  CE  LYS A 305      -6.947  23.737  14.778  1.00 95.69           C  
ATOM   4746  HE2 LYS A 305      -6.631  23.330  13.818  1.00 95.69           H  
ATOM   4747  HE3 LYS A 305      -6.918  22.928  15.508  1.00 95.69           H  
ATOM   4748  NZ  LYS A 305      -8.348  24.253  14.658  1.00 95.69           N  
ATOM   4749  HZ1 LYS A 305      -8.481  24.856  13.859  1.00 95.69           H  
ATOM   4750  HZ2 LYS A 305      -9.047  23.530  14.556  1.00 95.69           H  
ATOM   4751  HZ3 LYS A 305      -8.650  24.764  15.475  1.00 95.69           H  
ATOM   4752  N   TYR A 306      -0.471  27.015  14.989  1.00 95.19           N  
ATOM   4753  H   TYR A 306      -0.648  26.741  14.033  1.00 95.19           H  
ATOM   4754  CA  TYR A 306       0.507  28.095  15.209  1.00 95.19           C  
ATOM   4755  HA  TYR A 306       0.844  28.066  16.245  1.00 95.19           H  
ATOM   4756  C   TYR A 306      -0.069  29.486  14.953  1.00 95.19           C  
ATOM   4757  CB  TYR A 306       1.733  27.889  14.309  1.00 95.19           C  
ATOM   4758  HB2 TYR A 306       1.415  27.837  13.268  1.00 95.19           H  
ATOM   4759  HB3 TYR A 306       2.392  28.751  14.407  1.00 95.19           H  
ATOM   4760  O   TYR A 306      -0.853  29.673  14.027  1.00 95.19           O  
ATOM   4761  CG  TYR A 306       2.521  26.655  14.667  1.00 95.19           C  
ATOM   4762  CD1 TYR A 306       3.383  26.696  15.776  1.00 95.19           C  
ATOM   4763  HD1 TYR A 306       3.498  27.607  16.343  1.00 95.19           H  
ATOM   4764  CD2 TYR A 306       2.338  25.458  13.948  1.00 95.19           C  
ATOM   4765  HD2 TYR A 306       1.646  25.417  13.120  1.00 95.19           H  
ATOM   4766  CE1 TYR A 306       4.058  25.533  16.175  1.00 95.19           C  
ATOM   4767  HE1 TYR A 306       4.695  25.558  17.047  1.00 95.19           H  
ATOM   4768  CE2 TYR A 306       3.019  24.293  14.345  1.00 95.19           C  
ATOM   4769  HE2 TYR A 306       2.866  23.359  13.825  1.00 95.19           H  
ATOM   4770  OH  TYR A 306       4.596  23.231  15.775  1.00 95.19           O  
ATOM   4771  HH  TYR A 306       5.279  23.455  16.411  1.00 95.19           H  
ATOM   4772  CZ  TYR A 306       3.877  24.329  15.460  1.00 95.19           C  
ATOM   4773  N   TYR A 307       0.390  30.468  15.729  1.00 93.31           N  
ATOM   4774  H   TYR A 307       1.033  30.238  16.472  1.00 93.31           H  
ATOM   4775  CA  TYR A 307       0.001  31.873  15.626  1.00 93.31           C  
ATOM   4776  HA  TYR A 307      -0.377  32.062  14.621  1.00 93.31           H  
ATOM   4777  C   TYR A 307       1.219  32.782  15.867  1.00 93.31           C  
ATOM   4778  CB  TYR A 307      -1.124  32.176  16.634  1.00 93.31           C  
ATOM   4779  HB2 TYR A 307      -1.581  33.132  16.378  1.00 93.31           H  
ATOM   4780  HB3 TYR A 307      -0.678  32.289  17.623  1.00 93.31           H  
ATOM   4781  O   TYR A 307       2.242  32.349  16.400  1.00 93.31           O  
ATOM   4782  CG  TYR A 307      -2.212  31.117  16.720  1.00 93.31           C  
ATOM   4783  CD1 TYR A 307      -3.221  31.046  15.739  1.00 93.31           C  
ATOM   4784  HD1 TYR A 307      -3.226  31.752  14.921  1.00 93.31           H  
ATOM   4785  CD2 TYR A 307      -2.168  30.158  17.750  1.00 93.31           C  
ATOM   4786  HD2 TYR A 307      -1.375  30.194  18.482  1.00 93.31           H  
ATOM   4787  CE1 TYR A 307      -4.194  30.030  15.794  1.00 93.31           C  
ATOM   4788  HE1 TYR A 307      -4.969  29.970  15.044  1.00 93.31           H  
ATOM   4789  CE2 TYR A 307      -3.129  29.131  17.801  1.00 93.31           C  
ATOM   4790  HE2 TYR A 307      -3.070  28.385  18.581  1.00 93.31           H  
ATOM   4791  OH  TYR A 307      -5.067  28.070  16.877  1.00 93.31           O  
ATOM   4792  HH  TYR A 307      -4.906  27.515  17.644  1.00 93.31           H  
ATOM   4793  CZ  TYR A 307      -4.145  29.067  16.823  1.00 93.31           C  
ATOM   4794  N   LYS A 308       1.110  34.062  15.498  1.00 90.50           N  
ATOM   4795  H   LYS A 308       0.241  34.377  15.092  1.00 90.50           H  
ATOM   4796  CA  LYS A 308       2.105  35.094  15.822  1.00 90.50           C  
ATOM   4797  HA  LYS A 308       2.782  34.704  16.581  1.00 90.50           H  
ATOM   4798  C   LYS A 308       1.368  36.286  16.428  1.00 90.50           C  
ATOM   4799  CB  LYS A 308       2.940  35.428  14.570  1.00 90.50           C  
ATOM   4800  HB2 LYS A 308       3.228  34.490  14.095  1.00 90.50           H  
ATOM   4801  HB3 LYS A 308       2.334  35.997  13.864  1.00 90.50           H  
ATOM   4802  O   LYS A 308       0.460  36.816  15.796  1.00 90.50           O  
ATOM   4803  CG  LYS A 308       4.230  36.203  14.893  1.00 90.50           C  
ATOM   4804  HG2 LYS A 308       3.976  37.185  15.290  1.00 90.50           H  
ATOM   4805  HG3 LYS A 308       4.793  35.653  15.647  1.00 90.50           H  
ATOM   4806  CD  LYS A 308       5.114  36.364  13.641  1.00 90.50           C  
ATOM   4807  HD2 LYS A 308       5.339  35.379  13.233  1.00 90.50           H  
ATOM   4808  HD3 LYS A 308       4.564  36.938  12.895  1.00 90.50           H  
ATOM   4809  CE  LYS A 308       6.427  37.088  13.976  1.00 90.50           C  
ATOM   4810  HE2 LYS A 308       6.969  36.490  14.708  1.00 90.50           H  
ATOM   4811  HE3 LYS A 308       6.188  38.034  14.462  1.00 90.50           H  
ATOM   4812  NZ  LYS A 308       7.286  37.333  12.785  1.00 90.50           N  
ATOM   4813  HZ1 LYS A 308       8.146  37.785  13.061  1.00 90.50           H  
ATOM   4814  HZ2 LYS A 308       7.529  36.473  12.314  1.00 90.50           H  
ATOM   4815  HZ3 LYS A 308       6.835  37.934  12.110  1.00 90.50           H  
ATOM   4816  N   ILE A 309       1.709  36.647  17.661  1.00 87.81           N  
ATOM   4817  H   ILE A 309       2.511  36.197  18.080  1.00 87.81           H  
ATOM   4818  CA  ILE A 309       1.012  37.646  18.482  1.00 87.81           C  
ATOM   4819  HA  ILE A 309       0.328  38.222  17.859  1.00 87.81           H  
ATOM   4820  C   ILE A 309       2.079  38.582  19.044  1.00 87.81           C  
ATOM   4821  CB  ILE A 309       0.203  36.982  19.626  1.00 87.81           C  
ATOM   4822  HB  ILE A 309       0.909  36.549  20.335  1.00 87.81           H  
ATOM   4823  O   ILE A 309       3.020  38.112  19.675  1.00 87.81           O  
ATOM   4824  CG1 ILE A 309      -0.710  35.840  19.119  1.00 87.81           C  
ATOM   4825 HG12 ILE A 309      -1.418  36.232  18.388  1.00 87.81           H  
ATOM   4826 HG13 ILE A 309      -0.098  35.086  18.624  1.00 87.81           H  
ATOM   4827  CG2 ILE A 309      -0.621  38.057  20.363  1.00 87.81           C  
ATOM   4828 HG21 ILE A 309      -1.124  37.627  21.229  1.00 87.81           H  
ATOM   4829 HG22 ILE A 309      -1.362  38.493  19.694  1.00 87.81           H  
ATOM   4830 HG23 ILE A 309       0.028  38.849  20.736  1.00 87.81           H  
ATOM   4831  CD1 ILE A 309      -1.480  35.114  20.228  1.00 87.81           C  
ATOM   4832 HD11 ILE A 309      -0.812  34.880  21.057  1.00 87.81           H  
ATOM   4833 HD12 ILE A 309      -2.305  35.731  20.585  1.00 87.81           H  
ATOM   4834 HD13 ILE A 309      -1.878  34.182  19.827  1.00 87.81           H  
ATOM   4835  N   ASN A 310       1.957  39.887  18.791  1.00 85.38           N  
ATOM   4836  H   ASN A 310       1.094  40.220  18.385  1.00 85.38           H  
ATOM   4837  CA  ASN A 310       2.914  40.912  19.232  1.00 85.38           C  
ATOM   4838  HA  ASN A 310       2.702  41.818  18.664  1.00 85.38           H  
ATOM   4839  C   ASN A 310       4.381  40.550  18.896  1.00 85.38           C  
ATOM   4840  CB  ASN A 310       2.657  41.253  20.715  1.00 85.38           C  
ATOM   4841  HB2 ASN A 310       2.857  40.376  21.330  1.00 85.38           H  
ATOM   4842  HB3 ASN A 310       3.347  42.039  21.023  1.00 85.38           H  
ATOM   4843  O   ASN A 310       5.279  40.680  19.718  1.00 85.38           O  
ATOM   4844  CG  ASN A 310       1.242  41.737  20.998  1.00 85.38           C  
ATOM   4845  ND2 ASN A 310       0.927  42.009  22.241  1.00 85.38           N  
ATOM   4846 HD21 ASN A 310       0.001  42.380  22.403  1.00 85.38           H  
ATOM   4847 HD22 ASN A 310       1.622  41.951  22.972  1.00 85.38           H  
ATOM   4848  OD1 ASN A 310       0.398  41.861  20.124  1.00 85.38           O  
ATOM   4849  N   GLY A 311       4.615  40.022  17.687  1.00 84.50           N  
ATOM   4850  H   GLY A 311       3.821  39.918  17.072  1.00 84.50           H  
ATOM   4851  CA  GLY A 311       5.923  39.531  17.229  1.00 84.50           C  
ATOM   4852  HA2 GLY A 311       5.960  39.572  16.140  1.00 84.50           H  
ATOM   4853  HA3 GLY A 311       6.699  40.190  17.617  1.00 84.50           H  
ATOM   4854  C   GLY A 311       6.265  38.103  17.679  1.00 84.50           C  
ATOM   4855  O   GLY A 311       6.807  37.335  16.881  1.00 84.50           O  
ATOM   4856  N   THR A 312       5.886  37.713  18.895  1.00 89.12           N  
ATOM   4857  H   THR A 312       5.469  38.404  19.503  1.00 89.12           H  
ATOM   4858  CA  THR A 312       6.141  36.388  19.482  1.00 89.12           C  
ATOM   4859  HA  THR A 312       7.206  36.181  19.385  1.00 89.12           H  
ATOM   4860  C   THR A 312       5.365  35.275  18.769  1.00 89.12           C  
ATOM   4861  CB  THR A 312       5.816  36.408  20.985  1.00 89.12           C  
ATOM   4862  HB  THR A 312       4.760  36.632  21.134  1.00 89.12           H  
ATOM   4863  O   THR A 312       4.196  35.431  18.413  1.00 89.12           O  
ATOM   4864  CG2 THR A 312       6.170  35.113  21.717  1.00 89.12           C  
ATOM   4865 HG21 THR A 312       7.214  34.855  21.542  1.00 89.12           H  
ATOM   4866 HG22 THR A 312       5.527  34.300  21.379  1.00 89.12           H  
ATOM   4867 HG23 THR A 312       6.013  35.243  22.788  1.00 89.12           H  
ATOM   4868  OG1 THR A 312       6.596  37.418  21.575  1.00 89.12           O  
ATOM   4869  HG1 THR A 312       6.358  37.495  22.502  1.00 89.12           H  
ATOM   4870  N   THR A 313       6.004  34.118  18.568  1.00 91.88           N  
ATOM   4871  H   THR A 313       6.925  34.011  18.968  1.00 91.88           H  
ATOM   4872  CA  THR A 313       5.327  32.915  18.050  1.00 91.88           C  
ATOM   4873  HA  THR A 313       4.555  33.214  17.340  1.00 91.88           H  
ATOM   4874  C   THR A 313       4.658  32.169  19.199  1.00 91.88           C  
ATOM   4875  CB  THR A 313       6.295  31.987  17.303  1.00 91.88           C  
ATOM   4876  HB  THR A 313       7.065  31.632  17.988  1.00 91.88           H  
ATOM   4877  O   THR A 313       5.313  31.848  20.189  1.00 91.88           O  
ATOM   4878  CG2 THR A 313       5.595  30.785  16.664  1.00 91.88           C  
ATOM   4879 HG21 THR A 313       6.320  30.209  16.089  1.00 91.88           H  
ATOM   4880 HG22 THR A 313       5.170  30.143  17.435  1.00 91.88           H  
ATOM   4881 HG23 THR A 313       4.800  31.128  16.002  1.00 91.88           H  
ATOM   4882  OG1 THR A 313       6.908  32.703  16.253  1.00 91.88           O  
ATOM   4883  HG1 THR A 313       7.381  33.436  16.653  1.00 91.88           H  
ATOM   4884  N   THR A 314       3.369  31.867  19.060  1.00 94.50           N  
ATOM   4885  H   THR A 314       2.907  32.094  18.191  1.00 94.50           H  
ATOM   4886  CA  THR A 314       2.585  31.120  20.053  1.00 94.50           C  
ATOM   4887  HA  THR A 314       3.261  30.732  20.816  1.00 94.50           H  
ATOM   4888  C   THR A 314       1.923  29.911  19.391  1.00 94.50           C  
ATOM   4889  CB  THR A 314       1.558  32.009  20.787  1.00 94.50           C  
ATOM   4890  HB  THR A 314       1.307  31.529  21.733  1.00 94.50           H  
ATOM   4891  O   THR A 314       1.765  29.871  18.165  1.00 94.50           O  
ATOM   4892  CG2 THR A 314       2.040  33.436  21.071  1.00 94.50           C  
ATOM   4893 HG21 THR A 314       3.057  33.421  21.462  1.00 94.50           H  
ATOM   4894 HG22 THR A 314       1.393  33.905  21.812  1.00 94.50           H  
ATOM   4895 HG23 THR A 314       2.039  34.029  20.156  1.00 94.50           H  
ATOM   4896  OG1 THR A 314       0.372  32.178  20.046  1.00 94.50           O  
ATOM   4897  HG1 THR A 314      -0.090  32.909  20.463  1.00 94.50           H  
ATOM   4898  N   ARG A 315       1.540  28.895  20.168  1.00 96.19           N  
ATOM   4899  H   ARG A 315       1.741  28.938  21.157  1.00 96.19           H  
ATOM   4900  CA  ARG A 315       0.828  27.722  19.640  1.00 96.19           C  
ATOM   4901  HA  ARG A 315       0.329  28.023  18.718  1.00 96.19           H  
ATOM   4902  C   ARG A 315      -0.287  27.243  20.566  1.00 96.19           C  
ATOM   4903  CB  ARG A 315       1.837  26.616  19.263  1.00 96.19           C  
ATOM   4904  HB2 ARG A 315       1.328  25.894  18.624  1.00 96.19           H  
ATOM   4905  HB3 ARG A 315       2.645  27.058  18.680  1.00 96.19           H  
ATOM   4906  O   ARG A 315      -0.261  27.480  21.766  1.00 96.19           O  
ATOM   4907  CG  ARG A 315       2.443  25.869  20.461  1.00 96.19           C  
ATOM   4908  HG2 ARG A 315       2.924  26.581  21.131  1.00 96.19           H  
ATOM   4909  HG3 ARG A 315       1.640  25.367  21.001  1.00 96.19           H  
ATOM   4910  CD  ARG A 315       3.475  24.817  20.031  1.00 96.19           C  
ATOM   4911  HD2 ARG A 315       4.406  25.315  19.760  1.00 96.19           H  
ATOM   4912  HD3 ARG A 315       3.104  24.271  19.164  1.00 96.19           H  
ATOM   4913  NE  ARG A 315       3.712  23.864  21.124  1.00 96.19           N  
ATOM   4914  HE  ARG A 315       3.222  24.016  21.994  1.00 96.19           H  
ATOM   4915  NH1 ARG A 315       5.262  22.449  20.156  1.00 96.19           N  
ATOM   4916 HH11 ARG A 315       5.403  23.049  19.356  1.00 96.19           H  
ATOM   4917 HH12 ARG A 315       5.920  21.700  20.323  1.00 96.19           H  
ATOM   4918  NH2 ARG A 315       4.496  22.075  22.210  1.00 96.19           N  
ATOM   4919 HH21 ARG A 315       5.210  21.362  22.262  1.00 96.19           H  
ATOM   4920 HH22 ARG A 315       3.977  22.362  23.027  1.00 96.19           H  
ATOM   4921  CZ  ARG A 315       4.494  22.804  21.144  1.00 96.19           C  
ATOM   4922  N   THR A 316      -1.258  26.531  20.006  1.00 95.81           N  
ATOM   4923  H   THR A 316      -1.216  26.408  19.004  1.00 95.81           H  
ATOM   4924  CA  THR A 316      -2.138  25.639  20.773  1.00 95.81           C  
ATOM   4925  HA  THR A 316      -2.031  25.819  21.842  1.00 95.81           H  
ATOM   4926  C   THR A 316      -1.697  24.216  20.474  1.00 95.81           C  
ATOM   4927  CB  THR A 316      -3.617  25.828  20.407  1.00 95.81           C  
ATOM   4928  HB  THR A 316      -3.745  25.656  19.338  1.00 95.81           H  
ATOM   4929  O   THR A 316      -1.813  23.785  19.324  1.00 95.81           O  
ATOM   4930  CG2 THR A 316      -4.550  24.888  21.170  1.00 95.81           C  
ATOM   4931 HG21 THR A 316      -4.323  23.851  20.924  1.00 95.81           H  
ATOM   4932 HG22 THR A 316      -4.422  25.016  22.245  1.00 95.81           H  
ATOM   4933 HG23 THR A 316      -5.588  25.081  20.901  1.00 95.81           H  
ATOM   4934  OG1 THR A 316      -4.053  27.139  20.704  1.00 95.81           O  
ATOM   4935  HG1 THR A 316      -4.974  27.188  20.437  1.00 95.81           H  
ATOM   4936  N   LEU A 317      -1.197  23.509  21.486  1.00 97.69           N  
ATOM   4937  H   LEU A 317      -1.210  23.923  22.407  1.00 97.69           H  
ATOM   4938  CA  LEU A 317      -0.908  22.079  21.416  1.00 97.69           C
[truncated: 1,360,082 more chars]
