# Supplementary material for: Structural insights into the allosteric inhibition of P2X4 receptors
Source: Nat Commun. 2023 Oct 13;14:6437. doi: 10.1038/s41467-023-42164-y (PMC10575874; doi:10.1038/s41467-023-42164-y)
Supplement: Supplementary file 5 — Supplementary Dataset 2 [file 41467_2023_42164_MOESM5_ESM.zip › hP2X2trimer_488a3/hP2X2trimer_488a3_unrelaxed_rank_001_alphafold2_multimer_v3_model_3_seed_000.pdb]

MODEL     1                                                                     
ATOM      1  N   MET A   1      45.812 -61.000 -63.625  1.00 25.23           N  
ATOM      2  CA  MET A   1      44.938 -59.844 -63.438  1.00 25.23           C  
ATOM      3  C   MET A   1      43.938 -60.094 -62.312  1.00 25.23           C  
ATOM      4  CB  MET A   1      44.219 -59.531 -64.750  1.00 25.23           C  
ATOM      5  O   MET A   1      43.031 -60.906 -62.469  1.00 25.23           O  
ATOM      6  CG  MET A   1      44.969 -58.594 -65.688  1.00 25.23           C  
ATOM      7  SD  MET A   1      43.969 -57.969 -67.062  1.00 25.23           S  
ATOM      8  CE  MET A   1      45.156 -56.875 -67.875  1.00 25.23           C  
ATOM      9  N   ALA A   2      44.438 -60.031 -61.062  1.00 27.98           N  
ATOM     10  CA  ALA A   2      43.719 -60.281 -59.812  1.00 27.98           C  
ATOM     11  C   ALA A   2      42.531 -59.344 -59.688  1.00 27.98           C  
ATOM     12  CB  ALA A   2      44.656 -60.125 -58.625  1.00 27.98           C  
ATOM     13  O   ALA A   2      42.656 -58.125 -59.875  1.00 27.98           O  
ATOM     14  N   ALA A   3      41.344 -59.844 -60.094  1.00 30.17           N  
ATOM     15  CA  ALA A   3      40.094 -59.125 -60.094  1.00 30.17           C  
ATOM     16  C   ALA A   3      39.812 -58.469 -58.750  1.00 30.17           C  
ATOM     17  CB  ALA A   3      38.938 -60.094 -60.469  1.00 30.17           C  
ATOM     18  O   ALA A   3      39.938 -59.125 -57.688  1.00 30.17           O  
ATOM     19  N   ALA A   4      40.031 -57.219 -58.656  1.00 32.25           N  
ATOM     20  CA  ALA A   4      39.906 -56.281 -57.531  1.00 32.25           C  
ATOM     21  C   ALA A   4      38.531 -56.375 -56.906  1.00 32.25           C  
ATOM     22  CB  ALA A   4      40.188 -54.844 -58.000  1.00 32.25           C  
ATOM     23  O   ALA A   4      37.500 -56.344 -57.625  1.00 32.25           O  
ATOM     24  N   GLN A   5      38.406 -57.094 -55.781  1.00 38.09           N  
ATOM     25  CA  GLN A   5      37.188 -57.250 -55.000  1.00 38.09           C  
ATOM     26  C   GLN A   5      36.500 -55.906 -54.750  1.00 38.09           C  
ATOM     27  CB  GLN A   5      37.469 -57.938 -53.656  1.00 38.09           C  
ATOM     28  O   GLN A   5      37.156 -54.938 -54.312  1.00 38.09           O  
ATOM     29  CG  GLN A   5      37.438 -59.469 -53.750  1.00 38.09           C  
ATOM     30  CD  GLN A   5      37.656 -60.125 -52.406  1.00 38.09           C  
ATOM     31  NE2 GLN A   5      37.438 -61.438 -52.344  1.00 38.09           N  
ATOM     32  OE1 GLN A   5      38.031 -59.469 -51.406  1.00 38.09           O  
ATOM     33  N   PRO A   6      35.438 -55.594 -55.531  1.00 39.78           N  
ATOM     34  CA  PRO A   6      34.812 -54.281 -55.406  1.00 39.78           C  
ATOM     35  C   PRO A   6      34.531 -53.875 -53.969  1.00 39.78           C  
ATOM     36  CB  PRO A   6      33.531 -54.438 -56.219  1.00 39.78           C  
ATOM     37  O   PRO A   6      34.031 -54.688 -53.188  1.00 39.78           O  
ATOM     38  CG  PRO A   6      33.438 -55.906 -56.500  1.00 39.78           C  
ATOM     39  CD  PRO A   6      34.656 -56.562 -55.969  1.00 39.78           C  
ATOM     40  N   LYS A   7      35.375 -53.031 -53.344  1.00 39.28           N  
ATOM     41  CA  LYS A   7      35.188 -52.375 -52.062  1.00 39.28           C  
ATOM     42  C   LYS A   7      33.781 -51.844 -51.875  1.00 39.28           C  
ATOM     43  CB  LYS A   7      36.188 -51.219 -51.906  1.00 39.28           C  
ATOM     44  O   LYS A   7      33.281 -51.094 -52.688  1.00 39.28           O  
ATOM     45  CG  LYS A   7      37.531 -51.625 -51.250  1.00 39.28           C  
ATOM     46  CD  LYS A   7      38.438 -50.438 -51.062  1.00 39.28           C  
ATOM     47  CE  LYS A   7      39.750 -50.844 -50.406  1.00 39.28           C  
ATOM     48  NZ  LYS A   7      40.656 -49.656 -50.219  1.00 39.28           N  
ATOM     49  N   TYR A   8      32.844 -52.812 -51.438  1.00 45.78           N  
ATOM     50  CA  TYR A   8      31.516 -52.312 -51.125  1.00 45.78           C  
ATOM     51  C   TYR A   8      31.562 -50.969 -50.438  1.00 45.78           C  
ATOM     52  CB  TYR A   8      30.766 -53.344 -50.250  1.00 45.78           C  
ATOM     53  O   TYR A   8      32.250 -50.812 -49.438  1.00 45.78           O  
ATOM     54  CG  TYR A   8      30.141 -54.469 -51.031  1.00 45.78           C  
ATOM     55  CD1 TYR A   8      28.875 -54.344 -51.625  1.00 45.78           C  
ATOM     56  CD2 TYR A   8      30.812 -55.688 -51.188  1.00 45.78           C  
ATOM     57  CE1 TYR A   8      28.312 -55.375 -52.344  1.00 45.78           C  
ATOM     58  CE2 TYR A   8      30.250 -56.719 -51.906  1.00 45.78           C  
ATOM     59  OH  TYR A   8      28.438 -57.594 -53.188  1.00 45.78           O  
ATOM     60  CZ  TYR A   8      29.000 -56.562 -52.469  1.00 45.78           C  
ATOM     61  N   PRO A   9      31.375 -49.938 -51.156  1.00 47.31           N  
ATOM     62  CA  PRO A   9      31.562 -48.594 -50.656  1.00 47.31           C  
ATOM     63  C   PRO A   9      30.938 -48.375 -49.281  1.00 47.31           C  
ATOM     64  CB  PRO A   9      30.859 -47.719 -51.719  1.00 47.31           C  
ATOM     65  O   PRO A   9      29.875 -48.906 -49.000  1.00 47.31           O  
ATOM     66  CG  PRO A   9      30.125 -48.688 -52.594  1.00 47.31           C  
ATOM     67  CD  PRO A   9      30.484 -50.062 -52.156  1.00 47.31           C  
ATOM     68  N   ALA A  10      31.672 -48.125 -48.188  1.00 53.97           N  
ATOM     69  CA  ALA A  10      31.422 -47.688 -46.812  1.00 53.97           C  
ATOM     70  C   ALA A  10      30.156 -46.812 -46.750  1.00 53.97           C  
ATOM     71  CB  ALA A  10      32.625 -46.906 -46.281  1.00 53.97           C  
ATOM     72  O   ALA A  10      29.469 -46.781 -45.750  1.00 53.97           O  
ATOM     73  N   GLY A  11      29.812 -46.062 -47.781  1.00 55.59           N  
ATOM     74  CA  GLY A  11      28.672 -45.156 -47.812  1.00 55.59           C  
ATOM     75  C   GLY A  11      27.344 -45.875 -47.781  1.00 55.59           C  
ATOM     76  O   GLY A  11      26.328 -45.312 -47.375  1.00 55.59           O  
ATOM     77  N   ALA A  12      27.234 -47.125 -48.344  1.00 59.84           N  
ATOM     78  CA  ALA A  12      25.969 -47.812 -48.406  1.00 59.84           C  
ATOM     79  C   ALA A  12      25.578 -48.344 -47.031  1.00 59.84           C  
ATOM     80  CB  ALA A  12      26.047 -48.969 -49.406  1.00 59.84           C  
ATOM     81  O   ALA A  12      24.391 -48.438 -46.688  1.00 59.84           O  
ATOM     82  N   THR A  13      26.531 -48.812 -46.188  1.00 61.44           N  
ATOM     83  CA  THR A  13      26.219 -49.281 -44.844  1.00 61.44           C  
ATOM     84  C   THR A  13      25.703 -48.156 -43.969  1.00 61.44           C  
ATOM     85  CB  THR A  13      27.453 -49.938 -44.156  1.00 61.44           C  
ATOM     86  O   THR A  13      24.797 -48.344 -43.156  1.00 61.44           O  
ATOM     87  CG2 THR A  13      27.328 -51.469 -44.156  1.00 61.44           C  
ATOM     88  OG1 THR A  13      28.625 -49.562 -44.906  1.00 61.44           O  
ATOM     89  N   ALA A  14      26.391 -47.031 -44.125  1.00 64.12           N  
ATOM     90  CA  ALA A  14      25.891 -45.875 -43.375  1.00 64.12           C  
ATOM     91  C   ALA A  14      24.484 -45.500 -43.844  1.00 64.12           C  
ATOM     92  CB  ALA A  14      26.844 -44.719 -43.562  1.00 64.12           C  
ATOM     93  O   ALA A  14      23.672 -45.062 -43.031  1.00 64.12           O  
ATOM     94  N   ARG A  15      24.219 -45.531 -45.094  1.00 64.50           N  
ATOM     95  CA  ARG A  15      22.891 -45.219 -45.625  1.00 64.50           C  
ATOM     96  C   ARG A  15      21.875 -46.250 -45.156  1.00 64.50           C  
ATOM     97  CB  ARG A  15      22.906 -45.156 -47.156  1.00 64.50           C  
ATOM     98  O   ARG A  15      20.719 -45.906 -44.875  1.00 64.50           O  
ATOM     99  CG  ARG A  15      22.719 -43.750 -47.719  1.00 64.50           C  
ATOM    100  CD  ARG A  15      22.719 -43.750 -49.219  1.00 64.50           C  
ATOM    101  NE  ARG A  15      22.641 -42.406 -49.781  1.00 64.50           N  
ATOM    102  NH1 ARG A  15      22.500 -43.062 -51.969  1.00 64.50           N  
ATOM    103  NH2 ARG A  15      22.484 -40.844 -51.438  1.00 64.50           N  
ATOM    104  CZ  ARG A  15      22.547 -42.094 -51.062  1.00 64.50           C  
ATOM    105  N   ARG A  16      22.156 -47.562 -45.094  1.00 60.66           N  
ATOM    106  CA  ARG A  16      21.234 -48.594 -44.594  1.00 60.66           C  
ATOM    107  C   ARG A  16      20.984 -48.406 -43.125  1.00 60.66           C  
ATOM    108  CB  ARG A  16      21.797 -50.000 -44.875  1.00 60.66           C  
ATOM    109  O   ARG A  16      19.844 -48.594 -42.656  1.00 60.66           O  
ATOM    110  CG  ARG A  16      21.078 -50.750 -45.969  1.00 60.66           C  
ATOM    111  CD  ARG A  16      21.641 -52.156 -46.156  1.00 60.66           C  
ATOM    112  NE  ARG A  16      21.031 -52.844 -47.312  1.00 60.66           N  
ATOM    113  NH1 ARG A  16      22.031 -54.875 -46.906  1.00 60.66           N  
ATOM    114  NH2 ARG A  16      20.609 -54.625 -48.688  1.00 60.66           N  
ATOM    115  CZ  ARG A  16      21.219 -54.094 -47.625  1.00 60.66           C  
ATOM    116  N   LEU A  17      22.062 -48.156 -42.469  1.00 63.56           N  
ATOM    117  CA  LEU A  17      21.891 -47.906 -41.031  1.00 63.56           C  
ATOM    118  C   LEU A  17      21.062 -46.625 -40.812  1.00 63.56           C  
ATOM    119  CB  LEU A  17      23.250 -47.781 -40.344  1.00 63.56           C  
ATOM    120  O   LEU A  17      20.250 -46.594 -39.875  1.00 63.56           O  
ATOM    121  CG  LEU A  17      23.797 -49.031 -39.656  1.00 63.56           C  
ATOM    122  CD1 LEU A  17      25.312 -49.094 -39.781  1.00 63.56           C  
ATOM    123  CD2 LEU A  17      23.375 -49.062 -38.188  1.00 63.56           C  
ATOM    124  N   ALA A  18      21.375 -45.625 -41.562  1.00 64.88           N  
ATOM    125  CA  ALA A  18      20.578 -44.438 -41.438  1.00 64.88           C  
ATOM    126  C   ALA A  18      19.125 -44.688 -41.844  1.00 64.88           C  
ATOM    127  CB  ALA A  18      21.156 -43.312 -42.312  1.00 64.88           C  
ATOM    128  O   ALA A  18      18.203 -44.156 -41.250  1.00 64.88           O  
ATOM    129  N   ARG A  19      18.922 -45.438 -42.969  1.00 62.53           N  
ATOM    130  CA  ARG A  19      17.562 -45.812 -43.375  1.00 62.53           C  
ATOM    131  C   ARG A  19      16.875 -46.656 -42.312  1.00 62.53           C  
ATOM    132  CB  ARG A  19      17.594 -46.531 -44.719  1.00 62.53           C  
ATOM    133  O   ARG A  19      15.672 -46.531 -42.094  1.00 62.53           O  
ATOM    134  CG  ARG A  19      16.578 -46.031 -45.719  1.00 62.53           C  
ATOM    135  CD  ARG A  19      16.688 -46.750 -47.062  1.00 62.53           C  
ATOM    136  NE  ARG A  19      15.844 -46.125 -48.062  1.00 62.53           N  
ATOM    137  NH1 ARG A  19      16.328 -47.688 -49.719  1.00 62.53           N  
ATOM    138  NH2 ARG A  19      14.914 -45.938 -50.156  1.00 62.53           N  
ATOM    139  CZ  ARG A  19      15.703 -46.594 -49.312  1.00 62.53           C  
ATOM    140  N   GLY A  20      17.594 -47.656 -41.812  1.00 60.22           N  
ATOM    141  CA  GLY A  20      17.047 -48.438 -40.719  1.00 60.22           C  
ATOM    142  C   GLY A  20      16.703 -47.625 -39.469  1.00 60.22           C  
ATOM    143  O   GLY A  20      15.648 -47.812 -38.875  1.00 60.22           O  
ATOM    144  N   CYS A  21      17.641 -46.781 -39.188  1.00 62.44           N  
ATOM    145  CA  CYS A  21      17.391 -45.906 -38.062  1.00 62.44           C  
ATOM    146  C   CYS A  21      16.203 -45.000 -38.312  1.00 62.44           C  
ATOM    147  CB  CYS A  21      18.625 -45.062 -37.750  1.00 62.44           C  
ATOM    148  O   CYS A  21      15.414 -44.719 -37.406  1.00 62.44           O  
ATOM    149  SG  CYS A  21      19.625 -45.719 -36.375  1.00 62.44           S  
ATOM    150  N   TRP A  22      16.141 -44.531 -39.531  1.00 67.25           N  
ATOM    151  CA  TRP A  22      15.023 -43.688 -39.906  1.00 67.25           C  
ATOM    152  C   TRP A  22      13.711 -44.438 -39.875  1.00 67.25           C  
ATOM    153  CB  TRP A  22      15.250 -43.062 -41.281  1.00 67.25           C  
ATOM    154  O   TRP A  22      12.672 -43.906 -39.469  1.00 67.25           O  
ATOM    155  CG  TRP A  22      14.289 -41.938 -41.625  1.00 67.25           C  
ATOM    156  CD1 TRP A  22      13.180 -42.031 -42.406  1.00 67.25           C  
ATOM    157  CD2 TRP A  22      14.359 -40.594 -41.156  1.00 67.25           C  
ATOM    158  CE2 TRP A  22      13.258 -39.906 -41.719  1.00 67.25           C  
ATOM    159  CE3 TRP A  22      15.250 -39.906 -40.344  1.00 67.25           C  
ATOM    160  NE1 TRP A  22      12.562 -40.812 -42.469  1.00 67.25           N  
ATOM    161  CH2 TRP A  22      13.906 -37.906 -40.656  1.00 67.25           C  
ATOM    162  CZ2 TRP A  22      13.023 -38.562 -41.469  1.00 67.25           C  
ATOM    163  CZ3 TRP A  22      15.008 -38.531 -40.094  1.00 67.25           C  
ATOM    164  N   SER A  23      13.711 -45.719 -40.344  1.00 69.94           N  
ATOM    165  CA  SER A  23      12.484 -46.500 -40.281  1.00 69.94           C  
ATOM    166  C   SER A  23      12.086 -46.812 -38.844  1.00 69.94           C  
ATOM    167  CB  SER A  23      12.648 -47.812 -41.094  1.00 69.94           C  
ATOM    168  O   SER A  23      10.898 -46.906 -38.531  1.00 69.94           O  
ATOM    169  OG  SER A  23      13.617 -48.625 -40.469  1.00 69.94           O  
ATOM    170  N   ALA A  24      13.055 -47.000 -38.094  1.00 71.19           N  
ATOM    171  CA  ALA A  24      12.789 -47.312 -36.719  1.00 71.19           C  
ATOM    172  C   ALA A  24      12.188 -46.094 -36.000  1.00 71.19           C  
ATOM    173  CB  ALA A  24      14.062 -47.750 -36.000  1.00 71.19           C  
ATOM    174  O   ALA A  24      11.469 -46.250 -35.000  1.00 71.19           O  
ATOM    175  N   LEU A  25      12.398 -44.969 -36.594  1.00 74.38           N  
ATOM    176  CA  LEU A  25      11.883 -43.750 -36.000  1.00 74.38           C  
ATOM    177  C   LEU A  25      10.375 -43.625 -36.188  1.00 74.38           C  
ATOM    178  CB  LEU A  25      12.586 -42.500 -36.594  1.00 74.38           C  
ATOM    179  O   LEU A  25       9.695 -42.969 -35.406  1.00 74.38           O  
ATOM    180  CG  LEU A  25      13.180 -41.531 -35.594  1.00 74.38           C  
ATOM    181  CD1 LEU A  25      14.664 -41.312 -35.875  1.00 74.38           C  
ATOM    182  CD2 LEU A  25      12.438 -40.188 -35.625  1.00 74.38           C  
ATOM    183  N   TRP A  26       9.875 -44.406 -37.188  1.00 77.19           N  
ATOM    184  CA  TRP A  26       8.461 -44.281 -37.500  1.00 77.19           C  
ATOM    185  C   TRP A  26       7.672 -45.469 -36.906  1.00 77.19           C  
ATOM    186  CB  TRP A  26       8.258 -44.250 -39.031  1.00 77.19           C  
ATOM    187  O   TRP A  26       6.484 -45.625 -37.188  1.00 77.19           O  
ATOM    188  CG  TRP A  26       8.977 -43.125 -39.688  1.00 77.19           C  
ATOM    189  CD1 TRP A  26      10.094 -43.219 -40.500  1.00 77.19           C  
ATOM    190  CD2 TRP A  26       8.648 -41.750 -39.656  1.00 77.19           C  
ATOM    191  CE2 TRP A  26       9.602 -41.062 -40.438  1.00 77.19           C  
ATOM    192  CE3 TRP A  26       7.633 -41.000 -39.000  1.00 77.19           C  
ATOM    193  NE1 TRP A  26      10.469 -41.969 -40.938  1.00 77.19           N  
ATOM    194  CH2 TRP A  26       8.570 -38.969 -39.969  1.00 77.19           C  
ATOM    195  CZ2 TRP A  26       9.570 -39.656 -40.594  1.00 77.19           C  
ATOM    196  CZ3 TRP A  26       7.605 -39.625 -39.188  1.00 77.19           C  
ATOM    197  N   ASP A  27       8.352 -46.125 -36.062  1.00 80.12           N  
ATOM    198  CA  ASP A  27       7.672 -47.250 -35.406  1.00 80.12           C  
ATOM    199  C   ASP A  27       6.906 -46.750 -34.188  1.00 80.12           C  
ATOM    200  CB  ASP A  27       8.672 -48.312 -35.031  1.00 80.12           C  
ATOM    201  O   ASP A  27       7.348 -45.844 -33.469  1.00 80.12           O  
ATOM    202  CG  ASP A  27       9.305 -49.000 -36.219  1.00 80.12           C  
ATOM    203  OD1 ASP A  27       8.797 -48.844 -37.344  1.00 80.12           O  
ATOM    204  OD2 ASP A  27      10.328 -49.719 -36.031  1.00 80.12           O  
ATOM    205  N   TYR A  28       5.656 -47.312 -34.000  1.00 82.31           N  
ATOM    206  CA  TYR A  28       4.844 -47.031 -32.812  1.00 82.31           C  
ATOM    207  C   TYR A  28       4.930 -48.188 -31.828  1.00 82.31           C  
ATOM    208  CB  TYR A  28       3.385 -46.781 -33.219  1.00 82.31           C  
ATOM    209  O   TYR A  28       4.738 -49.344 -32.188  1.00 82.31           O  
ATOM    210  CG  TYR A  28       2.445 -46.688 -32.031  1.00 82.31           C  
ATOM    211  CD1 TYR A  28       1.440 -47.625 -31.844  1.00 82.31           C  
ATOM    212  CD2 TYR A  28       2.559 -45.656 -31.125  1.00 82.31           C  
ATOM    213  CE1 TYR A  28       0.571 -47.562 -30.766  1.00 82.31           C  
ATOM    214  CE2 TYR A  28       1.693 -45.562 -30.047  1.00 82.31           C  
ATOM    215  OH  TYR A  28      -0.152 -46.406 -28.797  1.00 82.31           O  
ATOM    216  CZ  TYR A  28       0.706 -46.500 -29.875  1.00 82.31           C  
ATOM    217  N   GLU A  29       5.340 -47.906 -30.609  1.00 82.38           N  
ATOM    218  CA  GLU A  29       5.473 -48.875 -29.547  1.00 82.38           C  
ATOM    219  C   GLU A  29       4.301 -48.812 -28.578  1.00 82.38           C  
ATOM    220  CB  GLU A  29       6.793 -48.688 -28.797  1.00 82.38           C  
ATOM    221  O   GLU A  29       3.945 -47.719 -28.094  1.00 82.38           O  
ATOM    222  CG  GLU A  29       8.023 -48.750 -29.688  1.00 82.38           C  
ATOM    223  CD  GLU A  29       9.312 -48.438 -28.953  1.00 82.38           C  
ATOM    224  OE1 GLU A  29      10.367 -48.281 -29.609  1.00 82.38           O  
ATOM    225  OE2 GLU A  29       9.273 -48.312 -27.719  1.00 82.38           O  
ATOM    226  N   THR A  30       3.584 -49.938 -28.312  1.00 85.31           N  
ATOM    227  CA  THR A  30       2.504 -50.062 -27.344  1.00 85.31           C  
ATOM    228  C   THR A  30       2.725 -51.281 -26.438  1.00 85.31           C  
ATOM    229  CB  THR A  30       1.135 -50.188 -28.031  1.00 85.31           C  
ATOM    230  O   THR A  30       3.164 -52.312 -26.891  1.00 85.31           O  
ATOM    231  CG2 THR A  30       1.085 -51.406 -28.953  1.00 85.31           C  
ATOM    232  OG1 THR A  30       0.110 -50.312 -27.047  1.00 85.31           O  
ATOM    233  N   PRO A  31       2.500 -51.188 -25.156  1.00 86.75           N  
ATOM    234  CA  PRO A  31       2.705 -52.312 -24.234  1.00 86.75           C  
ATOM    235  C   PRO A  31       1.648 -53.375 -24.391  1.00 86.75           C  
ATOM    236  CB  PRO A  31       2.617 -51.625 -22.859  1.00 86.75           C  
ATOM    237  O   PRO A  31       0.484 -53.094 -24.656  1.00 86.75           O  
ATOM    238  CG  PRO A  31       1.800 -50.406 -23.078  1.00 86.75           C  
ATOM    239  CD  PRO A  31       1.989 -49.938 -24.500  1.00 86.75           C  
ATOM    240  N   LYS A  32       2.172 -54.656 -24.203  1.00 88.00           N  
ATOM    241  CA  LYS A  32       1.254 -55.812 -24.125  1.00 88.00           C  
ATOM    242  C   LYS A  32       0.542 -55.844 -22.781  1.00 88.00           C  
ATOM    243  CB  LYS A  32       2.002 -57.125 -24.359  1.00 88.00           C  
ATOM    244  O   LYS A  32       1.163 -55.625 -21.734  1.00 88.00           O  
ATOM    245  CG  LYS A  32       2.260 -57.438 -25.828  1.00 88.00           C  
ATOM    246  CD  LYS A  32       2.840 -58.812 -26.000  1.00 88.00           C  
ATOM    247  CE  LYS A  32       3.105 -59.125 -27.469  1.00 88.00           C  
ATOM    248  NZ  LYS A  32       3.727 -60.469 -27.656  1.00 88.00           N  
ATOM    249  N   VAL A  33      -0.774 -56.000 -22.797  1.00 89.00           N  
ATOM    250  CA  VAL A  33      -1.555 -55.875 -21.578  1.00 89.00           C  
ATOM    251  C   VAL A  33      -2.283 -57.219 -21.312  1.00 89.00           C  
ATOM    252  CB  VAL A  33      -2.568 -54.719 -21.641  1.00 89.00           C  
ATOM    253  O   VAL A  33      -2.590 -57.969 -22.234  1.00 89.00           O  
ATOM    254  CG1 VAL A  33      -1.845 -53.375 -21.797  1.00 89.00           C  
ATOM    255  CG2 VAL A  33      -3.549 -54.938 -22.797  1.00 89.00           C  
ATOM    256  N   ILE A  34      -2.389 -57.562 -20.078  1.00 86.19           N  
ATOM    257  CA  ILE A  34      -3.186 -58.719 -19.625  1.00 86.19           C  
ATOM    258  C   ILE A  34      -4.551 -58.219 -19.141  1.00 86.19           C  
ATOM    259  CB  ILE A  34      -2.467 -59.469 -18.500  1.00 86.19           C  
ATOM    260  O   ILE A  34      -4.637 -57.250 -18.391  1.00 86.19           O  
ATOM    261  CG1 ILE A  34      -1.068 -59.906 -18.953  1.00 86.19           C  
ATOM    262  CG2 ILE A  34      -3.297 -60.688 -18.062  1.00 86.19           C  
ATOM    263  CD1 ILE A  34      -0.182 -60.438 -17.828  1.00 86.19           C  
ATOM    264  N   VAL A  35      -5.633 -58.844 -19.625  1.00 87.19           N  
ATOM    265  CA  VAL A  35      -6.988 -58.469 -19.219  1.00 87.19           C  
ATOM    266  C   VAL A  35      -7.496 -59.469 -18.172  1.00 87.19           C  
ATOM    267  CB  VAL A  35      -7.949 -58.438 -20.422  1.00 87.19           C  
ATOM    268  O   VAL A  35      -7.676 -60.656 -18.453  1.00 87.19           O  
ATOM    269  CG1 VAL A  35      -9.352 -58.031 -19.984  1.00 87.19           C  
ATOM    270  CG2 VAL A  35      -7.422 -57.500 -21.500  1.00 87.19           C  
ATOM    271  N   VAL A  36      -7.641 -58.938 -17.000  1.00 83.31           N  
ATOM    272  CA  VAL A  36      -8.164 -59.781 -15.914  1.00 83.31           C  
ATOM    273  C   VAL A  36      -9.680 -59.594 -15.820  1.00 83.31           C  
ATOM    274  CB  VAL A  36      -7.500 -59.406 -14.570  1.00 83.31           C  
ATOM    275  O   VAL A  36     -10.172 -58.500 -15.539  1.00 83.31           O  
ATOM    276  CG1 VAL A  36      -8.023 -60.312 -13.453  1.00 83.31           C  
ATOM    277  CG2 VAL A  36      -5.980 -59.500 -14.672  1.00 83.31           C  
ATOM    278  N   ARG A  37     -10.406 -60.625 -15.992  1.00 82.62           N  
ATOM    279  CA  ARG A  37     -11.859 -60.594 -15.945  1.00 82.62           C  
ATOM    280  C   ARG A  37     -12.367 -60.969 -14.555  1.00 82.62           C  
ATOM    281  CB  ARG A  37     -12.461 -61.531 -17.000  1.00 82.62           C  
ATOM    282  O   ARG A  37     -12.828 -62.094 -14.336  1.00 82.62           O  
ATOM    283  CG  ARG A  37     -12.375 -61.000 -18.406  1.00 82.62           C  
ATOM    284  CD  ARG A  37     -13.117 -61.906 -19.391  1.00 82.62           C  
ATOM    285  NE  ARG A  37     -13.078 -61.344 -20.750  1.00 82.62           N  
ATOM    286  NH1 ARG A  37     -14.219 -63.125 -21.719  1.00 82.62           N  
ATOM    287  NH2 ARG A  37     -13.500 -61.375 -23.016  1.00 82.62           N  
ATOM    288  CZ  ARG A  37     -13.602 -61.938 -21.828  1.00 82.62           C  
ATOM    289  N   ASN A  38     -12.086 -60.156 -13.680  1.00 80.94           N  
ATOM    290  CA  ASN A  38     -12.617 -60.250 -12.328  1.00 80.94           C  
ATOM    291  C   ASN A  38     -13.562 -59.094 -12.016  1.00 80.94           C  
ATOM    292  CB  ASN A  38     -11.484 -60.281 -11.305  1.00 80.94           C  
ATOM    293  O   ASN A  38     -13.148 -57.938 -12.000  1.00 80.94           O  
ATOM    294  CG  ASN A  38     -11.961 -60.656  -9.906  1.00 80.94           C  
ATOM    295  ND2 ASN A  38     -11.070 -61.188  -9.094  1.00 80.94           N  
ATOM    296  OD1 ASN A  38     -13.133 -60.438  -9.570  1.00 80.94           O  
ATOM    297  N   ARG A  39     -14.805 -59.438 -11.758  1.00 81.06           N  
ATOM    298  CA  ARG A  39     -15.836 -58.438 -11.562  1.00 81.06           C  
ATOM    299  C   ARG A  39     -15.523 -57.562 -10.352  1.00 81.06           C  
ATOM    300  CB  ARG A  39     -17.219 -59.094 -11.406  1.00 81.06           C  
ATOM    301  O   ARG A  39     -15.750 -56.344 -10.375  1.00 81.06           O  
ATOM    302  CG  ARG A  39     -18.000 -59.188 -12.703  1.00 81.06           C  
ATOM    303  CD  ARG A  39     -19.453 -59.562 -12.461  1.00 81.06           C  
ATOM    304  NE  ARG A  39     -20.219 -59.625 -13.703  1.00 81.06           N  
ATOM    305  NH1 ARG A  39     -22.203 -60.250 -12.695  1.00 81.06           N  
ATOM    306  NH2 ARG A  39     -22.094 -59.969 -14.969  1.00 81.06           N  
ATOM    307  CZ  ARG A  39     -21.500 -59.938 -13.789  1.00 81.06           C  
ATOM    308  N   ARG A  40     -15.062 -58.188  -9.273  1.00 82.81           N  
ATOM    309  CA  ARG A  40     -14.781 -57.406  -8.055  1.00 82.81           C  
ATOM    310  C   ARG A  40     -13.633 -56.438  -8.273  1.00 82.81           C  
ATOM    311  CB  ARG A  40     -14.445 -58.375  -6.902  1.00 82.81           C  
ATOM    312  O   ARG A  40     -13.719 -55.281  -7.863  1.00 82.81           O  
ATOM    313  CG  ARG A  40     -15.633 -59.156  -6.391  1.00 82.81           C  
ATOM    314  CD  ARG A  40     -15.258 -60.062  -5.223  1.00 82.81           C  
ATOM    315  NE  ARG A  40     -16.375 -60.875  -4.785  1.00 82.81           N  
ATOM    316  NH1 ARG A  40     -15.227 -61.938  -3.084  1.00 82.81           N  
ATOM    317  NH2 ARG A  40     -17.422 -62.438  -3.465  1.00 82.81           N  
ATOM    318  CZ  ARG A  40     -16.344 -61.750  -3.777  1.00 82.81           C  
ATOM    319  N   LEU A  41     -12.672 -56.906  -8.875  1.00 83.69           N  
ATOM    320  CA  LEU A  41     -11.531 -56.031  -9.148  1.00 83.69           C  
ATOM    321  C   LEU A  41     -11.891 -54.969 -10.172  1.00 83.69           C  
ATOM    322  CB  LEU A  41     -10.344 -56.875  -9.656  1.00 83.69           C  
ATOM    323  O   LEU A  41     -11.445 -53.812 -10.062  1.00 83.69           O  
ATOM    324  CG  LEU A  41      -9.016 -56.125  -9.812  1.00 83.69           C  
ATOM    325  CD1 LEU A  41      -8.477 -55.719  -8.445  1.00 83.69           C  
ATOM    326  CD2 LEU A  41      -8.000 -56.969 -10.562  1.00 83.69           C  
ATOM    327  N   GLY A  42     -12.648 -55.375 -11.047  1.00 86.81           N  
ATOM    328  CA  GLY A  42     -13.094 -54.406 -12.039  1.00 86.81           C  
ATOM    329  C   GLY A  42     -13.938 -53.281 -11.445  1.00 86.81           C  
ATOM    330  O   GLY A  42     -13.766 -52.125 -11.781  1.00 86.81           O  
ATOM    331  N   VAL A  43     -14.828 -53.656 -10.641  1.00 88.00           N  
ATOM    332  CA  VAL A  43     -15.680 -52.688  -9.984  1.00 88.00           C  
ATOM    333  C   VAL A  43     -14.828 -51.750  -9.109  1.00 88.00           C  
ATOM    334  CB  VAL A  43     -16.781 -53.344  -9.133  1.00 88.00           C  
ATOM    335  O   VAL A  43     -15.055 -50.562  -9.062  1.00 88.00           O  
ATOM    336  CG1 VAL A  43     -17.484 -52.312  -8.250  1.00 88.00           C  
ATOM    337  CG2 VAL A  43     -17.797 -54.062 -10.039  1.00 88.00           C  
ATOM    338  N   LEU A  44     -13.852 -52.344  -8.398  1.00 87.62           N  
ATOM    339  CA  LEU A  44     -12.961 -51.531  -7.562  1.00 87.62           C  
ATOM    340  C   LEU A  44     -12.133 -50.562  -8.406  1.00 87.62           C  
ATOM    341  CB  LEU A  44     -12.047 -52.438  -6.742  1.00 87.62           C  
ATOM    342  O   LEU A  44     -11.938 -49.406  -8.031  1.00 87.62           O  
ATOM    343  CG  LEU A  44     -11.148 -51.750  -5.719  1.00 87.62           C  
ATOM    344  CD1 LEU A  44     -11.945 -51.406  -4.465  1.00 87.62           C  
ATOM    345  CD2 LEU A  44      -9.953 -52.625  -5.367  1.00 87.62           C  
ATOM    346  N   TYR A  45     -11.633 -51.062  -9.516  1.00 89.00           N  
ATOM    347  CA  TYR A  45     -10.836 -50.250 -10.414  1.00 89.00           C  
ATOM    348  C   TYR A  45     -11.648 -49.062 -10.953  1.00 89.00           C  
ATOM    349  CB  TYR A  45     -10.297 -51.062 -11.578  1.00 89.00           C  
ATOM    350  O   TYR A  45     -11.195 -47.938 -10.938  1.00 89.00           O  
ATOM    351  CG  TYR A  45      -9.523 -50.281 -12.594  1.00 89.00           C  
ATOM    352  CD1 TYR A  45      -9.922 -50.250 -13.930  1.00 89.00           C  
ATOM    353  CD2 TYR A  45      -8.391 -49.562 -12.227  1.00 89.00           C  
ATOM    354  CE1 TYR A  45      -9.203 -49.500 -14.875  1.00 89.00           C  
ATOM    355  CE2 TYR A  45      -7.672 -48.812 -13.164  1.00 89.00           C  
ATOM    356  OH  TYR A  45      -7.379 -48.062 -15.414  1.00 89.00           O  
ATOM    357  CZ  TYR A  45      -8.086 -48.812 -14.484  1.00 89.00           C  
ATOM    358  N   ARG A  46     -12.844 -49.344 -11.422  1.00 90.44           N  
ATOM    359  CA  ARG A  46     -13.703 -48.281 -11.938  1.00 90.44           C  
ATOM    360  C   ARG A  46     -14.133 -47.344 -10.820  1.00 90.44           C  
ATOM    361  CB  ARG A  46     -14.938 -48.875 -12.625  1.00 90.44           C  
ATOM    362  O   ARG A  46     -14.297 -46.156 -11.055  1.00 90.44           O  
ATOM    363  CG  ARG A  46     -14.617 -49.750 -13.836  1.00 90.44           C  
ATOM    364  CD  ARG A  46     -13.875 -48.938 -14.906  1.00 90.44           C  
ATOM    365  NE  ARG A  46     -13.570 -49.750 -16.078  1.00 90.44           N  
ATOM    366  NH1 ARG A  46     -12.125 -48.250 -17.031  1.00 90.44           N  
ATOM    367  NH2 ARG A  46     -12.547 -50.219 -18.078  1.00 90.44           N  
ATOM    368  CZ  ARG A  46     -12.750 -49.406 -17.062  1.00 90.44           C  
ATOM    369  N   ALA A  47     -14.328 -47.906  -9.688  1.00 91.00           N  
ATOM    370  CA  ALA A  47     -14.680 -47.062  -8.555  1.00 91.00           C  
ATOM    371  C   ALA A  47     -13.547 -46.094  -8.219  1.00 91.00           C  
ATOM    372  CB  ALA A  47     -15.023 -47.906  -7.340  1.00 91.00           C  
ATOM    373  O   ALA A  47     -13.789 -44.906  -7.934  1.00 91.00           O  
ATOM    374  N   VAL A  48     -12.273 -46.531  -8.219  1.00 89.31           N  
ATOM    375  CA  VAL A  48     -11.109 -45.719  -7.938  1.00 89.31           C  
ATOM    376  C   VAL A  48     -10.977 -44.625  -9.023  1.00 89.31           C  
ATOM    377  CB  VAL A  48      -9.812 -46.531  -7.852  1.00 89.31           C  
ATOM    378  O   VAL A  48     -10.711 -43.469  -8.727  1.00 89.31           O  
ATOM    379  CG1 VAL A  48      -8.586 -45.625  -7.863  1.00 89.31           C  
ATOM    380  CG2 VAL A  48      -9.820 -47.406  -6.594  1.00 89.31           C  
ATOM    381  N   GLN A  49     -11.102 -45.000 -10.234  1.00 87.56           N  
ATOM    382  CA  GLN A  49     -11.055 -44.031 -11.328  1.00 87.56           C  
ATOM    383  C   GLN A  49     -12.148 -42.969 -11.188  1.00 87.56           C  
ATOM    384  CB  GLN A  49     -11.188 -44.750 -12.680  1.00 87.56           C  
ATOM    385  O   GLN A  49     -11.914 -41.781 -11.430  1.00 87.56           O  
ATOM    386  CG  GLN A  49      -9.945 -45.531 -13.078  1.00 87.56           C  
ATOM    387  CD  GLN A  49     -10.062 -46.156 -14.453  1.00 87.56           C  
ATOM    388  NE2 GLN A  49      -8.930 -46.438 -15.086  1.00 87.56           N  
ATOM    389  OE1 GLN A  49     -11.172 -46.406 -14.953  1.00 87.56           O  
ATOM    390  N   LEU A  50     -13.328 -43.406 -10.906  1.00 91.94           N  
ATOM    391  CA  LEU A  50     -14.445 -42.500 -10.719  1.00 91.94           C  
ATOM    392  C   LEU A  50     -14.164 -41.531  -9.570  1.00 91.94           C  
ATOM    393  CB  LEU A  50     -15.742 -43.250 -10.461  1.00 91.94           C  
ATOM    394  O   LEU A  50     -14.492 -40.344  -9.648  1.00 91.94           O  
ATOM    395  CG  LEU A  50     -17.016 -42.406 -10.367  1.00 91.94           C  
ATOM    396  CD1 LEU A  50     -17.297 -41.719 -11.695  1.00 91.94           C  
ATOM    397  CD2 LEU A  50     -18.203 -43.281  -9.945  1.00 91.94           C  
ATOM    398  N   LEU A  51     -13.617 -42.031  -8.500  1.00 91.00           N  
ATOM    399  CA  LEU A  51     -13.281 -41.188  -7.363  1.00 91.00           C  
ATOM    400  C   LEU A  51     -12.266 -40.125  -7.754  1.00 91.00           C  
ATOM    401  CB  LEU A  51     -12.734 -42.031  -6.211  1.00 91.00           C  
ATOM    402  O   LEU A  51     -12.391 -38.969  -7.352  1.00 91.00           O  
ATOM    403  CG  LEU A  51     -13.758 -42.531  -5.176  1.00 91.00           C  
ATOM    404  CD1 LEU A  51     -13.414 -43.938  -4.707  1.00 91.00           C  
ATOM    405  CD2 LEU A  51     -13.820 -41.562  -3.996  1.00 91.00           C  
ATOM    406  N   ILE A  52     -11.234 -40.469  -8.469  1.00 86.75           N  
ATOM    407  CA  ILE A  52     -10.211 -39.531  -8.930  1.00 86.75           C  
ATOM    408  C   ILE A  52     -10.844 -38.500  -9.859  1.00 86.75           C  
ATOM    409  CB  ILE A  52      -9.055 -40.281  -9.641  1.00 86.75           C  
ATOM    410  O   ILE A  52     -10.570 -37.312  -9.742  1.00 86.75           O  
ATOM    411  CG1 ILE A  52      -8.281 -41.156  -8.648  1.00 86.75           C  
ATOM    412  CG2 ILE A  52      -8.117 -39.250 -10.320  1.00 86.75           C  
ATOM    413  CD1 ILE A  52      -7.262 -42.062  -9.297  1.00 86.75           C  
ATOM    414  N   LEU A  53     -11.633 -38.969 -10.742  1.00 90.94           N  
ATOM    415  CA  LEU A  53     -12.297 -38.062 -11.680  1.00 90.94           C  
ATOM    416  C   LEU A  53     -13.227 -37.094 -10.945  1.00 90.94           C  
ATOM    417  CB  LEU A  53     -13.078 -38.844 -12.727  1.00 90.94           C  
ATOM    418  O   LEU A  53     -13.305 -35.938 -11.281  1.00 90.94           O  
ATOM    419  CG  LEU A  53     -12.297 -39.281 -13.969  1.00 90.94           C  
ATOM    420  CD1 LEU A  53     -13.047 -40.406 -14.695  1.00 90.94           C  
ATOM    421  CD2 LEU A  53     -12.055 -38.094 -14.891  1.00 90.94           C  
ATOM    422  N   LEU A  54     -13.977 -37.688 -10.070  1.00 92.94           N  
ATOM    423  CA  LEU A  54     -14.875 -36.844  -9.289  1.00 92.94           C  
ATOM    424  C   LEU A  54     -14.094 -35.781  -8.508  1.00 92.94           C  
ATOM    425  CB  LEU A  54     -15.703 -37.688  -8.320  1.00 92.94           C  
ATOM    426  O   LEU A  54     -14.547 -34.625  -8.383  1.00 92.94           O  
ATOM    427  CG  LEU A  54     -17.016 -38.250  -8.859  1.00 92.94           C  
ATOM    428  CD1 LEU A  54     -17.453 -39.469  -8.055  1.00 92.94           C  
ATOM    429  CD2 LEU A  54     -18.109 -37.156  -8.828  1.00 92.94           C  
ATOM    430  N   TYR A  55     -13.008 -36.125  -8.016  1.00 88.25           N  
ATOM    431  CA  TYR A  55     -12.164 -35.188  -7.309  1.00 88.25           C  
ATOM    432  C   TYR A  55     -11.703 -34.062  -8.234  1.00 88.25           C  
ATOM    433  CB  TYR A  55     -10.945 -35.906  -6.703  1.00 88.25           C  
ATOM    434  O   TYR A  55     -11.789 -32.875  -7.891  1.00 88.25           O  
ATOM    435  CG  TYR A  55      -9.867 -34.938  -6.223  1.00 88.25           C  
ATOM    436  CD1 TYR A  55      -8.734 -34.719  -6.992  1.00 88.25           C  
ATOM    437  CD2 TYR A  55      -9.984 -34.312  -4.996  1.00 88.25           C  
ATOM    438  CE1 TYR A  55      -7.738 -33.844  -6.555  1.00 88.25           C  
ATOM    439  CE2 TYR A  55      -8.992 -33.438  -4.543  1.00 88.25           C  
ATOM    440  OH  TYR A  55      -6.895 -32.344  -4.891  1.00 88.25           O  
ATOM    441  CZ  TYR A  55      -7.875 -33.219  -5.328  1.00 88.25           C  
ATOM    442  N   PHE A  56     -11.188 -34.406  -9.336  1.00 88.12           N  
ATOM    443  CA  PHE A  56     -10.688 -33.406 -10.281  1.00 88.12           C  
ATOM    444  C   PHE A  56     -11.812 -32.500 -10.766  1.00 88.12           C  
ATOM    445  CB  PHE A  56     -10.008 -34.094 -11.469  1.00 88.12           C  
ATOM    446  O   PHE A  56     -11.664 -31.281 -10.820  1.00 88.12           O  
ATOM    447  CG  PHE A  56      -8.531 -34.312 -11.281  1.00 88.12           C  
ATOM    448  CD1 PHE A  56      -7.609 -33.344 -11.633  1.00 88.12           C  
ATOM    449  CD2 PHE A  56      -8.062 -35.500 -10.742  1.00 88.12           C  
ATOM    450  CE1 PHE A  56      -6.246 -33.562 -11.461  1.00 88.12           C  
ATOM    451  CE2 PHE A  56      -6.699 -35.719 -10.562  1.00 88.12           C  
ATOM    452  CZ  PHE A  56      -5.793 -34.750 -10.922  1.00 88.12           C  
ATOM    453  N   VAL A  57     -12.867 -33.125 -11.164  1.00 92.31           N  
ATOM    454  CA  VAL A  57     -13.977 -32.344 -11.719  1.00 92.31           C  
ATOM    455  C   VAL A  57     -14.562 -31.438 -10.648  1.00 92.31           C  
ATOM    456  CB  VAL A  57     -15.078 -33.250 -12.297  1.00 92.31           C  
ATOM    457  O   VAL A  57     -14.734 -30.234 -10.867  1.00 92.31           O  
ATOM    458  CG1 VAL A  57     -16.328 -32.469 -12.633  1.00 92.31           C  
ATOM    459  CG2 VAL A  57     -14.562 -34.000 -13.539  1.00 92.31           C  
ATOM    460  N   TRP A  58     -14.875 -31.953  -9.516  1.00 92.88           N  
ATOM    461  CA  TRP A  58     -15.547 -31.188  -8.477  1.00 92.88           C  
ATOM    462  C   TRP A  58     -14.578 -30.219  -7.805  1.00 92.88           C  
ATOM    463  CB  TRP A  58     -16.156 -32.125  -7.426  1.00 92.88           C  
ATOM    464  O   TRP A  58     -14.875 -29.031  -7.676  1.00 92.88           O  
ATOM    465  CG  TRP A  58     -17.000 -31.438  -6.406  1.00 92.88           C  
ATOM    466  CD1 TRP A  58     -16.578 -30.844  -5.250  1.00 92.88           C  
ATOM    467  CD2 TRP A  58     -18.422 -31.266  -6.449  1.00 92.88           C  
ATOM    468  CE2 TRP A  58     -18.797 -30.547  -5.285  1.00 92.88           C  
ATOM    469  CE3 TRP A  58     -19.422 -31.641  -7.359  1.00 92.88           C  
ATOM    470  NE1 TRP A  58     -17.656 -30.312  -4.570  1.00 92.88           N  
ATOM    471  CH2 TRP A  58     -21.078 -30.594  -5.914  1.00 92.88           C  
ATOM    472  CZ2 TRP A  58     -20.125 -30.219  -5.008  1.00 92.88           C  
ATOM    473  CZ3 TRP A  58     -20.734 -31.297  -7.082  1.00 92.88           C  
ATOM    474  N   TYR A  59     -13.469 -30.656  -7.434  1.00 88.12           N  
ATOM    475  CA  TYR A  59     -12.586 -29.812  -6.637  1.00 88.12           C  
ATOM    476  C   TYR A  59     -11.688 -28.969  -7.531  1.00 88.12           C  
ATOM    477  CB  TYR A  59     -11.727 -30.672  -5.699  1.00 88.12           C  
ATOM    478  O   TYR A  59     -11.641 -27.750  -7.398  1.00 88.12           O  
ATOM    479  CG  TYR A  59     -10.844 -29.875  -4.777  1.00 88.12           C  
ATOM    480  CD1 TYR A  59      -9.469 -29.812  -4.980  1.00 88.12           C  
ATOM    481  CD2 TYR A  59     -11.383 -29.172  -3.707  1.00 88.12           C  
ATOM    482  CE1 TYR A  59      -8.648 -29.078  -4.133  1.00 88.12           C  
ATOM    483  CE2 TYR A  59     -10.570 -28.422  -2.854  1.00 88.12           C  
ATOM    484  OH  TYR A  59      -8.398 -27.656  -2.232  1.00 88.12           O  
ATOM    485  CZ  TYR A  59      -9.211 -28.375  -3.074  1.00 88.12           C  
ATOM    486  N   VAL A  60     -10.977 -29.594  -8.406  1.00 88.56           N  
ATOM    487  CA  VAL A  60      -9.969 -28.891  -9.195  1.00 88.56           C  
ATOM    488  C   VAL A  60     -10.656 -27.984 -10.227  1.00 88.56           C  
ATOM    489  CB  VAL A  60      -9.008 -29.875  -9.898  1.00 88.56           C  
ATOM    490  O   VAL A  60     -10.297 -26.812 -10.367  1.00 88.56           O  
ATOM    491  CG1 VAL A  60      -8.055 -29.125 -10.820  1.00 88.56           C  
ATOM    492  CG2 VAL A  60      -8.234 -30.688  -8.867  1.00 88.56           C  
ATOM    493  N   PHE A  61     -11.695 -28.391 -10.867  1.00 92.31           N  
ATOM    494  CA  PHE A  61     -12.281 -27.625 -11.961  1.00 92.31           C  
ATOM    495  C   PHE A  61     -13.414 -26.734 -11.453  1.00 92.31           C  
ATOM    496  CB  PHE A  61     -12.797 -28.562 -13.055  1.00 92.31           C  
ATOM    497  O   PHE A  61     -13.531 -25.578 -11.859  1.00 92.31           O  
ATOM    498  CG  PHE A  61     -11.758 -28.953 -14.062  1.00 92.31           C  
ATOM    499  CD1 PHE A  61     -11.508 -28.156 -15.172  1.00 92.31           C  
ATOM    500  CD2 PHE A  61     -11.016 -30.125 -13.898  1.00 92.31           C  
ATOM    501  CE1 PHE A  61     -10.547 -28.516 -16.109  1.00 92.31           C  
ATOM    502  CE2 PHE A  61     -10.047 -30.484 -14.828  1.00 92.31           C  
ATOM    503  CZ  PHE A  61      -9.812 -29.688 -15.938  1.00 92.31           C  
ATOM    504  N   ILE A  62     -14.227 -27.281 -10.570  1.00 92.81           N  
ATOM    505  CA  ILE A  62     -15.398 -26.500 -10.172  1.00 92.81           C  
ATOM    506  C   ILE A  62     -15.047 -25.609  -8.984  1.00 92.81           C  
ATOM    507  CB  ILE A  62     -16.578 -27.422  -9.812  1.00 92.81           C  
ATOM    508  O   ILE A  62     -15.297 -24.406  -9.023  1.00 92.81           O  
ATOM    509  CG1 ILE A  62     -17.109 -28.141 -11.062  1.00 92.81           C  
ATOM    510  CG2 ILE A  62     -17.703 -26.641  -9.133  1.00 92.81           C  
ATOM    511  CD1 ILE A  62     -18.203 -29.156 -10.781  1.00 92.81           C  
ATOM    512  N   VAL A  63     -14.516 -26.172  -7.977  1.00 90.25           N  
ATOM    513  CA  VAL A  63     -14.250 -25.391  -6.770  1.00 90.25           C  
ATOM    514  C   VAL A  63     -13.047 -24.484  -6.992  1.00 90.25           C  
ATOM    515  CB  VAL A  63     -14.016 -26.297  -5.547  1.00 90.25           C  
ATOM    516  O   VAL A  63     -13.117 -23.266  -6.758  1.00 90.25           O  
ATOM    517  CG1 VAL A  63     -13.547 -25.484  -4.344  1.00 90.25           C  
ATOM    518  CG2 VAL A  63     -15.281 -27.078  -5.207  1.00 90.25           C  
ATOM    519  N   GLN A  64     -11.969 -24.938  -7.566  1.00 90.12           N  
ATOM    520  CA  GLN A  64     -10.750 -24.172  -7.742  1.00 90.12           C  
ATOM    521  C   GLN A  64     -10.758 -23.422  -9.070  1.00 90.12           C  
ATOM    522  CB  GLN A  64      -9.516 -25.078  -7.668  1.00 90.12           C  
ATOM    523  O   GLN A  64      -9.898 -22.562  -9.312  1.00 90.12           O  
ATOM    524  CG  GLN A  64      -9.234 -25.609  -6.270  1.00 90.12           C  
ATOM    525  CD  GLN A  64      -8.578 -24.578  -5.371  1.00 90.12           C  
ATOM    526  NE2 GLN A  64      -8.664 -24.797  -4.062  1.00 90.12           N  
ATOM    527  OE1 GLN A  64      -8.000 -23.609  -5.848  1.00 90.12           O  
ATOM    528  N   LYS A  65     -11.695 -23.750  -9.945  1.00 93.62           N  
ATOM    529  CA  LYS A  65     -11.836 -23.094 -11.242  1.00 93.62           C  
ATOM    530  C   LYS A  65     -10.508 -23.062 -11.992  1.00 93.62           C  
ATOM    531  CB  LYS A  65     -12.383 -21.672 -11.078  1.00 93.62           C  
ATOM    532  O   LYS A  65     -10.102 -22.000 -12.500  1.00 93.62           O  
ATOM    533  CG  LYS A  65     -13.797 -21.625 -10.500  1.00 93.62           C  
ATOM    534  CD  LYS A  65     -14.320 -20.188 -10.445  1.00 93.62           C  
ATOM    535  CE  LYS A  65     -15.750 -20.141  -9.930  1.00 93.62           C  
ATOM    536  NZ  LYS A  65     -16.266 -18.734  -9.883  1.00 93.62           N  
ATOM    537  N   SER A  66      -9.898 -24.125 -12.047  1.00 92.38           N  
ATOM    538  CA  SER A  66      -8.570 -24.250 -12.641  1.00 92.38           C  
ATOM    539  C   SER A  66      -8.625 -24.062 -14.148  1.00 92.38           C  
ATOM    540  CB  SER A  66      -7.957 -25.609 -12.305  1.00 92.38           C  
ATOM    541  O   SER A  66      -7.586 -24.016 -14.812  1.00 92.38           O  
ATOM    542  OG  SER A  66      -8.703 -26.656 -12.906  1.00 92.38           O  
ATOM    543  N   TYR A  67      -9.797 -23.875 -14.734  1.00 94.00           N  
ATOM    544  CA  TYR A  67      -9.969 -23.641 -16.172  1.00 94.00           C  
ATOM    545  C   TYR A  67      -9.820 -22.156 -16.500  1.00 94.00           C  
ATOM    546  CB  TYR A  67     -11.336 -24.141 -16.641  1.00 94.00           C  
ATOM    547  O   TYR A  67      -9.906 -21.766 -17.656  1.00 94.00           O  
ATOM    548  CG  TYR A  67     -12.492 -23.562 -15.867  1.00 94.00           C  
ATOM    549  CD1 TYR A  67     -12.992 -24.188 -14.734  1.00 94.00           C  
ATOM    550  CD2 TYR A  67     -13.094 -22.375 -16.281  1.00 94.00           C  
ATOM    551  CE1 TYR A  67     -14.062 -23.656 -14.023  1.00 94.00           C  
ATOM    552  CE2 TYR A  67     -14.164 -21.828 -15.578  1.00 94.00           C  
ATOM    553  OH  TYR A  67     -15.703 -21.938 -13.758  1.00 94.00           O  
ATOM    554  CZ  TYR A  67     -14.641 -22.469 -14.453  1.00 94.00           C  
ATOM    555  N   GLN A  68      -9.562 -21.375 -15.508  1.00 95.12           N  
ATOM    556  CA  GLN A  68      -9.484 -19.922 -15.711  1.00 95.12           C  
ATOM    557  C   GLN A  68      -8.078 -19.422 -15.453  1.00 95.12           C  
ATOM    558  CB  GLN A  68     -10.484 -19.203 -14.805  1.00 95.12           C  
ATOM    559  O   GLN A  68      -7.285 -20.062 -14.766  1.00 95.12           O  
ATOM    560  CG  GLN A  68     -11.938 -19.547 -15.094  1.00 95.12           C  
ATOM    561  CD  GLN A  68     -12.906 -18.797 -14.188  1.00 95.12           C  
ATOM    562  NE2 GLN A  68     -14.156 -18.672 -14.625  1.00 95.12           N  
ATOM    563  OE1 GLN A  68     -12.531 -18.344 -13.102  1.00 95.12           O  
ATOM    564  N   GLU A  69      -7.758 -18.297 -16.156  1.00 94.44           N  
ATOM    565  CA  GLU A  69      -6.621 -17.469 -15.766  1.00 94.44           C  
ATOM    566  C   GLU A  69      -7.008 -16.500 -14.656  1.00 94.44           C  
ATOM    567  CB  GLU A  69      -6.062 -16.703 -16.969  1.00 94.44           C  
ATOM    568  O   GLU A  69      -8.109 -15.945 -14.664  1.00 94.44           O  
ATOM    569  CG  GLU A  69      -4.672 -16.125 -16.750  1.00 94.44           C  
ATOM    570  CD  GLU A  69      -4.051 -15.547 -18.000  1.00 94.44           C  
ATOM    571  OE1 GLU A  69      -2.877 -15.117 -17.953  1.00 94.44           O  
ATOM    572  OE2 GLU A  69      -4.750 -15.516 -19.047  1.00 94.44           O  
ATOM    573  N   SER A  70      -6.094 -16.375 -13.734  1.00 94.25           N  
ATOM    574  CA  SER A  70      -6.434 -15.547 -12.586  1.00 94.25           C  
ATOM    575  C   SER A  70      -5.516 -14.336 -12.484  1.00 94.25           C  
ATOM    576  CB  SER A  70      -6.348 -16.359 -11.289  1.00 94.25           C  
ATOM    577  O   SER A  70      -4.387 -14.359 -12.984  1.00 94.25           O  
ATOM    578  OG  SER A  70      -5.016 -16.781 -11.039  1.00 94.25           O  
ATOM    579  N   GLU A  71      -6.008 -13.258 -11.984  1.00 93.69           N  
ATOM    580  CA  GLU A  71      -5.289 -12.031 -11.664  1.00 93.69           C  
ATOM    581  C   GLU A  71      -5.602 -11.562 -10.242  1.00 93.69           C  
ATOM    582  CB  GLU A  71      -5.637 -10.930 -12.672  1.00 93.69           C  
ATOM    583  O   GLU A  71      -6.770 -11.453  -9.867  1.00 93.69           O  
ATOM    584  CG  GLU A  71      -4.828  -9.648 -12.484  1.00 93.69           C  
ATOM    585  CD  GLU A  71      -5.160  -8.578 -13.508  1.00 93.69           C  
ATOM    586  OE1 GLU A  71      -4.422  -7.570 -13.594  1.00 93.69           O  
ATOM    587  OE2 GLU A  71      -6.168  -8.750 -14.234  1.00 93.69           O  
ATOM    588  N   THR A  72      -4.488 -11.414  -9.469  1.00 90.50           N  
ATOM    589  CA  THR A  72      -4.684 -10.977  -8.086  1.00 90.50           C  
ATOM    590  C   THR A  72      -4.207  -9.547  -7.895  1.00 90.50           C  
ATOM    591  CB  THR A  72      -3.947 -11.906  -7.102  1.00 90.50           C  
ATOM    592  O   THR A  72      -3.309  -9.086  -8.602  1.00 90.50           O  
ATOM    593  CG2 THR A  72      -4.461 -13.336  -7.203  1.00 90.50           C  
ATOM    594  OG1 THR A  72      -2.547 -11.891  -7.398  1.00 90.50           O  
ATOM    595  N   GLY A  73      -4.840  -8.859  -6.938  1.00 87.12           N  
ATOM    596  CA  GLY A  73      -4.410  -7.520  -6.586  1.00 87.12           C  
ATOM    597  C   GLY A  73      -4.816  -6.473  -7.605  1.00 87.12           C  
ATOM    598  O   GLY A  73      -3.998  -6.043  -8.422  1.00 87.12           O  
ATOM    599  N   PRO A  74      -5.980  -6.020  -7.645  1.00 90.50           N  
ATOM    600  CA  PRO A  74      -6.430  -4.988  -8.578  1.00 90.50           C  
ATOM    601  C   PRO A  74      -5.812  -3.621  -8.289  1.00 90.50           C  
ATOM    602  CB  PRO A  74      -7.945  -4.957  -8.375  1.00 90.50           C  
ATOM    603  O   PRO A  74      -5.410  -3.348  -7.156  1.00 90.50           O  
ATOM    604  CG  PRO A  74      -8.141  -5.363  -6.949  1.00 90.50           C  
ATOM    605  CD  PRO A  74      -7.086  -6.367  -6.590  1.00 90.50           C  
ATOM    606  N   GLU A  75      -5.609  -2.869  -9.328  1.00 91.75           N  
ATOM    607  CA  GLU A  75      -5.312  -1.451  -9.156  1.00 91.75           C  
ATOM    608  C   GLU A  75      -6.527  -0.694  -8.625  1.00 91.75           C  
ATOM    609  CB  GLU A  75      -4.840  -0.833 -10.477  1.00 91.75           C  
ATOM    610  O   GLU A  75      -7.594  -0.710  -9.250  1.00 91.75           O  
ATOM    611  CG  GLU A  75      -3.539  -1.426 -11.000  1.00 91.75           C  
ATOM    612  CD  GLU A  75      -3.193  -0.962 -12.406  1.00 91.75           C  
ATOM    613  OE1 GLU A  75      -2.178  -1.432 -12.969  1.00 91.75           O  
ATOM    614  OE2 GLU A  75      -3.943  -0.122 -12.953  1.00 91.75           O  
ATOM    615  N   SER A  76      -6.379  -0.166  -7.527  1.00 93.44           N  
ATOM    616  CA  SER A  76      -7.547   0.423  -6.875  1.00 93.44           C  
ATOM    617  C   SER A  76      -7.332   1.906  -6.594  1.00 93.44           C  
ATOM    618  CB  SER A  76      -7.859  -0.312  -5.574  1.00 93.44           C  
ATOM    619  O   SER A  76      -6.195   2.354  -6.422  1.00 93.44           O  
ATOM    620  OG  SER A  76      -6.965   0.079  -4.547  1.00 93.44           O  
ATOM    621  N   SER A  77      -8.406   2.709  -6.645  1.00 93.88           N  
ATOM    622  CA  SER A  77      -8.492   4.105  -6.238  1.00 93.88           C  
ATOM    623  C   SER A  77      -9.562   4.312  -5.172  1.00 93.88           C  
ATOM    624  CB  SER A  77      -8.781   5.000  -7.445  1.00 93.88           C  
ATOM    625  O   SER A  77     -10.680   3.816  -5.309  1.00 93.88           O  
ATOM    626  OG  SER A  77      -9.070   6.324  -7.031  1.00 93.88           O  
ATOM    627  N   ILE A  78      -9.172   5.016  -4.172  1.00 96.75           N  
ATOM    628  CA  ILE A  78     -10.094   5.258  -3.066  1.00 96.75           C  
ATOM    629  C   ILE A  78     -10.195   6.754  -2.791  1.00 96.75           C  
ATOM    630  CB  ILE A  78      -9.656   4.504  -1.791  1.00 96.75           C  
ATOM    631  O   ILE A  78      -9.172   7.438  -2.680  1.00 96.75           O  
ATOM    632  CG1 ILE A  78      -9.656   2.990  -2.037  1.00 96.75           C  
ATOM    633  CG2 ILE A  78     -10.562   4.867  -0.611  1.00 96.75           C  
ATOM    634  CD1 ILE A  78      -8.797   2.205  -1.054  1.00 96.75           C  
ATOM    635  N   ILE A  79     -11.344   7.293  -2.719  1.00 96.31           N  
ATOM    636  CA  ILE A  79     -11.656   8.648  -2.289  1.00 96.31           C  
ATOM    637  C   ILE A  79     -12.656   8.617  -1.138  1.00 96.31           C  
ATOM    638  CB  ILE A  79     -12.211   9.500  -3.457  1.00 96.31           C  
ATOM    639  O   ILE A  79     -13.688   7.949  -1.227  1.00 96.31           O  
ATOM    640  CG1 ILE A  79     -11.188   9.586  -4.590  1.00 96.31           C  
ATOM    641  CG2 ILE A  79     -12.609  10.898  -2.969  1.00 96.31           C  
ATOM    642  CD1 ILE A  79     -11.742  10.164  -5.883  1.00 96.31           C  
ATOM    643  N   THR A  80     -12.344   9.297  -0.096  1.00 97.50           N  
ATOM    644  CA  THR A  80     -13.234   9.312   1.064  1.00 97.50           C  
ATOM    645  C   THR A  80     -13.625  10.742   1.426  1.00 97.50           C  
ATOM    646  CB  THR A  80     -12.570   8.633   2.279  1.00 97.50           C  
ATOM    647  O   THR A  80     -12.844  11.680   1.216  1.00 97.50           O  
ATOM    648  CG2 THR A  80     -12.258   7.172   1.990  1.00 97.50           C  
ATOM    649  OG1 THR A  80     -11.352   9.320   2.598  1.00 97.50           O  
ATOM    650  N   LYS A  81     -14.781  10.875   1.889  1.00 96.44           N  
ATOM    651  CA  LYS A  81     -15.320  12.141   2.371  1.00 96.44           C  
ATOM    652  C   LYS A  81     -16.203  11.938   3.596  1.00 96.44           C  
ATOM    653  CB  LYS A  81     -16.109  12.844   1.266  1.00 96.44           C  
ATOM    654  O   LYS A  81     -17.125  11.117   3.572  1.00 96.44           O  
ATOM    655  CG  LYS A  81     -16.422  14.305   1.563  1.00 96.44           C  
ATOM    656  CD  LYS A  81     -17.016  15.008   0.349  1.00 96.44           C  
ATOM    657  CE  LYS A  81     -17.297  16.484   0.629  1.00 96.44           C  
ATOM    658  NZ  LYS A  81     -17.781  17.188  -0.587  1.00 96.44           N  
ATOM    659  N   VAL A  82     -15.945  12.711   4.645  1.00 97.56           N  
ATOM    660  CA  VAL A  82     -16.734  12.633   5.871  1.00 97.56           C  
ATOM    661  C   VAL A  82     -17.672  13.836   5.965  1.00 97.56           C  
ATOM    662  CB  VAL A  82     -15.820  12.570   7.121  1.00 97.56           C  
ATOM    663  O   VAL A  82     -17.312  14.945   5.547  1.00 97.56           O  
ATOM    664  CG1 VAL A  82     -16.656  12.477   8.398  1.00 97.56           C  
ATOM    665  CG2 VAL A  82     -14.867  11.383   7.023  1.00 97.56           C  
ATOM    666  N   LYS A  83     -18.859  13.586   6.406  1.00 96.31           N  
ATOM    667  CA  LYS A  83     -19.828  14.648   6.648  1.00 96.31           C  
ATOM    668  C   LYS A  83     -20.422  14.531   8.047  1.00 96.31           C  
ATOM    669  CB  LYS A  83     -20.938  14.609   5.598  1.00 96.31           C  
ATOM    670  O   LYS A  83     -20.625  13.430   8.555  1.00 96.31           O  
ATOM    671  CG  LYS A  83     -20.484  15.000   4.199  1.00 96.31           C  
ATOM    672  CD  LYS A  83     -21.656  15.031   3.221  1.00 96.31           C  
ATOM    673  CE  LYS A  83     -21.203  15.477   1.834  1.00 96.31           C  
ATOM    674  NZ  LYS A  83     -22.344  15.523   0.874  1.00 96.31           N  
ATOM    675  N   GLY A  84     -20.625  15.672   8.609  1.00 96.12           N  
ATOM    676  CA  GLY A  84     -21.219  15.734   9.945  1.00 96.12           C  
ATOM    677  C   GLY A  84     -20.703  16.906  10.766  1.00 96.12           C  
ATOM    678  O   GLY A  84     -19.656  17.469  10.461  1.00 96.12           O  
ATOM    679  N   ILE A  85     -21.562  17.344  11.719  1.00 95.25           N  
ATOM    680  CA  ILE A  85     -21.188  18.422  12.633  1.00 95.25           C  
ATOM    681  C   ILE A  85     -21.453  17.984  14.078  1.00 95.25           C  
ATOM    682  CB  ILE A  85     -21.953  19.719  12.312  1.00 95.25           C  
ATOM    683  O   ILE A  85     -22.312  17.141  14.328  1.00 95.25           O  
ATOM    684  CG1 ILE A  85     -23.469  19.484  12.383  1.00 95.25           C  
ATOM    685  CG2 ILE A  85     -21.547  20.266  10.938  1.00 95.25           C  
ATOM    686  CD1 ILE A  85     -24.281  20.766  12.320  1.00 95.25           C  
ATOM    687  N   THR A  86     -20.656  18.438  14.922  1.00 94.56           N  
ATOM    688  CA  THR A  86     -20.828  18.172  16.344  1.00 94.56           C  
ATOM    689  C   THR A  86     -20.578  19.438  17.156  1.00 94.56           C  
ATOM    690  CB  THR A  86     -19.875  17.062  16.828  1.00 94.56           C  
ATOM    691  O   THR A  86     -20.062  20.422  16.641  1.00 94.56           O  
ATOM    692  CG2 THR A  86     -18.422  17.531  16.781  1.00 94.56           C  
ATOM    693  OG1 THR A  86     -20.219  16.688  18.156  1.00 94.56           O  
ATOM    694  N   THR A  87     -21.094  19.438  18.344  1.00 91.94           N  
ATOM    695  CA  THR A  87     -20.984  20.609  19.188  1.00 91.94           C  
ATOM    696  C   THR A  87     -20.344  20.250  20.531  1.00 91.94           C  
ATOM    697  CB  THR A  87     -22.359  21.250  19.438  1.00 91.94           C  
ATOM    698  O   THR A  87     -20.453  19.109  20.984  1.00 91.94           O  
ATOM    699  CG2 THR A  87     -23.078  21.547  18.125  1.00 91.94           C  
ATOM    700  OG1 THR A  87     -23.172  20.344  20.219  1.00 91.94           O  
ATOM    701  N   SER A  88     -19.562  21.109  20.953  1.00 89.25           N  
ATOM    702  CA  SER A  88     -19.062  21.094  22.312  1.00 89.25           C  
ATOM    703  C   SER A  88     -19.516  22.328  23.094  1.00 89.25           C  
ATOM    704  CB  SER A  88     -17.531  21.016  22.328  1.00 89.25           C  
ATOM    705  O   SER A  88     -20.359  23.094  22.609  1.00 89.25           O  
ATOM    706  OG  SER A  88     -16.953  22.281  22.000  1.00 89.25           O  
ATOM    707  N   GLU A  89     -19.219  22.547  24.328  1.00 80.69           N  
ATOM    708  CA  GLU A  89     -19.734  23.594  25.219  1.00 80.69           C  
ATOM    709  C   GLU A  89     -19.719  24.953  24.531  1.00 80.69           C  
ATOM    710  CB  GLU A  89     -18.922  23.641  26.516  1.00 80.69           C  
ATOM    711  O   GLU A  89     -20.703  25.703  24.594  1.00 80.69           O  
ATOM    712  CG  GLU A  89     -19.266  22.531  27.500  1.00 80.69           C  
ATOM    713  CD  GLU A  89     -18.484  22.625  28.797  1.00 80.69           C  
ATOM    714  OE1 GLU A  89     -18.688  21.766  29.688  1.00 80.69           O  
ATOM    715  OE2 GLU A  89     -17.641  23.547  28.922  1.00 80.69           O  
ATOM    716  N   HIS A  90     -18.812  25.250  23.734  1.00 79.50           N  
ATOM    717  CA  HIS A  90     -18.812  26.609  23.203  1.00 79.50           C  
ATOM    718  C   HIS A  90     -18.312  26.641  21.766  1.00 79.50           C  
ATOM    719  CB  HIS A  90     -17.969  27.531  24.078  1.00 79.50           C  
ATOM    720  O   HIS A  90     -17.891  27.688  21.266  1.00 79.50           O  
ATOM    721  CG  HIS A  90     -18.422  27.594  25.500  1.00 79.50           C  
ATOM    722  CD2 HIS A  90     -17.797  27.203  26.641  1.00 79.50           C  
ATOM    723  ND1 HIS A  90     -19.656  28.094  25.875  1.00 79.50           N  
ATOM    724  CE1 HIS A  90     -19.766  28.016  27.188  1.00 79.50           C  
ATOM    725  NE2 HIS A  90     -18.656  27.484  27.672  1.00 79.50           N  
ATOM    726  N   LYS A  91     -18.391  25.562  21.094  1.00 88.88           N  
ATOM    727  CA  LYS A  91     -17.828  25.531  19.750  1.00 88.88           C  
ATOM    728  C   LYS A  91     -18.500  24.469  18.891  1.00 88.88           C  
ATOM    729  CB  LYS A  91     -16.312  25.281  19.812  1.00 88.88           C  
ATOM    730  O   LYS A  91     -18.906  23.422  19.406  1.00 88.88           O  
ATOM    731  CG  LYS A  91     -15.633  25.281  18.453  1.00 88.88           C  
ATOM    732  CD  LYS A  91     -14.148  24.984  18.578  1.00 88.88           C  
ATOM    733  CE  LYS A  91     -13.484  24.875  17.203  1.00 88.88           C  
ATOM    734  NZ  LYS A  91     -12.039  24.516  17.312  1.00 88.88           N  
ATOM    735  N   VAL A  92     -18.812  24.812  17.688  1.00 93.56           N  
ATOM    736  CA  VAL A  92     -19.281  23.844  16.688  1.00 93.56           C  
ATOM    737  C   VAL A  92     -18.078  23.281  15.922  1.00 93.56           C  
ATOM    738  CB  VAL A  92     -20.297  24.484  15.719  1.00 93.56           C  
ATOM    739  O   VAL A  92     -17.203  24.031  15.500  1.00 93.56           O  
ATOM    740  CG1 VAL A  92     -20.609  23.531  14.570  1.00 93.56           C  
ATOM    741  CG2 VAL A  92     -21.562  24.875  16.453  1.00 93.56           C  
ATOM    742  N   TRP A  93     -18.047  22.016  15.820  1.00 95.25           N  
ATOM    743  CA  TRP A  93     -16.969  21.328  15.117  1.00 95.25           C  
ATOM    744  C   TRP A  93     -17.484  20.750  13.797  1.00 95.25           C  
ATOM    745  CB  TRP A  93     -16.391  20.203  15.984  1.00 95.25           C  
ATOM    746  O   TRP A  93     -18.391  19.922  13.789  1.00 95.25           O  
ATOM    747  CG  TRP A  93     -15.844  20.688  17.297  1.00 95.25           C  
ATOM    748  CD1 TRP A  93     -16.562  21.047  18.406  1.00 95.25           C  
ATOM    749  CD2 TRP A  93     -14.469  20.844  17.641  1.00 95.25           C  
ATOM    750  CE2 TRP A  93     -14.422  21.312  18.969  1.00 95.25           C  
ATOM    751  CE3 TRP A  93     -13.266  20.625  16.953  1.00 95.25           C  
ATOM    752  NE1 TRP A  93     -15.711  21.422  19.422  1.00 95.25           N  
ATOM    753  CH2 TRP A  93     -12.055  21.359  18.938  1.00 95.25           C  
ATOM    754  CZ2 TRP A  93     -13.211  21.578  19.625  1.00 95.25           C  
ATOM    755  CZ3 TRP A  93     -12.070  20.891  17.609  1.00 95.25           C  
ATOM    756  N   ASP A  94     -16.953  21.188  12.727  1.00 95.81           N  
ATOM    757  CA  ASP A  94     -17.281  20.641  11.414  1.00 95.81           C  
ATOM    758  C   ASP A  94     -16.188  19.688  10.930  1.00 95.81           C  
ATOM    759  CB  ASP A  94     -17.500  21.750  10.398  1.00 95.81           C  
ATOM    760  O   ASP A  94     -15.250  19.375  11.672  1.00 95.81           O  
ATOM    761  CG  ASP A  94     -16.297  22.656  10.250  1.00 95.81           C  
ATOM    762  OD1 ASP A  94     -15.242  22.391  10.867  1.00 95.81           O  
ATOM    763  OD2 ASP A  94     -16.391  23.656   9.500  1.00 95.81           O  
ATOM    764  N   VAL A  95     -16.281  19.188   9.727  1.00 96.06           N  
ATOM    765  CA  VAL A  95     -15.430  18.125   9.180  1.00 96.06           C  
ATOM    766  C   VAL A  95     -13.984  18.609   9.094  1.00 96.06           C  
ATOM    767  CB  VAL A  95     -15.922  17.672   7.793  1.00 96.06           C  
ATOM    768  O   VAL A  95     -13.047  17.844   9.344  1.00 96.06           O  
ATOM    769  CG1 VAL A  95     -14.953  16.656   7.180  1.00 96.06           C  
ATOM    770  CG2 VAL A  95     -17.328  17.078   7.891  1.00 96.06           C  
ATOM    771  N   GLU A  96     -13.672  19.828   8.805  1.00 96.06           N  
ATOM    772  CA  GLU A  96     -12.328  20.391   8.641  1.00 96.06           C  
ATOM    773  C   GLU A  96     -11.586  20.438   9.977  1.00 96.06           C  
ATOM    774  CB  GLU A  96     -12.398  21.781   8.023  1.00 96.06           C  
ATOM    775  O   GLU A  96     -10.359  20.531  10.008  1.00 96.06           O  
ATOM    776  CG  GLU A  96     -13.047  21.812   6.645  1.00 96.06           C  
ATOM    777  CD  GLU A  96     -14.562  21.719   6.699  1.00 96.06           C  
ATOM    778  OE1 GLU A  96     -15.188  21.422   5.652  1.00 96.06           O  
ATOM    779  OE2 GLU A  96     -15.133  21.938   7.793  1.00 96.06           O  
ATOM    780  N   GLU A  97     -12.352  20.359  11.008  1.00 95.50           N  
ATOM    781  CA  GLU A  97     -11.758  20.453  12.336  1.00 95.50           C  
ATOM    782  C   GLU A  97     -11.383  19.078  12.867  1.00 95.50           C  
ATOM    783  CB  GLU A  97     -12.719  21.156  13.305  1.00 95.50           C  
ATOM    784  O   GLU A  97     -10.320  18.906  13.469  1.00 95.50           O  
ATOM    785  CG  GLU A  97     -13.000  22.609  12.953  1.00 95.50           C  
ATOM    786  CD  GLU A  97     -11.898  23.547  13.391  1.00 95.50           C  
ATOM    787  OE1 GLU A  97     -11.562  24.484  12.633  1.00 95.50           O  
ATOM    788  OE2 GLU A  97     -11.367  23.359  14.508  1.00 95.50           O  
ATOM    789  N   TYR A  98     -12.219  18.078  12.609  1.00 97.06           N  
ATOM    790  CA  TYR A  98     -11.992  16.828  13.336  1.00 97.06           C  
ATOM    791  C   TYR A  98     -11.516  15.727  12.398  1.00 97.06           C  
ATOM    792  CB  TYR A  98     -13.273  16.391  14.062  1.00 97.06           C  
ATOM    793  O   TYR A  98     -11.195  14.625  12.844  1.00 97.06           O  
ATOM    794  CG  TYR A  98     -14.422  16.094  13.125  1.00 97.06           C  
ATOM    795  CD1 TYR A  98     -15.508  16.953  13.023  1.00 97.06           C  
ATOM    796  CD2 TYR A  98     -14.422  14.930  12.352  1.00 97.06           C  
ATOM    797  CE1 TYR A  98     -16.562  16.672  12.164  1.00 97.06           C  
ATOM    798  CE2 TYR A  98     -15.477  14.641  11.500  1.00 97.06           C  
ATOM    799  OH  TYR A  98     -17.594  15.234  10.562  1.00 97.06           O  
ATOM    800  CZ  TYR A  98     -16.547  15.516  11.406  1.00 97.06           C  
ATOM    801  N   VAL A  99     -11.414  15.930  11.125  1.00 98.25           N  
ATOM    802  CA  VAL A  99     -10.891  14.914  10.219  1.00 98.25           C  
ATOM    803  C   VAL A  99      -9.469  15.273   9.812  1.00 98.25           C  
ATOM    804  CB  VAL A  99     -11.781  14.766   8.961  1.00 98.25           C  
ATOM    805  O   VAL A  99      -9.203  16.391   9.352  1.00 98.25           O  
ATOM    806  CG1 VAL A  99     -11.125  13.836   7.941  1.00 98.25           C  
ATOM    807  CG2 VAL A  99     -13.164  14.250   9.344  1.00 98.25           C  
ATOM    808  N   LYS A 100      -8.539  14.297   9.922  1.00 97.88           N  
ATOM    809  CA  LYS A 100      -7.137  14.469   9.555  1.00 97.88           C  
ATOM    810  C   LYS A 100      -6.570  13.188   8.945  1.00 97.88           C  
ATOM    811  CB  LYS A 100      -6.309  14.875  10.773  1.00 97.88           C  
ATOM    812  O   LYS A 100      -6.848  12.086   9.438  1.00 97.88           O  
ATOM    813  CG  LYS A 100      -6.758  16.172  11.422  1.00 97.88           C  
ATOM    814  CD  LYS A 100      -6.430  17.375  10.547  1.00 97.88           C  
ATOM    815  CE  LYS A 100      -6.840  18.688  11.211  1.00 97.88           C  
ATOM    816  NZ  LYS A 100      -6.629  19.859  10.312  1.00 97.88           N  
ATOM    817  N   PRO A 101      -5.652  13.297   7.934  1.00 97.31           N  
ATOM    818  CA  PRO A 101      -5.465  14.469   7.070  1.00 97.31           C  
ATOM    819  C   PRO A 101      -6.699  14.781   6.230  1.00 97.31           C  
ATOM    820  CB  PRO A 101      -4.289  14.062   6.176  1.00 97.31           C  
ATOM    821  O   PRO A 101      -7.629  13.977   6.160  1.00 97.31           O  
ATOM    822  CG  PRO A 101      -4.367  12.570   6.098  1.00 97.31           C  
ATOM    823  CD  PRO A 101      -4.949  12.055   7.383  1.00 97.31           C  
ATOM    824  N   PRO A 102      -6.785  15.844   5.609  1.00 97.81           N  
ATOM    825  CA  PRO A 102      -8.023  16.312   4.977  1.00 97.81           C  
ATOM    826  C   PRO A 102      -8.125  15.891   3.510  1.00 97.81           C  
ATOM    827  CB  PRO A 102      -7.930  17.828   5.105  1.00 97.81           C  
ATOM    828  O   PRO A 102      -9.141  16.141   2.863  1.00 97.81           O  
ATOM    829  CG  PRO A 102      -6.465  18.125   5.125  1.00 97.81           C  
ATOM    830  CD  PRO A 102      -5.762  17.016   5.840  1.00 97.81           C  
ATOM    831  N   GLU A 103      -7.156  15.266   2.900  1.00 97.00           N  
ATOM    832  CA  GLU A 103      -7.105  15.055   1.456  1.00 97.00           C  
ATOM    833  C   GLU A 103      -8.031  13.922   1.029  1.00 97.00           C  
ATOM    834  CB  GLU A 103      -5.672  14.758   1.006  1.00 97.00           C  
ATOM    835  O   GLU A 103      -8.258  13.711  -0.165  1.00 97.00           O  
ATOM    836  CG  GLU A 103      -4.711  15.922   1.203  1.00 97.00           C  
ATOM    837  CD  GLU A 103      -4.148  16.000   2.615  1.00 97.00           C  
ATOM    838  OE1 GLU A 103      -3.432  16.984   2.926  1.00 97.00           O  
ATOM    839  OE2 GLU A 103      -4.430  15.078   3.414  1.00 97.00           O  
ATOM    840  N   GLY A 104      -8.562  13.172   1.938  1.00 96.75           N  
ATOM    841  CA  GLY A 104      -9.531  12.141   1.593  1.00 96.75           C  
ATOM    842  C   GLY A 104      -8.891  10.906   0.988  1.00 96.75           C  
ATOM    843  O   GLY A 104      -9.391  10.367  -0.001  1.00 96.75           O  
ATOM    844  N   GLY A 105      -7.844  10.477   1.546  1.00 95.12           N  
ATOM    845  CA  GLY A 105      -7.195   9.258   1.104  1.00 95.12           C  
ATOM    846  C   GLY A 105      -7.793   8.008   1.724  1.00 95.12           C  
ATOM    847  O   GLY A 105      -8.906   8.039   2.256  1.00 95.12           O  
ATOM    848  N   SER A 106      -7.133   6.910   1.616  1.00 96.62           N  
ATOM    849  CA  SER A 106      -7.621   5.625   2.113  1.00 96.62           C  
ATOM    850  C   SER A 106      -7.449   5.520   3.625  1.00 96.62           C  
ATOM    851  CB  SER A 106      -6.891   4.473   1.426  1.00 96.62           C  
ATOM    852  O   SER A 106      -8.055   4.656   4.266  1.00 96.62           O  
ATOM    853  OG  SER A 106      -5.492   4.555   1.649  1.00 96.62           O  
ATOM    854  N   VAL A 107      -6.652   6.383   4.184  1.00 97.50           N  
ATOM    855  CA  VAL A 107      -6.426   6.379   5.625  1.00 97.50           C  
ATOM    856  C   VAL A 107      -6.699   7.766   6.195  1.00 97.50           C  
ATOM    857  CB  VAL A 107      -4.988   5.934   5.973  1.00 97.50           C  
ATOM    858  O   VAL A 107      -6.109   8.758   5.750  1.00 97.50           O  
ATOM    859  CG1 VAL A 107      -4.773   5.945   7.484  1.00 97.50           C  
ATOM    860  CG2 VAL A 107      -4.707   4.543   5.402  1.00 97.50           C  
ATOM    861  N   PHE A 108      -7.574   7.816   7.109  1.00 98.19           N  
ATOM    862  CA  PHE A 108      -7.898   9.086   7.758  1.00 98.19           C  
ATOM    863  C   PHE A 108      -8.383   8.852   9.180  1.00 98.19           C  
ATOM    864  CB  PHE A 108      -8.961   9.844   6.957  1.00 98.19           C  
ATOM    865  O   PHE A 108      -8.781   7.746   9.539  1.00 98.19           O  
ATOM    866  CG  PHE A 108     -10.258   9.086   6.805  1.00 98.19           C  
ATOM    867  CD1 PHE A 108     -10.422   8.156   5.789  1.00 98.19           C  
ATOM    868  CD2 PHE A 108     -11.312   9.312   7.680  1.00 98.19           C  
ATOM    869  CE1 PHE A 108     -11.617   7.457   5.645  1.00 98.19           C  
ATOM    870  CE2 PHE A 108     -12.508   8.625   7.543  1.00 98.19           C  
ATOM    871  CZ  PHE A 108     -12.664   7.695   6.523  1.00 98.19           C  
ATOM    872  N   SER A 109      -8.328   9.898   9.977  1.00 98.31           N  
ATOM    873  CA  SER A 109      -8.711   9.844  11.383  1.00 98.31           C  
ATOM    874  C   SER A 109      -9.844  10.820  11.688  1.00 98.31           C  
ATOM    875  CB  SER A 109      -7.512  10.141  12.281  1.00 98.31           C  
ATOM    876  O   SER A 109      -9.859  11.938  11.164  1.00 98.31           O  
ATOM    877  OG  SER A 109      -6.430   9.273  11.984  1.00 98.31           O  
ATOM    878  N   ILE A 110     -10.758  10.375  12.445  1.00 98.56           N  
ATOM    879  CA  ILE A 110     -11.836  11.195  12.977  1.00 98.56           C  
ATOM    880  C   ILE A 110     -11.609  11.445  14.469  1.00 98.56           C  
ATOM    881  CB  ILE A 110     -13.219  10.539  12.750  1.00 98.56           C  
ATOM    882  O   ILE A 110     -11.688  10.523  15.273  1.00 98.56           O  
ATOM    883  CG1 ILE A 110     -13.438  10.273  11.258  1.00 98.56           C  
ATOM    884  CG2 ILE A 110     -14.336  11.414  13.328  1.00 98.56           C  
ATOM    885  CD1 ILE A 110     -14.664   9.414  10.961  1.00 98.56           C  
ATOM    886  N   ILE A 111     -11.367  12.633  14.820  1.00 98.12           N  
ATOM    887  CA  ILE A 111     -11.070  13.000  16.203  1.00 98.12           C  
ATOM    888  C   ILE A 111     -12.352  13.000  17.031  1.00 98.12           C  
ATOM    889  CB  ILE A 111     -10.375  14.375  16.281  1.00 98.12           C  
ATOM    890  O   ILE A 111     -13.336  13.633  16.656  1.00 98.12           O  
ATOM    891  CG1 ILE A 111      -9.062  14.367  15.484  1.00 98.12           C  
ATOM    892  CG2 ILE A 111     -10.133  14.773  17.734  1.00 98.12           C  
ATOM    893  CD1 ILE A 111      -8.414  15.734  15.344  1.00 98.12           C  
ATOM    894  N   THR A 112     -12.367  12.289  18.141  1.00 97.50           N  
ATOM    895  CA  THR A 112     -13.547  12.164  18.984  1.00 97.50           C  
ATOM    896  C   THR A 112     -13.305  12.805  20.344  1.00 97.50           C  
ATOM    897  CB  THR A 112     -13.953  10.688  19.172  1.00 97.50           C  
ATOM    898  O   THR A 112     -14.250  13.062  21.094  1.00 97.50           O  
ATOM    899  CG2 THR A 112     -14.492  10.094  17.875  1.00 97.50           C  
ATOM    900  OG1 THR A 112     -12.805   9.938  19.578  1.00 97.50           O  
ATOM    901  N   ARG A 113     -12.086  13.000  20.688  1.00 96.75           N  
ATOM    902  CA  ARG A 113     -11.719  13.648  21.938  1.00 96.75           C  
ATOM    903  C   ARG A 113     -10.445  14.469  21.781  1.00 96.75           C  
ATOM    904  CB  ARG A 113     -11.539  12.609  23.047  1.00 96.75           C  
ATOM    905  O   ARG A 113      -9.500  14.039  21.109  1.00 96.75           O  
ATOM    906  CG  ARG A 113     -11.281  13.219  24.422  1.00 96.75           C  
ATOM    907  CD  ARG A 113     -11.164  12.148  25.500  1.00 96.75           C  
ATOM    908  NE  ARG A 113      -9.883  11.445  25.422  1.00 96.75           N  
ATOM    909  NH1 ARG A 113      -9.703  11.094  27.703  1.00 96.75           N  
ATOM    910  NH2 ARG A 113      -8.062  10.344  26.281  1.00 96.75           N  
ATOM    911  CZ  ARG A 113      -9.219  10.961  26.469  1.00 96.75           C  
ATOM    912  N   VAL A 114     -10.422  15.672  22.406  1.00 96.06           N  
ATOM    913  CA  VAL A 114      -9.266  16.547  22.297  1.00 96.06           C  
ATOM    914  C   VAL A 114      -8.867  17.047  23.672  1.00 96.06           C  
ATOM    915  CB  VAL A 114      -9.539  17.734  21.344  1.00 96.06           C  
ATOM    916  O   VAL A 114      -9.727  17.328  24.516  1.00 96.06           O  
ATOM    917  CG1 VAL A 114      -9.820  17.250  19.922  1.00 96.06           C  
ATOM    918  CG2 VAL A 114     -10.703  18.578  21.875  1.00 96.06           C  
ATOM    919  N   GLU A 115      -7.645  17.047  23.953  1.00 96.12           N  
ATOM    920  CA  GLU A 115      -7.023  17.766  25.062  1.00 96.12           C  
ATOM    921  C   GLU A 115      -6.137  18.891  24.562  1.00 96.12           C  
ATOM    922  CB  GLU A 115      -6.207  16.797  25.938  1.00 96.12           C  
ATOM    923  O   GLU A 115      -5.074  18.656  24.000  1.00 96.12           O  
ATOM    924  CG  GLU A 115      -7.035  15.703  26.578  1.00 96.12           C  
ATOM    925  CD  GLU A 115      -6.207  14.734  27.422  1.00 96.12           C  
ATOM    926  OE1 GLU A 115      -6.785  13.797  28.016  1.00 96.12           O  
ATOM    927  OE2 GLU A 115      -4.973  14.922  27.484  1.00 96.12           O  
ATOM    928  N   ALA A 116      -6.574  20.141  24.797  1.00 95.56           N  
ATOM    929  CA  ALA A 116      -5.898  21.297  24.219  1.00 95.56           C  
ATOM    930  C   ALA A 116      -5.188  22.109  25.281  1.00 95.56           C  
ATOM    931  CB  ALA A 116      -6.895  22.172  23.453  1.00 95.56           C  
ATOM    932  O   ALA A 116      -5.742  22.344  26.359  1.00 95.56           O  
ATOM    933  N   THR A 117      -3.963  22.406  25.094  1.00 96.44           N  
ATOM    934  CA  THR A 117      -3.186  23.359  25.859  1.00 96.44           C  
ATOM    935  C   THR A 117      -2.990  24.656  25.078  1.00 96.44           C  
ATOM    936  CB  THR A 117      -1.814  22.781  26.250  1.00 96.44           C  
ATOM    937  O   THR A 117      -2.176  24.703  24.156  1.00 96.44           O  
ATOM    938  CG2 THR A 117      -1.111  23.672  27.281  1.00 96.44           C  
ATOM    939  OG1 THR A 117      -1.996  21.484  26.828  1.00 96.44           O  
ATOM    940  N   HIS A 118      -3.705  25.688  25.469  1.00 94.12           N  
ATOM    941  CA  HIS A 118      -3.762  26.922  24.688  1.00 94.12           C  
ATOM    942  C   HIS A 118      -2.578  27.828  25.000  1.00 94.12           C  
ATOM    943  CB  HIS A 118      -5.074  27.656  24.953  1.00 94.12           C  
ATOM    944  O   HIS A 118      -2.023  27.781  26.094  1.00 94.12           O  
ATOM    945  CG  HIS A 118      -6.289  26.891  24.531  1.00 94.12           C  
ATOM    946  CD2 HIS A 118      -7.211  26.219  25.266  1.00 94.12           C  
ATOM    947  ND1 HIS A 118      -6.664  26.750  23.219  1.00 94.12           N  
ATOM    948  CE1 HIS A 118      -7.770  26.016  23.156  1.00 94.12           C  
ATOM    949  NE2 HIS A 118      -8.125  25.688  24.391  1.00 94.12           N  
ATOM    950  N   SER A 119      -2.141  28.594  24.000  1.00 93.31           N  
ATOM    951  CA  SER A 119      -1.264  29.750  24.109  1.00 93.31           C  
ATOM    952  C   SER A 119       0.088  29.375  24.703  1.00 93.31           C  
ATOM    953  CB  SER A 119      -1.916  30.844  24.953  1.00 93.31           C  
ATOM    954  O   SER A 119       0.579  30.047  25.609  1.00 93.31           O  
ATOM    955  OG  SER A 119      -3.197  31.172  24.453  1.00 93.31           O  
ATOM    956  N   GLN A 120       0.606  28.312  24.250  1.00 96.00           N  
ATOM    957  CA  GLN A 120       1.969  27.969  24.656  1.00 96.00           C  
ATOM    958  C   GLN A 120       2.980  28.906  24.000  1.00 96.00           C  
ATOM    959  CB  GLN A 120       2.291  26.516  24.297  1.00 96.00           C  
ATOM    960  O   GLN A 120       2.820  29.281  22.828  1.00 96.00           O  
ATOM    961  CG  GLN A 120       1.549  25.500  25.156  1.00 96.00           C  
ATOM    962  CD  GLN A 120       2.107  24.094  25.016  1.00 96.00           C  
ATOM    963  NE2 GLN A 120       2.273  23.406  26.141  1.00 96.00           N  
ATOM    964  OE1 GLN A 120       2.389  23.641  23.906  1.00 96.00           O  
ATOM    965  N   THR A 121       3.949  29.328  24.719  1.00 96.00           N  
ATOM    966  CA  THR A 121       5.062  30.141  24.234  1.00 96.00           C  
ATOM    967  C   THR A 121       6.391  29.609  24.750  1.00 96.00           C  
ATOM    968  CB  THR A 121       4.902  31.609  24.656  1.00 96.00           C  
ATOM    969  O   THR A 121       6.422  28.859  25.734  1.00 96.00           O  
ATOM    970  CG2 THR A 121       3.592  32.188  24.125  1.00 96.00           C  
ATOM    971  OG1 THR A 121       4.914  31.703  26.078  1.00 96.00           O  
ATOM    972  N   GLN A 122       7.469  29.938  24.047  1.00 95.69           N  
ATOM    973  CA  GLN A 122       8.797  29.562  24.531  1.00 95.69           C  
ATOM    974  C   GLN A 122       9.172  30.359  25.781  1.00 95.69           C  
ATOM    975  CB  GLN A 122       9.844  29.797  23.438  1.00 95.69           C  
ATOM    976  O   GLN A 122       9.172  31.594  25.766  1.00 95.69           O  
ATOM    977  CG  GLN A 122       9.688  28.875  22.234  1.00 95.69           C  
ATOM    978  CD  GLN A 122      10.258  27.500  22.469  1.00 95.69           C  
ATOM    979  NE2 GLN A 122       9.836  26.531  21.656  1.00 95.69           N  
ATOM    980  OE1 GLN A 122      11.070  27.297  23.375  1.00 95.69           O  
ATOM    981  N   GLY A 123       9.273  29.672  26.828  1.00 95.94           N  
ATOM    982  CA  GLY A 123       9.602  30.266  28.109  1.00 95.94           C  
ATOM    983  C   GLY A 123       9.969  29.250  29.172  1.00 95.94           C  
ATOM    984  O   GLY A 123      10.383  28.141  28.859  1.00 95.94           O  
ATOM    985  N   THR A 124       9.969  29.703  30.391  1.00 97.12           N  
ATOM    986  CA  THR A 124      10.312  28.828  31.500  1.00 97.12           C  
ATOM    987  C   THR A 124       9.070  28.469  32.312  1.00 97.12           C  
ATOM    988  CB  THR A 124      11.352  29.484  32.438  1.00 97.12           C  
ATOM    989  O   THR A 124       8.164  29.281  32.469  1.00 97.12           O  
ATOM    990  CG2 THR A 124      12.641  29.812  31.672  1.00 97.12           C  
ATOM    991  OG1 THR A 124      10.805  30.703  32.969  1.00 97.12           O  
ATOM    992  N   CYS A 125       8.961  27.297  32.719  1.00 97.00           N  
ATOM    993  CA  CYS A 125       7.852  26.797  33.531  1.00 97.00           C  
ATOM    994  C   CYS A 125       8.250  25.516  34.281  1.00 97.00           C  
ATOM    995  CB  CYS A 125       6.629  26.531  32.656  1.00 97.00           C  
ATOM    996  O   CYS A 125       9.297  24.938  34.000  1.00 97.00           O  
ATOM    997  SG  CYS A 125       6.926  25.328  31.344  1.00 97.00           S  
ATOM    998  N   PRO A 126       7.496  25.109  35.281  1.00 97.00           N  
ATOM    999  CA  PRO A 126       7.801  23.859  35.969  1.00 97.00           C  
ATOM   1000  C   PRO A 126       7.621  22.625  35.094  1.00 97.00           C  
ATOM   1001  CB  PRO A 126       6.793  23.844  37.125  1.00 97.00           C  
ATOM   1002  O   PRO A 126       6.688  22.578  34.281  1.00 97.00           O  
ATOM   1003  CG  PRO A 126       6.238  25.234  37.156  1.00 97.00           C  
ATOM   1004  CD  PRO A 126       6.434  25.859  35.812  1.00 97.00           C  
ATOM   1005  N   GLU A 127       8.484  21.719  35.156  1.00 96.50           N  
ATOM   1006  CA  GLU A 127       8.391  20.453  34.469  1.00 96.50           C  
ATOM   1007  C   GLU A 127       7.230  19.609  35.000  1.00 96.50           C  
ATOM   1008  CB  GLU A 127       9.703  19.672  34.594  1.00 96.50           C  
ATOM   1009  O   GLU A 127       6.773  19.812  36.125  1.00 96.50           O  
ATOM   1010  CG  GLU A 127       9.703  18.328  33.875  1.00 96.50           C  
ATOM   1011  CD  GLU A 127       9.406  18.469  32.375  1.00 96.50           C  
ATOM   1012  OE1 GLU A 127       8.219  18.453  31.984  1.00 96.50           O  
ATOM   1013  OE2 GLU A 127      10.375  18.578  31.594  1.00 96.50           O  
ATOM   1014  N   SER A 128       6.781  18.781  34.188  1.00 94.75           N  
ATOM   1015  CA  SER A 128       5.723  17.859  34.594  1.00 94.75           C  
ATOM   1016  C   SER A 128       6.215  16.891  35.656  1.00 94.75           C  
ATOM   1017  CB  SER A 128       5.199  17.078  33.375  1.00 94.75           C  
ATOM   1018  O   SER A 128       7.316  16.344  35.531  1.00 94.75           O  
ATOM   1019  OG  SER A 128       4.316  16.047  33.781  1.00 94.75           O  
ATOM   1020  N   ILE A 129       5.422  16.594  36.625  1.00 93.19           N  
ATOM   1021  CA  ILE A 129       5.750  15.703  37.750  1.00 93.19           C  
ATOM   1022  C   ILE A 129       5.883  14.273  37.219  1.00 93.19           C  
ATOM   1023  CB  ILE A 129       4.688  15.773  38.844  1.00 93.19           C  
ATOM   1024  O   ILE A 129       6.539  13.438  37.844  1.00 93.19           O  
ATOM   1025  CG1 ILE A 129       5.262  15.234  40.156  1.00 93.19           C  
ATOM   1026  CG2 ILE A 129       3.426  15.008  38.438  1.00 93.19           C  
ATOM   1027  CD1 ILE A 129       4.477  15.648  41.406  1.00 93.19           C  
ATOM   1028  N   ARG A 130       5.324  14.023  36.031  1.00 89.25           N  
ATOM   1029  CA  ARG A 130       5.309  12.672  35.469  1.00 89.25           C  
ATOM   1030  C   ARG A 130       6.652  12.328  34.844  1.00 89.25           C  
ATOM   1031  CB  ARG A 130       4.191  12.531  34.438  1.00 89.25           C  
ATOM   1032  O   ARG A 130       6.941  11.164  34.562  1.00 89.25           O  
ATOM   1033  CG  ARG A 130       2.793  12.656  35.031  1.00 89.25           C  
ATOM   1034  CD  ARG A 130       1.720  12.477  33.969  1.00 89.25           C  
ATOM   1035  NE  ARG A 130       0.377  12.555  34.531  1.00 89.25           N  
ATOM   1036  NH1 ARG A 130      -0.702  12.711  32.500  1.00 89.25           N  
ATOM   1037  NH2 ARG A 130      -1.911  12.727  34.438  1.00 89.25           N  
ATOM   1038  CZ  ARG A 130      -0.742  12.664  33.812  1.00 89.25           C  
ATOM   1039  N   VAL A 131       7.473  13.312  34.594  1.00 92.44           N  
ATOM   1040  CA  VAL A 131       8.797  13.078  34.000  1.00 92.44           C  
ATOM   1041  C   VAL A 131       9.719  12.500  35.094  1.00 92.44           C  
ATOM   1042  CB  VAL A 131       9.398  14.375  33.438  1.00 92.44           C  
ATOM   1043  O   VAL A 131       9.656  12.898  36.250  1.00 92.44           O  
ATOM   1044  CG1 VAL A 131      10.812  14.125  32.906  1.00 92.44           C  
ATOM   1045  CG2 VAL A 131       8.508  14.906  32.312  1.00 92.44           C  
ATOM   1046  N   HIS A 132      10.516  11.602  34.688  1.00 87.81           N  
ATOM   1047  CA  HIS A 132      11.422  10.961  35.625  1.00 87.81           C  
ATOM   1048  C   HIS A 132      12.383  11.969  36.219  1.00 87.81           C  
ATOM   1049  CB  HIS A 132      12.211   9.844  34.938  1.00 87.81           C  
ATOM   1050  O   HIS A 132      12.922  12.828  35.531  1.00 87.81           O  
ATOM   1051  CG  HIS A 132      13.086   9.062  35.844  1.00 87.81           C  
ATOM   1052  CD2 HIS A 132      12.852   7.934  36.562  1.00 87.81           C  
ATOM   1053  ND1 HIS A 132      14.383   9.438  36.125  1.00 87.81           N  
ATOM   1054  CE1 HIS A 132      14.906   8.562  36.969  1.00 87.81           C  
ATOM   1055  NE2 HIS A 132      14.000   7.641  37.250  1.00 87.81           N  
ATOM   1056  N   ASN A 133      12.508  11.953  37.531  1.00 90.19           N  
ATOM   1057  CA  ASN A 133      13.445  12.766  38.281  1.00 90.19           C  
ATOM   1058  C   ASN A 133      13.133  14.250  38.156  1.00 90.19           C  
ATOM   1059  CB  ASN A 133      14.883  12.484  37.844  1.00 90.19           C  
ATOM   1060  O   ASN A 133      14.039  15.086  38.156  1.00 90.19           O  
ATOM   1061  CG  ASN A 133      15.359  11.094  38.219  1.00 90.19           C  
ATOM   1062  ND2 ASN A 133      16.375  10.602  37.531  1.00 90.19           N  
ATOM   1063  OD1 ASN A 133      14.805  10.477  39.125  1.00 90.19           O  
ATOM   1064  N   ALA A 134      11.906  14.555  37.969  1.00 94.44           N  
ATOM   1065  CA  ALA A 134      11.523  15.961  37.844  1.00 94.44           C  
ATOM   1066  C   ALA A 134      11.258  16.594  39.188  1.00 94.44           C  
ATOM   1067  CB  ALA A 134      10.289  16.078  36.938  1.00 94.44           C  
ATOM   1068  O   ALA A 134      11.422  17.812  39.344  1.00 94.44           O  
ATOM   1069  N   THR A 135      10.844  15.867  40.250  1.00 96.12           N  
ATOM   1070  CA  THR A 135      10.570  16.391  41.594  1.00 96.12           C  
ATOM   1071  C   THR A 135      11.859  16.812  42.281  1.00 96.12           C  
ATOM   1072  CB  THR A 135       9.828  15.359  42.438  1.00 96.12           C  
ATOM   1073  O   THR A 135      12.883  16.125  42.156  1.00 96.12           O  
ATOM   1074  CG2 THR A 135       8.391  15.172  41.969  1.00 96.12           C  
ATOM   1075  OG1 THR A 135      10.508  14.102  42.375  1.00 96.12           O  
ATOM   1076  N   CYS A 136      11.750  18.016  43.000  1.00 96.75           N  
ATOM   1077  CA  CYS A 136      12.938  18.562  43.625  1.00 96.75           C  
ATOM   1078  C   CYS A 136      12.586  19.203  44.969  1.00 96.75           C  
ATOM   1079  CB  CYS A 136      13.609  19.594  42.719  1.00 96.75           C  
ATOM   1080  O   CYS A 136      11.422  19.500  45.250  1.00 96.75           O  
ATOM   1081  SG  CYS A 136      12.609  21.078  42.438  1.00 96.75           S  
ATOM   1082  N   LEU A 137      13.539  19.250  45.781  1.00 95.69           N  
ATOM   1083  CA  LEU A 137      13.391  19.906  47.062  1.00 95.69           C  
ATOM   1084  C   LEU A 137      14.117  21.250  47.094  1.00 95.69           C  
ATOM   1085  CB  LEU A 137      13.930  19.016  48.188  1.00 95.69           C  
ATOM   1086  O   LEU A 137      13.656  22.203  47.719  1.00 95.69           O  
ATOM   1087  CG  LEU A 137      13.148  17.734  48.469  1.00 95.69           C  
ATOM   1088  CD1 LEU A 137      14.016  16.719  49.219  1.00 95.69           C  
ATOM   1089  CD2 LEU A 137      11.883  18.047  49.281  1.00 95.69           C  
ATOM   1090  N   SER A 138      15.281  21.312  46.344  1.00 95.50           N  
ATOM   1091  CA  SER A 138      16.078  22.531  46.250  1.00 95.50           C  
ATOM   1092  C   SER A 138      16.688  22.672  44.844  1.00 95.50           C  
ATOM   1093  CB  SER A 138      17.203  22.516  47.312  1.00 95.50           C  
ATOM   1094  O   SER A 138      16.594  21.766  44.031  1.00 95.50           O  
ATOM   1095  OG  SER A 138      18.219  21.609  46.938  1.00 95.50           O  
ATOM   1096  N   ASP A 139      17.281  23.750  44.562  1.00 96.56           N  
ATOM   1097  CA  ASP A 139      17.906  24.047  43.281  1.00 96.56           C  
ATOM   1098  C   ASP A 139      19.062  23.078  43.000  1.00 96.56           C  
ATOM   1099  CB  ASP A 139      18.422  25.484  43.250  1.00 96.56           C  
ATOM   1100  O   ASP A 139      19.344  22.781  41.844  1.00 96.56           O  
ATOM   1101  CG  ASP A 139      17.312  26.516  43.219  1.00 96.56           C  
ATOM   1102  OD1 ASP A 139      16.125  26.125  43.156  1.00 96.56           O  
ATOM   1103  OD2 ASP A 139      17.625  27.719  43.250  1.00 96.56           O  
ATOM   1104  N   ALA A 140      19.625  22.500  44.062  1.00 95.31           N  
ATOM   1105  CA  ALA A 140      20.766  21.594  43.906  1.00 95.31           C  
ATOM   1106  C   ALA A 140      20.344  20.297  43.219  1.00 95.31           C  
ATOM   1107  CB  ALA A 140      21.391  21.312  45.250  1.00 95.31           C  
ATOM   1108  O   ALA A 140      21.172  19.594  42.625  1.00 95.31           O  
ATOM   1109  N   ASP A 141      19.078  19.953  43.250  1.00 95.81           N  
ATOM   1110  CA  ASP A 141      18.547  18.719  42.688  1.00 95.81           C  
ATOM   1111  C   ASP A 141      18.328  18.875  41.156  1.00 95.81           C  
ATOM   1112  CB  ASP A 141      17.234  18.328  43.344  1.00 95.81           C  
ATOM   1113  O   ASP A 141      18.047  17.891  40.469  1.00 95.81           O  
ATOM   1114  CG  ASP A 141      17.391  18.031  44.844  1.00 95.81           C  
ATOM   1115  OD1 ASP A 141      18.484  17.594  45.250  1.00 95.81           O  
ATOM   1116  OD2 ASP A 141      16.422  18.250  45.594  1.00 95.81           O  
ATOM   1117  N   CYS A 142      18.391  20.062  40.688  1.00 96.62           N  
ATOM   1118  CA  CYS A 142      18.141  20.359  39.281  1.00 96.62           C  
ATOM   1119  C   CYS A 142      19.422  20.781  38.594  1.00 96.62           C  
ATOM   1120  CB  CYS A 142      17.078  21.453  39.156  1.00 96.62           C  
ATOM   1121  O   CYS A 142      19.953  21.859  38.844  1.00 96.62           O  
ATOM   1122  SG  CYS A 142      15.547  21.109  40.031  1.00 96.62           S  
ATOM   1123  N   VAL A 143      19.922  19.938  37.750  1.00 95.44           N  
ATOM   1124  CA  VAL A 143      21.172  20.234  37.031  1.00 95.44           C  
ATOM   1125  C   VAL A 143      20.875  21.094  35.812  1.00 95.44           C  
ATOM   1126  CB  VAL A 143      21.891  18.938  36.625  1.00 95.44           C  
ATOM   1127  O   VAL A 143      20.141  20.672  34.906  1.00 95.44           O  
ATOM   1128  CG1 VAL A 143      23.203  19.266  35.875  1.00 95.44           C  
ATOM   1129  CG2 VAL A 143      22.156  18.047  37.812  1.00 95.44           C  
ATOM   1130  N   ALA A 144      21.484  22.297  35.750  1.00 94.94           N  
ATOM   1131  CA  ALA A 144      21.281  23.203  34.625  1.00 94.94           C  
ATOM   1132  C   ALA A 144      21.828  22.609  33.344  1.00 94.94           C  
ATOM   1133  CB  ALA A 144      21.953  24.547  34.906  1.00 94.94           C  
ATOM   1134  O   ALA A 144      22.922  22.062  33.312  1.00 94.94           O  
ATOM   1135  N   GLY A 145      21.016  22.641  32.219  1.00 92.19           N  
ATOM   1136  CA  GLY A 145      21.469  22.172  30.906  1.00 92.19           C  
ATOM   1137  C   GLY A 145      21.125  20.719  30.625  1.00 92.19           C  
ATOM   1138  O   GLY A 145      21.375  20.219  29.531  1.00 92.19           O  
ATOM   1139  N   GLU A 146      20.672  20.094  31.719  1.00 91.75           N  
ATOM   1140  CA  GLU A 146      20.266  18.703  31.531  1.00 91.75           C  
ATOM   1141  C   GLU A 146      18.984  18.594  30.703  1.00 91.75           C  
ATOM   1142  CB  GLU A 146      20.078  18.016  32.875  1.00 91.75           C  
ATOM   1143  O   GLU A 146      18.062  19.406  30.875  1.00 91.75           O  
ATOM   1144  CG  GLU A 146      19.859  16.516  32.781  1.00 91.75           C  
ATOM   1145  CD  GLU A 146      19.703  15.836  34.156  1.00 91.75           C  
ATOM   1146  OE1 GLU A 146      19.484  14.602  34.188  1.00 91.75           O  
ATOM   1147  OE2 GLU A 146      19.812  16.547  35.156  1.00 91.75           O  
ATOM   1148  N   LEU A 147      19.078  17.703  29.734  1.00 90.25           N  
ATOM   1149  CA  LEU A 147      17.938  17.469  28.859  1.00 90.25           C  
ATOM   1150  C   LEU A 147      17.453  16.031  28.969  1.00 90.25           C  
ATOM   1151  CB  LEU A 147      18.312  17.781  27.406  1.00 90.25           C  
ATOM   1152  O   LEU A 147      18.219  15.086  28.766  1.00 90.25           O  
ATOM   1153  CG  LEU A 147      17.141  17.922  26.422  1.00 90.25           C  
ATOM   1154  CD1 LEU A 147      17.297  19.172  25.594  1.00 90.25           C  
ATOM   1155  CD2 LEU A 147      17.047  16.688  25.531  1.00 90.25           C  
ATOM   1156  N   ASP A 148      16.234  15.883  29.438  1.00 90.31           N  
ATOM   1157  CA  ASP A 148      15.602  14.562  29.469  1.00 90.31           C  
ATOM   1158  C   ASP A 148      14.852  14.289  28.156  1.00 90.31           C  
ATOM   1159  CB  ASP A 148      14.656  14.445  30.656  1.00 90.31           C  
ATOM   1160  O   ASP A 148      13.961  15.055  27.781  1.00 90.31           O  
ATOM   1161  CG  ASP A 148      14.234  13.016  30.938  1.00 90.31           C  
ATOM   1162  OD1 ASP A 148      14.109  12.211  29.984  1.00 90.31           O  
ATOM   1163  OD2 ASP A 148      14.031  12.680  32.125  1.00 90.31           O  
ATOM   1164  N   MET A 149      15.102  13.164  27.453  1.00 90.56           N  
ATOM   1165  CA  MET A 149      14.508  12.820  26.172  1.00 90.56           C  
ATOM   1166  C   MET A 149      13.000  12.680  26.281  1.00 90.56           C  
ATOM   1167  CB  MET A 149      15.117  11.531  25.625  1.00 90.56           C  
ATOM   1168  O   MET A 149      12.273  12.906  25.312  1.00 90.56           O  
ATOM   1169  CG  MET A 149      16.562  11.680  25.141  1.00 90.56           C  
ATOM   1170  SD  MET A 149      16.719  12.867  23.750  1.00 90.56           S  
ATOM   1171  CE  MET A 149      17.594  14.219  24.578  1.00 90.56           C  
ATOM   1172  N   LEU A 150      12.570  12.352  27.422  1.00 90.75           N  
ATOM   1173  CA  LEU A 150      11.133  12.180  27.625  1.00 90.75           C  
ATOM   1174  C   LEU A 150      10.539  13.383  28.359  1.00 90.75           C  
ATOM   1175  CB  LEU A 150      10.859  10.898  28.422  1.00 90.75           C  
ATOM   1176  O   LEU A 150       9.398  13.328  28.812  1.00 90.75           O  
ATOM   1177  CG  LEU A 150      11.289   9.586  27.750  1.00 90.75           C  
ATOM   1178  CD1 LEU A 150      10.992   8.406  28.672  1.00 90.75           C  
ATOM   1179  CD2 LEU A 150      10.594   9.406  26.406  1.00 90.75           C  
ATOM   1180  N   GLY A 151      11.312  14.406  28.516  1.00 93.12           N  
ATOM   1181  CA  GLY A 151      10.859  15.617  29.172  1.00 93.12           C  
ATOM   1182  C   GLY A 151      10.297  16.641  28.203  1.00 93.12           C  
ATOM   1183  O   GLY A 151      10.055  16.344  27.031  1.00 93.12           O  
ATOM   1184  N   ASN A 152      10.086  17.875  28.734  1.00 94.81           N  
ATOM   1185  CA  ASN A 152       9.414  18.906  27.953  1.00 94.81           C  
ATOM   1186  C   ASN A 152      10.352  20.062  27.609  1.00 94.81           C  
ATOM   1187  CB  ASN A 152       8.180  19.422  28.703  1.00 94.81           C  
ATOM   1188  O   ASN A 152       9.977  20.984  26.891  1.00 94.81           O  
ATOM   1189  CG  ASN A 152       7.113  18.359  28.859  1.00 94.81           C  
ATOM   1190  ND2 ASN A 152       6.840  17.984  30.109  1.00 94.81           N  
ATOM   1191  OD1 ASN A 152       6.535  17.891  27.875  1.00 94.81           O  
ATOM   1192  N   GLY A 153      11.617  19.953  28.109  1.00 95.06           N  
ATOM   1193  CA  GLY A 153      12.508  21.078  27.828  1.00 95.06           C  
ATOM   1194  C   GLY A 153      13.867  20.938  28.500  1.00 95.06           C  
ATOM   1195  O   GLY A 153      14.234  19.844  28.953  1.00 95.06           O  
ATOM   1196  N   LEU A 154      14.609  22.062  28.500  1.00 94.88           N  
ATOM   1197  CA  LEU A 154      15.938  22.156  29.094  1.00 94.88           C  
ATOM   1198  C   LEU A 154      15.875  22.703  30.516  1.00 94.88           C  
ATOM   1199  CB  LEU A 154      16.844  23.047  28.219  1.00 94.88           C  
ATOM   1200  O   LEU A 154      15.297  23.766  30.750  1.00 94.88           O  
ATOM   1201  CG  LEU A 154      18.344  22.984  28.531  1.00 94.88           C  
ATOM   1202  CD1 LEU A 154      18.922  21.672  28.031  1.00 94.88           C  
ATOM   1203  CD2 LEU A 154      19.047  24.172  27.891  1.00 94.88           C  
ATOM   1204  N   ARG A 155      16.516  22.016  31.391  1.00 96.25           N  
ATOM   1205  CA  ARG A 155      16.484  22.438  32.781  1.00 96.25           C  
ATOM   1206  C   ARG A 155      17.297  23.719  33.000  1.00 96.25           C  
ATOM   1207  CB  ARG A 155      17.031  21.328  33.688  1.00 96.25           C  
ATOM   1208  O   ARG A 155      18.406  23.844  32.469  1.00 96.25           O  
ATOM   1209  CG  ARG A 155      16.125  20.109  33.781  1.00 96.25           C  
ATOM   1210  CD  ARG A 155      16.641  19.094  34.781  1.00 96.25           C  
ATOM   1211  NE  ARG A 155      15.820  17.891  34.812  1.00 96.25           N  
ATOM   1212  NH1 ARG A 155      17.094  16.797  36.406  1.00 96.25           N  
ATOM   1213  NH2 ARG A 155      15.227  15.781  35.531  1.00 96.25           N  
ATOM   1214  CZ  ARG A 155      16.047  16.828  35.562  1.00 96.25           C  
ATOM   1215  N   THR A 156      16.781  24.641  33.719  1.00 96.62           N  
ATOM   1216  CA  THR A 156      17.422  25.922  33.969  1.00 96.62           C  
ATOM   1217  C   THR A 156      18.312  25.812  35.219  1.00 96.62           C  
ATOM   1218  CB  THR A 156      16.391  27.047  34.188  1.00 96.62           C  
ATOM   1219  O   THR A 156      19.219  26.641  35.406  1.00 96.62           O  
ATOM   1220  CG2 THR A 156      15.492  27.172  32.938  1.00 96.62           C  
ATOM   1221  OG1 THR A 156      15.586  26.750  35.312  1.00 96.62           O  
ATOM   1222  N   GLY A 157      18.016  24.859  36.156  1.00 97.25           N  
ATOM   1223  CA  GLY A 157      18.766  24.734  37.406  1.00 97.25           C  
ATOM   1224  C   GLY A 157      17.969  25.172  38.625  1.00 97.25           C  
ATOM   1225  O   GLY A 157      18.453  25.062  39.750  1.00 97.25           O  
ATOM   1226  N   ARG A 158      16.797  25.688  38.406  1.00 97.94           N  
ATOM   1227  CA  ARG A 158      15.992  26.172  39.500  1.00 97.94           C  
ATOM   1228  C   ARG A 158      14.906  25.172  39.875  1.00 97.94           C  
ATOM   1229  CB  ARG A 158      15.352  27.516  39.125  1.00 97.94           C  
ATOM   1230  O   ARG A 158      14.414  24.422  39.031  1.00 97.94           O  
ATOM   1231  CG  ARG A 158      16.359  28.641  38.906  1.00 97.94           C  
ATOM   1232  CD  ARG A 158      15.680  30.000  38.812  1.00 97.94           C  
ATOM   1233  NE  ARG A 158      14.742  30.062  37.719  1.00 97.94           N  
ATOM   1234  NH1 ARG A 158      13.992  32.188  38.188  1.00 97.94           N  
ATOM   1235  NH2 ARG A 158      13.148  31.047  36.375  1.00 97.94           N  
ATOM   1236  CZ  ARG A 158      13.961  31.094  37.438  1.00 97.94           C  
ATOM   1237  N   CYS A 159      14.578  25.094  41.125  1.00 97.94           N  
ATOM   1238  CA  CYS A 159      13.469  24.312  41.656  1.00 97.94           C  
ATOM   1239  C   CYS A 159      12.266  25.219  41.938  1.00 97.94           C  
ATOM   1240  CB  CYS A 159      13.883  23.578  42.938  1.00 97.94           C  
ATOM   1241  O   CYS A 159      12.359  26.125  42.781  1.00 97.94           O  
ATOM   1242  SG  CYS A 159      12.656  22.391  43.531  1.00 97.94           S  
ATOM   1243  N   VAL A 160      11.172  25.062  41.312  1.00 97.69           N  
ATOM   1244  CA  VAL A 160      10.031  25.969  41.406  1.00 97.69           C  
ATOM   1245  C   VAL A 160       8.781  25.203  41.781  1.00 97.69           C  
ATOM   1246  CB  VAL A 160       9.797  26.719  40.062  1.00 97.69           C  
ATOM   1247  O   VAL A 160       8.711  23.984  41.625  1.00 97.69           O  
ATOM   1248  CG1 VAL A 160      10.961  27.641  39.750  1.00 97.69           C  
ATOM   1249  CG2 VAL A 160       9.578  25.719  38.938  1.00 97.69           C  
ATOM   1250  N   PRO A 161       7.785  25.844  42.438  1.00 96.31           N  
ATOM   1251  CA  PRO A 161       6.531  25.188  42.781  1.00 96.31           C  
ATOM   1252  C   PRO A 161       5.766  24.672  41.562  1.00 96.31           C  
ATOM   1253  CB  PRO A 161       5.742  26.281  43.500  1.00 96.31           C  
ATOM   1254  O   PRO A 161       5.750  25.328  40.531  1.00 96.31           O  
ATOM   1255  CG  PRO A 161       6.762  27.312  43.875  1.00 96.31           C  
ATOM   1256  CD  PRO A 161       7.906  27.203  42.906  1.00 96.31           C  
ATOM   1257  N   TYR A 162       5.203  23.547  41.719  1.00 95.06           N  
ATOM   1258  CA  TYR A 162       4.406  22.953  40.656  1.00 95.06           C  
ATOM   1259  C   TYR A 162       3.086  23.688  40.469  1.00 95.06           C  
ATOM   1260  CB  TYR A 162       4.133  21.469  40.969  1.00 95.06           C  
ATOM   1261  O   TYR A 162       2.746  24.562  41.250  1.00 95.06           O  
ATOM   1262  CG  TYR A 162       3.711  20.672  39.750  1.00 95.06           C  
ATOM   1263  CD1 TYR A 162       2.518  19.953  39.750  1.00 95.06           C  
ATOM   1264  CD2 TYR A 162       4.504  20.625  38.625  1.00 95.06           C  
ATOM   1265  CE1 TYR A 162       2.125  19.203  38.656  1.00 95.06           C  
ATOM   1266  CE2 TYR A 162       4.121  19.875  37.500  1.00 95.06           C  
ATOM   1267  OH  TYR A 162       2.549  18.438  36.438  1.00 95.06           O  
ATOM   1268  CZ  TYR A 162       2.932  19.172  37.531  1.00 95.06           C  
ATOM   1269  N   TYR A 163       2.350  23.422  39.406  1.00 92.12           N  
ATOM   1270  CA  TYR A 163       1.126  24.125  39.062  1.00 92.12           C  
ATOM   1271  C   TYR A 163       0.062  23.953  40.125  1.00 92.12           C  
ATOM   1272  CB  TYR A 163       0.590  23.641  37.719  1.00 92.12           C  
ATOM   1273  O   TYR A 163      -0.609  24.922  40.531  1.00 92.12           O  
ATOM   1274  CG  TYR A 163       1.489  23.969  36.531  1.00 92.12           C  
ATOM   1275  CD1 TYR A 163       1.546  25.266  36.031  1.00 92.12           C  
ATOM   1276  CD2 TYR A 163       2.281  22.984  35.969  1.00 92.12           C  
ATOM   1277  CE1 TYR A 163       2.371  25.562  34.938  1.00 92.12           C  
ATOM   1278  CE2 TYR A 163       3.109  23.281  34.875  1.00 92.12           C  
ATOM   1279  OH  TYR A 163       3.967  24.875  33.312  1.00 92.12           O  
ATOM   1280  CZ  TYR A 163       3.148  24.578  34.375  1.00 92.12           C  
ATOM   1281  N   GLN A 164      -0.082  22.797  40.562  1.00 88.75           N  
ATOM   1282  CA  GLN A 164      -1.050  22.484  41.625  1.00 88.75           C  
ATOM   1283  C   GLN A 164      -0.405  21.688  42.750  1.00 88.75           C  
ATOM   1284  CB  GLN A 164      -2.242  21.719  41.062  1.00 88.75           C  
ATOM   1285  O   GLN A 164       0.527  20.906  42.531  1.00 88.75           O  
ATOM   1286  CG  GLN A 164      -2.998  22.484  39.969  1.00 88.75           C  
ATOM   1287  CD  GLN A 164      -4.117  21.672  39.344  1.00 88.75           C  
ATOM   1288  NE2 GLN A 164      -4.871  22.281  38.438  1.00 88.75           N  
ATOM   1289  OE1 GLN A 164      -4.305  20.500  39.688  1.00 88.75           O  
ATOM   1290  N   GLY A 165      -0.740  21.938  43.969  1.00 89.50           N  
ATOM   1291  CA  GLY A 165      -0.273  21.156  45.125  1.00 89.50           C  
ATOM   1292  C   GLY A 165       1.015  21.688  45.719  1.00 89.50           C  
ATOM   1293  O   GLY A 165       1.546  22.703  45.250  1.00 89.50           O  
ATOM   1294  N   PRO A 166       1.452  21.047  46.656  1.00 91.62           N  
ATOM   1295  CA  PRO A 166       2.635  21.484  47.406  1.00 91.62           C  
ATOM   1296  C   PRO A 166       3.939  21.000  46.781  1.00 91.62           C  
ATOM   1297  CB  PRO A 166       2.428  20.875  48.781  1.00 91.62           C  
ATOM   1298  O   PRO A 166       5.023  21.359  47.250  1.00 91.62           O  
ATOM   1299  CG  PRO A 166       1.596  19.656  48.531  1.00 91.62           C  
ATOM   1300  CD  PRO A 166       0.715  19.906  47.344  1.00 91.62           C  
ATOM   1301  N   SER A 167       3.803  20.188  45.719  1.00 93.56           N  
ATOM   1302  CA  SER A 167       4.992  19.594  45.125  1.00 93.56           C  
ATOM   1303  C   SER A 167       5.805  20.625  44.344  1.00 93.56           C  
ATOM   1304  CB  SER A 167       4.605  18.422  44.219  1.00 93.56           C  
ATOM   1305  O   SER A 167       5.270  21.641  43.938  1.00 93.56           O  
ATOM   1306  OG  SER A 167       3.859  17.453  44.906  1.00 93.56           O  
ATOM   1307  N   LYS A 168       7.141  20.422  44.281  1.00 97.25           N  
ATOM   1308  CA  LYS A 168       8.062  21.234  43.500  1.00 97.25           C  
ATOM   1309  C   LYS A 168       8.734  20.406  42.406  1.00 97.25           C  
ATOM   1310  CB  LYS A 168       9.125  21.859  44.406  1.00 97.25           C  
ATOM   1311  O   LYS A 168       9.000  19.219  42.594  1.00 97.25           O  
ATOM   1312  CG  LYS A 168       8.562  22.844  45.406  1.00 97.25           C  
ATOM   1313  CD  LYS A 168       9.672  23.484  46.250  1.00 97.25           C  
ATOM   1314  CE  LYS A 168       9.125  24.531  47.219  1.00 97.25           C  
ATOM   1315  NZ  LYS A 168      10.211  25.234  47.938  1.00 97.25           N  
ATOM   1316  N   THR A 169       8.961  20.984  41.344  1.00 97.38           N  
ATOM   1317  CA  THR A 169       9.656  20.344  40.250  1.00 97.38           C  
ATOM   1318  C   THR A 169      10.719  21.250  39.656  1.00 97.38           C  
ATOM   1319  CB  THR A 169       8.672  19.906  39.125  1.00 97.38           C  
ATOM   1320  O   THR A 169      10.734  22.453  39.938  1.00 97.38           O  
ATOM   1321  CG2 THR A 169       7.660  18.891  39.656  1.00 97.38           C  
ATOM   1322  OG1 THR A 169       7.969  21.062  38.656  1.00 97.38           O  
ATOM   1323  N   CYS A 170      11.594  20.719  38.875  1.00 97.56           N  
ATOM   1324  CA  CYS A 170      12.656  21.484  38.219  1.00 97.56           C  
ATOM   1325  C   CYS A 170      12.086  22.375  37.125  1.00 97.56           C  
ATOM   1326  CB  CYS A 170      13.703  20.531  37.625  1.00 97.56           C  
ATOM   1327  O   CYS A 170      11.188  21.969  36.375  1.00 97.56           O  
ATOM   1328  SG  CYS A 170      14.594  19.578  38.875  1.00 97.56           S  
ATOM   1329  N   GLU A 171      12.617  23.625  37.094  1.00 97.94           N  
ATOM   1330  CA  GLU A 171      12.227  24.562  36.031  1.00 97.94           C  
ATOM   1331  C   GLU A 171      12.867  24.203  34.719  1.00 97.94           C  
ATOM   1332  CB  GLU A 171      12.609  26.000  36.438  1.00 97.94           C  
ATOM   1333  O   GLU A 171      14.047  23.859  34.656  1.00 97.94           O  
ATOM   1334  CG  GLU A 171      12.117  27.047  35.469  1.00 97.94           C  
ATOM   1335  CD  GLU A 171      12.547  28.469  35.844  1.00 97.94           C  
ATOM   1336  OE1 GLU A 171      11.672  29.344  36.000  1.00 97.94           O  
ATOM   1337  OE2 GLU A 171      13.773  28.688  35.938  1.00 97.94           O  
ATOM   1338  N   VAL A 172      12.117  24.219  33.625  1.00 96.94           N  
ATOM   1339  CA  VAL A 172      12.633  23.891  32.312  1.00 96.94           C  
ATOM   1340  C   VAL A 172      12.320  25.016  31.328  1.00 96.94           C  
ATOM   1341  CB  VAL A 172      12.047  22.562  31.797  1.00 96.94           C  
ATOM   1342  O   VAL A 172      11.352  25.750  31.516  1.00 96.94           O  
ATOM   1343  CG1 VAL A 172      12.492  21.391  32.656  1.00 96.94           C  
ATOM   1344  CG2 VAL A 172      10.523  22.625  31.734  1.00 96.94           C  
ATOM   1345  N   PHE A 173      13.102  25.203  30.344  1.00 96.88           N  
ATOM   1346  CA  PHE A 173      12.867  26.109  29.234  1.00 96.88           C  
ATOM   1347  C   PHE A 173      12.312  25.359  28.031  1.00 96.88           C  
ATOM   1348  CB  PHE A 173      14.164  26.828  28.844  1.00 96.88           C  
ATOM   1349  O   PHE A 173      12.898  24.375  27.578  1.00 96.88           O  
ATOM   1350  CG  PHE A 173      14.016  27.781  27.688  1.00 96.88           C  
ATOM   1351  CD1 PHE A 173      14.445  27.422  26.406  1.00 96.88           C  
ATOM   1352  CD2 PHE A 173      13.438  29.031  27.859  1.00 96.88           C  
ATOM   1353  CE1 PHE A 173      14.305  28.297  25.344  1.00 96.88           C  
ATOM   1354  CE2 PHE A 173      13.289  29.906  26.797  1.00 96.88           C  
ATOM   1355  CZ  PHE A 173      13.727  29.547  25.531  1.00 96.88           C  
ATOM   1356  N   GLY A 174      11.227  25.656  27.516  1.00 96.12           N  
ATOM   1357  CA  GLY A 174      10.547  25.047  26.375  1.00 96.12           C  
ATOM   1358  C   GLY A 174       9.188  25.672  26.094  1.00 96.12           C  
ATOM   1359  O   GLY A 174       8.977  26.859  26.344  1.00 96.12           O  
ATOM   1360  N   TRP A 175       8.367  24.922  25.562  1.00 96.50           N  
ATOM   1361  CA  TRP A 175       6.992  25.359  25.344  1.00 96.50           C  
ATOM   1362  C   TRP A 175       6.195  25.328  26.641  1.00 96.50           C  
ATOM   1363  CB  TRP A 175       6.309  24.500  24.281  1.00 96.50           C  
ATOM   1364  O   TRP A 175       5.918  24.250  27.188  1.00 96.50           O  
ATOM   1365  CG  TRP A 175       6.867  24.656  22.906  1.00 96.50           C  
ATOM   1366  CD1 TRP A 175       7.781  23.859  22.281  1.00 96.50           C  
ATOM   1367  CD2 TRP A 175       6.551  25.703  21.969  1.00 96.50           C  
ATOM   1368  CE2 TRP A 175       7.312  25.469  20.812  1.00 96.50           C  
ATOM   1369  CE3 TRP A 175       5.699  26.812  22.016  1.00 96.50           C  
ATOM   1370  NE1 TRP A 175       8.055  24.328  21.016  1.00 96.50           N  
ATOM   1371  CH2 TRP A 175       6.402  27.375  19.750  1.00 96.50           C  
ATOM   1372  CZ2 TRP A 175       7.246  26.297  19.688  1.00 96.50           C  
ATOM   1373  CZ3 TRP A 175       5.633  27.641  20.906  1.00 96.50           C  
ATOM   1374  N   CYS A 176       5.805  26.453  27.172  1.00 95.94           N  
ATOM   1375  CA  CYS A 176       5.137  26.578  28.453  1.00 95.94           C  
ATOM   1376  C   CYS A 176       3.748  27.188  28.297  1.00 95.94           C  
ATOM   1377  CB  CYS A 176       5.969  27.438  29.406  1.00 95.94           C  
ATOM   1378  O   CYS A 176       3.549  28.078  27.469  1.00 95.94           O  
ATOM   1379  SG  CYS A 176       7.484  26.641  29.969  1.00 95.94           S  
ATOM   1380  N   PRO A 177       2.789  26.703  29.141  1.00 96.25           N  
ATOM   1381  CA  PRO A 177       2.918  25.688  30.188  1.00 96.25           C  
ATOM   1382  C   PRO A 177       2.908  24.266  29.625  1.00 96.25           C  
ATOM   1383  CB  PRO A 177       1.693  25.938  31.062  1.00 96.25           C  
ATOM   1384  O   PRO A 177       2.527  24.062  28.469  1.00 96.25           O  
ATOM   1385  CG  PRO A 177       0.653  26.469  30.141  1.00 96.25           C  
ATOM   1386  CD  PRO A 177       1.333  27.328  29.109  1.00 96.25           C  
ATOM   1387  N   VAL A 178       3.344  23.406  30.391  1.00 94.94           N  
ATOM   1388  CA  VAL A 178       3.307  22.000  29.984  1.00 94.94           C  
ATOM   1389  C   VAL A 178       1.870  21.484  30.047  1.00 94.94           C  
ATOM   1390  CB  VAL A 178       4.223  21.125  30.875  1.00 94.94           C  
ATOM   1391  O   VAL A 178       0.995  22.125  30.625  1.00 94.94           O  
ATOM   1392  CG1 VAL A 178       5.680  21.578  30.750  1.00 94.94           C  
ATOM   1393  CG2 VAL A 178       3.768  21.188  32.344  1.00 94.94           C  
ATOM   1394  N   GLU A 179       1.519  20.375  29.438  1.00 91.06           N  
ATOM   1395  CA  GLU A 179       0.174  19.828  29.266  1.00 91.06           C  
ATOM   1396  C   GLU A 179      -0.521  19.656  30.609  1.00 91.06           C  
ATOM   1397  CB  GLU A 179       0.223  18.484  28.531  1.00 91.06           C  
ATOM   1398  O   GLU A 179      -1.725  19.906  30.734  1.00 91.06           O  
ATOM   1399  CG  GLU A 179       0.409  18.625  27.031  1.00 91.06           C  
ATOM   1400  CD  GLU A 179       0.409  17.281  26.297  1.00 91.06           C  
ATOM   1401  OE1 GLU A 179       0.586  17.266  25.062  1.00 91.06           O  
ATOM   1402  OE2 GLU A 179       0.231  16.250  26.984  1.00 91.06           O  
ATOM   1403  N   ASP A 180       0.096  19.234  31.672  1.00 83.44           N  
ATOM   1404  CA  ASP A 180      -0.483  18.984  33.000  1.00 83.44           C  
ATOM   1405  C   ASP A 180      -1.016  20.281  33.625  1.00 83.44           C  
ATOM   1406  CB  ASP A 180       0.551  18.344  33.938  1.00 83.44           C  
ATOM   1407  O   ASP A 180      -1.938  20.250  34.438  1.00 83.44           O  
ATOM   1408  CG  ASP A 180       0.974  16.953  33.469  1.00 83.44           C  
ATOM   1409  OD1 ASP A 180       0.311  16.375  32.594  1.00 83.44           O  
ATOM   1410  OD2 ASP A 180       1.978  16.438  34.000  1.00 83.44           O  
ATOM   1411  N   GLY A 181      -0.500  21.375  33.188  1.00 73.75           N  
ATOM   1412  CA  GLY A 181      -0.833  22.641  33.844  1.00 73.75           C  
ATOM   1413  C   GLY A 181      -2.078  23.281  33.250  1.00 73.75           C  
ATOM   1414  O   GLY A 181      -2.768  24.047  33.938  1.00 73.75           O  
ATOM   1415  N   ALA A 182      -2.473  23.047  32.031  1.00 81.88           N  
ATOM   1416  CA  ALA A 182      -3.461  23.938  31.422  1.00 81.88           C  
ATOM   1417  C   ALA A 182      -4.309  23.219  30.391  1.00 81.88           C  
ATOM   1418  CB  ALA A 182      -2.773  25.156  30.797  1.00 81.88           C  
ATOM   1419  O   ALA A 182      -5.113  23.828  29.688  1.00 81.88           O  
ATOM   1420  N   SER A 183      -4.285  21.906  30.375  1.00 88.69           N  
ATOM   1421  CA  SER A 183      -4.992  21.219  29.312  1.00 88.69           C  
ATOM   1422  C   SER A 183      -6.484  21.125  29.594  1.00 88.69           C  
ATOM   1423  CB  SER A 183      -4.422  19.812  29.109  1.00 88.69           C  
ATOM   1424  O   SER A 183      -6.891  20.953  30.750  1.00 88.69           O  
ATOM   1425  OG  SER A 183      -4.707  18.984  30.219  1.00 88.69           O  
ATOM   1426  N   VAL A 184      -7.316  21.438  28.641  1.00 91.50           N  
ATOM   1427  CA  VAL A 184      -8.773  21.328  28.688  1.00 91.50           C  
ATOM   1428  C   VAL A 184      -9.242  20.203  27.766  1.00 91.50           C  
ATOM   1429  CB  VAL A 184      -9.453  22.656  28.312  1.00 91.50           C  
ATOM   1430  O   VAL A 184      -8.875  20.172  26.578  1.00 91.50           O  
ATOM   1431  CG1 VAL A 184     -10.969  22.531  28.391  1.00 91.50           C  
ATOM   1432  CG2 VAL A 184      -8.961  23.781  29.203  1.00 91.50           C  
ATOM   1433  N   SER A 185     -10.047  19.359  28.297  1.00 92.50           N  
ATOM   1434  CA  SER A 185     -10.523  18.203  27.531  1.00 92.50           C  
ATOM   1435  C   SER A 185     -11.930  18.453  26.984  1.00 92.50           C  
ATOM   1436  CB  SER A 185     -10.516  16.938  28.391  1.00 92.50           C  
ATOM   1437  O   SER A 185     -12.766  19.031  27.672  1.00 92.50           O  
ATOM   1438  OG  SER A 185     -11.055  15.844  27.688  1.00 92.50           O  
ATOM   1439  N   GLN A 186     -12.148  18.156  25.766  1.00 93.69           N  
ATOM   1440  CA  GLN A 186     -13.453  18.219  25.109  1.00 93.69           C  
ATOM   1441  C   GLN A 186     -13.789  16.906  24.422  1.00 93.69           C  
ATOM   1442  CB  GLN A 186     -13.492  19.359  24.094  1.00 93.69           C  
ATOM   1443  O   GLN A 186     -12.969  16.359  23.688  1.00 93.69           O  
ATOM   1444  CG  GLN A 186     -13.305  20.750  24.719  1.00 93.69           C  
ATOM   1445  CD  GLN A 186     -13.320  21.859  23.688  1.00 93.69           C  
ATOM   1446  NE2 GLN A 186     -13.367  23.094  24.156  1.00 93.69           N  
ATOM   1447  OE1 GLN A 186     -13.281  21.609  22.469  1.00 93.69           O  
ATOM   1448  N   PHE A 187     -14.930  16.438  24.672  1.00 93.56           N  
ATOM   1449  CA  PHE A 187     -15.406  15.195  24.078  1.00 93.56           C  
ATOM   1450  C   PHE A 187     -16.328  15.477  22.891  1.00 93.56           C  
ATOM   1451  CB  PHE A 187     -16.141  14.344  25.125  1.00 93.56           C  
ATOM   1452  O   PHE A 187     -17.312  16.203  23.031  1.00 93.56           O  
ATOM   1453  CG  PHE A 187     -16.578  12.992  24.609  1.00 93.56           C  
ATOM   1454  CD1 PHE A 187     -17.922  12.703  24.438  1.00 93.56           C  
ATOM   1455  CD2 PHE A 187     -15.633  12.023  24.281  1.00 93.56           C  
ATOM   1456  CE1 PHE A 187     -18.328  11.461  23.969  1.00 93.56           C  
ATOM   1457  CE2 PHE A 187     -16.031  10.781  23.797  1.00 93.56           C  
ATOM   1458  CZ  PHE A 187     -17.391  10.500  23.641  1.00 93.56           C  
ATOM   1459  N   LEU A 188     -16.047  14.969  21.766  1.00 92.56           N  
ATOM   1460  CA  LEU A 188     -16.766  15.195  20.516  1.00 92.56           C  
ATOM   1461  C   LEU A 188     -17.531  13.953  20.094  1.00 92.56           C  
ATOM   1462  CB  LEU A 188     -15.805  15.625  19.406  1.00 92.56           C  
ATOM   1463  O   LEU A 188     -18.125  13.914  19.000  1.00 92.56           O  
ATOM   1464  CG  LEU A 188     -14.875  16.797  19.719  1.00 92.56           C  
ATOM   1465  CD1 LEU A 188     -13.906  17.031  18.562  1.00 92.56           C  
ATOM   1466  CD2 LEU A 188     -15.680  18.062  20.016  1.00 92.56           C  
ATOM   1467  N   GLY A 189     -17.641  12.961  20.891  1.00 87.50           N  
ATOM   1468  CA  GLY A 189     -18.109  11.648  20.500  1.00 87.50           C  
ATOM   1469  C   GLY A 189     -19.609  11.500  20.609  1.00 87.50           C  
ATOM   1470  O   GLY A 189     -20.172  10.484  20.172  1.00 87.50           O  
ATOM   1471  N   THR A 190     -20.297  12.508  21.047  1.00 88.31           N  
ATOM   1472  CA  THR A 190     -21.719  12.352  21.297  1.00 88.31           C  
ATOM   1473  C   THR A 190     -22.484  12.227  19.984  1.00 88.31           C  
ATOM   1474  CB  THR A 190     -22.281  13.531  22.109  1.00 88.31           C  
ATOM   1475  O   THR A 190     -23.328  11.336  19.812  1.00 88.31           O  
ATOM   1476  CG2 THR A 190     -23.734  13.281  22.500  1.00 88.31           C  
ATOM   1477  OG1 THR A 190     -21.500  13.703  23.297  1.00 88.31           O  
ATOM   1478  N   MET A 191     -22.203  13.023  19.016  1.00 92.31           N  
ATOM   1479  CA  MET A 191     -22.922  13.000  17.750  1.00 92.31           C  
ATOM   1480  C   MET A 191     -22.109  12.258  16.688  1.00 92.31           C  
ATOM   1481  CB  MET A 191     -23.219  14.422  17.266  1.00 92.31           C  
ATOM   1482  O   MET A 191     -22.578  12.078  15.555  1.00 92.31           O  
ATOM   1483  CG  MET A 191     -24.125  15.195  18.203  1.00 92.31           C  
ATOM   1484  SD  MET A 191     -25.844  14.531  18.234  1.00 92.31           S  
ATOM   1485  CE  MET A 191     -26.453  15.156  16.641  1.00 92.31           C  
ATOM   1486  N   ALA A 192     -20.953  11.773  17.031  1.00 95.12           N  
ATOM   1487  CA  ALA A 192     -19.984  11.211  16.078  1.00 95.12           C  
ATOM   1488  C   ALA A 192     -20.547   9.945  15.430  1.00 95.12           C  
ATOM   1489  CB  ALA A 192     -18.656  10.914  16.766  1.00 95.12           C  
ATOM   1490  O   ALA A 192     -20.297   9.688  14.242  1.00 95.12           O  
ATOM   1491  N   PRO A 193     -21.344   9.133  16.172  1.00 96.88           N  
ATOM   1492  CA  PRO A 193     -21.891   7.930  15.531  1.00 96.88           C  
ATOM   1493  C   PRO A 193     -22.766   8.250  14.320  1.00 96.88           C  
ATOM   1494  CB  PRO A 193     -22.703   7.281  16.641  1.00 96.88           C  
ATOM   1495  O   PRO A 193     -22.969   7.395  13.461  1.00 96.88           O  
ATOM   1496  CG  PRO A 193     -22.094   7.785  17.906  1.00 96.88           C  
ATOM   1497  CD  PRO A 193     -21.594   9.188  17.688  1.00 96.88           C  
ATOM   1498  N   ASN A 194     -23.234   9.453  14.219  1.00 95.69           N  
ATOM   1499  CA  ASN A 194     -24.141   9.836  13.141  1.00 95.69           C  
ATOM   1500  C   ASN A 194     -23.375  10.453  11.961  1.00 95.69           C  
ATOM   1501  CB  ASN A 194     -25.203  10.805  13.648  1.00 95.69           C  
ATOM   1502  O   ASN A 194     -23.984  10.820  10.953  1.00 95.69           O  
ATOM   1503  CG  ASN A 194     -26.141  10.156  14.648  1.00 95.69           C  
ATOM   1504  ND2 ASN A 194     -26.484  10.891  15.703  1.00 95.69           N  
ATOM   1505  OD1 ASN A 194     -26.562   9.008  14.477  1.00 95.69           O  
ATOM   1506  N   PHE A 195     -22.094  10.555  12.117  1.00 97.31           N  
ATOM   1507  CA  PHE A 195     -21.297  10.984  10.969  1.00 97.31           C  
ATOM   1508  C   PHE A 195     -21.438  10.008   9.812  1.00 97.31           C  
ATOM   1509  CB  PHE A 195     -19.828  11.133  11.359  1.00 97.31           C  
ATOM   1510  O   PHE A 195     -21.672   8.812  10.023  1.00 97.31           O  
ATOM   1511  CG  PHE A 195     -19.578  12.188  12.398  1.00 97.31           C  
ATOM   1512  CD1 PHE A 195     -20.547  13.125  12.719  1.00 97.31           C  
ATOM   1513  CD2 PHE A 195     -18.359  12.242  13.062  1.00 97.31           C  
ATOM   1514  CE1 PHE A 195     -20.312  14.102  13.680  1.00 97.31           C  
ATOM   1515  CE2 PHE A 195     -18.109  13.219  14.031  1.00 97.31           C  
ATOM   1516  CZ  PHE A 195     -19.094  14.148  14.336  1.00 97.31           C  
ATOM   1517  N   THR A 196     -21.359  10.516   8.617  1.00 97.25           N  
ATOM   1518  CA  THR A 196     -21.438   9.680   7.426  1.00 97.25           C  
ATOM   1519  C   THR A 196     -20.125   9.734   6.645  1.00 97.25           C  
ATOM   1520  CB  THR A 196     -22.594  10.102   6.512  1.00 97.25           C  
ATOM   1521  O   THR A 196     -19.484  10.789   6.559  1.00 97.25           O  
ATOM   1522  CG2 THR A 196     -23.938   9.914   7.211  1.00 97.25           C  
ATOM   1523  OG1 THR A 196     -22.438  11.484   6.160  1.00 97.25           O  
ATOM   1524  N   ILE A 197     -19.703   8.625   6.152  1.00 97.81           N  
ATOM   1525  CA  ILE A 197     -18.469   8.484   5.387  1.00 97.81           C  
ATOM   1526  C   ILE A 197     -18.797   8.016   3.971  1.00 97.81           C  
ATOM   1527  CB  ILE A 197     -17.500   7.508   6.066  1.00 97.81           C  
ATOM   1528  O   ILE A 197     -19.406   6.969   3.783  1.00 97.81           O  
ATOM   1529  CG1 ILE A 197     -17.266   7.910   7.527  1.00 97.81           C  
ATOM   1530  CG2 ILE A 197     -16.172   7.445   5.297  1.00 97.81           C  
ATOM   1531  CD1 ILE A 197     -16.578   6.840   8.367  1.00 97.81           C  
ATOM   1532  N   LEU A 198     -18.516   8.750   3.043  1.00 96.44           N  
ATOM   1533  CA  LEU A 198     -18.578   8.352   1.642  1.00 96.44           C  
ATOM   1534  C   LEU A 198     -17.281   7.664   1.215  1.00 96.44           C  
ATOM   1535  CB  LEU A 198     -18.844   9.562   0.749  1.00 96.44           C  
ATOM   1536  O   LEU A 198     -16.188   8.227   1.364  1.00 96.44           O  
ATOM   1537  CG  LEU A 198     -18.797   9.320  -0.760  1.00 96.44           C  
ATOM   1538  CD1 LEU A 198     -19.969   8.461  -1.193  1.00 96.44           C  
ATOM   1539  CD2 LEU A 198     -18.781  10.648  -1.516  1.00 96.44           C  
ATOM   1540  N   ILE A 199     -17.312   6.508   0.713  1.00 96.81           N  
ATOM   1541  CA  ILE A 199     -16.156   5.766   0.203  1.00 96.81           C  
ATOM   1542  C   ILE A 199     -16.359   5.457  -1.278  1.00 96.81           C  
ATOM   1543  CB  ILE A 199     -15.930   4.461   0.997  1.00 96.81           C  
ATOM   1544  O   ILE A 199     -17.141   4.574  -1.634  1.00 96.81           O  
ATOM   1545  CG1 ILE A 199     -15.766   4.766   2.490  1.00 96.81           C  
ATOM   1546  CG2 ILE A 199     -14.711   3.705   0.455  1.00 96.81           C  
ATOM   1547  CD1 ILE A 199     -15.695   3.523   3.371  1.00 96.81           C  
ATOM   1548  N   LYS A 200     -15.711   6.145  -2.117  1.00 94.81           N  
ATOM   1549  CA  LYS A 200     -15.695   5.879  -3.553  1.00 94.81           C  
ATOM   1550  C   LYS A 200     -14.516   4.984  -3.936  1.00 94.81           C  
ATOM   1551  CB  LYS A 200     -15.633   7.191  -4.340  1.00 94.81           C  
ATOM   1552  O   LYS A 200     -13.359   5.391  -3.828  1.00 94.81           O  
ATOM   1553  CG  LYS A 200     -15.844   7.023  -5.836  1.00 94.81           C  
ATOM   1554  CD  LYS A 200     -15.867   8.367  -6.551  1.00 94.81           C  
ATOM   1555  CE  LYS A 200     -15.812   8.203  -8.062  1.00 94.81           C  
ATOM   1556  NZ  LYS A 200     -15.758   9.516  -8.766  1.00 94.81           N  
ATOM   1557  N   ASN A 201     -14.836   3.855  -4.379  1.00 96.12           N  
ATOM   1558  CA  ASN A 201     -13.812   2.889  -4.754  1.00 96.12           C  
ATOM   1559  C   ASN A 201     -13.953   2.461  -6.215  1.00 96.12           C  
ATOM   1560  CB  ASN A 201     -13.859   1.667  -3.836  1.00 96.12           C  
ATOM   1561  O   ASN A 201     -15.047   2.127  -6.664  1.00 96.12           O  
ATOM   1562  CG  ASN A 201     -12.891   0.582  -4.254  1.00 96.12           C  
ATOM   1563  ND2 ASN A 201     -11.695   0.983  -4.668  1.00 96.12           N  
ATOM   1564  OD1 ASN A 201     -13.211  -0.609  -4.203  1.00 96.12           O  
ATOM   1565  N   SER A 202     -12.891   2.516  -6.918  1.00 94.31           N  
ATOM   1566  CA  SER A 202     -12.805   2.033  -8.297  1.00 94.31           C  
ATOM   1567  C   SER A 202     -11.648   1.051  -8.461  1.00 94.31           C  
ATOM   1568  CB  SER A 202     -12.633   3.203  -9.266  1.00 94.31           C  
ATOM   1569  O   SER A 202     -10.547   1.287  -7.961  1.00 94.31           O  
ATOM   1570  OG  SER A 202     -13.664   4.160  -9.086  1.00 94.31           O  
ATOM   1571  N   ILE A 203     -11.914  -0.074  -9.164  1.00 95.50           N  
ATOM   1572  CA  ILE A 203     -10.883  -1.093  -9.344  1.00 95.50           C  
ATOM   1573  C   ILE A 203     -10.664  -1.339 -10.836  1.00 95.50           C  
ATOM   1574  CB  ILE A 203     -11.258  -2.410  -8.633  1.00 95.50           C  
ATOM   1575  O   ILE A 203     -11.547  -1.073 -11.656  1.00 95.50           O  
ATOM   1576  CG1 ILE A 203     -12.633  -2.902  -9.109  1.00 95.50           C  
ATOM   1577  CG2 ILE A 203     -11.242  -2.229  -7.113  1.00 95.50           C  
ATOM   1578  CD1 ILE A 203     -12.578  -3.805 -10.336  1.00 95.50           C  
ATOM   1579  N   HIS A 204      -9.469  -1.731 -11.148  1.00 94.56           N  
ATOM   1580  CA  HIS A 204      -9.078  -2.072 -12.516  1.00 94.56           C  
ATOM   1581  C   HIS A 204      -8.203  -3.320 -12.539  1.00 94.56           C  
ATOM   1582  CB  HIS A 204      -8.344  -0.901 -13.172  1.00 94.56           C  
ATOM   1583  O   HIS A 204      -7.219  -3.408 -11.805  1.00 94.56           O  
ATOM   1584  CG  HIS A 204      -7.906  -1.178 -14.570  1.00 94.56           C  
ATOM   1585  CD2 HIS A 204      -6.668  -1.302 -15.109  1.00 94.56           C  
ATOM   1586  ND1 HIS A 204      -8.797  -1.356 -15.609  1.00 94.56           N  
ATOM   1587  CE1 HIS A 204      -8.125  -1.581 -16.719  1.00 94.56           C  
ATOM   1588  NE2 HIS A 204      -6.832  -1.553 -16.453  1.00 94.56           N  
ATOM   1589  N   TYR A 205      -8.641  -4.320 -13.320  1.00 95.25           N  
ATOM   1590  CA  TYR A 205      -7.836  -5.496 -13.625  1.00 95.25           C  
ATOM   1591  C   TYR A 205      -7.160  -5.359 -14.984  1.00 95.25           C  
ATOM   1592  CB  TYR A 205      -8.695  -6.762 -13.594  1.00 95.25           C  
ATOM   1593  O   TYR A 205      -7.770  -5.648 -16.016  1.00 95.25           O  
ATOM   1594  CG  TYR A 205      -9.148  -7.152 -12.203  1.00 95.25           C  
ATOM   1595  CD1 TYR A 205      -8.266  -7.730 -11.297  1.00 95.25           C  
ATOM   1596  CD2 TYR A 205     -10.469  -6.945 -11.805  1.00 95.25           C  
ATOM   1597  CE1 TYR A 205      -8.680  -8.094 -10.023  1.00 95.25           C  
ATOM   1598  CE2 TYR A 205     -10.891  -7.305 -10.531  1.00 95.25           C  
ATOM   1599  OH  TYR A 205     -10.406  -8.234  -8.383  1.00 95.25           O  
ATOM   1600  CZ  TYR A 205      -9.992  -7.879  -9.648  1.00 95.25           C  
ATOM   1601  N   PRO A 206      -5.926  -4.977 -14.945  1.00 92.38           N  
ATOM   1602  CA  PRO A 206      -5.246  -4.656 -16.203  1.00 92.38           C  
ATOM   1603  C   PRO A 206      -5.152  -5.859 -17.141  1.00 92.38           C  
ATOM   1604  CB  PRO A 206      -3.854  -4.207 -15.750  1.00 92.38           C  
ATOM   1605  O   PRO A 206      -5.250  -5.703 -18.359  1.00 92.38           O  
ATOM   1606  CG  PRO A 206      -3.768  -4.625 -14.312  1.00 92.38           C  
ATOM   1607  CD  PRO A 206      -5.160  -4.762 -13.773  1.00 92.38           C  
ATOM   1608  N   LYS A 207      -4.953  -7.043 -16.625  1.00 92.38           N  
ATOM   1609  CA  LYS A 207      -4.797  -8.219 -17.484  1.00 92.38           C  
ATOM   1610  C   LYS A 207      -6.047  -8.461 -18.328  1.00 92.38           C  
ATOM   1611  CB  LYS A 207      -4.488  -9.461 -16.641  1.00 92.38           C  
ATOM   1612  O   LYS A 207      -5.953  -8.805 -19.500  1.00 92.38           O  
ATOM   1613  CG  LYS A 207      -4.176 -10.703 -17.453  1.00 92.38           C  
ATOM   1614  CD  LYS A 207      -3.729 -11.859 -16.578  1.00 92.38           C  
ATOM   1615  CE  LYS A 207      -3.412 -13.102 -17.391  1.00 92.38           C  
ATOM   1616  NZ  LYS A 207      -2.893 -14.211 -16.531  1.00 92.38           N  
ATOM   1617  N   PHE A 208      -7.203  -8.227 -17.766  1.00 95.62           N  
ATOM   1618  CA  PHE A 208      -8.461  -8.531 -18.438  1.00 95.62           C  
ATOM   1619  C   PHE A 208      -9.125  -7.254 -18.953  1.00 95.62           C  
ATOM   1620  CB  PHE A 208      -9.414  -9.273 -17.500  1.00 95.62           C  
ATOM   1621  O   PHE A 208     -10.234  -7.297 -19.484  1.00 95.62           O  
ATOM   1622  CG  PHE A 208      -8.852 -10.570 -16.969  1.00 95.62           C  
ATOM   1623  CD1 PHE A 208      -8.422 -11.562 -17.844  1.00 95.62           C  
ATOM   1624  CD2 PHE A 208      -8.742 -10.781 -15.602  1.00 95.62           C  
ATOM   1625  CE1 PHE A 208      -7.902 -12.758 -17.344  1.00 95.62           C  
ATOM   1626  CE2 PHE A 208      -8.219 -11.977 -15.109  1.00 95.62           C  
ATOM   1627  CZ  PHE A 208      -7.805 -12.961 -15.984  1.00 95.62           C  
ATOM   1628  N   HIS A 209      -8.555  -6.117 -18.719  1.00 93.62           N  
ATOM   1629  CA  HIS A 209      -9.094  -4.828 -19.125  1.00 93.62           C  
ATOM   1630  C   HIS A 209     -10.516  -4.637 -18.594  1.00 93.62           C  
ATOM   1631  CB  HIS A 209      -9.078  -4.691 -20.641  1.00 93.62           C  
ATOM   1632  O   HIS A 209     -11.414  -4.266 -19.344  1.00 93.62           O  
ATOM   1633  CG  HIS A 209      -7.703  -4.746 -21.234  1.00 93.62           C  
ATOM   1634  CD2 HIS A 209      -7.070  -5.719 -21.922  1.00 93.62           C  
ATOM   1635  ND1 HIS A 209      -6.809  -3.701 -21.125  1.00 93.62           N  
ATOM   1636  CE1 HIS A 209      -5.684  -4.031 -21.734  1.00 93.62           C  
ATOM   1637  NE2 HIS A 209      -5.816  -5.250 -22.234  1.00 93.62           N  
ATOM   1638  N   PHE A 210     -10.688  -4.941 -17.375  1.00 95.06           N  
ATOM   1639  CA  PHE A 210     -11.977  -4.836 -16.719  1.00 95.06           C  
ATOM   1640  C   PHE A 210     -11.938  -3.795 -15.602  1.00 95.06           C  
ATOM   1641  CB  PHE A 210     -12.406  -6.191 -16.141  1.00 95.06           C  
ATOM   1642  O   PHE A 210     -11.008  -3.789 -14.789  1.00 95.06           O  
ATOM   1643  CG  PHE A 210     -13.703  -6.152 -15.383  1.00 95.06           C  
ATOM   1644  CD1 PHE A 210     -13.703  -6.098 -13.992  1.00 95.06           C  
ATOM   1645  CD2 PHE A 210     -14.914  -6.172 -16.047  1.00 95.06           C  
ATOM   1646  CE1 PHE A 210     -14.898  -6.059 -13.281  1.00 95.06           C  
ATOM   1647  CE2 PHE A 210     -16.109  -6.133 -15.344  1.00 95.06           C  
ATOM   1648  CZ  PHE A 210     -16.109  -6.078 -13.961  1.00 95.06           C  
ATOM   1649  N   SER A 211     -12.883  -2.891 -15.602  1.00 93.62           N  
ATOM   1650  CA  SER A 211     -13.000  -1.854 -14.586  1.00 93.62           C  
ATOM   1651  C   SER A 211     -14.414  -1.796 -14.008  1.00 93.62           C  
ATOM   1652  CB  SER A 211     -12.617  -0.489 -15.164  1.00 93.62           C  
ATOM   1653  O   SER A 211     -15.391  -2.029 -14.727  1.00 93.62           O  
ATOM   1654  OG  SER A 211     -11.305  -0.516 -15.695  1.00 93.62           O  
ATOM   1655  N   LYS A 212     -14.484  -1.494 -12.742  1.00 94.25           N  
ATOM   1656  CA  LYS A 212     -15.773  -1.362 -12.062  1.00 94.25           C  
ATOM   1657  C   LYS A 212     -15.641  -0.538 -10.789  1.00 94.25           C  
ATOM   1658  CB  LYS A 212     -16.359  -2.740 -11.742  1.00 94.25           C  
ATOM   1659  O   LYS A 212     -14.570  -0.489 -10.180  1.00 94.25           O  
ATOM   1660  CG  LYS A 212     -17.828  -2.717 -11.359  1.00 94.25           C  
ATOM   1661  CD  LYS A 212     -18.422  -4.117 -11.344  1.00 94.25           C  
ATOM   1662  CE  LYS A 212     -19.922  -4.090 -11.062  1.00 94.25           C  
ATOM   1663  NZ  LYS A 212     -20.516  -5.457 -11.094  1.00 94.25           N  
ATOM   1664  N   GLY A 213     -16.734   0.139 -10.406  1.00 93.69           N  
ATOM   1665  CA  GLY A 213     -16.812   0.925  -9.188  1.00 93.69           C  
ATOM   1666  C   GLY A 213     -17.953   0.518  -8.281  1.00 93.69           C  
ATOM   1667  O   GLY A 213     -18.828  -0.243  -8.695  1.00 93.69           O  
ATOM   1668  N   ASN A 214     -17.938   1.062  -7.066  1.00 95.25           N  
ATOM   1669  CA  ASN A 214     -18.953   0.700  -6.094  1.00 95.25           C  
ATOM   1670  C   ASN A 214     -20.141   1.670  -6.133  1.00 95.25           C  
ATOM   1671  CB  ASN A 214     -18.359   0.642  -4.684  1.00 95.25           C  
ATOM   1672  O   ASN A 214     -20.969   1.683  -5.223  1.00 95.25           O  
ATOM   1673  CG  ASN A 214     -17.859   1.989  -4.207  1.00 95.25           C  
ATOM   1674  ND2 ASN A 214     -17.812   2.172  -2.893  1.00 95.25           N  
ATOM   1675  OD1 ASN A 214     -17.516   2.859  -5.012  1.00 95.25           O  
ATOM   1676  N   ILE A 215     -20.188   2.469  -7.105  1.00 91.44           N  
ATOM   1677  CA  ILE A 215     -21.297   3.398  -7.305  1.00 91.44           C  
ATOM   1678  C   ILE A 215     -22.094   2.996  -8.547  1.00 91.44           C  
ATOM   1679  CB  ILE A 215     -20.797   4.855  -7.441  1.00 91.44           C  
ATOM   1680  O   ILE A 215     -21.516   2.713  -9.594  1.00 91.44           O  
ATOM   1681  CG1 ILE A 215     -20.031   5.277  -6.176  1.00 91.44           C  
ATOM   1682  CG2 ILE A 215     -21.953   5.805  -7.727  1.00 91.44           C  
ATOM   1683  CD1 ILE A 215     -19.359   6.641  -6.281  1.00 91.44           C  
ATOM   1684  N   ALA A 216     -23.406   3.002  -8.359  1.00 87.75           N  
ATOM   1685  CA  ALA A 216     -24.281   2.629  -9.461  1.00 87.75           C  
ATOM   1686  C   ALA A 216     -24.375   3.746 -10.500  1.00 87.75           C  
ATOM   1687  CB  ALA A 216     -25.672   2.285  -8.938  1.00 87.75           C  
ATOM   1688  O   ALA A 216     -24.234   4.926 -10.164  1.00 87.75           O  
ATOM   1689  N   ASP A 217     -24.562   3.283 -11.695  1.00 82.00           N  
ATOM   1690  CA  ASP A 217     -24.734   4.234 -12.789  1.00 82.00           C  
ATOM   1691  C   ASP A 217     -26.172   4.734 -12.875  1.00 82.00           C  
ATOM   1692  CB  ASP A 217     -24.328   3.602 -14.125  1.00 82.00           C  
ATOM   1693  O   ASP A 217     -26.922   4.336 -13.766  1.00 82.00           O  
ATOM   1694  CG  ASP A 217     -24.078   4.625 -15.219  1.00 82.00           C  
ATOM   1695  OD1 ASP A 217     -24.156   5.844 -14.945  1.00 82.00           O  
ATOM   1696  OD2 ASP A 217     -23.812   4.215 -16.359  1.00 82.00           O  
ATOM   1697  N   ARG A 218     -26.609   5.363 -11.891  1.00 82.06           N  
ATOM   1698  CA  ARG A 218     -27.969   5.891 -11.836  1.00 82.06           C  
ATOM   1699  C   ARG A 218     -27.953   7.418 -11.828  1.00 82.06           C  
ATOM   1700  CB  ARG A 218     -28.703   5.363 -10.602  1.00 82.06           C  
ATOM   1701  O   ARG A 218     -27.031   8.031 -11.297  1.00 82.06           O  
ATOM   1702  CG  ARG A 218     -28.859   3.852 -10.578  1.00 82.06           C  
ATOM   1703  CD  ARG A 218     -29.469   3.367  -9.273  1.00 82.06           C  
ATOM   1704  NE  ARG A 218     -30.812   3.898  -9.086  1.00 82.06           N  
ATOM   1705  NH1 ARG A 218     -31.156   2.885  -7.035  1.00 82.06           N  
ATOM   1706  NH2 ARG A 218     -32.781   4.195  -7.949  1.00 82.06           N  
ATOM   1707  CZ  ARG A 218     -31.578   3.658  -8.023  1.00 82.06           C  
ATOM   1708  N   THR A 219     -28.906   8.031 -12.477  1.00 76.38           N  
ATOM   1709  CA  THR A 219     -28.969   9.484 -12.609  1.00 76.38           C  
ATOM   1710  C   THR A 219     -30.000  10.070 -11.656  1.00 76.38           C  
ATOM   1711  CB  THR A 219     -29.312   9.891 -14.055  1.00 76.38           C  
ATOM   1712  O   THR A 219     -30.312  11.266 -11.727  1.00 76.38           O  
ATOM   1713  CG2 THR A 219     -28.172   9.523 -15.008  1.00 76.38           C  
ATOM   1714  OG1 THR A 219     -30.500   9.219 -14.469  1.00 76.38           O  
ATOM   1715  N   ASP A 220     -30.562   9.352 -10.773  1.00 79.62           N  
ATOM   1716  CA  ASP A 220     -31.672   9.844  -9.953  1.00 79.62           C  
ATOM   1717  C   ASP A 220     -31.141  10.508  -8.680  1.00 79.62           C  
ATOM   1718  CB  ASP A 220     -32.625   8.703  -9.602  1.00 79.62           C  
ATOM   1719  O   ASP A 220     -31.922  10.820  -7.773  1.00 79.62           O  
ATOM   1720  CG  ASP A 220     -31.953   7.586  -8.820  1.00 79.62           C  
ATOM   1721  OD1 ASP A 220     -30.719   7.492  -8.836  1.00 79.62           O  
ATOM   1722  OD2 ASP A 220     -32.688   6.793  -8.188  1.00 79.62           O  
ATOM   1723  N   GLY A 221     -29.875  10.719  -8.555  1.00 82.00           N  
ATOM   1724  CA  GLY A 221     -29.344  11.375  -7.371  1.00 82.00           C  
ATOM   1725  C   GLY A 221     -29.516  10.562  -6.102  1.00 82.00           C  
ATOM   1726  O   GLY A 221     -29.734  11.117  -5.027  1.00 82.00           O  
ATOM   1727  N   TYR A 222     -29.547   9.234  -6.160  1.00 85.31           N  
ATOM   1728  CA  TYR A 222     -29.812   8.344  -5.031  1.00 85.31           C  
ATOM   1729  C   TYR A 222     -28.781   8.547  -3.928  1.00 85.31           C  
ATOM   1730  CB  TYR A 222     -29.797   6.883  -5.488  1.00 85.31           C  
ATOM   1731  O   TYR A 222     -29.047   8.289  -2.754  1.00 85.31           O  
ATOM   1732  CG  TYR A 222     -28.422   6.344  -5.777  1.00 85.31           C  
ATOM   1733  CD1 TYR A 222     -27.766   6.633  -6.977  1.00 85.31           C  
ATOM   1734  CD2 TYR A 222     -27.766   5.539  -4.852  1.00 85.31           C  
ATOM   1735  CE1 TYR A 222     -26.500   6.137  -7.246  1.00 85.31           C  
ATOM   1736  CE2 TYR A 222     -26.484   5.039  -5.113  1.00 85.31           C  
ATOM   1737  OH  TYR A 222     -24.609   4.848  -6.574  1.00 85.31           O  
ATOM   1738  CZ  TYR A 222     -25.875   5.344  -6.309  1.00 85.31           C  
ATOM   1739  N   LEU A 223     -27.688   9.148  -4.215  1.00 86.94           N  
ATOM   1740  CA  LEU A 223     -26.609   9.320  -3.252  1.00 86.94           C  
ATOM   1741  C   LEU A 223     -27.016  10.258  -2.127  1.00 86.94           C  
ATOM   1742  CB  LEU A 223     -25.344   9.852  -3.943  1.00 86.94           C  
ATOM   1743  O   LEU A 223     -26.516  10.164  -1.009  1.00 86.94           O  
ATOM   1744  CG  LEU A 223     -24.609   8.875  -4.863  1.00 86.94           C  
ATOM   1745  CD1 LEU A 223     -23.391   9.555  -5.492  1.00 86.94           C  
ATOM   1746  CD2 LEU A 223     -24.188   7.629  -4.090  1.00 86.94           C  
ATOM   1747  N   LYS A 224     -27.906  11.078  -2.422  1.00 84.38           N  
ATOM   1748  CA  LYS A 224     -28.328  12.070  -1.435  1.00 84.38           C  
ATOM   1749  C   LYS A 224     -29.203  11.430  -0.352  1.00 84.38           C  
ATOM   1750  CB  LYS A 224     -29.094  13.211  -2.109  1.00 84.38           C  
ATOM   1751  O   LYS A 224     -29.312  11.969   0.751  1.00 84.38           O  
ATOM   1752  CG  LYS A 224     -28.234  14.070  -3.023  1.00 84.38           C  
ATOM   1753  CD  LYS A 224     -29.031  15.219  -3.631  1.00 84.38           C  
ATOM   1754  CE  LYS A 224     -28.188  16.062  -4.566  1.00 84.38           C  
ATOM   1755  NZ  LYS A 224     -28.969  17.172  -5.172  1.00 84.38           N  
ATOM   1756  N   ARG A 225     -29.703  10.273  -0.655  1.00 87.25           N  
ATOM   1757  CA  ARG A 225     -30.688   9.734   0.283  1.00 87.25           C  
ATOM   1758  C   ARG A 225     -30.344   8.297   0.671  1.00 87.25           C  
ATOM   1759  CB  ARG A 225     -32.094   9.789  -0.315  1.00 87.25           C  
ATOM   1760  O   ARG A 225     -31.000   7.707   1.528  1.00 87.25           O  
ATOM   1761  CG  ARG A 225     -32.562  11.195  -0.650  1.00 87.25           C  
ATOM   1762  CD  ARG A 225     -33.938  11.195  -1.277  1.00 87.25           C  
ATOM   1763  NE  ARG A 225     -34.188  12.414  -2.043  1.00 87.25           N  
ATOM   1764  NH1 ARG A 225     -36.469  12.055  -2.271  1.00 87.25           N  
ATOM   1765  NH2 ARG A 225     -35.500  13.922  -3.184  1.00 87.25           N  
ATOM   1766  CZ  ARG A 225     -35.406  12.797  -2.498  1.00 87.25           C  
ATOM   1767  N   CYS A 226     -29.328   7.762   0.188  1.00 91.56           N  
ATOM   1768  CA  CYS A 226     -29.094   6.344   0.416  1.00 91.56           C  
ATOM   1769  C   CYS A 226     -28.188   6.129   1.623  1.00 91.56           C  
ATOM   1770  CB  CYS A 226     -28.469   5.699  -0.822  1.00 91.56           C  
ATOM   1771  O   CYS A 226     -27.484   7.047   2.045  1.00 91.56           O  
ATOM   1772  SG  CYS A 226     -26.734   6.145  -1.080  1.00 91.56           S  
ATOM   1773  N   THR A 227     -28.250   5.043   2.289  1.00 94.25           N  
ATOM   1774  CA  THR A 227     -27.391   4.531   3.346  1.00 94.25           C  
ATOM   1775  C   THR A 227     -27.031   3.066   3.094  1.00 94.25           C  
ATOM   1776  CB  THR A 227     -28.047   4.672   4.727  1.00 94.25           C  
ATOM   1777  O   THR A 227     -27.875   2.289   2.645  1.00 94.25           O  
ATOM   1778  CG2 THR A 227     -27.094   4.242   5.840  1.00 94.25           C  
ATOM   1779  OG1 THR A 227     -28.422   6.039   4.934  1.00 94.25           O  
ATOM   1780  N   PHE A 228     -25.875   2.740   3.359  1.00 95.19           N  
ATOM   1781  CA  PHE A 228     -25.406   1.400   3.037  1.00 95.19           C  
ATOM   1782  C   PHE A 228     -26.172   0.346   3.820  1.00 95.19           C  
ATOM   1783  CB  PHE A 228     -23.906   1.279   3.334  1.00 95.19           C  
ATOM   1784  O   PHE A 228     -26.406   0.502   5.020  1.00 95.19           O  
ATOM   1785  CG  PHE A 228     -23.359  -0.113   3.160  1.00 95.19           C  
ATOM   1786  CD1 PHE A 228     -23.125  -0.926   4.262  1.00 95.19           C  
ATOM   1787  CD2 PHE A 228     -23.078  -0.610   1.893  1.00 95.19           C  
ATOM   1788  CE1 PHE A 228     -22.625  -2.215   4.105  1.00 95.19           C  
ATOM   1789  CE2 PHE A 228     -22.578  -1.898   1.727  1.00 95.19           C  
ATOM   1790  CZ  PHE A 228     -22.344  -2.699   2.834  1.00 95.19           C  
ATOM   1791  N   HIS A 229     -26.562  -0.602   3.096  1.00 93.00           N  
ATOM   1792  CA  HIS A 229     -27.141  -1.826   3.631  1.00 93.00           C  
ATOM   1793  C   HIS A 229     -26.734  -3.039   2.801  1.00 93.00           C  
ATOM   1794  CB  HIS A 229     -28.672  -1.715   3.686  1.00 93.00           C  
ATOM   1795  O   HIS A 229     -26.828  -3.016   1.572  1.00 93.00           O  
ATOM   1796  CG  HIS A 229     -29.312  -2.707   4.602  1.00 93.00           C  
ATOM   1797  CD2 HIS A 229     -29.750  -2.586   5.875  1.00 93.00           C  
ATOM   1798  ND1 HIS A 229     -29.562  -4.012   4.230  1.00 93.00           N  
ATOM   1799  CE1 HIS A 229     -30.141  -4.648   5.238  1.00 93.00           C  
ATOM   1800  NE2 HIS A 229     -30.266  -3.807   6.250  1.00 93.00           N  
ATOM   1801  N   GLU A 230     -26.266  -4.023   3.434  1.00 90.50           N  
ATOM   1802  CA  GLU A 230     -25.672  -5.176   2.762  1.00 90.50           C  
ATOM   1803  C   GLU A 230     -26.688  -5.852   1.841  1.00 90.50           C  
ATOM   1804  CB  GLU A 230     -25.141  -6.184   3.785  1.00 90.50           C  
ATOM   1805  O   GLU A 230     -26.344  -6.277   0.736  1.00 90.50           O  
ATOM   1806  CG  GLU A 230     -24.281  -7.285   3.180  1.00 90.50           C  
ATOM   1807  CD  GLU A 230     -23.609  -8.156   4.219  1.00 90.50           C  
ATOM   1808  OE1 GLU A 230     -22.812  -9.055   3.840  1.00 90.50           O  
ATOM   1809  OE2 GLU A 230     -23.859  -7.945   5.426  1.00 90.50           O  
ATOM   1810  N   ALA A 231     -27.922  -5.895   2.168  1.00 89.62           N  
ATOM   1811  CA  ALA A 231     -28.938  -6.629   1.418  1.00 89.62           C  
ATOM   1812  C   ALA A 231     -29.688  -5.707   0.474  1.00 89.62           C  
ATOM   1813  CB  ALA A 231     -29.891  -7.324   2.373  1.00 89.62           C  
ATOM   1814  O   ALA A 231     -29.906  -6.035  -0.696  1.00 89.62           O  
ATOM   1815  N   SER A 232     -30.000  -4.465   0.874  1.00 88.38           N  
ATOM   1816  CA  SER A 232     -30.938  -3.629   0.138  1.00 88.38           C  
ATOM   1817  C   SER A 232     -30.203  -2.604  -0.725  1.00 88.38           C  
ATOM   1818  CB  SER A 232     -31.891  -2.914   1.102  1.00 88.38           C  
ATOM   1819  O   SER A 232     -30.656  -2.279  -1.825  1.00 88.38           O  
ATOM   1820  OG  SER A 232     -31.156  -2.098   2.008  1.00 88.38           O  
ATOM   1821  N   ASP A 233     -29.078  -2.164  -0.263  1.00 92.25           N  
ATOM   1822  CA  ASP A 233     -28.391  -1.088  -0.977  1.00 92.25           C  
ATOM   1823  C   ASP A 233     -26.875  -1.300  -0.977  1.00 92.25           C  
ATOM   1824  CB  ASP A 233     -28.734   0.268  -0.355  1.00 92.25           C  
ATOM   1825  O   ASP A 233     -26.141  -0.495  -0.414  1.00 92.25           O  
ATOM   1826  CG  ASP A 233     -28.625   1.416  -1.344  1.00 92.25           C  
ATOM   1827  OD1 ASP A 233     -28.094   1.217  -2.457  1.00 92.25           O  
ATOM   1828  OD2 ASP A 233     -29.078   2.531  -1.006  1.00 92.25           O  
ATOM   1829  N   LEU A 234     -26.500  -2.275  -1.767  1.00 92.69           N  
ATOM   1830  CA  LEU A 234     -25.109  -2.674  -1.820  1.00 92.69           C  
ATOM   1831  C   LEU A 234     -24.266  -1.608  -2.512  1.00 92.69           C  
ATOM   1832  CB  LEU A 234     -24.953  -4.012  -2.551  1.00 92.69           C  
ATOM   1833  O   LEU A 234     -23.078  -1.460  -2.213  1.00 92.69           O  
ATOM   1834  CG  LEU A 234     -23.547  -4.617  -2.580  1.00 92.69           C  
ATOM   1835  CD1 LEU A 234     -23.141  -5.070  -1.183  1.00 92.69           C  
ATOM   1836  CD2 LEU A 234     -23.484  -5.777  -3.566  1.00 92.69           C  
ATOM   1837  N   TYR A 235     -24.875  -0.828  -3.395  1.00 93.31           N  
ATOM   1838  CA  TYR A 235     -24.125   0.137  -4.195  1.00 93.31           C  
ATOM   1839  C   TYR A 235     -24.266   1.541  -3.617  1.00 93.31           C  
ATOM   1840  CB  TYR A 235     -24.609   0.122  -5.645  1.00 93.31           C  
ATOM   1841  O   TYR A 235     -23.953   2.527  -4.289  1.00 93.31           O  
ATOM   1842  CG  TYR A 235     -24.047  -1.008  -6.469  1.00 93.31           C  
ATOM   1843  CD1 TYR A 235     -22.828  -0.869  -7.125  1.00 93.31           C  
ATOM   1844  CD2 TYR A 235     -24.719  -2.215  -6.590  1.00 93.31           C  
ATOM   1845  CE1 TYR A 235     -22.297  -1.906  -7.883  1.00 93.31           C  
ATOM   1846  CE2 TYR A 235     -24.203  -3.260  -7.348  1.00 93.31           C  
ATOM   1847  OH  TYR A 235     -22.469  -4.125  -8.734  1.00 93.31           O  
ATOM   1848  CZ  TYR A 235     -22.984  -3.096  -7.988  1.00 93.31           C  
ATOM   1849  N   CYS A 236     -24.688   1.624  -2.424  1.00 94.44           N  
ATOM   1850  CA  CYS A 236     -24.578   2.891  -1.709  1.00 94.44           C  
ATOM   1851  C   CYS A 236     -23.234   3.020  -1.014  1.00 94.44           C  
ATOM   1852  CB  CYS A 236     -25.703   3.020  -0.683  1.00 94.44           C  
ATOM   1853  O   CYS A 236     -22.922   2.254  -0.100  1.00 94.44           O  
ATOM   1854  SG  CYS A 236     -25.719   4.602   0.189  1.00 94.44           S  
ATOM   1855  N   PRO A 237     -22.453   3.975  -1.381  1.00 95.50           N  
ATOM   1856  CA  PRO A 237     -21.109   4.117  -0.823  1.00 95.50           C  
ATOM   1857  C   PRO A 237     -21.078   4.957   0.455  1.00 95.50           C  
ATOM   1858  CB  PRO A 237     -20.328   4.812  -1.945  1.00 95.50           C  
ATOM   1859  O   PRO A 237     -20.016   5.383   0.898  1.00 95.50           O  
ATOM   1860  CG  PRO A 237     -21.344   5.664  -2.641  1.00 95.50           C  
ATOM   1861  CD  PRO A 237     -22.656   4.934  -2.635  1.00 95.50           C  
ATOM   1862  N   ILE A 238     -22.219   5.254   1.104  1.00 96.44           N  
ATOM   1863  CA  ILE A 238     -22.297   6.098   2.291  1.00 96.44           C  
ATOM   1864  C   ILE A 238     -22.516   5.230   3.527  1.00 96.44           C  
ATOM   1865  CB  ILE A 238     -23.438   7.133   2.162  1.00 96.44           C  
ATOM   1866  O   ILE A 238     -23.516   4.516   3.629  1.00 96.44           O  
ATOM   1867  CG1 ILE A 238     -23.219   8.023   0.934  1.00 96.44           C  
ATOM   1868  CG2 ILE A 238     -23.562   7.977   3.436  1.00 96.44           C  
ATOM   1869  CD1 ILE A 238     -24.391   8.945   0.613  1.00 96.44           C  
ATOM   1870  N   PHE A 239     -21.656   5.289   4.496  1.00 97.88           N  
ATOM   1871  CA  PHE A 239     -21.672   4.500   5.723  1.00 97.88           C  
ATOM   1872  C   PHE A 239     -21.797   5.398   6.945  1.00 97.88           C  
ATOM   1873  CB  PHE A 239     -20.406   3.646   5.828  1.00 97.88           C  
ATOM   1874  O   PHE A 239     -21.156   6.445   7.023  1.00 97.88           O  
ATOM   1875  CG  PHE A 239     -20.172   2.760   4.637  1.00 97.88           C  
ATOM   1876  CD1 PHE A 239     -20.547   1.423   4.660  1.00 97.88           C  
ATOM   1877  CD2 PHE A 239     -19.562   3.260   3.494  1.00 97.88           C  
ATOM   1878  CE1 PHE A 239     -20.328   0.599   3.561  1.00 97.88           C  
ATOM   1879  CE2 PHE A 239     -19.344   2.443   2.389  1.00 97.88           C  
ATOM   1880  CZ  PHE A 239     -19.734   1.112   2.424  1.00 97.88           C  
ATOM   1881  N   LYS A 240     -22.609   5.031   7.828  1.00 97.31           N  
ATOM   1882  CA  LYS A 240     -22.625   5.703   9.125  1.00 97.31           C  
ATOM   1883  C   LYS A 240     -21.469   5.227  10.000  1.00 97.31           C  
ATOM   1884  CB  LYS A 240     -23.953   5.465   9.836  1.00 97.31           C  
ATOM   1885  O   LYS A 240     -21.172   4.031  10.055  1.00 97.31           O  
ATOM   1886  CG  LYS A 240     -25.125   6.230   9.234  1.00 97.31           C  
ATOM   1887  CD  LYS A 240     -26.391   6.066  10.062  1.00 97.31           C  
ATOM   1888  CE  LYS A 240     -27.562   6.844   9.469  1.00 97.31           C  
ATOM   1889  NZ  LYS A 240     -28.797   6.691  10.281  1.00 97.31           N  
ATOM   1890  N   LEU A 241     -20.844   6.133  10.695  1.00 98.12           N  
ATOM   1891  CA  LEU A 241     -19.719   5.781  11.547  1.00 98.12           C  
ATOM   1892  C   LEU A 241     -20.141   4.809  12.641  1.00 98.12           C  
ATOM   1893  CB  LEU A 241     -19.109   7.039  12.172  1.00 98.12           C  
ATOM   1894  O   LEU A 241     -19.422   3.854  12.938  1.00 98.12           O  
ATOM   1895  CG  LEU A 241     -17.906   6.824  13.086  1.00 98.12           C  
ATOM   1896  CD1 LEU A 241     -16.781   6.129  12.336  1.00 98.12           C  
ATOM   1897  CD2 LEU A 241     -17.422   8.148  13.672  1.00 98.12           C  
ATOM   1898  N   GLY A 242     -21.266   5.066  13.227  1.00 97.88           N  
ATOM   1899  CA  GLY A 242     -21.781   4.152  14.234  1.00 97.88           C  
ATOM   1900  C   GLY A 242     -21.969   2.738  13.719  1.00 97.88           C  
ATOM   1901  O   GLY A 242     -21.703   1.772  14.438  1.00 97.88           O  
ATOM   1902  N   PHE A 243     -22.453   2.574  12.500  1.00 97.44           N  
ATOM   1903  CA  PHE A 243     -22.641   1.273  11.867  1.00 97.44           C  
ATOM   1904  C   PHE A 243     -21.312   0.548  11.703  1.00 97.44           C  
ATOM   1905  CB  PHE A 243     -23.328   1.432  10.508  1.00 97.44           C  
ATOM   1906  O   PHE A 243     -21.203  -0.640  12.008  1.00 97.44           O  
ATOM   1907  CG  PHE A 243     -23.391   0.160   9.703  1.00 97.44           C  
ATOM   1908  CD1 PHE A 243     -22.469  -0.079   8.688  1.00 97.44           C  
ATOM   1909  CD2 PHE A 243     -24.359  -0.797   9.969  1.00 97.44           C  
ATOM   1910  CE1 PHE A 243     -22.516  -1.256   7.945  1.00 97.44           C  
ATOM   1911  CE2 PHE A 243     -24.422  -1.975   9.227  1.00 97.44           C  
ATOM   1912  CZ  PHE A 243     -23.500  -2.201   8.219  1.00 97.44           C  
ATOM   1913  N   ILE A 244     -20.297   1.271  11.281  1.00 98.19           N  
ATOM   1914  CA  ILE A 244     -18.969   0.708  11.047  1.00 98.19           C  
ATOM   1915  C   ILE A 244     -18.406   0.165  12.352  1.00 98.19           C  
ATOM   1916  CB  ILE A 244     -18.016   1.755  10.438  1.00 98.19           C  
ATOM   1917  O   ILE A 244     -17.891  -0.957  12.398  1.00 98.19           O  
ATOM   1918  CG1 ILE A 244     -18.438   2.105   9.008  1.00 98.19           C  
ATOM   1919  CG2 ILE A 244     -16.562   1.245  10.461  1.00 98.19           C  
ATOM   1920  CD1 ILE A 244     -17.656   3.256   8.391  1.00 98.19           C  
ATOM   1921  N   VAL A 245     -18.531   0.921  13.391  1.00 97.94           N  
ATOM   1922  CA  VAL A 245     -17.969   0.545  14.688  1.00 97.94           C  
ATOM   1923  C   VAL A 245     -18.734  -0.648  15.250  1.00 97.94           C  
ATOM   1924  CB  VAL A 245     -18.016   1.725  15.688  1.00 97.94           C  
ATOM   1925  O   VAL A 245     -18.141  -1.581  15.789  1.00 97.94           O  
ATOM   1926  CG1 VAL A 245     -17.625   1.260  17.094  1.00 97.94           C  
ATOM   1927  CG2 VAL A 245     -17.094   2.852  15.219  1.00 97.94           C  
ATOM   1928  N   GLU A 246     -20.031  -0.626  15.094  1.00 97.44           N  
ATOM   1929  CA  GLU A 246     -20.875  -1.728  15.578  1.00 97.44           C  
ATOM   1930  C   GLU A 246     -20.547  -3.021  14.828  1.00 97.44           C  
ATOM   1931  CB  GLU A 246     -22.359  -1.385  15.430  1.00 97.44           C  
ATOM   1932  O   GLU A 246     -20.422  -4.082  15.445  1.00 97.44           O  
ATOM   1933  CG  GLU A 246     -23.281  -2.457  15.977  1.00 97.44           C  
ATOM   1934  CD  GLU A 246     -24.750  -2.160  15.719  1.00 97.44           C  
ATOM   1935  OE1 GLU A 246     -25.609  -3.020  16.031  1.00 97.44           O  
ATOM   1936  OE2 GLU A 246     -25.047  -1.059  15.203  1.00 97.44           O  
ATOM   1937  N   LYS A 247     -20.438  -2.951  13.508  1.00 97.06           N  
ATOM   1938  CA  LYS A 247     -20.156  -4.129  12.688  1.00 97.06           C  
ATOM   1939  C   LYS A 247     -18.750  -4.672  12.961  1.00 97.06           C  
ATOM   1940  CB  LYS A 247     -20.312  -3.803  11.203  1.00 97.06           C  
ATOM   1941  O   LYS A 247     -18.500  -5.863  12.766  1.00 97.06           O  
ATOM   1942  CG  LYS A 247     -21.750  -3.664  10.750  1.00 97.06           C  
ATOM   1943  CD  LYS A 247     -22.500  -4.992  10.828  1.00 97.06           C  
ATOM   1944  CE  LYS A 247     -23.891  -4.887  10.234  1.00 97.06           C  
ATOM   1945  NZ  LYS A 247     -24.641  -6.176  10.352  1.00 97.06           N  
ATOM   1946  N   ALA A 248     -17.859  -3.830  13.438  1.00 96.69           N  
ATOM   1947  CA  ALA A 248     -16.516  -4.266  13.820  1.00 96.69           C  
ATOM   1948  C   ALA A 248     -16.531  -4.910  15.203  1.00 96.69           C  
ATOM   1949  CB  ALA A 248     -15.547  -3.084  13.797  1.00 96.69           C  
ATOM   1950  O   ALA A 248     -15.492  -5.379  15.688  1.00 96.69           O  
ATOM   1951  N   GLY A 249     -17.609  -4.918  15.875  1.00 96.12           N  
ATOM   1952  CA  GLY A 249     -17.750  -5.578  17.156  1.00 96.12           C  
ATOM   1953  C   GLY A 249     -17.250  -4.738  18.312  1.00 96.12           C  
ATOM   1954  O   GLY A 249     -16.859  -5.277  19.359  1.00 96.12           O  
ATOM   1955  N   GLU A 250     -17.266  -3.412  18.188  1.00 95.25           N  
ATOM   1956  CA  GLU A 250     -16.719  -2.535  19.219  1.00 95.25           C  
ATOM   1957  C   GLU A 250     -17.797  -1.612  19.797  1.00 95.25           C  
ATOM   1958  CB  GLU A 250     -15.555  -1.710  18.672  1.00 95.25           C  
ATOM   1959  O   GLU A 250     -18.781  -1.324  19.125  1.00 95.25           O  
ATOM   1960  CG  GLU A 250     -14.398  -2.551  18.141  1.00 95.25           C  
ATOM   1961  CD  GLU A 250     -13.680  -3.324  19.234  1.00 95.25           C  
ATOM   1962  OE1 GLU A 250     -13.109  -4.398  18.953  1.00 95.25           O  
ATOM   1963  OE2 GLU A 250     -13.688  -2.854  20.391  1.00 95.25           O  
ATOM   1964  N   SER A 251     -17.578  -1.193  21.047  1.00 95.06           N  
ATOM   1965  CA  SER A 251     -18.406  -0.154  21.641  1.00 95.06           C  
ATOM   1966  C   SER A 251     -17.953   1.235  21.203  1.00 95.06           C  
ATOM   1967  CB  SER A 251     -18.375  -0.257  23.172  1.00 95.06           C  
ATOM   1968  O   SER A 251     -16.797   1.603  21.391  1.00 95.06           O  
ATOM   1969  OG  SER A 251     -18.922   0.913  23.766  1.00 95.06           O  
ATOM   1970  N   PHE A 252     -18.906   1.963  20.750  1.00 96.19           N  
ATOM   1971  CA  PHE A 252     -18.562   3.285  20.234  1.00 96.19           C  
ATOM   1972  C   PHE A 252     -18.016   4.168  21.359  1.00 96.19           C  
ATOM   1973  CB  PHE A 252     -19.781   3.949  19.594  1.00 96.19           C  
ATOM   1974  O   PHE A 252     -17.031   4.887  21.156  1.00 96.19           O  
ATOM   1975  CG  PHE A 252     -19.453   5.199  18.812  1.00 96.19           C  
ATOM   1976  CD1 PHE A 252     -19.406   6.434  19.453  1.00 96.19           C  
ATOM   1977  CD2 PHE A 252     -19.188   5.137  17.453  1.00 96.19           C  
ATOM   1978  CE1 PHE A 252     -19.109   7.590  18.734  1.00 96.19           C  
ATOM   1979  CE2 PHE A 252     -18.875   6.289  16.734  1.00 96.19           C  
ATOM   1980  CZ  PHE A 252     -18.844   7.516  17.375  1.00 96.19           C  
ATOM   1981  N   THR A 253     -18.609   4.172  22.469  1.00 94.94           N  
ATOM   1982  CA  THR A 253     -18.234   5.035  23.578  1.00 94.94           C  
ATOM   1983  C   THR A 253     -16.812   4.730  24.047  1.00 94.94           C  
ATOM   1984  CB  THR A 253     -19.203   4.883  24.766  1.00 94.94           C  
ATOM   1985  O   THR A 253     -15.992   5.641  24.219  1.00 94.94           O  
ATOM   1986  CG2 THR A 253     -18.891   5.883  25.875  1.00 94.94           C  
ATOM   1987  OG1 THR A 253     -20.547   5.105  24.297  1.00 94.94           O  
ATOM   1988  N   GLU A 254     -16.531   3.496  24.203  1.00 93.12           N  
ATOM   1989  CA  GLU A 254     -15.203   3.105  24.656  1.00 93.12           C  
ATOM   1990  C   GLU A 254     -14.148   3.438  23.594  1.00 93.12           C  
ATOM   1991  CB  GLU A 254     -15.164   1.611  24.984  1.00 93.12           C  
ATOM   1992  O   GLU A 254     -13.078   3.959  23.922  1.00 93.12           O  
ATOM   1993  CG  GLU A 254     -13.859   1.161  25.641  1.00 93.12           C  
ATOM   1994  CD  GLU A 254     -13.844  -0.318  25.984  1.00 93.12           C  
ATOM   1995  OE1 GLU A 254     -12.820  -0.811  26.500  1.00 93.12           O  
ATOM   1996  OE2 GLU A 254     -14.875  -0.991  25.750  1.00 93.12           O  
ATOM   1997  N   LEU A 255     -14.477   3.131  22.422  1.00 95.25           N  
ATOM   1998  CA  LEU A 255     -13.555   3.395  21.312  1.00 95.25           C  
ATOM   1999  C   LEU A 255     -13.305   4.891  21.172  1.00 95.25           C  
ATOM   2000  CB  LEU A 255     -14.109   2.826  20.000  1.00 95.25           C  
ATOM   2001  O   LEU A 255     -12.172   5.309  20.906  1.00 95.25           O  
ATOM   2002  CG  LEU A 255     -13.164   2.844  18.812  1.00 95.25           C  
ATOM   2003  CD1 LEU A 255     -12.008   1.878  19.031  1.00 95.25           C  
ATOM   2004  CD2 LEU A 255     -13.914   2.496  17.531  1.00 95.25           C  
ATOM   2005  N   ALA A 256     -14.297   5.672  21.312  1.00 95.88           N  
ATOM   2006  CA  ALA A 256     -14.195   7.121  21.156  1.00 95.88           C  
ATOM   2007  C   ALA A 256     -13.328   7.730  22.250  1.00 95.88           C  
ATOM   2008  CB  ALA A 256     -15.578   7.758  21.156  1.00 95.88           C  
ATOM   2009  O   ALA A 256     -12.656   8.742  22.031  1.00 95.88           O  
ATOM   2010  N   HIS A 257     -13.273   7.160  23.359  1.00 94.75           N  
ATOM   2011  CA  HIS A 257     -12.500   7.691  24.469  1.00 94.75           C  
ATOM   2012  C   HIS A 257     -11.023   7.320  24.344  1.00 94.75           C  
ATOM   2013  CB  HIS A 257     -13.055   7.180  25.797  1.00 94.75           C  
ATOM   2014  O   HIS A 257     -10.148   8.156  24.594  1.00 94.75           O  
ATOM   2015  CG  HIS A 257     -14.211   7.977  26.312  1.00 94.75           C  
ATOM   2016  CD2 HIS A 257     -14.273   8.953  27.250  1.00 94.75           C  
ATOM   2017  ND1 HIS A 257     -15.500   7.801  25.859  1.00 94.75           N  
ATOM   2018  CE1 HIS A 257     -16.312   8.641  26.484  1.00 94.75           C  
ATOM   2019  NE2 HIS A 257     -15.586   9.352  27.344  1.00 94.75           N  
ATOM   2020  N   LYS A 258     -10.727   6.102  23.922  1.00 93.56           N  
ATOM   2021  CA  LYS A 258      -9.352   5.602  23.891  1.00 93.56           C  
ATOM   2022  C   LYS A 258      -8.734   5.754  22.516  1.00 93.56           C  
ATOM   2023  CB  LYS A 258      -9.305   4.137  24.328  1.00 93.56           C  
ATOM   2024  O   LYS A 258      -7.508   5.793  22.375  1.00 93.56           O  
ATOM   2025  CG  LYS A 258      -9.648   3.916  25.797  1.00 93.56           C  
ATOM   2026  CD  LYS A 258      -9.516   2.449  26.188  1.00 93.56           C  
ATOM   2027  CE  LYS A 258      -9.844   2.229  27.656  1.00 93.56           C  
ATOM   2028  NZ  LYS A 258      -9.719   0.792  28.047  1.00 93.56           N  
ATOM   2029  N   GLY A 259      -9.617   5.828  21.547  1.00 96.12           N  
ATOM   2030  CA  GLY A 259      -9.133   5.781  20.188  1.00 96.12           C  
ATOM   2031  C   GLY A 259      -8.883   4.371  19.688  1.00 96.12           C  
ATOM   2032  O   GLY A 259      -8.773   3.434  20.484  1.00 96.12           O  
ATOM   2033  N   GLY A 260      -8.812   4.219  18.422  1.00 96.38           N  
ATOM   2034  CA  GLY A 260      -8.586   2.914  17.812  1.00 96.38           C  
ATOM   2035  C   GLY A 260      -8.531   2.959  16.297  1.00 96.38           C  
ATOM   2036  O   GLY A 260      -8.781   4.004  15.695  1.00 96.38           O  
ATOM   2037  N   VAL A 261      -8.148   1.851  15.727  1.00 96.69           N  
ATOM   2038  CA  VAL A 261      -8.031   1.712  14.281  1.00 96.69           C  
ATOM   2039  C   VAL A 261      -9.039   0.682  13.773  1.00 96.69           C  
ATOM   2040  CB  VAL A 261      -6.598   1.304  13.875  1.00 96.69           C  
ATOM   2041  O   VAL A 261      -9.047  -0.463  14.234  1.00 96.69           O  
ATOM   2042  CG1 VAL A 261      -6.469   1.236  12.352  1.00 96.69           C  
ATOM   2043  CG2 VAL A 261      -5.574   2.279  14.453  1.00 96.69           C  
ATOM   2044  N   ILE A 262      -9.898   1.062  12.883  1.00 97.50           N  
ATOM   2045  CA  ILE A 262     -10.891   0.184  12.281  1.00 97.50           C  
ATOM   2046  C   ILE A 262     -10.609   0.018  10.789  1.00 97.50           C  
ATOM   2047  CB  ILE A 262     -12.328   0.727  12.492  1.00 97.50           C  
ATOM   2048  O   ILE A 262     -10.336   0.997  10.094  1.00 97.50           O  
ATOM   2049  CG1 ILE A 262     -12.617   0.901  13.992  1.00 97.50           C  
ATOM   2050  CG2 ILE A 262     -13.359  -0.198  11.844  1.00 97.50           C  
ATOM   2051  CD1 ILE A 262     -12.711  -0.409  14.758  1.00 97.50           C  
ATOM   2052  N   GLY A 263     -10.648  -1.168  10.344  1.00 97.69           N  
ATOM   2053  CA  GLY A 263     -10.477  -1.471   8.938  1.00 97.69           C  
ATOM   2054  C   GLY A 263     -11.789  -1.685   8.203  1.00 97.69           C  
ATOM   2055  O   GLY A 263     -12.664  -2.404   8.695  1.00 97.69           O  
ATOM   2056  N   VAL A 264     -12.000  -0.959   7.129  1.00 98.00           N  
ATOM   2057  CA  VAL A 264     -13.047  -1.234   6.152  1.00 98.00           C  
ATOM   2058  C   VAL A 264     -12.461  -2.004   4.973  1.00 98.00           C  
ATOM   2059  CB  VAL A 264     -13.719   0.067   5.664  1.00 98.00           C  
ATOM   2060  O   VAL A 264     -11.758  -1.432   4.137  1.00 98.00           O  
ATOM   2061  CG1 VAL A 264     -14.828  -0.244   4.660  1.00 98.00           C  
ATOM   2062  CG2 VAL A 264     -14.273   0.860   6.848  1.00 98.00           C  
ATOM   2063  N   ILE A 265     -12.781  -3.242   4.848  1.00 96.56           N  
ATOM   2064  CA  ILE A 265     -12.188  -4.113   3.840  1.00 96.56           C  
ATOM   2065  C   ILE A 265     -13.180  -4.328   2.699  1.00 96.56           C  
ATOM   2066  CB  ILE A 265     -11.766  -5.473   4.441  1.00 96.56           C  
ATOM   2067  O   ILE A 265     -14.328  -4.723   2.930  1.00 96.56           O  
ATOM   2068  CG1 ILE A 265     -10.820  -5.254   5.633  1.00 96.56           C  
ATOM   2069  CG2 ILE A 265     -11.109  -6.355   3.377  1.00 96.56           C  
ATOM   2070  CD1 ILE A 265     -11.523  -5.184   6.980  1.00 96.56           C  
ATOM   2071  N   ILE A 266     -12.797  -4.000   1.546  1.00 97.38           N  
ATOM   2072  CA  ILE A 266     -13.594  -4.207   0.346  1.00 97.38           C  
ATOM   2073  C   ILE A 266     -12.977  -5.305  -0.510  1.00 97.38           C  
ATOM   2074  CB  ILE A 266     -13.734  -2.902  -0.473  1.00 97.38           C  
ATOM   2075  O   ILE A 266     -11.828  -5.188  -0.944  1.00 97.38           O  
ATOM   2076  CG1 ILE A 266     -14.133  -1.737   0.440  1.00 97.38           C  
ATOM   2077  CG2 ILE A 266     -14.742  -3.080  -1.608  1.00 97.38           C  
ATOM   2078  CD1 ILE A 266     -14.195  -0.390  -0.266  1.00 97.38           C  
ATOM   2079  N   ASN A 267     -13.703  -6.352  -0.766  1.00 96.31           N  
ATOM   2080  CA  ASN A 267     -13.227  -7.480  -1.559  1.00 96.31           C  
ATOM   2081  C   ASN A 267     -13.945  -7.562  -2.906  1.00 96.31           C  
ATOM   2082  CB  ASN A 267     -13.406  -8.789  -0.788  1.00 96.31           C  
ATOM   2083  O   ASN A 267     -15.172  -7.629  -2.959  1.00 96.31           O  
ATOM   2084  CG  ASN A 267     -12.570  -9.922  -1.357  1.00 96.31           C  
ATOM   2085  ND2 ASN A 267     -12.484 -11.023  -0.623  1.00 96.31           N  
ATOM   2086  OD1 ASN A 267     -12.008  -9.805  -2.449  1.00 96.31           O  
ATOM   2087  N   TRP A 268     -13.188  -7.555  -3.969  1.00 96.62           N  
ATOM   2088  CA  TRP A 268     -13.688  -7.699  -5.332  1.00 96.62           C  
ATOM   2089  C   TRP A 268     -13.281  -9.047  -5.922  1.00 96.62           C  
ATOM   2090  CB  TRP A 268     -13.172  -6.562  -6.219  1.00 96.62           C  
ATOM   2091  O   TRP A 268     -12.336  -9.125  -6.711  1.00 96.62           O  
ATOM   2092  CG  TRP A 268     -13.703  -5.207  -5.840  1.00 96.62           C  
ATOM   2093  CD1 TRP A 268     -13.148  -4.324  -4.961  1.00 96.62           C  
ATOM   2094  CD2 TRP A 268     -14.898  -4.590  -6.332  1.00 96.62           C  
ATOM   2095  CE2 TRP A 268     -15.000  -3.330  -5.707  1.00 96.62           C  
ATOM   2096  CE3 TRP A 268     -15.883  -4.980  -7.242  1.00 96.62           C  
ATOM   2097  NE1 TRP A 268     -13.922  -3.191  -4.875  1.00 96.62           N  
ATOM   2098  CH2 TRP A 268     -17.016  -2.861  -6.855  1.00 96.62           C  
ATOM   2099  CZ2 TRP A 268     -16.062  -2.455  -5.961  1.00 96.62           C  
ATOM   2100  CZ3 TRP A 268     -16.938  -4.109  -7.496  1.00 96.62           C  
ATOM   2101  N   ASP A 269     -13.938 -10.055  -5.621  1.00 96.12           N  
ATOM   2102  CA  ASP A 269     -13.758 -11.352  -6.273  1.00 96.12           C  
ATOM   2103  C   ASP A 269     -14.695 -11.492  -7.469  1.00 96.12           C  
ATOM   2104  CB  ASP A 269     -13.992 -12.484  -5.281  1.00 96.12           C  
ATOM   2105  O   ASP A 269     -15.906 -11.680  -7.301  1.00 96.12           O  
ATOM   2106  CG  ASP A 269     -12.914 -12.578  -4.215  1.00 96.12           C  
ATOM   2107  OD1 ASP A 269     -11.805 -12.039  -4.422  1.00 96.12           O  
ATOM   2108  OD2 ASP A 269     -13.180 -13.195  -3.158  1.00 96.12           O  
ATOM   2109  N   CYS A 270     -14.133 -11.438  -8.656  1.00 96.25           N  
ATOM   2110  CA  CYS A 270     -14.953 -11.344  -9.867  1.00 96.25           C  
ATOM   2111  C   CYS A 270     -14.680 -12.516 -10.797  1.00 96.25           C  
ATOM   2112  CB  CYS A 270     -14.688 -10.023 -10.594  1.00 96.25           C  
ATOM   2113  O   CYS A 270     -13.531 -12.742 -11.195  1.00 96.25           O  
ATOM   2114  SG  CYS A 270     -15.102  -8.562  -9.625  1.00 96.25           S  
ATOM   2115  N   ASP A 271     -15.828 -13.227 -11.117  1.00 97.19           N  
ATOM   2116  CA  ASP A 271     -15.805 -14.188 -12.211  1.00 97.19           C  
ATOM   2117  C   ASP A 271     -16.203 -13.531 -13.531  1.00 97.19           C  
ATOM   2118  CB  ASP A 271     -16.734 -15.367 -11.914  1.00 97.19           C  
ATOM   2119  O   ASP A 271     -17.391 -13.273 -13.766  1.00 97.19           O  
ATOM   2120  CG  ASP A 271     -16.547 -16.531 -12.883  1.00 97.19           C  
ATOM   2121  OD1 ASP A 271     -15.945 -16.328 -13.953  1.00 97.19           O  
ATOM   2122  OD2 ASP A 271     -17.031 -17.641 -12.570  1.00 97.19           O  
ATOM   2123  N   LEU A 272     -15.258 -13.336 -14.359  1.00 97.31           N  
ATOM   2124  CA  LEU A 272     -15.492 -12.547 -15.562  1.00 97.31           C  
ATOM   2125  C   LEU A 272     -16.078 -13.406 -16.672  1.00 97.31           C  
ATOM   2126  CB  LEU A 272     -14.188 -11.898 -16.031  1.00 97.31           C  
ATOM   2127  O   LEU A 272     -16.344 -12.914 -17.781  1.00 97.31           O  
ATOM   2128  CG  LEU A 272     -13.523 -10.914 -15.070  1.00 97.31           C  
ATOM   2129  CD1 LEU A 272     -12.266 -10.328 -15.695  1.00 97.31           C  
ATOM   2130  CD2 LEU A 272     -14.500  -9.812 -14.680  1.00 97.31           C  
ATOM   2131  N   ASP A 273     -16.281 -14.648 -16.406  1.00 96.88           N  
ATOM   2132  CA  ASP A 273     -17.078 -15.492 -17.312  1.00 96.88           C  
ATOM   2133  C   ASP A 273     -18.562 -15.195 -17.156  1.00 96.88           C  
ATOM   2134  CB  ASP A 273     -16.797 -16.969 -17.031  1.00 96.88           C  
ATOM   2135  O   ASP A 273     -19.359 -15.523 -18.047  1.00 96.88           O  
ATOM   2136  CG  ASP A 273     -15.367 -17.375 -17.344  1.00 96.88           C  
ATOM   2137  OD1 ASP A 273     -14.750 -16.781 -18.250  1.00 96.88           O  
ATOM   2138  OD2 ASP A 273     -14.852 -18.281 -16.656  1.00 96.88           O  
ATOM   2139  N   LEU A 274     -18.906 -14.656 -16.109  1.00 96.44           N  
ATOM   2140  CA  LEU A 274     -20.266 -14.195 -15.852  1.00 96.44           C  
ATOM   2141  C   LEU A 274     -20.422 -12.727 -16.234  1.00 96.44           C  
ATOM   2142  CB  LEU A 274     -20.625 -14.391 -14.375  1.00 96.44           C  
ATOM   2143  O   LEU A 274     -19.422 -12.031 -16.453  1.00 96.44           O  
ATOM   2144  CG  LEU A 274     -20.547 -15.820 -13.844  1.00 96.44           C  
ATOM   2145  CD1 LEU A 274     -20.766 -15.836 -12.336  1.00 96.44           C  
ATOM   2146  CD2 LEU A 274     -21.547 -16.719 -14.547  1.00 96.44           C  
ATOM   2147  N   PRO A 275     -21.656 -12.305 -16.328  1.00 95.81           N  
ATOM   2148  CA  PRO A 275     -21.875 -10.898 -16.656  1.00 95.81           C  
ATOM   2149  C   PRO A 275     -21.297  -9.945 -15.609  1.00 95.81           C  
ATOM   2150  CB  PRO A 275     -23.391 -10.773 -16.734  1.00 95.81           C  
ATOM   2151  O   PRO A 275     -21.172 -10.312 -14.438  1.00 95.81           O  
ATOM   2152  CG  PRO A 275     -23.875 -12.172 -16.953  1.00 95.81           C  
ATOM   2153  CD  PRO A 275     -22.891 -13.125 -16.344  1.00 95.81           C  
ATOM   2154  N   ALA A 276     -20.906  -8.742 -16.000  1.00 93.56           N  
ATOM   2155  CA  ALA A 276     -20.297  -7.719 -15.164  1.00 93.56           C  
ATOM   2156  C   ALA A 276     -21.188  -7.391 -13.969  1.00 93.56           C  
ATOM   2157  CB  ALA A 276     -20.016  -6.453 -15.977  1.00 93.56           C  
ATOM   2158  O   ALA A 276     -20.688  -6.988 -12.914  1.00 93.56           O  
ATOM   2159  N   SER A 277     -22.469  -7.652 -14.086  1.00 93.00           N  
ATOM   2160  CA  SER A 277     -23.422  -7.344 -13.016  1.00 93.00           C  
ATOM   2161  C   SER A 277     -23.234  -8.281 -11.828  1.00 93.00           C  
ATOM   2162  CB  SER A 277     -24.859  -7.441 -13.523  1.00 93.00           C  
ATOM   2163  O   SER A 277     -23.656  -7.965 -10.711  1.00 93.00           O  
ATOM   2164  OG  SER A 277     -25.125  -8.742 -14.031  1.00 93.00           O  
ATOM   2165  N   GLU A 278     -22.578  -9.328 -12.078  1.00 94.75           N  
ATOM   2166  CA  GLU A 278     -22.391 -10.297 -11.000  1.00 94.75           C  
ATOM   2167  C   GLU A 278     -21.109 -10.008 -10.219  1.00 94.75           C  
ATOM   2168  CB  GLU A 278     -22.344 -11.727 -11.570  1.00 94.75           C  
ATOM   2169  O   GLU A 278     -20.844 -10.641  -9.203  1.00 94.75           O  
ATOM   2170  CG  GLU A 278     -23.656 -12.203 -12.141  1.00 94.75           C  
ATOM   2171  CD  GLU A 278     -24.766 -12.328 -11.094  1.00 94.75           C  
ATOM   2172  OE1 GLU A 278     -25.938 -12.094 -11.422  1.00 94.75           O  
ATOM   2173  OE2 GLU A 278     -24.422 -12.672  -9.938  1.00 94.75           O  
ATOM   2174  N   CYS A 279     -20.312  -9.133 -10.680  1.00 96.06           N  
ATOM   2175  CA  CYS A 279     -19.141  -8.672  -9.938  1.00 96.06           C  
ATOM   2176  C   CYS A 279     -19.531  -7.582  -8.938  1.00 96.06           C  
ATOM   2177  CB  CYS A 279     -18.062  -8.148 -10.883  1.00 96.06           C  
ATOM   2178  O   CYS A 279     -19.766  -6.438  -9.328  1.00 96.06           O  
ATOM   2179  SG  CYS A 279     -16.547  -7.656 -10.055  1.00 96.06           S  
ATOM   2180  N   ASN A 280     -19.594  -7.980  -7.684  1.00 96.38           N  
ATOM   2181  CA  ASN A 280     -20.047  -7.051  -6.656  1.00 96.38           C  
ATOM   2182  C   ASN A 280     -19.062  -6.969  -5.496  1.00 96.38           C  
ATOM   2183  CB  ASN A 280     -21.422  -7.449  -6.145  1.00 96.38           C  
ATOM   2184  O   ASN A 280     -18.391  -7.953  -5.172  1.00 96.38           O  
ATOM   2185  CG  ASN A 280     -22.484  -7.457  -7.242  1.00 96.38           C  
ATOM   2186  ND2 ASN A 280     -23.188  -8.570  -7.375  1.00 96.38           N  
ATOM   2187  OD1 ASN A 280     -22.641  -6.469  -7.961  1.00 96.38           O  
ATOM   2188  N   PRO A 281     -19.000  -5.781  -4.883  1.00 96.69           N  
ATOM   2189  CA  PRO A 281     -18.109  -5.625  -3.723  1.00 96.69           C  
ATOM   2190  C   PRO A 281     -18.688  -6.254  -2.455  1.00 96.69           C  
ATOM   2191  CB  PRO A 281     -18.000  -4.105  -3.572  1.00 96.69           C  
ATOM   2192  O   PRO A 281     -19.906  -6.238  -2.248  1.00 96.69           O  
ATOM   2193  CG  PRO A 281     -19.281  -3.568  -4.121  1.00 96.69           C  
ATOM   2194  CD  PRO A 281     -19.719  -4.445  -5.258  1.00 96.69           C  
ATOM   2195  N   LYS A 282     -17.844  -6.891  -1.717  1.00 96.56           N  
ATOM   2196  CA  LYS A 282     -18.172  -7.402  -0.389  1.00 96.56           C  
ATOM   2197  C   LYS A 282     -17.438  -6.617   0.698  1.00 96.56           C  
ATOM   2198  CB  LYS A 282     -17.812  -8.891  -0.287  1.00 96.56           C  
ATOM   2199  O   LYS A 282     -16.219  -6.500   0.671  1.00 96.56           O  
ATOM   2200  CG  LYS A 282     -18.703  -9.789  -1.136  1.00 96.56           C  
ATOM   2201  CD  LYS A 282     -18.328 -11.258  -0.967  1.00 96.56           C  
ATOM   2202  CE  LYS A 282     -19.156 -12.156  -1.868  1.00 96.56           C  
ATOM   2203  NZ  LYS A 282     -18.734 -13.586  -1.769  1.00 96.56           N  
ATOM   2204  N   TYR A 283     -18.234  -6.129   1.701  1.00 97.38           N  
ATOM   2205  CA  TYR A 283     -17.672  -5.289   2.752  1.00 97.38           C  
ATOM   2206  C   TYR A 283     -17.531  -6.070   4.055  1.00 97.38           C  
ATOM   2207  CB  TYR A 283     -18.547  -4.055   2.982  1.00 97.38           C  
ATOM   2208  O   TYR A 283     -18.406  -6.863   4.410  1.00 97.38           O  
ATOM   2209  CG  TYR A 283     -18.641  -3.141   1.783  1.00 97.38           C  
ATOM   2210  CD1 TYR A 283     -17.688  -2.152   1.563  1.00 97.38           C  
ATOM   2211  CD2 TYR A 283     -19.672  -3.264   0.869  1.00 97.38           C  
ATOM   2212  CE1 TYR A 283     -17.766  -1.308   0.461  1.00 97.38           C  
ATOM   2213  CE2 TYR A 283     -19.766  -2.426  -0.237  1.00 97.38           C  
ATOM   2214  OH  TYR A 283     -18.891  -0.619  -1.525  1.00 97.38           O  
ATOM   2215  CZ  TYR A 283     -18.812  -1.452  -0.433  1.00 97.38           C  
ATOM   2216  N   SER A 284     -16.375  -5.930   4.656  1.00 95.81           N  
ATOM   2217  CA  SER A 284     -16.094  -6.461   5.984  1.00 95.81           C  
ATOM   2218  C   SER A 284     -15.484  -5.395   6.891  1.00 95.81           C  
ATOM   2219  CB  SER A 284     -15.156  -7.664   5.898  1.00 95.81           C  
ATOM   2220  O   SER A 284     -14.758  -4.520   6.418  1.00 95.81           O  
ATOM   2221  OG  SER A 284     -15.703  -8.664   5.051  1.00 95.81           O  
ATOM   2222  N   PHE A 285     -15.852  -5.473   8.203  1.00 96.88           N  
ATOM   2223  CA  PHE A 285     -15.398  -4.504   9.195  1.00 96.88           C  
ATOM   2224  C   PHE A 285     -14.703  -5.203  10.359  1.00 96.88           C  
ATOM   2225  CB  PHE A 285     -16.562  -3.664   9.711  1.00 96.88           C  
ATOM   2226  O   PHE A 285     -15.219  -6.191  10.891  1.00 96.88           O  
ATOM   2227  CG  PHE A 285     -17.422  -3.084   8.617  1.00 96.88           C  
ATOM   2228  CD1 PHE A 285     -17.094  -1.867   8.031  1.00 96.88           C  
ATOM   2229  CD2 PHE A 285     -18.562  -3.756   8.180  1.00 96.88           C  
ATOM   2230  CE1 PHE A 285     -17.891  -1.328   7.020  1.00 96.88           C  
ATOM   2231  CE2 PHE A 285     -19.359  -3.225   7.168  1.00 96.88           C  
ATOM   2232  CZ  PHE A 285     -19.016  -2.010   6.590  1.00 96.88           C  
ATOM   2233  N   ARG A 286     -13.500  -4.707  10.672  1.00 95.19           N  
ATOM   2234  CA  ARG A 286     -12.750  -5.309  11.766  1.00 95.19           C  
ATOM   2235  C   ARG A 286     -11.844  -4.277  12.430  1.00 95.19           C  
ATOM   2236  CB  ARG A 286     -11.914  -6.488  11.258  1.00 95.19           C  
ATOM   2237  O   ARG A 286     -11.328  -3.371  11.773  1.00 95.19           O  
ATOM   2238  CG  ARG A 286     -10.836  -6.102  10.266  1.00 95.19           C  
ATOM   2239  CD  ARG A 286     -10.055  -7.316   9.781  1.00 95.19           C  
ATOM   2240  NE  ARG A 286     -10.914  -8.289   9.125  1.00 95.19           N  
ATOM   2241  NH1 ARG A 286      -9.664  -8.398   7.188  1.00 95.19           N  
ATOM   2242  NH2 ARG A 286     -11.562  -9.664   7.398  1.00 95.19           N  
ATOM   2243  CZ  ARG A 286     -10.711  -8.781   7.906  1.00 95.19           C  
ATOM   2244  N   ARG A 287     -11.695  -4.441  13.719  1.00 94.44           N  
ATOM   2245  CA  ARG A 287     -10.688  -3.646  14.414  1.00 94.44           C  
ATOM   2246  C   ARG A 287      -9.281  -4.176  14.133  1.00 94.44           C  
ATOM   2247  CB  ARG A 287     -10.953  -3.643  15.922  1.00 94.44           C  
ATOM   2248  O   ARG A 287      -9.016  -5.363  14.312  1.00 94.44           O  
ATOM   2249  CG  ARG A 287      -9.945  -2.830  16.719  1.00 94.44           C  
ATOM   2250  CD  ARG A 287     -10.406  -2.607  18.156  1.00 94.44           C  
ATOM   2251  NE  ARG A 287      -9.438  -1.823  18.922  1.00 94.44           N  
ATOM   2252  NH1 ARG A 287     -10.805  -1.555  20.766  1.00 94.44           N  
ATOM   2253  NH2 ARG A 287      -8.703  -0.640  20.734  1.00 94.44           N  
ATOM   2254  CZ  ARG A 287      -9.656  -1.342  20.141  1.00 94.44           C  
ATOM   2255  N   LEU A 288      -8.320  -3.346  13.703  1.00 92.44           N  
ATOM   2256  CA  LEU A 288      -6.992  -3.770  13.273  1.00 92.44           C  
ATOM   2257  C   LEU A 288      -6.000  -3.703  14.430  1.00 92.44           C  
ATOM   2258  CB  LEU A 288      -6.504  -2.896  12.117  1.00 92.44           C  
ATOM   2259  O   LEU A 288      -5.070  -4.512  14.500  1.00 92.44           O  
ATOM   2260  CG  LEU A 288      -7.340  -2.936  10.836  1.00 92.44           C  
ATOM   2261  CD1 LEU A 288      -6.777  -1.966   9.805  1.00 92.44           C  
ATOM   2262  CD2 LEU A 288      -7.395  -4.352  10.273  1.00 92.44           C  
ATOM   2263  N   ASP A 289      -6.098  -2.727  15.297  1.00 90.25           N  
ATOM   2264  CA  ASP A 289      -5.203  -2.658  16.438  1.00 90.25           C  
ATOM   2265  C   ASP A 289      -5.691  -3.557  17.578  1.00 90.25           C  
ATOM   2266  CB  ASP A 289      -5.070  -1.215  16.938  1.00 90.25           C  
ATOM   2267  O   ASP A 289      -6.895  -3.805  17.703  1.00 90.25           O  
ATOM   2268  CG  ASP A 289      -6.383  -0.637  17.438  1.00 90.25           C  
ATOM   2269  OD1 ASP A 289      -7.402  -0.735  16.719  1.00 90.25           O  
ATOM   2270  OD2 ASP A 289      -6.395  -0.075  18.547  1.00 90.25           O  
ATOM   2271  N   PRO A 290      -4.699  -4.059  18.344  1.00 82.31           N  
ATOM   2272  CA  PRO A 290      -5.117  -4.977  19.406  1.00 82.31           C  
ATOM   2273  C   PRO A 290      -5.926  -4.285  20.500  1.00 82.31           C  
ATOM   2274  CB  PRO A 290      -3.787  -5.500  19.953  1.00 82.31           C  
ATOM   2275  O   PRO A 290      -5.598  -3.164  20.891  1.00 82.31           O  
ATOM   2276  CG  PRO A 290      -2.779  -4.465  19.578  1.00 82.31           C  
ATOM   2277  CD  PRO A 290      -3.295  -3.715  18.375  1.00 82.31           C  
ATOM   2278  N   LYS A 291      -7.004  -4.984  20.938  1.00 74.06           N  
ATOM   2279  CA  LYS A 291      -7.918  -4.453  21.953  1.00 74.06           C  
ATOM   2280  C   LYS A 291      -7.312  -4.566  23.344  1.00 74.06           C  
ATOM   2281  CB  LYS A 291      -9.258  -5.188  21.891  1.00 74.06           C  
ATOM   2282  O   LYS A 291      -7.473  -3.662  24.172  1.00 74.06           O  
ATOM   2283  CG  LYS A 291     -10.359  -4.527  22.719  1.00 74.06           C  
ATOM   2284  CD  LYS A 291     -11.703  -5.215  22.516  1.00 74.06           C  
ATOM   2285  CE  LYS A 291     -12.789  -4.578  23.359  1.00 74.06           C  
ATOM   2286  NZ  LYS A 291     -14.117  -5.234  23.141  1.00 74.06           N  
ATOM   2287  N   HIS A 292      -6.590  -5.629  23.625  1.00 70.31           N  
ATOM   2288  CA  HIS A 292      -6.328  -5.969  25.016  1.00 70.31           C  
ATOM   2289  C   HIS A 292      -4.855  -5.781  25.375  1.00 70.31           C  
ATOM   2290  CB  HIS A 292      -6.754  -7.410  25.312  1.00 70.31           C  
ATOM   2291  O   HIS A 292      -4.332  -6.457  26.266  1.00 70.31           O  
ATOM   2292  CG  HIS A 292      -8.211  -7.660  25.094  1.00 70.31           C  
ATOM   2293  CD2 HIS A 292      -8.852  -8.453  24.203  1.00 70.31           C  
ATOM   2294  ND1 HIS A 292      -9.195  -7.051  25.828  1.00 70.31           N  
ATOM   2295  CE1 HIS A 292     -10.383  -7.461  25.406  1.00 70.31           C  
ATOM   2296  NE2 HIS A 292     -10.203  -8.312  24.422  1.00 70.31           N  
ATOM   2297  N   VAL A 293      -4.191  -4.914  24.719  1.00 72.38           N  
ATOM   2298  CA  VAL A 293      -2.816  -4.711  25.156  1.00 72.38           C  
ATOM   2299  C   VAL A 293      -2.775  -3.646  26.250  1.00 72.38           C  
ATOM   2300  CB  VAL A 293      -1.901  -4.297  23.984  1.00 72.38           C  
ATOM   2301  O   VAL A 293      -3.021  -2.467  25.984  1.00 72.38           O  
ATOM   2302  CG1 VAL A 293      -0.457  -4.137  24.453  1.00 72.38           C  
ATOM   2303  CG2 VAL A 293      -1.986  -5.324  22.844  1.00 72.38           C  
ATOM   2304  N   PRO A 294      -2.637  -4.129  27.516  1.00 69.19           N  
ATOM   2305  CA  PRO A 294      -2.666  -3.203  28.641  1.00 69.19           C  
ATOM   2306  C   PRO A 294      -1.611  -2.104  28.547  1.00 69.19           C  
ATOM   2307  CB  PRO A 294      -2.389  -4.109  29.844  1.00 69.19           C  
ATOM   2308  O   PRO A 294      -1.837  -0.980  29.000  1.00 69.19           O  
ATOM   2309  CG  PRO A 294      -2.455  -5.500  29.297  1.00 69.19           C  
ATOM   2310  CD  PRO A 294      -2.465  -5.422  27.797  1.00 69.19           C  
ATOM   2311  N   ALA A 295      -0.511  -2.398  27.906  1.00 68.25           N  
ATOM   2312  CA  ALA A 295       0.610  -1.462  27.891  1.00 68.25           C  
ATOM   2313  C   ALA A 295       0.336  -0.294  26.953  1.00 68.25           C  
ATOM   2314  CB  ALA A 295       1.896  -2.178  27.484  1.00 68.25           C  
ATOM   2315  O   ALA A 295       0.815   0.820  27.172  1.00 68.25           O  
ATOM   2316  N   SER A 296      -0.305  -0.419  26.000  1.00 74.56           N  
ATOM   2317  CA  SER A 296      -0.595   0.617  25.016  1.00 74.56           C  
ATOM   2318  C   SER A 296      -1.964   0.404  24.375  1.00 74.56           C  
ATOM   2319  CB  SER A 296       0.484   0.644  23.938  1.00 74.56           C  
ATOM   2320  O   SER A 296      -2.090  -0.334  23.406  1.00 74.56           O  
ATOM   2321  OG  SER A 296       0.186   1.622  22.953  1.00 74.56           O  
ATOM   2322  N   SER A 297      -2.938   1.093  25.188  1.00 77.62           N  
ATOM   2323  CA  SER A 297      -4.301   0.858  24.719  1.00 77.62           C  
ATOM   2324  C   SER A 297      -4.855   2.082  24.000  1.00 77.62           C  
ATOM   2325  CB  SER A 297      -5.211   0.490  25.891  1.00 77.62           C  
ATOM   2326  O   SER A 297      -4.680   3.213  24.453  1.00 77.62           O  
ATOM   2327  OG  SER A 297      -5.246   1.534  26.859  1.00 77.62           O  
ATOM   2328  N   GLY A 298      -5.016   1.958  22.688  1.00 89.06           N  
ATOM   2329  CA  GLY A 298      -5.750   2.975  21.953  1.00 89.06           C  
ATOM   2330  C   GLY A 298      -4.918   3.650  20.875  1.00 89.06           C  
ATOM   2331  O   GLY A 298      -3.881   3.127  20.469  1.00 89.06           O  
ATOM   2332  N   TYR A 299      -5.363   4.805  20.453  1.00 95.38           N  
ATOM   2333  CA  TYR A 299      -4.770   5.562  19.344  1.00 95.38           C  
ATOM   2334  C   TYR A 299      -4.938   7.062  19.562  1.00 95.38           C  
ATOM   2335  CB  TYR A 299      -5.398   5.156  18.016  1.00 95.38           C  
ATOM   2336  O   TYR A 299      -6.062   7.555  19.688  1.00 95.38           O  
ATOM   2337  CG  TYR A 299      -5.008   6.047  16.859  1.00 95.38           C  
ATOM   2338  CD1 TYR A 299      -5.934   6.918  16.281  1.00 95.38           C  
ATOM   2339  CD2 TYR A 299      -3.719   6.023  16.344  1.00 95.38           C  
ATOM   2340  CE1 TYR A 299      -5.582   7.742  15.219  1.00 95.38           C  
ATOM   2341  CE2 TYR A 299      -3.354   6.844  15.281  1.00 95.38           C  
ATOM   2342  OH  TYR A 299      -3.934   8.516  13.672  1.00 95.38           O  
ATOM   2343  CZ  TYR A 299      -4.289   7.699  14.727  1.00 95.38           C  
ATOM   2344  N   ASN A 300      -3.816   7.688  19.719  1.00 96.38           N  
ATOM   2345  CA  ASN A 300      -3.797   9.141  19.859  1.00 96.38           C  
ATOM   2346  C   ASN A 300      -2.545   9.742  19.219  1.00 96.38           C  
ATOM   2347  CB  ASN A 300      -3.900   9.555  21.328  1.00 96.38           C  
ATOM   2348  O   ASN A 300      -1.570   9.039  18.969  1.00 96.38           O  
ATOM   2349  CG  ASN A 300      -2.730   9.055  22.156  1.00 96.38           C  
ATOM   2350  ND2 ASN A 300      -2.967   8.031  22.953  1.00 96.38           N  
ATOM   2351  OD1 ASN A 300      -1.623   9.594  22.062  1.00 96.38           O  
ATOM   2352  N   PHE A 301      -2.529  10.969  18.906  1.00 97.12           N  
ATOM   2353  CA  PHE A 301      -1.391  11.711  18.375  1.00 97.12           C  
ATOM   2354  C   PHE A 301      -1.475  13.180  18.750  1.00 97.12           C  
ATOM   2355  CB  PHE A 301      -1.318  11.555  16.859  1.00 97.12           C  
ATOM   2356  O   PHE A 301      -2.512  13.648  19.234  1.00 97.12           O  
ATOM   2357  CG  PHE A 301      -2.502  12.141  16.125  1.00 97.12           C  
ATOM   2358  CD1 PHE A 301      -3.684  11.422  16.016  1.00 97.12           C  
ATOM   2359  CD2 PHE A 301      -2.432  13.406  15.570  1.00 97.12           C  
ATOM   2360  CE1 PHE A 301      -4.781  11.953  15.336  1.00 97.12           C  
ATOM   2361  CE2 PHE A 301      -3.523  13.953  14.898  1.00 97.12           C  
ATOM   2362  CZ  PHE A 301      -4.699  13.219  14.781  1.00 97.12           C  
ATOM   2363  N   ARG A 302      -0.395  13.891  18.578  1.00 97.00           N  
ATOM   2364  CA  ARG A 302      -0.300  15.297  18.953  1.00 97.00           C  
ATOM   2365  C   ARG A 302       0.048  16.156  17.734  1.00 97.00           C  
ATOM   2366  CB  ARG A 302       0.745  15.492  20.047  1.00 97.00           C  
ATOM   2367  O   ARG A 302       0.788  15.727  16.859  1.00 97.00           O  
ATOM   2368  CG  ARG A 302       0.327  14.938  21.406  1.00 97.00           C  
ATOM   2369  CD  ARG A 302       1.359  15.242  22.484  1.00 97.00           C  
ATOM   2370  NE  ARG A 302       0.932  14.750  23.781  1.00 97.00           N  
ATOM   2371  NH1 ARG A 302       1.968  12.695  23.594  1.00 97.00           N  
ATOM   2372  NH2 ARG A 302       0.790  13.211  25.484  1.00 97.00           N  
ATOM   2373  CZ  ARG A 302       1.230  13.555  24.281  1.00 97.00           C  
ATOM   2374  N   PHE A 303      -0.516  17.312  17.672  1.00 97.38           N  
ATOM   2375  CA  PHE A 303      -0.170  18.328  16.688  1.00 97.38           C  
ATOM   2376  C   PHE A 303      -0.430  19.719  17.250  1.00 97.38           C  
ATOM   2377  CB  PHE A 303      -0.962  18.125  15.391  1.00 97.38           C  
ATOM   2378  O   PHE A 303      -1.013  19.875  18.328  1.00 97.38           O  
ATOM   2379  CG  PHE A 303      -2.438  18.391  15.539  1.00 97.38           C  
ATOM   2380  CD1 PHE A 303      -3.277  17.406  16.078  1.00 97.38           C  
ATOM   2381  CD2 PHE A 303      -2.988  19.594  15.141  1.00 97.38           C  
ATOM   2382  CE1 PHE A 303      -4.645  17.641  16.203  1.00 97.38           C  
ATOM   2383  CE2 PHE A 303      -4.352  19.828  15.266  1.00 97.38           C  
ATOM   2384  CZ  PHE A 303      -5.180  18.859  15.805  1.00 97.38           C  
ATOM   2385  N   ALA A 304       0.083  20.734  16.578  1.00 97.00           N  
ATOM   2386  CA  ALA A 304      -0.027  22.094  17.094  1.00 97.00           C  
ATOM   2387  C   ALA A 304      -0.503  23.047  16.000  1.00 97.00           C  
ATOM   2388  CB  ALA A 304       1.312  22.562  17.656  1.00 97.00           C  
ATOM   2389  O   ALA A 304      -0.272  22.812  14.812  1.00 97.00           O  
ATOM   2390  N   LYS A 305      -1.249  24.062  16.406  1.00 95.69           N  
ATOM   2391  CA  LYS A 305      -1.618  25.203  15.586  1.00 95.69           C  
ATOM   2392  C   LYS A 305      -0.792  26.438  15.953  1.00 95.69           C  
ATOM   2393  CB  LYS A 305      -3.109  25.516  15.734  1.00 95.69           C  
ATOM   2394  O   LYS A 305      -0.720  26.812  17.125  1.00 95.69           O  
ATOM   2395  CG  LYS A 305      -4.023  24.391  15.258  1.00 95.69           C  
ATOM   2396  CD  LYS A 305      -5.488  24.734  15.484  1.00 95.69           C  
ATOM   2397  CE  LYS A 305      -6.406  23.609  15.016  1.00 95.69           C  
ATOM   2398  NZ  LYS A 305      -7.844  23.922  15.273  1.00 95.69           N  
ATOM   2399  N   TYR A 306      -0.248  27.094  15.062  1.00 95.19           N  
ATOM   2400  CA  TYR A 306       0.710  28.156  15.320  1.00 95.19           C  
ATOM   2401  C   TYR A 306       0.105  29.516  15.008  1.00 95.19           C  
ATOM   2402  CB  TYR A 306       1.984  27.953  14.500  1.00 95.19           C  
ATOM   2403  O   TYR A 306      -0.640  29.672  14.039  1.00 95.19           O  
ATOM   2404  CG  TYR A 306       2.729  26.688  14.836  1.00 95.19           C  
ATOM   2405  CD1 TYR A 306       3.709  26.672  15.828  1.00 95.19           C  
ATOM   2406  CD2 TYR A 306       2.455  25.500  14.172  1.00 95.19           C  
ATOM   2407  CE1 TYR A 306       4.398  25.500  16.141  1.00 95.19           C  
ATOM   2408  CE2 TYR A 306       3.139  24.328  14.484  1.00 95.19           C  
ATOM   2409  OH  TYR A 306       4.789  23.188  15.781  1.00 95.19           O  
ATOM   2410  CZ  TYR A 306       4.109  24.344  15.469  1.00 95.19           C  
ATOM   2411  N   TYR A 307       0.454  30.453  15.836  1.00 93.31           N  
ATOM   2412  CA  TYR A 307       0.010  31.844  15.711  1.00 93.31           C  
ATOM   2413  C   TYR A 307       1.150  32.812  16.000  1.00 93.31           C  
ATOM   2414  CB  TYR A 307      -1.164  32.125  16.656  1.00 93.31           C  
ATOM   2415  O   TYR A 307       2.139  32.438  16.641  1.00 93.31           O  
ATOM   2416  CG  TYR A 307      -2.195  31.016  16.672  1.00 93.31           C  
ATOM   2417  CD1 TYR A 307      -3.221  30.969  15.734  1.00 93.31           C  
ATOM   2418  CD2 TYR A 307      -2.145  30.016  17.641  1.00 93.31           C  
ATOM   2419  CE1 TYR A 307      -4.176  29.953  15.758  1.00 93.31           C  
ATOM   2420  CE2 TYR A 307      -3.092  28.984  17.672  1.00 93.31           C  
ATOM   2421  OH  TYR A 307      -5.043  27.969  16.750  1.00 93.31           O  
ATOM   2422  CZ  TYR A 307      -4.102  28.969  16.719  1.00 93.31           C  
ATOM   2423  N   LYS A 308       1.048  34.000  15.453  1.00 90.50           N  
ATOM   2424  CA  LYS A 308       1.953  35.094  15.797  1.00 90.50           C  
ATOM   2425  C   LYS A 308       1.197  36.250  16.453  1.00 90.50           C  
ATOM   2426  CB  LYS A 308       2.703  35.594  14.562  1.00 90.50           C  
ATOM   2427  O   LYS A 308       0.315  36.844  15.828  1.00 90.50           O  
ATOM   2428  CG  LYS A 308       4.004  36.312  14.875  1.00 90.50           C  
ATOM   2429  CD  LYS A 308       4.867  36.469  13.633  1.00 90.50           C  
ATOM   2430  CE  LYS A 308       6.223  37.062  13.961  1.00 90.50           C  
ATOM   2431  NZ  LYS A 308       7.117  37.125  12.766  1.00 90.50           N  
ATOM   2432  N   ILE A 309       1.515  36.469  17.750  1.00 87.81           N  
ATOM   2433  CA  ILE A 309       0.893  37.531  18.516  1.00 87.81           C  
ATOM   2434  C   ILE A 309       1.967  38.500  19.016  1.00 87.81           C  
ATOM   2435  CB  ILE A 309       0.065  36.969  19.703  1.00 87.81           C  
ATOM   2436  O   ILE A 309       2.850  38.094  19.781  1.00 87.81           O  
ATOM   2437  CG1 ILE A 309      -0.991  36.000  19.188  1.00 87.81           C  
ATOM   2438  CG2 ILE A 309      -0.586  38.125  20.484  1.00 87.81           C  
ATOM   2439  CD1 ILE A 309      -1.717  35.250  20.297  1.00 87.81           C  
ATOM   2440  N   ASN A 310       1.911  39.719  18.672  1.00 85.38           N  
ATOM   2441  CA  ASN A 310       2.850  40.781  19.094  1.00 85.38           C  
ATOM   2442  C   ASN A 310       4.293  40.375  18.828  1.00 85.38           C  
ATOM   2443  CB  ASN A 310       2.656  41.094  20.578  1.00 85.38           C  
ATOM   2444  O   ASN A 310       5.152  40.500  19.703  1.00 85.38           O  
ATOM   2445  CG  ASN A 310       1.286  41.688  20.859  1.00 85.38           C  
ATOM   2446  ND2 ASN A 310       0.800  41.469  22.078  1.00 85.38           N  
ATOM   2447  OD1 ASN A 310       0.670  42.312  20.000  1.00 85.38           O  
ATOM   2448  N   GLY A 311       4.508  39.688  17.656  1.00 84.50           N  
ATOM   2449  CA  GLY A 311       5.855  39.344  17.234  1.00 84.50           C  
ATOM   2450  C   GLY A 311       6.367  38.062  17.828  1.00 84.50           C  
ATOM   2451  O   GLY A 311       7.465  37.594  17.500  1.00 84.50           O  
ATOM   2452  N   THR A 312       5.656  37.531  18.766  1.00 89.12           N  
ATOM   2453  CA  THR A 312       6.051  36.281  19.406  1.00 89.12           C  
ATOM   2454  C   THR A 312       5.227  35.125  18.859  1.00 89.12           C  
ATOM   2455  CB  THR A 312       5.891  36.375  20.938  1.00 89.12           C  
ATOM   2456  O   THR A 312       4.020  35.250  18.641  1.00 89.12           O  
ATOM   2457  CG2 THR A 312       6.465  35.125  21.609  1.00 89.12           C  
ATOM   2458  OG1 THR A 312       6.578  37.531  21.422  1.00 89.12           O  
ATOM   2459  N   THR A 313       5.949  34.031  18.641  1.00 91.88           N  
ATOM   2460  CA  THR A 313       5.281  32.844  18.141  1.00 91.88           C  
ATOM   2461  C   THR A 313       4.609  32.094  19.281  1.00 91.88           C  
ATOM   2462  CB  THR A 313       6.270  31.906  17.422  1.00 91.88           C  
ATOM   2463  O   THR A 313       5.238  31.812  20.312  1.00 91.88           O  
ATOM   2464  CG2 THR A 313       5.547  30.719  16.781  1.00 91.88           C  
ATOM   2465  OG1 THR A 313       6.945  32.656  16.391  1.00 91.88           O  
ATOM   2466  N   THR A 314       3.299  31.875  19.188  1.00 94.50           N  
ATOM   2467  CA  THR A 314       2.506  31.094  20.141  1.00 94.50           C  
ATOM   2468  C   THR A 314       1.838  29.922  19.438  1.00 94.50           C  
ATOM   2469  CB  THR A 314       1.435  31.969  20.812  1.00 94.50           C  
ATOM   2470  O   THR A 314       1.675  29.922  18.219  1.00 94.50           O  
ATOM   2471  CG2 THR A 314       2.039  33.250  21.359  1.00 94.50           C  
ATOM   2472  OG1 THR A 314       0.415  32.281  19.859  1.00 94.50           O  
ATOM   2473  N   ARG A 315       1.582  28.828  20.203  1.00 96.19           N  
ATOM   2474  CA  ARG A 315       0.926  27.688  19.594  1.00 96.19           C  
ATOM   2475  C   ARG A 315      -0.108  27.078  20.531  1.00 96.19           C  
ATOM   2476  CB  ARG A 315       1.957  26.625  19.188  1.00 96.19           C  
ATOM   2477  O   ARG A 315      -0.082  27.328  21.734  1.00 96.19           O  
ATOM   2478  CG  ARG A 315       2.498  25.812  20.359  1.00 96.19           C  
ATOM   2479  CD  ARG A 315       3.506  24.766  19.906  1.00 96.19           C  
ATOM   2480  NE  ARG A 315       3.941  23.922  21.016  1.00 96.19           N  
ATOM   2481  NH1 ARG A 315       5.438  22.688  19.750  1.00 96.19           N  
ATOM   2482  NH2 ARG A 315       5.172  22.250  21.984  1.00 96.19           N  
ATOM   2483  CZ  ARG A 315       4.852  22.953  20.922  1.00 96.19           C  
ATOM   2484  N   THR A 316      -1.059  26.469  20.000  1.00 95.81           N  
ATOM   2485  CA  THR A 316      -1.996  25.609  20.719  1.00 95.81           C  
ATOM   2486  C   THR A 316      -1.659  24.125  20.484  1.00 95.81           C  
ATOM   2487  CB  THR A 316      -3.447  25.875  20.281  1.00 95.81           C  
ATOM   2488  O   THR A 316      -1.701  23.641  19.359  1.00 95.81           O  
ATOM   2489  CG2 THR A 316      -4.426  24.969  21.016  1.00 95.81           C  
ATOM   2490  OG1 THR A 316      -3.775  27.234  20.547  1.00 95.81           O  
ATOM   2491  N   LEU A 317      -1.288  23.453  21.531  1.00 97.69           N  
ATOM   2492  CA  LEU A 317      -0.986  22.031  21.469  1.00 97.69           C  
ATOM   2493  C   LEU A 317      -2.254  21.188  21.641  1.00 97.69           C  
ATOM   2494  CB  LEU A 317       0.032  21.641  22.547  1.00 97.69           C  
ATOM   2495  O   LEU A 317      -3.037  21.422  22.562  1.00 97.69           O  
ATOM   2496  CG  LEU A 317       0.453  20.172  22.594  1.00 97.69           C  
ATOM   2497  CD1 LEU A 317       1.276  19.812  21.359  1.00 97.69           C  
ATOM   2498  CD2 LEU A 317       1.237  19.875  23.859  1.00 97.69           C  
ATOM   2499  N   ILE A 318      -2.422  20.281  20.734  1.00 97.12           N  
ATOM   2500  CA  ILE A 318      -3.623  19.453  20.766  1.00 97.12           C  
ATOM   2501  C   ILE A 318      -3.230  17.984  20.844  1.00 97.12           C  
ATOM   2502  CB  ILE A 318      -4.516  19.703  19.531  1.00 97.12           C  
ATOM   2503  O   ILE A 318      -2.465  17.484  20.000  1.00 97.12           O  
ATOM   2504  CG1 ILE A 318      -4.953  21.172  19.484  1.00 97.12           C  
ATOM   2505  CG2 ILE A 318      -5.727  18.766  19.547  1.00 97.12           C  
ATOM   2506  CD1 ILE A 318      -5.477  21.625  18.125  1.00 97.12           C  
ATOM   2507  N   LYS A 319      -3.615  17.281  21.812  1.00 97.00           N  
ATOM   2508  CA  LYS A 319      -3.615  15.828  21.875  1.00 97.00           C  
ATOM   2509  C   LYS A 319      -4.953  15.258  21.406  1.00 97.00           C  
ATOM   2510  CB  LYS A 319      -3.311  15.359  23.297  1.00 97.00           C  
ATOM   2511  O   LYS A 319      -5.984  15.477  22.047  1.00 97.00           O  
ATOM   2512  CG  LYS A 319      -3.094  13.852  23.422  1.00 97.00           C  
ATOM   2513  CD  LYS A 319      -2.730  13.453  24.844  1.00 97.00           C  
ATOM   2514  CE  LYS A 319      -2.426  11.969  24.953  1.00 97.00           C  
ATOM   2515  NZ  LYS A 319      -2.027  11.578  26.328  1.00 97.00           N  
ATOM   2516  N   ALA A 320      -4.914  14.555  20.359  1.00 97.31           N  
ATOM   2517  CA  ALA A 320      -6.141  14.086  19.719  1.00 97.31           C  
ATOM   2518  C   ALA A 320      -6.309  12.578  19.875  1.00 97.31           C  
ATOM   2519  CB  ALA A 320      -6.145  14.469  18.234  1.00 97.31           C  
ATOM   2520  O   ALA A 320      -5.383  11.812  19.594  1.00 97.31           O  
ATOM   2521  N   TYR A 321      -7.430  12.195  20.391  1.00 96.81           N  
ATOM   2522  CA  TYR A 321      -7.891  10.812  20.359  1.00 96.81           C  
ATOM   2523  C   TYR A 321      -8.930  10.609  19.266  1.00 96.81           C  
ATOM   2524  CB  TYR A 321      -8.469  10.414  21.719  1.00 96.81           C  
ATOM   2525  O   TYR A 321      -9.812  11.453  19.078  1.00 96.81           O  
ATOM   2526  CG  TYR A 321      -7.496  10.547  22.859  1.00 96.81           C  
ATOM   2527  CD1 TYR A 321      -6.820   9.438  23.359  1.00 96.81           C  
ATOM   2528  CD2 TYR A 321      -7.242  11.781  23.438  1.00 96.81           C  
ATOM   2529  CE1 TYR A 321      -5.922   9.555  24.406  1.00 96.81           C  
ATOM   2530  CE2 TYR A 321      -6.344  11.914  24.500  1.00 96.81           C  
ATOM   2531  OH  TYR A 321      -4.801  10.914  26.016  1.00 96.81           O  
ATOM   2532  CZ  TYR A 321      -5.691  10.797  24.969  1.00 96.81           C  
ATOM   2533  N   GLY A 322      -8.805   9.602  18.547  1.00 97.06           N  
ATOM   2534  CA  GLY A 322      -9.766   9.430  17.469  1.00 97.06           C  
ATOM   2535  C   GLY A 322      -9.820   8.016  16.922  1.00 97.06           C  
ATOM   2536  O   GLY A 322      -9.133   7.125  17.438  1.00 97.06           O  
ATOM   2537  N   ILE A 323     -10.695   7.824  15.984  1.00 97.88           N  
ATOM   2538  CA  ILE A 323     -10.883   6.574  15.258  1.00 97.88           C  
ATOM   2539  C   ILE A 323     -10.227   6.680  13.883  1.00 97.88           C  
ATOM   2540  CB  ILE A 323     -12.375   6.223  15.117  1.00 97.88           C  
ATOM   2541  O   ILE A 323     -10.664   7.465  13.039  1.00 97.88           O  
ATOM   2542  CG1 ILE A 323     -13.062   6.227  16.484  1.00 97.88           C  
ATOM   2543  CG2 ILE A 323     -12.547   4.867  14.422  1.00 97.88           C  
ATOM   2544  CD1 ILE A 323     -14.578   6.137  16.422  1.00 97.88           C  
ATOM   2545  N   ARG A 324      -9.211   5.977  13.695  1.00 98.31           N  
ATOM   2546  CA  ARG A 324      -8.570   5.918  12.383  1.00 98.31           C  
ATOM   2547  C   ARG A 324      -9.242   4.875  11.492  1.00 98.31           C  
ATOM   2548  CB  ARG A 324      -7.082   5.609  12.516  1.00 98.31           C  
ATOM   2549  O   ARG A 324      -9.406   3.721  11.898  1.00 98.31           O  
ATOM   2550  CG  ARG A 324      -6.305   5.711  11.211  1.00 98.31           C  
ATOM   2551  CD  ARG A 324      -4.820   5.453  11.422  1.00 98.31           C  
ATOM   2552  NE  ARG A 324      -4.547   4.043  11.672  1.00 98.31           N  
ATOM   2553  NH1 ARG A 324      -2.250   4.285  11.750  1.00 98.31           N  
ATOM   2554  NH2 ARG A 324      -3.199   2.221  12.047  1.00 98.31           N  
ATOM   2555  CZ  ARG A 324      -3.332   3.520  11.820  1.00 98.31           C  
ATOM   2556  N   ILE A 325      -9.617   5.219  10.336  1.00 98.38           N  
ATOM   2557  CA  ILE A 325     -10.242   4.316   9.375  1.00 98.38           C  
ATOM   2558  C   ILE A 325      -9.258   3.982   8.258  1.00 98.38           C  
ATOM   2559  CB  ILE A 325     -11.531   4.930   8.781  1.00 98.38           C  
ATOM   2560  O   ILE A 325      -8.719   4.883   7.605  1.00 98.38           O  
ATOM   2561  CG1 ILE A 325     -12.516   5.289   9.898  1.00 98.38           C  
ATOM   2562  CG2 ILE A 325     -12.172   3.971   7.773  1.00 98.38           C  
ATOM   2563  CD1 ILE A 325     -13.133   4.078  10.594  1.00 98.38           C  
ATOM   2564  N   ASP A 326      -8.969   2.777   8.086  1.00 97.88           N  
ATOM   2565  CA  ASP A 326      -8.156   2.264   6.984  1.00 97.88           C  
ATOM   2566  C   ASP A 326      -9.023   1.515   5.973  1.00 97.88           C  
ATOM   2567  CB  ASP A 326      -7.051   1.347   7.508  1.00 97.88           C  
ATOM   2568  O   ASP A 326      -9.586   0.463   6.289  1.00 97.88           O  
ATOM   2569  CG  ASP A 326      -6.031   2.078   8.367  1.00 97.88           C  
ATOM   2570  OD1 ASP A 326      -6.281   3.242   8.750  1.00 97.88           O  
ATOM   2571  OD2 ASP A 326      -4.969   1.487   8.656  1.00 97.88           O  
ATOM   2572  N   VAL A 327      -9.102   2.006   4.770  1.00 98.00           N  
ATOM   2573  CA  VAL A 327      -9.812   1.308   3.705  1.00 98.00           C  
ATOM   2574  C   VAL A 327      -8.852   0.405   2.939  1.00 98.00           C  
ATOM   2575  CB  VAL A 327     -10.500   2.297   2.736  1.00 98.00           C  
ATOM   2576  O   VAL A 327      -7.883   0.886   2.338  1.00 98.00           O  
ATOM   2577  CG1 VAL A 327     -11.344   1.546   1.704  1.00 98.00           C  
ATOM   2578  CG2 VAL A 327     -11.359   3.291   3.512  1.00 98.00           C  
ATOM   2579  N   ILE A 328      -9.062  -0.866   2.977  1.00 95.81           N  
ATOM   2580  CA  ILE A 328      -8.203  -1.859   2.342  1.00 95.81           C  
ATOM   2581  C   ILE A 328      -8.977  -2.574   1.233  1.00 95.81           C  
ATOM   2582  CB  ILE A 328      -7.672  -2.883   3.367  1.00 95.81           C  
ATOM   2583  O   ILE A 328     -10.094  -3.053   1.455  1.00 95.81           O  
ATOM   2584  CG1 ILE A 328      -6.926  -2.166   4.500  1.00 95.81           C  
ATOM   2585  CG2 ILE A 328      -6.766  -3.910   2.682  1.00 95.81           C  
ATOM   2586  CD1 ILE A 328      -6.656  -3.041   5.715  1.00 95.81           C  
ATOM   2587  N   VAL A 329      -8.406  -2.652   0.072  1.00 95.94           N  
ATOM   2588  CA  VAL A 329      -9.070  -3.262  -1.077  1.00 95.94           C  
ATOM   2589  C   VAL A 329      -8.312  -4.516  -1.506  1.00 95.94           C  
ATOM   2590  CB  VAL A 329      -9.180  -2.273  -2.260  1.00 95.94           C  
ATOM   2591  O   VAL A 329      -7.090  -4.477  -1.697  1.00 95.94           O  
ATOM   2592  CG1 VAL A 329      -9.852  -2.936  -3.457  1.00 95.94           C  
ATOM   2593  CG2 VAL A 329      -9.938  -1.019  -1.838  1.00 95.94           C  
ATOM   2594  N   HIS A 330      -8.992  -5.578  -1.506  1.00 93.00           N  
ATOM   2595  CA  HIS A 330      -8.492  -6.852  -2.014  1.00 93.00           C  
ATOM   2596  C   HIS A 330      -9.352  -7.355  -3.174  1.00 93.00           C  
ATOM   2597  CB  HIS A 330      -8.461  -7.898  -0.896  1.00 93.00           C  
ATOM   2598  O   HIS A 330     -10.438  -6.828  -3.424  1.00 93.00           O  
ATOM   2599  CG  HIS A 330      -7.660  -7.480   0.293  1.00 93.00           C  
ATOM   2600  CD2 HIS A 330      -6.340  -7.199   0.421  1.00 93.00           C  
ATOM   2601  ND1 HIS A 330      -8.211  -7.312   1.544  1.00 93.00           N  
ATOM   2602  CE1 HIS A 330      -7.266  -6.941   2.393  1.00 93.00           C  
ATOM   2603  NE2 HIS A 330      -6.121  -6.867   1.736  1.00 93.00           N  
ATOM   2604  N   GLY A 331      -8.766  -8.352  -3.885  1.00 94.69           N  
ATOM   2605  CA  GLY A 331      -9.578  -8.969  -4.918  1.00 94.69           C  
ATOM   2606  C   GLY A 331      -8.797  -9.875  -5.840  1.00 94.69           C  
ATOM   2607  O   GLY A 331      -7.562  -9.852  -5.848  1.00 94.69           O  
ATOM   2608  N   GLN A 332      -9.562 -10.672  -6.516  1.00 95.56           N  
ATOM   2609  CA  GLN A 332      -9.062 -11.562  -7.562  1.00 95.56           C  
ATOM   2610  C   GLN A 332     -10.078 -11.719  -8.688  1.00 95.56           C  
ATOM   2611  CB  GLN A 332      -8.703 -12.930  -6.980  1.00 95.56           C  
ATOM   2612  O   GLN A 332     -11.289 -11.695  -8.438  1.00 95.56           O  
ATOM   2613  CG  GLN A 332      -8.172 -13.914  -8.016  1.00 95.56           C  
ATOM   2614  CD  GLN A 332      -7.852 -15.273  -7.418  1.00 95.56           C  
ATOM   2615  NE2 GLN A 332      -7.652 -16.266  -8.273  1.00 95.56           N  
ATOM   2616  OE1 GLN A 332      -7.781 -15.430  -6.191  1.00 95.56           O  
ATOM   2617  N   ALA A 333      -9.602 -11.797  -9.867  1.00 97.62           N  
ATOM   2618  CA  ALA A 333     -10.461 -12.000 -11.031  1.00 97.62           C  
ATOM   2619  C   ALA A 333     -10.016 -13.219 -11.828  1.00 97.62           C  
ATOM   2620  CB  ALA A 333     -10.461 -10.758 -11.914  1.00 97.62           C  
ATOM   2621  O   ALA A 333      -8.828 -13.547 -11.867  1.00 97.62           O  
ATOM   2622  N   GLY A 334     -11.008 -13.898 -12.336  1.00 97.75           N  
ATOM   2623  CA  GLY A 334     -10.758 -15.055 -13.180  1.00 97.75           C  
ATOM   2624  C   GLY A 334     -11.539 -15.023 -14.484  1.00 97.75           C  
ATOM   2625  O   GLY A 334     -12.680 -14.562 -14.516  1.00 97.75           O  
ATOM   2626  N   LYS A 335     -10.906 -15.508 -15.484  1.00 97.50           N  
ATOM   2627  CA  LYS A 335     -11.523 -15.617 -16.797  1.00 97.50           C  
ATOM   2628  C   LYS A 335     -11.062 -16.875 -17.531  1.00 97.50           C  
ATOM   2629  CB  LYS A 335     -11.203 -14.383 -17.656  1.00 97.50           C  
ATOM   2630  O   LYS A 335      -9.914 -17.297 -17.391  1.00 97.50           O  
ATOM   2631  CG  LYS A 335     -12.016 -14.289 -18.938  1.00 97.50           C  
ATOM   2632  CD  LYS A 335     -11.711 -13.000 -19.688  1.00 97.50           C  
ATOM   2633  CE  LYS A 335     -12.555 -12.883 -20.953  1.00 97.50           C  
ATOM   2634  NZ  LYS A 335     -12.258 -11.625 -21.703  1.00 97.50           N  
ATOM   2635  N   PHE A 336     -12.039 -17.438 -18.234  1.00 96.94           N  
ATOM   2636  CA  PHE A 336     -11.773 -18.688 -18.953  1.00 96.94           C  
ATOM   2637  C   PHE A 336     -10.602 -18.516 -19.922  1.00 96.94           C  
ATOM   2638  CB  PHE A 336     -13.016 -19.156 -19.719  1.00 96.94           C  
ATOM   2639  O   PHE A 336     -10.484 -17.484 -20.594  1.00 96.94           O  
ATOM   2640  CG  PHE A 336     -12.773 -20.328 -20.609  1.00 96.94           C  
ATOM   2641  CD1 PHE A 336     -12.555 -20.156 -21.969  1.00 96.94           C  
ATOM   2642  CD2 PHE A 336     -12.766 -21.625 -20.094  1.00 96.94           C  
ATOM   2643  CE1 PHE A 336     -12.328 -21.234 -22.812  1.00 96.94           C  
ATOM   2644  CE2 PHE A 336     -12.539 -22.719 -20.938  1.00 96.94           C  
ATOM   2645  CZ  PHE A 336     -12.328 -22.516 -22.281  1.00 96.94           C  
ATOM   2646  N   SER A 337      -9.719 -19.531 -19.812  1.00 94.19           N  
ATOM   2647  CA  SER A 337      -8.586 -19.609 -20.734  1.00 94.19           C  
ATOM   2648  C   SER A 337      -8.312 -21.047 -21.172  1.00 94.19           C  
ATOM   2649  CB  SER A 337      -7.336 -19.000 -20.094  1.00 94.19           C  
ATOM   2650  O   SER A 337      -8.461 -21.969 -20.375  1.00 94.19           O  
ATOM   2651  OG  SER A 337      -6.195 -19.250 -20.906  1.00 94.19           O  
ATOM   2652  N   LEU A 338      -7.941 -21.250 -22.375  1.00 90.12           N  
ATOM   2653  CA  LEU A 338      -7.734 -22.578 -22.969  1.00 90.12           C  
ATOM   2654  C   LEU A 338      -6.477 -23.219 -22.406  1.00 90.12           C  
ATOM   2655  CB  LEU A 338      -7.641 -22.484 -24.484  1.00 90.12           C  
ATOM   2656  O   LEU A 338      -6.445 -24.422 -22.156  1.00 90.12           O  
ATOM   2657  CG  LEU A 338      -8.016 -23.734 -25.266  1.00 90.12           C  
ATOM   2658  CD1 LEU A 338      -9.484 -23.688 -25.672  1.00 90.12           C  
ATOM   2659  CD2 LEU A 338      -7.121 -23.891 -26.500  1.00 90.12           C  
ATOM   2660  N   ILE A 339      -5.535 -22.516 -22.109  1.00 83.94           N  
ATOM   2661  CA  ILE A 339      -4.234 -23.062 -21.750  1.00 83.94           C  
ATOM   2662  C   ILE A 339      -4.324 -23.734 -20.375  1.00 83.94           C  
ATOM   2663  CB  ILE A 339      -3.145 -21.969 -21.734  1.00 83.94           C  
ATOM   2664  O   ILE A 339      -4.039 -24.922 -20.234  1.00 83.94           O  
ATOM   2665  CG1 ILE A 339      -2.869 -21.484 -23.156  1.00 83.94           C  
ATOM   2666  CG2 ILE A 339      -1.863 -22.484 -21.078  1.00 83.94           C  
ATOM   2667  CD1 ILE A 339      -1.948 -20.266 -23.234  1.00 83.94           C  
ATOM   2668  N   PRO A 340      -4.758 -23.000 -19.391  1.00 87.88           N  
ATOM   2669  CA  PRO A 340      -4.883 -23.688 -18.094  1.00 87.88           C  
ATOM   2670  C   PRO A 340      -5.871 -24.859 -18.156  1.00 87.88           C  
ATOM   2671  CB  PRO A 340      -5.383 -22.594 -17.156  1.00 87.88           C  
ATOM   2672  O   PRO A 340      -5.691 -25.859 -17.453  1.00 87.88           O  
ATOM   2673  CG  PRO A 340      -5.051 -21.312 -17.844  1.00 87.88           C  
ATOM   2674  CD  PRO A 340      -4.984 -21.578 -19.328  1.00 87.88           C  
ATOM   2675  N   THR A 341      -6.832 -24.828 -18.984  1.00 91.12           N  
ATOM   2676  CA  THR A 341      -7.801 -25.906 -19.125  1.00 91.12           C  
ATOM   2677  C   THR A 341      -7.129 -27.172 -19.688  1.00 91.12           C  
ATOM   2678  CB  THR A 341      -8.961 -25.500 -20.062  1.00 91.12           C  
ATOM   2679  O   THR A 341      -7.285 -28.250 -19.125  1.00 91.12           O  
ATOM   2680  CG2 THR A 341     -10.016 -26.594 -20.141  1.00 91.12           C  
ATOM   2681  OG1 THR A 341      -9.562 -24.297 -19.547  1.00 91.12           O  
ATOM   2682  N   ILE A 342      -6.344 -26.984 -20.625  1.00 84.19           N  
ATOM   2683  CA  ILE A 342      -5.691 -28.125 -21.281  1.00 84.19           C  
ATOM   2684  C   ILE A 342      -4.684 -28.750 -20.328  1.00 84.19           C  
ATOM   2685  CB  ILE A 342      -4.996 -27.688 -22.594  1.00 84.19           C  
ATOM   2686  O   ILE A 342      -4.598 -29.984 -20.219  1.00 84.19           O  
ATOM   2687  CG1 ILE A 342      -6.039 -27.328 -23.656  1.00 84.19           C  
ATOM   2688  CG2 ILE A 342      -4.066 -28.797 -23.094  1.00 84.19           C  
ATOM   2689  CD1 ILE A 342      -5.453 -26.688 -24.906  1.00 84.19           C  
ATOM   2690  N   ILE A 343      -3.996 -27.938 -19.688  1.00 80.00           N  
ATOM   2691  CA  ILE A 343      -2.980 -28.438 -18.766  1.00 80.00           C  
ATOM   2692  C   ILE A 343      -3.646 -29.219 -17.641  1.00 80.00           C  
ATOM   2693  CB  ILE A 343      -2.125 -27.281 -18.188  1.00 80.00           C  
ATOM   2694  O   ILE A 343      -3.189 -30.297 -17.266  1.00 80.00           O  
ATOM   2695  CG1 ILE A 343      -1.242 -26.672 -19.281  1.00 80.00           C  
ATOM   2696  CG2 ILE A 343      -1.277 -27.781 -17.016  1.00 80.00           C  
ATOM   2697  CD1 ILE A 343      -0.486 -25.422 -18.844  1.00 80.00           C  
ATOM   2698  N   ASN A 344      -4.688 -28.688 -17.141  1.00 85.44           N  
ATOM   2699  CA  ASN A 344      -5.363 -29.375 -16.047  1.00 85.44           C  
ATOM   2700  C   ASN A 344      -6.094 -30.625 -16.516  1.00 85.44           C  
ATOM   2701  CB  ASN A 344      -6.340 -28.422 -15.344  1.00 85.44           C  
ATOM   2702  O   ASN A 344      -6.191 -31.609 -15.781  1.00 85.44           O  
ATOM   2703  CG  ASN A 344      -5.641 -27.422 -14.445  1.00 85.44           C  
ATOM   2704  ND2 ASN A 344      -5.906 -26.141 -14.664  1.00 85.44           N  
ATOM   2705  OD1 ASN A 344      -4.863 -27.797 -13.562  1.00 85.44           O  
ATOM   2706  N   LEU A 345      -6.555 -30.594 -17.688  1.00 84.88           N  
ATOM   2707  CA  LEU A 345      -7.148 -31.812 -18.266  1.00 84.88           C  
ATOM   2708  C   LEU A 345      -6.098 -32.906 -18.438  1.00 84.88           C  
ATOM   2709  CB  LEU A 345      -7.809 -31.500 -19.609  1.00 84.88           C  
ATOM   2710  O   LEU A 345      -6.348 -34.062 -18.125  1.00 84.88           O  
ATOM   2711  CG  LEU A 345      -8.711 -32.594 -20.188  1.00 84.88           C  
ATOM   2712  CD1 LEU A 345      -9.945 -32.781 -19.312  1.00 84.88           C  
ATOM   2713  CD2 LEU A 345      -9.102 -32.250 -21.625  1.00 84.88           C  
ATOM   2714  N   ALA A 346      -5.000 -32.469 -18.922  1.00 79.44           N  
ATOM   2715  CA  ALA A 346      -3.902 -33.406 -19.078  1.00 79.44           C  
ATOM   2716  C   ALA A 346      -3.473 -33.969 -17.719  1.00 79.44           C  
ATOM   2717  CB  ALA A 346      -2.717 -32.750 -19.766  1.00 79.44           C  
ATOM   2718  O   ALA A 346      -3.188 -35.188 -17.609  1.00 79.44           O  
ATOM   2719  N   THR A 347      -3.395 -33.094 -16.781  1.00 81.12           N  
ATOM   2720  CA  THR A 347      -3.029 -33.531 -15.438  1.00 81.12           C  
ATOM   2721  C   THR A 347      -4.074 -34.500 -14.883  1.00 81.12           C  
ATOM   2722  CB  THR A 347      -2.873 -32.344 -14.477  1.00 81.12           C  
ATOM   2723  O   THR A 347      -3.727 -35.500 -14.219  1.00 81.12           O  
ATOM   2724  CG2 THR A 347      -2.479 -32.812 -13.078  1.00 81.12           C  
ATOM   2725  OG1 THR A 347      -1.857 -31.469 -14.977  1.00 81.12           O  
ATOM   2726  N   ALA A 348      -5.277 -34.281 -15.141  1.00 84.06           N  
ATOM   2727  CA  ALA A 348      -6.348 -35.156 -14.703  1.00 84.06           C  
ATOM   2728  C   ALA A 348      -6.227 -36.531 -15.367  1.00 84.06           C  
ATOM   2729  CB  ALA A 348      -7.711 -34.531 -15.008  1.00 84.06           C  
ATOM   2730  O   ALA A 348      -6.312 -37.562 -14.695  1.00 84.06           O  
ATOM   2731  N   LEU A 349      -5.961 -36.562 -16.594  1.00 81.31           N  
ATOM   2732  CA  LEU A 349      -5.852 -37.812 -17.344  1.00 81.31           C  
ATOM   2733  C   LEU A 349      -4.637 -38.625 -16.891  1.00 81.31           C  
ATOM   2734  CB  LEU A 349      -5.762 -37.531 -18.844  1.00 81.31           C  
ATOM   2735  O   LEU A 349      -4.703 -39.844 -16.766  1.00 81.31           O  
ATOM   2736  CG  LEU A 349      -7.035 -37.031 -19.516  1.00 81.31           C  
ATOM   2737  CD1 LEU A 349      -6.738 -36.594 -20.953  1.00 81.31           C  
ATOM   2738  CD2 LEU A 349      -8.117 -38.094 -19.500  1.00 81.31           C  
ATOM   2739  N   THR A 350      -3.631 -37.906 -16.656  1.00 77.94           N  
ATOM   2740  CA  THR A 350      -2.430 -38.594 -16.172  1.00 77.94           C  
ATOM   2741  C   THR A 350      -2.635 -39.125 -14.773  1.00 77.94           C  
ATOM   2742  CB  THR A 350      -1.214 -37.625 -16.188  1.00 77.94           C  
ATOM   2743  O   THR A 350      -2.139 -40.219 -14.438  1.00 77.94           O  
ATOM   2744  CG2 THR A 350       0.058 -38.375 -15.781  1.00 77.94           C  
ATOM   2745  OG1 THR A 350      -1.041 -37.094 -17.516  1.00 77.94           O  
ATOM   2746  N   SER A 351      -3.441 -38.500 -14.008  1.00 81.19           N  
ATOM   2747  CA  SER A 351      -3.670 -38.906 -12.625  1.00 81.19           C  
ATOM   2748  C   SER A 351      -4.547 -40.156 -12.547  1.00 81.19           C  
ATOM   2749  CB  SER A 351      -4.316 -37.781 -11.836  1.00 81.19           C  
ATOM   2750  O   SER A 351      -4.461 -40.906 -11.586  1.00 81.19           O  
ATOM   2751  OG  SER A 351      -3.438 -36.656 -11.742  1.00 81.19           O  
ATOM   2752  N   VAL A 352      -5.324 -40.375 -13.469  1.00 81.25           N  
ATOM   2753  CA  VAL A 352      -6.180 -41.531 -13.484  1.00 81.25           C  
ATOM   2754  C   VAL A 352      -5.320 -42.812 -13.570  1.00 81.25           C  
ATOM   2755  CB  VAL A 352      -7.184 -41.500 -14.656  1.00 81.25           C  
ATOM   2756  O   VAL A 352      -5.688 -43.844 -13.031  1.00 81.25           O  
ATOM   2757  CG1 VAL A 352      -7.934 -42.812 -14.773  1.00 81.25           C  
ATOM   2758  CG2 VAL A 352      -8.164 -40.344 -14.477  1.00 81.25           C  
ATOM   2759  N   GLY A 353      -4.121 -42.656 -14.078  1.00 77.88           N  
ATOM   2760  CA  GLY A 353      -3.197 -43.781 -14.188  1.00 77.88           C  
ATOM   2761  C   GLY A 353      -2.615 -44.188 -12.859  1.00 77.88           C  
ATOM   2762  O   GLY A 353      -2.166 -45.344 -12.703  1.00 77.88           O  
ATOM   2763  N   VAL A 354      -2.699 -43.375 -11.906  1.00 78.25           N  
ATOM   2764  CA  VAL A 354      -2.158 -43.688 -10.586  1.00 78.25           C  
ATOM   2765  C   VAL A 354      -2.996 -44.781  -9.930  1.00 78.25           C  
ATOM   2766  CB  VAL A 354      -2.109 -42.438  -9.688  1.00 78.25           C  
ATOM   2767  O   VAL A 354      -2.479 -45.594  -9.141  1.00 78.25           O  
ATOM   2768  CG1 VAL A 354      -1.712 -42.812  -8.258  1.00 78.25           C  
ATOM   2769  CG2 VAL A 354      -1.141 -41.406 -10.258  1.00 78.25           C  
ATOM   2770  N   GLY A 355      -4.234 -44.969 -10.266  1.00 81.19           N  
ATOM   2771  CA  GLY A 355      -5.105 -46.000  -9.727  1.00 81.19           C  
ATOM   2772  C   GLY A 355      -4.680 -47.406 -10.109  1.00 81.19           C  
ATOM   2773  O   GLY A 355      -4.922 -48.375  -9.375  1.00 81.19           O  
ATOM   2774  N   SER A 356      -3.938 -47.531 -11.219  1.00 82.75           N  
ATOM   2775  CA  SER A 356      -3.500 -48.844 -11.672  1.00 82.75           C  
ATOM   2776  C   SER A 356      -2.463 -49.438 -10.727  1.00 82.75           C  
ATOM   2777  CB  SER A 356      -2.922 -48.781 -13.086  1.00 82.75           C  
ATOM   2778  O   SER A 356      -2.436 -50.656 -10.508  1.00 82.75           O  
ATOM   2779  OG  SER A 356      -3.896 -48.312 -14.000  1.00 82.75           O  
ATOM   2780  N   PHE A 357      -1.736 -48.625 -10.117  1.00 79.44           N  
ATOM   2781  CA  PHE A 357      -0.746 -49.125  -9.164  1.00 79.44           C  
ATOM   2782  C   PHE A 357      -1.424 -49.750  -7.945  1.00 79.44           C  
ATOM   2783  CB  PHE A 357       0.181 -47.969  -8.727  1.00 79.44           C  
ATOM   2784  O   PHE A 357      -1.021 -50.812  -7.477  1.00 79.44           O  
ATOM   2785  CG  PHE A 357       1.354 -48.438  -7.902  1.00 79.44           C  
ATOM   2786  CD1 PHE A 357       1.317 -48.344  -6.516  1.00 79.44           C  
ATOM   2787  CD2 PHE A 357       2.494 -48.938  -8.508  1.00 79.44           C  
ATOM   2788  CE1 PHE A 357       2.402 -48.781  -5.746  1.00 79.44           C  
ATOM   2789  CE2 PHE A 357       3.582 -49.375  -7.750  1.00 79.44           C  
ATOM   2790  CZ  PHE A 357       3.533 -49.281  -6.371  1.00 79.44           C  
ATOM   2791  N   LEU A 358      -2.375 -49.094  -7.457  1.00 81.31           N  
ATOM   2792  CA  LEU A 358      -3.098 -49.594  -6.293  1.00 81.31           C  
ATOM   2793  C   LEU A 358      -3.840 -50.875  -6.633  1.00 81.31           C  
ATOM   2794  CB  LEU A 358      -4.086 -48.531  -5.781  1.00 81.31           C  
ATOM   2795  O   LEU A 358      -3.842 -51.844  -5.840  1.00 81.31           O  
ATOM   2796  CG  LEU A 358      -4.707 -48.812  -4.406  1.00 81.31           C  
ATOM   2797  CD1 LEU A 358      -3.842 -48.219  -3.307  1.00 81.31           C  
ATOM   2798  CD2 LEU A 358      -6.125 -48.250  -4.344  1.00 81.31           C  
ATOM   2799  N   CYS A 359      -4.418 -50.906  -7.766  1.00 83.31           N  
ATOM   2800  CA  CYS A 359      -5.168 -52.094  -8.164  1.00 83.31           C  
ATOM   2801  C   CYS A 359      -4.230 -53.281  -8.414  1.00 83.31           C  
ATOM   2802  CB  CYS A 359      -5.992 -51.812  -9.422  1.00 83.31           C  
ATOM   2803  O   CYS A 359      -4.562 -54.406  -8.094  1.00 83.31           O  
ATOM   2804  SG  CYS A 359      -7.496 -50.875  -9.102  1.00 83.31           S  
ATOM   2805  N   ASP A 360      -3.129 -53.031  -8.992  1.00 82.75           N  
ATOM   2806  CA  ASP A 360      -2.127 -54.094  -9.156  1.00 82.75           C  
ATOM   2807  C   ASP A 360      -1.680 -54.625  -7.805  1.00 82.75           C  
ATOM   2808  CB  ASP A 360      -0.921 -53.562  -9.938  1.00 82.75           C  
ATOM   2809  O   ASP A 360      -1.485 -55.844  -7.656  1.00 82.75           O  
ATOM   2810  CG  ASP A 360      -1.035 -53.781 -11.430  1.00 82.75           C  
ATOM   2811  OD1 ASP A 360      -2.109 -54.219 -11.906  1.00 82.75           O  
ATOM   2812  OD2 ASP A 360      -0.042 -53.531 -12.148  1.00 82.75           O  
ATOM   2813  N   TRP A 361      -1.486 -53.750  -6.855  1.00 84.12           N  
ATOM   2814  CA  TRP A 361      -1.101 -54.156  -5.512  1.00 84.12           C  
ATOM   2815  C   TRP A 361      -2.184 -55.031  -4.887  1.00 84.12           C  
ATOM   2816  CB  TRP A 361      -0.825 -52.938  -4.621  1.00 84.12           C  
ATOM   2817  O   TRP A 361      -1.883 -56.062  -4.250  1.00 84.12           O  
ATOM   2818  CG  TRP A 361      -0.448 -53.312  -3.215  1.00 84.12           C  
ATOM   2819  CD1 TRP A 361       0.688 -53.938  -2.801  1.00 84.12           C  
ATOM   2820  CD2 TRP A 361      -1.212 -53.031  -2.035  1.00 84.12           C  
ATOM   2821  CE2 TRP A 361      -0.478 -53.531  -0.939  1.00 84.12           C  
ATOM   2822  CE3 TRP A 361      -2.447 -52.406  -1.797  1.00 84.12           C  
ATOM   2823  NE1 TRP A 361       0.676 -54.094  -1.433  1.00 84.12           N  
ATOM   2824  CH2 TRP A 361      -2.150 -52.844   0.581  1.00 84.12           C  
ATOM   2825  CZ2 TRP A 361      -0.939 -53.438   0.376  1.00 84.12           C  
ATOM   2826  CZ3 TRP A 361      -2.904 -52.312  -0.488  1.00 84.12           C  
ATOM   2827  N   ILE A 362      -3.383 -54.688  -5.090  1.00 82.50           N  
ATOM   2828  CA  ILE A 362      -4.500 -55.469  -4.559  1.00 82.50           C  
ATOM   2829  C   ILE A 362      -4.590 -56.812  -5.273  1.00 82.50           C  
ATOM   2830  CB  ILE A 362      -5.832 -54.688  -4.695  1.00 82.50           C  
ATOM   2831  O   ILE A 362      -4.789 -57.844  -4.637  1.00 82.50           O  
ATOM   2832  CG1 ILE A 362      -5.828 -53.438  -3.799  1.00 82.50           C  
ATOM   2833  CG2 ILE A 362      -7.020 -55.594  -4.363  1.00 82.50           C  
ATOM   2834  CD1 ILE A 362      -6.988 -52.500  -4.059  1.00 82.50           C  
ATOM   2835  N   LEU A 363      -4.398 -56.812  -6.574  1.00 80.62           N  
ATOM   2836  CA  LEU A 363      -4.445 -58.031  -7.375  1.00 80.62           C  
ATOM   2837  C   LEU A 363      -3.340 -59.000  -6.961  1.00 80.62           C  
ATOM   2838  CB  LEU A 363      -4.320 -57.719  -8.867  1.00 80.62           C  
ATOM   2839  O   LEU A 363      -3.594 -60.188  -6.754  1.00 80.62           O  
ATOM   2840  CG  LEU A 363      -4.402 -58.875  -9.836  1.00 80.62           C  
ATOM   2841  CD1 LEU A 363      -5.699 -58.812 -10.633  1.00 80.62           C  
ATOM   2842  CD2 LEU A 363      -3.193 -58.906 -10.766  1.00 80.62           C  
ATOM   2843  N   LEU A 364      -2.189 -58.469  -6.738  1.00 80.38           N  
ATOM   2844  CA  LEU A 364      -1.044 -59.344  -6.484  1.00 80.38           C  
ATOM   2845  C   LEU A 364      -0.996 -59.750  -5.020  1.00 80.38           C  
ATOM   2846  CB  LEU A 364       0.259 -58.625  -6.867  1.00 80.38           C  
ATOM   2847  O   LEU A 364      -0.489 -60.844  -4.695  1.00 80.38           O  
ATOM   2848  CG  LEU A 364       0.521 -58.469  -8.367  1.00 80.38           C  
ATOM   2849  CD1 LEU A 364       1.667 -57.469  -8.586  1.00 80.38           C  
ATOM   2850  CD2 LEU A 364       0.823 -59.812  -9.016  1.00 80.38           C  
ATOM   2851  N   THR A 365      -1.488 -58.906  -4.207  1.00 78.12           N  
ATOM   2852  CA  THR A 365      -1.408 -59.250  -2.787  1.00 78.12           C  
ATOM   2853  C   THR A 365      -2.617 -60.062  -2.352  1.00 78.12           C  
ATOM   2854  CB  THR A 365      -1.315 -57.969  -1.928  1.00 78.12           C  
ATOM   2855  O   THR A 365      -2.475 -61.031  -1.617  1.00 78.12           O  
ATOM   2856  CG2 THR A 365       0.129 -57.500  -1.799  1.00 78.12           C  
ATOM   2857  OG1 THR A 365      -2.094 -56.938  -2.537  1.00 78.12           O  
ATOM   2858  N   PHE A 366      -3.787 -59.750  -2.791  1.00 75.06           N  
ATOM   2859  CA  PHE A 366      -4.973 -60.375  -2.219  1.00 75.06           C  
ATOM   2860  C   PHE A 366      -5.551 -61.438  -3.174  1.00 75.06           C  
ATOM   2861  CB  PHE A 366      -6.031 -59.344  -1.886  1.00 75.06           C  
ATOM   2862  O   PHE A 366      -6.230 -62.375  -2.744  1.00 75.06           O  
ATOM   2863  CG  PHE A 366      -5.668 -58.438  -0.722  1.00 75.06           C  
ATOM   2864  CD1 PHE A 366      -5.809 -58.906   0.584  1.00 75.06           C  
ATOM   2865  CD2 PHE A 366      -5.180 -57.156  -0.933  1.00 75.06           C  
ATOM   2866  CE1 PHE A 366      -5.473 -58.094   1.663  1.00 75.06           C  
ATOM   2867  CE2 PHE A 366      -4.840 -56.344   0.141  1.00 75.06           C  
ATOM   2868  CZ  PHE A 366      -4.988 -56.812   1.438  1.00 75.06           C  
ATOM   2869  N   MET A 367      -5.344 -61.281  -4.488  1.00 67.62           N  
ATOM   2870  CA  MET A 367      -6.078 -62.156  -5.406  1.00 67.62           C  
ATOM   2871  C   MET A 367      -5.148 -63.156  -6.066  1.00 67.62           C  
ATOM   2872  CB  MET A 367      -6.793 -61.312  -6.473  1.00 67.62           C  
ATOM   2873  O   MET A 367      -5.562 -63.906  -6.957  1.00 67.62           O  
ATOM   2874  CG  MET A 367      -7.906 -60.438  -5.926  1.00 67.62           C  
ATOM   2875  SD  MET A 367      -8.875 -59.625  -7.254  1.00 67.62           S  
ATOM   2876  CE  MET A 367      -9.422 -61.062  -8.195  1.00 67.62           C  
ATOM   2877  N   ASN A 368      -3.893 -63.031  -5.770  1.00 66.25           N  
ATOM   2878  CA  ASN A 368      -2.955 -63.938  -6.430  1.00 66.25           C  
ATOM   2879  C   ASN A 368      -3.004 -65.312  -5.828  1.00 66.25           C  
ATOM   2880  CB  ASN A 368      -1.532 -63.375  -6.363  1.00 66.25           C  
ATOM   2881  O   ASN A 368      -2.115 -65.688  -5.066  1.00 66.25           O  
ATOM   2882  CG  ASN A 368      -0.632 -63.938  -7.445  1.00 66.25           C  
ATOM   2883  ND2 ASN A 368       0.667 -63.688  -7.324  1.00 66.25           N  
ATOM   2884  OD1 ASN A 368      -1.101 -64.562  -8.391  1.00 66.25           O  
ATOM   2885  N   LYS A 369      -4.301 -65.875  -6.055  1.00 62.03           N  
ATOM   2886  CA  LYS A 369      -4.340 -67.312  -5.629  1.00 62.03           C  
ATOM   2887  C   LYS A 369      -3.588 -68.188  -6.609  1.00 62.03           C  
ATOM   2888  CB  LYS A 369      -5.785 -67.750  -5.488  1.00 62.03           C  
ATOM   2889  O   LYS A 369      -3.768 -68.062  -7.824  1.00 62.03           O  
ATOM   2890  CG  LYS A 369      -6.484 -67.250  -4.234  1.00 62.03           C  
ATOM   2891  CD  LYS A 369      -7.801 -68.000  -3.994  1.00 62.03           C  
ATOM   2892  CE  LYS A 369      -8.500 -67.500  -2.740  1.00 62.03           C  
ATOM   2893  NZ  LYS A 369      -9.797 -68.188  -2.506  1.00 62.03           N  
ATOM   2894  N   ASN A 370      -2.670 -69.062  -6.246  1.00 62.31           N  
ATOM   2895  CA  ASN A 370      -1.821 -70.062  -6.930  1.00 62.31           C  
ATOM   2896  C   ASN A 370      -0.887 -69.375  -7.926  1.00 62.31           C  
ATOM   2897  CB  ASN A 370      -2.672 -71.125  -7.633  1.00 62.31           C  
ATOM   2898  O   ASN A 370      -0.542 -69.938  -8.953  1.00 62.31           O  
ATOM   2899  CG  ASN A 370      -3.260 -72.125  -6.668  1.00 62.31           C  
ATOM   2900  ND2 ASN A 370      -4.180 -72.938  -7.160  1.00 62.31           N  
ATOM   2901  OD1 ASN A 370      -2.889 -72.125  -5.492  1.00 62.31           O  
ATOM   2902  N   LYS A 371      -0.610 -68.062  -7.848  1.00 67.62           N  
ATOM   2903  CA  LYS A 371       0.417 -67.312  -8.562  1.00 67.62           C  
ATOM   2904  C   LYS A 371       0.114 -67.250 -10.055  1.00 67.62           C  
ATOM   2905  CB  LYS A 371       1.795 -67.938  -8.328  1.00 67.62           C  
ATOM   2906  O   LYS A 371       1.030 -67.188 -10.883  1.00 67.62           O  
ATOM   2907  CG  LYS A 371       2.316 -67.750  -6.910  1.00 67.62           C  
ATOM   2908  CD  LYS A 371       3.785 -68.125  -6.809  1.00 67.62           C  
ATOM   2909  CE  LYS A 371       4.320 -67.938  -5.398  1.00 67.62           C  
ATOM   2910  NZ  LYS A 371       5.758 -68.312  -5.289  1.00 67.62           N  
ATOM   2911  N   VAL A 372      -1.194 -67.438 -10.359  1.00 72.38           N  
ATOM   2912  CA  VAL A 372      -1.576 -67.500 -11.766  1.00 72.38           C  
ATOM   2913  C   VAL A 372      -1.376 -66.125 -12.375  1.00 72.38           C  
ATOM   2914  CB  VAL A 372      -3.041 -67.938 -11.945  1.00 72.38           C  
ATOM   2915  O   VAL A 372      -0.846 -66.000 -13.484  1.00 72.38           O  
ATOM   2916  CG1 VAL A 372      -3.467 -67.812 -13.406  1.00 72.38           C  
ATOM   2917  CG2 VAL A 372      -3.217 -69.375 -11.461  1.00 72.38           C  
ATOM   2918  N   TYR A 373      -1.739 -65.250 -11.672  1.00 75.81           N  
ATOM   2919  CA  TYR A 373      -1.640 -63.938 -12.234  1.00 75.81           C  
ATOM   2920  C   TYR A 373      -0.197 -63.438 -12.227  1.00 75.81           C  
ATOM   2921  CB  TYR A 373      -2.527 -62.969 -11.461  1.00 75.81           C  
ATOM   2922  O   TYR A 373       0.240 -62.750 -13.156  1.00 75.81           O  
ATOM   2923  CG  TYR A 373      -4.004 -63.219 -11.609  1.00 75.81           C  
ATOM   2924  CD1 TYR A 373      -4.652 -63.000 -12.820  1.00 75.81           C  
ATOM   2925  CD2 TYR A 373      -4.758 -63.719 -10.547  1.00 75.81           C  
ATOM   2926  CE1 TYR A 373      -6.016 -63.250 -12.969  1.00 75.81           C  
ATOM   2927  CE2 TYR A 373      -6.117 -63.969 -10.680  1.00 75.81           C  
ATOM   2928  OH  TYR A 373      -8.086 -63.969 -12.031  1.00 75.81           O  
ATOM   2929  CZ  TYR A 373      -6.738 -63.719 -11.891  1.00 75.81           C  
ATOM   2930  N   SER A 374       0.530 -63.844 -11.273  1.00 78.25           N  
ATOM   2931  CA  SER A 374       1.935 -63.469 -11.211  1.00 78.25           C  
ATOM   2932  C   SER A 374       2.734 -64.125 -12.344  1.00 78.25           C  
ATOM   2933  CB  SER A 374       2.541 -63.875  -9.867  1.00 78.25           C  
ATOM   2934  O   SER A 374       3.600 -63.438 -12.938  1.00 78.25           O  
ATOM   2935  OG  SER A 374       3.953 -63.750  -9.898  1.00 78.25           O  
ATOM   2936  N   HIS A 375       2.412 -65.250 -12.688  1.00 79.25           N  
ATOM   2937  CA  HIS A 375       3.148 -65.938 -13.750  1.00 79.25           C  
ATOM   2938  C   HIS A 375       2.805 -65.375 -15.117  1.00 79.25           C  
ATOM   2939  CB  HIS A 375       2.855 -67.438 -13.734  1.00 79.25           C  
ATOM   2940  O   HIS A 375       3.641 -65.375 -16.016  1.00 79.25           O  
ATOM   2941  CG  HIS A 375       3.803 -68.250 -12.883  1.00 79.25           C  
ATOM   2942  CD2 HIS A 375       3.623 -68.875 -11.695  1.00 79.25           C  
ATOM   2943  ND1 HIS A 375       5.121 -68.438 -13.234  1.00 79.25           N  
ATOM   2944  CE1 HIS A 375       5.711 -69.188 -12.297  1.00 79.25           C  
ATOM   2945  NE2 HIS A 375       4.824 -69.438 -11.352  1.00 79.25           N  
ATOM   2946  N   LYS A 376       1.641 -64.875 -15.156  1.00 80.44           N  
ATOM   2947  CA  LYS A 376       1.230 -64.312 -16.438  1.00 80.44           C  
ATOM   2948  C   LYS A 376       1.729 -62.875 -16.594  1.00 80.44           C  
ATOM   2949  CB  LYS A 376      -0.292 -64.375 -16.578  1.00 80.44           C  
ATOM   2950  O   LYS A 376       2.062 -62.469 -17.703  1.00 80.44           O  
ATOM   2951  CG  LYS A 376      -0.837 -65.750 -16.984  1.00 80.44           C  
ATOM   2952  CD  LYS A 376      -2.201 -65.625 -17.656  1.00 80.44           C  
ATOM   2953  CE  LYS A 376      -2.730 -67.000 -18.078  1.00 80.44           C  
ATOM   2954  NZ  LYS A 376      -4.070 -66.875 -18.734  1.00 80.44           N  
ATOM   2955  N   LYS A 377       1.828 -62.312 -15.570  1.00 83.62           N  
ATOM   2956  CA  LYS A 377       2.219 -60.906 -15.602  1.00 83.62           C  
ATOM   2957  C   LYS A 377       3.734 -60.750 -15.688  1.00 83.62           C  
ATOM   2958  CB  LYS A 377       1.690 -60.156 -14.367  1.00 83.62           C  
ATOM   2959  O   LYS A 377       4.242 -59.906 -16.422  1.00 83.62           O  
ATOM   2960  CG  LYS A 377       2.088 -58.688 -14.305  1.00 83.62           C  
ATOM   2961  CD  LYS A 377       1.568 -58.031 -13.031  1.00 83.62           C  
ATOM   2962  CE  LYS A 377       2.098 -56.625 -12.891  1.00 83.62           C  
ATOM   2963  NZ  LYS A 377       1.183 -55.625 -13.516  1.00 83.62           N  
ATOM   2964  N   PHE A 378       4.523 -61.562 -14.969  1.00 81.88           N  
ATOM   2965  CA  PHE A 378       5.969 -61.406 -14.867  1.00 81.88           C  
ATOM   2966  C   PHE A 378       6.691 -62.469 -15.695  1.00 81.88           C  
ATOM   2967  CB  PHE A 378       6.414 -61.500 -13.398  1.00 81.88           C  
ATOM   2968  O   PHE A 378       6.484 -63.656 -15.500  1.00 81.88           O  
ATOM   2969  CG  PHE A 378       5.770 -60.469 -12.508  1.00 81.88           C  
ATOM   2970  CD1 PHE A 378       6.230 -59.156 -12.484  1.00 81.88           C  
ATOM   2971  CD2 PHE A 378       4.699 -60.812 -11.688  1.00 81.88           C  
ATOM   2972  CE1 PHE A 378       5.637 -58.219 -11.656  1.00 81.88           C  
ATOM   2973  CE2 PHE A 378       4.098 -59.875 -10.859  1.00 81.88           C  
ATOM   2974  CZ  PHE A 378       4.570 -58.562 -10.844  1.00 81.88           C  
ATOM   2975  N   ASP A 379       7.434 -62.031 -16.641  1.00 82.69           N  
ATOM   2976  CA  ASP A 379       8.336 -62.906 -17.391  1.00 82.69           C  
ATOM   2977  C   ASP A 379       9.781 -62.719 -16.938  1.00 82.69           C  
ATOM   2978  CB  ASP A 379       8.227 -62.594 -18.891  1.00 82.69           C  
ATOM   2979  O   ASP A 379      10.391 -61.688 -17.156  1.00 82.69           O  
ATOM   2980  CG  ASP A 379       8.680 -63.750 -19.766  1.00 82.69           C  
ATOM   2981  OD1 ASP A 379       9.195 -64.750 -19.219  1.00 82.69           O  
ATOM   2982  OD2 ASP A 379       8.531 -63.688 -21.000  1.00 82.69           O  
ATOM   2983  N   LYS A 380      10.352 -63.688 -16.250  1.00 79.19           N  
ATOM   2984  CA  LYS A 380      11.688 -63.594 -15.672  1.00 79.19           C  
ATOM   2985  C   LYS A 380      12.758 -63.938 -16.703  1.00 79.19           C  
ATOM   2986  CB  LYS A 380      11.805 -64.500 -14.461  1.00 79.19           C  
ATOM   2987  O   LYS A 380      12.625 -64.938 -17.438  1.00 79.19           O  
ATOM   2988  CG  LYS A 380      10.930 -64.125 -13.289  1.00 79.19           C  
ATOM   2989  CD  LYS A 380      11.102 -65.062 -12.102  1.00 79.19           C  
ATOM   2990  CE  LYS A 380      10.180 -64.688 -10.953  1.00 79.19           C  
ATOM   2991  NZ  LYS A 380      10.305 -65.625  -9.812  1.00 79.19           N  
ATOM   2992  N   VAL A 381      13.602 -63.031 -16.969  1.00 73.19           N  
ATOM   2993  CA  VAL A 381      14.742 -63.281 -17.844  1.00 73.19           C  
ATOM   2994  C   VAL A 381      16.031 -63.281 -17.016  1.00 73.19           C  
ATOM   2995  CB  VAL A 381      14.836 -62.219 -18.969  1.00 73.19           C  
ATOM   2996  O   VAL A 381      16.312 -62.344 -16.297  1.00 73.19           O  
ATOM   2997  CG1 VAL A 381      16.016 -62.531 -19.891  1.00 73.19           C  
ATOM   2998  CG2 VAL A 381      13.531 -62.188 -19.766  1.00 73.19           C  
ATOM   2999  N   CYS A 382      16.594 -64.438 -16.812  1.00 65.94           N  
ATOM   3000  CA  CYS A 382      17.859 -64.562 -16.094  1.00 65.94           C  
ATOM   3001  C   CYS A 382      19.047 -64.312 -17.031  1.00 65.94           C  
ATOM   3002  CB  CYS A 382      17.984 -65.938 -15.461  1.00 65.94           C  
ATOM   3003  O   CYS A 382      18.969 -64.625 -18.219  1.00 65.94           O  
ATOM   3004  SG  CYS A 382      16.891 -66.188 -14.039  1.00 65.94           S  
ATOM   3005  N   THR A 383      19.922 -63.406 -16.797  1.00 60.97           N  
ATOM   3006  CA  THR A 383      21.156 -63.188 -17.547  1.00 60.97           C  
ATOM   3007  C   THR A 383      21.938 -64.500 -17.672  1.00 60.97           C  
ATOM   3008  CB  THR A 383      22.047 -62.125 -16.875  1.00 60.97           C  
ATOM   3009  O   THR A 383      22.062 -65.250 -16.703  1.00 60.97           O  
ATOM   3010  CG2 THR A 383      21.703 -60.750 -17.391  1.00 60.97           C  
ATOM   3011  OG1 THR A 383      21.844 -62.156 -15.461  1.00 60.97           O  
ATOM   3012  N   PRO A 384      22.156 -64.938 -18.906  1.00 52.88           N  
ATOM   3013  CA  PRO A 384      23.094 -66.062 -18.953  1.00 52.88           C  
ATOM   3014  C   PRO A 384      24.391 -65.750 -18.203  1.00 52.88           C  
ATOM   3015  CB  PRO A 384      23.359 -66.250 -20.453  1.00 52.88           C  
ATOM   3016  O   PRO A 384      24.891 -64.625 -18.234  1.00 52.88           O  
ATOM   3017  CG  PRO A 384      22.656 -65.125 -21.094  1.00 52.88           C  
ATOM   3018  CD  PRO A 384      21.969 -64.312 -20.031  1.00 52.88           C  
ATOM   3019  N   SER A 385      24.594 -66.375 -17.078  1.00 47.69           N  
ATOM   3020  CA  SER A 385      25.828 -66.250 -16.328  1.00 47.69           C  
ATOM   3021  C   SER A 385      27.047 -66.375 -17.234  1.00 47.69           C  
ATOM   3022  CB  SER A 385      25.891 -67.312 -15.242  1.00 47.69           C  
ATOM   3023  O   SER A 385      27.328 -67.438 -17.781  1.00 47.69           O  
ATOM   3024  OG  SER A 385      25.781 -68.625 -15.805  1.00 47.69           O  
ATOM   3025  N   HIS A 386      27.328 -65.562 -18.203  1.00 44.78           N  
ATOM   3026  CA  HIS A 386      28.688 -65.875 -18.656  1.00 44.78           C  
ATOM   3027  C   HIS A 386      29.672 -65.875 -17.484  1.00 44.78           C  
ATOM   3028  CB  HIS A 386      29.141 -64.812 -19.688  1.00 44.78           C  
ATOM   3029  O   HIS A 386      29.469 -65.188 -16.500  1.00 44.78           O  
ATOM   3030  CG  HIS A 386      28.906 -65.250 -21.109  1.00 44.78           C  
ATOM   3031  CD2 HIS A 386      27.969 -64.875 -22.016  1.00 44.78           C  
ATOM   3032  ND1 HIS A 386      29.688 -66.188 -21.734  1.00 44.78           N  
ATOM   3033  CE1 HIS A 386      29.234 -66.375 -22.969  1.00 44.78           C  
ATOM   3034  NE2 HIS A 386      28.203 -65.625 -23.156  1.00 44.78           N  
ATOM   3035  N   PRO A 387      30.594 -66.938 -17.344  1.00 40.53           N  
ATOM   3036  CA  PRO A 387      31.688 -66.875 -16.359  1.00 40.53           C  
ATOM   3037  C   PRO A 387      32.281 -65.500 -16.219  1.00 40.53           C  
ATOM   3038  CB  PRO A 387      32.719 -67.875 -16.938  1.00 40.53           C  
ATOM   3039  O   PRO A 387      32.188 -64.688 -17.141  1.00 40.53           O  
ATOM   3040  CG  PRO A 387      32.250 -68.125 -18.328  1.00 40.53           C  
ATOM   3041  CD  PRO A 387      30.891 -67.562 -18.500  1.00 40.53           C  
ATOM   3042  N   SER A 388      32.438 -65.000 -15.016  1.00 39.06           N  
ATOM   3043  CA  SER A 388      33.062 -63.750 -14.578  1.00 39.06           C  
ATOM   3044  C   SER A 388      34.281 -63.406 -15.438  1.00 39.06           C  
ATOM   3045  CB  SER A 388      33.500 -63.844 -13.109  1.00 39.06           C  
ATOM   3046  O   SER A 388      35.344 -64.000 -15.281  1.00 39.06           O  
ATOM   3047  OG  SER A 388      34.062 -65.125 -12.844  1.00 39.06           O  
ATOM   3048  N   GLY A 389      34.250 -63.531 -16.781  1.00 35.62           N  
ATOM   3049  CA  GLY A 389      35.531 -63.062 -17.266  1.00 35.62           C  
ATOM   3050  C   GLY A 389      36.000 -61.812 -16.578  1.00 35.62           C  
ATOM   3051  O   GLY A 389      35.219 -61.125 -15.930  1.00 35.62           O  
ATOM   3052  N   SER A 390      37.344 -61.812 -16.219  1.00 35.09           N  
ATOM   3053  CA  SER A 390      38.250 -60.844 -15.570  1.00 35.09           C  
ATOM   3054  C   SER A 390      37.906 -59.406 -16.016  1.00 35.09           C  
ATOM   3055  CB  SER A 390      39.688 -61.156 -15.891  1.00 35.09           C  
ATOM   3056  O   SER A 390      38.156 -59.031 -17.156  1.00 35.09           O  
ATOM   3057  OG  SER A 390      39.938 -61.125 -17.281  1.00 35.09           O  
ATOM   3058  N   TRP A 391      36.688 -58.938 -15.844  1.00 35.06           N  
ATOM   3059  CA  TRP A 391      36.344 -57.562 -16.172  1.00 35.06           C  
ATOM   3060  C   TRP A 391      37.438 -56.594 -15.742  1.00 35.06           C  
ATOM   3061  CB  TRP A 391      35.031 -57.188 -15.484  1.00 35.06           C  
ATOM   3062  O   TRP A 391      37.406 -55.406 -16.047  1.00 35.06           O  
ATOM   3063  CG  TRP A 391      34.031 -56.562 -16.422  1.00 35.06           C  
ATOM   3064  CD1 TRP A 391      33.219 -57.219 -17.312  1.00 35.06           C  
ATOM   3065  CD2 TRP A 391      33.688 -55.188 -16.531  1.00 35.06           C  
ATOM   3066  CE2 TRP A 391      32.688 -55.062 -17.531  1.00 35.06           C  
ATOM   3067  CE3 TRP A 391      34.156 -54.031 -15.891  1.00 35.06           C  
ATOM   3068  NE1 TRP A 391      32.438 -56.312 -17.984  1.00 35.06           N  
ATOM   3069  CH2 TRP A 391      32.625 -52.719 -17.250  1.00 35.06           C  
ATOM   3070  CZ2 TRP A 391      32.156 -53.844 -17.891  1.00 35.06           C  
ATOM   3071  CZ3 TRP A 391      33.594 -52.812 -16.250  1.00 35.06           C  
ATOM   3072  N   PRO A 392      38.406 -57.125 -14.742  1.00 36.06           N  
ATOM   3073  CA  PRO A 392      39.406 -56.125 -14.414  1.00 36.06           C  
ATOM   3074  C   PRO A 392      40.125 -55.594 -15.648  1.00 36.06           C  
ATOM   3075  CB  PRO A 392      40.375 -56.844 -13.484  1.00 36.06           C  
ATOM   3076  O   PRO A 392      40.594 -54.438 -15.648  1.00 36.06           O  
ATOM   3077  CG  PRO A 392      39.906 -58.250 -13.484  1.00 36.06           C  
ATOM   3078  CD  PRO A 392      38.688 -58.375 -14.352  1.00 36.06           C  
ATOM   3079  N   VAL A 393      40.344 -56.625 -16.594  1.00 34.56           N  
ATOM   3080  CA  VAL A 393      41.438 -56.312 -17.500  1.00 34.56           C  
ATOM   3081  C   VAL A 393      41.031 -55.219 -18.469  1.00 34.56           C  
ATOM   3082  CB  VAL A 393      41.875 -57.594 -18.266  1.00 34.56           C  
ATOM   3083  O   VAL A 393      41.906 -54.438 -18.906  1.00 34.56           O  
ATOM   3084  CG1 VAL A 393      43.062 -57.281 -19.188  1.00 34.56           C  
ATOM   3085  CG2 VAL A 393      42.250 -58.719 -17.297  1.00 34.56           C  
ATOM   3086  N   THR A 394      39.688 -55.125 -18.828  1.00 33.53           N  
ATOM   3087  CA  THR A 394      39.562 -54.219 -19.953  1.00 33.53           C  
ATOM   3088  C   THR A 394      39.688 -52.750 -19.469  1.00 33.53           C  
ATOM   3089  CB  THR A 394      38.219 -54.406 -20.672  1.00 33.53           C  
ATOM   3090  O   THR A 394      40.250 -51.906 -20.156  1.00 33.53           O  
ATOM   3091  CG2 THR A 394      38.344 -54.031 -22.156  1.00 33.53           C  
ATOM   3092  OG1 THR A 394      37.812 -55.750 -20.562  1.00 33.53           O  
ATOM   3093  N   LEU A 395      39.000 -52.469 -18.312  1.00 31.41           N  
ATOM   3094  CA  LEU A 395      39.250 -51.062 -18.031  1.00 31.41           C  
ATOM   3095  C   LEU A 395      40.719 -50.812 -17.703  1.00 31.41           C  
ATOM   3096  CB  LEU A 395      38.375 -50.594 -16.859  1.00 31.41           C  
ATOM   3097  O   LEU A 395      41.219 -49.688 -17.844  1.00 31.41           O  
ATOM   3098  CG  LEU A 395      37.781 -49.188 -16.984  1.00 31.41           C  
ATOM   3099  CD1 LEU A 395      36.344 -49.250 -17.516  1.00 31.41           C  
ATOM   3100  CD2 LEU A 395      37.812 -48.500 -15.633  1.00 31.41           C  
ATOM   3101  N   ALA A 396      41.344 -51.938 -17.047  1.00 31.95           N  
ATOM   3102  CA  ALA A 396      42.750 -51.719 -16.766  1.00 31.95           C  
ATOM   3103  C   ALA A 396      43.531 -51.500 -18.047  1.00 31.95           C  
ATOM   3104  CB  ALA A 396      43.312 -52.875 -15.961  1.00 31.95           C  
ATOM   3105  O   ALA A 396      44.625 -50.906 -18.031  1.00 31.95           O  
ATOM   3106  N   ARG A 397      43.031 -52.312 -19.094  1.00 33.47           N  
ATOM   3107  CA  ARG A 397      43.844 -52.156 -20.297  1.00 33.47           C  
ATOM   3108  C   ARG A 397      43.812 -50.719 -20.781  1.00 33.47           C  
ATOM   3109  CB  ARG A 397      43.406 -53.094 -21.406  1.00 33.47           C  
ATOM   3110  O   ARG A 397      44.719 -50.250 -21.500  1.00 33.47           O  
ATOM   3111  CG  ARG A 397      44.531 -53.781 -22.125  1.00 33.47           C  
ATOM   3112  CD  ARG A 397      44.031 -54.812 -23.156  1.00 33.47           C  
ATOM   3113  NE  ARG A 397      45.125 -55.406 -23.891  1.00 33.47           N  
ATOM   3114  NH1 ARG A 397      43.812 -56.969 -24.984  1.00 33.47           N  
ATOM   3115  NH2 ARG A 397      46.062 -56.906 -25.375  1.00 33.47           N  
ATOM   3116  CZ  ARG A 397      45.000 -56.438 -24.750  1.00 33.47           C  
ATOM   3117  N   VAL A 398      42.531 -50.094 -20.625  1.00 34.12           N  
ATOM   3118  CA  VAL A 398      42.625 -48.719 -21.156  1.00 34.12           C  
ATOM   3119  C   VAL A 398      43.625 -47.906 -20.328  1.00 34.12           C  
ATOM   3120  CB  VAL A 398      41.219 -48.031 -21.125  1.00 34.12           C  
ATOM   3121  O   VAL A 398      44.219 -46.969 -20.844  1.00 34.12           O  
ATOM   3122  CG1 VAL A 398      41.375 -46.562 -21.516  1.00 34.12           C  
ATOM   3123  CG2 VAL A 398      40.250 -48.750 -22.078  1.00 34.12           C  
ATOM   3124  N   LEU A 399      43.469 -48.188 -18.906  1.00 29.12           N  
ATOM   3125  CA  LEU A 399      44.562 -47.438 -18.297  1.00 29.12           C  
ATOM   3126  C   LEU A 399      45.906 -48.000 -18.672  1.00 29.12           C  
ATOM   3127  CB  LEU A 399      44.406 -47.438 -16.766  1.00 29.12           C  
ATOM   3128  O   LEU A 399      46.094 -49.219 -18.672  1.00 29.12           O  
ATOM   3129  CG  LEU A 399      43.438 -46.375 -16.203  1.00 29.12           C  
ATOM   3130  CD1 LEU A 399      42.844 -46.875 -14.875  1.00 29.12           C  
ATOM   3131  CD2 LEU A 399      44.125 -45.031 -16.016  1.00 29.12           C  
ATOM   3132  N   GLY A 400      46.594 -47.500 -19.656  1.00 28.59           N  
ATOM   3133  CA  GLY A 400      47.812 -47.719 -20.406  1.00 28.59           C  
ATOM   3134  C   GLY A 400      48.875 -48.438 -19.594  1.00 28.59           C  
ATOM   3135  O   GLY A 400      50.062 -48.375 -19.953  1.00 28.59           O  
ATOM   3136  N   GLN A 401      48.594 -48.656 -18.172  1.00 27.61           N  
ATOM   3137  CA  GLN A 401      49.906 -48.844 -17.578  1.00 27.61           C  
ATOM   3138  C   GLN A 401      50.562 -50.125 -18.094  1.00 27.61           C  
ATOM   3139  CB  GLN A 401      49.812 -48.875 -16.047  1.00 27.61           C  
ATOM   3140  O   GLN A 401      49.938 -51.156 -18.172  1.00 27.61           O  
ATOM   3141  CG  GLN A 401      49.719 -47.500 -15.406  1.00 27.61           C  
ATOM   3142  CD  GLN A 401      49.719 -47.562 -13.891  1.00 27.61           C  
ATOM   3143  NE2 GLN A 401      49.719 -46.375 -13.250  1.00 27.61           N  
ATOM   3144  OE1 GLN A 401      49.719 -48.625 -13.297  1.00 27.61           O  
ATOM   3145  N   ALA A 402      51.500 -49.969 -19.031  1.00 28.92           N  
ATOM   3146  CA  ALA A 402      52.438 -50.906 -19.672  1.00 28.92           C  
ATOM   3147  C   ALA A 402      53.000 -51.875 -18.672  1.00 28.92           C  
ATOM   3148  CB  ALA A 402      53.562 -50.125 -20.344  1.00 28.92           C  
ATOM   3149  O   ALA A 402      53.562 -51.500 -17.656  1.00 28.92           O  
ATOM   3150  N   PRO A 403      52.188 -53.094 -18.312  1.00 27.56           N  
ATOM   3151  CA  PRO A 403      52.750 -53.938 -17.250  1.00 27.56           C  
ATOM   3152  C   PRO A 403      54.219 -54.219 -17.438  1.00 27.56           C  
ATOM   3153  CB  PRO A 403      51.906 -55.219 -17.359  1.00 27.56           C  
ATOM   3154  O   PRO A 403      54.688 -54.438 -18.562  1.00 27.56           O  
ATOM   3155  CG  PRO A 403      51.156 -55.062 -18.641  1.00 27.56           C  
ATOM   3156  CD  PRO A 403      51.438 -53.688 -19.203  1.00 27.56           C  
ATOM   3157  N   PRO A 404      55.031 -53.812 -16.484  1.00 25.64           N  
ATOM   3158  CA  PRO A 404      56.469 -53.906 -16.656  1.00 25.64           C  
ATOM   3159  C   PRO A 404      56.938 -55.344 -16.984  1.00 25.64           C  
ATOM   3160  CB  PRO A 404      57.031 -53.469 -15.297  1.00 25.64           C  
ATOM   3161  O   PRO A 404      56.219 -56.312 -16.656  1.00 25.64           O  
ATOM   3162  CG  PRO A 404      55.844 -53.438 -14.391  1.00 25.64           C  
ATOM   3163  CD  PRO A 404      54.625 -53.656 -15.211  1.00 25.64           C  
ATOM   3164  N   GLU A 405      57.688 -55.500 -18.062  1.00 24.17           N  
ATOM   3165  CA  GLU A 405      58.344 -56.688 -18.609  1.00 24.17           C  
ATOM   3166  C   GLU A 405      58.969 -57.531 -17.516  1.00 24.17           C  
ATOM   3167  CB  GLU A 405      59.375 -56.312 -19.672  1.00 24.17           C  
ATOM   3168  O   GLU A 405      59.906 -57.062 -16.844  1.00 24.17           O  
ATOM   3169  CG  GLU A 405      58.781 -56.156 -21.078  1.00 24.17           C  
ATOM   3170  CD  GLU A 405      59.812 -56.438 -22.172  1.00 24.17           C  
ATOM   3171  OE1 GLU A 405      59.438 -56.562 -23.344  1.00 24.17           O  
ATOM   3172  OE2 GLU A 405      61.031 -56.531 -21.828  1.00 24.17           O  
ATOM   3173  N   PRO A 406      58.000 -58.219 -16.609  1.00 21.89           N  
ATOM   3174  CA  PRO A 406      58.750 -58.844 -15.516  1.00 21.89           C  
ATOM   3175  C   PRO A 406      59.906 -59.688 -16.016  1.00 21.89           C  
ATOM   3176  CB  PRO A 406      57.688 -59.719 -14.844  1.00 21.89           C  
ATOM   3177  O   PRO A 406      59.875 -60.219 -17.109  1.00 21.89           O  
ATOM   3178  CG  PRO A 406      56.500 -59.688 -15.766  1.00 21.89           C  
ATOM   3179  CD  PRO A 406      56.844 -58.750 -16.906  1.00 21.89           C  
ATOM   3180  N   GLY A 407      61.000 -59.406 -15.391  1.00 21.53           N  
ATOM   3181  CA  GLY A 407      62.344 -59.938 -15.594  1.00 21.53           C  
ATOM   3182  C   GLY A 407      62.406 -61.438 -15.617  1.00 21.53           C  
ATOM   3183  O   GLY A 407      61.438 -62.125 -15.227  1.00 21.53           O  
ATOM   3184  N   HIS A 408      63.438 -61.938 -15.914  1.00 20.17           N  
ATOM   3185  CA  HIS A 408      64.062 -63.156 -16.438  1.00 20.17           C  
ATOM   3186  C   HIS A 408      64.000 -64.312 -15.422  1.00 20.17           C  
ATOM   3187  CB  HIS A 408      65.500 -62.906 -16.859  1.00 20.17           C  
ATOM   3188  O   HIS A 408      64.625 -65.312 -15.594  1.00 20.17           O  
ATOM   3189  CG  HIS A 408      65.688 -62.562 -18.297  1.00 20.17           C  
ATOM   3190  CD2 HIS A 408      66.062 -61.406 -18.906  1.00 20.17           C  
ATOM   3191  ND1 HIS A 408      65.438 -63.469 -19.312  1.00 20.17           N  
ATOM   3192  CE1 HIS A 408      65.625 -62.906 -20.484  1.00 20.17           C  
ATOM   3193  NE2 HIS A 408      66.000 -61.656 -20.266  1.00 20.17           N  
ATOM   3194  N   ARG A 409      63.000 -64.188 -14.375  1.00 18.22           N  
ATOM   3195  CA  ARG A 409      63.719 -65.062 -13.398  1.00 18.22           C  
ATOM   3196  C   ARG A 409      63.844 -66.500 -13.891  1.00 18.22           C  
ATOM   3197  CB  ARG A 409      63.000 -65.000 -12.055  1.00 18.22           C  
ATOM   3198  O   ARG A 409      63.000 -66.938 -14.648  1.00 18.22           O  
ATOM   3199  CG  ARG A 409      63.781 -64.312 -10.953  1.00 18.22           C  
ATOM   3200  CD  ARG A 409      63.031 -64.312  -9.625  1.00 18.22           C  
ATOM   3201  NE  ARG A 409      63.656 -63.469  -8.625  1.00 18.22           N  
ATOM   3202  NH1 ARG A 409      62.281 -64.062  -6.895  1.00 18.22           N  
ATOM   3203  NH2 ARG A 409      63.938 -62.562  -6.535  1.00 18.22           N  
ATOM   3204  CZ  ARG A 409      63.281 -63.375  -7.355  1.00 18.22           C  
ATOM   3205  N   SER A 410      64.625 -67.188 -13.070  1.00 19.98           N  
ATOM   3206  CA  SER A 410      65.562 -68.312 -13.188  1.00 19.98           C  
ATOM   3207  C   SER A 410      64.750 -69.625 -13.242  1.00 19.98           C  
ATOM   3208  CB  SER A 410      66.500 -68.312 -12.016  1.00 19.98           C  
ATOM   3209  O   SER A 410      63.625 -69.688 -12.766  1.00 19.98           O  
ATOM   3210  OG  SER A 410      67.500 -67.250 -12.148  1.00 19.98           O  
ATOM   3211  N   GLU A 411      65.312 -70.688 -13.586  1.00 18.80           N  
ATOM   3212  CA  GLU A 411      65.250 -71.938 -14.297  1.00 18.80           C  
ATOM   3213  C   GLU A 411      64.688 -73.062 -13.406  1.00 18.80           C  
ATOM   3214  CB  GLU A 411      66.625 -72.375 -14.828  1.00 18.80           C  
ATOM   3215  O   GLU A 411      64.438 -74.188 -13.852  1.00 18.80           O  
ATOM   3216  CG  GLU A 411      66.938 -71.812 -16.219  1.00 18.80           C  
ATOM   3217  CD  GLU A 411      68.312 -72.250 -16.734  1.00 18.80           C  
ATOM   3218  OE1 GLU A 411      68.562 -72.062 -17.922  1.00 18.80           O  
ATOM   3219  OE2 GLU A 411      69.062 -72.875 -15.945  1.00 18.80           O  
ATOM   3220  N   ASP A 412      64.250 -72.812 -12.070  1.00 17.77           N  
ATOM   3221  CA  ASP A 412      64.750 -74.000 -11.422  1.00 17.77           C  
ATOM   3222  C   ASP A 412      63.844 -75.188 -11.742  1.00 17.77           C  
ATOM   3223  CB  ASP A 412      64.812 -73.812  -9.906  1.00 17.77           C  
ATOM   3224  O   ASP A 412      62.656 -75.000 -12.078  1.00 17.77           O  
ATOM   3225  CG  ASP A 412      66.188 -73.375  -9.453  1.00 17.77           C  
ATOM   3226  OD1 ASP A 412      67.188 -73.500 -10.219  1.00 17.77           O  
ATOM   3227  OD2 ASP A 412      66.312 -72.875  -8.320  1.00 17.77           O  
ATOM   3228  N   GLN A 413      63.969 -76.375 -10.898  1.00 17.86           N  
ATOM   3229  CA  GLN A 413      64.125 -77.812 -11.227  1.00 17.86           C  
ATOM   3230  C   GLN A 413      62.781 -78.500 -11.281  1.00 17.86           C  
ATOM   3231  CB  GLN A 413      65.062 -78.438 -10.211  1.00 17.86           C  
ATOM   3232  O   GLN A 413      61.750 -77.938 -10.953  1.00 17.86           O  
ATOM   3233  CG  GLN A 413      66.562 -78.250 -10.500  1.00 17.86           C  
ATOM   3234  CD  GLN A 413      67.438 -79.000  -9.508  1.00 17.86           C  
ATOM   3235  NE2 GLN A 413      68.750 -78.875  -9.695  1.00 17.86           N  
ATOM   3236  OE1 GLN A 413      66.938 -79.688  -8.586  1.00 17.86           O  
ATOM   3237  N   HIS A 414      62.438 -79.438 -10.281  1.00 18.47           N  
ATOM   3238  CA  HIS A 414      62.312 -80.812 -10.555  1.00 18.47           C  
ATOM   3239  C   HIS A 414      60.875 -81.250 -10.719  1.00 18.47           C  
ATOM   3240  CB  HIS A 414      63.000 -81.625  -9.445  1.00 18.47           C  
ATOM   3241  O   HIS A 414      59.969 -80.625 -10.211  1.00 18.47           O  
ATOM   3242  CG  HIS A 414      64.375 -82.062  -9.750  1.00 18.47           C  
ATOM   3243  CD2 HIS A 414      65.562 -81.562  -9.258  1.00 18.47           C  
ATOM   3244  ND1 HIS A 414      64.750 -83.000 -10.672  1.00 18.47           N  
ATOM   3245  CE1 HIS A 414      66.062 -83.125 -10.727  1.00 18.47           C  
ATOM   3246  NE2 HIS A 414      66.562 -82.250  -9.883  1.00 18.47           N  
ATOM   3247  N   PRO A 415      60.469 -82.625 -10.898  1.00 18.92           N  
ATOM   3248  CA  PRO A 415      59.625 -83.375 -11.820  1.00 18.92           C  
ATOM   3249  C   PRO A 415      58.312 -83.875 -11.180  1.00 18.92           C  
ATOM   3250  CB  PRO A 415      60.500 -84.625 -12.180  1.00 18.92           C  
ATOM   3251  O   PRO A 415      57.281 -84.000 -11.867  1.00 18.92           O  
ATOM   3252  CG  PRO A 415      61.625 -84.562 -11.195  1.00 18.92           C  
ATOM   3253  CD  PRO A 415      61.531 -83.312 -10.414  1.00 18.92           C  
ATOM   3254  N   SER A 416      58.062 -84.125  -9.836  1.00 19.42           N  
ATOM   3255  CA  SER A 416      57.625 -85.562  -9.688  1.00 19.42           C  
ATOM   3256  C   SER A 416      56.094 -85.688  -9.906  1.00 19.42           C  
ATOM   3257  CB  SER A 416      57.969 -86.062  -8.305  1.00 19.42           C  
ATOM   3258  O   SER A 416      55.375 -84.688  -9.750  1.00 19.42           O  
ATOM   3259  OG  SER A 416      59.125 -85.375  -7.789  1.00 19.42           O  
ATOM   3260  N   PRO A 417      55.500 -86.875  -9.719  1.00 19.25           N  
ATOM   3261  CA  PRO A 417      54.562 -87.688 -10.531  1.00 19.25           C  
ATOM   3262  C   PRO A 417      53.094 -87.500 -10.133  1.00 19.25           C  
ATOM   3263  CB  PRO A 417      55.000 -89.125 -10.258  1.00 19.25           C  
ATOM   3264  O   PRO A 417      52.281 -87.188 -10.984  1.00 19.25           O  
ATOM   3265  CG  PRO A 417      55.938 -89.062  -9.078  1.00 19.25           C  
ATOM   3266  CD  PRO A 417      56.156 -87.562  -8.773  1.00 19.25           C  
ATOM   3267  N   PRO A 418      52.406 -88.438  -9.328  1.00 19.61           N  
ATOM   3268  CA  PRO A 418      51.406 -89.375  -9.906  1.00 19.61           C  
ATOM   3269  C   PRO A 418      49.969 -88.875  -9.680  1.00 19.61           C  
ATOM   3270  CB  PRO A 418      51.688 -90.688  -9.172  1.00 19.61           C  
ATOM   3271  O   PRO A 418      49.750 -87.812  -9.102  1.00 19.61           O  
ATOM   3272  CG  PRO A 418      52.500 -90.250  -7.980  1.00 19.61           C  
ATOM   3273  CD  PRO A 418      52.906 -88.812  -8.133  1.00 19.61           C  
ATOM   3274  N   SER A 419      49.031 -89.750  -8.961  1.00 19.73           N  
ATOM   3275  CA  SER A 419      47.906 -90.562  -9.367  1.00 19.73           C  
ATOM   3276  C   SER A 419      46.594 -90.000  -8.875  1.00 19.73           C  
ATOM   3277  CB  SER A 419      48.062 -92.000  -8.844  1.00 19.73           C  
ATOM   3278  O   SER A 419      45.594 -90.000  -9.609  1.00 19.73           O  
ATOM   3279  OG  SER A 419      49.188 -92.625  -9.422  1.00 19.73           O  
ATOM   3280  N   GLY A 420      46.281 -89.750  -7.578  1.00 18.09           N  
ATOM   3281  CA  GLY A 420      45.156 -90.312  -6.918  1.00 18.09           C  
ATOM   3282  C   GLY A 420      43.875 -89.562  -7.121  1.00 18.09           C  
ATOM   3283  O   GLY A 420      43.812 -88.375  -6.812  1.00 18.09           O  
ATOM   3284  N   GLN A 421      42.938 -89.938  -8.055  1.00 18.38           N  
ATOM   3285  CA  GLN A 421      41.812 -89.188  -8.695  1.00 18.38           C  
ATOM   3286  C   GLN A 421      40.625 -89.062  -7.746  1.00 18.38           C  
ATOM   3287  CB  GLN A 421      41.406 -89.875  -9.977  1.00 18.38           C  
ATOM   3288  O   GLN A 421      40.031 -90.062  -7.340  1.00 18.38           O  
ATOM   3289  CG  GLN A 421      42.188 -89.500 -11.211  1.00 18.38           C  
ATOM   3290  CD  GLN A 421      41.688 -90.125 -12.484  1.00 18.38           C  
ATOM   3291  NE2 GLN A 421      42.156 -89.625 -13.625  1.00 18.38           N  
ATOM   3292  OE1 GLN A 421      40.906 -91.062 -12.438  1.00 18.38           O  
ATOM   3293  N   GLU A 422      40.531 -88.062  -6.902  1.00 16.31           N  
ATOM   3294  CA  GLU A 422      39.594 -87.875  -5.793  1.00 16.31           C  
ATOM   3295  C   GLU A 422      38.156 -87.812  -6.297  1.00 16.31           C  
ATOM   3296  CB  GLU A 422      39.938 -86.625  -4.965  1.00 16.31           C  
ATOM   3297  O   GLU A 422      37.906 -87.375  -7.418  1.00 16.31           O  
ATOM   3298  CG  GLU A 422      40.844 -86.938  -3.779  1.00 16.31           C  
ATOM   3299  CD  GLU A 422      41.250 -85.688  -3.014  1.00 16.31           C  
ATOM   3300  OE1 GLU A 422      41.906 -85.812  -1.956  1.00 16.31           O  
ATOM   3301  OE2 GLU A 422      40.875 -84.562  -3.473  1.00 16.31           O  
ATOM   3302  N   GLY A 423      37.031 -88.250  -5.504  1.00 18.55           N  
ATOM   3303  CA  GLY A 423      35.688 -88.812  -5.355  1.00 18.55           C  
ATOM   3304  C   GLY A 423      34.594 -87.750  -5.527  1.00 18.55           C  
ATOM   3305  O   GLY A 423      33.406 -88.062  -5.234  1.00 18.55           O  
ATOM   3306  N   GLN A 424      34.562 -86.750  -6.461  1.00 16.88           N  
ATOM   3307  CA  GLN A 424      33.719 -85.625  -6.195  1.00 16.88           C  
ATOM   3308  C   GLN A 424      32.250 -86.000  -6.273  1.00 16.88           C  
ATOM   3309  CB  GLN A 424      34.031 -84.500  -7.176  1.00 16.88           C  
ATOM   3310  O   GLN A 424      31.844 -86.812  -7.117  1.00 16.88           O  
ATOM   3311  CG  GLN A 424      35.125 -83.562  -6.711  1.00 16.88           C  
ATOM   3312  CD  GLN A 424      35.406 -82.438  -7.691  1.00 16.88           C  
ATOM   3313  NE2 GLN A 424      36.281 -81.500  -7.328  1.00 16.88           N  
ATOM   3314  OE1 GLN A 424      34.781 -82.375  -8.766  1.00 16.88           O  
ATOM   3315  N   GLN A 425      31.422 -85.438  -5.301  1.00 18.06           N  
ATOM   3316  CA  GLN A 425      30.109 -85.562  -4.656  1.00 18.06           C  
ATOM   3317  C   GLN A 425      29.000 -85.062  -5.582  1.00 18.06           C  
ATOM   3318  CB  GLN A 425      30.078 -84.750  -3.348  1.00 18.06           C  
ATOM   3319  O   GLN A 425      28.984 -83.938  -6.016  1.00 18.06           O  
ATOM   3320  CG  GLN A 425      30.453 -85.625  -2.123  1.00 18.06           C  
ATOM   3321  CD  GLN A 425      30.562 -84.750  -0.862  1.00 18.06           C  
ATOM   3322  NE2 GLN A 425      30.781 -85.438   0.270  1.00 18.06           N  
ATOM   3323  OE1 GLN A 425      30.438 -83.500  -0.905  1.00 18.06           O  
ATOM   3324  N   GLY A 426      28.484 -85.938  -6.418  1.00 18.42           N  
ATOM   3325  CA  GLY A 426      27.516 -85.562  -7.438  1.00 18.42           C  
ATOM   3326  C   GLY A 426      26.281 -84.938  -6.863  1.00 18.42           C  
ATOM   3327  O   GLY A 426      25.969 -85.062  -5.680  1.00 18.42           O  
ATOM   3328  N   ALA A 427      25.688 -83.938  -7.500  1.00 18.75           N  
ATOM   3329  CA  ALA A 427      24.719 -82.812  -7.371  1.00 18.75           C  
ATOM   3330  C   ALA A 427      23.297 -83.375  -7.215  1.00 18.75           C  
ATOM   3331  CB  ALA A 427      24.797 -81.875  -8.578  1.00 18.75           C  
ATOM   3332  O   ALA A 427      22.672 -83.812  -8.195  1.00 18.75           O  
ATOM   3333  N   GLU A 428      23.016 -84.250  -6.141  1.00 18.02           N  
ATOM   3334  CA  GLU A 428      21.719 -84.938  -6.102  1.00 18.02           C  
ATOM   3335  C   GLU A 428      20.578 -83.938  -5.980  1.00 18.02           C  
ATOM   3336  CB  GLU A 428      21.672 -85.938  -4.945  1.00 18.02           C  
ATOM   3337  O   GLU A 428      20.625 -83.000  -5.148  1.00 18.02           O  
ATOM   3338  CG  GLU A 428      22.203 -87.312  -5.301  1.00 18.02           C  
ATOM   3339  CD  GLU A 428      22.016 -88.312  -4.195  1.00 18.02           C  
ATOM   3340  OE1 GLU A 428      22.219 -89.562  -4.445  1.00 18.02           O  
ATOM   3341  OE2 GLU A 428      21.656 -87.938  -3.068  1.00 18.02           O  
ATOM   3342  N   CYS A 429      19.797 -83.688  -7.062  1.00 20.97           N  
ATOM   3343  CA  CYS A 429      18.641 -82.812  -7.234  1.00 20.97           C  
ATOM   3344  C   CYS A 429      17.547 -83.125  -6.234  1.00 20.97           C  
ATOM   3345  CB  CYS A 429      18.094 -82.875  -8.656  1.00 20.97           C  
ATOM   3346  O   CYS A 429      17.109 -84.312  -6.172  1.00 20.97           O  
ATOM   3347  SG  CYS A 429      18.797 -81.688  -9.797  1.00 20.97           S  
ATOM   3348  N   GLY A 430      17.609 -82.500  -4.996  1.00 18.09           N  
ATOM   3349  CA  GLY A 430      16.922 -82.688  -3.723  1.00 18.09           C  
ATOM   3350  C   GLY A 430      15.430 -82.875  -3.867  1.00 18.09           C  
ATOM   3351  O   GLY A 430      14.836 -82.438  -4.852  1.00 18.09           O  
ATOM   3352  N   PRO A 431      14.898 -83.812  -3.018  1.00 18.94           N  
ATOM   3353  CA  PRO A 431      13.656 -84.562  -2.934  1.00 18.94           C  
ATOM   3354  C   PRO A 431      12.438 -83.688  -2.672  1.00 18.94           C  
ATOM   3355  CB  PRO A 431      13.898 -85.562  -1.761  1.00 18.94           C  
ATOM   3356  O   PRO A 431      12.586 -82.562  -2.279  1.00 18.94           O  
ATOM   3357  CG  PRO A 431      15.070 -84.938  -1.039  1.00 18.94           C  
ATOM   3358  CD  PRO A 431      15.664 -83.875  -1.888  1.00 18.94           C  
ATOM   3359  N   ALA A 432      11.305 -84.312  -2.463  1.00 19.70           N  
ATOM   3360  CA  ALA A 432       9.844 -84.188  -2.480  1.00 19.70           C  
ATOM   3361  C   ALA A 432       9.336 -83.375  -1.291  1.00 19.70           C  
ATOM   3362  CB  ALA A 432       9.219 -85.625  -2.480  1.00 19.70           C  
ATOM   3363  O   ALA A 432       9.992 -83.312  -0.250  1.00 19.70           O  
ATOM   3364  N   PHE A 433       8.383 -82.500  -1.433  1.00 21.88           N  
ATOM   3365  CA  PHE A 433       7.719 -81.500  -0.661  1.00 21.88           C  
ATOM   3366  C   PHE A 433       7.047 -82.062   0.574  1.00 21.88           C  
ATOM   3367  CB  PHE A 433       6.684 -80.750  -1.522  1.00 21.88           C  
ATOM   3368  O   PHE A 433       6.023 -82.750   0.467  1.00 21.88           O  
ATOM   3369  CG  PHE A 433       7.199 -79.500  -2.148  1.00 21.88           C  
ATOM   3370  CD1 PHE A 433       7.074 -78.250  -1.491  1.00 21.88           C  
ATOM   3371  CD2 PHE A 433       7.809 -79.500  -3.396  1.00 21.88           C  
ATOM   3372  CE1 PHE A 433       7.551 -77.062  -2.068  1.00 21.88           C  
ATOM   3373  CE2 PHE A 433       8.289 -78.312  -3.979  1.00 21.88           C  
ATOM   3374  CZ  PHE A 433       8.156 -77.125  -3.314  1.00 21.88           C  
ATOM   3375  N   PRO A 434       7.902 -82.562   1.660  1.00 20.56           N  
ATOM   3376  CA  PRO A 434       7.168 -83.375   2.654  1.00 20.56           C  
ATOM   3377  C   PRO A 434       6.066 -82.562   3.344  1.00 20.56           C  
ATOM   3378  CB  PRO A 434       8.258 -83.750   3.654  1.00 20.56           C  
ATOM   3379  O   PRO A 434       6.102 -81.312   3.340  1.00 20.56           O  
ATOM   3380  CG  PRO A 434       9.414 -82.875   3.338  1.00 20.56           C  
ATOM   3381  CD  PRO A 434       9.117 -82.125   2.062  1.00 20.56           C  
ATOM   3382  N   PRO A 435       5.164 -83.250   4.230  1.00 20.58           N  
ATOM   3383  CA  PRO A 435       3.826 -83.125   4.801  1.00 20.58           C  
ATOM   3384  C   PRO A 435       3.795 -82.125   5.961  1.00 20.58           C  
ATOM   3385  CB  PRO A 435       3.473 -84.500   5.277  1.00 20.58           C  
ATOM   3386  O   PRO A 435       4.820 -81.875   6.605  1.00 20.58           O  
ATOM   3387  CG  PRO A 435       4.766 -85.250   5.238  1.00 20.58           C  
ATOM   3388  CD  PRO A 435       5.797 -84.375   4.566  1.00 20.58           C  
ATOM   3389  N   LEU A 436       2.764 -81.250   6.125  1.00 20.89           N  
ATOM   3390  CA  LEU A 436       2.434 -80.125   6.957  1.00 20.89           C  
ATOM   3391  C   LEU A 436       2.391 -80.500   8.430  1.00 20.89           C  
ATOM   3392  CB  LEU A 436       1.088 -79.500   6.535  1.00 20.89           C  
ATOM   3393  O   LEU A 436       1.367 -81.000   8.922  1.00 20.89           O  
ATOM   3394  CG  LEU A 436       1.138 -78.438   5.484  1.00 20.89           C  
ATOM   3395  CD1 LEU A 436      -0.114 -78.438   4.613  1.00 20.89           C  
ATOM   3396  CD2 LEU A 436       1.291 -77.062   6.152  1.00 20.89           C  
ATOM   3397  N   ARG A 437       3.445 -81.312   9.016  1.00 18.67           N  
ATOM   3398  CA  ARG A 437       3.070 -81.812  10.312  1.00 18.67           C  
ATOM   3399  C   ARG A 437       2.758 -80.750  11.305  1.00 18.67           C  
ATOM   3400  CB  ARG A 437       4.184 -82.750  10.859  1.00 18.67           C  
ATOM   3401  O   ARG A 437       3.254 -79.625  11.172  1.00 18.67           O  
ATOM   3402  CG  ARG A 437       4.039 -84.188  10.477  1.00 18.67           C  
ATOM   3403  CD  ARG A 437       5.078 -85.062  11.180  1.00 18.67           C  
ATOM   3404  NE  ARG A 437       4.930 -86.500  10.820  1.00 18.67           N  
ATOM   3405  NH1 ARG A 437       6.516 -87.250  12.320  1.00 18.67           N  
ATOM   3406  NH2 ARG A 437       5.402 -88.688  10.977  1.00 18.67           N  
ATOM   3407  CZ  ARG A 437       5.617 -87.500  11.375  1.00 18.67           C  
ATOM   3408  N   PRO A 438       1.997 -81.062  12.406  1.00 22.94           N  
ATOM   3409  CA  PRO A 438       1.154 -80.438  13.430  1.00 22.94           C  
ATOM   3410  C   PRO A 438       1.966 -79.750  14.531  1.00 22.94           C  
ATOM   3411  CB  PRO A 438       0.362 -81.625  14.000  1.00 22.94           C  
ATOM   3412  O   PRO A 438       2.945 -80.312  15.023  1.00 22.94           O  
ATOM   3413  CG  PRO A 438       1.013 -82.812  13.414  1.00 22.94           C  
ATOM   3414  CD  PRO A 438       2.074 -82.375  12.453  1.00 22.94           C  
ATOM   3415  N   CYS A 439       2.209 -78.438  14.531  1.00 17.98           N  
ATOM   3416  CA  CYS A 439       3.129 -77.812  15.453  1.00 17.98           C  
ATOM   3417  C   CYS A 439       2.736 -78.062  16.906  1.00 17.98           C  
ATOM   3418  CB  CYS A 439       3.164 -76.250  15.188  1.00 17.98           C  
ATOM   3419  O   CYS A 439       1.669 -77.625  17.344  1.00 17.98           O  
ATOM   3420  SG  CYS A 439       4.387 -75.812  13.953  1.00 17.98           S  
ATOM   3421  N   PRO A 440       3.229 -79.062  17.641  1.00 19.02           N  
ATOM   3422  CA  PRO A 440       2.732 -79.438  18.969  1.00 19.02           C  
ATOM   3423  C   PRO A 440       3.219 -78.500  20.062  1.00 19.02           C  
ATOM   3424  CB  PRO A 440       3.295 -80.875  19.172  1.00 19.02           C  
ATOM   3425  O   PRO A 440       2.963 -78.750  21.250  1.00 19.02           O  
ATOM   3426  CG  PRO A 440       4.293 -81.062  18.078  1.00 19.02           C  
ATOM   3427  CD  PRO A 440       4.230 -79.875  17.172  1.00 19.02           C  
ATOM   3428  N   ILE A 441       3.695 -77.312  19.859  1.00 16.16           N  
ATOM   3429  CA  ILE A 441       4.680 -76.938  20.891  1.00 16.16           C  
ATOM   3430  C   ILE A 441       4.047 -77.062  22.266  1.00 16.16           C  
ATOM   3431  CB  ILE A 441       5.250 -75.562  20.672  1.00 16.16           C  
ATOM   3432  O   ILE A 441       2.928 -76.625  22.484  1.00 16.16           O  
ATOM   3433  CG1 ILE A 441       5.934 -75.438  19.312  1.00 16.16           C  
ATOM   3434  CG2 ILE A 441       6.227 -75.188  21.797  1.00 16.16           C  
ATOM   3435  CD1 ILE A 441       6.312 -74.000  18.906  1.00 16.16           C  
ATOM   3436  N   SER A 442       4.844 -77.500  23.344  1.00 17.17           N  
ATOM   3437  CA  SER A 442       4.914 -78.062  24.703  1.00 17.17           C  
ATOM   3438  C   SER A 442       4.480 -77.000  25.734  1.00 17.17           C  
ATOM   3439  CB  SER A 442       6.332 -78.500  25.016  1.00 17.17           C  
ATOM   3440  O   SER A 442       4.441 -75.812  25.438  1.00 17.17           O  
ATOM   3441  OG  SER A 442       6.707 -79.562  24.156  1.00 17.17           O  
ATOM   3442  N   ALA A 443       4.992 -77.062  27.016  1.00 17.80           N  
ATOM   3443  CA  ALA A 443       4.551 -77.312  28.391  1.00 17.80           C  
ATOM   3444  C   ALA A 443       4.625 -76.000  29.203  1.00 17.80           C  
ATOM   3445  CB  ALA A 443       5.395 -78.375  29.047  1.00 17.80           C  
ATOM   3446  O   ALA A 443       3.672 -75.625  29.906  1.00 17.80           O  
ATOM   3447  N   PRO A 444       5.824 -75.250  29.594  1.00 16.77           N  
ATOM   3448  CA  PRO A 444       6.191 -75.500  30.984  1.00 16.77           C  
ATOM   3449  C   PRO A 444       5.539 -74.500  31.938  1.00 16.77           C  
ATOM   3450  CB  PRO A 444       7.715 -75.312  30.984  1.00 16.77           C  
ATOM   3451  O   PRO A 444       5.039 -73.500  31.516  1.00 16.77           O  
ATOM   3452  CG  PRO A 444       8.039 -74.812  29.625  1.00 16.77           C  
ATOM   3453  CD  PRO A 444       6.766 -74.750  28.828  1.00 16.77           C  
ATOM   3454  N   SER A 445       6.352 -73.938  33.188  1.00 17.55           N  
ATOM   3455  CA  SER A 445       6.406 -74.062  34.625  1.00 17.55           C  
ATOM   3456  C   SER A 445       6.066 -72.750  35.312  1.00 17.55           C  
ATOM   3457  CB  SER A 445       7.793 -74.500  35.094  1.00 17.55           C  
ATOM   3458  O   SER A 445       5.137 -72.625  36.094  1.00 17.55           O  
ATOM   3459  OG  SER A 445       7.812 -75.938  35.312  1.00 17.55           O  
ATOM   3460  N   GLU A 446       7.090 -71.938  36.031  1.00 17.30           N  
ATOM   3461  CA  GLU A 446       7.270 -71.812  37.469  1.00 17.30           C  
ATOM   3462  C   GLU A 446       6.730 -70.438  37.969  1.00 17.30           C  
ATOM   3463  CB  GLU A 446       8.750 -71.938  37.844  1.00 17.30           C  
ATOM   3464  O   GLU A 446       6.488 -69.562  37.156  1.00 17.30           O  
ATOM   3465  CG  GLU A 446       9.164 -73.375  38.188  1.00 17.30           C  
ATOM   3466  CD  GLU A 446      10.562 -73.438  38.781  1.00 17.30           C  
ATOM   3467  OE1 GLU A 446      10.945 -74.562  39.281  1.00 17.30           O  
ATOM   3468  OE2 GLU A 446      11.289 -72.438  38.750  1.00 17.30           O  
ATOM   3469  N   GLN A 447       7.539 -69.562  38.969  1.00 17.14           N  
ATOM   3470  CA  GLN A 447       7.535 -69.312  40.438  1.00 17.14           C  
ATOM   3471  C   GLN A 447       7.176 -67.875  40.750  1.00 17.14           C  
ATOM   3472  CB  GLN A 447       8.898 -69.625  41.031  1.00 17.14           C  
ATOM   3473  O   GLN A 447       6.305 -67.625  41.562  1.00 17.14           O  
ATOM   3474  CG  GLN A 447       8.977 -71.062  41.594  1.00 17.14           C  
ATOM   3475  CD  GLN A 447      10.344 -71.375  42.156  1.00 17.14           C  
ATOM   3476  NE2 GLN A 447      10.445 -72.562  42.844  1.00 17.14           N  
ATOM   3477  OE1 GLN A 447      11.305 -70.625  41.969  1.00 17.14           O  
ATOM   3478  N   MET A 448       8.211 -66.875  41.094  1.00 15.82           N  
ATOM   3479  CA  MET A 448       8.500 -66.375  42.469  1.00 15.82           C  
ATOM   3480  C   MET A 448       7.824 -65.062  42.750  1.00 15.82           C  
ATOM   3481  CB  MET A 448      10.016 -66.250  42.656  1.00 15.82           C  
ATOM   3482  O   MET A 448       7.484 -64.312  41.812  1.00 15.82           O  
ATOM   3483  CG  MET A 448      10.633 -67.438  43.406  1.00 15.82           C  
ATOM   3484  SD  MET A 448      12.430 -67.250  43.688  1.00 15.82           S  
ATOM   3485  CE  MET A 448      12.406 -66.062  45.062  1.00 15.82           C  
ATOM   3486  N   VAL A 449       8.500 -63.938  43.594  1.00 17.58           N  
ATOM   3487  CA  VAL A 449       8.453 -63.500  44.969  1.00 17.58           C  
ATOM   3488  C   VAL A 449       7.969 -62.062  45.031  1.00 17.58           C  
ATOM   3489  CB  VAL A 449       9.836 -63.625  45.656  1.00 17.58           C  
ATOM   3490  O   VAL A 449       7.395 -61.531  44.062  1.00 17.58           O  
ATOM   3491  CG1 VAL A 449       9.711 -63.438  47.156  1.00 17.58           C  
ATOM   3492  CG2 VAL A 449      10.469 -65.000  45.312  1.00 17.58           C  
ATOM   3493  N   ASP A 450       8.797 -60.875  45.562  1.00 17.34           N  
ATOM   3494  CA  ASP A 450       8.820 -60.219  46.875  1.00 17.34           C  
ATOM   3495  C   ASP A 450       8.266 -58.812  46.781  1.00 17.34           C  
ATOM   3496  CB  ASP A 450      10.242 -60.219  47.438  1.00 17.34           C  
ATOM   3497  O   ASP A 450       8.148 -58.250  45.688  1.00 17.34           O  
ATOM   3498  CG  ASP A 450      10.523 -61.375  48.375  1.00 17.34           C  
ATOM   3499  OD1 ASP A 450       9.562 -62.031  48.844  1.00 17.34           O  
ATOM   3500  OD2 ASP A 450      11.711 -61.625  48.688  1.00 17.34           O  
ATOM   3501  N   THR A 451       9.008 -57.594  47.312  1.00 17.83           N  
ATOM   3502  CA  THR A 451       8.906 -56.844  48.562  1.00 17.83           C  
ATOM   3503  C   THR A 451       8.383 -55.438  48.312  1.00 17.83           C  
ATOM   3504  CB  THR A 451      10.258 -56.750  49.312  1.00 17.83           C  
ATOM   3505  O   THR A 451       7.438 -54.969  48.969  1.00 17.83           O  
ATOM   3506  CG2 THR A 451      10.172 -57.375  50.688  1.00 17.83           C  
ATOM   3507  OG1 THR A 451      11.242 -57.469  48.531  1.00 17.83           O  
ATOM   3508  N   PRO A 452       9.125 -54.094  48.531  1.00 18.05           N  
ATOM   3509  CA  PRO A 452       9.047 -53.281  49.750  1.00 18.05           C  
ATOM   3510  C   PRO A 452       8.312 -51.969  49.500  1.00 18.05           C  
ATOM   3511  CB  PRO A 452      10.516 -53.031  50.094  1.00 18.05           C  
ATOM   3512  O   PRO A 452       7.316 -51.656  50.188  1.00 18.05           O  
ATOM   3513  CG  PRO A 452      11.281 -53.500  48.906  1.00 18.05           C  
ATOM   3514  CD  PRO A 452      10.312 -54.094  47.906  1.00 18.05           C  
ATOM   3515  N   ALA A 453       8.969 -50.594  49.531  1.00 18.16           N  
ATOM   3516  CA  ALA A 453       9.070 -49.625  50.625  1.00 18.16           C  
ATOM   3517  C   ALA A 453       8.227 -48.375  50.312  1.00 18.16           C  
ATOM   3518  CB  ALA A 453      10.531 -49.219  50.844  1.00 18.16           C  
ATOM   3519  O   ALA A 453       7.793 -48.156  49.188  1.00 18.16           O  
ATOM   3520  N   SER A 454       8.742 -46.906  50.375  1.00 18.61           N  
ATOM   3521  CA  SER A 454       8.656 -45.844  51.375  1.00 18.61           C  
ATOM   3522  C   SER A 454       7.738 -44.719  50.938  1.00 18.61           C  
ATOM   3523  CB  SER A 454      10.047 -45.281  51.688  1.00 18.61           C  
ATOM   3524  O   SER A 454       7.379 -44.625  49.750  1.00 18.61           O  
ATOM   3525  OG  SER A 454      10.859 -46.281  52.312  1.00 18.61           O  
ATOM   3526  N   GLU A 455       8.117 -43.281  50.938  1.00 18.62           N  
ATOM   3527  CA  GLU A 455       7.801 -42.219  51.875  1.00 18.62           C  
ATOM   3528  C   GLU A 455       6.844 -41.188  51.250  1.00 18.62           C  
ATOM   3529  CB  GLU A 455       9.078 -41.500  52.344  1.00 18.62           C  
ATOM   3530  O   GLU A 455       6.672 -41.188  50.031  1.00 18.62           O  
ATOM   3531  CG  GLU A 455       9.570 -41.969  53.688  1.00 18.62           C  
ATOM   3532  CD  GLU A 455      10.688 -41.094  54.250  1.00 18.62           C  
ATOM   3533  OE1 GLU A 455      11.047 -41.250  55.438  1.00 18.62           O  
ATOM   3534  OE2 GLU A 455      11.211 -40.250  53.500  1.00 18.62           O  
ATOM   3535  N   PRO A 456       7.004 -39.625  51.281  1.00 19.02           N  
ATOM   3536  CA  PRO A 456       6.344 -38.625  52.156  1.00 19.02           C  
ATOM   3537  C   PRO A 456       5.434 -37.688  51.375  1.00 19.02           C  
ATOM   3538  CB  PRO A 456       7.516 -37.875  52.781  1.00 19.02           C  
ATOM   3539  O   PRO A 456       4.289 -37.469  51.750  1.00 19.02           O  
ATOM   3540  CG  PRO A 456       8.719 -38.312  52.000  1.00 19.02           C  
ATOM   3541  CD  PRO A 456       8.297 -39.406  51.031  1.00 19.02           C  
ATOM   3542  N   ALA A 457       5.848 -36.656  50.438  1.00 18.39           N  
ATOM   3543  CA  ALA A 457       5.766 -35.250  50.875  1.00 18.39           C  
ATOM   3544  C   ALA A 457       4.438 -34.625  50.469  1.00 18.39           C  
ATOM   3545  CB  ALA A 457       6.930 -34.438  50.312  1.00 18.39           C  
ATOM   3546  O   ALA A 457       3.811 -35.062  49.500  1.00 18.39           O  
ATOM   3547  N   GLN A 458       3.980 -33.250  50.906  1.00 18.92           N  
ATOM   3548  CA  GLN A 458       2.900 -32.469  51.500  1.00 18.92           C  
ATOM   3549  C   GLN A 458       2.209 -31.594  50.469  1.00 18.92           C  
ATOM   3550  CB  GLN A 458       3.432 -31.594  52.656  1.00 18.92           C  
ATOM   3551  O   GLN A 458       1.053 -31.203  50.625  1.00 18.92           O  
ATOM   3552  CG  GLN A 458       3.355 -32.250  54.000  1.00 18.92           C  
ATOM   3553  CD  GLN A 458       3.895 -31.375  55.125  1.00 18.92           C  
ATOM   3554  NE2 GLN A 458       3.525 -31.688  56.375  1.00 18.92           N  
ATOM   3555  OE1 GLN A 458       4.637 -30.406  54.875  1.00 18.92           O  
ATOM   3556  N   ALA A 459       2.713 -31.125  49.344  1.00 17.33           N  
ATOM   3557  CA  ALA A 459       2.660 -29.672  49.281  1.00 17.33           C  
ATOM   3558  C   ALA A 459       1.233 -29.172  49.062  1.00 17.33           C  
ATOM   3559  CB  ALA A 459       3.584 -29.141  48.188  1.00 17.33           C  
ATOM   3560  O   ALA A 459       0.372 -29.938  48.625  1.00 17.33           O  
ATOM   3561  N   SER A 460       1.055 -28.000  48.250  1.00 18.56           N  
ATOM   3562  CA  SER A 460       0.465 -26.688  48.562  1.00 18.56           C  
ATOM   3563  C   SER A 460      -1.011 -26.656  48.156  1.00 18.56           C  
ATOM   3564  CB  SER A 460       1.218 -25.578  47.812  1.00 18.56           C  
ATOM   3565  O   SER A 460      -1.478 -27.484  47.375  1.00 18.56           O  
ATOM   3566  OG  SER A 460       1.566 -25.984  46.500  1.00 18.56           O  
ATOM   3567  N   THR A 461      -1.572 -25.375  48.156  1.00 18.47           N  
ATOM   3568  CA  THR A 461      -2.729 -24.656  48.688  1.00 18.47           C  
ATOM   3569  C   THR A 461      -3.863 -24.641  47.656  1.00 18.47           C  
ATOM   3570  CB  THR A 461      -2.361 -23.203  49.062  1.00 18.47           C  
ATOM   3571  O   THR A 461      -3.650 -24.297  46.500  1.00 18.47           O  
ATOM   3572  CG2 THR A 461      -2.584 -22.953  50.531  1.00 18.47           C  
ATOM   3573  OG1 THR A 461      -0.982 -22.969  48.750  1.00 18.47           O  
ATOM   3574  N   PRO A 462      -4.984 -25.188  47.906  1.00 19.86           N  
ATOM   3575  CA  PRO A 462      -6.227 -25.250  47.125  1.00 19.86           C  
ATOM   3576  C   PRO A 462      -6.969 -23.922  47.094  1.00 19.86           C  
ATOM   3577  CB  PRO A 462      -7.047 -26.312  47.875  1.00 19.86           C  
ATOM   3578  O   PRO A 462      -8.125 -23.875  46.656  1.00 19.86           O  
ATOM   3579  CG  PRO A 462      -6.266 -26.594  49.125  1.00 19.86           C  
ATOM   3580  CD  PRO A 462      -5.012 -25.766  49.094  1.00 19.86           C  
ATOM   3581  N   THR A 463      -6.266 -22.812  46.969  1.00 17.94           N  
ATOM   3582  CA  THR A 463      -7.039 -21.766  47.625  1.00 17.94           C  
ATOM   3583  C   THR A 463      -8.453 -21.703  47.062  1.00 17.94           C  
ATOM   3584  CB  THR A 463      -6.363 -20.391  47.438  1.00 17.94           C  
ATOM   3585  O   THR A 463      -9.430 -21.750  47.812  1.00 17.94           O  
ATOM   3586  CG2 THR A 463      -6.215 -19.672  48.781  1.00 17.94           C  
ATOM   3587  OG1 THR A 463      -5.066 -20.578  46.844  1.00 17.94           O  
ATOM   3588  N   ASP A 464      -8.852 -20.609  46.188  1.00 18.08           N  
ATOM   3589  CA  ASP A 464      -9.828 -19.594  46.594  1.00 18.08           C  
ATOM   3590  C   ASP A 464     -11.250 -20.031  46.250  1.00 18.08           C  
ATOM   3591  CB  ASP A 464      -9.516 -18.250  45.969  1.00 18.08           C  
ATOM   3592  O   ASP A 464     -11.492 -20.562  45.156  1.00 18.08           O  
ATOM   3593  CG  ASP A 464      -9.164 -17.172  46.969  1.00 18.08           C  
ATOM   3594  OD1 ASP A 464      -9.367 -17.391  48.188  1.00 18.08           O  
ATOM   3595  OD2 ASP A 464      -8.672 -16.109  46.531  1.00 18.08           O  
ATOM   3596  N   PRO A 465     -12.211 -20.156  47.188  1.00 21.47           N  
ATOM   3597  CA  PRO A 465     -13.602 -20.500  47.500  1.00 21.47           C  
ATOM   3598  C   PRO A 465     -14.609 -19.703  46.688  1.00 21.47           C  
ATOM   3599  CB  PRO A 465     -13.711 -20.141  49.000  1.00 21.47           C  
ATOM   3600  O   PRO A 465     -15.609 -20.281  46.219  1.00 21.47           O  
ATOM   3601  CG  PRO A 465     -12.438 -19.422  49.312  1.00 21.47           C  
ATOM   3602  CD  PRO A 465     -11.570 -19.438  48.094  1.00 21.47           C  
ATOM   3603  N   LYS A 466     -14.508 -18.266  46.625  1.00 19.56           N  
ATOM   3604  CA  LYS A 466     -15.531 -17.359  47.156  1.00 19.56           C  
ATOM   3605  C   LYS A 466     -16.688 -17.188  46.188  1.00 19.56           C  
ATOM   3606  CB  LYS A 466     -14.922 -16.000  47.500  1.00 19.56           C  
ATOM   3607  O   LYS A 466     -17.844 -17.188  46.562  1.00 19.56           O  
ATOM   3608  CG  LYS A 466     -14.438 -15.898  48.938  1.00 19.56           C  
ATOM   3609  CD  LYS A 466     -13.891 -14.508  49.250  1.00 19.56           C  
ATOM   3610  CE  LYS A 466     -13.406 -14.391  50.688  1.00 19.56           C  
ATOM   3611  NZ  LYS A 466     -12.883 -13.023  51.000  1.00 19.56           N  
ATOM   3612  N   GLY A 467     -16.359 -16.484  44.938  1.00 19.67           N  
ATOM   3613  CA  GLY A 467     -17.219 -15.336  44.719  1.00 19.67           C  
ATOM   3614  C   GLY A 467     -18.688 -15.703  44.531  1.00 19.67           C  
ATOM   3615  O   GLY A 467     -19.016 -16.484  43.656  1.00 19.67           O  
ATOM   3616  N   LEU A 468     -19.578 -15.773  45.562  1.00 21.05           N  
ATOM   3617  CA  LEU A 468     -20.891 -15.797  46.250  1.00 21.05           C  
ATOM   3618  C   LEU A 468     -21.875 -14.875  45.531  1.00 21.05           C  
ATOM   3619  CB  LEU A 468     -20.734 -15.391  47.719  1.00 21.05           C  
ATOM   3620  O   LEU A 468     -23.016 -15.258  45.281  1.00 21.05           O  
ATOM   3621  CG  LEU A 468     -20.531 -16.531  48.719  1.00 21.05           C  
ATOM   3622  CD1 LEU A 468     -19.719 -16.031  49.906  1.00 21.05           C  
ATOM   3623  CD2 LEU A 468     -21.859 -17.094  49.156  1.00 21.05           C  
ATOM   3624  N   ALA A 469     -21.719 -13.484  45.719  1.00 18.31           N  
ATOM   3625  CA  ALA A 469     -22.672 -12.500  46.250  1.00 18.31           C  
ATOM   3626  C   ALA A 469     -23.609 -12.016  45.156  1.00 18.31           C  
ATOM   3627  CB  ALA A 469     -21.922 -11.320  46.875  1.00 18.31           C  
ATOM   3628  O   ALA A 469     -24.656 -11.430  45.438  1.00 18.31           O  
ATOM   3629  N   GLN A 470     -23.000 -11.703  43.906  1.00 17.84           N  
ATOM   3630  CA  GLN A 470     -23.625 -10.578  43.219  1.00 17.84           C  
ATOM   3631  C   GLN A 470     -25.078 -10.883  42.906  1.00 17.84           C  
ATOM   3632  CB  GLN A 470     -22.859 -10.211  41.969  1.00 17.84           C  
ATOM   3633  O   GLN A 470     -25.375 -11.914  42.281  1.00 17.84           O  
ATOM   3634  CG  GLN A 470     -21.828  -9.109  42.156  1.00 17.84           C  
ATOM   3635  CD  GLN A 470     -21.078  -8.766  40.875  1.00 17.84           C  
ATOM   3636  NE2 GLN A 470     -20.312  -7.684  40.906  1.00 17.84           N  
ATOM   3637  OE1 GLN A 470     -21.203  -9.469  39.875  1.00 17.84           O  
ATOM   3638  N   LEU A 471     -25.984 -10.062  43.531  1.00 19.47           N  
ATOM   3639  CA  LEU A 471     -27.172  -9.344  43.969  1.00 19.47           C  
ATOM   3640  C   LEU A 471     -28.000  -8.867  42.781  1.00 19.47           C  
ATOM   3641  CB  LEU A 471     -26.766  -8.148  44.844  1.00 19.47           C  
ATOM   3642  O   LEU A 471     -27.453  -8.438  41.781  1.00 19.47           O  
ATOM   3643  CG  LEU A 471     -26.688  -8.398  46.344  1.00 19.47           C  
ATOM   3644  CD1 LEU A 471     -25.609  -7.531  46.969  1.00 19.47           C  
ATOM   3645  CD2 LEU A 471     -28.047  -8.141  47.000  1.00 19.47           C  
TER    3646      LEU A 471                                                      
ATOM   3647  N   MET B   1     -47.719 -74.000 -45.938  1.00 26.20           N  
ATOM   3648  CA  MET B   1     -47.594 -73.125 -44.781  1.00 26.20           C  
ATOM   3649  C   MET B   1     -46.156 -72.875 -44.438  1.00 26.20           C  
ATOM   3650  CB  MET B   1     -48.344 -73.750 -43.562  1.00 26.20           C  
ATOM   3651  O   MET B   1     -45.438 -73.812 -44.000  1.00 26.20           O  
ATOM   3652  CG  MET B   1     -49.812 -73.375 -43.500  1.00 26.20           C  
ATOM   3653  SD  MET B   1     -50.562 -73.812 -41.906  1.00 26.20           S  
ATOM   3654  CE  MET B   1     -52.250 -73.125 -42.125  1.00 26.20           C  
ATOM   3655  N   ALA B   2     -45.500 -72.062 -45.250  1.00 28.16           N  
ATOM   3656  CA  ALA B   2     -44.094 -71.688 -45.156  1.00 28.16           C  
ATOM   3657  C   ALA B   2     -43.750 -71.062 -43.812  1.00 28.16           C  
ATOM   3658  CB  ALA B   2     -43.750 -70.688 -46.281  1.00 28.16           C  
ATOM   3659  O   ALA B   2     -44.438 -70.188 -43.312  1.00 28.16           O  
ATOM   3660  N   ALA B   3     -43.219 -72.000 -42.938  1.00 30.28           N  
ATOM   3661  CA  ALA B   3     -42.844 -71.688 -41.562  1.00 30.28           C  
ATOM   3662  C   ALA B   3     -41.938 -70.438 -41.500  1.00 30.28           C  
ATOM   3663  CB  ALA B   3     -42.125 -72.875 -40.938  1.00 30.28           C  
ATOM   3664  O   ALA B   3     -40.969 -70.375 -42.250  1.00 30.28           O  
ATOM   3665  N   ALA B   4     -42.531 -69.312 -41.188  1.00 33.09           N  
ATOM   3666  CA  ALA B   4     -41.969 -68.000 -41.031  1.00 33.09           C  
ATOM   3667  C   ALA B   4     -40.750 -68.000 -40.125  1.00 33.09           C  
ATOM   3668  CB  ALA B   4     -43.031 -67.062 -40.500  1.00 33.09           C  
ATOM   3669  O   ALA B   4     -40.781 -68.625 -39.062  1.00 33.09           O  
ATOM   3670  N   GLN B   5     -39.531 -67.938 -40.719  1.00 38.34           N  
ATOM   3671  CA  GLN B   5     -38.250 -67.938 -40.031  1.00 38.34           C  
ATOM   3672  C   GLN B   5     -38.250 -66.875 -38.938  1.00 38.34           C  
ATOM   3673  CB  GLN B   5     -37.125 -67.625 -41.031  1.00 38.34           C  
ATOM   3674  O   GLN B   5     -38.656 -65.688 -39.188  1.00 38.34           O  
ATOM   3675  CG  GLN B   5     -36.594 -68.938 -41.688  1.00 38.34           C  
ATOM   3676  CD  GLN B   5     -35.406 -68.625 -42.625  1.00 38.34           C  
ATOM   3677  NE2 GLN B   5     -34.719 -69.688 -43.031  1.00 38.34           N  
ATOM   3678  OE1 GLN B   5     -35.125 -67.500 -42.938  1.00 38.34           O  
ATOM   3679  N   PRO B   6     -38.406 -67.312 -37.688  1.00 39.97           N  
ATOM   3680  CA  PRO B   6     -38.500 -66.312 -36.562  1.00 39.97           C  
ATOM   3681  C   PRO B   6     -37.438 -65.250 -36.625  1.00 39.97           C  
ATOM   3682  CB  PRO B   6     -38.375 -67.188 -35.344  1.00 39.97           C  
ATOM   3683  O   PRO B   6     -36.250 -65.562 -36.844  1.00 39.97           O  
ATOM   3684  CG  PRO B   6     -37.969 -68.562 -35.844  1.00 39.97           C  
ATOM   3685  CD  PRO B   6     -37.938 -68.500 -37.344  1.00 39.97           C  
ATOM   3686  N   LYS B   7     -37.750 -64.062 -37.125  1.00 39.62           N  
ATOM   3687  CA  LYS B   7     -36.938 -62.844 -37.094  1.00 39.62           C  
ATOM   3688  C   LYS B   7     -36.250 -62.656 -35.750  1.00 39.62           C  
ATOM   3689  CB  LYS B   7     -37.781 -61.625 -37.469  1.00 39.62           C  
ATOM   3690  O   LYS B   7     -36.938 -62.625 -34.719  1.00 39.62           O  
ATOM   3691  CG  LYS B   7     -37.781 -61.312 -38.938  1.00 39.62           C  
ATOM   3692  CD  LYS B   7     -38.594 -60.031 -39.219  1.00 39.62           C  
ATOM   3693  CE  LYS B   7     -38.594 -59.688 -40.719  1.00 39.62           C  
ATOM   3694  NZ  LYS B   7     -39.375 -58.469 -41.000  1.00 39.62           N  
ATOM   3695  N   TYR B   8     -35.062 -63.344 -35.562  1.00 45.41           N  
ATOM   3696  CA  TYR B   8     -34.344 -63.094 -34.344  1.00 45.41           C  
ATOM   3697  C   TYR B   8     -34.375 -61.625 -33.969  1.00 45.41           C  
ATOM   3698  CB  TYR B   8     -32.906 -63.594 -34.438  1.00 45.41           C  
ATOM   3699  O   TYR B   8     -34.031 -60.781 -34.812  1.00 45.41           O  
ATOM   3700  CG  TYR B   8     -32.750 -65.062 -34.188  1.00 45.41           C  
ATOM   3701  CD1 TYR B   8     -32.562 -65.562 -32.906  1.00 45.41           C  
ATOM   3702  CD2 TYR B   8     -32.750 -66.000 -35.250  1.00 45.41           C  
ATOM   3703  CE1 TYR B   8     -32.438 -66.938 -32.656  1.00 45.41           C  
ATOM   3704  CE2 TYR B   8     -32.594 -67.312 -35.031  1.00 45.41           C  
ATOM   3705  OH  TYR B   8     -32.281 -69.125 -33.500  1.00 45.41           O  
ATOM   3706  CZ  TYR B   8     -32.438 -67.812 -33.719  1.00 45.41           C  
ATOM   3707  N   PRO B   9     -35.219 -61.250 -33.125  1.00 47.62           N  
ATOM   3708  CA  PRO B   9     -35.469 -59.844 -32.812  1.00 47.62           C  
ATOM   3709  C   PRO B   9     -34.188 -59.062 -32.625  1.00 47.62           C  
ATOM   3710  CB  PRO B   9     -36.281 -59.906 -31.484  1.00 47.62           C  
ATOM   3711  O   PRO B   9     -33.219 -59.562 -32.062  1.00 47.62           O  
ATOM   3712  CG  PRO B   9     -36.188 -61.344 -31.062  1.00 47.62           C  
ATOM   3713  CD  PRO B   9     -35.469 -62.125 -32.125  1.00 47.62           C  
ATOM   3714  N   ALA B  10     -33.812 -58.094 -33.469  1.00 54.00           N  
ATOM   3715  CA  ALA B  10     -32.812 -57.031 -33.500  1.00 54.00           C  
ATOM   3716  C   ALA B  10     -32.469 -56.562 -32.062  1.00 54.00           C  
ATOM   3717  CB  ALA B  10     -33.312 -55.844 -34.312  1.00 54.00           C  
ATOM   3718  O   ALA B  10     -31.359 -56.156 -31.797  1.00 54.00           O  
ATOM   3719  N   GLY B  11     -33.406 -56.625 -31.125  1.00 55.66           N  
ATOM   3720  CA  GLY B  11     -33.188 -56.156 -29.766  1.00 55.66           C  
ATOM   3721  C   GLY B  11     -32.219 -57.000 -28.984  1.00 55.66           C  
ATOM   3722  O   GLY B  11     -31.641 -56.562 -28.000  1.00 55.66           O  
ATOM   3723  N   ALA B  12     -32.094 -58.344 -29.297  1.00 59.62           N  
ATOM   3724  CA  ALA B  12     -31.203 -59.219 -28.531  1.00 59.62           C  
ATOM   3725  C   ALA B  12     -29.750 -58.938 -28.859  1.00 59.62           C  
ATOM   3726  CB  ALA B  12     -31.547 -60.688 -28.797  1.00 59.62           C  
ATOM   3727  O   ALA B  12     -28.875 -59.094 -28.000  1.00 59.62           O  
ATOM   3728  N   THR B  13     -29.406 -58.594 -30.125  1.00 60.72           N  
ATOM   3729  CA  THR B  13     -28.016 -58.281 -30.484  1.00 60.72           C  
ATOM   3730  C   THR B  13     -27.547 -57.000 -29.812  1.00 60.72           C  
ATOM   3731  CB  THR B  13     -27.875 -58.156 -32.031  1.00 60.72           C  
ATOM   3732  O   THR B  13     -26.406 -56.906 -29.391  1.00 60.72           O  
ATOM   3733  CG2 THR B  13     -27.188 -59.406 -32.594  1.00 60.72           C  
ATOM   3734  OG1 THR B  13     -29.156 -58.000 -32.625  1.00 60.72           O  
ATOM   3735  N   ALA B  14     -28.469 -56.062 -29.844  1.00 63.22           N  
ATOM   3736  CA  ALA B  14     -28.109 -54.844 -29.125  1.00 63.22           C  
ATOM   3737  C   ALA B  14     -27.906 -55.094 -27.641  1.00 63.22           C  
ATOM   3738  CB  ALA B  14     -29.172 -53.781 -29.344  1.00 63.22           C  
ATOM   3739  O   ALA B  14     -27.031 -54.500 -27.016  1.00 63.22           O  
ATOM   3740  N   ARG B  15     -28.734 -55.875 -27.047  1.00 64.00           N  
ATOM   3741  CA  ARG B  15     -28.578 -56.219 -25.625  1.00 64.00           C  
ATOM   3742  C   ARG B  15     -27.297 -57.031 -25.391  1.00 64.00           C  
ATOM   3743  CB  ARG B  15     -29.797 -57.031 -25.141  1.00 64.00           C  
ATOM   3744  O   ARG B  15     -26.656 -56.844 -24.359  1.00 64.00           O  
ATOM   3745  CG  ARG B  15     -30.688 -56.281 -24.188  1.00 64.00           C  
ATOM   3746  CD  ARG B  15     -31.859 -57.125 -23.703  1.00 64.00           C  
ATOM   3747  NE  ARG B  15     -32.781 -56.375 -22.859  1.00 64.00           N  
ATOM   3748  NH1 ARG B  15     -34.156 -58.156 -22.391  1.00 64.00           N  
ATOM   3749  NH2 ARG B  15     -34.625 -56.094 -21.516  1.00 64.00           N  
ATOM   3750  CZ  ARG B  15     -33.844 -56.875 -22.250  1.00 64.00           C  
ATOM   3751  N   ARG B  16     -26.875 -57.969 -26.250  1.00 59.97           N  
ATOM   3752  CA  ARG B  16     -25.641 -58.719 -26.109  1.00 59.97           C  
ATOM   3753  C   ARG B  16     -24.422 -57.812 -26.266  1.00 59.97           C  
ATOM   3754  CB  ARG B  16     -25.562 -59.844 -27.125  1.00 59.97           C  
ATOM   3755  O   ARG B  16     -23.438 -57.938 -25.531  1.00 59.97           O  
ATOM   3756  CG  ARG B  16     -25.766 -61.250 -26.531  1.00 59.97           C  
ATOM   3757  CD  ARG B  16     -25.641 -62.344 -27.578  1.00 59.97           C  
ATOM   3758  NE  ARG B  16     -25.938 -63.656 -27.016  1.00 59.97           N  
ATOM   3759  NH1 ARG B  16     -25.312 -64.812 -28.906  1.00 59.97           N  
ATOM   3760  NH2 ARG B  16     -26.094 -65.938 -27.062  1.00 59.97           N  
ATOM   3761  CZ  ARG B  16     -25.781 -64.812 -27.672  1.00 59.97           C  
ATOM   3762  N   LEU B  17     -24.578 -56.969 -27.234  1.00 62.50           N  
ATOM   3763  CA  LEU B  17     -23.500 -56.000 -27.406  1.00 62.50           C  
ATOM   3764  C   LEU B  17     -23.406 -55.062 -26.219  1.00 62.50           C  
ATOM   3765  CB  LEU B  17     -23.703 -55.188 -28.703  1.00 62.50           C  
ATOM   3766  O   LEU B  17     -22.312 -54.688 -25.797  1.00 62.50           O  
ATOM   3767  CG  LEU B  17     -22.969 -55.688 -29.938  1.00 62.50           C  
ATOM   3768  CD1 LEU B  17     -23.781 -55.438 -31.188  1.00 62.50           C  
ATOM   3769  CD2 LEU B  17     -21.594 -55.031 -30.047  1.00 62.50           C  
ATOM   3770  N   ALA B  18     -24.547 -54.594 -25.812  1.00 63.91           N  
ATOM   3771  CA  ALA B  18     -24.531 -53.750 -24.609  1.00 63.91           C  
ATOM   3772  C   ALA B  18     -24.016 -54.531 -23.406  1.00 63.91           C  
ATOM   3773  CB  ALA B  18     -25.938 -53.219 -24.328  1.00 63.91           C  
ATOM   3774  O   ALA B  18     -23.297 -53.969 -22.562  1.00 63.91           O  
ATOM   3775  N   ARG B  19     -24.453 -55.781 -23.250  1.00 61.91           N  
ATOM   3776  CA  ARG B  19     -23.969 -56.625 -22.156  1.00 61.91           C  
ATOM   3777  C   ARG B  19     -22.469 -56.875 -22.297  1.00 61.91           C  
ATOM   3778  CB  ARG B  19     -24.719 -57.969 -22.109  1.00 61.91           C  
ATOM   3779  O   ARG B  19     -21.734 -56.906 -21.297  1.00 61.91           O  
ATOM   3780  CG  ARG B  19     -25.156 -58.375 -20.703  1.00 61.91           C  
ATOM   3781  CD  ARG B  19     -25.969 -59.656 -20.734  1.00 61.91           C  
ATOM   3782  NE  ARG B  19     -26.531 -59.969 -19.422  1.00 61.91           N  
ATOM   3783  NH1 ARG B  19     -27.438 -62.000 -20.047  1.00 61.91           N  
ATOM   3784  NH2 ARG B  19     -27.703 -61.219 -17.891  1.00 61.91           N  
ATOM   3785  CZ  ARG B  19     -27.219 -61.062 -19.125  1.00 61.91           C  
ATOM   3786  N   GLY B  20     -22.031 -57.188 -23.516  1.00 59.53           N  
ATOM   3787  CA  GLY B  20     -20.609 -57.344 -23.766  1.00 59.53           C  
ATOM   3788  C   GLY B  20     -19.812 -56.094 -23.453  1.00 59.53           C  
ATOM   3789  O   GLY B  20     -18.734 -56.156 -22.859  1.00 59.53           O  
ATOM   3790  N   CYS B  21     -20.375 -55.062 -23.953  1.00 61.59           N  
ATOM   3791  CA  CYS B  21     -19.719 -53.781 -23.703  1.00 61.59           C  
ATOM   3792  C   CYS B  21     -19.688 -53.469 -22.203  1.00 61.59           C  
ATOM   3793  CB  CYS B  21     -20.438 -52.656 -24.438  1.00 61.59           C  
ATOM   3794  O   CYS B  21     -18.703 -52.938 -21.703  1.00 61.59           O  
ATOM   3795  SG  CYS B  21     -19.609 -52.156 -25.969  1.00 61.59           S  
ATOM   3796  N   TRP B  22     -20.781 -53.781 -21.594  1.00 66.75           N  
ATOM   3797  CA  TRP B  22     -20.844 -53.562 -20.156  1.00 66.75           C  
ATOM   3798  C   TRP B  22     -19.875 -54.469 -19.406  1.00 66.75           C  
ATOM   3799  CB  TRP B  22     -22.266 -53.781 -19.641  1.00 66.75           C  
ATOM   3800  O   TRP B  22     -19.250 -54.062 -18.422  1.00 66.75           O  
ATOM   3801  CG  TRP B  22     -22.484 -53.344 -18.219  1.00 66.75           C  
ATOM   3802  CD1 TRP B  22     -22.500 -54.125 -17.109  1.00 66.75           C  
ATOM   3803  CD2 TRP B  22     -22.703 -52.000 -17.781  1.00 66.75           C  
ATOM   3804  CE2 TRP B  22     -22.859 -52.031 -16.375  1.00 66.75           C  
ATOM   3805  CE3 TRP B  22     -22.797 -50.750 -18.438  1.00 66.75           C  
ATOM   3806  NE1 TRP B  22     -22.734 -53.344 -15.992  1.00 66.75           N  
ATOM   3807  CH2 TRP B  22     -23.172 -49.688 -16.281  1.00 66.75           C  
ATOM   3808  CZ2 TRP B  22     -23.094 -50.875 -15.609  1.00 66.75           C  
ATOM   3809  CZ3 TRP B  22     -23.031 -49.625 -17.672  1.00 66.75           C  
ATOM   3810  N   SER B  23     -19.734 -55.719 -19.875  1.00 68.44           N  
ATOM   3811  CA  SER B  23     -18.781 -56.625 -19.234  1.00 68.44           C  
ATOM   3812  C   SER B  23     -17.344 -56.188 -19.484  1.00 68.44           C  
ATOM   3813  CB  SER B  23     -18.953 -58.062 -19.734  1.00 68.44           C  
ATOM   3814  O   SER B  23     -16.469 -56.344 -18.609  1.00 68.44           O  
ATOM   3815  OG  SER B  23     -18.641 -58.156 -21.109  1.00 68.44           O  
ATOM   3816  N   ALA B  24     -17.172 -55.656 -20.594  1.00 70.12           N  
ATOM   3817  CA  ALA B  24     -15.828 -55.188 -20.922  1.00 70.12           C  
ATOM   3818  C   ALA B  24     -15.453 -53.969 -20.078  1.00 70.12           C  
ATOM   3819  CB  ALA B  24     -15.742 -54.844 -22.406  1.00 70.12           C  
ATOM   3820  O   ALA B  24     -14.266 -53.719 -19.844  1.00 70.12           O  
ATOM   3821  N   LEU B  25     -16.469 -53.375 -19.562  1.00 73.25           N  
ATOM   3822  CA  LEU B  25     -16.219 -52.188 -18.750  1.00 73.25           C  
ATOM   3823  C   LEU B  25     -15.680 -52.562 -17.391  1.00 73.25           C  
ATOM   3824  CB  LEU B  25     -17.516 -51.375 -18.594  1.00 73.25           C  
ATOM   3825  O   LEU B  25     -15.000 -51.750 -16.734  1.00 73.25           O  
ATOM   3826  CG  LEU B  25     -17.422 -49.875 -18.938  1.00 73.25           C  
ATOM   3827  CD1 LEU B  25     -18.422 -49.531 -20.031  1.00 73.25           C  
ATOM   3828  CD2 LEU B  25     -17.641 -49.031 -17.688  1.00 73.25           C  
ATOM   3829  N   TRP B  26     -15.875 -53.844 -17.047  1.00 76.69           N  
ATOM   3830  CA  TRP B  26     -15.469 -54.281 -15.711  1.00 76.69           C  
ATOM   3831  C   TRP B  26     -14.164 -55.062 -15.766  1.00 76.69           C  
ATOM   3832  CB  TRP B  26     -16.562 -55.125 -15.070  1.00 76.69           C  
ATOM   3833  O   TRP B  26     -13.727 -55.625 -14.766  1.00 76.69           O  
ATOM   3834  CG  TRP B  26     -17.891 -54.469 -14.977  1.00 76.69           C  
ATOM   3835  CD1 TRP B  26     -19.000 -54.719 -15.727  1.00 76.69           C  
ATOM   3836  CD2 TRP B  26     -18.250 -53.406 -14.070  1.00 76.69           C  
ATOM   3837  CE2 TRP B  26     -19.609 -53.062 -14.336  1.00 76.69           C  
ATOM   3838  CE3 TRP B  26     -17.578 -52.719 -13.062  1.00 76.69           C  
ATOM   3839  NE1 TRP B  26     -20.031 -53.875 -15.352  1.00 76.69           N  
ATOM   3840  CH2 TRP B  26     -19.578 -51.406 -12.648  1.00 76.69           C  
ATOM   3841  CZ2 TRP B  26     -20.281 -52.062 -13.625  1.00 76.69           C  
ATOM   3842  CZ3 TRP B  26     -18.250 -51.719 -12.359  1.00 76.69           C  
ATOM   3843  N   ASP B  27     -13.594 -54.938 -16.906  1.00 79.88           N  
ATOM   3844  CA  ASP B  27     -12.312 -55.625 -17.047  1.00 79.88           C  
ATOM   3845  C   ASP B  27     -11.164 -54.750 -16.578  1.00 79.88           C  
ATOM   3846  CB  ASP B  27     -12.078 -56.062 -18.500  1.00 79.88           C  
ATOM   3847  O   ASP B  27     -11.211 -53.531 -16.734  1.00 79.88           O  
ATOM   3848  CG  ASP B  27     -13.055 -57.094 -18.969  1.00 79.88           C  
ATOM   3849  OD1 ASP B  27     -13.734 -57.719 -18.125  1.00 79.88           O  
ATOM   3850  OD2 ASP B  27     -13.148 -57.312 -20.203  1.00 79.88           O  
ATOM   3851  N   TYR B  28     -10.203 -55.375 -15.836  1.00 81.94           N  
ATOM   3852  CA  TYR B  28      -8.992 -54.688 -15.391  1.00 81.94           C  
ATOM   3853  C   TYR B  28      -7.816 -55.031 -16.297  1.00 81.94           C  
ATOM   3854  CB  TYR B  28      -8.664 -55.062 -13.945  1.00 81.94           C  
ATOM   3855  O   TYR B  28      -7.543 -56.188 -16.562  1.00 81.94           O  
ATOM   3856  CG  TYR B  28      -7.324 -54.531 -13.477  1.00 81.94           C  
ATOM   3857  CD1 TYR B  28      -6.301 -55.406 -13.133  1.00 81.94           C  
ATOM   3858  CD2 TYR B  28      -7.078 -53.188 -13.383  1.00 81.94           C  
ATOM   3859  CE1 TYR B  28      -5.062 -54.938 -12.703  1.00 81.94           C  
ATOM   3860  CE2 TYR B  28      -5.848 -52.688 -12.953  1.00 81.94           C  
ATOM   3861  OH  TYR B  28      -3.625 -53.125 -12.188  1.00 81.94           O  
ATOM   3862  CZ  TYR B  28      -4.848 -53.594 -12.617  1.00 81.94           C  
ATOM   3863  N   GLU B  29      -7.195 -54.031 -16.875  1.00 82.19           N  
ATOM   3864  CA  GLU B  29      -6.051 -54.188 -17.766  1.00 82.19           C  
ATOM   3865  C   GLU B  29      -4.742 -53.875 -17.047  1.00 82.19           C  
ATOM   3866  CB  GLU B  29      -6.203 -53.312 -19.016  1.00 82.19           C  
ATOM   3867  O   GLU B  29      -4.625 -52.844 -16.406  1.00 82.19           O  
ATOM   3868  CG  GLU B  29      -7.480 -53.594 -19.797  1.00 82.19           C  
ATOM   3869  CD  GLU B  29      -7.688 -52.625 -20.938  1.00 82.19           C  
ATOM   3870  OE1 GLU B  29      -8.773 -52.625 -21.578  1.00 82.19           O  
ATOM   3871  OE2 GLU B  29      -6.754 -51.812 -21.234  1.00 82.19           O  
ATOM   3872  N   THR B  30      -3.764 -54.781 -17.047  1.00 85.38           N  
ATOM   3873  CA  THR B  30      -2.428 -54.594 -16.484  1.00 85.38           C  
ATOM   3874  C   THR B  30      -1.359 -55.000 -17.500  1.00 85.38           C  
ATOM   3875  CB  THR B  30      -2.238 -55.406 -15.195  1.00 85.38           C  
ATOM   3876  O   THR B  30      -1.513 -56.000 -18.219  1.00 85.38           O  
ATOM   3877  CG2 THR B  30      -2.438 -56.906 -15.445  1.00 85.38           C  
ATOM   3878  OG1 THR B  30      -0.914 -55.188 -14.695  1.00 85.38           O  
ATOM   3879  N   PRO B  31      -0.308 -54.281 -17.656  1.00 86.69           N  
ATOM   3880  CA  PRO B  31       0.748 -54.594 -18.625  1.00 86.69           C  
ATOM   3881  C   PRO B  31       1.591 -55.781 -18.203  1.00 86.69           C  
ATOM   3882  CB  PRO B  31       1.593 -53.312 -18.656  1.00 86.69           C  
ATOM   3883  O   PRO B  31       1.836 -55.969 -17.000  1.00 86.69           O  
ATOM   3884  CG  PRO B  31       1.336 -52.656 -17.344  1.00 86.69           C  
ATOM   3885  CD  PRO B  31      -0.033 -53.031 -16.875  1.00 86.69           C  
ATOM   3886  N   LYS B  32       1.979 -56.594 -19.266  1.00 88.00           N  
ATOM   3887  CA  LYS B  32       2.943 -57.656 -19.031  1.00 88.00           C  
ATOM   3888  C   LYS B  32       4.352 -57.094 -18.859  1.00 88.00           C  
ATOM   3889  CB  LYS B  32       2.916 -58.656 -20.188  1.00 88.00           C  
ATOM   3890  O   LYS B  32       4.762 -56.188 -19.578  1.00 88.00           O  
ATOM   3891  CG  LYS B  32       1.779 -59.656 -20.125  1.00 88.00           C  
ATOM   3892  CD  LYS B  32       1.912 -60.750 -21.188  1.00 88.00           C  
ATOM   3893  CE  LYS B  32       0.773 -61.750 -21.109  1.00 88.00           C  
ATOM   3894  NZ  LYS B  32       0.867 -62.781 -22.203  1.00 88.00           N  
ATOM   3895  N   VAL B  33       5.031 -57.562 -17.828  1.00 88.94           N  
ATOM   3896  CA  VAL B  33       6.324 -56.969 -17.500  1.00 88.94           C  
ATOM   3897  C   VAL B  33       7.414 -58.031 -17.578  1.00 88.94           C  
ATOM   3898  CB  VAL B  33       6.305 -56.344 -16.094  1.00 88.94           C  
ATOM   3899  O   VAL B  33       7.145 -59.219 -17.391  1.00 88.94           O  
ATOM   3900  CG1 VAL B  33       5.309 -55.188 -16.031  1.00 88.94           C  
ATOM   3901  CG2 VAL B  33       5.973 -57.375 -15.031  1.00 88.94           C  
ATOM   3902  N   ILE B  34       8.555 -57.688 -18.016  1.00 86.19           N  
ATOM   3903  CA  ILE B  34       9.750 -58.500 -18.016  1.00 86.19           C  
ATOM   3904  C   ILE B  34      10.609 -58.156 -16.797  1.00 86.19           C  
ATOM   3905  CB  ILE B  34      10.570 -58.344 -19.312  1.00 86.19           C  
ATOM   3906  O   ILE B  34      10.852 -57.000 -16.500  1.00 86.19           O  
ATOM   3907  CG1 ILE B  34       9.695 -58.594 -20.547  1.00 86.19           C  
ATOM   3908  CG2 ILE B  34      11.797 -59.250 -19.312  1.00 86.19           C  
ATOM   3909  CD1 ILE B  34      10.328 -58.188 -21.859  1.00 86.19           C  
ATOM   3910  N   VAL B  35      11.023 -59.188 -16.047  1.00 87.00           N  
ATOM   3911  CA  VAL B  35      11.867 -59.000 -14.859  1.00 87.00           C  
ATOM   3912  C   VAL B  35      13.320 -59.312 -15.211  1.00 87.00           C  
ATOM   3913  CB  VAL B  35      11.391 -59.875 -13.680  1.00 87.00           C  
ATOM   3914  O   VAL B  35      13.648 -60.469 -15.516  1.00 87.00           O  
ATOM   3915  CG1 VAL B  35      12.266 -59.625 -12.445  1.00 87.00           C  
ATOM   3916  CG2 VAL B  35       9.930 -59.594 -13.359  1.00 87.00           C  
ATOM   3917  N   VAL B  36      14.094 -58.312 -15.195  1.00 83.19           N  
ATOM   3918  CA  VAL B  36      15.516 -58.469 -15.461  1.00 83.19           C  
ATOM   3919  C   VAL B  36      16.266 -58.625 -14.141  1.00 83.19           C  
ATOM   3920  CB  VAL B  36      16.094 -57.281 -16.250  1.00 83.19           C  
ATOM   3921  O   VAL B  36      16.297 -57.719 -13.320  1.00 83.19           O  
ATOM   3922  CG1 VAL B  36      17.578 -57.500 -16.562  1.00 83.19           C  
ATOM   3923  CG2 VAL B  36      15.305 -57.062 -17.547  1.00 83.19           C  
ATOM   3924  N   ARG B  37      16.906 -59.719 -13.969  1.00 82.38           N  
ATOM   3925  CA  ARG B  37      17.656 -60.000 -12.742  1.00 82.38           C  
ATOM   3926  C   ARG B  37      19.125 -59.656 -12.898  1.00 82.38           C  
ATOM   3927  CB  ARG B  37      17.500 -61.500 -12.352  1.00 82.38           C  
ATOM   3928  O   ARG B  37      19.953 -60.531 -13.102  1.00 82.38           O  
ATOM   3929  CG  ARG B  37      16.141 -61.844 -11.750  1.00 82.38           C  
ATOM   3930  CD  ARG B  37      16.109 -63.281 -11.242  1.00 82.38           C  
ATOM   3931  NE  ARG B  37      14.820 -63.594 -10.625  1.00 82.38           N  
ATOM   3932  NH1 ARG B  37      15.336 -65.812 -10.188  1.00 82.38           N  
ATOM   3933  NH2 ARG B  37      13.289 -64.938  -9.602  1.00 82.38           N  
ATOM   3934  CZ  ARG B  37      14.484 -64.750 -10.141  1.00 82.38           C  
ATOM   3935  N   ASN B  38      19.328 -58.469 -13.039  1.00 80.62           N  
ATOM   3936  CA  ASN B  38      20.688 -57.906 -13.039  1.00 80.62           C  
ATOM   3937  C   ASN B  38      20.922 -57.031 -11.820  1.00 80.62           C  
ATOM   3938  CB  ASN B  38      20.938 -57.094 -14.320  1.00 80.62           C  
ATOM   3939  O   ASN B  38      20.281 -56.000 -11.648  1.00 80.62           O  
ATOM   3940  CG  ASN B  38      22.391 -56.719 -14.500  1.00 80.62           C  
ATOM   3941  ND2 ASN B  38      22.797 -56.500 -15.742  1.00 80.62           N  
ATOM   3942  OD1 ASN B  38      23.141 -56.625 -13.523  1.00 80.62           O  
ATOM   3943  N   ARG B  39      21.891 -57.469 -11.023  1.00 80.88           N  
ATOM   3944  CA  ARG B  39      22.141 -56.781  -9.758  1.00 80.88           C  
ATOM   3945  C   ARG B  39      22.578 -55.344  -9.984  1.00 80.88           C  
ATOM   3946  CB  ARG B  39      23.188 -57.531  -8.945  1.00 80.88           C  
ATOM   3947  O   ARG B  39      22.203 -54.438  -9.234  1.00 80.88           O  
ATOM   3948  CG  ARG B  39      22.609 -58.500  -7.922  1.00 80.88           C  
ATOM   3949  CD  ARG B  39      23.672 -59.000  -6.945  1.00 80.88           C  
ATOM   3950  NE  ARG B  39      23.109 -59.875  -5.938  1.00 80.88           N  
ATOM   3951  NH1 ARG B  39      25.109 -60.312  -4.879  1.00 80.88           N  
ATOM   3952  NH2 ARG B  39      23.188 -61.281  -4.117  1.00 80.88           N  
ATOM   3953  CZ  ARG B  39      23.797 -60.500  -4.980  1.00 80.88           C  
ATOM   3954  N   ARG B  40      23.438 -55.125 -10.977  1.00 82.12           N  
ATOM   3955  CA  ARG B  40      23.938 -53.781 -11.234  1.00 82.12           C  
ATOM   3956  C   ARG B  40      22.828 -52.844 -11.680  1.00 82.12           C  
ATOM   3957  CB  ARG B  40      25.047 -53.812 -12.289  1.00 82.12           C  
ATOM   3958  O   ARG B  40      22.719 -51.719 -11.203  1.00 82.12           O  
ATOM   3959  CG  ARG B  40      26.344 -54.438 -11.812  1.00 82.12           C  
ATOM   3960  CD  ARG B  40      27.422 -54.406 -12.891  1.00 82.12           C  
ATOM   3961  NE  ARG B  40      28.641 -55.094 -12.453  1.00 82.12           N  
ATOM   3962  NH1 ARG B  40      29.797 -54.719 -14.406  1.00 82.12           N  
ATOM   3963  NH2 ARG B  40      30.797 -55.844 -12.688  1.00 82.12           N  
ATOM   3964  CZ  ARG B  40      29.734 -55.219 -13.180  1.00 82.12           C  
ATOM   3965  N   LEU B  41      22.062 -53.344 -12.508  1.00 83.62           N  
ATOM   3966  CA  LEU B  41      20.938 -52.531 -12.984  1.00 83.62           C  
ATOM   3967  C   LEU B  41      19.906 -52.344 -11.883  1.00 83.62           C  
ATOM   3968  CB  LEU B  41      20.281 -53.188 -14.203  1.00 83.62           C  
ATOM   3969  O   LEU B  41      19.312 -51.250 -11.773  1.00 83.62           O  
ATOM   3970  CG  LEU B  41      19.219 -52.375 -14.930  1.00 83.62           C  
ATOM   3971  CD1 LEU B  41      19.859 -51.156 -15.609  1.00 83.62           C  
ATOM   3972  CD2 LEU B  41      18.484 -53.219 -15.945  1.00 83.62           C  
ATOM   3973  N   GLY B  42      19.734 -53.312 -11.172  1.00 86.69           N  
ATOM   3974  CA  GLY B  42      18.812 -53.219 -10.055  1.00 86.69           C  
ATOM   3975  C   GLY B  42      19.250 -52.188  -9.023  1.00 86.69           C  
ATOM   3976  O   GLY B  42      18.438 -51.406  -8.531  1.00 86.69           O  
ATOM   3977  N   VAL B  43      20.469 -52.250  -8.703  1.00 87.88           N  
ATOM   3978  CA  VAL B  43      21.000 -51.312  -7.738  1.00 87.88           C  
ATOM   3979  C   VAL B  43      20.891 -49.875  -8.297  1.00 87.88           C  
ATOM   3980  CB  VAL B  43      22.469 -51.625  -7.375  1.00 87.88           C  
ATOM   3981  O   VAL B  43      20.562 -48.938  -7.570  1.00 87.88           O  
ATOM   3982  CG1 VAL B  43      23.094 -50.469  -6.590  1.00 87.88           C  
ATOM   3983  CG2 VAL B  43      22.547 -52.906  -6.578  1.00 87.88           C  
ATOM   3984  N   LEU B  44      21.203 -49.719  -9.586  1.00 87.44           N  
ATOM   3985  CA  LEU B  44      21.094 -48.406 -10.219  1.00 87.44           C  
ATOM   3986  C   LEU B  44      19.656 -47.906 -10.227  1.00 87.44           C  
ATOM   3987  CB  LEU B  44      21.641 -48.469 -11.648  1.00 87.44           C  
ATOM   3988  O   LEU B  44      19.391 -46.750  -9.969  1.00 87.44           O  
ATOM   3989  CG  LEU B  44      21.734 -47.125 -12.383  1.00 87.44           C  
ATOM   3990  CD1 LEU B  44      23.125 -46.500 -12.188  1.00 87.44           C  
ATOM   3991  CD2 LEU B  44      21.438 -47.281 -13.867  1.00 87.44           C  
ATOM   3992  N   TYR B  45      18.734 -48.781 -10.523  1.00 88.75           N  
ATOM   3993  CA  TYR B  45      17.312 -48.438 -10.547  1.00 88.75           C  
ATOM   3994  C   TYR B  45      16.844 -48.000  -9.164  1.00 88.75           C  
ATOM   3995  CB  TYR B  45      16.484 -49.656 -11.031  1.00 88.75           C  
ATOM   3996  O   TYR B  45      16.172 -47.000  -9.031  1.00 88.75           O  
ATOM   3997  CG  TYR B  45      14.992 -49.375 -11.023  1.00 88.75           C  
ATOM   3998  CD1 TYR B  45      14.133 -50.188 -10.281  1.00 88.75           C  
ATOM   3999  CD2 TYR B  45      14.445 -48.344 -11.750  1.00 88.75           C  
ATOM   4000  CE1 TYR B  45      12.766 -49.969 -10.273  1.00 88.75           C  
ATOM   4001  CE2 TYR B  45      13.078 -48.094 -11.742  1.00 88.75           C  
ATOM   4002  OH  TYR B  45      10.891 -48.688 -11.000  1.00 88.75           O  
ATOM   4003  CZ  TYR B  45      12.242 -48.906 -11.000  1.00 88.75           C  
ATOM   4004  N   ARG B  46      17.172 -48.781  -8.164  1.00 90.31           N  
ATOM   4005  CA  ARG B  46      16.781 -48.438  -6.805  1.00 90.31           C  
ATOM   4006  C   ARG B  46      17.484 -47.156  -6.348  1.00 90.31           C  
ATOM   4007  CB  ARG B  46      17.094 -49.562  -5.836  1.00 90.31           C  
ATOM   4008  O   ARG B  46      16.906 -46.344  -5.594  1.00 90.31           O  
ATOM   4009  CG  ARG B  46      16.328 -50.844  -6.129  1.00 90.31           C  
ATOM   4010  CD  ARG B  46      14.820 -50.625  -6.066  1.00 90.31           C  
ATOM   4011  NE  ARG B  46      14.086 -51.875  -6.344  1.00 90.31           N  
ATOM   4012  NH1 ARG B  46      12.031 -50.844  -6.578  1.00 90.31           N  
ATOM   4013  NH2 ARG B  46      12.219 -53.125  -6.816  1.00 90.31           N  
ATOM   4014  CZ  ARG B  46      12.781 -51.938  -6.578  1.00 90.31           C  
ATOM   4015  N   ALA B  47      18.688 -47.000  -6.777  1.00 90.75           N  
ATOM   4016  CA  ALA B  47      19.391 -45.781  -6.438  1.00 90.75           C  
ATOM   4017  C   ALA B  47      18.719 -44.562  -7.047  1.00 90.75           C  
ATOM   4018  CB  ALA B  47      20.844 -45.875  -6.902  1.00 90.75           C  
ATOM   4019  O   ALA B  47      18.594 -43.500  -6.395  1.00 90.75           O  
ATOM   4020  N   VAL B  48      18.281 -44.625  -8.320  1.00 89.12           N  
ATOM   4021  CA  VAL B  48      17.594 -43.531  -8.992  1.00 89.12           C  
ATOM   4022  C   VAL B  48      16.266 -43.250  -8.297  1.00 89.12           C  
ATOM   4023  CB  VAL B  48      17.344 -43.844 -10.492  1.00 89.12           C  
ATOM   4024  O   VAL B  48      15.898 -42.094  -8.078  1.00 89.12           O  
ATOM   4025  CG1 VAL B  48      16.375 -42.812 -11.102  1.00 89.12           C  
ATOM   4026  CG2 VAL B  48      18.672 -43.844 -11.250  1.00 89.12           C  
ATOM   4027  N   GLN B  49      15.523 -44.250  -7.992  1.00 87.44           N  
ATOM   4028  CA  GLN B  49      14.266 -44.062  -7.270  1.00 87.44           C  
ATOM   4029  C   GLN B  49      14.500 -43.406  -5.914  1.00 87.44           C  
ATOM   4030  CB  GLN B  49      13.570 -45.406  -7.078  1.00 87.44           C  
ATOM   4031  O   GLN B  49      13.727 -42.531  -5.504  1.00 87.44           O  
ATOM   4032  CG  GLN B  49      12.969 -46.000  -8.359  1.00 87.44           C  
ATOM   4033  CD  GLN B  49      12.203 -47.281  -8.125  1.00 87.44           C  
ATOM   4034  NE2 GLN B  49      11.266 -47.562  -9.016  1.00 87.44           N  
ATOM   4035  OE1 GLN B  49      12.461 -48.000  -7.152  1.00 87.44           O  
ATOM   4036  N   LEU B  50      15.469 -43.875  -5.207  1.00 91.81           N  
ATOM   4037  CA  LEU B  50      15.789 -43.281  -3.908  1.00 91.81           C  
ATOM   4038  C   LEU B  50      16.172 -41.812  -4.051  1.00 91.81           C  
ATOM   4039  CB  LEU B  50      16.938 -44.062  -3.244  1.00 91.81           C  
ATOM   4040  O   LEU B  50      15.797 -41.000  -3.211  1.00 91.81           O  
ATOM   4041  CG  LEU B  50      17.312 -43.625  -1.824  1.00 91.81           C  
ATOM   4042  CD1 LEU B  50      16.141 -43.875  -0.871  1.00 91.81           C  
ATOM   4043  CD2 LEU B  50      18.562 -44.375  -1.354  1.00 91.81           C  
ATOM   4044  N   LEU B  51      16.938 -41.500  -5.062  1.00 90.75           N  
ATOM   4045  CA  LEU B  51      17.328 -40.125  -5.301  1.00 90.75           C  
ATOM   4046  C   LEU B  51      16.094 -39.250  -5.551  1.00 90.75           C  
ATOM   4047  CB  LEU B  51      18.281 -40.031  -6.492  1.00 90.75           C  
ATOM   4048  O   LEU B  51      16.016 -38.125  -5.043  1.00 90.75           O  
ATOM   4049  CG  LEU B  51      19.781 -40.062  -6.164  1.00 90.75           C  
ATOM   4050  CD1 LEU B  51      20.531 -40.844  -7.215  1.00 90.75           C  
ATOM   4051  CD2 LEU B  51      20.328 -38.625  -6.066  1.00 90.75           C  
ATOM   4052  N   ILE B  52      15.172 -39.688  -6.355  1.00 86.69           N  
ATOM   4053  CA  ILE B  52      13.945 -38.938  -6.648  1.00 86.69           C  
ATOM   4054  C   ILE B  52      13.125 -38.781  -5.371  1.00 86.69           C  
ATOM   4055  CB  ILE B  52      13.109 -39.656  -7.738  1.00 86.69           C  
ATOM   4056  O   ILE B  52      12.609 -37.688  -5.086  1.00 86.69           O  
ATOM   4057  CG1 ILE B  52      13.844 -39.625  -9.078  1.00 86.69           C  
ATOM   4058  CG2 ILE B  52      11.719 -39.000  -7.859  1.00 86.69           C  
ATOM   4059  CD1 ILE B  52      13.195 -40.469 -10.164  1.00 86.69           C  
ATOM   4060  N   LEU B  53      13.008 -39.812  -4.656  1.00 90.75           N  
ATOM   4061  CA  LEU B  53      12.250 -39.781  -3.410  1.00 90.75           C  
ATOM   4062  C   LEU B  53      12.906 -38.812  -2.412  1.00 90.75           C  
ATOM   4063  CB  LEU B  53      12.133 -41.188  -2.799  1.00 90.75           C  
ATOM   4064  O   LEU B  53      12.211 -38.094  -1.707  1.00 90.75           O  
ATOM   4065  CG  LEU B  53      10.961 -42.031  -3.277  1.00 90.75           C  
ATOM   4066  CD1 LEU B  53      11.203 -43.500  -2.936  1.00 90.75           C  
ATOM   4067  CD2 LEU B  53       9.656 -41.531  -2.666  1.00 90.75           C  
ATOM   4068  N   LEU B  54      14.164 -38.969  -2.307  1.00 92.81           N  
ATOM   4069  CA  LEU B  54      14.883 -38.094  -1.408  1.00 92.81           C  
ATOM   4070  C   LEU B  54      14.680 -36.625  -1.816  1.00 92.81           C  
ATOM   4071  CB  LEU B  54      16.375 -38.438  -1.396  1.00 92.81           C  
ATOM   4072  O   LEU B  54      14.555 -35.750  -0.959  1.00 92.81           O  
ATOM   4073  CG  LEU B  54      16.828 -39.438  -0.357  1.00 92.81           C  
ATOM   4074  CD1 LEU B  54      18.094 -40.156  -0.827  1.00 92.81           C  
ATOM   4075  CD2 LEU B  54      17.047 -38.781   0.994  1.00 92.81           C  
ATOM   4076  N   TYR B  55      14.672 -36.375  -3.027  1.00 88.25           N  
ATOM   4077  CA  TYR B  55      14.430 -35.031  -3.520  1.00 88.25           C  
ATOM   4078  C   TYR B  55      13.039 -34.531  -3.115  1.00 88.25           C  
ATOM   4079  CB  TYR B  55      14.578 -34.969  -5.043  1.00 88.25           C  
ATOM   4080  O   TYR B  55      12.891 -33.438  -2.604  1.00 88.25           O  
ATOM   4081  CG  TYR B  55      14.055 -33.688  -5.660  1.00 88.25           C  
ATOM   4082  CD1 TYR B  55      12.797 -33.656  -6.266  1.00 88.25           C  
ATOM   4083  CD2 TYR B  55      14.812 -32.531  -5.641  1.00 88.25           C  
ATOM   4084  CE1 TYR B  55      12.312 -32.500  -6.836  1.00 88.25           C  
ATOM   4085  CE2 TYR B  55      14.336 -31.359  -6.207  1.00 88.25           C  
ATOM   4086  OH  TYR B  55      12.609 -30.188  -7.367  1.00 88.25           O  
ATOM   4087  CZ  TYR B  55      13.086 -31.344  -6.805  1.00 88.25           C  
ATOM   4088  N   PHE B  56      12.062 -35.281  -3.377  1.00 88.00           N  
ATOM   4089  CA  PHE B  56      10.695 -34.906  -3.059  1.00 88.00           C  
ATOM   4090  C   PHE B  56      10.516 -34.719  -1.556  1.00 88.00           C  
ATOM   4091  CB  PHE B  56       9.703 -35.969  -3.580  1.00 88.00           C  
ATOM   4092  O   PHE B  56       9.922 -33.750  -1.109  1.00 88.00           O  
ATOM   4093  CG  PHE B  56       9.219 -35.688  -4.977  1.00 88.00           C  
ATOM   4094  CD1 PHE B  56       8.102 -34.875  -5.199  1.00 88.00           C  
ATOM   4095  CD2 PHE B  56       9.867 -36.250  -6.070  1.00 88.00           C  
ATOM   4096  CE1 PHE B  56       7.648 -34.625  -6.492  1.00 88.00           C  
ATOM   4097  CE2 PHE B  56       9.422 -36.000  -7.367  1.00 88.00           C  
ATOM   4098  CZ  PHE B  56       8.312 -35.188  -7.574  1.00 88.00           C  
ATOM   4099  N   VAL B  57      10.977 -35.688  -0.836  1.00 92.25           N  
ATOM   4100  CA  VAL B  57      10.789 -35.625   0.610  1.00 92.25           C  
ATOM   4101  C   VAL B  57      11.555 -34.438   1.190  1.00 92.25           C  
ATOM   4102  CB  VAL B  57      11.242 -36.938   1.288  1.00 92.25           C  
ATOM   4103  O   VAL B  57      10.992 -33.656   1.946  1.00 92.25           O  
ATOM   4104  CG1 VAL B  57      11.281 -36.781   2.807  1.00 92.25           C  
ATOM   4105  CG2 VAL B  57      10.320 -38.094   0.896  1.00 92.25           C  
ATOM   4106  N   TRP B  58      12.781 -34.312   0.878  1.00 92.81           N  
ATOM   4107  CA  TRP B  58      13.617 -33.281   1.475  1.00 92.81           C  
ATOM   4108  C   TRP B  58      13.281 -31.922   0.908  1.00 92.81           C  
ATOM   4109  CB  TRP B  58      15.102 -33.594   1.240  1.00 92.81           C  
ATOM   4110  O   TRP B  58      13.055 -30.969   1.661  1.00 92.81           O  
ATOM   4111  CG  TRP B  58      16.031 -32.656   1.951  1.00 92.81           C  
ATOM   4112  CD1 TRP B  58      16.531 -31.484   1.484  1.00 92.81           C  
ATOM   4113  CD2 TRP B  58      16.594 -32.844   3.258  1.00 92.81           C  
ATOM   4114  CE2 TRP B  58      17.422 -31.734   3.520  1.00 92.81           C  
ATOM   4115  CE3 TRP B  58      16.469 -33.844   4.234  1.00 92.81           C  
ATOM   4116  NE1 TRP B  58      17.375 -30.922   2.422  1.00 92.81           N  
ATOM   4117  CH2 TRP B  58      17.984 -32.594   5.656  1.00 92.81           C  
ATOM   4118  CZ2 TRP B  58      18.125 -31.594   4.719  1.00 92.81           C  
ATOM   4119  CZ3 TRP B  58      17.172 -33.719   5.426  1.00 92.81           C  
ATOM   4120  N   TYR B  59      13.195 -31.797  -0.312  1.00 88.12           N  
ATOM   4121  CA  TYR B  59      13.047 -30.469  -0.911  1.00 88.12           C  
ATOM   4122  C   TYR B  59      11.578 -30.094  -1.009  1.00 88.12           C  
ATOM   4123  CB  TYR B  59      13.688 -30.438  -2.301  1.00 88.12           C  
ATOM   4124  O   TYR B  59      11.172 -29.031  -0.530  1.00 88.12           O  
ATOM   4125  CG  TYR B  59      13.648 -29.078  -2.949  1.00 88.12           C  
ATOM   4126  CD1 TYR B  59      12.797 -28.812  -4.020  1.00 88.12           C  
ATOM   4127  CD2 TYR B  59      14.469 -28.047  -2.498  1.00 88.12           C  
ATOM   4128  CE1 TYR B  59      12.758 -27.562  -4.621  1.00 88.12           C  
ATOM   4129  CE2 TYR B  59      14.438 -26.797  -3.092  1.00 88.12           C  
ATOM   4130  OH  TYR B  59      13.547 -25.312  -4.746  1.00 88.12           O  
ATOM   4131  CZ  TYR B  59      13.586 -26.562  -4.152  1.00 88.12           C  
ATOM   4132  N   VAL B  60      10.781 -30.891  -1.619  1.00 88.56           N  
ATOM   4133  CA  VAL B  60       9.398 -30.531  -1.905  1.00 88.56           C  
ATOM   4134  C   VAL B  60       8.586 -30.547  -0.615  1.00 88.56           C  
ATOM   4135  CB  VAL B  60       8.766 -31.484  -2.947  1.00 88.56           C  
ATOM   4136  O   VAL B  60       7.836 -29.609  -0.337  1.00 88.56           O  
ATOM   4137  CG1 VAL B  60       7.285 -31.172  -3.133  1.00 88.56           C  
ATOM   4138  CG2 VAL B  60       9.508 -31.391  -4.277  1.00 88.56           C  
ATOM   4139  N   PHE B  61       8.766 -31.469   0.259  1.00 92.31           N  
ATOM   4140  CA  PHE B  61       7.906 -31.609   1.430  1.00 92.31           C  
ATOM   4141  C   PHE B  61       8.508 -30.891   2.629  1.00 92.31           C  
ATOM   4142  CB  PHE B  61       7.680 -33.094   1.765  1.00 92.31           C  
ATOM   4143  O   PHE B  61       7.793 -30.219   3.377  1.00 92.31           O  
ATOM   4144  CG  PHE B  61       6.531 -33.719   1.020  1.00 92.31           C  
ATOM   4145  CD1 PHE B  61       5.238 -33.625   1.520  1.00 92.31           C  
ATOM   4146  CD2 PHE B  61       6.746 -34.375  -0.182  1.00 92.31           C  
ATOM   4147  CE1 PHE B  61       4.172 -34.219   0.832  1.00 92.31           C  
ATOM   4148  CE2 PHE B  61       5.688 -34.938  -0.875  1.00 92.31           C  
ATOM   4149  CZ  PHE B  61       4.402 -34.875  -0.365  1.00 92.31           C  
ATOM   4150  N   ILE B  62       9.805 -31.016   2.793  1.00 92.75           N  
ATOM   4151  CA  ILE B  62      10.391 -30.469   4.004  1.00 92.75           C  
ATOM   4152  C   ILE B  62      10.781 -29.000   3.766  1.00 92.75           C  
ATOM   4153  CB  ILE B  62      11.617 -31.281   4.465  1.00 92.75           C  
ATOM   4154  O   ILE B  62      10.406 -28.125   4.535  1.00 92.75           O  
ATOM   4155  CG1 ILE B  62      11.188 -32.656   4.949  1.00 92.75           C  
ATOM   4156  CG2 ILE B  62      12.383 -30.531   5.562  1.00 92.75           C  
ATOM   4157  CD1 ILE B  62      12.344 -33.594   5.324  1.00 92.75           C  
ATOM   4158  N   VAL B  63      11.531 -28.766   2.758  1.00 90.19           N  
ATOM   4159  CA  VAL B  63      12.031 -27.406   2.529  1.00 90.19           C  
ATOM   4160  C   VAL B  63      10.906 -26.531   2.002  1.00 90.19           C  
ATOM   4161  CB  VAL B  63      13.219 -27.406   1.544  1.00 90.19           C  
ATOM   4162  O   VAL B  63      10.648 -25.453   2.545  1.00 90.19           O  
ATOM   4163  CG1 VAL B  63      13.602 -25.984   1.163  1.00 90.19           C  
ATOM   4164  CG2 VAL B  63      14.414 -28.141   2.148  1.00 90.19           C  
ATOM   4165  N   GLN B  64      10.117 -26.938   1.064  1.00 90.00           N  
ATOM   4166  CA  GLN B  64       9.078 -26.125   0.447  1.00 90.00           C  
ATOM   4167  C   GLN B  64       7.758 -26.266   1.200  1.00 90.00           C  
ATOM   4168  CB  GLN B  64       8.891 -26.531  -1.019  1.00 90.00           C  
ATOM   4169  O   GLN B  64       6.812 -25.516   0.949  1.00 90.00           O  
ATOM   4170  CG  GLN B  64      10.039 -26.109  -1.922  1.00 90.00           C  
ATOM   4171  CD  GLN B  64      10.008 -24.625  -2.266  1.00 90.00           C  
ATOM   4172  NE2 GLN B  64      11.148 -24.094  -2.697  1.00 90.00           N  
ATOM   4173  OE1 GLN B  64       8.969 -23.969  -2.146  1.00 90.00           O  
ATOM   4174  N   LYS B  65       7.664 -27.250   2.094  1.00 93.50           N  
ATOM   4175  CA  LYS B  65       6.473 -27.484   2.904  1.00 93.50           C  
ATOM   4176  C   LYS B  65       5.219 -27.547   2.033  1.00 93.50           C  
ATOM   4177  CB  LYS B  65       6.316 -26.391   3.961  1.00 93.50           C  
ATOM   4178  O   LYS B  65       4.219 -26.906   2.326  1.00 93.50           O  
ATOM   4179  CG  LYS B  65       7.438 -26.359   4.992  1.00 93.50           C  
ATOM   4180  CD  LYS B  65       7.176 -25.328   6.070  1.00 93.50           C  
ATOM   4181  CE  LYS B  65       8.266 -25.328   7.133  1.00 93.50           C  
ATOM   4182  NZ  LYS B  65       8.008 -24.328   8.203  1.00 93.50           N  
ATOM   4183  N   SER B  66       5.289 -28.281   1.059  1.00 92.12           N  
ATOM   4184  CA  SER B  66       4.219 -28.406   0.077  1.00 92.12           C  
ATOM   4185  C   SER B  66       3.002 -29.109   0.667  1.00 92.12           C  
ATOM   4186  CB  SER B  66       4.703 -29.156  -1.162  1.00 92.12           C  
ATOM   4187  O   SER B  66       1.956 -29.203   0.021  1.00 92.12           O  
ATOM   4188  OG  SER B  66       5.016 -30.500  -0.841  1.00 92.12           O  
ATOM   4189  N   TYR B  67       3.047 -29.562   1.907  1.00 93.88           N  
ATOM   4190  CA  TYR B  67       1.935 -30.203   2.594  1.00 93.88           C  
ATOM   4191  C   TYR B  67       1.021 -29.172   3.244  1.00 93.88           C  
ATOM   4192  CB  TYR B  67       2.451 -31.188   3.648  1.00 93.88           C  
ATOM   4193  O   TYR B  67       0.009 -29.531   3.854  1.00 93.88           O  
ATOM   4194  CG  TYR B  67       3.389 -30.562   4.652  1.00 93.88           C  
ATOM   4195  CD1 TYR B  67       4.766 -30.547   4.430  1.00 93.88           C  
ATOM   4196  CD2 TYR B  67       2.904 -30.000   5.824  1.00 93.88           C  
ATOM   4197  CE1 TYR B  67       5.633 -29.969   5.352  1.00 93.88           C  
ATOM   4198  CE2 TYR B  67       3.764 -29.422   6.750  1.00 93.88           C  
ATOM   4199  OH  TYR B  67       5.980 -28.844   7.426  1.00 93.88           O  
ATOM   4200  CZ  TYR B  67       5.125 -29.406   6.508  1.00 93.88           C  
ATOM   4201  N   GLN B  68       1.357 -27.953   3.096  1.00 95.00           N  
ATOM   4202  CA  GLN B  68       0.596 -26.891   3.750  1.00 95.00           C  
ATOM   4203  C   GLN B  68      -0.109 -26.000   2.725  1.00 95.00           C  
ATOM   4204  CB  GLN B  68       1.508 -26.047   4.637  1.00 95.00           C  
ATOM   4205  O   GLN B  68       0.289 -25.953   1.559  1.00 95.00           O  
ATOM   4206  CG  GLN B  68       2.139 -26.812   5.789  1.00 95.00           C  
ATOM   4207  CD  GLN B  68       3.027 -25.938   6.660  1.00 95.00           C  
ATOM   4208  NE2 GLN B  68       3.256 -26.375   7.895  1.00 95.00           N  
ATOM   4209  OE1 GLN B  68       3.506 -24.891   6.227  1.00 95.00           O  
ATOM   4210  N   GLU B  69      -1.270 -25.438   3.193  1.00 94.25           N  
ATOM   4211  CA  GLU B  69      -1.849 -24.281   2.500  1.00 94.25           C  
ATOM   4212  C   GLU B  69      -1.182 -22.984   2.936  1.00 94.25           C  
ATOM   4213  CB  GLU B  69      -3.357 -24.219   2.748  1.00 94.25           C  
ATOM   4214  O   GLU B  69      -0.853 -22.812   4.109  1.00 94.25           O  
ATOM   4215  CG  GLU B  69      -4.098 -23.297   1.777  1.00 94.25           C  
ATOM   4216  CD  GLU B  69      -5.609 -23.391   1.907  1.00 94.25           C  
ATOM   4217  OE1 GLU B  69      -6.328 -22.766   1.100  1.00 94.25           O  
ATOM   4218  OE2 GLU B  69      -6.082 -24.094   2.824  1.00 94.25           O  
ATOM   4219  N   SER B  70      -0.964 -22.156   1.946  1.00 94.00           N  
ATOM   4220  CA  SER B  70      -0.229 -20.938   2.262  1.00 94.00           C  
ATOM   4221  C   SER B  70      -1.085 -19.703   2.021  1.00 94.00           C  
ATOM   4222  CB  SER B  70       1.052 -20.859   1.431  1.00 94.00           C  
ATOM   4223  O   SER B  70      -2.020 -19.734   1.219  1.00 94.00           O  
ATOM   4224  OG  SER B  70       0.749 -20.719   0.052  1.00 94.00           O  
ATOM   4225  N   GLU B  71      -0.866 -18.688   2.770  1.00 93.50           N  
ATOM   4226  CA  GLU B  71      -1.457 -17.359   2.635  1.00 93.50           C  
ATOM   4227  C   GLU B  71      -0.386 -16.266   2.678  1.00 93.50           C  
ATOM   4228  CB  GLU B  71      -2.494 -17.109   3.736  1.00 93.50           C  
ATOM   4229  O   GLU B  71       0.444 -16.234   3.588  1.00 93.50           O  
ATOM   4230  CG  GLU B  71      -3.248 -15.797   3.592  1.00 93.50           C  
ATOM   4231  CD  GLU B  71      -4.297 -15.594   4.672  1.00 93.50           C  
ATOM   4232  OE1 GLU B  71      -5.121 -14.656   4.547  1.00 93.50           O  
ATOM   4233  OE2 GLU B  71      -4.297 -16.375   5.652  1.00 93.50           O  
ATOM   4234  N   THR B  72      -0.390 -15.461   1.576  1.00 90.31           N  
ATOM   4235  CA  THR B  72       0.607 -14.398   1.517  1.00 90.31           C  
ATOM   4236  C   THR B  72      -0.045 -13.031   1.716  1.00 90.31           C  
ATOM   4237  CB  THR B  72       1.365 -14.414   0.176  1.00 90.31           C  
ATOM   4238  O   THR B  72      -1.220 -12.844   1.389  1.00 90.31           O  
ATOM   4239  CG2 THR B  72       2.102 -15.734  -0.021  1.00 90.31           C  
ATOM   4240  OG1 THR B  72       0.431 -14.234  -0.896  1.00 90.31           O  
ATOM   4241  N   GLY B  73       0.742 -12.102   2.279  1.00 87.06           N  
ATOM   4242  CA  GLY B  73       0.279 -10.734   2.424  1.00 87.06           C  
ATOM   4243  C   GLY B  73      -0.723 -10.555   3.549  1.00 87.06           C  
ATOM   4244  O   GLY B  73      -1.928 -10.469   3.307  1.00 87.06           O  
ATOM   4245  N   PRO B  74      -0.348 -10.492   4.730  1.00 90.06           N  
ATOM   4246  CA  PRO B  74      -1.258 -10.289   5.859  1.00 90.06           C  
ATOM   4247  C   PRO B  74      -1.873  -8.891   5.879  1.00 90.06           C  
ATOM   4248  CB  PRO B  74      -0.360 -10.508   7.082  1.00 90.06           C  
ATOM   4249  O   PRO B  74      -1.296  -7.953   5.324  1.00 90.06           O  
ATOM   4250  CG  PRO B  74       1.004 -10.094   6.629  1.00 90.06           C  
ATOM   4251  CD  PRO B  74       1.151 -10.445   5.176  1.00 90.06           C  
ATOM   4252  N   GLU B  75      -3.076  -8.812   6.379  1.00 91.50           N  
ATOM   4253  CA  GLU B  75      -3.639  -7.512   6.723  1.00 91.50           C  
ATOM   4254  C   GLU B  75      -2.920  -6.902   7.922  1.00 91.50           C  
ATOM   4255  CB  GLU B  75      -5.137  -7.633   7.016  1.00 91.50           C  
ATOM   4256  O   GLU B  75      -2.854  -7.512   8.992  1.00 91.50           O  
ATOM   4257  CG  GLU B  75      -5.961  -8.086   5.820  1.00 91.50           C  
ATOM   4258  CD  GLU B  75      -7.402  -8.414   6.176  1.00 91.50           C  
ATOM   4259  OE1 GLU B  75      -8.164  -8.867   5.285  1.00 91.50           O  
ATOM   4260  OE2 GLU B  75      -7.777  -8.219   7.352  1.00 91.50           O  
ATOM   4261  N   SER B  76      -2.354  -5.840   7.703  1.00 93.44           N  
ATOM   4262  CA  SER B  76      -1.499  -5.285   8.750  1.00 93.44           C  
ATOM   4263  C   SER B  76      -1.967  -3.893   9.164  1.00 93.44           C  
ATOM   4264  CB  SER B  76      -0.045  -5.223   8.281  1.00 93.44           C  
ATOM   4265  O   SER B  76      -2.574  -3.174   8.367  1.00 93.44           O  
ATOM   4266  OG  SER B  76       0.157  -4.125   7.406  1.00 93.44           O  
ATOM   4267  N   SER B  77      -1.779  -3.525  10.445  1.00 94.00           N  
ATOM   4268  CA  SER B  77      -1.968  -2.201  11.023  1.00 94.00           C  
ATOM   4269  C   SER B  77      -0.689  -1.703  11.688  1.00 94.00           C  
ATOM   4270  CB  SER B  77      -3.107  -2.223  12.047  1.00 94.00           C  
ATOM   4271  O   SER B  77      -0.049  -2.436  12.445  1.00 94.00           O  
ATOM   4272  OG  SER B  77      -3.152  -1.007  12.773  1.00 94.00           O  
ATOM   4273  N   ILE B  78      -0.379  -0.495  11.367  1.00 96.75           N  
ATOM   4274  CA  ILE B  78       0.839   0.094  11.914  1.00 96.75           C  
ATOM   4275  C   ILE B  78       0.511   1.419  12.594  1.00 96.75           C  
ATOM   4276  CB  ILE B  78       1.904   0.307  10.812  1.00 96.75           C  
ATOM   4277  O   ILE B  78      -0.178   2.268  12.023  1.00 96.75           O  
ATOM   4278  CG1 ILE B  78       2.309  -1.035  10.195  1.00 96.75           C  
ATOM   4279  CG2 ILE B  78       3.125   1.040  11.383  1.00 96.75           C  
ATOM   4280  CD1 ILE B  78       2.953  -0.915   8.820  1.00 96.75           C  
ATOM   4281  N   ILE B  79       0.929   1.624  13.789  1.00 96.31           N  
ATOM   4282  CA  ILE B  79       0.879   2.873  14.539  1.00 96.31           C  
ATOM   4283  C   ILE B  79       2.283   3.248  15.016  1.00 96.31           C  
ATOM   4284  CB  ILE B  79      -0.082   2.770  15.750  1.00 96.31           C  
ATOM   4285  O   ILE B  79       2.986   2.424  15.602  1.00 96.31           O  
ATOM   4286  CG1 ILE B  79      -1.504   2.453  15.266  1.00 96.31           C  
ATOM   4287  CG2 ILE B  79      -0.056   4.059  16.562  1.00 96.31           C  
ATOM   4288  CD1 ILE B  79      -2.461   2.068  16.391  1.00 96.31           C  
ATOM   4289  N   THR B  80       2.670   4.438  14.758  1.00 97.44           N  
ATOM   4290  CA  THR B  80       4.000   4.887  15.148  1.00 97.44           C  
ATOM   4291  C   THR B  80       3.914   6.137  16.016  1.00 97.44           C  
ATOM   4292  CB  THR B  80       4.879   5.176  13.922  1.00 97.44           C  
ATOM   4293  O   THR B  80       3.000   6.949  15.867  1.00 97.44           O  
ATOM   4294  CG2 THR B  80       5.074   3.922  13.078  1.00 97.44           C  
ATOM   4295  OG1 THR B  80       4.254   6.188  13.117  1.00 97.44           O  
ATOM   4296  N   LYS B  81       4.801   6.227  16.906  1.00 96.38           N  
ATOM   4297  CA  LYS B  81       4.941   7.383  17.797  1.00 96.38           C  
ATOM   4298  C   LYS B  81       6.414   7.688  18.062  1.00 96.38           C  
ATOM   4299  CB  LYS B  81       4.203   7.145  19.109  1.00 96.38           C  
ATOM   4300  O   LYS B  81       7.172   6.805  18.469  1.00 96.38           O  
ATOM   4301  CG  LYS B  81       4.023   8.398  19.953  1.00 96.38           C  
ATOM   4302  CD  LYS B  81       3.104   8.148  21.141  1.00 96.38           C  
ATOM   4303  CE  LYS B  81       2.887   9.414  21.953  1.00 96.38           C  
ATOM   4304  NZ  LYS B  81       1.914   9.195  23.078  1.00 96.38           N  
ATOM   4305  N   VAL B  82       6.793   8.945  17.875  1.00 97.56           N  
ATOM   4306  CA  VAL B  82       8.164   9.383  18.125  1.00 97.56           C  
ATOM   4307  C   VAL B  82       8.227  10.180  19.422  1.00 97.56           C  
ATOM   4308  CB  VAL B  82       8.703  10.234  16.953  1.00 97.56           C  
ATOM   4309  O   VAL B  82       7.297  10.914  19.750  1.00 97.56           O  
ATOM   4310  CG1 VAL B  82      10.141  10.672  17.219  1.00 97.56           C  
ATOM   4311  CG2 VAL B  82       8.609   9.461  15.633  1.00 97.56           C  
ATOM   4312  N   LYS B  83       9.258   9.945  20.156  1.00 96.25           N  
ATOM   4313  CA  LYS B  83       9.516  10.695  21.375  1.00 96.25           C  
ATOM   4314  C   LYS B  83      10.945  11.242  21.406  1.00 96.25           C  
ATOM   4315  CB  LYS B  83       9.266   9.828  22.609  1.00 96.25           C  
ATOM   4316  O   LYS B  83      11.867  10.586  20.922  1.00 96.25           O  
ATOM   4317  CG  LYS B  83       7.801   9.484  22.844  1.00 96.25           C  
ATOM   4318  CD  LYS B  83       7.609   8.672  24.125  1.00 96.25           C  
ATOM   4319  CE  LYS B  83       6.137   8.367  24.375  1.00 96.25           C  
ATOM   4320  NZ  LYS B  83       5.941   7.602  25.641  1.00 96.25           N  
ATOM   4321  N   GLY B  84      11.039  12.414  21.906  1.00 96.06           N  
ATOM   4322  CA  GLY B  84      12.336  13.062  22.031  1.00 96.06           C  
ATOM   4323  C   GLY B  84      12.266  14.570  21.875  1.00 96.06           C  
ATOM   4324  O   GLY B  84      11.289  15.102  21.344  1.00 96.06           O  
ATOM   4325  N   ILE B  85      13.258  15.250  22.516  1.00 95.12           N  
ATOM   4326  CA  ILE B  85      13.367  16.703  22.406  1.00 95.12           C  
ATOM   4327  C   ILE B  85      14.781  17.078  22.000  1.00 95.12           C  
ATOM   4328  CB  ILE B  85      12.984  17.391  23.734  1.00 95.12           C  
ATOM   4329  O   ILE B  85      15.734  16.344  22.250  1.00 95.12           O  
ATOM   4330  CG1 ILE B  85      13.891  16.891  24.875  1.00 95.12           C  
ATOM   4331  CG2 ILE B  85      11.508  17.156  24.062  1.00 95.12           C  
ATOM   4332  CD1 ILE B  85      13.750  17.688  26.172  1.00 95.12           C  
ATOM   4333  N   THR B  86      14.875  18.094  21.281  1.00 94.50           N  
ATOM   4334  CA  THR B  86      16.156  18.641  20.859  1.00 94.50           C  
ATOM   4335  C   THR B  86      16.172  20.156  20.984  1.00 94.50           C  
ATOM   4336  CB  THR B  86      16.484  18.234  19.422  1.00 94.50           C  
ATOM   4337  O   THR B  86      15.125  20.781  21.172  1.00 94.50           O  
ATOM   4338  CG2 THR B  86      15.562  18.938  18.422  1.00 94.50           C  
ATOM   4339  OG1 THR B  86      17.844  18.594  19.125  1.00 94.50           O  
ATOM   4340  N   THR B  87      17.359  20.672  21.062  1.00 91.88           N  
ATOM   4341  CA  THR B  87      17.516  22.109  21.250  1.00 91.88           C  
ATOM   4342  C   THR B  87      18.375  22.719  20.141  1.00 91.88           C  
ATOM   4343  CB  THR B  87      18.141  22.438  22.609  1.00 91.88           C  
ATOM   4344  O   THR B  87      19.234  22.031  19.562  1.00 91.88           O  
ATOM   4345  CG2 THR B  87      17.344  21.797  23.750  1.00 91.88           C  
ATOM   4346  OG1 THR B  87      19.484  21.953  22.641  1.00 91.88           O  
ATOM   4347  N   SER B  88      17.969  23.812  19.750  1.00 89.25           N  
ATOM   4348  CA  SER B  88      18.781  24.688  18.906  1.00 89.25           C  
ATOM   4349  C   SER B  88      19.141  25.984  19.625  1.00 89.25           C  
ATOM   4350  CB  SER B  88      18.062  25.000  17.594  1.00 89.25           C  
ATOM   4351  O   SER B  88      18.891  26.125  20.828  1.00 89.25           O  
ATOM   4352  OG  SER B  88      17.047  25.969  17.797  1.00 89.25           O  
ATOM   4353  N   GLU B  89      19.844  26.906  19.094  1.00 80.75           N  
ATOM   4354  CA  GLU B  89      20.391  28.109  19.719  1.00 80.75           C  
ATOM   4355  C   GLU B  89      19.328  28.828  20.547  1.00 80.75           C  
ATOM   4356  CB  GLU B  89      20.984  29.062  18.688  1.00 80.75           C  
ATOM   4357  O   GLU B  89      19.594  29.234  21.688  1.00 80.75           O  
ATOM   4358  CG  GLU B  89      22.344  28.625  18.156  1.00 80.75           C  
ATOM   4359  CD  GLU B  89      22.938  29.594  17.141  1.00 80.75           C  
ATOM   4360  OE1 GLU B  89      24.062  29.359  16.656  1.00 80.75           O  
ATOM   4361  OE2 GLU B  89      22.250  30.594  16.828  1.00 80.75           O  
ATOM   4362  N   HIS B  90      18.141  28.844  20.172  1.00 79.81           N  
ATOM   4363  CA  HIS B  90      17.203  29.641  20.969  1.00 79.81           C  
ATOM   4364  C   HIS B  90      15.828  28.984  21.000  1.00 79.81           C  
ATOM   4365  CB  HIS B  90      17.109  31.047  20.391  1.00 79.81           C  
ATOM   4366  O   HIS B  90      14.836  29.641  21.312  1.00 79.81           O  
ATOM   4367  CG  HIS B  90      18.406  31.781  20.359  1.00 79.81           C  
ATOM   4368  CD2 HIS B  90      19.141  32.250  19.312  1.00 79.81           C  
ATOM   4369  ND1 HIS B  90      19.109  32.125  21.484  1.00 79.81           N  
ATOM   4370  CE1 HIS B  90      20.219  32.750  21.141  1.00 79.81           C  
ATOM   4371  NE2 HIS B  90      20.266  32.844  19.828  1.00 79.81           N  
ATOM   4372  N   LYS B  91      15.781  27.734  20.750  1.00 89.00           N  
ATOM   4373  CA  LYS B  91      14.461  27.094  20.688  1.00 89.00           C  
ATOM   4374  C   LYS B  91      14.547  25.609  21.016  1.00 89.00           C  
ATOM   4375  CB  LYS B  91      13.852  27.281  19.297  1.00 89.00           C  
ATOM   4376  O   LYS B  91      15.555  24.969  20.750  1.00 89.00           O  
ATOM   4377  CG  LYS B  91      12.453  26.703  19.141  1.00 89.00           C  
ATOM   4378  CD  LYS B  91      11.922  26.875  17.734  1.00 89.00           C  
ATOM   4379  CE  LYS B  91      10.562  26.203  17.562  1.00 89.00           C  
ATOM   4380  NZ  LYS B  91      10.078  26.297  16.141  1.00 89.00           N  
ATOM   4381  N   VAL B  92      13.609  25.156  21.797  1.00 93.56           N  
ATOM   4382  CA  VAL B  92      13.445  23.734  22.062  1.00 93.56           C  
ATOM   4383  C   VAL B  92      12.477  23.125  21.047  1.00 93.56           C  
ATOM   4384  CB  VAL B  92      12.945  23.469  23.500  1.00 93.56           C  
ATOM   4385  O   VAL B  92      11.422  23.703  20.766  1.00 93.56           O  
ATOM   4386  CG1 VAL B  92      12.578  21.984  23.672  1.00 93.56           C  
ATOM   4387  CG2 VAL B  92      14.000  23.891  24.516  1.00 93.56           C  
ATOM   4388  N   TRP B  93      12.883  22.078  20.469  1.00 95.19           N  
ATOM   4389  CA  TRP B  93      12.078  21.375  19.469  1.00 95.19           C  
ATOM   4390  C   TRP B  93      11.523  20.078  20.031  1.00 95.19           C  
ATOM   4391  CB  TRP B  93      12.898  21.094  18.203  1.00 95.19           C  
ATOM   4392  O   TRP B  93      12.289  19.188  20.422  1.00 95.19           O  
ATOM   4393  CG  TRP B  93      13.469  22.328  17.562  1.00 95.19           C  
ATOM   4394  CD1 TRP B  93      14.547  23.062  17.984  1.00 95.19           C  
ATOM   4395  CD2 TRP B  93      12.984  22.984  16.391  1.00 95.19           C  
ATOM   4396  CE2 TRP B  93      13.812  24.094  16.156  1.00 95.19           C  
ATOM   4397  CE3 TRP B  93      11.930  22.734  15.500  1.00 95.19           C  
ATOM   4398  NE1 TRP B  93      14.758  24.125  17.141  1.00 95.19           N  
ATOM   4399  CH2 TRP B  93      12.578  24.688  14.219  1.00 95.19           C  
ATOM   4400  CZ2 TRP B  93      13.625  24.969  15.070  1.00 95.19           C  
ATOM   4401  CZ3 TRP B  93      11.734  23.594  14.430  1.00 95.19           C  
ATOM   4402  N   ASP B  94      10.250  19.969  20.109  1.00 95.75           N  
ATOM   4403  CA  ASP B  94       9.617  18.734  20.531  1.00 95.75           C  
ATOM   4404  C   ASP B  94       9.070  17.953  19.328  1.00 95.75           C  
ATOM   4405  CB  ASP B  94       8.492  19.016  21.531  1.00 95.75           C  
ATOM   4406  O   ASP B  94       9.297  18.344  18.188  1.00 95.75           O  
ATOM   4407  CG  ASP B  94       7.422  19.938  20.984  1.00 95.75           C  
ATOM   4408  OD1 ASP B  94       7.488  20.297  19.781  1.00 95.75           O  
ATOM   4409  OD2 ASP B  94       6.508  20.312  21.750  1.00 95.75           O  
ATOM   4410  N   VAL B  95       8.375  16.875  19.531  1.00 96.00           N  
ATOM   4411  CA  VAL B  95       7.949  15.922  18.500  1.00 96.00           C  
ATOM   4412  C   VAL B  95       6.977  16.594  17.547  1.00 96.00           C  
ATOM   4413  CB  VAL B  95       7.297  14.664  19.125  1.00 96.00           C  
ATOM   4414  O   VAL B  95       7.000  16.344  16.344  1.00 96.00           O  
ATOM   4415  CG1 VAL B  95       6.738  13.750  18.047  1.00 96.00           C  
ATOM   4416  CG2 VAL B  95       8.305  13.922  20.000  1.00 96.00           C  
ATOM   4417  N   GLU B  96       6.117  17.484  17.938  1.00 96.00           N  
ATOM   4418  CA  GLU B  96       5.105  18.156  17.125  1.00 96.00           C  
ATOM   4419  C   GLU B  96       5.750  19.109  16.125  1.00 96.00           C  
ATOM   4420  CB  GLU B  96       4.109  18.906  18.000  1.00 96.00           C  
ATOM   4421  O   GLU B  96       5.129  19.484  15.125  1.00 96.00           O  
ATOM   4422  CG  GLU B  96       3.355  18.016  18.984  1.00 96.00           C  
ATOM   4423  CD  GLU B  96       4.191  17.594  20.172  1.00 96.00           C  
ATOM   4424  OE1 GLU B  96       3.830  16.609  20.859  1.00 96.00           O  
ATOM   4425  OE2 GLU B  96       5.219  18.250  20.438  1.00 96.00           O  
ATOM   4426  N   GLU B  97       6.957  19.422  16.406  1.00 95.50           N  
ATOM   4427  CA  GLU B  97       7.656  20.375  15.547  1.00 95.50           C  
ATOM   4428  C   GLU B  97       8.422  19.656  14.438  1.00 95.50           C  
ATOM   4429  CB  GLU B  97       8.609  21.250  16.375  1.00 95.50           C  
ATOM   4430  O   GLU B  97       8.430  20.109  13.289  1.00 95.50           O  
ATOM   4431  CG  GLU B  97       7.906  22.156  17.375  1.00 95.50           C  
ATOM   4432  CD  GLU B  97       7.344  23.422  16.750  1.00 95.50           C  
ATOM   4433  OE1 GLU B  97       6.207  23.812  17.094  1.00 95.50           O  
ATOM   4434  OE2 GLU B  97       8.039  24.016  15.906  1.00 95.50           O  
ATOM   4435  N   TYR B  98       9.031  18.516  14.758  1.00 97.06           N  
ATOM   4436  CA  TYR B  98       9.969  17.984  13.781  1.00 97.06           C  
ATOM   4437  C   TYR B  98       9.445  16.688  13.172  1.00 97.06           C  
ATOM   4438  CB  TYR B  98      11.336  17.734  14.430  1.00 97.06           C  
ATOM   4439  O   TYR B  98      10.062  16.125  12.266  1.00 97.06           O  
ATOM   4440  CG  TYR B  98      11.305  16.703  15.531  1.00 97.06           C  
ATOM   4441  CD1 TYR B  98      11.422  17.094  16.875  1.00 97.06           C  
ATOM   4442  CD2 TYR B  98      11.164  15.352  15.250  1.00 97.06           C  
ATOM   4443  CE1 TYR B  98      11.398  16.141  17.891  1.00 97.06           C  
ATOM   4444  CE2 TYR B  98      11.141  14.398  16.266  1.00 97.06           C  
ATOM   4445  OH  TYR B  98      11.227  13.867  18.594  1.00 97.06           O  
ATOM   4446  CZ  TYR B  98      11.250  14.805  17.578  1.00 97.06           C  
ATOM   4447  N   VAL B  99       8.328  16.172  13.570  1.00 98.25           N  
ATOM   4448  CA  VAL B  99       7.758  14.977  12.945  1.00 98.25           C  
ATOM   4449  C   VAL B  99       6.598  15.375  12.039  1.00 98.25           C  
ATOM   4450  CB  VAL B  99       7.285  13.953  14.000  1.00 98.25           C  
ATOM   4451  O   VAL B  99       5.676  16.078  12.469  1.00 98.25           O  
ATOM   4452  CG1 VAL B  99       6.531  12.805  13.344  1.00 98.25           C  
ATOM   4453  CG2 VAL B  99       8.477  13.430  14.805  1.00 98.25           C  
ATOM   4454  N   LYS B 100       6.605  14.875  10.797  1.00 97.88           N  
ATOM   4455  CA  LYS B 100       5.566  15.133   9.805  1.00 97.88           C  
ATOM   4456  C   LYS B 100       5.316  13.898   8.938  1.00 97.88           C  
ATOM   4457  CB  LYS B 100       5.941  16.328   8.922  1.00 97.88           C  
ATOM   4458  O   LYS B 100       6.262  13.234   8.508  1.00 97.88           O  
ATOM   4459  CG  LYS B 100       6.152  17.625   9.695  1.00 97.88           C  
ATOM   4460  CD  LYS B 100       4.840  18.172  10.234  1.00 97.88           C  
ATOM   4461  CE  LYS B 100       5.047  19.484  10.969  1.00 97.88           C  
ATOM   4462  NZ  LYS B 100       3.785  19.969  11.617  1.00 97.88           N  
ATOM   4463  N   PRO B 101       4.031  13.641   8.531  1.00 97.31           N  
ATOM   4464  CA  PRO B 101       2.814  14.133   9.172  1.00 97.31           C  
ATOM   4465  C   PRO B 101       2.658  13.633  10.609  1.00 97.31           C  
ATOM   4466  CB  PRO B 101       1.696  13.586   8.281  1.00 97.31           C  
ATOM   4467  O   PRO B 101       3.383  12.734  11.031  1.00 97.31           O  
ATOM   4468  CG  PRO B 101       2.262  12.344   7.680  1.00 97.31           C  
ATOM   4469  CD  PRO B 101       3.746  12.508   7.539  1.00 97.31           C  
ATOM   4470  N   PRO B 102       1.795  14.117  11.352  1.00 97.81           N  
ATOM   4471  CA  PRO B 102       1.740  13.852  12.789  1.00 97.81           C  
ATOM   4472  C   PRO B 102       0.817  12.688  13.141  1.00 97.81           C  
ATOM   4473  CB  PRO B 102       1.208  15.164  13.375  1.00 97.81           C  
ATOM   4474  O   PRO B 102       0.728  12.289  14.305  1.00 97.81           O  
ATOM   4475  CG  PRO B 102       0.374  15.758  12.281  1.00 97.81           C  
ATOM   4476  CD  PRO B 102       1.008  15.422  10.961  1.00 97.81           C  
ATOM   4477  N   GLU B 103       0.108  12.078  12.234  1.00 97.06           N  
ATOM   4478  CA  GLU B 103      -0.958  11.125  12.539  1.00 97.06           C  
ATOM   4479  C   GLU B 103      -0.389   9.766  12.930  1.00 97.06           C  
ATOM   4480  CB  GLU B 103      -1.909  10.984  11.352  1.00 97.06           C  
ATOM   4481  O   GLU B 103      -1.125   8.883  13.375  1.00 97.06           O  
ATOM   4482  CG  GLU B 103      -2.678  12.250  11.016  1.00 97.06           C  
ATOM   4483  CD  GLU B 103      -1.891  13.219  10.156  1.00 97.06           C  
ATOM   4484  OE1 GLU B 103      -2.377  14.352   9.906  1.00 97.06           O  
ATOM   4485  OE2 GLU B 103      -0.778  12.852   9.719  1.00 97.06           O  
ATOM   4486  N   GLY B 104       0.868   9.539  12.727  1.00 96.75           N  
ATOM   4487  CA  GLY B 104       1.479   8.297  13.172  1.00 96.75           C  
ATOM   4488  C   GLY B 104       1.176   7.129  12.250  1.00 96.75           C  
ATOM   4489  O   GLY B 104       0.858   6.031  12.719  1.00 96.75           O  
ATOM   4490  N   GLY B 105       1.258   7.340  11.016  1.00 95.12           N  
ATOM   4491  CA  GLY B 105       1.072   6.270  10.047  1.00 95.12           C  
ATOM   4492  C   GLY B 105       2.336   5.473   9.789  1.00 95.12           C  
ATOM   4493  O   GLY B 105       3.281   5.527  10.578  1.00 95.12           O  
ATOM   4494  N   SER B 106       2.350   4.691   8.766  1.00 96.56           N  
ATOM   4495  CA  SER B 106       3.477   3.828   8.430  1.00 96.56           C  
ATOM   4496  C   SER B 106       4.609   4.617   7.785  1.00 96.56           C  
ATOM   4497  CB  SER B 106       3.033   2.699   7.500  1.00 96.56           C  
ATOM   4498  O   SER B 106       5.742   4.141   7.707  1.00 96.56           O  
ATOM   4499  OG  SER B 106       2.480   3.223   6.305  1.00 96.56           O  
ATOM   4500  N   VAL B 107       4.312   5.805   7.336  1.00 97.50           N  
ATOM   4501  CA  VAL B 107       5.320   6.652   6.711  1.00 97.50           C  
ATOM   4502  C   VAL B 107       5.355   8.008   7.406  1.00 97.50           C  
ATOM   4503  CB  VAL B 107       5.055   6.828   5.199  1.00 97.50           C  
ATOM   4504  O   VAL B 107       4.332   8.695   7.500  1.00 97.50           O  
ATOM   4505  CG1 VAL B 107       6.113   7.730   4.566  1.00 97.50           C  
ATOM   4506  CG2 VAL B 107       5.016   5.473   4.500  1.00 97.50           C  
ATOM   4507  N   PHE B 108       6.484   8.352   7.891  1.00 98.19           N  
ATOM   4508  CA  PHE B 108       6.648   9.648   8.539  1.00 98.19           C  
ATOM   4509  C   PHE B 108       8.086  10.141   8.406  1.00 98.19           C  
ATOM   4510  CB  PHE B 108       6.262   9.562  10.016  1.00 98.19           C  
ATOM   4511  O   PHE B 108       8.992   9.359   8.125  1.00 98.19           O  
ATOM   4512  CG  PHE B 108       7.082   8.578  10.805  1.00 98.19           C  
ATOM   4513  CD1 PHE B 108       6.742   7.227  10.828  1.00 98.19           C  
ATOM   4514  CD2 PHE B 108       8.195   8.992  11.523  1.00 98.19           C  
ATOM   4515  CE1 PHE B 108       7.500   6.312  11.555  1.00 98.19           C  
ATOM   4516  CE2 PHE B 108       8.953   8.086  12.250  1.00 98.19           C  
ATOM   4517  CZ  PHE B 108       8.609   6.746  12.266  1.00 98.19           C  
ATOM   4518  N   SER B 109       8.266  11.430   8.586  1.00 98.31           N  
ATOM   4519  CA  SER B 109       9.570  12.070   8.461  1.00 98.31           C  
ATOM   4520  C   SER B 109       9.984  12.758   9.758  1.00 98.31           C  
ATOM   4521  CB  SER B 109       9.555  13.086   7.312  1.00 98.31           C  
ATOM   4522  O   SER B 109       9.148  13.352  10.438  1.00 98.31           O  
ATOM   4523  OG  SER B 109       9.133  12.477   6.105  1.00 98.31           O  
ATOM   4524  N   ILE B 110      11.195  12.602  10.086  1.00 98.56           N  
ATOM   4525  CA  ILE B 110      11.828  13.305  11.203  1.00 98.56           C  
ATOM   4526  C   ILE B 110      12.766  14.383  10.664  1.00 98.56           C  
ATOM   4527  CB  ILE B 110      12.594  12.328  12.125  1.00 98.56           C  
ATOM   4528  O   ILE B 110      13.797  14.070  10.070  1.00 98.56           O  
ATOM   4529  CG1 ILE B 110      11.648  11.242  12.648  1.00 98.56           C  
ATOM   4530  CG2 ILE B 110      13.250  13.086  13.281  1.00 98.56           C  
ATOM   4531  CD1 ILE B 110      12.359  10.102  13.367  1.00 98.56           C  
ATOM   4532  N   ILE B 111      12.461  15.578  10.906  1.00 98.12           N  
ATOM   4533  CA  ILE B 111      13.242  16.703  10.406  1.00 98.12           C  
ATOM   4534  C   ILE B 111      14.516  16.859  11.227  1.00 98.12           C  
ATOM   4535  CB  ILE B 111      12.422  18.016  10.430  1.00 98.12           C  
ATOM   4536  O   ILE B 111      14.469  16.938  12.453  1.00 98.12           O  
ATOM   4537  CG1 ILE B 111      11.156  17.875   9.570  1.00 98.12           C  
ATOM   4538  CG2 ILE B 111      13.273  19.188   9.961  1.00 98.12           C  
ATOM   4539  CD1 ILE B 111      10.195  19.047   9.695  1.00 98.12           C  
ATOM   4540  N   THR B 112      15.664  16.906  10.570  1.00 97.50           N  
ATOM   4541  CA  THR B 112      16.953  17.000  11.242  1.00 97.50           C  
ATOM   4542  C   THR B 112      17.641  18.312  10.914  1.00 97.50           C  
ATOM   4543  CB  THR B 112      17.875  15.828  10.852  1.00 97.50           C  
ATOM   4544  O   THR B 112      18.594  18.719  11.594  1.00 97.50           O  
ATOM   4545  CG2 THR B 112      17.375  14.516  11.438  1.00 97.50           C  
ATOM   4546  OG1 THR B 112      17.906  15.711   9.422  1.00 97.50           O  
ATOM   4547  N   ARG B 113      17.219  18.953   9.883  1.00 96.75           N  
ATOM   4548  CA  ARG B 113      17.766  20.250   9.492  1.00 96.75           C  
ATOM   4549  C   ARG B 113      16.703  21.125   8.844  1.00 96.75           C  
ATOM   4550  CB  ARG B 113      18.953  20.078   8.531  1.00 96.75           C  
ATOM   4551  O   ARG B 113      15.883  20.641   8.062  1.00 96.75           O  
ATOM   4552  CG  ARG B 113      19.641  21.375   8.164  1.00 96.75           C  
ATOM   4553  CD  ARG B 113      20.828  21.141   7.250  1.00 96.75           C  
ATOM   4554  NE  ARG B 113      20.406  20.844   5.883  1.00 96.75           N  
ATOM   4555  NH1 ARG B 113      22.234  21.859   4.883  1.00 96.75           N  
ATOM   4556  NH2 ARG B 113      20.609  20.875   3.594  1.00 96.75           N  
ATOM   4557  CZ  ARG B 113      21.078  21.203   4.789  1.00 96.75           C  
ATOM   4558  N   VAL B 114      16.703  22.422   9.195  1.00 96.06           N  
ATOM   4559  CA  VAL B 114      15.695  23.328   8.656  1.00 96.06           C  
ATOM   4560  C   VAL B 114      16.375  24.594   8.133  1.00 96.06           C  
ATOM   4561  CB  VAL B 114      14.633  23.703   9.711  1.00 96.06           C  
ATOM   4562  O   VAL B 114      17.344  25.078   8.719  1.00 96.06           O  
ATOM   4563  CG1 VAL B 114      13.859  22.453  10.164  1.00 96.06           C  
ATOM   4564  CG2 VAL B 114      15.289  24.391  10.914  1.00 96.06           C  
ATOM   4565  N   GLU B 115      15.992  25.031   7.020  1.00 96.12           N  
ATOM   4566  CA  GLU B 115      16.266  26.375   6.488  1.00 96.12           C  
ATOM   4567  C   GLU B 115      15.000  27.203   6.418  1.00 96.12           C  
ATOM   4568  CB  GLU B 115      16.922  26.281   5.105  1.00 96.12           C  
ATOM   4569  O   GLU B 115      14.125  26.953   5.590  1.00 96.12           O  
ATOM   4570  CG  GLU B 115      18.250  25.547   5.098  1.00 96.12           C  
ATOM   4571  CD  GLU B 115      18.875  25.438   3.713  1.00 96.12           C  
ATOM   4572  OE1 GLU B 115      19.984  24.875   3.586  1.00 96.12           O  
ATOM   4573  OE2 GLU B 115      18.234  25.906   2.744  1.00 96.12           O  
ATOM   4574  N   ALA B 116      14.906  28.219   7.281  1.00 95.56           N  
ATOM   4575  CA  ALA B 116      13.672  28.984   7.422  1.00 95.56           C  
ATOM   4576  C   ALA B 116      13.828  30.391   6.879  1.00 95.56           C  
ATOM   4577  CB  ALA B 116      13.234  29.016   8.883  1.00 95.56           C  
ATOM   4578  O   ALA B 116      14.844  31.047   7.121  1.00 95.56           O  
ATOM   4579  N   THR B 117      12.961  30.812   6.039  1.00 96.50           N  
ATOM   4580  CA  THR B 117      12.805  32.188   5.590  1.00 96.50           C  
ATOM   4581  C   THR B 117      11.594  32.844   6.258  1.00 96.50           C  
ATOM   4582  CB  THR B 117      12.656  32.281   4.059  1.00 96.50           C  
ATOM   4583  O   THR B 117      10.453  32.562   5.883  1.00 96.50           O  
ATOM   4584  CG2 THR B 117      12.750  33.719   3.570  1.00 96.50           C  
ATOM   4585  OG1 THR B 117      13.695  31.500   3.445  1.00 96.50           O  
ATOM   4586  N   HIS B 118      11.844  33.719   7.211  1.00 94.12           N  
ATOM   4587  CA  HIS B 118      10.789  34.250   8.062  1.00 94.12           C  
ATOM   4588  C   HIS B 118      10.086  35.406   7.395  1.00 94.12           C  
ATOM   4589  CB  HIS B 118      11.359  34.688   9.414  1.00 94.12           C  
ATOM   4590  O   HIS B 118      10.680  36.125   6.570  1.00 94.12           O  
ATOM   4591  CG  HIS B 118      11.945  33.531  10.203  1.00 94.12           C  
ATOM   4592  CD2 HIS B 118      13.234  33.219  10.445  1.00 94.12           C  
ATOM   4593  ND1 HIS B 118      11.180  32.594  10.852  1.00 94.12           N  
ATOM   4594  CE1 HIS B 118      11.969  31.734  11.453  1.00 94.12           C  
ATOM   4595  NE2 HIS B 118      13.227  32.094  11.227  1.00 94.12           N  
ATOM   4596  N   SER B 119       8.805  35.562   7.680  1.00 93.25           N  
ATOM   4597  CA  SER B 119       7.996  36.750   7.445  1.00 93.25           C  
ATOM   4598  C   SER B 119       7.934  37.125   5.965  1.00 93.25           C  
ATOM   4599  CB  SER B 119       8.547  37.969   8.234  1.00 93.25           C  
ATOM   4600  O   SER B 119       8.133  38.281   5.582  1.00 93.25           O  
ATOM   4601  OG  SER B 119       8.656  37.625   9.609  1.00 93.25           O  
ATOM   4602  N   GLN B 120       7.742  36.125   5.191  1.00 96.00           N  
ATOM   4603  CA  GLN B 120       7.508  36.406   3.775  1.00 96.00           C  
ATOM   4604  C   GLN B 120       6.133  37.031   3.557  1.00 96.00           C  
ATOM   4605  CB  GLN B 120       7.645  35.125   2.949  1.00 96.00           C  
ATOM   4606  O   GLN B 120       5.160  36.656   4.215  1.00 96.00           O  
ATOM   4607  CG  GLN B 120       9.070  34.625   2.848  1.00 96.00           C  
ATOM   4608  CD  GLN B 120       9.234  33.531   1.783  1.00 96.00           C  
ATOM   4609  NE2 GLN B 120      10.289  33.656   0.987  1.00 96.00           N  
ATOM   4610  OE1 GLN B 120       8.414  32.625   1.678  1.00 96.00           O  
ATOM   4611  N   THR B 121       6.039  38.000   2.721  1.00 95.88           N  
ATOM   4612  CA  THR B 121       4.797  38.625   2.307  1.00 95.88           C  
ATOM   4613  C   THR B 121       4.754  38.812   0.791  1.00 95.88           C  
ATOM   4614  CB  THR B 121       4.629  40.000   2.984  1.00 95.88           C  
ATOM   4615  O   THR B 121       5.793  38.750   0.126  1.00 95.88           O  
ATOM   4616  CG2 THR B 121       4.652  39.875   4.504  1.00 95.88           C  
ATOM   4617  OG1 THR B 121       5.699  40.875   2.574  1.00 95.88           O  
ATOM   4618  N   GLN B 122       3.547  38.938   0.262  1.00 95.69           N  
ATOM   4619  CA  GLN B 122       3.398  39.219  -1.161  1.00 95.69           C  
ATOM   4620  C   GLN B 122       3.877  40.625  -1.495  1.00 95.69           C  
ATOM   4621  CB  GLN B 122       1.940  39.031  -1.594  1.00 95.69           C  
ATOM   4622  O   GLN B 122       3.383  41.625  -0.932  1.00 95.69           O  
ATOM   4623  CG  GLN B 122       1.445  37.594  -1.516  1.00 95.69           C  
ATOM   4624  CD  GLN B 122       1.884  36.781  -2.703  1.00 95.69           C  
ATOM   4625  NE2 GLN B 122       1.834  35.438  -2.549  1.00 95.69           N  
ATOM   4626  OE1 GLN B 122       2.264  37.312  -3.750  1.00 95.69           O  
ATOM   4627  N   GLY B 123       4.910  40.688  -2.207  1.00 95.94           N  
ATOM   4628  CA  GLY B 123       5.508  41.938  -2.594  1.00 95.94           C  
ATOM   4629  C   GLY B 123       6.547  41.812  -3.691  1.00 95.94           C  
ATOM   4630  O   GLY B 123       6.527  40.844  -4.449  1.00 95.94           O  
ATOM   4631  N   THR B 124       7.309  42.844  -3.857  1.00 97.19           N  
ATOM   4632  CA  THR B 124       8.344  42.844  -4.883  1.00 97.19           C  
ATOM   4633  C   THR B 124       9.727  42.688  -4.254  1.00 97.19           C  
ATOM   4634  CB  THR B 124       8.297  44.125  -5.730  1.00 97.19           C  
ATOM   4635  O   THR B 124       9.977  43.219  -3.166  1.00 97.19           O  
ATOM   4636  CG2 THR B 124       6.949  44.250  -6.434  1.00 97.19           C  
ATOM   4637  OG1 THR B 124       8.500  45.250  -4.879  1.00 97.19           O  
ATOM   4638  N   CYS B 125      10.586  41.969  -4.824  1.00 97.06           N  
ATOM   4639  CA  CYS B 125      11.953  41.750  -4.371  1.00 97.06           C  
ATOM   4640  C   CYS B 125      12.828  41.250  -5.512  1.00 97.06           C  
ATOM   4641  CB  CYS B 125      11.984  40.781  -3.205  1.00 97.06           C  
ATOM   4642  O   CYS B 125      12.312  40.875  -6.566  1.00 97.06           O  
ATOM   4643  SG  CYS B 125      11.281  39.156  -3.600  1.00 97.06           S  
ATOM   4644  N   PRO B 126      14.141  41.281  -5.375  1.00 97.00           N  
ATOM   4645  CA  PRO B 126      15.016  40.750  -6.414  1.00 97.00           C  
ATOM   4646  C   PRO B 126      14.891  39.219  -6.559  1.00 97.00           C  
ATOM   4647  CB  PRO B 126      16.422  41.125  -5.934  1.00 97.00           C  
ATOM   4648  O   PRO B 126      14.766  38.531  -5.555  1.00 97.00           O  
ATOM   4649  CG  PRO B 126      16.188  42.125  -4.852  1.00 97.00           C  
ATOM   4650  CD  PRO B 126      14.797  41.938  -4.309  1.00 97.00           C  
ATOM   4651  N   GLU B 127      14.883  38.750  -7.711  1.00 96.56           N  
ATOM   4652  CA  GLU B 127      14.875  37.312  -8.008  1.00 96.56           C  
ATOM   4653  C   GLU B 127      16.188  36.656  -7.574  1.00 96.56           C  
ATOM   4654  CB  GLU B 127      14.633  37.094  -9.500  1.00 96.56           C  
ATOM   4655  O   GLU B 127      17.203  37.344  -7.441  1.00 96.56           O  
ATOM   4656  CG  GLU B 127      14.586  35.625  -9.883  1.00 96.56           C  
ATOM   4657  CD  GLU B 127      13.523  34.812  -9.133  1.00 96.56           C  
ATOM   4658  OE1 GLU B 127      13.812  34.312  -8.023  1.00 96.56           O  
ATOM   4659  OE2 GLU B 127      12.391  34.719  -9.656  1.00 96.56           O  
ATOM   4660  N   SER B 128      16.109  35.438  -7.328  1.00 94.81           N  
ATOM   4661  CA  SER B 128      17.312  34.688  -6.984  1.00 94.81           C  
ATOM   4662  C   SER B 128      18.281  34.625  -8.164  1.00 94.81           C  
ATOM   4663  CB  SER B 128      16.938  33.281  -6.535  1.00 94.81           C  
ATOM   4664  O   SER B 128      17.859  34.406  -9.297  1.00 94.81           O  
ATOM   4665  OG  SER B 128      18.094  32.469  -6.395  1.00 94.81           O  
ATOM   4666  N   ILE B 129      19.531  34.750  -7.934  1.00 93.25           N  
ATOM   4667  CA  ILE B 129      20.578  34.719  -8.953  1.00 93.25           C  
ATOM   4668  C   ILE B 129      20.672  33.312  -9.562  1.00 93.25           C  
ATOM   4669  CB  ILE B 129      21.938  35.156  -8.367  1.00 93.25           C  
ATOM   4670  O   ILE B 129      21.156  33.156 -10.680  1.00 93.25           O  
ATOM   4671  CG1 ILE B 129      22.891  35.594  -9.492  1.00 93.25           C  
ATOM   4672  CG2 ILE B 129      22.562  34.031  -7.547  1.00 93.25           C  
ATOM   4673  CD1 ILE B 129      24.062  36.438  -9.023  1.00 93.25           C  
ATOM   4674  N   ARG B 130      20.125  32.344  -8.852  1.00 89.38           N  
ATOM   4675  CA  ARG B 130      20.219  30.953  -9.289  1.00 89.38           C  
ATOM   4676  C   ARG B 130      19.203  30.641 -10.375  1.00 89.38           C  
ATOM   4677  CB  ARG B 130      20.031  30.000  -8.102  1.00 89.38           C  
ATOM   4678  O   ARG B 130      19.312  29.625 -11.070  1.00 89.38           O  
ATOM   4679  CG  ARG B 130      21.125  30.094  -7.059  1.00 89.38           C  
ATOM   4680  CD  ARG B 130      20.906  29.109  -5.918  1.00 89.38           C  
ATOM   4681  NE  ARG B 130      21.984  29.156  -4.938  1.00 89.38           N  
ATOM   4682  NH1 ARG B 130      20.906  27.875  -3.361  1.00 89.38           N  
ATOM   4683  NH2 ARG B 130      23.000  28.688  -2.930  1.00 89.38           N  
ATOM   4684  CZ  ARG B 130      21.953  28.578  -3.746  1.00 89.38           C  
ATOM   4685  N   VAL B 131      18.219  31.469 -10.523  1.00 92.56           N  
ATOM   4686  CA  VAL B 131      17.219  31.281 -11.562  1.00 92.56           C  
ATOM   4687  C   VAL B 131      17.812  31.625 -12.930  1.00 92.56           C  
ATOM   4688  CB  VAL B 131      15.953  32.125 -11.297  1.00 92.56           C  
ATOM   4689  O   VAL B 131      18.594  32.562 -13.047  1.00 92.56           O  
ATOM   4690  CG1 VAL B 131      14.953  32.000 -12.445  1.00 92.56           C  
ATOM   4691  CG2 VAL B 131      15.305  31.734  -9.969  1.00 92.56           C  
ATOM   4692  N   HIS B 132      17.453  30.875 -13.867  1.00 87.88           N  
ATOM   4693  CA  HIS B 132      17.984  31.094 -15.211  1.00 87.88           C  
ATOM   4694  C   HIS B 132      17.594  32.469 -15.742  1.00 87.88           C  
ATOM   4695  CB  HIS B 132      17.484  30.000 -16.172  1.00 87.88           C  
ATOM   4696  O   HIS B 132      16.438  32.906 -15.570  1.00 87.88           O  
ATOM   4697  CG  HIS B 132      18.094  30.078 -17.531  1.00 87.88           C  
ATOM   4698  CD2 HIS B 132      19.188  29.484 -18.062  1.00 87.88           C  
ATOM   4699  ND1 HIS B 132      17.562  30.875 -18.531  1.00 87.88           N  
ATOM   4700  CE1 HIS B 132      18.312  30.750 -19.625  1.00 87.88           C  
ATOM   4701  NE2 HIS B 132      19.297  29.906 -19.359  1.00 87.88           N  
ATOM   4702  N   ASN B 133      18.547  33.188 -16.250  1.00 90.19           N  
ATOM   4703  CA  ASN B 133      18.344  34.469 -16.891  1.00 90.19           C  
ATOM   4704  C   ASN B 133      17.828  35.531 -15.914  1.00 90.19           C  
ATOM   4705  CB  ASN B 133      17.391  34.344 -18.094  1.00 90.19           C  
ATOM   4706  O   ASN B 133      17.047  36.406 -16.297  1.00 90.19           O  
ATOM   4707  CG  ASN B 133      18.000  33.562 -19.234  1.00 90.19           C  
ATOM   4708  ND2 ASN B 133      17.156  33.031 -20.109  1.00 90.19           N  
ATOM   4709  OD1 ASN B 133      19.219  33.438 -19.344  1.00 90.19           O  
ATOM   4710  N   ALA B 134      18.172  35.375 -14.703  1.00 94.50           N  
ATOM   4711  CA  ALA B 134      17.703  36.344 -13.695  1.00 94.50           C  
ATOM   4712  C   ALA B 134      18.641  37.531 -13.594  1.00 94.50           C  
ATOM   4713  CB  ALA B 134      17.578  35.656 -12.336  1.00 94.50           C  
ATOM   4714  O   ALA B 134      18.219  38.625 -13.227  1.00 94.50           O  
ATOM   4715  N   THR B 135      19.953  37.438 -13.906  1.00 96.19           N  
ATOM   4716  CA  THR B 135      20.922  38.500 -13.836  1.00 96.19           C  
ATOM   4717  C   THR B 135      20.656  39.531 -14.938  1.00 96.19           C  
ATOM   4718  CB  THR B 135      22.359  38.000 -13.953  1.00 96.19           C  
ATOM   4719  O   THR B 135      20.312  39.156 -16.062  1.00 96.19           O  
ATOM   4720  CG2 THR B 135      22.781  37.219 -12.695  1.00 96.19           C  
ATOM   4721  OG1 THR B 135      22.453  37.094 -15.078  1.00 96.19           O  
ATOM   4722  N   CYS B 136      20.797  40.875 -14.508  1.00 96.81           N  
ATOM   4723  CA  CYS B 136      20.484  41.938 -15.453  1.00 96.81           C  
ATOM   4724  C   CYS B 136      21.453  43.094 -15.273  1.00 96.81           C  
ATOM   4725  CB  CYS B 136      19.047  42.438 -15.273  1.00 96.81           C  
ATOM   4726  O   CYS B 136      22.125  43.219 -14.242  1.00 96.81           O  
ATOM   4727  SG  CYS B 136      18.750  43.219 -13.672  1.00 96.81           S  
ATOM   4728  N   LEU B 137      21.594  43.812 -16.281  1.00 95.75           N  
ATOM   4729  CA  LEU B 137      22.406  45.031 -16.250  1.00 95.75           C  
ATOM   4730  C   LEU B 137      21.531  46.281 -16.250  1.00 95.75           C  
ATOM   4731  CB  LEU B 137      23.359  45.062 -17.438  1.00 95.75           C  
ATOM   4732  O   LEU B 137      21.875  47.281 -15.609  1.00 95.75           O  
ATOM   4733  CG  LEU B 137      24.469  44.000 -17.453  1.00 95.75           C  
ATOM   4734  CD1 LEU B 137      25.016  43.844 -18.875  1.00 95.75           C  
ATOM   4735  CD2 LEU B 137      25.578  44.375 -16.484  1.00 95.75           C  
ATOM   4736  N   SER B 138      20.375  46.219 -16.969  1.00 95.56           N  
ATOM   4737  CA  SER B 138      19.422  47.312 -17.047  1.00 95.56           C  
ATOM   4738  C   SER B 138      17.984  46.812 -17.062  1.00 95.56           C  
ATOM   4739  CB  SER B 138      19.672  48.156 -18.312  1.00 95.56           C  
ATOM   4740  O   SER B 138      17.750  45.594 -17.156  1.00 95.56           O  
ATOM   4741  OG  SER B 138      19.250  47.469 -19.469  1.00 95.56           O  
ATOM   4742  N   ASP B 139      17.047  47.656 -16.984  1.00 96.62           N  
ATOM   4743  CA  ASP B 139      15.617  47.312 -16.984  1.00 96.62           C  
ATOM   4744  C   ASP B 139      15.203  46.656 -18.297  1.00 96.62           C  
ATOM   4745  CB  ASP B 139      14.773  48.594 -16.750  1.00 96.62           C  
ATOM   4746  O   ASP B 139      14.273  45.844 -18.312  1.00 96.62           O  
ATOM   4747  CG  ASP B 139      14.898  49.125 -15.328  1.00 96.62           C  
ATOM   4748  OD1 ASP B 139      15.586  48.500 -14.492  1.00 96.62           O  
ATOM   4749  OD2 ASP B 139      14.312  50.188 -15.047  1.00 96.62           O  
ATOM   4750  N   ALA B 140      15.945  46.906 -19.359  1.00 95.31           N  
ATOM   4751  CA  ALA B 140      15.625  46.375 -20.672  1.00 95.31           C  
ATOM   4752  C   ALA B 140      15.820  44.875 -20.719  1.00 95.31           C  
ATOM   4753  CB  ALA B 140      16.469  47.062 -21.750  1.00 95.31           C  
ATOM   4754  O   ALA B 140      15.227  44.188 -21.547  1.00 95.31           O  
ATOM   4755  N   ASP B 141      16.609  44.312 -19.812  1.00 95.88           N  
ATOM   4756  CA  ASP B 141      16.906  42.875 -19.766  1.00 95.88           C  
ATOM   4757  C   ASP B 141      15.789  42.125 -19.062  1.00 95.88           C  
ATOM   4758  CB  ASP B 141      18.234  42.656 -19.047  1.00 95.88           C  
ATOM   4759  O   ASP B 141      15.773  40.906 -19.062  1.00 95.88           O  
ATOM   4760  CG  ASP B 141      19.422  43.250 -19.781  1.00 95.88           C  
ATOM   4761  OD1 ASP B 141      19.375  43.375 -21.016  1.00 95.88           O  
ATOM   4762  OD2 ASP B 141      20.406  43.625 -19.094  1.00 95.88           O  
ATOM   4763  N   CYS B 142      14.930  42.844 -18.422  1.00 96.62           N  
ATOM   4764  CA  CYS B 142      13.844  42.219 -17.656  1.00 96.62           C  
ATOM   4765  C   CYS B 142      12.500  42.469 -18.312  1.00 96.62           C  
ATOM   4766  CB  CYS B 142      13.836  42.781 -16.219  1.00 96.62           C  
ATOM   4767  O   CYS B 142      12.016  43.594 -18.344  1.00 96.62           O  
ATOM   4768  SG  CYS B 142      15.414  42.625 -15.359  1.00 96.62           S  
ATOM   4769  N   VAL B 143      11.922  41.469 -18.859  1.00 95.50           N  
ATOM   4770  CA  VAL B 143      10.641  41.594 -19.547  1.00 95.50           C  
ATOM   4771  C   VAL B 143       9.500  41.531 -18.531  1.00 95.50           C  
ATOM   4772  CB  VAL B 143      10.461  40.500 -20.625  1.00 95.50           C  
ATOM   4773  O   VAL B 143       9.328  40.531 -17.844  1.00 95.50           O  
ATOM   4774  CG1 VAL B 143       9.125  40.656 -21.344  1.00 95.50           C  
ATOM   4775  CG2 VAL B 143      11.617  40.531 -21.625  1.00 95.50           C  
ATOM   4776  N   ALA B 144       8.680  42.594 -18.469  1.00 94.94           N  
ATOM   4777  CA  ALA B 144       7.547  42.656 -17.547  1.00 94.94           C  
ATOM   4778  C   ALA B 144       6.500  41.625 -17.875  1.00 94.94           C  
ATOM   4779  CB  ALA B 144       6.918  44.062 -17.578  1.00 94.94           C  
ATOM   4780  O   ALA B 144       6.156  41.406 -19.047  1.00 94.94           O  
ATOM   4781  N   GLY B 145       6.031  40.812 -16.859  1.00 92.19           N  
ATOM   4782  CA  GLY B 145       4.973  39.844 -17.047  1.00 92.19           C  
ATOM   4783  C   GLY B 145       5.496  38.438 -17.344  1.00 92.19           C  
ATOM   4784  O   GLY B 145       4.719  37.500 -17.422  1.00 92.19           O  
ATOM   4785  N   GLU B 146       6.805  38.438 -17.578  1.00 91.81           N  
ATOM   4786  CA  GLU B 146       7.402  37.125 -17.828  1.00 91.81           C  
ATOM   4787  C   GLU B 146       7.434  36.281 -16.547  1.00 91.81           C  
ATOM   4788  CB  GLU B 146       8.820  37.281 -18.391  1.00 91.81           C  
ATOM   4789  O   GLU B 146       7.711  36.812 -15.469  1.00 91.81           O  
ATOM   4790  CG  GLU B 146       9.430  35.969 -18.875  1.00 91.81           C  
ATOM   4791  CD  GLU B 146      10.820  36.125 -19.469  1.00 91.81           C  
ATOM   4792  OE1 GLU B 146      11.445  35.125 -19.844  1.00 91.81           O  
ATOM   4793  OE2 GLU B 146      11.297  37.312 -19.531  1.00 91.81           O  
ATOM   4794  N   LEU B 147       6.996  35.062 -16.750  1.00 90.25           N  
ATOM   4795  CA  LEU B 147       6.969  34.094 -15.641  1.00 90.25           C  
ATOM   4796  C   LEU B 147       7.859  32.906 -15.922  1.00 90.25           C  
ATOM   4797  CB  LEU B 147       5.535  33.656 -15.359  1.00 90.25           C  
ATOM   4798  O   LEU B 147       7.676  32.219 -16.922  1.00 90.25           O  
ATOM   4799  CG  LEU B 147       5.301  32.938 -14.031  1.00 90.25           C  
ATOM   4800  CD1 LEU B 147       4.086  33.531 -13.320  1.00 90.25           C  
ATOM   4801  CD2 LEU B 147       5.129  31.438 -14.250  1.00 90.25           C  
ATOM   4802  N   ASP B 148       8.875  32.750 -15.117  1.00 90.38           N  
ATOM   4803  CA  ASP B 148       9.727  31.562 -15.203  1.00 90.38           C  
ATOM   4804  C   ASP B 148       9.195  30.453 -14.297  1.00 90.38           C  
ATOM   4805  CB  ASP B 148      11.164  31.906 -14.828  1.00 90.38           C  
ATOM   4806  O   ASP B 148       9.047  30.641 -13.094  1.00 90.38           O  
ATOM   4807  CG  ASP B 148      12.156  30.812 -15.219  1.00 90.38           C  
ATOM   4808  OD1 ASP B 148      11.789  29.625 -15.180  1.00 90.38           O  
ATOM   4809  OD2 ASP B 148      13.305  31.156 -15.562  1.00 90.38           O  
ATOM   4810  N   MET B 149       8.969  29.219 -14.805  1.00 90.62           N  
ATOM   4811  CA  MET B 149       8.391  28.094 -14.078  1.00 90.62           C  
ATOM   4812  C   MET B 149       9.281  27.688 -12.914  1.00 90.62           C  
ATOM   4813  CB  MET B 149       8.172  26.906 -15.016  1.00 90.62           C  
ATOM   4814  O   MET B 149       8.797  27.156 -11.914  1.00 90.62           O  
ATOM   4815  CG  MET B 149       7.035  27.094 -16.000  1.00 90.62           C  
ATOM   4816  SD  MET B 149       5.410  27.297 -15.172  1.00 90.62           S  
ATOM   4817  CE  MET B 149       5.066  29.031 -15.547  1.00 90.62           C  
ATOM   4818  N   LEU B 150      10.508  27.953 -13.062  1.00 90.94           N  
ATOM   4819  CA  LEU B 150      11.445  27.578 -12.000  1.00 90.94           C  
ATOM   4820  C   LEU B 150      11.844  28.812 -11.180  1.00 90.94           C  
ATOM   4821  CB  LEU B 150      12.695  26.922 -12.594  1.00 90.94           C  
ATOM   4822  O   LEU B 150      12.797  28.750 -10.398  1.00 90.94           O  
ATOM   4823  CG  LEU B 150      12.477  25.609 -13.352  1.00 90.94           C  
ATOM   4824  CD1 LEU B 150      13.797  25.109 -13.922  1.00 90.94           C  
ATOM   4825  CD2 LEU B 150      11.844  24.562 -12.445  1.00 90.94           C  
ATOM   4826  N   GLY B 151      11.180  29.891 -11.406  1.00 93.25           N  
ATOM   4827  CA  GLY B 151      11.445  31.125 -10.672  1.00 93.25           C  
ATOM   4828  C   GLY B 151      10.570  31.281  -9.438  1.00 93.25           C  
ATOM   4829  O   GLY B 151       9.906  30.328  -9.016  1.00 93.25           O  
ATOM   4830  N   ASN B 152      10.602  32.500  -8.859  1.00 94.88           N  
ATOM   4831  CA  ASN B 152       9.930  32.750  -7.586  1.00 94.88           C  
ATOM   4832  C   ASN B 152       8.750  33.688  -7.742  1.00 94.88           C  
ATOM   4833  CB  ASN B 152      10.922  33.281  -6.547  1.00 94.88           C  
ATOM   4834  O   ASN B 152       8.023  33.938  -6.785  1.00 94.88           O  
ATOM   4835  CG  ASN B 152      12.000  32.281  -6.191  1.00 94.88           C  
ATOM   4836  ND2 ASN B 152      13.242  32.594  -6.512  1.00 94.88           N  
ATOM   4837  OD1 ASN B 152      11.711  31.203  -5.633  1.00 94.88           O  
ATOM   4838  N   GLY B 153       8.547  34.188  -8.992  1.00 95.12           N  
ATOM   4839  CA  GLY B 153       7.445  35.125  -9.148  1.00 95.12           C  
ATOM   4840  C   GLY B 153       7.352  35.719 -10.539  1.00 95.12           C  
ATOM   4841  O   GLY B 153       7.949  35.188 -11.484  1.00 95.12           O  
ATOM   4842  N   LEU B 154       6.551  36.781 -10.656  1.00 94.94           N  
ATOM   4843  CA  LEU B 154       6.305  37.500 -11.906  1.00 94.94           C  
ATOM   4844  C   LEU B 154       7.230  38.719 -12.023  1.00 94.94           C  
ATOM   4845  CB  LEU B 154       4.844  37.969 -11.984  1.00 94.94           C  
ATOM   4846  O   LEU B 154       7.281  39.562 -11.125  1.00 94.94           O  
ATOM   4847  CG  LEU B 154       4.355  38.438 -13.359  1.00 94.94           C  
ATOM   4848  CD1 LEU B 154       4.188  37.219 -14.297  1.00 94.94           C  
ATOM   4849  CD2 LEU B 154       3.049  39.188 -13.219  1.00 94.94           C  
ATOM   4850  N   ARG B 155       7.875  38.812 -13.141  1.00 96.25           N  
ATOM   4851  CA  ARG B 155       8.805  39.906 -13.352  1.00 96.25           C  
ATOM   4852  C   ARG B 155       8.070  41.219 -13.500  1.00 96.25           C  
ATOM   4853  CB  ARG B 155       9.680  39.656 -14.586  1.00 96.25           C  
ATOM   4854  O   ARG B 155       7.059  41.312 -14.203  1.00 96.25           O  
ATOM   4855  CG  ARG B 155      10.672  38.500 -14.406  1.00 96.25           C  
ATOM   4856  CD  ARG B 155      11.586  38.375 -15.617  1.00 96.25           C  
ATOM   4857  NE  ARG B 155      12.500  37.250 -15.469  1.00 96.25           N  
ATOM   4858  NH1 ARG B 155      13.531  37.531 -17.516  1.00 96.25           N  
ATOM   4859  NH2 ARG B 155      14.188  35.844 -16.141  1.00 96.25           N  
ATOM   4860  CZ  ARG B 155      13.406  36.875 -16.375  1.00 96.25           C  
ATOM   4861  N   THR B 156       8.516  42.250 -12.852  1.00 96.69           N  
ATOM   4862  CA  THR B 156       7.910  43.562 -12.898  1.00 96.69           C  
ATOM   4863  C   THR B 156       8.477  44.375 -14.055  1.00 96.69           C  
ATOM   4864  CB  THR B 156       8.133  44.312 -11.578  1.00 96.69           C  
ATOM   4865  O   THR B 156       7.859  45.344 -14.500  1.00 96.69           O  
ATOM   4866  CG2 THR B 156       7.578  43.531 -10.391  1.00 96.69           C  
ATOM   4867  OG1 THR B 156       9.539  44.531 -11.383  1.00 96.69           O  
ATOM   4868  N   GLY B 157       9.719  44.062 -14.547  1.00 97.19           N  
ATOM   4869  CA  GLY B 157      10.367  44.812 -15.602  1.00 97.19           C  
ATOM   4870  C   GLY B 157      11.523  45.656 -15.117  1.00 97.19           C  
ATOM   4871  O   GLY B 157      12.211  46.312 -15.906  1.00 97.19           O  
ATOM   4872  N   ARG B 158      11.719  45.656 -13.836  1.00 98.00           N  
ATOM   4873  CA  ARG B 158      12.789  46.469 -13.258  1.00 98.00           C  
ATOM   4874  C   ARG B 158      14.008  45.625 -12.930  1.00 98.00           C  
ATOM   4875  CB  ARG B 158      12.305  47.188 -12.000  1.00 98.00           C  
ATOM   4876  O   ARG B 158      13.875  44.438 -12.602  1.00 98.00           O  
ATOM   4877  CG  ARG B 158      11.203  48.219 -12.266  1.00 98.00           C  
ATOM   4878  CD  ARG B 158      10.945  49.094 -11.047  1.00 98.00           C  
ATOM   4879  NE  ARG B 158      10.492  48.312  -9.906  1.00 98.00           N  
ATOM   4880  NH1 ARG B 158      10.336  50.125  -8.469  1.00 98.00           N  
ATOM   4881  NH2 ARG B 158       9.812  48.000  -7.730  1.00 98.00           N  
ATOM   4882  CZ  ARG B 158      10.211  48.812  -8.703  1.00 98.00           C  
ATOM   4883  N   CYS B 159      15.180  46.188 -13.078  1.00 97.94           N  
ATOM   4884  CA  CYS B 159      16.453  45.594 -12.664  1.00 97.94           C  
ATOM   4885  C   CYS B 159      16.922  46.188 -11.336  1.00 97.94           C  
ATOM   4886  CB  CYS B 159      17.516  45.812 -13.734  1.00 97.94           C  
ATOM   4887  O   CYS B 159      17.156  47.375 -11.242  1.00 97.94           O  
ATOM   4888  SG  CYS B 159      19.047  44.906 -13.430  1.00 97.94           S  
ATOM   4889  N   VAL B 160      17.016  45.438 -10.297  1.00 97.69           N  
ATOM   4890  CA  VAL B 160      17.297  45.938  -8.953  1.00 97.69           C  
ATOM   4891  C   VAL B 160      18.531  45.250  -8.383  1.00 97.69           C  
ATOM   4892  CB  VAL B 160      16.078  45.750  -8.016  1.00 97.69           C  
ATOM   4893  O   VAL B 160      18.891  44.156  -8.836  1.00 97.69           O  
ATOM   4894  CG1 VAL B 160      14.898  46.594  -8.477  1.00 97.69           C  
ATOM   4895  CG2 VAL B 160      15.703  44.281  -7.945  1.00 97.69           C  
ATOM   4896  N   PRO B 161      19.266  45.906  -7.465  1.00 96.31           N  
ATOM   4897  CA  PRO B 161      20.422  45.250  -6.828  1.00 96.31           C  
ATOM   4898  C   PRO B 161      20.062  44.000  -6.051  1.00 96.31           C  
ATOM   4899  CB  PRO B 161      20.938  46.344  -5.883  1.00 96.31           C  
ATOM   4900  O   PRO B 161      19.000  43.938  -5.426  1.00 96.31           O  
ATOM   4901  CG  PRO B 161      20.312  47.625  -6.375  1.00 96.31           C  
ATOM   4902  CD  PRO B 161      19.031  47.250  -7.090  1.00 96.31           C  
ATOM   4903  N   TYR B 162      20.891  43.062  -6.129  1.00 95.12           N  
ATOM   4904  CA  TYR B 162      20.688  41.812  -5.418  1.00 95.12           C  
ATOM   4905  C   TYR B 162      20.906  41.969  -3.920  1.00 95.12           C  
ATOM   4906  CB  TYR B 162      21.641  40.719  -5.957  1.00 95.12           C  
ATOM   4907  O   TYR B 162      21.359  43.031  -3.477  1.00 95.12           O  
ATOM   4908  CG  TYR B 162      21.219  39.312  -5.605  1.00 95.12           C  
ATOM   4909  CD1 TYR B 162      22.094  38.469  -4.938  1.00 95.12           C  
ATOM   4910  CD2 TYR B 162      19.969  38.844  -5.941  1.00 95.12           C  
ATOM   4911  CE1 TYR B 162      21.719  37.156  -4.609  1.00 95.12           C  
ATOM   4912  CE2 TYR B 162      19.578  37.531  -5.621  1.00 95.12           C  
ATOM   4913  OH  TYR B 162      20.078  35.438  -4.637  1.00 95.12           O  
ATOM   4914  CZ  TYR B 162      20.453  36.719  -4.957  1.00 95.12           C  
ATOM   4915  N   TYR B 163      20.562  41.000  -3.111  1.00 92.06           N  
ATOM   4916  CA  TYR B 163      20.609  41.094  -1.656  1.00 92.06           C  
ATOM   4917  C   TYR B 163      22.047  41.312  -1.174  1.00 92.06           C  
ATOM   4918  CB  TYR B 163      20.031  39.844  -1.022  1.00 92.06           C  
ATOM   4919  O   TYR B 163      22.297  42.125  -0.292  1.00 92.06           O  
ATOM   4920  CG  TYR B 163      18.547  39.656  -1.268  1.00 92.06           C  
ATOM   4921  CD1 TYR B 163      17.609  40.406  -0.563  1.00 92.06           C  
ATOM   4922  CD2 TYR B 163      18.078  38.750  -2.201  1.00 92.06           C  
ATOM   4923  CE1 TYR B 163      16.250  40.250  -0.784  1.00 92.06           C  
ATOM   4924  CE2 TYR B 163      16.719  38.562  -2.430  1.00 92.06           C  
ATOM   4925  OH  TYR B 163      14.461  39.188  -1.941  1.00 92.06           O  
ATOM   4926  CZ  TYR B 163      15.812  39.344  -1.719  1.00 92.06           C  
ATOM   4927  N   GLN B 164      22.922  40.562  -1.705  1.00 88.81           N  
ATOM   4928  CA  GLN B 164      24.328  40.688  -1.354  1.00 88.81           C  
ATOM   4929  C   GLN B 164      25.203  40.812  -2.602  1.00 88.81           C  
ATOM   4930  CB  GLN B 164      24.766  39.469  -0.531  1.00 88.81           C  
ATOM   4931  O   GLN B 164      24.859  40.281  -3.660  1.00 88.81           O  
ATOM   4932  CG  GLN B 164      24.016  39.312   0.777  1.00 88.81           C  
ATOM   4933  CD  GLN B 164      24.391  38.031   1.525  1.00 88.81           C  
ATOM   4934  NE2 GLN B 164      23.812  37.844   2.703  1.00 88.81           N  
ATOM   4935  OE1 GLN B 164      25.203  37.250   1.047  1.00 88.81           O  
ATOM   4936  N   GLY B 165      26.234  41.625  -2.576  1.00 89.69           N  
ATOM   4937  CA  GLY B 165      27.188  41.719  -3.666  1.00 89.69           C
[truncated: 486,244 more chars]
