# Supplementary material for: Structural insights into the allosteric inhibition of P2X4 receptors
Source: Nat Commun. 2023 Oct 13;14:6437. doi: 10.1038/s41467-023-42164-y (PMC10575874; doi:10.1038/s41467-023-42164-y)
Supplement: Supplementary file 5 — Supplementary Dataset 2 [file 41467_2023_42164_MOESM5_ESM.zip › hP2X2trimer_488a3/hP2X2trimer_488a3_unrelaxed_rank_002_alphafold2_multimer_v3_model_2_seed_000.pdb]

MODEL     1                                                                     
ATOM      1  N   MET A   1     -20.891 -96.250   0.443  1.00 27.77           N  
ATOM      2  CA  MET A   1     -20.266 -95.250   1.290  1.00 27.77           C  
ATOM      3  C   MET A   1     -19.266 -94.438   0.491  1.00 27.77           C  
ATOM      4  CB  MET A   1     -19.562 -95.938   2.477  1.00 27.77           C  
ATOM      5  O   MET A   1     -18.219 -94.938   0.078  1.00 27.77           O  
ATOM      6  CG  MET A   1     -20.453 -96.125   3.699  1.00 27.77           C  
ATOM      7  SD  MET A   1     -19.531 -96.750   5.152  1.00 27.77           S  
ATOM      8  CE  MET A   1     -20.797 -96.562   6.438  1.00 27.77           C  
ATOM      9  N   ALA A   2     -19.812 -93.500  -0.450  1.00 30.64           N  
ATOM     10  CA  ALA A   2     -19.281 -92.562  -1.435  1.00 30.64           C  
ATOM     11  C   ALA A   2     -18.422 -91.500  -0.764  1.00 30.64           C  
ATOM     12  CB  ALA A   2     -20.406 -91.938  -2.223  1.00 30.64           C  
ATOM     13  O   ALA A   2     -18.828 -90.938   0.236  1.00 30.64           O  
ATOM     14  N   ALA A   3     -17.078 -91.812  -0.704  1.00 32.75           N  
ATOM     15  CA  ALA A   3     -16.000 -91.000  -0.199  1.00 32.75           C  
ATOM     16  C   ALA A   3     -16.125 -89.562  -0.718  1.00 32.75           C  
ATOM     17  CB  ALA A   3     -14.648 -91.562  -0.589  1.00 32.75           C  
ATOM     18  O   ALA A   3     -16.422 -89.312  -1.895  1.00 32.75           O  
ATOM     19  N   ALA A   4     -16.609 -88.625   0.153  1.00 34.16           N  
ATOM     20  CA  ALA A   4     -16.797 -87.188   0.087  1.00 34.16           C  
ATOM     21  C   ALA A   4     -15.539 -86.500  -0.446  1.00 34.16           C  
ATOM     22  CB  ALA A   4     -17.156 -86.625   1.463  1.00 34.16           C  
ATOM     23  O   ALA A   4     -14.422 -86.812  -0.060  1.00 34.16           O  
ATOM     24  N   GLN A   5     -15.531 -86.125  -1.766  1.00 38.69           N  
ATOM     25  CA  GLN A   5     -14.555 -85.312  -2.475  1.00 38.69           C  
ATOM     26  C   GLN A   5     -14.125 -84.062  -1.631  1.00 38.69           C  
ATOM     27  CB  GLN A   5     -15.125 -84.812  -3.811  1.00 38.69           C  
ATOM     28  O   GLN A   5     -14.961 -83.438  -1.038  1.00 38.69           O  
ATOM     29  CG  GLN A   5     -14.914 -85.812  -4.957  1.00 38.69           C  
ATOM     30  CD  GLN A   5     -15.320 -85.250  -6.301  1.00 38.69           C  
ATOM     31  NE2 GLN A   5     -14.984 -85.938  -7.375  1.00 38.69           N  
ATOM     32  OE1 GLN A   5     -15.938 -84.125  -6.375  1.00 38.69           O  
ATOM     33  N   PRO A   6     -12.891 -84.188  -1.030  1.00 42.00           N  
ATOM     34  CA  PRO A   6     -12.359 -83.125  -0.192  1.00 42.00           C  
ATOM     35  C   PRO A   6     -12.516 -81.750  -0.832  1.00 42.00           C  
ATOM     36  CB  PRO A   6     -10.875 -83.500  -0.043  1.00 42.00           C  
ATOM     37  O   PRO A   6     -12.297 -81.562  -2.035  1.00 42.00           O  
ATOM     38  CG  PRO A   6     -10.641 -84.562  -1.066  1.00 42.00           C  
ATOM     39  CD  PRO A   6     -11.961 -84.875  -1.684  1.00 42.00           C  
ATOM     40  N   LYS A   7     -13.523 -80.938  -0.399  1.00 41.94           N  
ATOM     41  CA  LYS A   7     -13.742 -79.562  -0.641  1.00 41.94           C  
ATOM     42  C   LYS A   7     -12.445 -78.750  -0.508  1.00 41.94           C  
ATOM     43  CB  LYS A   7     -14.789 -79.000   0.325  1.00 41.94           C  
ATOM     44  O   LYS A   7     -11.766 -78.812   0.519  1.00 41.94           O  
ATOM     45  CG  LYS A   7     -16.219 -79.062  -0.203  1.00 41.94           C  
ATOM     46  CD  LYS A   7     -17.203 -78.438   0.764  1.00 41.94           C  
ATOM     47  CE  LYS A   7     -18.625 -78.438   0.226  1.00 41.94           C  
ATOM     48  NZ  LYS A   7     -19.594 -77.812   1.173  1.00 41.94           N  
ATOM     49  N   TYR A   8     -11.633 -78.688  -1.582  1.00 45.34           N  
ATOM     50  CA  TYR A   8     -10.484 -77.750  -1.579  1.00 45.34           C  
ATOM     51  C   TYR A   8     -10.789 -76.500  -0.790  1.00 45.34           C  
ATOM     52  CB  TYR A   8     -10.078 -77.438  -3.012  1.00 45.34           C  
ATOM     53  O   TYR A   8     -11.789 -75.812  -1.051  1.00 45.34           O  
ATOM     54  CG  TYR A   8      -9.211 -78.438  -3.678  1.00 45.34           C  
ATOM     55  CD1 TYR A   8      -7.828 -78.438  -3.508  1.00 45.34           C  
ATOM     56  CD2 TYR A   8      -9.766 -79.438  -4.477  1.00 45.34           C  
ATOM     57  CE1 TYR A   8      -7.020 -79.375  -4.121  1.00 45.34           C  
ATOM     58  CE2 TYR A   8      -8.969 -80.375  -5.098  1.00 45.34           C  
ATOM     59  OH  TYR A   8      -6.805 -81.312  -5.520  1.00 45.34           O  
ATOM     60  CZ  TYR A   8      -7.598 -80.375  -4.910  1.00 45.34           C  
ATOM     61  N   PRO A   9     -10.414 -76.375   0.470  1.00 51.22           N  
ATOM     62  CA  PRO A   9     -10.750 -75.312   1.374  1.00 51.22           C  
ATOM     63  C   PRO A   9     -10.570 -73.938   0.726  1.00 51.22           C  
ATOM     64  CB  PRO A   9      -9.773 -75.500   2.537  1.00 51.22           C  
ATOM     65  O   PRO A   9      -9.695 -73.750  -0.122  1.00 51.22           O  
ATOM     66  CG  PRO A   9      -8.773 -76.438   2.039  1.00 51.22           C  
ATOM     67  CD  PRO A   9      -9.227 -77.000   0.700  1.00 51.22           C  
ATOM     68  N   ALA A  10     -11.602 -73.062   0.538  1.00 58.03           N  
ATOM     69  CA  ALA A  10     -11.758 -71.688   0.172  1.00 58.03           C  
ATOM     70  C   ALA A  10     -10.539 -70.875   0.602  1.00 58.03           C  
ATOM     71  CB  ALA A  10     -13.023 -71.062   0.795  1.00 58.03           C  
ATOM     72  O   ALA A  10     -10.148 -69.875  -0.078  1.00 58.03           O  
ATOM     73  N   GLY A  11      -9.898 -71.125   1.750  1.00 61.25           N  
ATOM     74  CA  GLY A  11      -8.734 -70.438   2.268  1.00 61.25           C  
ATOM     75  C   GLY A  11      -7.512 -70.562   1.382  1.00 61.25           C  
ATOM     76  O   GLY A  11      -6.715 -69.625   1.270  1.00 61.25           O  
ATOM     77  N   ALA A  12      -7.312 -71.688   0.813  1.00 64.25           N  
ATOM     78  CA  ALA A  12      -6.137 -71.938  -0.018  1.00 64.25           C  
ATOM     79  C   ALA A  12      -6.207 -71.125  -1.315  1.00 64.25           C  
ATOM     80  CB  ALA A  12      -6.004 -73.438  -0.324  1.00 64.25           C  
ATOM     81  O   ALA A  12      -5.191 -70.625  -1.794  1.00 64.25           O  
ATOM     82  N   THR A  13      -7.383 -71.000  -1.927  1.00 63.72           N  
ATOM     83  CA  THR A  13      -7.555 -70.250  -3.137  1.00 63.72           C  
ATOM     84  C   THR A  13      -7.305 -68.750  -2.852  1.00 63.72           C  
ATOM     85  CB  THR A  13      -8.961 -70.438  -3.730  1.00 63.72           C  
ATOM     86  O   THR A  13      -6.684 -68.062  -3.654  1.00 63.72           O  
ATOM     87  CG2 THR A  13      -9.031 -71.625  -4.621  1.00 63.72           C  
ATOM     88  OG1 THR A  13      -9.906 -70.562  -2.662  1.00 63.72           O  
ATOM     89  N   ALA A  14      -7.801 -68.438  -1.660  1.00 66.81           N  
ATOM     90  CA  ALA A  14      -7.559 -67.062  -1.258  1.00 66.81           C  
ATOM     91  C   ALA A  14      -6.070 -66.812  -1.020  1.00 66.81           C  
ATOM     92  CB  ALA A  14      -8.359 -66.750  -0.003  1.00 66.81           C  
ATOM     93  O   ALA A  14      -5.551 -65.750  -1.365  1.00 66.81           O  
ATOM     94  N   ARG A  15      -5.473 -67.750  -0.387  1.00 67.50           N  
ATOM     95  CA  ARG A  15      -4.043 -67.562  -0.142  1.00 67.50           C  
ATOM     96  C   ARG A  15      -3.258 -67.625  -1.450  1.00 67.50           C  
ATOM     97  CB  ARG A  15      -3.549 -68.688   0.772  1.00 67.50           C  
ATOM     98  O   ARG A  15      -2.285 -66.875  -1.604  1.00 67.50           O  
ATOM     99  CG  ARG A  15      -3.352 -68.312   2.219  1.00 67.50           C  
ATOM    100  CD  ARG A  15      -2.803 -69.438   3.070  1.00 67.50           C  
ATOM    101  NE  ARG A  15      -2.816 -69.062   4.492  1.00 67.50           N  
ATOM    102  NH1 ARG A  15      -1.785 -71.062   5.172  1.00 67.50           N  
ATOM    103  NH2 ARG A  15      -2.395 -69.438   6.719  1.00 67.50           N  
ATOM    104  CZ  ARG A  15      -2.332 -69.875   5.457  1.00 67.50           C  
ATOM    105  N   ARG A  16      -3.625 -68.438  -2.381  1.00 65.06           N  
ATOM    106  CA  ARG A  16      -2.979 -68.438  -3.689  1.00 65.06           C  
ATOM    107  C   ARG A  16      -3.215 -67.125  -4.438  1.00 65.06           C  
ATOM    108  CB  ARG A  16      -3.484 -69.625  -4.523  1.00 65.06           C  
ATOM    109  O   ARG A  16      -2.301 -66.625  -5.070  1.00 65.06           O  
ATOM    110  CG  ARG A  16      -2.506 -70.812  -4.602  1.00 65.06           C  
ATOM    111  CD  ARG A  16      -3.014 -71.875  -5.523  1.00 65.06           C  
ATOM    112  NE  ARG A  16      -2.162 -73.062  -5.465  1.00 65.06           N  
ATOM    113  NH1 ARG A  16      -3.166 -74.125  -7.254  1.00 65.06           N  
ATOM    114  NH2 ARG A  16      -1.430 -75.125  -6.145  1.00 65.06           N  
ATOM    115  CZ  ARG A  16      -2.256 -74.125  -6.289  1.00 65.06           C  
ATOM    116  N   LEU A  17      -4.375 -66.688  -4.336  1.00 66.44           N  
ATOM    117  CA  LEU A  17      -4.699 -65.438  -4.980  1.00 66.44           C  
ATOM    118  C   LEU A  17      -3.939 -64.312  -4.328  1.00 66.44           C  
ATOM    119  CB  LEU A  17      -6.207 -65.188  -4.910  1.00 66.44           C  
ATOM    120  O   LEU A  17      -3.459 -63.375  -5.016  1.00 66.44           O  
ATOM    121  CG  LEU A  17      -7.035 -65.625  -6.102  1.00 66.44           C  
ATOM    122  CD1 LEU A  17      -8.445 -66.000  -5.652  1.00 66.44           C  
ATOM    123  CD2 LEU A  17      -7.078 -64.562  -7.188  1.00 66.44           C  
ATOM    124  N   ALA A  18      -3.896 -64.375  -3.029  1.00 69.69           N  
ATOM    125  CA  ALA A  18      -3.141 -63.344  -2.316  1.00 69.69           C  
ATOM    126  C   ALA A  18      -1.654 -63.438  -2.656  1.00 69.69           C  
ATOM    127  CB  ALA A  18      -3.346 -63.500  -0.810  1.00 69.69           C  
ATOM    128  O   ALA A  18      -0.994 -62.406  -2.820  1.00 69.69           O  
ATOM    129  N   ARG A  19      -1.179 -64.562  -2.646  1.00 66.75           N  
ATOM    130  CA  ARG A  19       0.221 -64.750  -3.021  1.00 66.75           C  
ATOM    131  C   ARG A  19       0.463 -64.312  -4.457  1.00 66.75           C  
ATOM    132  CB  ARG A  19       0.645 -66.250  -2.857  1.00 66.75           C  
ATOM    133  O   ARG A  19       1.506 -63.719  -4.762  1.00 66.75           O  
ATOM    134  CG  ARG A  19       2.006 -66.375  -2.205  1.00 66.75           C  
ATOM    135  CD  ARG A  19       2.373 -67.875  -2.055  1.00 66.75           C  
ATOM    136  NE  ARG A  19       3.688 -68.062  -1.438  1.00 66.75           N  
ATOM    137  NH1 ARG A  19       3.611 -70.375  -1.420  1.00 66.75           N  
ATOM    138  NH2 ARG A  19       5.445 -69.250  -0.590  1.00 66.75           N  
ATOM    139  CZ  ARG A  19       4.246 -69.188  -1.150  1.00 66.75           C  
ATOM    140  N   GLY A  20      -0.422 -64.625  -5.312  1.00 63.47           N  
ATOM    141  CA  GLY A  20      -0.336 -64.188  -6.688  1.00 63.47           C  
ATOM    142  C   GLY A  20      -0.385 -62.656  -6.809  1.00 63.47           C  
ATOM    143  O   GLY A  20       0.388 -62.062  -7.566  1.00 63.47           O  
ATOM    144  N   CYS A  21      -1.230 -62.188  -6.008  1.00 66.88           N  
ATOM    145  CA  CYS A  21      -1.353 -60.750  -6.016  1.00 66.88           C  
ATOM    146  C   CYS A  21      -0.095 -60.094  -5.457  1.00 66.88           C  
ATOM    147  CB  CYS A  21      -2.570 -60.312  -5.203  1.00 66.88           C  
ATOM    148  O   CYS A  21       0.345 -59.062  -5.957  1.00 66.88           O  
ATOM    149  SG  CYS A  21      -4.105 -60.281  -6.152  1.00 66.88           S  
ATOM    150  N   TRP A  22       0.408 -60.719  -4.453  1.00 72.06           N  
ATOM    151  CA  TRP A  22       1.628 -60.188  -3.850  1.00 72.06           C  
ATOM    152  C   TRP A  22       2.807 -60.312  -4.809  1.00 72.06           C  
ATOM    153  CB  TRP A  22       1.940 -60.906  -2.541  1.00 72.06           C  
ATOM    154  O   TRP A  22       3.623 -59.375  -4.918  1.00 72.06           O  
ATOM    155  CG  TRP A  22       3.086 -60.344  -1.773  1.00 72.06           C  
ATOM    156  CD1 TRP A  22       4.328 -60.875  -1.601  1.00 72.06           C  
ATOM    157  CD2 TRP A  22       3.094 -59.094  -1.069  1.00 72.06           C  
ATOM    158  CE2 TRP A  22       4.375 -58.938  -0.493  1.00 72.06           C  
ATOM    159  CE3 TRP A  22       2.141 -58.062  -0.870  1.00 72.06           C  
ATOM    160  NE1 TRP A  22       5.109 -60.031  -0.832  1.00 72.06           N  
ATOM    161  CH2 TRP A  22       3.775 -56.844   0.450  1.00 72.06           C  
ATOM    162  CZ2 TRP A  22       4.727 -57.812   0.271  1.00 72.06           C  
ATOM    163  CZ3 TRP A  22       2.492 -56.969  -0.110  1.00 72.06           C  
ATOM    164  N   SER A  23       2.887 -61.344  -5.535  1.00 74.25           N  
ATOM    165  CA  SER A  23       3.963 -61.500  -6.508  1.00 74.25           C  
ATOM    166  C   SER A  23       3.795 -60.531  -7.676  1.00 74.25           C  
ATOM    167  CB  SER A  23       4.016 -62.938  -7.027  1.00 74.25           C  
ATOM    168  O   SER A  23       4.781 -60.031  -8.211  1.00 74.25           O  
ATOM    169  OG  SER A  23       2.943 -63.188  -7.918  1.00 74.25           O  
ATOM    170  N   ALA A  24       2.613 -60.281  -8.008  1.00 76.38           N  
ATOM    171  CA  ALA A  24       2.332 -59.375  -9.117  1.00 76.38           C  
ATOM    172  C   ALA A  24       2.695 -57.938  -8.758  1.00 76.38           C  
ATOM    173  CB  ALA A  24       0.863 -59.469  -9.523  1.00 76.38           C  
ATOM    174  O   ALA A  24       3.002 -57.125  -9.641  1.00 76.38           O  
ATOM    175  N   LEU A  25       2.791 -57.719  -7.500  1.00 79.19           N  
ATOM    176  CA  LEU A  25       3.113 -56.375  -7.027  1.00 79.19           C  
ATOM    177  C   LEU A  25       4.598 -56.062  -7.223  1.00 79.19           C  
ATOM    178  CB  LEU A  25       2.742 -56.219  -5.551  1.00 79.19           C  
ATOM    179  O   LEU A  25       4.984 -54.906  -7.355  1.00 79.19           O  
ATOM    180  CG  LEU A  25       2.371 -54.812  -5.086  1.00 79.19           C  
ATOM    181  CD1 LEU A  25       0.917 -54.781  -4.629  1.00 79.19           C  
ATOM    182  CD2 LEU A  25       3.303 -54.344  -3.969  1.00 79.19           C  
ATOM    183  N   TRP A  26       5.340 -57.094  -7.324  1.00 77.62           N  
ATOM    184  CA  TRP A  26       6.781 -56.875  -7.434  1.00 77.62           C  
ATOM    185  C   TRP A  26       7.246 -57.031  -8.883  1.00 77.62           C  
ATOM    186  CB  TRP A  26       7.531 -57.875  -6.539  1.00 77.62           C  
ATOM    187  O   TRP A  26       8.445 -57.062  -9.156  1.00 77.62           O  
ATOM    188  CG  TRP A  26       7.125 -57.812  -5.094  1.00 77.62           C  
ATOM    189  CD1 TRP A  26       6.410 -58.750  -4.402  1.00 77.62           C  
ATOM    190  CD2 TRP A  26       7.410 -56.750  -4.172  1.00 77.62           C  
ATOM    191  CE2 TRP A  26       6.836 -57.125  -2.934  1.00 77.62           C  
ATOM    192  CE3 TRP A  26       8.094 -55.531  -4.270  1.00 77.62           C  
ATOM    193  NE1 TRP A  26       6.234 -58.344  -3.100  1.00 77.62           N  
ATOM    194  CH2 TRP A  26       7.602 -55.125  -1.925  1.00 77.62           C  
ATOM    195  CZ2 TRP A  26       6.926 -56.312  -1.801  1.00 77.62           C  
ATOM    196  CZ3 TRP A  26       8.188 -54.750  -3.143  1.00 77.62           C  
ATOM    197  N   ASP A  27       6.324 -57.000  -9.789  1.00 81.00           N  
ATOM    198  CA  ASP A  27       6.664 -57.125 -11.203  1.00 81.00           C  
ATOM    199  C   ASP A  27       6.828 -55.719 -11.828  1.00 81.00           C  
ATOM    200  CB  ASP A  27       5.594 -57.906 -11.953  1.00 81.00           C  
ATOM    201  O   ASP A  27       6.137 -54.781 -11.445  1.00 81.00           O  
ATOM    202  CG  ASP A  27       5.500 -59.344 -11.508  1.00 81.00           C  
ATOM    203  OD1 ASP A  27       6.445 -59.844 -10.859  1.00 81.00           O  
ATOM    204  OD2 ASP A  27       4.480 -60.000 -11.812  1.00 81.00           O  
ATOM    205  N   TYR A  28       7.879 -55.562 -12.688  1.00 84.94           N  
ATOM    206  CA  TYR A  28       8.117 -54.312 -13.406  1.00 84.94           C  
ATOM    207  C   TYR A  28       7.645 -54.438 -14.852  1.00 84.94           C  
ATOM    208  CB  TYR A  28       9.602 -53.938 -13.375  1.00 84.94           C  
ATOM    209  O   TYR A  28       8.008 -55.375 -15.562  1.00 84.94           O  
ATOM    210  CG  TYR A  28       9.961 -52.781 -14.258  1.00 84.94           C  
ATOM    211  CD1 TYR A  28      10.836 -52.938 -15.336  1.00 84.94           C  
ATOM    212  CD2 TYR A  28       9.430 -51.531 -14.023  1.00 84.94           C  
ATOM    213  CE1 TYR A  28      11.164 -51.875 -16.156  1.00 84.94           C  
ATOM    214  CE2 TYR A  28       9.758 -50.438 -14.836  1.00 84.94           C  
ATOM    215  OH  TYR A  28      10.953 -49.562 -16.703  1.00 84.94           O  
ATOM    216  CZ  TYR A  28      10.625 -50.625 -15.898  1.00 84.94           C  
ATOM    217  N   GLU A  29       6.781 -53.500 -15.266  1.00 85.12           N  
ATOM    218  CA  GLU A  29       6.215 -53.500 -16.609  1.00 85.12           C  
ATOM    219  C   GLU A  29       6.871 -52.438 -17.484  1.00 85.12           C  
ATOM    220  CB  GLU A  29       4.699 -53.281 -16.562  1.00 85.12           C  
ATOM    221  O   GLU A  29       7.023 -51.281 -17.047  1.00 85.12           O  
ATOM    222  CG  GLU A  29       3.957 -54.312 -15.727  1.00 85.12           C  
ATOM    223  CD  GLU A  29       2.473 -54.000 -15.578  1.00 85.12           C  
ATOM    224  OE1 GLU A  29       1.784 -54.719 -14.805  1.00 85.12           O  
ATOM    225  OE2 GLU A  29       1.995 -53.062 -16.250  1.00 85.12           O  
ATOM    226  N   THR A  30       7.438 -52.750 -18.703  1.00 85.00           N  
ATOM    227  CA  THR A  30       8.008 -51.844 -19.688  1.00 85.00           C  
ATOM    228  C   THR A  30       7.457 -52.125 -21.078  1.00 85.00           C  
ATOM    229  CB  THR A  30       9.547 -51.938 -19.703  1.00 85.00           C  
ATOM    230  O   THR A  30       7.262 -53.281 -21.453  1.00 85.00           O  
ATOM    231  CG2 THR A  30      10.008 -53.344 -20.000  1.00 85.00           C  
ATOM    232  OG1 THR A  30      10.055 -51.062 -20.734  1.00 85.00           O  
ATOM    233  N   PRO A  31       7.086 -51.156 -21.828  1.00 86.94           N  
ATOM    234  CA  PRO A  31       6.512 -51.344 -23.156  1.00 86.94           C  
ATOM    235  C   PRO A  31       7.531 -51.875 -24.172  1.00 86.94           C  
ATOM    236  CB  PRO A  31       6.020 -49.969 -23.547  1.00 86.94           C  
ATOM    237  O   PRO A  31       8.711 -51.531 -24.109  1.00 86.94           O  
ATOM    238  CG  PRO A  31       6.895 -49.031 -22.781  1.00 86.94           C  
ATOM    239  CD  PRO A  31       7.277 -49.688 -21.484  1.00 86.94           C  
ATOM    240  N   LYS A  32       7.023 -52.781 -25.016  1.00 87.62           N  
ATOM    241  CA  LYS A  32       7.824 -53.219 -26.156  1.00 87.62           C  
ATOM    242  C   LYS A  32       7.965 -52.125 -27.188  1.00 87.62           C  
ATOM    243  CB  LYS A  32       7.207 -54.469 -26.797  1.00 87.62           C  
ATOM    244  O   LYS A  32       6.992 -51.438 -27.500  1.00 87.62           O  
ATOM    245  CG  LYS A  32       8.180 -55.625 -26.969  1.00 87.62           C  
ATOM    246  CD  LYS A  32       7.508 -56.844 -27.609  1.00 87.62           C  
ATOM    247  CE  LYS A  32       8.500 -57.969 -27.859  1.00 87.62           C  
ATOM    248  NZ  LYS A  32       7.840 -59.156 -28.453  1.00 87.62           N  
ATOM    249  N   VAL A  33       9.211 -51.875 -27.688  1.00 88.88           N  
ATOM    250  CA  VAL A  33       9.477 -50.719 -28.531  1.00 88.88           C  
ATOM    251  C   VAL A  33      10.000 -51.188 -29.891  1.00 88.88           C  
ATOM    252  CB  VAL A  33      10.492 -49.750 -27.875  1.00 88.88           C  
ATOM    253  O   VAL A  33      10.680 -52.188 -29.984  1.00 88.88           O  
ATOM    254  CG1 VAL A  33       9.922 -49.156 -26.578  1.00 88.88           C  
ATOM    255  CG2 VAL A  33      11.812 -50.469 -27.609  1.00 88.88           C  
ATOM    256  N   ILE A  34       9.461 -50.531 -30.906  1.00 86.81           N  
ATOM    257  CA  ILE A  34       9.984 -50.719 -32.250  1.00 86.81           C  
ATOM    258  C   ILE A  34      11.055 -49.688 -32.562  1.00 86.81           C  
ATOM    259  CB  ILE A  34       8.859 -50.656 -33.312  1.00 86.81           C  
ATOM    260  O   ILE A  34      10.867 -48.500 -32.312  1.00 86.81           O  
ATOM    261  CG1 ILE A  34       7.738 -51.656 -32.969  1.00 86.81           C  
ATOM    262  CG2 ILE A  34       9.422 -50.938 -34.719  1.00 86.81           C  
ATOM    263  CD1 ILE A  34       6.469 -51.438 -33.781  1.00 86.81           C  
ATOM    264  N   VAL A  35      12.289 -50.156 -32.938  1.00 88.19           N  
ATOM    265  CA  VAL A  35      13.383 -49.250 -33.281  1.00 88.19           C  
ATOM    266  C   VAL A  35      13.461 -49.062 -34.781  1.00 88.19           C  
ATOM    267  CB  VAL A  35      14.734 -49.781 -32.750  1.00 88.19           C  
ATOM    268  O   VAL A  35      13.766 -50.000 -35.531  1.00 88.19           O  
ATOM    269  CG1 VAL A  35      15.859 -48.781 -33.031  1.00 88.19           C  
ATOM    270  CG2 VAL A  35      14.641 -50.031 -31.234  1.00 88.19           C  
ATOM    271  N   VAL A  36      13.055 -47.875 -35.156  1.00 84.94           N  
ATOM    272  CA  VAL A  36      13.117 -47.531 -36.594  1.00 84.94           C  
ATOM    273  C   VAL A  36      14.484 -46.938 -36.906  1.00 84.94           C  
ATOM    274  CB  VAL A  36      12.000 -46.531 -37.000  1.00 84.94           C  
ATOM    275  O   VAL A  36      14.875 -45.906 -36.375  1.00 84.94           O  
ATOM    276  CG1 VAL A  36      12.039 -46.250 -38.500  1.00 84.94           C  
ATOM    277  CG2 VAL A  36      10.633 -47.062 -36.562  1.00 84.94           C  
ATOM    278  N   ARG A  37      15.203 -47.562 -37.781  1.00 84.69           N  
ATOM    279  CA  ARG A  37      16.547 -47.125 -38.188  1.00 84.69           C  
ATOM    280  C   ARG A  37      16.484 -46.281 -39.438  1.00 84.69           C  
ATOM    281  CB  ARG A  37      17.469 -48.312 -38.375  1.00 84.69           C  
ATOM    282  O   ARG A  37      16.812 -46.781 -40.531  1.00 84.69           O  
ATOM    283  CG  ARG A  37      17.797 -49.062 -37.094  1.00 84.69           C  
ATOM    284  CD  ARG A  37      18.859 -50.125 -37.312  1.00 84.69           C  
ATOM    285  NE  ARG A  37      19.234 -50.781 -36.062  1.00 84.69           N  
ATOM    286  NH1 ARG A  37      20.750 -52.219 -37.031  1.00 84.69           N  
ATOM    287  NH2 ARG A  37      20.406 -52.281 -34.750  1.00 84.69           N  
ATOM    288  CZ  ARG A  37      20.125 -51.750 -35.938  1.00 84.69           C  
ATOM    289  N   ASN A  38      15.844 -45.188 -39.375  1.00 82.19           N  
ATOM    290  CA  ASN A  38      15.805 -44.188 -40.438  1.00 82.19           C  
ATOM    291  C   ASN A  38      16.562 -42.906 -40.062  1.00 82.19           C  
ATOM    292  CB  ASN A  38      14.359 -43.844 -40.812  1.00 82.19           C  
ATOM    293  O   ASN A  38      16.219 -42.281 -39.062  1.00 82.19           O  
ATOM    294  CG  ASN A  38      14.258 -42.969 -42.062  1.00 82.19           C  
ATOM    295  ND2 ASN A  38      13.117 -43.031 -42.719  1.00 82.19           N  
ATOM    296  OD1 ASN A  38      15.195 -42.250 -42.406  1.00 82.19           O  
ATOM    297  N   ARG A  39      17.562 -42.625 -40.781  1.00 81.38           N  
ATOM    298  CA  ARG A  39      18.438 -41.500 -40.469  1.00 81.38           C  
ATOM    299  C   ARG A  39      17.688 -40.188 -40.469  1.00 81.38           C  
ATOM    300  CB  ARG A  39      19.609 -41.438 -41.438  1.00 81.38           C  
ATOM    301  O   ARG A  39      17.891 -39.344 -39.594  1.00 81.38           O  
ATOM    302  CG  ARG A  39      20.750 -40.531 -41.000  1.00 81.38           C  
ATOM    303  CD  ARG A  39      22.000 -40.750 -41.844  1.00 81.38           C  
ATOM    304  NE  ARG A  39      23.062 -39.812 -41.438  1.00 81.38           N  
ATOM    305  NH1 ARG A  39      24.625 -40.656 -42.938  1.00 81.38           N  
ATOM    306  NH2 ARG A  39      25.172 -38.906 -41.562  1.00 81.38           N  
ATOM    307  CZ  ARG A  39      24.281 -39.781 -41.969  1.00 81.38           C  
ATOM    308  N   ARG A  40      16.812 -39.969 -41.406  1.00 81.88           N  
ATOM    309  CA  ARG A  40      16.062 -38.719 -41.531  1.00 81.88           C  
ATOM    310  C   ARG A  40      15.133 -38.531 -40.312  1.00 81.88           C  
ATOM    311  CB  ARG A  40      15.266 -38.656 -42.812  1.00 81.88           C  
ATOM    312  O   ARG A  40      15.094 -37.469 -39.719  1.00 81.88           O  
ATOM    313  CG  ARG A  40      16.125 -38.562 -44.062  1.00 81.88           C  
ATOM    314  CD  ARG A  40      15.273 -38.500 -45.344  1.00 81.88           C  
ATOM    315  NE  ARG A  40      16.109 -38.531 -46.531  1.00 81.88           N  
ATOM    316  NH1 ARG A  40      14.320 -38.406 -48.000  1.00 81.88           N  
ATOM    317  NH2 ARG A  40      16.469 -38.500 -48.812  1.00 81.88           N  
ATOM    318  CZ  ARG A  40      15.633 -38.469 -47.781  1.00 81.88           C  
ATOM    319  N   LEU A  41      14.484 -39.562 -40.000  1.00 85.12           N  
ATOM    320  CA  LEU A  41      13.570 -39.500 -38.875  1.00 85.12           C  
ATOM    321  C   LEU A  41      14.344 -39.375 -37.562  1.00 85.12           C  
ATOM    322  CB  LEU A  41      12.656 -40.719 -38.844  1.00 85.12           C  
ATOM    323  O   LEU A  41      13.922 -38.688 -36.625  1.00 85.12           O  
ATOM    324  CG  LEU A  41      11.555 -40.719 -37.781  1.00 85.12           C  
ATOM    325  CD1 LEU A  41      10.523 -39.625 -38.094  1.00 85.12           C  
ATOM    326  CD2 LEU A  41      10.891 -42.062 -37.688  1.00 85.12           C  
ATOM    327  N   GLY A  42      15.398 -40.000 -37.500  1.00 87.06           N  
ATOM    328  CA  GLY A  42      16.234 -39.938 -36.312  1.00 87.06           C  
ATOM    329  C   GLY A  42      16.797 -38.531 -36.094  1.00 87.06           C  
ATOM    330  O   GLY A  42      16.797 -38.031 -34.969  1.00 87.06           O  
ATOM    331  N   VAL A  43      17.219 -37.969 -37.156  1.00 88.75           N  
ATOM    332  CA  VAL A  43      17.750 -36.594 -37.062  1.00 88.75           C  
ATOM    333  C   VAL A  43      16.641 -35.625 -36.688  1.00 88.75           C  
ATOM    334  CB  VAL A  43      18.438 -36.156 -38.375  1.00 88.75           C  
ATOM    335  O   VAL A  43      16.844 -34.719 -35.844  1.00 88.75           O  
ATOM    336  CG1 VAL A  43      18.750 -34.656 -38.312  1.00 88.75           C  
ATOM    337  CG2 VAL A  43      19.703 -36.969 -38.625  1.00 88.75           C  
ATOM    338  N   LEU A  44      15.477 -35.812 -37.250  1.00 87.81           N  
ATOM    339  CA  LEU A  44      14.344 -34.969 -36.938  1.00 87.81           C  
ATOM    340  C   LEU A  44      13.938 -35.125 -35.469  1.00 87.81           C  
ATOM    341  CB  LEU A  44      13.148 -35.281 -37.844  1.00 87.81           C  
ATOM    342  O   LEU A  44      13.656 -34.125 -34.781  1.00 87.81           O  
ATOM    343  CG  LEU A  44      11.898 -34.438 -37.656  1.00 87.81           C  
ATOM    344  CD1 LEU A  44      12.141 -33.000 -38.125  1.00 87.81           C  
ATOM    345  CD2 LEU A  44      10.703 -35.062 -38.375  1.00 87.81           C  
ATOM    346  N   TYR A  45      13.945 -36.312 -34.969  1.00 89.94           N  
ATOM    347  CA  TYR A  45      13.586 -36.562 -33.594  1.00 89.94           C  
ATOM    348  C   TYR A  45      14.586 -35.938 -32.625  1.00 89.94           C  
ATOM    349  CB  TYR A  45      13.523 -38.094 -33.344  1.00 89.94           C  
ATOM    350  O   TYR A  45      14.195 -35.281 -31.641  1.00 89.94           O  
ATOM    351  CG  TYR A  45      13.273 -38.469 -31.891  1.00 89.94           C  
ATOM    352  CD1 TYR A  45      14.203 -39.219 -31.188  1.00 89.94           C  
ATOM    353  CD2 TYR A  45      12.117 -38.062 -31.250  1.00 89.94           C  
ATOM    354  CE1 TYR A  45      13.977 -39.562 -29.859  1.00 89.94           C  
ATOM    355  CE2 TYR A  45      11.883 -38.375 -29.922  1.00 89.94           C  
ATOM    356  OH  TYR A  45      12.586 -39.469 -27.922  1.00 89.94           O  
ATOM    357  CZ  TYR A  45      12.812 -39.125 -29.234  1.00 89.94           C  
ATOM    358  N   ARG A  46      15.828 -36.062 -32.906  1.00 90.19           N  
ATOM    359  CA  ARG A  46      16.859 -35.469 -32.062  1.00 90.19           C  
ATOM    360  C   ARG A  46      16.844 -33.938 -32.156  1.00 90.19           C  
ATOM    361  CB  ARG A  46      18.250 -36.000 -32.438  1.00 90.19           C  
ATOM    362  O   ARG A  46      17.109 -33.250 -31.172  1.00 90.19           O  
ATOM    363  CG  ARG A  46      18.406 -37.500 -32.250  1.00 90.19           C  
ATOM    364  CD  ARG A  46      18.203 -37.906 -30.812  1.00 90.19           C  
ATOM    365  NE  ARG A  46      18.391 -39.344 -30.625  1.00 90.19           N  
ATOM    366  NH1 ARG A  46      17.281 -39.438 -28.594  1.00 90.19           N  
ATOM    367  NH2 ARG A  46      18.172 -41.344 -29.516  1.00 90.19           N  
ATOM    368  CZ  ARG A  46      17.953 -40.031 -29.578  1.00 90.19           C  
ATOM    369  N   ALA A  47      16.531 -33.531 -33.312  1.00 91.50           N  
ATOM    370  CA  ALA A  47      16.422 -32.062 -33.469  1.00 91.50           C  
ATOM    371  C   ALA A  47      15.266 -31.516 -32.656  1.00 91.50           C  
ATOM    372  CB  ALA A  47      16.250 -31.703 -34.938  1.00 91.50           C  
ATOM    373  O   ALA A  47      15.406 -30.469 -32.000  1.00 91.50           O  
ATOM    374  N   VAL A  48      14.102 -32.219 -32.688  1.00 90.00           N  
ATOM    375  CA  VAL A  48      12.945 -31.766 -31.906  1.00 90.00           C  
ATOM    376  C   VAL A  48      13.273 -31.828 -30.406  1.00 90.00           C  
ATOM    377  CB  VAL A  48      11.695 -32.625 -32.219  1.00 90.00           C  
ATOM    378  O   VAL A  48      12.922 -30.922 -29.656  1.00 90.00           O  
ATOM    379  CG1 VAL A  48      10.594 -32.375 -31.188  1.00 90.00           C  
ATOM    380  CG2 VAL A  48      11.195 -32.344 -33.625  1.00 90.00           C  
ATOM    381  N   GLN A  49      13.961 -32.844 -29.953  1.00 89.31           N  
ATOM    382  CA  GLN A  49      14.359 -33.000 -28.547  1.00 89.31           C  
ATOM    383  C   GLN A  49      15.312 -31.859 -28.141  1.00 89.31           C  
ATOM    384  CB  GLN A  49      15.016 -34.344 -28.297  1.00 89.31           C  
ATOM    385  O   GLN A  49      15.195 -31.312 -27.047  1.00 89.31           O  
ATOM    386  CG  GLN A  49      14.031 -35.500 -28.328  1.00 89.31           C  
ATOM    387  CD  GLN A  49      14.680 -36.844 -27.938  1.00 89.31           C  
ATOM    388  NE2 GLN A  49      13.883 -37.750 -27.391  1.00 89.31           N  
ATOM    389  OE1 GLN A  49      15.883 -37.031 -28.141  1.00 89.31           O  
ATOM    390  N   LEU A  50      16.203 -31.625 -28.984  1.00 91.44           N  
ATOM    391  CA  LEU A  50      17.156 -30.562 -28.703  1.00 91.44           C  
ATOM    392  C   LEU A  50      16.469 -29.203 -28.625  1.00 91.44           C  
ATOM    393  CB  LEU A  50      18.266 -30.531 -29.766  1.00 91.44           C  
ATOM    394  O   LEU A  50      16.797 -28.391 -27.766  1.00 91.44           O  
ATOM    395  CG  LEU A  50      19.391 -29.531 -29.547  1.00 91.44           C  
ATOM    396  CD1 LEU A  50      20.250 -29.953 -28.344  1.00 91.44           C  
ATOM    397  CD2 LEU A  50      20.250 -29.406 -30.797  1.00 91.44           C  
ATOM    398  N   LEU A  51      15.539 -29.016 -29.531  1.00 90.19           N  
ATOM    399  CA  LEU A  51      14.805 -27.766 -29.516  1.00 90.19           C  
ATOM    400  C   LEU A  51      14.023 -27.609 -28.203  1.00 90.19           C  
ATOM    401  CB  LEU A  51      13.844 -27.688 -30.703  1.00 90.19           C  
ATOM    402  O   LEU A  51      14.008 -26.516 -27.625  1.00 90.19           O  
ATOM    403  CG  LEU A  51      14.445 -27.219 -32.031  1.00 90.19           C  
ATOM    404  CD1 LEU A  51      13.469 -27.469 -33.188  1.00 90.19           C  
ATOM    405  CD2 LEU A  51      14.805 -25.734 -31.953  1.00 90.19           C  
ATOM    406  N   ILE A  52      13.352 -28.609 -27.734  1.00 87.81           N  
ATOM    407  CA  ILE A  52      12.586 -28.562 -26.500  1.00 87.81           C  
ATOM    408  C   ILE A  52      13.523 -28.344 -25.312  1.00 87.81           C  
ATOM    409  CB  ILE A  52      11.758 -29.844 -26.281  1.00 87.81           C  
ATOM    410  O   ILE A  52      13.250 -27.516 -24.438  1.00 87.81           O  
ATOM    411  CG1 ILE A  52      10.656 -29.953 -27.344  1.00 87.81           C  
ATOM    412  CG2 ILE A  52      11.172 -29.891 -24.875  1.00 87.81           C  
ATOM    413  CD1 ILE A  52       9.938 -31.297 -27.359  1.00 87.81           C  
ATOM    414  N   LEU A  53      14.633 -29.031 -25.312  1.00 90.06           N  
ATOM    415  CA  LEU A  53      15.586 -28.891 -24.219  1.00 90.06           C  
ATOM    416  C   LEU A  53      16.188 -27.500 -24.203  1.00 90.06           C  
ATOM    417  CB  LEU A  53      16.703 -29.938 -24.344  1.00 90.06           C  
ATOM    418  O   LEU A  53      16.406 -26.906 -23.141  1.00 90.06           O  
ATOM    419  CG  LEU A  53      16.328 -31.359 -23.891  1.00 90.06           C  
ATOM    420  CD1 LEU A  53      17.469 -32.312 -24.234  1.00 90.06           C  
ATOM    421  CD2 LEU A  53      16.016 -31.391 -22.406  1.00 90.06           C  
ATOM    422  N   LEU A  54      16.547 -27.047 -25.375  1.00 91.81           N  
ATOM    423  CA  LEU A  54      17.109 -25.688 -25.469  1.00 91.81           C  
ATOM    424  C   LEU A  54      16.094 -24.672 -24.953  1.00 91.81           C  
ATOM    425  CB  LEU A  54      17.484 -25.375 -26.906  1.00 91.81           C  
ATOM    426  O   LEU A  54      16.484 -23.703 -24.281  1.00 91.81           O  
ATOM    427  CG  LEU A  54      18.859 -25.875 -27.375  1.00 91.81           C  
ATOM    428  CD1 LEU A  54      19.000 -25.703 -28.875  1.00 91.81           C  
ATOM    429  CD2 LEU A  54      19.969 -25.141 -26.641  1.00 91.81           C  
ATOM    430  N   TYR A  55      14.898 -24.844 -25.219  1.00 88.62           N  
ATOM    431  CA  TYR A  55      13.852 -23.953 -24.734  1.00 88.62           C  
ATOM    432  C   TYR A  55      13.766 -23.969 -23.219  1.00 88.62           C  
ATOM    433  CB  TYR A  55      12.500 -24.344 -25.328  1.00 88.62           C  
ATOM    434  O   TYR A  55      13.703 -22.922 -22.578  1.00 88.62           O  
ATOM    435  CG  TYR A  55      11.320 -23.641 -24.688  1.00 88.62           C  
ATOM    436  CD1 TYR A  55      10.562 -24.266 -23.719  1.00 88.62           C  
ATOM    437  CD2 TYR A  55      10.977 -22.344 -25.062  1.00 88.62           C  
ATOM    438  CE1 TYR A  55       9.477 -23.625 -23.125  1.00 88.62           C  
ATOM    439  CE2 TYR A  55       9.891 -21.688 -24.484  1.00 88.62           C  
ATOM    440  OH  TYR A  55       8.078 -21.703 -22.938  1.00 88.62           O  
ATOM    441  CZ  TYR A  55       9.156 -22.344 -23.516  1.00 88.62           C  
ATOM    442  N   PHE A  56      13.805 -25.125 -22.609  1.00 88.06           N  
ATOM    443  CA  PHE A  56      13.688 -25.234 -21.156  1.00 88.06           C  
ATOM    444  C   PHE A  56      14.922 -24.656 -20.469  1.00 88.06           C  
ATOM    445  CB  PHE A  56      13.484 -26.688 -20.734  1.00 88.06           C  
ATOM    446  O   PHE A  56      14.805 -23.922 -19.484  1.00 88.06           O  
ATOM    447  CG  PHE A  56      12.039 -27.078 -20.578  1.00 88.06           C  
ATOM    448  CD1 PHE A  56      11.391 -26.938 -19.359  1.00 88.06           C  
ATOM    449  CD2 PHE A  56      11.328 -27.609 -21.656  1.00 88.06           C  
ATOM    450  CE1 PHE A  56      10.055 -27.297 -19.219  1.00 88.06           C  
ATOM    451  CE2 PHE A  56       9.992 -27.969 -21.516  1.00 88.06           C  
ATOM    452  CZ  PHE A  56       9.359 -27.812 -20.297  1.00 88.06           C  
ATOM    453  N   VAL A  57      15.992 -25.016 -21.000  1.00 92.44           N  
ATOM    454  CA  VAL A  57      17.219 -24.578 -20.344  1.00 92.44           C  
ATOM    455  C   VAL A  57      17.359 -23.062 -20.484  1.00 92.44           C  
ATOM    456  CB  VAL A  57      18.469 -25.281 -20.938  1.00 92.44           C  
ATOM    457  O   VAL A  57      17.594 -22.359 -19.500  1.00 92.44           O  
ATOM    458  CG1 VAL A  57      19.750 -24.625 -20.438  1.00 92.44           C  
ATOM    459  CG2 VAL A  57      18.453 -26.766 -20.594  1.00 92.44           C  
ATOM    460  N   TRP A  58      17.203 -22.578 -21.672  1.00 91.00           N  
ATOM    461  CA  TRP A  58      17.438 -21.172 -21.938  1.00 91.00           C  
ATOM    462  C   TRP A  58      16.312 -20.312 -21.359  1.00 91.00           C  
ATOM    463  CB  TRP A  58      17.578 -20.906 -23.438  1.00 91.00           C  
ATOM    464  O   TRP A  58      16.562 -19.375 -20.594  1.00 91.00           O  
ATOM    465  CG  TRP A  58      17.922 -19.484 -23.781  1.00 91.00           C  
ATOM    466  CD1 TRP A  58      17.047 -18.453 -23.969  1.00 91.00           C  
ATOM    467  CD2 TRP A  58      19.234 -18.953 -23.969  1.00 91.00           C  
ATOM    468  CE2 TRP A  58      19.078 -17.578 -24.281  1.00 91.00           C  
ATOM    469  CE3 TRP A  58      20.516 -19.484 -23.906  1.00 91.00           C  
ATOM    470  NE1 TRP A  58      17.734 -17.297 -24.281  1.00 91.00           N  
ATOM    471  CH2 TRP A  58      21.422 -17.297 -24.469  1.00 91.00           C  
ATOM    472  CZ2 TRP A  58      20.156 -16.734 -24.531  1.00 91.00           C  
ATOM    473  CZ3 TRP A  58      21.609 -18.656 -24.156  1.00 91.00           C  
ATOM    474  N   TYR A  59      15.102 -20.672 -21.609  1.00 86.31           N  
ATOM    475  CA  TYR A  59      14.000 -19.781 -21.234  1.00 86.31           C  
ATOM    476  C   TYR A  59      13.500 -20.094 -19.828  1.00 86.31           C  
ATOM    477  CB  TYR A  59      12.852 -19.922 -22.234  1.00 86.31           C  
ATOM    478  O   TYR A  59      13.430 -19.203 -18.969  1.00 86.31           O  
ATOM    479  CG  TYR A  59      11.727 -18.938 -22.000  1.00 86.31           C  
ATOM    480  CD1 TYR A  59      10.516 -19.359 -21.453  1.00 86.31           C  
ATOM    481  CD2 TYR A  59      11.867 -17.594 -22.328  1.00 86.31           C  
ATOM    482  CE1 TYR A  59       9.469 -18.469 -21.234  1.00 86.31           C  
ATOM    483  CE2 TYR A  59      10.828 -16.688 -22.109  1.00 86.31           C  
ATOM    484  OH  TYR A  59       8.609 -16.250 -21.344  1.00 86.31           O  
ATOM    485  CZ  TYR A  59       9.641 -17.141 -21.562  1.00 86.31           C  
ATOM    486  N   VAL A  60      13.203 -21.312 -19.547  1.00 87.00           N  
ATOM    487  CA  VAL A  60      12.570 -21.641 -18.281  1.00 87.00           C  
ATOM    488  C   VAL A  60      13.594 -21.531 -17.141  1.00 87.00           C  
ATOM    489  CB  VAL A  60      11.945 -23.047 -18.297  1.00 87.00           C  
ATOM    490  O   VAL A  60      13.320 -20.938 -16.109  1.00 87.00           O  
ATOM    491  CG1 VAL A  60      11.414 -23.438 -16.922  1.00 87.00           C  
ATOM    492  CG2 VAL A  60      10.836 -23.125 -19.344  1.00 87.00           C  
ATOM    493  N   PHE A  61      14.836 -21.969 -17.359  1.00 90.56           N  
ATOM    494  CA  PHE A  61      15.781 -22.047 -16.250  1.00 90.56           C  
ATOM    495  C   PHE A  61      16.641 -20.797 -16.188  1.00 90.56           C  
ATOM    496  CB  PHE A  61      16.656 -23.297 -16.375  1.00 90.56           C  
ATOM    497  O   PHE A  61      16.938 -20.297 -15.094  1.00 90.56           O  
ATOM    498  CG  PHE A  61      16.078 -24.531 -15.727  1.00 90.56           C  
ATOM    499  CD1 PHE A  61      16.281 -24.766 -14.375  1.00 90.56           C  
ATOM    500  CD2 PHE A  61      15.344 -25.438 -16.469  1.00 90.56           C  
ATOM    501  CE1 PHE A  61      15.750 -25.906 -13.773  1.00 90.56           C  
ATOM    502  CE2 PHE A  61      14.805 -26.562 -15.875  1.00 90.56           C  
ATOM    503  CZ  PHE A  61      15.008 -26.797 -14.523  1.00 90.56           C  
ATOM    504  N   ILE A  62      17.031 -20.312 -17.344  1.00 91.69           N  
ATOM    505  CA  ILE A  62      17.984 -19.203 -17.297  1.00 91.69           C  
ATOM    506  C   ILE A  62      17.234 -17.875 -17.266  1.00 91.69           C  
ATOM    507  CB  ILE A  62      18.953 -19.250 -18.484  1.00 91.69           C  
ATOM    508  O   ILE A  62      17.500 -17.016 -16.406  1.00 91.69           O  
ATOM    509  CG1 ILE A  62      19.891 -20.453 -18.375  1.00 91.69           C  
ATOM    510  CG2 ILE A  62      19.750 -17.938 -18.594  1.00 91.69           C  
ATOM    511  CD1 ILE A  62      20.766 -20.672 -19.609  1.00 91.69           C  
ATOM    512  N   VAL A  63      16.281 -17.734 -18.156  1.00 88.12           N  
ATOM    513  CA  VAL A  63      15.602 -16.438 -18.250  1.00 88.12           C  
ATOM    514  C   VAL A  63      14.562 -16.312 -17.141  1.00 88.12           C  
ATOM    515  CB  VAL A  63      14.945 -16.250 -19.625  1.00 88.12           C  
ATOM    516  O   VAL A  63      14.547 -15.328 -16.406  1.00 88.12           O  
ATOM    517  CG1 VAL A  63      14.086 -14.977 -19.641  1.00 88.12           C  
ATOM    518  CG2 VAL A  63      16.000 -16.188 -20.734  1.00 88.12           C  
ATOM    519  N   GLN A  64      13.750 -17.328 -16.844  1.00 88.00           N  
ATOM    520  CA  GLN A  64      12.688 -17.266 -15.844  1.00 88.00           C  
ATOM    521  C   GLN A  64      13.203 -17.703 -14.477  1.00 88.00           C  
ATOM    522  CB  GLN A  64      11.500 -18.141 -16.266  1.00 88.00           C  
ATOM    523  O   GLN A  64      12.523 -17.500 -13.461  1.00 88.00           O  
ATOM    524  CG  GLN A  64      10.664 -17.531 -17.375  1.00 88.00           C  
ATOM    525  CD  GLN A  64       9.367 -18.281 -17.625  1.00 88.00           C  
ATOM    526  NE2 GLN A  64       8.445 -17.672 -18.359  1.00 88.00           N  
ATOM    527  OE1 GLN A  64       9.195 -19.406 -17.141  1.00 88.00           O  
ATOM    528  N   LYS A  65      14.445 -18.281 -14.445  1.00 92.19           N  
ATOM    529  CA  LYS A  65      15.078 -18.734 -13.211  1.00 92.19           C  
ATOM    530  C   LYS A  65      14.117 -19.578 -12.383  1.00 92.19           C  
ATOM    531  CB  LYS A  65      15.570 -17.547 -12.383  1.00 92.19           C  
ATOM    532  O   LYS A  65      13.938 -19.344 -11.188  1.00 92.19           O  
ATOM    533  CG  LYS A  65      16.656 -16.734 -13.062  1.00 92.19           C  
ATOM    534  CD  LYS A  65      17.156 -15.602 -12.164  1.00 92.19           C  
ATOM    535  CE  LYS A  65      18.266 -14.797 -12.828  1.00 92.19           C  
ATOM    536  NZ  LYS A  65      18.703 -13.648 -11.984  1.00 92.19           N  
ATOM    537  N   SER A  66      13.500 -20.484 -12.953  1.00 91.00           N  
ATOM    538  CA  SER A  66      12.492 -21.328 -12.328  1.00 91.00           C  
ATOM    539  C   SER A  66      13.109 -22.250 -11.289  1.00 91.00           C  
ATOM    540  CB  SER A  66      11.758 -22.156 -13.391  1.00 91.00           C  
ATOM    541  O   SER A  66      12.398 -22.969 -10.586  1.00 91.00           O  
ATOM    542  OG  SER A  66      12.664 -22.969 -14.109  1.00 91.00           O  
ATOM    543  N   TYR A  67      14.438 -22.219 -11.117  1.00 92.12           N  
ATOM    544  CA  TYR A  67      15.125 -23.016 -10.109  1.00 92.12           C  
ATOM    545  C   TYR A  67      15.125 -22.312  -8.758  1.00 92.12           C  
ATOM    546  CB  TYR A  67      16.562 -23.312 -10.547  1.00 92.12           C  
ATOM    547  O   TYR A  67      15.562 -22.891  -7.754  1.00 92.12           O  
ATOM    548  CG  TYR A  67      17.375 -22.078 -10.844  1.00 92.12           C  
ATOM    549  CD1 TYR A  67      17.344 -21.484 -12.109  1.00 92.12           C  
ATOM    550  CD2 TYR A  67      18.156 -21.484  -9.867  1.00 92.12           C  
ATOM    551  CE1 TYR A  67      18.094 -20.344 -12.391  1.00 92.12           C  
ATOM    552  CE2 TYR A  67      18.906 -20.344 -10.133  1.00 92.12           C  
ATOM    553  OH  TYR A  67      19.609 -18.656 -11.672  1.00 92.12           O  
ATOM    554  CZ  TYR A  67      18.875 -19.781 -11.398  1.00 92.12           C  
ATOM    555  N   GLN A  68      14.594 -21.094  -8.711  1.00 94.12           N  
ATOM    556  CA  GLN A  68      14.594 -20.312  -7.477  1.00 94.12           C  
ATOM    557  C   GLN A  68      13.188 -20.188  -6.898  1.00 94.12           C  
ATOM    558  CB  GLN A  68      15.180 -18.922  -7.730  1.00 94.12           C  
ATOM    559  O   GLN A  68      12.203 -20.344  -7.617  1.00 94.12           O  
ATOM    560  CG  GLN A  68      16.625 -18.938  -8.203  1.00 94.12           C  
ATOM    561  CD  GLN A  68      17.188 -17.547  -8.430  1.00 94.12           C  
ATOM    562  NE2 GLN A  68      18.516 -17.438  -8.438  1.00 94.12           N  
ATOM    563  OE1 GLN A  68      16.453 -16.578  -8.586  1.00 94.12           O  
ATOM    564  N   GLU A  69      13.164 -20.141  -5.590  1.00 92.31           N  
ATOM    565  CA  GLU A  69      11.953 -19.656  -4.934  1.00 92.31           C  
ATOM    566  C   GLU A  69      11.891 -18.125  -4.949  1.00 92.31           C  
ATOM    567  CB  GLU A  69      11.875 -20.172  -3.496  1.00 92.31           C  
ATOM    568  O   GLU A  69      12.906 -17.453  -4.754  1.00 92.31           O  
ATOM    569  CG  GLU A  69      10.508 -20.016  -2.857  1.00 92.31           C  
ATOM    570  CD  GLU A  69      10.414 -20.625  -1.472  1.00 92.31           C  
ATOM    571  OE1 GLU A  69       9.320 -20.578  -0.858  1.00 92.31           O  
ATOM    572  OE2 GLU A  69      11.438 -21.156  -0.996  1.00 92.31           O  
ATOM    573  N   SER A  70      10.727 -17.641  -5.285  1.00 92.88           N  
ATOM    574  CA  SER A  70      10.633 -16.188  -5.445  1.00 92.88           C  
ATOM    575  C   SER A  70       9.711 -15.578  -4.391  1.00 92.88           C  
ATOM    576  CB  SER A  70      10.125 -15.844  -6.844  1.00 92.88           C  
ATOM    577  O   SER A  70       8.789 -16.234  -3.908  1.00 92.88           O  
ATOM    578  OG  SER A  70       8.789 -16.281  -7.023  1.00 92.88           O  
ATOM    579  N   GLU A  71      10.070 -14.430  -3.949  1.00 91.00           N  
ATOM    580  CA  GLU A  71       9.266 -13.609  -3.049  1.00 91.00           C  
ATOM    581  C   GLU A  71       9.008 -12.234  -3.643  1.00 91.00           C  
ATOM    582  CB  GLU A  71       9.953 -13.477  -1.687  1.00 91.00           C  
ATOM    583  O   GLU A  71       9.938 -11.547  -4.074  1.00 91.00           O  
ATOM    584  CG  GLU A  71       9.125 -12.734  -0.650  1.00 91.00           C  
ATOM    585  CD  GLU A  71       9.820 -12.594   0.691  1.00 91.00           C  
ATOM    586  OE1 GLU A  71       9.188 -12.117   1.660  1.00 91.00           O  
ATOM    587  OE2 GLU A  71      11.016 -12.961   0.773  1.00 91.00           O  
ATOM    588  N   THR A  72       7.676 -11.938  -3.760  1.00 88.31           N  
ATOM    589  CA  THR A  72       7.324 -10.633  -4.316  1.00 88.31           C  
ATOM    590  C   THR A  72       6.793  -9.703  -3.227  1.00 88.31           C  
ATOM    591  CB  THR A  72       6.273 -10.766  -5.434  1.00 88.31           C  
ATOM    592  O   THR A  72       6.246 -10.164  -2.223  1.00 88.31           O  
ATOM    593  CG2 THR A  72       6.805 -11.617  -6.586  1.00 88.31           C  
ATOM    594  OG1 THR A  72       5.094 -11.383  -4.902  1.00 88.31           O  
ATOM    595  N   GLY A  73       7.016  -8.453  -3.426  1.00 84.06           N  
ATOM    596  CA  GLY A  73       6.488  -7.445  -2.518  1.00 84.06           C  
ATOM    597  C   GLY A  73       7.262  -7.355  -1.215  1.00 84.06           C  
ATOM    598  O   GLY A  73       6.816  -7.875  -0.188  1.00 84.06           O  
ATOM    599  N   PRO A  74       8.375  -6.719  -1.136  1.00 88.12           N  
ATOM    600  CA  PRO A  74       9.156  -6.566   0.096  1.00 88.12           C  
ATOM    601  C   PRO A  74       8.492  -5.625   1.100  1.00 88.12           C  
ATOM    602  CB  PRO A  74      10.484  -5.996  -0.396  1.00 88.12           C  
ATOM    603  O   PRO A  74       7.652  -4.805   0.721  1.00 88.12           O  
ATOM    604  CG  PRO A  74      10.133  -5.188  -1.604  1.00 88.12           C  
ATOM    605  CD  PRO A  74       9.000  -5.875  -2.320  1.00 88.12           C  
ATOM    606  N   GLU A  75       8.734  -5.863   2.377  1.00 89.31           N  
ATOM    607  CA  GLU A  75       8.406  -4.875   3.396  1.00 89.31           C  
ATOM    608  C   GLU A  75       9.328  -3.664   3.314  1.00 89.31           C  
ATOM    609  CB  GLU A  75       8.477  -5.496   4.793  1.00 89.31           C  
ATOM    610  O   GLU A  75      10.555  -3.805   3.404  1.00 89.31           O  
ATOM    611  CG  GLU A  75       7.500  -6.648   5.004  1.00 89.31           C  
ATOM    612  CD  GLU A  75       7.734  -7.398   6.305  1.00 89.31           C  
ATOM    613  OE1 GLU A  75       7.035  -8.406   6.551  1.00 89.31           O  
ATOM    614  OE2 GLU A  75       8.617  -6.977   7.078  1.00 89.31           O  
ATOM    615  N   SER A  76       8.742  -2.580   3.006  1.00 91.38           N  
ATOM    616  CA  SER A  76       9.586  -1.416   2.742  1.00 91.38           C  
ATOM    617  C   SER A  76       9.281  -0.283   3.717  1.00 91.38           C  
ATOM    618  CB  SER A  76       9.391  -0.930   1.305  1.00 91.38           C  
ATOM    619  O   SER A  76       8.148  -0.147   4.188  1.00 91.38           O  
ATOM    620  OG  SER A  76       9.977   0.346   1.122  1.00 91.38           O  
ATOM    621  N   SER A  77      10.281   0.435   4.121  1.00 92.75           N  
ATOM    622  CA  SER A  77      10.211   1.670   4.895  1.00 92.75           C  
ATOM    623  C   SER A  77      10.820   2.840   4.129  1.00 92.75           C  
ATOM    624  CB  SER A  77      10.922   1.504   6.238  1.00 92.75           C  
ATOM    625  O   SER A  77      11.922   2.729   3.588  1.00 92.75           O  
ATOM    626  OG  SER A  77      11.031   2.750   6.906  1.00 92.75           O  
ATOM    627  N   ILE A  78      10.055   3.938   4.098  1.00 96.00           N  
ATOM    628  CA  ILE A  78      10.508   5.109   3.355  1.00 96.00           C  
ATOM    629  C   ILE A  78      10.500   6.332   4.270  1.00 96.00           C  
ATOM    630  CB  ILE A  78       9.625   5.367   2.113  1.00 96.00           C  
ATOM    631  O   ILE A  78       9.508   6.605   4.945  1.00 96.00           O  
ATOM    632  CG1 ILE A  78       9.680   4.164   1.162  1.00 96.00           C  
ATOM    633  CG2 ILE A  78      10.055   6.648   1.399  1.00 96.00           C  
ATOM    634  CD1 ILE A  78       8.484   4.062   0.227  1.00 96.00           C  
ATOM    635  N   ILE A  79      11.586   7.043   4.398  1.00 95.31           N  
ATOM    636  CA  ILE A  79      11.727   8.328   5.074  1.00 95.31           C  
ATOM    637  C   ILE A  79      12.219   9.375   4.082  1.00 95.31           C  
ATOM    638  CB  ILE A  79      12.688   8.234   6.277  1.00 95.31           C  
ATOM    639  O   ILE A  79      13.203   9.148   3.365  1.00 95.31           O  
ATOM    640  CG1 ILE A  79      12.180   7.184   7.281  1.00 95.31           C  
ATOM    641  CG2 ILE A  79      12.852   9.602   6.949  1.00 95.31           C  
ATOM    642  CD1 ILE A  79      13.203   6.812   8.352  1.00 95.31           C  
ATOM    643  N   THR A  80      11.531  10.477   4.008  1.00 96.62           N  
ATOM    644  CA  THR A  80      11.922  11.539   3.086  1.00 96.62           C  
ATOM    645  C   THR A  80      12.180  12.836   3.836  1.00 96.62           C  
ATOM    646  CB  THR A  80      10.852  11.766   2.004  1.00 96.62           C  
ATOM    647  O   THR A  80      11.539  13.109   4.852  1.00 96.62           O  
ATOM    648  CG2 THR A  80      10.641  10.508   1.164  1.00 96.62           C  
ATOM    649  OG1 THR A  80       9.617  12.117   2.633  1.00 96.62           O  
ATOM    650  N   LYS A  81      13.141  13.578   3.377  1.00 95.31           N  
ATOM    651  CA  LYS A  81      13.484  14.898   3.893  1.00 95.31           C  
ATOM    652  C   LYS A  81      13.852  15.852   2.758  1.00 95.31           C  
ATOM    653  CB  LYS A  81      14.641  14.805   4.887  1.00 95.31           C  
ATOM    654  O   LYS A  81      14.695  15.531   1.920  1.00 95.31           O  
ATOM    655  CG  LYS A  81      14.844  16.062   5.723  1.00 95.31           C  
ATOM    656  CD  LYS A  81      15.859  15.828   6.836  1.00 95.31           C  
ATOM    657  CE  LYS A  81      15.953  17.031   7.762  1.00 95.31           C  
ATOM    658  NZ  LYS A  81      16.844  16.766   8.930  1.00 95.31           N  
ATOM    659  N   VAL A  82      13.195  17.016   2.768  1.00 97.19           N  
ATOM    660  CA  VAL A  82      13.461  18.016   1.745  1.00 97.19           C  
ATOM    661  C   VAL A  82      14.297  19.156   2.338  1.00 97.19           C  
ATOM    662  CB  VAL A  82      12.148  18.578   1.147  1.00 97.19           C  
ATOM    663  O   VAL A  82      14.117  19.516   3.502  1.00 97.19           O  
ATOM    664  CG1 VAL A  82      12.453  19.594   0.050  1.00 97.19           C  
ATOM    665  CG2 VAL A  82      11.281  17.453   0.606  1.00 97.19           C  
ATOM    666  N   LYS A  83      15.266  19.625   1.547  1.00 95.12           N  
ATOM    667  CA  LYS A  83      16.078  20.766   1.932  1.00 95.12           C  
ATOM    668  C   LYS A  83      16.125  21.812   0.823  1.00 95.12           C  
ATOM    669  CB  LYS A  83      17.500  20.328   2.277  1.00 95.12           C  
ATOM    670  O   LYS A  83      16.125  21.469  -0.361  1.00 95.12           O  
ATOM    671  CG  LYS A  83      17.594  19.469   3.533  1.00 95.12           C  
ATOM    672  CD  LYS A  83      19.047  19.141   3.881  1.00 95.12           C  
ATOM    673  CE  LYS A  83      19.141  18.328   5.164  1.00 95.12           C  
ATOM    674  NZ  LYS A  83      20.562  18.062   5.547  1.00 95.12           N  
ATOM    675  N   GLY A  84      16.078  23.016   1.298  1.00 95.25           N  
ATOM    676  CA  GLY A  84      16.141  24.141   0.379  1.00 95.25           C  
ATOM    677  C   GLY A  84      15.375  25.359   0.868  1.00 95.25           C  
ATOM    678  O   GLY A  84      14.508  25.234   1.740  1.00 95.25           O  
ATOM    679  N   ILE A  85      15.844  26.531   0.369  1.00 94.81           N  
ATOM    680  CA  ILE A  85      15.172  27.781   0.706  1.00 94.81           C  
ATOM    681  C   ILE A  85      14.891  28.578  -0.568  1.00 94.81           C  
ATOM    682  CB  ILE A  85      16.000  28.625   1.697  1.00 94.81           C  
ATOM    683  O   ILE A  85      15.617  28.453  -1.560  1.00 94.81           O  
ATOM    684  CG1 ILE A  85      17.375  28.953   1.104  1.00 94.81           C  
ATOM    685  CG2 ILE A  85      16.141  27.906   3.039  1.00 94.81           C  
ATOM    686  CD1 ILE A  85      18.172  29.969   1.907  1.00 94.81           C  
ATOM    687  N   THR A  86      13.797  29.250  -0.539  1.00 94.44           N  
ATOM    688  CA  THR A  86      13.445  30.125  -1.652  1.00 94.44           C  
ATOM    689  C   THR A  86      12.898  31.453  -1.145  1.00 94.44           C  
ATOM    690  CB  THR A  86      12.414  29.453  -2.582  1.00 94.44           C  
ATOM    691  O   THR A  86      12.625  31.594   0.049  1.00 94.44           O  
ATOM    692  CG2 THR A  86      11.055  29.328  -1.895  1.00 94.44           C  
ATOM    693  OG1 THR A  86      12.266  30.250  -3.764  1.00 94.44           O  
ATOM    694  N   THR A  87      12.977  32.438  -2.016  1.00 93.31           N  
ATOM    695  CA  THR A  87      12.484  33.750  -1.667  1.00 93.31           C  
ATOM    696  C   THR A  87      11.391  34.188  -2.637  1.00 93.31           C  
ATOM    697  CB  THR A  87      13.625  34.812  -1.667  1.00 93.31           C  
ATOM    698  O   THR A  87      11.438  33.875  -3.824  1.00 93.31           O  
ATOM    699  CG2 THR A  87      14.758  34.375  -0.746  1.00 93.31           C  
ATOM    700  OG1 THR A  87      14.133  34.938  -3.000  1.00 93.31           O  
ATOM    701  N   SER A  88      10.297  34.688  -2.037  1.00 90.94           N  
ATOM    702  CA  SER A  88       9.227  35.312  -2.820  1.00 90.94           C  
ATOM    703  C   SER A  88       8.656  36.531  -2.119  1.00 90.94           C  
ATOM    704  CB  SER A  88       8.109  34.312  -3.084  1.00 90.94           C  
ATOM    705  O   SER A  88       8.328  36.500  -0.932  1.00 90.94           O  
ATOM    706  OG  SER A  88       7.043  34.906  -3.799  1.00 90.94           O  
ATOM    707  N   GLU A  89       8.477  37.688  -2.816  1.00 87.38           N  
ATOM    708  CA  GLU A  89       7.922  38.938  -2.334  1.00 87.38           C  
ATOM    709  C   GLU A  89       8.508  39.312  -0.975  1.00 87.38           C  
ATOM    710  CB  GLU A  89       6.395  38.875  -2.244  1.00 87.38           C  
ATOM    711  O   GLU A  89       7.766  39.625  -0.035  1.00 87.38           O  
ATOM    712  CG  GLU A  89       5.711  38.656  -3.588  1.00 87.38           C  
ATOM    713  CD  GLU A  89       5.766  39.906  -4.480  1.00 87.38           C  
ATOM    714  OE1 GLU A  89       5.641  39.750  -5.715  1.00 87.38           O  
ATOM    715  OE2 GLU A  89       5.934  41.000  -3.934  1.00 87.38           O  
ATOM    716  N   HIS A  90       9.781  39.250  -0.820  1.00 84.75           N  
ATOM    717  CA  HIS A  90      10.539  39.719   0.339  1.00 84.75           C  
ATOM    718  C   HIS A  90      10.281  38.812   1.548  1.00 84.75           C  
ATOM    719  CB  HIS A  90      10.195  41.156   0.675  1.00 84.75           C  
ATOM    720  O   HIS A  90      10.258  39.281   2.684  1.00 84.75           O  
ATOM    721  CG  HIS A  90      10.523  42.125  -0.423  1.00 84.75           C  
ATOM    722  CD2 HIS A  90       9.727  42.938  -1.151  1.00 84.75           C  
ATOM    723  ND1 HIS A  90      11.805  42.312  -0.886  1.00 84.75           N  
ATOM    724  CE1 HIS A  90      11.781  43.219  -1.854  1.00 84.75           C  
ATOM    725  NE2 HIS A  90      10.531  43.625  -2.035  1.00 84.75           N  
ATOM    726  N   LYS A  91       9.828  37.656   1.327  1.00 90.38           N  
ATOM    727  CA  LYS A  91       9.703  36.625   2.357  1.00 90.38           C  
ATOM    728  C   LYS A  91      10.539  35.406   2.016  1.00 90.38           C  
ATOM    729  CB  LYS A  91       8.234  36.219   2.541  1.00 90.38           C  
ATOM    730  O   LYS A  91      10.641  35.000   0.849  1.00 90.38           O  
ATOM    731  CG  LYS A  91       7.996  35.250   3.689  1.00 90.38           C  
ATOM    732  CD  LYS A  91       6.520  34.906   3.828  1.00 90.38           C  
ATOM    733  CE  LYS A  91       6.297  33.812   4.879  1.00 90.38           C  
ATOM    734  NZ  LYS A  91       4.855  33.469   4.992  1.00 90.38           N  
ATOM    735  N   VAL A  92      11.188  34.875   2.990  1.00 94.06           N  
ATOM    736  CA  VAL A  92      11.953  33.656   2.811  1.00 94.06           C  
ATOM    737  C   VAL A  92      11.078  32.438   3.154  1.00 94.06           C  
ATOM    738  CB  VAL A  92      13.227  33.656   3.678  1.00 94.06           C  
ATOM    739  O   VAL A  92      10.406  32.438   4.191  1.00 94.06           O  
ATOM    740  CG1 VAL A  92      13.914  32.281   3.621  1.00 94.06           C  
ATOM    741  CG2 VAL A  92      14.188  34.750   3.221  1.00 94.06           C  
ATOM    742  N   TRP A  93      11.023  31.562   2.217  1.00 94.75           N  
ATOM    743  CA  TRP A  93      10.266  30.328   2.393  1.00 94.75           C  
ATOM    744  C   TRP A  93      11.203  29.156   2.645  1.00 94.75           C  
ATOM    745  CB  TRP A  93       9.398  30.047   1.165  1.00 94.75           C  
ATOM    746  O   TRP A  93      12.023  28.812   1.792  1.00 94.75           O  
ATOM    747  CG  TRP A  93       8.375  31.125   0.888  1.00 94.75           C  
ATOM    748  CD1 TRP A  93       8.602  32.375   0.366  1.00 94.75           C  
ATOM    749  CD2 TRP A  93       6.969  31.031   1.123  1.00 94.75           C  
ATOM    750  CE2 TRP A  93       6.402  32.250   0.719  1.00 94.75           C  
ATOM    751  CE3 TRP A  93       6.129  30.031   1.635  1.00 94.75           C  
ATOM    752  NE1 TRP A  93       7.422  33.062   0.262  1.00 94.75           N  
ATOM    753  CH2 TRP A  93       4.234  31.531   1.317  1.00 94.75           C  
ATOM    754  CZ2 TRP A  93       5.031  32.531   0.812  1.00 94.75           C  
ATOM    755  CZ3 TRP A  93       4.766  30.297   1.727  1.00 94.75           C  
ATOM    756  N   ASP A  94      11.070  28.562   3.814  1.00 94.81           N  
ATOM    757  CA  ASP A  94      11.875  27.391   4.141  1.00 94.81           C  
ATOM    758  C   ASP A  94      11.039  26.109   4.035  1.00 94.81           C  
ATOM    759  CB  ASP A  94      12.469  27.516   5.543  1.00 94.81           C  
ATOM    760  O   ASP A  94       9.883  26.141   3.621  1.00 94.81           O  
ATOM    761  CG  ASP A  94      11.414  27.656   6.625  1.00 94.81           C  
ATOM    762  OD1 ASP A  94      10.203  27.656   6.301  1.00 94.81           O  
ATOM    763  OD2 ASP A  94      11.789  27.797   7.809  1.00 94.81           O  
ATOM    764  N   VAL A  95      11.602  24.984   4.367  1.00 96.06           N  
ATOM    765  CA  VAL A  95      11.023  23.656   4.160  1.00 96.06           C  
ATOM    766  C   VAL A  95       9.711  23.547   4.941  1.00 96.06           C  
ATOM    767  CB  VAL A  95      11.992  22.547   4.582  1.00 96.06           C  
ATOM    768  O   VAL A  95       8.758  22.938   4.473  1.00 96.06           O  
ATOM    769  CG1 VAL A  95      11.336  21.172   4.438  1.00 96.06           C  
ATOM    770  CG2 VAL A  95      13.273  22.609   3.752  1.00 96.06           C  
ATOM    771  N   GLU A  96       9.547  24.141   6.082  1.00 94.94           N  
ATOM    772  CA  GLU A  96       8.367  24.031   6.934  1.00 94.94           C  
ATOM    773  C   GLU A  96       7.188  24.797   6.348  1.00 94.94           C  
ATOM    774  CB  GLU A  96       8.672  24.531   8.344  1.00 94.94           C  
ATOM    775  O   GLU A  96       6.035  24.547   6.707  1.00 94.94           O  
ATOM    776  CG  GLU A  96       9.711  23.703   9.086  1.00 94.94           C  
ATOM    777  CD  GLU A  96      11.133  23.938   8.586  1.00 94.94           C  
ATOM    778  OE1 GLU A  96      11.992  23.047   8.773  1.00 94.94           O  
ATOM    779  OE2 GLU A  96      11.383  25.016   8.008  1.00 94.94           O  
ATOM    780  N   GLU A  97       7.582  25.641   5.469  1.00 94.62           N  
ATOM    781  CA  GLU A  97       6.539  26.453   4.852  1.00 94.62           C  
ATOM    782  C   GLU A  97       5.980  25.781   3.600  1.00 94.62           C  
ATOM    783  CB  GLU A  97       7.078  27.844   4.504  1.00 94.62           C  
ATOM    784  O   GLU A  97       4.773  25.812   3.354  1.00 94.62           O  
ATOM    785  CG  GLU A  97       7.469  28.672   5.723  1.00 94.62           C  
ATOM    786  CD  GLU A  97       6.273  29.125   6.543  1.00 94.62           C  
ATOM    787  OE1 GLU A  97       6.312  29.000   7.789  1.00 94.62           O  
ATOM    788  OE2 GLU A  97       5.293  29.609   5.938  1.00 94.62           O  
ATOM    789  N   TYR A  98       6.891  25.141   2.811  1.00 96.56           N  
ATOM    790  CA  TYR A  98       6.398  24.750   1.496  1.00 96.56           C  
ATOM    791  C   TYR A  98       6.281  23.234   1.392  1.00 96.56           C  
ATOM    792  CB  TYR A  98       7.324  25.281   0.395  1.00 96.56           C  
ATOM    793  O   TYR A  98       5.777  22.719   0.393  1.00 96.56           O  
ATOM    794  CG  TYR A  98       8.742  24.781   0.505  1.00 96.56           C  
ATOM    795  CD1 TYR A  98       9.773  25.641   0.908  1.00 96.56           C  
ATOM    796  CD2 TYR A  98       9.062  23.469   0.206  1.00 96.56           C  
ATOM    797  CE1 TYR A  98      11.086  25.188   1.009  1.00 96.56           C  
ATOM    798  CE2 TYR A  98      10.367  23.000   0.304  1.00 96.56           C  
ATOM    799  OH  TYR A  98      12.672  23.406   0.804  1.00 96.56           O  
ATOM    800  CZ  TYR A  98      11.375  23.859   0.706  1.00 96.56           C  
ATOM    801  N   VAL A  99       6.641  22.469   2.365  1.00 97.94           N  
ATOM    802  CA  VAL A  99       6.469  21.016   2.316  1.00 97.94           C  
ATOM    803  C   VAL A  99       5.297  20.609   3.201  1.00 97.94           C  
ATOM    804  CB  VAL A  99       7.754  20.281   2.756  1.00 97.94           C  
ATOM    805  O   VAL A  99       5.242  20.953   4.379  1.00 97.94           O  
ATOM    806  CG1 VAL A  99       7.504  18.766   2.854  1.00 97.94           C  
ATOM    807  CG2 VAL A  99       8.898  20.562   1.784  1.00 97.94           C  
ATOM    808  N   LYS A 100       4.336  19.812   2.611  1.00 97.19           N  
ATOM    809  CA  LYS A 100       3.170  19.297   3.312  1.00 97.19           C  
ATOM    810  C   LYS A 100       2.861  17.859   2.875  1.00 97.19           C  
ATOM    811  CB  LYS A 100       1.951  20.188   3.074  1.00 97.19           C  
ATOM    812  O   LYS A 100       2.879  17.562   1.682  1.00 97.19           O  
ATOM    813  CG  LYS A 100       2.123  21.609   3.572  1.00 97.19           C  
ATOM    814  CD  LYS A 100       2.051  21.688   5.090  1.00 97.19           C  
ATOM    815  CE  LYS A 100       2.184  23.125   5.590  1.00 97.19           C  
ATOM    816  NZ  LYS A 100       2.275  23.188   7.078  1.00 97.19           N  
ATOM    817  N   PRO A 101       2.494  16.906   3.805  1.00 96.44           N  
ATOM    818  CA  PRO A 101       2.668  17.047   5.254  1.00 96.44           C  
ATOM    819  C   PRO A 101       4.133  17.016   5.676  1.00 96.44           C  
ATOM    820  CB  PRO A 101       1.909  15.836   5.812  1.00 96.44           C  
ATOM    821  O   PRO A 101       5.000  16.625   4.887  1.00 96.44           O  
ATOM    822  CG  PRO A 101       1.986  14.805   4.734  1.00 96.44           C  
ATOM    823  CD  PRO A 101       2.006  15.500   3.404  1.00 96.44           C  
ATOM    824  N   PRO A 102       4.465  17.391   6.848  1.00 96.88           N  
ATOM    825  CA  PRO A 102       5.863  17.578   7.254  1.00 96.88           C  
ATOM    826  C   PRO A 102       6.488  16.297   7.801  1.00 96.88           C  
ATOM    827  CB  PRO A 102       5.773  18.641   8.344  1.00 96.88           C  
ATOM    828  O   PRO A 102       7.707  16.234   7.988  1.00 96.88           O  
ATOM    829  CG  PRO A 102       4.418  18.469   8.953  1.00 96.88           C  
ATOM    830  CD  PRO A 102       3.465  18.047   7.867  1.00 96.88           C  
ATOM    831  N   GLU A 103       5.777  15.188   8.039  1.00 96.06           N  
ATOM    832  CA  GLU A 103       6.254  14.023   8.781  1.00 96.06           C  
ATOM    833  C   GLU A 103       7.227  13.195   7.941  1.00 96.06           C  
ATOM    834  CB  GLU A 103       5.078  13.148   9.234  1.00 96.06           C  
ATOM    835  O   GLU A 103       7.891  12.297   8.461  1.00 96.06           O  
ATOM    836  CG  GLU A 103       4.168  13.828  10.250  1.00 96.06           C  
ATOM    837  CD  GLU A 103       3.082  14.680   9.602  1.00 96.06           C  
ATOM    838  OE1 GLU A 103       2.305  15.328  10.336  1.00 96.06           O  
ATOM    839  OE2 GLU A 103       3.008  14.688   8.352  1.00 96.06           O  
ATOM    840  N   GLY A 104       7.379  13.469   6.641  1.00 95.25           N  
ATOM    841  CA  GLY A 104       8.359  12.789   5.812  1.00 95.25           C  
ATOM    842  C   GLY A 104       7.957  11.367   5.461  1.00 95.25           C  
ATOM    843  O   GLY A 104       8.758  10.438   5.609  1.00 95.25           O  
ATOM    844  N   GLY A 105       6.762  11.211   5.039  1.00 92.81           N  
ATOM    845  CA  GLY A 105       6.297   9.906   4.578  1.00 92.81           C  
ATOM    846  C   GLY A 105       6.594   9.656   3.113  1.00 92.81           C  
ATOM    847  O   GLY A 105       7.426  10.336   2.514  1.00 92.81           O  
ATOM    848  N   SER A 106       6.047   8.633   2.555  1.00 95.62           N  
ATOM    849  CA  SER A 106       6.309   8.258   1.169  1.00 95.62           C  
ATOM    850  C   SER A 106       5.621   9.211   0.197  1.00 95.62           C  
ATOM    851  CB  SER A 106       5.840   6.824   0.907  1.00 95.62           C  
ATOM    852  O   SER A 106       5.965   9.258  -0.985  1.00 95.62           O  
ATOM    853  OG  SER A 106       4.457   6.688   1.184  1.00 95.62           O  
ATOM    854  N   VAL A 107       4.637   9.938   0.683  1.00 96.69           N  
ATOM    855  CA  VAL A 107       3.930  10.898  -0.154  1.00 96.69           C  
ATOM    856  C   VAL A 107       4.000  12.289   0.479  1.00 96.69           C  
ATOM    857  CB  VAL A 107       2.455  10.484  -0.371  1.00 96.69           C  
ATOM    858  O   VAL A 107       3.643  12.461   1.646  1.00 96.69           O  
ATOM    859  CG1 VAL A 107       1.731  11.508  -1.245  1.00 96.69           C  
ATOM    860  CG2 VAL A 107       2.377   9.094  -0.995  1.00 96.69           C  
ATOM    861  N   PHE A 108       4.535  13.211  -0.255  1.00 97.25           N  
ATOM    862  CA  PHE A 108       4.605  14.594   0.214  1.00 97.25           C  
ATOM    863  C   PHE A 108       4.531  15.562  -0.957  1.00 97.25           C  
ATOM    864  CB  PHE A 108       5.895  14.828   1.010  1.00 97.25           C  
ATOM    865  O   PHE A 108       4.773  15.188  -2.104  1.00 97.25           O  
ATOM    866  CG  PHE A 108       7.148  14.586   0.215  1.00 97.25           C  
ATOM    867  CD1 PHE A 108       7.664  13.305   0.070  1.00 97.25           C  
ATOM    868  CD2 PHE A 108       7.816  15.648  -0.386  1.00 97.25           C  
ATOM    869  CE1 PHE A 108       8.828  13.086  -0.665  1.00 97.25           C  
ATOM    870  CE2 PHE A 108       8.977  15.430  -1.121  1.00 97.25           C  
ATOM    871  CZ  PHE A 108       9.484  14.148  -1.259  1.00 97.25           C  
ATOM    872  N   SER A 109       4.152  16.812  -0.649  1.00 97.56           N  
ATOM    873  CA  SER A 109       4.000  17.844  -1.669  1.00 97.56           C  
ATOM    874  C   SER A 109       4.934  19.031  -1.410  1.00 97.56           C  
ATOM    875  CB  SER A 109       2.553  18.344  -1.723  1.00 97.56           C  
ATOM    876  O   SER A 109       5.148  19.406  -0.260  1.00 97.56           O  
ATOM    877  OG  SER A 109       1.658  17.250  -1.888  1.00 97.56           O  
ATOM    878  N   ILE A 110       5.512  19.484  -2.480  1.00 98.25           N  
ATOM    879  CA  ILE A 110       6.301  20.719  -2.463  1.00 98.25           C  
ATOM    880  C   ILE A 110       5.527  21.844  -3.141  1.00 98.25           C  
ATOM    881  CB  ILE A 110       7.668  20.516  -3.156  1.00 98.25           C  
ATOM    882  O   ILE A 110       5.285  21.797  -4.348  1.00 98.25           O  
ATOM    883  CG1 ILE A 110       8.445  19.375  -2.492  1.00 98.25           C  
ATOM    884  CG2 ILE A 110       8.484  21.812  -3.133  1.00 98.25           C  
ATOM    885  CD1 ILE A 110       9.680  18.938  -3.258  1.00 98.25           C  
ATOM    886  N   ILE A 111       5.168  22.828  -2.359  1.00 97.94           N  
ATOM    887  CA  ILE A 111       4.367  23.938  -2.857  1.00 97.94           C  
ATOM    888  C   ILE A 111       5.238  24.859  -3.703  1.00 97.94           C  
ATOM    889  CB  ILE A 111       3.711  24.719  -1.701  1.00 97.94           C  
ATOM    890  O   ILE A 111       6.305  25.297  -3.260  1.00 97.94           O  
ATOM    891  CG1 ILE A 111       2.812  23.797  -0.869  1.00 97.94           C  
ATOM    892  CG2 ILE A 111       2.918  25.906  -2.242  1.00 97.94           C  
ATOM    893  CD1 ILE A 111       2.320  24.422   0.431  1.00 97.94           C  
ATOM    894  N   THR A 112       4.797  25.109  -4.914  1.00 97.38           N  
ATOM    895  CA  THR A 112       5.570  25.953  -5.828  1.00 97.38           C  
ATOM    896  C   THR A 112       4.840  27.266  -6.113  1.00 97.38           C  
ATOM    897  CB  THR A 112       5.855  25.219  -7.148  1.00 97.38           C  
ATOM    898  O   THR A 112       5.438  28.203  -6.625  1.00 97.38           O  
ATOM    899  CG2 THR A 112       6.863  24.094  -6.949  1.00 97.38           C  
ATOM    900  OG1 THR A 112       4.633  24.656  -7.652  1.00 97.38           O  
ATOM    901  N   ARG A 113       3.576  27.297  -5.871  1.00 96.50           N  
ATOM    902  CA  ARG A 113       2.771  28.500  -6.047  1.00 96.50           C  
ATOM    903  C   ARG A 113       1.650  28.562  -5.016  1.00 96.50           C  
ATOM    904  CB  ARG A 113       2.188  28.547  -7.461  1.00 96.50           C  
ATOM    905  O   ARG A 113       1.022  27.547  -4.707  1.00 96.50           O  
ATOM    906  CG  ARG A 113       1.443  29.844  -7.773  1.00 96.50           C  
ATOM    907  CD  ARG A 113       1.004  29.906  -9.227  1.00 96.50           C  
ATOM    908  NE  ARG A 113      -0.090  28.969  -9.500  1.00 96.50           N  
ATOM    909  NH1 ARG A 113      -1.690  30.609  -9.773  1.00 96.50           N  
ATOM    910  NH2 ARG A 113      -2.262  28.406  -9.984  1.00 96.50           N  
ATOM    911  CZ  ARG A 113      -1.345  29.328  -9.750  1.00 96.50           C  
ATOM    912  N   VAL A 114       1.431  29.828  -4.504  1.00 96.00           N  
ATOM    913  CA  VAL A 114       0.404  30.000  -3.482  1.00 96.00           C  
ATOM    914  C   VAL A 114      -0.502  31.172  -3.840  1.00 96.00           C  
ATOM    915  CB  VAL A 114       1.026  30.203  -2.084  1.00 96.00           C  
ATOM    916  O   VAL A 114      -0.038  32.188  -4.375  1.00 96.00           O  
ATOM    917  CG1 VAL A 114       1.790  28.969  -1.636  1.00 96.00           C  
ATOM    918  CG2 VAL A 114       1.943  31.438  -2.090  1.00 96.00           C  
ATOM    919  N   GLU A 115      -1.790  30.984  -3.680  1.00 95.81           N  
ATOM    920  CA  GLU A 115      -2.783  32.062  -3.666  1.00 95.81           C  
ATOM    921  C   GLU A 115      -3.398  32.219  -2.277  1.00 95.81           C  
ATOM    922  CB  GLU A 115      -3.881  31.781  -4.699  1.00 95.81           C  
ATOM    923  O   GLU A 115      -4.184  31.375  -1.837  1.00 95.81           O  
ATOM    924  CG  GLU A 115      -3.373  31.719  -6.133  1.00 95.81           C  
ATOM    925  CD  GLU A 115      -4.461  31.391  -7.141  1.00 95.81           C  
ATOM    926  OE1 GLU A 115      -4.176  31.375  -8.359  1.00 95.81           O  
ATOM    927  OE2 GLU A 115      -5.613  31.156  -6.707  1.00 95.81           O  
ATOM    928  N   ALA A 116      -3.014  33.344  -1.618  1.00 94.94           N  
ATOM    929  CA  ALA A 116      -3.412  33.500  -0.224  1.00 94.94           C  
ATOM    930  C   ALA A 116      -4.480  34.594  -0.089  1.00 94.94           C  
ATOM    931  CB  ALA A 116      -2.201  33.844   0.638  1.00 94.94           C  
ATOM    932  O   ALA A 116      -4.398  35.625  -0.733  1.00 94.94           O  
ATOM    933  N   THR A 117      -5.570  34.250   0.599  1.00 95.62           N  
ATOM    934  CA  THR A 117      -6.582  35.219   1.036  1.00 95.62           C  
ATOM    935  C   THR A 117      -6.453  35.500   2.531  1.00 95.62           C  
ATOM    936  CB  THR A 117      -8.000  34.719   0.723  1.00 95.62           C  
ATOM    937  O   THR A 117      -6.832  34.656   3.355  1.00 95.62           O  
ATOM    938  CG2 THR A 117      -9.039  35.812   0.968  1.00 95.62           C  
ATOM    939  OG1 THR A 117      -8.070  34.312  -0.649  1.00 95.62           O  
ATOM    940  N   HIS A 118      -5.957  36.688   2.838  1.00 93.19           N  
ATOM    941  CA  HIS A 118      -5.590  37.000   4.219  1.00 93.19           C  
ATOM    942  C   HIS A 118      -6.789  37.531   5.000  1.00 93.19           C  
ATOM    943  CB  HIS A 118      -4.445  38.000   4.258  1.00 93.19           C  
ATOM    944  O   HIS A 118      -7.723  38.062   4.414  1.00 93.19           O  
ATOM    945  CG  HIS A 118      -3.191  37.500   3.605  1.00 93.19           C  
ATOM    946  CD2 HIS A 118      -2.639  37.812   2.408  1.00 93.19           C  
ATOM    947  ND1 HIS A 118      -2.350  36.594   4.199  1.00 93.19           N  
ATOM    948  CE1 HIS A 118      -1.330  36.344   3.395  1.00 93.19           C  
ATOM    949  NE2 HIS A 118      -1.481  37.094   2.299  1.00 93.19           N  
ATOM    950  N   SER A 119      -6.805  37.281   6.273  1.00 92.56           N  
ATOM    951  CA  SER A 119      -7.656  37.938   7.277  1.00 92.56           C  
ATOM    952  C   SER A 119      -9.133  37.656   7.004  1.00 92.56           C  
ATOM    953  CB  SER A 119      -7.402  39.438   7.324  1.00 92.56           C  
ATOM    954  O   SER A 119      -9.945  38.594   7.020  1.00 92.56           O  
ATOM    955  OG  SER A 119      -6.031  39.719   7.562  1.00 92.56           O  
ATOM    956  N   GLN A 120      -9.438  36.438   6.668  1.00 95.50           N  
ATOM    957  CA  GLN A 120     -10.844  36.062   6.535  1.00 95.50           C  
ATOM    958  C   GLN A 120     -11.508  35.938   7.902  1.00 95.50           C  
ATOM    959  CB  GLN A 120     -10.984  34.750   5.762  1.00 95.50           C  
ATOM    960  O   GLN A 120     -10.906  35.438   8.852  1.00 95.50           O  
ATOM    961  CG  GLN A 120     -10.547  34.844   4.305  1.00 95.50           C  
ATOM    962  CD  GLN A 120     -11.000  33.656   3.475  1.00 95.50           C  
ATOM    963  NE2 GLN A 120     -11.477  33.938   2.266  1.00 95.50           N  
ATOM    964  OE1 GLN A 120     -10.914  32.500   3.918  1.00 95.50           O  
ATOM    965  N   THR A 121     -12.688  36.500   8.016  1.00 96.12           N  
ATOM    966  CA  THR A 121     -13.523  36.375   9.195  1.00 96.12           C  
ATOM    967  C   THR A 121     -14.953  36.000   8.812  1.00 96.12           C  
ATOM    968  CB  THR A 121     -13.539  37.656  10.023  1.00 96.12           C  
ATOM    969  O   THR A 121     -15.359  36.188   7.668  1.00 96.12           O  
ATOM    970  CG2 THR A 121     -12.125  38.062  10.445  1.00 96.12           C  
ATOM    971  OG1 THR A 121     -14.109  38.719   9.242  1.00 96.12           O  
ATOM    972  N   GLN A 122     -15.656  35.312   9.750  1.00 95.94           N  
ATOM    973  CA  GLN A 122     -17.062  35.031   9.516  1.00 95.94           C  
ATOM    974  C   GLN A 122     -17.906  36.281   9.469  1.00 95.94           C  
ATOM    975  CB  GLN A 122     -17.609  34.094  10.594  1.00 95.94           C  
ATOM    976  O   GLN A 122     -17.875  37.094  10.406  1.00 95.94           O  
ATOM    977  CG  GLN A 122     -17.016  32.688  10.539  1.00 95.94           C  
ATOM    978  CD  GLN A 122     -17.719  31.781   9.523  1.00 95.94           C  
ATOM    979  NE2 GLN A 122     -17.078  30.688   9.141  1.00 95.94           N  
ATOM    980  OE1 GLN A 122     -18.844  32.094   9.094  1.00 95.94           O  
ATOM    981  N   GLY A 123     -18.438  36.562   8.336  1.00 95.88           N  
ATOM    982  CA  GLY A 123     -19.234  37.750   8.109  1.00 95.88           C  
ATOM    983  C   GLY A 123     -19.953  37.719   6.770  1.00 95.88           C  
ATOM    984  O   GLY A 123     -20.188  36.656   6.195  1.00 95.88           O  
ATOM    985  N   THR A 124     -20.469  38.906   6.391  1.00 97.38           N  
ATOM    986  CA  THR A 124     -21.188  39.031   5.121  1.00 97.38           C  
ATOM    987  C   THR A 124     -20.312  39.719   4.078  1.00 97.38           C  
ATOM    988  CB  THR A 124     -22.500  39.812   5.293  1.00 97.38           C  
ATOM    989  O   THR A 124     -19.547  40.656   4.402  1.00 97.38           O  
ATOM    990  CG2 THR A 124     -23.438  39.125   6.270  1.00 97.38           C  
ATOM    991  OG1 THR A 124     -22.203  41.125   5.785  1.00 97.38           O  
ATOM    992  N   CYS A 125     -20.266  39.219   2.910  1.00 96.44           N  
ATOM    993  CA  CYS A 125     -19.531  39.812   1.788  1.00 96.44           C  
ATOM    994  C   CYS A 125     -20.109  39.344   0.459  1.00 96.44           C  
ATOM    995  CB  CYS A 125     -18.047  39.406   1.862  1.00 96.44           C  
ATOM    996  O   CYS A 125     -20.984  38.469   0.428  1.00 96.44           O  
ATOM    997  SG  CYS A 125     -17.766  37.625   1.927  1.00 96.44           S  
ATOM    998  N   PRO A 126     -19.812  40.031  -0.657  1.00 96.25           N  
ATOM    999  CA  PRO A 126     -20.328  39.562  -1.953  1.00 96.25           C  
ATOM   1000  C   PRO A 126     -19.781  38.219  -2.357  1.00 96.25           C  
ATOM   1001  CB  PRO A 126     -19.859  40.656  -2.920  1.00 96.25           C  
ATOM   1002  O   PRO A 126     -18.609  37.906  -2.098  1.00 96.25           O  
ATOM   1003  CG  PRO A 126     -18.672  41.281  -2.246  1.00 96.25           C  
ATOM   1004  CD  PRO A 126     -18.859  41.156  -0.760  1.00 96.25           C  
ATOM   1005  N   GLU A 127     -20.594  37.375  -2.936  1.00 95.62           N  
ATOM   1006  CA  GLU A 127     -20.188  36.062  -3.449  1.00 95.62           C  
ATOM   1007  C   GLU A 127     -19.250  36.219  -4.645  1.00 95.62           C  
ATOM   1008  CB  GLU A 127     -21.422  35.250  -3.838  1.00 95.62           C  
ATOM   1009  O   GLU A 127     -19.188  37.281  -5.266  1.00 95.62           O  
ATOM   1010  CG  GLU A 127     -21.078  33.844  -4.336  1.00 95.62           C  
ATOM   1011  CD  GLU A 127     -20.297  33.031  -3.328  1.00 95.62           C  
ATOM   1012  OE1 GLU A 127     -19.062  33.219  -3.219  1.00 95.62           O  
ATOM   1013  OE2 GLU A 127     -20.922  32.188  -2.645  1.00 95.62           O  
ATOM   1014  N   SER A 128     -18.516  35.188  -4.844  1.00 93.50           N  
ATOM   1015  CA  SER A 128     -17.625  35.188  -6.000  1.00 93.50           C  
ATOM   1016  C   SER A 128     -18.422  35.188  -7.305  1.00 93.50           C  
ATOM   1017  CB  SER A 128     -16.719  33.938  -5.949  1.00 93.50           C  
ATOM   1018  O   SER A 128     -19.422  34.469  -7.430  1.00 93.50           O  
ATOM   1019  OG  SER A 128     -16.016  33.781  -7.172  1.00 93.50           O  
ATOM   1020  N   ILE A 129     -17.984  35.906  -8.297  1.00 90.38           N  
ATOM   1021  CA  ILE A 129     -18.641  36.031  -9.602  1.00 90.38           C  
ATOM   1022  C   ILE A 129     -18.547  34.688 -10.336  1.00 90.38           C  
ATOM   1023  CB  ILE A 129     -18.000  37.156 -10.445  1.00 90.38           C  
ATOM   1024  O   ILE A 129     -19.328  34.438 -11.258  1.00 90.38           O  
ATOM   1025  CG1 ILE A 129     -18.938  37.562 -11.578  1.00 90.38           C  
ATOM   1026  CG2 ILE A 129     -16.641  36.688 -11.008  1.00 90.38           C  
ATOM   1027  CD1 ILE A 129     -18.672  38.969 -12.133  1.00 90.38           C  
ATOM   1028  N   ARG A 130     -17.625  33.812  -9.867  1.00 88.19           N  
ATOM   1029  CA  ARG A 130     -17.375  32.531 -10.547  1.00 88.19           C  
ATOM   1030  C   ARG A 130     -18.422  31.500 -10.156  1.00 88.19           C  
ATOM   1031  CB  ARG A 130     -15.977  32.031 -10.242  1.00 88.19           C  
ATOM   1032  O   ARG A 130     -18.547  30.469 -10.805  1.00 88.19           O  
ATOM   1033  CG  ARG A 130     -14.859  32.875 -10.820  1.00 88.19           C  
ATOM   1034  CD  ARG A 130     -13.492  32.250 -10.633  1.00 88.19           C  
ATOM   1035  NE  ARG A 130     -12.430  33.031 -11.234  1.00 88.19           N  
ATOM   1036  NH1 ARG A 130     -10.719  31.625 -10.586  1.00 88.19           N  
ATOM   1037  NH2 ARG A 130     -10.258  33.531 -11.781  1.00 88.19           N  
ATOM   1038  CZ  ARG A 130     -11.141  32.719 -11.203  1.00 88.19           C  
ATOM   1039  N   VAL A 131     -19.141  31.750  -9.055  1.00 91.25           N  
ATOM   1040  CA  VAL A 131     -20.172  30.812  -8.625  1.00 91.25           C  
ATOM   1041  C   VAL A 131     -21.391  30.953  -9.539  1.00 91.25           C  
ATOM   1042  CB  VAL A 131     -20.578  31.062  -7.156  1.00 91.25           C  
ATOM   1043  O   VAL A 131     -21.781  32.062  -9.922  1.00 91.25           O  
ATOM   1044  CG1 VAL A 131     -21.734  30.141  -6.758  1.00 91.25           C  
ATOM   1045  CG2 VAL A 131     -19.391  30.844  -6.234  1.00 91.25           C  
ATOM   1046  N   HIS A 132     -21.984  29.859  -9.844  1.00 87.25           N  
ATOM   1047  CA  HIS A 132     -23.125  29.859 -10.742  1.00 87.25           C  
ATOM   1048  C   HIS A 132     -24.297  30.656 -10.164  1.00 87.25           C  
ATOM   1049  CB  HIS A 132     -23.578  28.422 -11.039  1.00 87.25           C  
ATOM   1050  O   HIS A 132     -24.625  30.516  -8.984  1.00 87.25           O  
ATOM   1051  CG  HIS A 132     -24.609  28.328 -12.117  1.00 87.25           C  
ATOM   1052  CD2 HIS A 132     -24.484  28.094 -13.445  1.00 87.25           C  
ATOM   1053  ND1 HIS A 132     -25.953  28.484 -11.883  1.00 87.25           N  
ATOM   1054  CE1 HIS A 132     -26.625  28.359 -13.016  1.00 87.25           C  
ATOM   1055  NE2 HIS A 132     -25.750  28.109 -13.984  1.00 87.25           N  
ATOM   1056  N   ASN A 133     -24.828  31.578 -10.938  1.00 89.12           N  
ATOM   1057  CA  ASN A 133     -26.000  32.375 -10.609  1.00 89.12           C  
ATOM   1058  C   ASN A 133     -25.734  33.312  -9.438  1.00 89.12           C  
ATOM   1059  CB  ASN A 133     -27.188  31.484 -10.297  1.00 89.12           C  
ATOM   1060  O   ASN A 133     -26.609  33.562  -8.617  1.00 89.12           O  
ATOM   1061  CG  ASN A 133     -27.672  30.703 -11.516  1.00 89.12           C  
ATOM   1062  ND2 ASN A 133     -28.375  29.609 -11.281  1.00 89.12           N  
ATOM   1063  OD1 ASN A 133     -27.438  31.109 -12.656  1.00 89.12           O  
ATOM   1064  N   ALA A 134     -24.469  33.719  -9.344  1.00 93.38           N  
ATOM   1065  CA  ALA A 134     -24.125  34.656  -8.266  1.00 93.38           C  
ATOM   1066  C   ALA A 134     -24.359  36.094  -8.672  1.00 93.38           C  
ATOM   1067  CB  ALA A 134     -22.672  34.438  -7.840  1.00 93.38           C  
ATOM   1068  O   ALA A 134     -24.609  36.969  -7.828  1.00 93.38           O  
ATOM   1069  N   THR A 135     -24.266  36.438 -10.008  1.00 95.81           N  
ATOM   1070  CA  THR A 135     -24.484  37.812 -10.500  1.00 95.81           C  
ATOM   1071  C   THR A 135     -25.953  38.188 -10.367  1.00 95.81           C  
ATOM   1072  CB  THR A 135     -24.031  37.938 -11.961  1.00 95.81           C  
ATOM   1073  O   THR A 135     -26.844  37.406 -10.641  1.00 95.81           O  
ATOM   1074  CG2 THR A 135     -24.078  39.406 -12.406  1.00 95.81           C  
ATOM   1075  OG1 THR A 135     -22.703  37.438 -12.102  1.00 95.81           O  
ATOM   1076  N   CYS A 136     -26.141  39.469  -9.883  1.00 96.88           N  
ATOM   1077  CA  CYS A 136     -27.500  39.938  -9.625  1.00 96.88           C  
ATOM   1078  C   CYS A 136     -27.672  41.375 -10.039  1.00 96.88           C  
ATOM   1079  CB  CYS A 136     -27.859  39.781  -8.148  1.00 96.88           C  
ATOM   1080  O   CYS A 136     -26.672  42.094 -10.219  1.00 96.88           O  
ATOM   1081  SG  CYS A 136     -26.797  40.719  -7.035  1.00 96.88           S  
ATOM   1082  N   LEU A 137     -28.891  41.688 -10.375  1.00 95.69           N  
ATOM   1083  CA  LEU A 137     -29.234  43.094 -10.695  1.00 95.69           C  
ATOM   1084  C   LEU A 137     -29.984  43.750  -9.539  1.00 95.69           C  
ATOM   1085  CB  LEU A 137     -30.094  43.156 -11.961  1.00 95.69           C  
ATOM   1086  O   LEU A 137     -29.859  44.938  -9.320  1.00 95.69           O  
ATOM   1087  CG  LEU A 137     -29.422  42.656 -13.250  1.00 95.69           C  
ATOM   1088  CD1 LEU A 137     -30.469  42.406 -14.336  1.00 95.69           C  
ATOM   1089  CD2 LEU A 137     -28.375  43.656 -13.727  1.00 95.69           C  
ATOM   1090  N   SER A 138     -30.781  42.938  -8.766  1.00 95.75           N  
ATOM   1091  CA  SER A 138     -31.562  43.406  -7.625  1.00 95.75           C  
ATOM   1092  C   SER A 138     -31.625  42.344  -6.527  1.00 95.75           C  
ATOM   1093  CB  SER A 138     -32.969  43.781  -8.055  1.00 95.75           C  
ATOM   1094  O   SER A 138     -31.203  41.219  -6.727  1.00 95.75           O  
ATOM   1095  OG  SER A 138     -33.750  42.656  -8.352  1.00 95.75           O  
ATOM   1096  N   ASP A 139     -32.031  42.688  -5.355  1.00 96.94           N  
ATOM   1097  CA  ASP A 139     -32.156  41.781  -4.219  1.00 96.94           C  
ATOM   1098  C   ASP A 139     -33.094  40.625  -4.547  1.00 96.94           C  
ATOM   1099  CB  ASP A 139     -32.656  42.531  -2.986  1.00 96.94           C  
ATOM   1100  O   ASP A 139     -32.938  39.531  -3.988  1.00 96.94           O  
ATOM   1101  CG  ASP A 139     -31.625  43.469  -2.393  1.00 96.94           C  
ATOM   1102  OD1 ASP A 139     -30.484  43.531  -2.910  1.00 96.94           O  
ATOM   1103  OD2 ASP A 139     -31.953  44.156  -1.399  1.00 96.94           O  
ATOM   1104  N   ALA A 140     -34.062  40.812  -5.527  1.00 95.56           N  
ATOM   1105  CA  ALA A 140     -35.031  39.781  -5.887  1.00 95.56           C  
ATOM   1106  C   ALA A 140     -34.344  38.594  -6.551  1.00 95.56           C  
ATOM   1107  CB  ALA A 140     -36.094  40.375  -6.809  1.00 95.56           C  
ATOM   1108  O   ALA A 140     -34.906  37.500  -6.574  1.00 95.56           O  
ATOM   1109  N   ASP A 141     -33.125  38.812  -7.043  1.00 95.75           N  
ATOM   1110  CA  ASP A 141     -32.375  37.750  -7.715  1.00 95.75           C  
ATOM   1111  C   ASP A 141     -31.672  36.844  -6.703  1.00 95.75           C  
ATOM   1112  CB  ASP A 141     -31.344  38.344  -8.680  1.00 95.75           C  
ATOM   1113  O   ASP A 141     -31.156  35.781  -7.062  1.00 95.75           O  
ATOM   1114  CG  ASP A 141     -31.969  39.219  -9.750  1.00 95.75           C  
ATOM   1115  OD1 ASP A 141     -33.094  38.906 -10.195  1.00 95.75           O  
ATOM   1116  OD2 ASP A 141     -31.344  40.219 -10.156  1.00 95.75           O  
ATOM   1117  N   CYS A 142     -31.609  37.312  -5.469  1.00 96.69           N  
ATOM   1118  CA  CYS A 142     -30.891  36.594  -4.434  1.00 96.69           C  
ATOM   1119  C   CYS A 142     -31.844  36.031  -3.393  1.00 96.69           C  
ATOM   1120  CB  CYS A 142     -29.875  37.500  -3.754  1.00 96.69           C  
ATOM   1121  O   CYS A 142     -32.500  36.781  -2.658  1.00 96.69           O  
ATOM   1122  SG  CYS A 142     -28.781  38.375  -4.910  1.00 96.69           S  
ATOM   1123  N   VAL A 143     -31.984  34.750  -3.297  1.00 95.75           N  
ATOM   1124  CA  VAL A 143     -32.906  34.094  -2.357  1.00 95.75           C  
ATOM   1125  C   VAL A 143     -32.188  33.906  -1.018  1.00 95.75           C  
ATOM   1126  CB  VAL A 143     -33.406  32.750  -2.904  1.00 95.75           C  
ATOM   1127  O   VAL A 143     -31.188  33.188  -0.934  1.00 95.75           O  
ATOM   1128  CG1 VAL A 143     -34.344  32.094  -1.914  1.00 95.75           C  
ATOM   1129  CG2 VAL A 143     -34.062  32.938  -4.262  1.00 95.75           C  
ATOM   1130  N   ALA A 144     -32.781  34.531   0.058  1.00 95.38           N  
ATOM   1131  CA  ALA A 144     -32.219  34.406   1.396  1.00 95.38           C  
ATOM   1132  C   ALA A 144     -32.250  32.969   1.887  1.00 95.38           C  
ATOM   1133  CB  ALA A 144     -32.938  35.312   2.373  1.00 95.38           C  
ATOM   1134  O   ALA A 144     -33.281  32.281   1.752  1.00 95.38           O  
ATOM   1135  N   GLY A 145     -31.141  32.406   2.402  1.00 92.44           N  
ATOM   1136  CA  GLY A 145     -31.094  31.062   2.980  1.00 92.44           C  
ATOM   1137  C   GLY A 145     -30.656  30.000   1.989  1.00 92.44           C  
ATOM   1138  O   GLY A 145     -30.484  28.828   2.354  1.00 92.44           O  
ATOM   1139  N   GLU A 146     -30.562  30.453   0.807  1.00 92.12           N  
ATOM   1140  CA  GLU A 146     -30.109  29.516  -0.205  1.00 92.12           C  
ATOM   1141  C   GLU A 146     -28.625  29.188  -0.042  1.00 92.12           C  
ATOM   1142  CB  GLU A 146     -30.391  30.047  -1.610  1.00 92.12           C  
ATOM   1143  O   GLU A 146     -27.812  30.094   0.187  1.00 92.12           O  
ATOM   1144  CG  GLU A 146     -30.094  29.047  -2.721  1.00 92.12           C  
ATOM   1145  CD  GLU A 146     -30.375  29.594  -4.109  1.00 92.12           C  
ATOM   1146  OE1 GLU A 146     -30.109  28.891  -5.109  1.00 92.12           O  
ATOM   1147  OE2 GLU A 146     -30.875  30.750  -4.203  1.00 92.12           O  
ATOM   1148  N   LEU A 147     -28.391  27.859  -0.019  1.00 89.88           N  
ATOM   1149  CA  LEU A 147     -27.016  27.375   0.097  1.00 89.88           C  
ATOM   1150  C   LEU A 147     -26.594  26.625  -1.170  1.00 89.88           C  
ATOM   1151  CB  LEU A 147     -26.875  26.453   1.310  1.00 89.88           C  
ATOM   1152  O   LEU A 147     -27.156  25.578  -1.502  1.00 89.88           O  
ATOM   1153  CG  LEU A 147     -25.516  26.438   1.999  1.00 89.88           C  
ATOM   1154  CD1 LEU A 147     -25.688  26.547   3.510  1.00 89.88           C  
ATOM   1155  CD2 LEU A 147     -24.734  25.172   1.634  1.00 89.88           C  
ATOM   1156  N   ASP A 148     -25.672  27.250  -1.898  1.00 89.69           N  
ATOM   1157  CA  ASP A 148     -25.094  26.578  -3.062  1.00 89.69           C  
ATOM   1158  C   ASP A 148     -23.891  25.734  -2.668  1.00 89.69           C  
ATOM   1159  CB  ASP A 148     -24.688  27.609  -4.121  1.00 89.69           C  
ATOM   1160  O   ASP A 148     -22.922  26.250  -2.094  1.00 89.69           O  
ATOM   1161  CG  ASP A 148     -24.391  26.984  -5.469  1.00 89.69           C  
ATOM   1162  OD1 ASP A 148     -23.875  25.844  -5.508  1.00 89.69           O  
ATOM   1163  OD2 ASP A 148     -24.641  27.641  -6.504  1.00 89.69           O  
ATOM   1164  N   MET A 149     -23.906  24.422  -3.016  1.00 89.44           N  
ATOM   1165  CA  MET A 149     -22.844  23.500  -2.629  1.00 89.44           C  
ATOM   1166  C   MET A 149     -21.500  23.922  -3.189  1.00 89.44           C  
ATOM   1167  CB  MET A 149     -23.188  22.078  -3.109  1.00 89.44           C  
ATOM   1168  O   MET A 149     -20.453  23.625  -2.611  1.00 89.44           O  
ATOM   1169  CG  MET A 149     -24.312  21.422  -2.338  1.00 89.44           C  
ATOM   1170  SD  MET A 149     -23.953  21.281  -0.543  1.00 89.44           S  
ATOM   1171  CE  MET A 149     -25.594  21.641   0.141  1.00 89.44           C  
ATOM   1172  N   LEU A 150     -21.531  24.672  -4.262  1.00 90.19           N  
ATOM   1173  CA  LEU A 150     -20.266  25.109  -4.863  1.00 90.19           C  
ATOM   1174  C   LEU A 150     -20.000  26.578  -4.531  1.00 90.19           C  
ATOM   1175  CB  LEU A 150     -20.312  24.922  -6.383  1.00 90.19           C  
ATOM   1176  O   LEU A 150     -19.078  27.188  -5.090  1.00 90.19           O  
ATOM   1177  CG  LEU A 150     -20.469  23.484  -6.883  1.00 90.19           C  
ATOM   1178  CD1 LEU A 150     -20.531  23.453  -8.406  1.00 90.19           C  
ATOM   1179  CD2 LEU A 150     -19.328  22.609  -6.367  1.00 90.19           C  
ATOM   1180  N   GLY A 151     -20.844  27.109  -3.664  1.00 91.94           N  
ATOM   1181  CA  GLY A 151     -20.672  28.484  -3.234  1.00 91.94           C  
ATOM   1182  C   GLY A 151     -19.797  28.625  -1.999  1.00 91.94           C  
ATOM   1183  O   GLY A 151     -19.203  27.641  -1.537  1.00 91.94           O  
ATOM   1184  N   ASN A 152     -19.688  29.859  -1.445  1.00 94.56           N  
ATOM   1185  CA  ASN A 152     -18.781  30.141  -0.336  1.00 94.56           C  
ATOM   1186  C   ASN A 152     -19.547  30.422   0.957  1.00 94.56           C  
ATOM   1187  CB  ASN A 152     -17.859  31.312  -0.673  1.00 94.56           C  
ATOM   1188  O   ASN A 152     -18.938  30.578   2.018  1.00 94.56           O  
ATOM   1189  CG  ASN A 152     -16.922  31.000  -1.814  1.00 94.56           C  
ATOM   1190  ND2 ASN A 152     -17.109  31.688  -2.943  1.00 94.56           N  
ATOM   1191  OD1 ASN A 152     -16.016  30.172  -1.684  1.00 94.56           O  
ATOM   1192  N   GLY A 153     -20.891  30.391   0.830  1.00 95.12           N  
ATOM   1193  CA  GLY A 153     -21.625  30.688   2.045  1.00 95.12           C  
ATOM   1194  C   GLY A 153     -23.141  30.703   1.832  1.00 95.12           C  
ATOM   1195  O   GLY A 153     -23.625  30.250   0.795  1.00 95.12           O  
ATOM   1196  N   LEU A 154     -23.828  31.156   2.898  1.00 95.31           N  
ATOM   1197  CA  LEU A 154     -25.281  31.250   2.896  1.00 95.31           C  
ATOM   1198  C   LEU A 154     -25.750  32.625   2.396  1.00 95.31           C  
ATOM   1199  CB  LEU A 154     -25.844  31.000   4.301  1.00 95.31           C  
ATOM   1200  O   LEU A 154     -25.297  33.656   2.910  1.00 95.31           O  
ATOM   1201  CG  LEU A 154     -27.359  30.875   4.414  1.00 95.31           C  
ATOM   1202  CD1 LEU A 154     -27.828  29.547   3.816  1.00 95.31           C  
ATOM   1203  CD2 LEU A 154     -27.797  31.000   5.871  1.00 95.31           C  
ATOM   1204  N   ARG A 155     -26.625  32.625   1.403  1.00 96.44           N  
ATOM   1205  CA  ARG A 155     -27.094  33.875   0.839  1.00 96.44           C  
ATOM   1206  C   ARG A 155     -27.953  34.656   1.847  1.00 96.44           C  
ATOM   1207  CB  ARG A 155     -27.906  33.625  -0.441  1.00 96.44           C  
ATOM   1208  O   ARG A 155     -28.797  34.062   2.520  1.00 96.44           O  
ATOM   1209  CG  ARG A 155     -27.047  33.188  -1.616  1.00 96.44           C  
ATOM   1210  CD  ARG A 155     -27.875  33.062  -2.891  1.00 96.44           C  
ATOM   1211  NE  ARG A 155     -27.062  32.594  -4.012  1.00 96.44           N  
ATOM   1212  NH1 ARG A 155     -28.781  32.656  -5.551  1.00 96.44           N  
ATOM   1213  NH2 ARG A 155     -26.703  31.969  -6.195  1.00 96.44           N  
ATOM   1214  CZ  ARG A 155     -27.516  32.406  -5.250  1.00 96.44           C  
ATOM   1215  N   THR A 156     -27.719  35.938   1.989  1.00 96.94           N  
ATOM   1216  CA  THR A 156     -28.438  36.781   2.930  1.00 96.94           C  
ATOM   1217  C   THR A 156     -29.703  37.344   2.287  1.00 96.94           C  
ATOM   1218  CB  THR A 156     -27.562  37.938   3.434  1.00 96.94           C  
ATOM   1219  O   THR A 156     -30.609  37.812   2.986  1.00 96.94           O  
ATOM   1220  CG2 THR A 156     -26.297  37.406   4.094  1.00 96.94           C  
ATOM   1221  OG1 THR A 156     -27.203  38.781   2.324  1.00 96.94           O  
ATOM   1222  N   GLY A 157     -29.781  37.406   0.904  1.00 97.12           N  
ATOM   1223  CA  GLY A 157     -30.906  37.969   0.183  1.00 97.12           C  
ATOM   1224  C   GLY A 157     -30.625  39.344  -0.400  1.00 97.12           C  
ATOM   1225  O   GLY A 157     -31.484  39.906  -1.092  1.00 97.12           O  
ATOM   1226  N   ARG A 158     -29.531  39.906  -0.189  1.00 97.31           N  
ATOM   1227  CA  ARG A 158     -29.203  41.250  -0.690  1.00 97.31           C  
ATOM   1228  C   ARG A 158     -28.250  41.156  -1.887  1.00 97.31           C  
ATOM   1229  CB  ARG A 158     -28.562  42.094   0.415  1.00 97.31           C  
ATOM   1230  O   ARG A 158     -27.438  40.250  -1.969  1.00 97.31           O  
ATOM   1231  CG  ARG A 158     -29.484  42.344   1.598  1.00 97.31           C  
ATOM   1232  CD  ARG A 158     -28.938  43.438   2.518  1.00 97.31           C  
ATOM   1233  NE  ARG A 158     -27.656  43.031   3.109  1.00 97.31           N  
ATOM   1234  NH1 ARG A 158     -27.250  45.062   4.102  1.00 97.31           N  
ATOM   1235  NH2 ARG A 158     -25.750  43.375   4.340  1.00 97.31           N  
ATOM   1236  CZ  ARG A 158     -26.891  43.812   3.848  1.00 97.31           C  
ATOM   1237  N   CYS A 159     -28.422  42.000  -2.842  1.00 97.88           N  
ATOM   1238  CA  CYS A 159     -27.516  42.156  -3.977  1.00 97.88           C  
ATOM   1239  C   CYS A 159     -26.531  43.312  -3.730  1.00 97.88           C  
ATOM   1240  CB  CYS A 159     -28.312  42.438  -5.254  1.00 97.88           C  
ATOM   1241  O   CYS A 159     -26.953  44.469  -3.582  1.00 97.88           O  
ATOM   1242  SG  CYS A 159     -27.297  42.438  -6.754  1.00 97.88           S  
ATOM   1243  N   VAL A 160     -25.297  43.062  -3.586  1.00 97.44           N  
ATOM   1244  CA  VAL A 160     -24.297  44.062  -3.197  1.00 97.44           C  
ATOM   1245  C   VAL A 160     -23.219  44.156  -4.281  1.00 97.44           C  
ATOM   1246  CB  VAL A 160     -23.656  43.688  -1.839  1.00 97.44           C  
ATOM   1247  O   VAL A 160     -23.062  43.250  -5.090  1.00 97.44           O  
ATOM   1248  CG1 VAL A 160     -24.688  43.750  -0.718  1.00 97.44           C  
ATOM   1249  CG2 VAL A 160     -23.000  42.312  -1.898  1.00 97.44           C  
ATOM   1250  N   PRO A 161     -22.562  45.344  -4.441  1.00 95.69           N  
ATOM   1251  CA  PRO A 161     -21.484  45.469  -5.422  1.00 95.69           C  
ATOM   1252  C   PRO A 161     -20.328  44.500  -5.168  1.00 95.69           C  
ATOM   1253  CB  PRO A 161     -21.031  46.938  -5.246  1.00 95.69           C  
ATOM   1254  O   PRO A 161     -19.969  44.250  -4.016  1.00 95.69           O  
ATOM   1255  CG  PRO A 161     -22.172  47.594  -4.543  1.00 95.69           C  
ATOM   1256  CD  PRO A 161     -22.906  46.562  -3.742  1.00 95.69           C  
ATOM   1257  N   TYR A 162     -19.750  43.938  -6.215  1.00 93.81           N  
ATOM   1258  CA  TYR A 162     -18.609  43.031  -6.137  1.00 93.81           C  
ATOM   1259  C   TYR A 162     -17.344  43.781  -5.770  1.00 93.81           C  
ATOM   1260  CB  TYR A 162     -18.422  42.281  -7.465  1.00 93.81           C  
ATOM   1261  O   TYR A 162     -17.328  45.031  -5.734  1.00 93.81           O  
ATOM   1262  CG  TYR A 162     -17.484  41.125  -7.371  1.00 93.81           C  
ATOM   1263  CD1 TYR A 162     -16.359  41.031  -8.195  1.00 93.81           C  
ATOM   1264  CD2 TYR A 162     -17.719  40.094  -6.465  1.00 93.81           C  
ATOM   1265  CE1 TYR A 162     -15.500  39.938  -8.117  1.00 93.81           C  
ATOM   1266  CE2 TYR A 162     -16.859  39.000  -6.375  1.00 93.81           C  
ATOM   1267  OH  TYR A 162     -14.906  37.844  -7.117  1.00 93.81           O  
ATOM   1268  CZ  TYR A 162     -15.758  38.938  -7.203  1.00 93.81           C  
ATOM   1269  N   TYR A 163     -16.250  43.156  -5.410  1.00 89.12           N  
ATOM   1270  CA  TYR A 163     -15.016  43.750  -4.902  1.00 89.12           C  
ATOM   1271  C   TYR A 163     -14.414  44.688  -5.914  1.00 89.12           C  
ATOM   1272  CB  TYR A 163     -14.008  42.625  -4.559  1.00 89.12           C  
ATOM   1273  O   TYR A 163     -13.961  45.781  -5.551  1.00 89.12           O  
ATOM   1274  CG  TYR A 163     -14.430  41.781  -3.393  1.00 89.12           C  
ATOM   1275  CD1 TYR A 163     -14.289  42.219  -2.082  1.00 89.12           C  
ATOM   1276  CD2 TYR A 163     -14.969  40.500  -3.602  1.00 89.12           C  
ATOM   1277  CE1 TYR A 163     -14.672  41.438  -1.005  1.00 89.12           C  
ATOM   1278  CE2 TYR A 163     -15.352  39.719  -2.533  1.00 89.12           C  
ATOM   1279  OH  TYR A 163     -15.578  39.375  -0.178  1.00 89.12           O  
ATOM   1280  CZ  TYR A 163     -15.203  40.188  -1.240  1.00 89.12           C  
ATOM   1281  N   GLN A 164     -14.398  44.250  -7.121  1.00 85.44           N  
ATOM   1282  CA  GLN A 164     -13.844  45.062  -8.180  1.00 85.44           C  
ATOM   1283  C   GLN A 164     -14.781  45.125  -9.383  1.00 85.44           C  
ATOM   1284  CB  GLN A 164     -12.469  44.562  -8.609  1.00 85.44           C  
ATOM   1285  O   GLN A 164     -15.484  44.156  -9.672  1.00 85.44           O  
ATOM   1286  CG  GLN A 164     -11.445  44.531  -7.484  1.00 85.44           C  
ATOM   1287  CD  GLN A 164     -10.125  43.906  -7.906  1.00 85.44           C  
ATOM   1288  NE2 GLN A 164      -9.180  43.844  -6.977  1.00 85.44           N  
ATOM   1289  OE1 GLN A 164      -9.961  43.469  -9.055  1.00 85.44           O  
ATOM   1290  N   GLY A 165     -14.898  46.219  -9.953  1.00 86.19           N  
ATOM   1291  CA  GLY A 165     -15.672  46.375 -11.172  1.00 86.19           C  
ATOM   1292  C   GLY A 165     -17.109  46.750 -10.922  1.00 86.19           C  
ATOM   1293  O   GLY A 165     -17.516  46.969  -9.781  1.00 86.19           O  
ATOM   1294  N   PRO A 166     -17.891  46.781 -11.969  1.00 90.44           N  
ATOM   1295  CA  PRO A 166     -19.281  47.250 -11.891  1.00 90.44           C  
ATOM   1296  C   PRO A 166     -20.250  46.094 -11.602  1.00 90.44           C  
ATOM   1297  CB  PRO A 166     -19.531  47.844 -13.273  1.00 90.44           C  
ATOM   1298  O   PRO A 166     -21.438  46.344 -11.398  1.00 90.44           O  
ATOM   1299  CG  PRO A 166     -18.641  47.094 -14.195  1.00 90.44           C  
ATOM   1300  CD  PRO A 166     -17.406  46.688 -13.438  1.00 90.44           C  
ATOM   1301  N   SER A 167     -19.734  44.938 -11.492  1.00 92.56           N  
ATOM   1302  CA  SER A 167     -20.625  43.781 -11.328  1.00 92.56           C  
ATOM   1303  C   SER A 167     -21.156  43.688  -9.906  1.00 92.56           C  
ATOM   1304  CB  SER A 167     -19.891  42.469 -11.680  1.00 92.56           C  
ATOM   1305  O   SER A 167     -20.562  44.219  -8.969  1.00 92.56           O  
ATOM   1306  OG  SER A 167     -19.375  42.531 -12.992  1.00 92.56           O  
ATOM   1307  N   LYS A 168     -22.391  43.219  -9.789  1.00 97.00           N  
ATOM   1308  CA  LYS A 168     -23.016  42.969  -8.492  1.00 97.00           C  
ATOM   1309  C   LYS A 168     -23.234  41.469  -8.305  1.00 97.00           C  
ATOM   1310  CB  LYS A 168     -24.328  43.719  -8.352  1.00 97.00           C  
ATOM   1311  O   LYS A 168     -23.531  40.750  -9.266  1.00 97.00           O  
ATOM   1312  CG  LYS A 168     -24.172  45.219  -8.352  1.00 97.00           C  
ATOM   1313  CD  LYS A 168     -25.516  45.938  -8.172  1.00 97.00           C  
ATOM   1314  CE  LYS A 168     -25.375  47.438  -8.141  1.00 97.00           C  
ATOM   1315  NZ  LYS A 168     -26.672  48.125  -7.926  1.00 97.00           N  
ATOM   1316  N   THR A 169     -23.031  41.000  -7.062  1.00 96.75           N  
ATOM   1317  CA  THR A 169     -23.281  39.594  -6.746  1.00 96.75           C  
ATOM   1318  C   THR A 169     -24.094  39.469  -5.457  1.00 96.75           C  
ATOM   1319  CB  THR A 169     -21.984  38.812  -6.609  1.00 96.75           C  
ATOM   1320  O   THR A 169     -24.250  40.469  -4.719  1.00 96.75           O  
ATOM   1321  CG2 THR A 169     -21.188  38.812  -7.910  1.00 96.75           C  
ATOM   1322  OG1 THR A 169     -21.172  39.375  -5.570  1.00 96.75           O  
ATOM   1323  N   CYS A 170     -24.688  38.375  -5.281  1.00 97.56           N  
ATOM   1324  CA  CYS A 170     -25.484  38.125  -4.082  1.00 97.56           C  
ATOM   1325  C   CYS A 170     -24.594  38.094  -2.840  1.00 97.56           C  
ATOM   1326  CB  CYS A 170     -26.250  36.781  -4.211  1.00 97.56           C  
ATOM   1327  O   CYS A 170     -23.516  37.500  -2.861  1.00 97.56           O  
ATOM   1328  SG  CYS A 170     -27.484  36.812  -5.527  1.00 97.56           S  
ATOM   1329  N   GLU A 171     -25.078  38.750  -1.792  1.00 97.81           N  
ATOM   1330  CA  GLU A 171     -24.359  38.750  -0.517  1.00 97.81           C  
ATOM   1331  C   GLU A 171     -24.469  37.375   0.181  1.00 97.81           C  
ATOM   1332  CB  GLU A 171     -24.906  39.844   0.394  1.00 97.81           C  
ATOM   1333  O   GLU A 171     -25.547  36.781   0.189  1.00 97.81           O  
ATOM   1334  CG  GLU A 171     -24.109  40.031   1.679  1.00 97.81           C  
ATOM   1335  CD  GLU A 171     -24.734  41.000   2.645  1.00 97.81           C  
ATOM   1336  OE1 GLU A 171     -24.062  42.000   3.045  1.00 97.81           O  
ATOM   1337  OE2 GLU A 171     -25.922  40.812   3.006  1.00 97.81           O  
ATOM   1338  N   VAL A 172     -23.375  36.875   0.709  1.00 96.94           N  
ATOM   1339  CA  VAL A 172     -23.391  35.594   1.406  1.00 96.94           C  
ATOM   1340  C   VAL A 172     -22.750  35.781   2.787  1.00 96.94           C  
ATOM   1341  CB  VAL A 172     -22.625  34.531   0.602  1.00 96.94           C  
ATOM   1342  O   VAL A 172     -21.953  36.688   3.006  1.00 96.94           O  
ATOM   1343  CG1 VAL A 172     -23.359  34.219  -0.711  1.00 96.94           C  
ATOM   1344  CG2 VAL A 172     -21.188  34.969   0.336  1.00 96.94           C  
ATOM   1345  N   PHE A 173     -23.172  35.000   3.717  1.00 97.31           N  
ATOM   1346  CA  PHE A 173     -22.547  34.875   5.031  1.00 97.31           C  
ATOM   1347  C   PHE A 173     -21.594  33.719   5.074  1.00 97.31           C  
ATOM   1348  CB  PHE A 173     -23.625  34.719   6.121  1.00 97.31           C  
ATOM   1349  O   PHE A 173     -21.969  32.562   4.766  1.00 97.31           O  
ATOM   1350  CG  PHE A 173     -23.062  34.656   7.512  1.00 97.31           C  
ATOM   1351  CD1 PHE A 173     -22.922  33.438   8.156  1.00 97.31           C  
ATOM   1352  CD2 PHE A 173     -22.656  35.812   8.180  1.00 97.31           C  
ATOM   1353  CE1 PHE A 173     -22.406  33.344   9.445  1.00 97.31           C  
ATOM   1354  CE2 PHE A 173     -22.141  35.719   9.469  1.00 97.31           C  
ATOM   1355  CZ  PHE A 173     -22.016  34.500  10.102  1.00 97.31           C  
ATOM   1356  N   GLY A 174     -20.359  33.875   5.309  1.00 96.06           N  
ATOM   1357  CA  GLY A 174     -19.297  32.906   5.387  1.00 96.06           C  
ATOM   1358  C   GLY A 174     -17.938  33.500   5.684  1.00 96.06           C  
ATOM   1359  O   GLY A 174     -17.844  34.500   6.395  1.00 96.06           O  
ATOM   1360  N   TRP A 175     -16.938  32.844   5.301  1.00 96.19           N  
ATOM   1361  CA  TRP A 175     -15.586  33.375   5.445  1.00 96.19           C  
ATOM   1362  C   TRP A 175     -15.352  34.500   4.441  1.00 96.19           C  
ATOM   1363  CB  TRP A 175     -14.539  32.281   5.258  1.00 96.19           C  
ATOM   1364  O   TRP A 175     -15.352  34.281   3.230  1.00 96.19           O  
ATOM   1365  CG  TRP A 175     -14.500  31.297   6.371  1.00 96.19           C  
ATOM   1366  CD1 TRP A 175     -15.094  30.062   6.391  1.00 96.19           C  
ATOM   1367  CD2 TRP A 175     -13.836  31.438   7.633  1.00 96.19           C  
ATOM   1368  CE2 TRP A 175     -14.070  30.250   8.367  1.00 96.19           C  
ATOM   1369  CE3 TRP A 175     -13.062  32.469   8.211  1.00 96.19           C  
ATOM   1370  NE1 TRP A 175     -14.836  29.438   7.590  1.00 96.19           N  
ATOM   1371  CH2 TRP A 175     -12.805  31.062  10.195  1.00 96.19           C  
ATOM   1372  CZ2 TRP A 175     -13.555  30.062   9.648  1.00 96.19           C  
ATOM   1373  CZ3 TRP A 175     -12.555  32.250   9.492  1.00 96.19           C  
ATOM   1374  N   CYS A 176     -15.195  35.688   4.863  1.00 95.50           N  
ATOM   1375  CA  CYS A 176     -15.070  36.875   4.031  1.00 95.50           C  
ATOM   1376  C   CYS A 176     -13.719  37.562   4.234  1.00 95.50           C  
ATOM   1377  CB  CYS A 176     -16.188  37.875   4.344  1.00 95.50           C  
ATOM   1378  O   CYS A 176     -13.227  37.656   5.363  1.00 95.50           O  
ATOM   1379  SG  CYS A 176     -17.828  37.312   3.811  1.00 95.50           S  
ATOM   1380  N   PRO A 177     -13.117  38.062   3.150  1.00 95.50           N  
ATOM   1381  CA  PRO A 177     -13.633  38.062   1.780  1.00 95.50           C  
ATOM   1382  C   PRO A 177     -13.492  36.719   1.086  1.00 95.50           C  
ATOM   1383  CB  PRO A 177     -12.766  39.125   1.087  1.00 95.50           C  
ATOM   1384  O   PRO A 177     -12.766  35.844   1.562  1.00 95.50           O  
ATOM   1385  CG  PRO A 177     -11.445  39.062   1.781  1.00 95.50           C  
ATOM   1386  CD  PRO A 177     -11.688  38.750   3.230  1.00 95.50           C  
ATOM   1387  N   VAL A 178     -14.242  36.562   0.082  1.00 94.38           N  
ATOM   1388  CA  VAL A 178     -14.172  35.312  -0.659  1.00 94.38           C  
ATOM   1389  C   VAL A 178     -12.883  35.250  -1.478  1.00 94.38           C  
ATOM   1390  CB  VAL A 178     -15.398  35.125  -1.581  1.00 94.38           C  
ATOM   1391  O   VAL A 178     -12.289  36.281  -1.763  1.00 94.38           O  
ATOM   1392  CG1 VAL A 178     -16.688  35.031  -0.761  1.00 94.38           C  
ATOM   1393  CG2 VAL A 178     -15.477  36.250  -2.602  1.00 94.38           C  
ATOM   1394  N   GLU A 179     -12.305  34.094  -1.840  1.00 90.00           N  
ATOM   1395  CA  GLU A 179     -11.008  33.875  -2.465  1.00 90.00           C  
ATOM   1396  C   GLU A 179     -10.875  34.625  -3.773  1.00 90.00           C  
ATOM   1397  CB  GLU A 179     -10.805  32.375  -2.715  1.00 90.00           C  
ATOM   1398  O   GLU A 179      -9.875  35.312  -3.996  1.00 90.00           O  
ATOM   1399  CG  GLU A 179      -9.445  32.031  -3.307  1.00 90.00           C  
ATOM   1400  CD  GLU A 179      -9.320  30.562  -3.717  1.00 90.00           C  
ATOM   1401  OE1 GLU A 179      -8.344  30.219  -4.422  1.00 90.00           O  
ATOM   1402  OE2 GLU A 179     -10.203  29.766  -3.330  1.00 90.00           O  
ATOM   1403  N   ASP A 180     -11.742  34.562  -4.820  1.00 79.00           N  
ATOM   1404  CA  ASP A 180     -11.594  35.156  -6.141  1.00 79.00           C  
ATOM   1405  C   ASP A 180     -11.602  36.688  -6.051  1.00 79.00           C  
ATOM   1406  CB  ASP A 180     -12.711  34.688  -7.078  1.00 79.00           C  
ATOM   1407  O   ASP A 180     -11.094  37.375  -6.941  1.00 79.00           O  
ATOM   1408  CG  ASP A 180     -12.625  33.188  -7.383  1.00 79.00           C  
ATOM   1409  OD1 ASP A 180     -11.508  32.656  -7.469  1.00 79.00           O  
ATOM   1410  OD2 ASP A 180     -13.695  32.562  -7.539  1.00 79.00           O  
ATOM   1411  N   GLY A 181     -11.992  37.250  -4.941  1.00 68.44           N  
ATOM   1412  CA  GLY A 181     -12.070  38.719  -4.797  1.00 68.44           C  
ATOM   1413  C   GLY A 181     -10.805  39.312  -4.238  1.00 68.44           C  
ATOM   1414  O   GLY A 181     -10.508  40.500  -4.492  1.00 68.44           O  
ATOM   1415  N   ALA A 182      -9.930  38.562  -3.521  1.00 76.69           N  
ATOM   1416  CA  ALA A 182      -8.898  39.250  -2.738  1.00 76.69           C  
ATOM   1417  C   ALA A 182      -7.633  38.375  -2.639  1.00 76.69           C  
ATOM   1418  CB  ALA A 182      -9.422  39.562  -1.344  1.00 76.69           C  
ATOM   1419  O   ALA A 182      -6.730  38.688  -1.857  1.00 76.69           O  
ATOM   1420  N   SER A 183      -7.465  37.406  -3.518  1.00 85.81           N  
ATOM   1421  CA  SER A 183      -6.320  36.531  -3.350  1.00 85.81           C  
ATOM   1422  C   SER A 183      -5.062  37.125  -3.975  1.00 85.81           C  
ATOM   1423  CB  SER A 183      -6.609  35.156  -3.965  1.00 85.81           C  
ATOM   1424  O   SER A 183      -5.137  37.844  -4.977  1.00 85.81           O  
ATOM   1425  OG  SER A 183      -6.781  35.250  -5.367  1.00 85.81           O  
ATOM   1426  N   VAL A 184      -3.936  36.969  -3.301  1.00 89.06           N  
ATOM   1427  CA  VAL A 184      -2.621  37.375  -3.793  1.00 89.06           C  
ATOM   1428  C   VAL A 184      -1.808  36.125  -4.164  1.00 89.06           C  
ATOM   1429  CB  VAL A 184      -1.858  38.219  -2.750  1.00 89.06           C  
ATOM   1430  O   VAL A 184      -1.677  35.219  -3.363  1.00 89.06           O  
ATOM   1431  CG1 VAL A 184      -0.494  38.656  -3.291  1.00 89.06           C  
ATOM   1432  CG2 VAL A 184      -2.682  39.438  -2.350  1.00 89.06           C  
ATOM   1433  N   SER A 185      -1.299  36.156  -5.383  1.00 91.56           N  
ATOM   1434  CA  SER A 185      -0.555  35.000  -5.879  1.00 91.56           C  
ATOM   1435  C   SER A 185       0.947  35.188  -5.699  1.00 91.56           C  
ATOM   1436  CB  SER A 185      -0.872  34.750  -7.355  1.00 91.56           C  
ATOM   1437  O   SER A 185       1.465  36.281  -5.891  1.00 91.56           O  
ATOM   1438  OG  SER A 185      -0.072  33.719  -7.875  1.00 91.56           O  
ATOM   1439  N   GLN A 186       1.616  34.219  -5.172  1.00 93.19           N  
ATOM   1440  CA  GLN A 186       3.070  34.188  -5.047  1.00 93.19           C  
ATOM   1441  C   GLN A 186       3.664  32.938  -5.695  1.00 93.19           C  
ATOM   1442  CB  GLN A 186       3.484  34.281  -3.576  1.00 93.19           C  
ATOM   1443  O   GLN A 186       3.168  31.844  -5.488  1.00 93.19           O  
ATOM   1444  CG  GLN A 186       3.055  35.562  -2.881  1.00 93.19           C  
ATOM   1445  CD  GLN A 186       3.484  35.625  -1.428  1.00 93.19           C  
ATOM   1446  NE2 GLN A 186       2.869  36.500  -0.659  1.00 93.19           N  
ATOM   1447  OE1 GLN A 186       4.363  34.844  -0.998  1.00 93.19           O  
ATOM   1448  N   PHE A 187       4.707  33.156  -6.496  1.00 93.69           N  
ATOM   1449  CA  PHE A 187       5.387  32.062  -7.164  1.00 93.69           C  
ATOM   1450  C   PHE A 187       6.656  31.672  -6.414  1.00 93.69           C  
ATOM   1451  CB  PHE A 187       5.723  32.438  -8.609  1.00 93.69           C  
ATOM   1452  O   PHE A 187       7.535  32.500  -6.195  1.00 93.69           O  
ATOM   1453  CG  PHE A 187       6.359  31.312  -9.391  1.00 93.69           C  
ATOM   1454  CD1 PHE A 187       7.680  31.406  -9.820  1.00 93.69           C  
ATOM   1455  CD2 PHE A 187       5.641  30.156  -9.695  1.00 93.69           C  
ATOM   1456  CE1 PHE A 187       8.273  30.375 -10.539  1.00 93.69           C  
ATOM   1457  CE2 PHE A 187       6.227  29.125 -10.414  1.00 93.69           C  
ATOM   1458  CZ  PHE A 187       7.539  29.234 -10.836  1.00 93.69           C  
ATOM   1459  N   LEU A 188       6.770  30.438  -6.020  1.00 91.50           N  
ATOM   1460  CA  LEU A 188       7.883  29.938  -5.223  1.00 91.50           C  
ATOM   1461  C   LEU A 188       8.789  29.031  -6.062  1.00 91.50           C  
ATOM   1462  CB  LEU A 188       7.363  29.156  -4.008  1.00 91.50           C  
ATOM   1463  O   LEU A 188       9.773  28.500  -5.555  1.00 91.50           O  
ATOM   1464  CG  LEU A 188       6.379  29.906  -3.102  1.00 91.50           C  
ATOM   1465  CD1 LEU A 188       5.812  28.953  -2.047  1.00 91.50           C  
ATOM   1466  CD2 LEU A 188       7.055  31.094  -2.445  1.00 91.50           C  
ATOM   1467  N   GLY A 189       8.578  28.953  -7.312  1.00 86.38           N  
ATOM   1468  CA  GLY A 189       9.211  27.938  -8.125  1.00 86.38           C  
ATOM   1469  C   GLY A 189      10.562  28.359  -8.672  1.00 86.38           C  
ATOM   1470  O   GLY A 189      11.273  27.562  -9.281  1.00 86.38           O  
ATOM   1471  N   THR A 190      11.039  29.531  -8.312  1.00 86.69           N  
ATOM   1472  CA  THR A 190      12.258  30.031  -8.945  1.00 86.69           C  
ATOM   1473  C   THR A 190      13.469  29.203  -8.484  1.00 86.69           C  
ATOM   1474  CB  THR A 190      12.500  31.516  -8.633  1.00 86.69           C  
ATOM   1475  O   THR A 190      14.258  28.750  -9.305  1.00 86.69           O  
ATOM   1476  CG2 THR A 190      13.641  32.062  -9.461  1.00 86.69           C  
ATOM   1477  OG1 THR A 190      11.305  32.250  -8.922  1.00 86.69           O  
ATOM   1478  N   MET A 191      13.586  28.922  -7.227  1.00 92.19           N  
ATOM   1479  CA  MET A 191      14.734  28.188  -6.715  1.00 92.19           C  
ATOM   1480  C   MET A 191      14.367  26.750  -6.391  1.00 92.19           C  
ATOM   1481  CB  MET A 191      15.305  28.875  -5.469  1.00 92.19           C  
ATOM   1482  O   MET A 191      15.211  25.969  -5.938  1.00 92.19           O  
ATOM   1483  CG  MET A 191      15.898  30.250  -5.742  1.00 92.19           C  
ATOM   1484  SD  MET A 191      17.375  30.172  -6.840  1.00 92.19           S  
ATOM   1485  CE  MET A 191      18.609  29.516  -5.676  1.00 92.19           C  
ATOM   1486  N   ALA A 192      13.133  26.344  -6.719  1.00 94.75           N  
ATOM   1487  CA  ALA A 192      12.609  25.047  -6.309  1.00 94.75           C  
ATOM   1488  C   ALA A 192      13.336  23.906  -7.023  1.00 94.75           C  
ATOM   1489  CB  ALA A 192      11.109  24.969  -6.586  1.00 94.75           C  
ATOM   1490  O   ALA A 192      13.562  22.844  -6.441  1.00 94.75           O  
ATOM   1491  N   PRO A 193      13.805  24.109  -8.312  1.00 96.00           N  
ATOM   1492  CA  PRO A 193      14.523  23.016  -8.984  1.00 96.00           C  
ATOM   1493  C   PRO A 193      15.805  22.625  -8.258  1.00 96.00           C  
ATOM   1494  CB  PRO A 193      14.844  23.609 -10.359  1.00 96.00           C  
ATOM   1495  O   PRO A 193      16.312  21.516  -8.438  1.00 96.00           O  
ATOM   1496  CG  PRO A 193      13.789  24.641 -10.586  1.00 96.00           C  
ATOM   1497  CD  PRO A 193      13.453  25.266  -9.266  1.00 96.00           C  
ATOM   1498  N   ASN A 194      16.297  23.453  -7.371  1.00 95.06           N  
ATOM   1499  CA  ASN A 194      17.547  23.188  -6.684  1.00 95.06           C  
ATOM   1500  C   ASN A 194      17.312  22.562  -5.309  1.00 95.06           C  
ATOM   1501  CB  ASN A 194      18.375  24.469  -6.555  1.00 95.06           C  
ATOM   1502  O   ASN A 194      18.266  22.234  -4.598  1.00 95.06           O  
ATOM   1503  CG  ASN A 194      18.859  24.984  -7.895  1.00 95.06           C  
ATOM   1504  ND2 ASN A 194      18.859  26.297  -8.055  1.00 95.06           N  
ATOM   1505  OD1 ASN A 194      19.234  24.203  -8.781  1.00 95.06           O  
ATOM   1506  N   PHE A 195      16.062  22.375  -4.996  1.00 96.62           N  
ATOM   1507  CA  PHE A 195      15.781  21.672  -3.754  1.00 96.62           C  
ATOM   1508  C   PHE A 195      16.297  20.250  -3.814  1.00 96.62           C  
ATOM   1509  CB  PHE A 195      14.273  21.672  -3.469  1.00 96.62           C  
ATOM   1510  O   PHE A 195      16.359  19.641  -4.891  1.00 96.62           O  
ATOM   1511  CG  PHE A 195      13.695  23.047  -3.242  1.00 96.62           C  
ATOM   1512  CD1 PHE A 195      14.531  24.141  -3.047  1.00 96.62           C  
ATOM   1513  CD2 PHE A 195      12.320  23.234  -3.227  1.00 96.62           C  
ATOM   1514  CE1 PHE A 195      13.992  25.406  -2.838  1.00 96.62           C  
ATOM   1515  CE2 PHE A 195      11.781  24.500  -3.018  1.00 96.62           C  
ATOM   1516  CZ  PHE A 195      12.617  25.578  -2.822  1.00 96.62           C  
ATOM   1517  N   THR A 196      16.703  19.750  -2.703  1.00 95.94           N  
ATOM   1518  CA  THR A 196      17.188  18.375  -2.633  1.00 95.94           C  
ATOM   1519  C   THR A 196      16.266  17.516  -1.778  1.00 95.94           C  
ATOM   1520  CB  THR A 196      18.625  18.312  -2.064  1.00 95.94           C  
ATOM   1521  O   THR A 196      15.750  17.984  -0.754  1.00 95.94           O  
ATOM   1522  CG2 THR A 196      19.609  18.969  -3.010  1.00 95.94           C  
ATOM   1523  OG1 THR A 196      18.656  18.984  -0.801  1.00 95.94           O  
ATOM   1524  N   ILE A 197      16.031  16.328  -2.252  1.00 96.69           N  
ATOM   1525  CA  ILE A 197      15.172  15.367  -1.569  1.00 96.69           C  
ATOM   1526  C   ILE A 197      15.992  14.156  -1.139  1.00 96.69           C  
ATOM   1527  CB  ILE A 197      13.992  14.930  -2.467  1.00 96.69           C  
ATOM   1528  O   ILE A 197      16.609  13.492  -1.972  1.00 96.69           O  
ATOM   1529  CG1 ILE A 197      13.211  16.156  -2.955  1.00 96.69           C  
ATOM   1530  CG2 ILE A 197      13.078  13.961  -1.718  1.00 96.69           C  
ATOM   1531  CD1 ILE A 197      12.281  15.867  -4.125  1.00 96.69           C  
ATOM   1532  N   LEU A 198      16.094  13.945   0.098  1.00 94.62           N  
ATOM   1533  CA  LEU A 198      16.688  12.734   0.645  1.00 94.62           C  
ATOM   1534  C   LEU A 198      15.641  11.625   0.770  1.00 94.62           C  
ATOM   1535  CB  LEU A 198      17.312  13.016   2.012  1.00 94.62           C  
ATOM   1536  O   LEU A 198      14.602  11.812   1.402  1.00 94.62           O  
ATOM   1537  CG  LEU A 198      17.828  11.797   2.785  1.00 94.62           C  
ATOM   1538  CD1 LEU A 198      19.047  11.211   2.098  1.00 94.62           C  
ATOM   1539  CD2 LEU A 198      18.141  12.172   4.227  1.00 94.62           C  
ATOM   1540  N   ILE A 199      15.820  10.500   0.141  1.00 94.94           N  
ATOM   1541  CA  ILE A 199      14.930   9.344   0.224  1.00 94.94           C  
ATOM   1542  C   ILE A 199      15.672   8.172   0.873  1.00 94.94           C  
ATOM   1543  CB  ILE A 199      14.406   8.930  -1.170  1.00 94.94           C  
ATOM   1544  O   ILE A 199      16.547   7.570   0.259  1.00 94.94           O  
ATOM   1545  CG1 ILE A 199      13.695  10.117  -1.838  1.00 94.94           C  
ATOM   1546  CG2 ILE A 199      13.469   7.727  -1.060  1.00 94.94           C  
ATOM   1547  CD1 ILE A 199      13.305   9.867  -3.289  1.00 94.94           C  
ATOM   1548  N   LYS A 200      15.367   7.871   2.102  1.00 92.56           N  
ATOM   1549  CA  LYS A 200      15.883   6.695   2.797  1.00 92.56           C  
ATOM   1550  C   LYS A 200      14.930   5.512   2.656  1.00 92.56           C  
ATOM   1551  CB  LYS A 200      16.125   7.008   4.273  1.00 92.56           C  
ATOM   1552  O   LYS A 200      13.812   5.547   3.162  1.00 92.56           O  
ATOM   1553  CG  LYS A 200      17.141   8.117   4.520  1.00 92.56           C  
ATOM   1554  CD  LYS A 200      17.219   8.469   6.000  1.00 92.56           C  
ATOM   1555  CE  LYS A 200      17.828   7.332   6.812  1.00 92.56           C  
ATOM   1556  NZ  LYS A 200      17.953   7.688   8.258  1.00 92.56           N  
ATOM   1557  N   ASN A 201      15.359   4.500   1.925  1.00 94.69           N  
ATOM   1558  CA  ASN A 201      14.539   3.320   1.685  1.00 94.69           C  
ATOM   1559  C   ASN A 201      15.211   2.055   2.211  1.00 94.69           C  
ATOM   1560  CB  ASN A 201      14.227   3.176   0.194  1.00 94.69           C  
ATOM   1561  O   ASN A 201      16.375   1.794   1.913  1.00 94.69           O  
ATOM   1562  CG  ASN A 201      13.469   1.903  -0.124  1.00 94.69           C  
ATOM   1563  ND2 ASN A 201      12.461   1.595   0.686  1.00 94.69           N  
ATOM   1564  OD1 ASN A 201      13.781   1.202  -1.089  1.00 94.69           O  
ATOM   1565  N   SER A 202      14.539   1.394   3.055  1.00 92.44           N  
ATOM   1566  CA  SER A 202      14.977   0.096   3.555  1.00 92.44           C  
ATOM   1567  C   SER A 202      13.977  -1.000   3.211  1.00 92.44           C  
ATOM   1568  CB  SER A 202      15.188   0.148   5.070  1.00 92.44           C  
ATOM   1569  O   SER A 202      12.766  -0.812   3.361  1.00 92.44           O  
ATOM   1570  OG  SER A 202      16.125   1.152   5.414  1.00 92.44           O  
ATOM   1571  N   ILE A 203      14.461  -2.146   2.705  1.00 93.25           N  
ATOM   1572  CA  ILE A 203      13.578  -3.238   2.314  1.00 93.25           C  
ATOM   1573  C   ILE A 203      13.938  -4.500   3.098  1.00 93.25           C  
ATOM   1574  CB  ILE A 203      13.656  -3.512   0.795  1.00 93.25           C  
ATOM   1575  O   ILE A 203      15.070  -4.652   3.555  1.00 93.25           O  
ATOM   1576  CG1 ILE A 203      15.109  -3.756   0.370  1.00 93.25           C  
ATOM   1577  CG2 ILE A 203      13.039  -2.352   0.006  1.00 93.25           C  
ATOM   1578  CD1 ILE A 203      15.367  -5.148  -0.186  1.00 93.25           C  
ATOM   1579  N   HIS A 204      12.953  -5.336   3.357  1.00 92.75           N  
ATOM   1580  CA  HIS A 204      13.117  -6.621   4.023  1.00 92.75           C  
ATOM   1581  C   HIS A 204      12.312  -7.715   3.326  1.00 92.75           C  
ATOM   1582  CB  HIS A 204      12.695  -6.520   5.492  1.00 92.75           C  
ATOM   1583  O   HIS A 204      11.117  -7.543   3.070  1.00 92.75           O  
ATOM   1584  CG  HIS A 204      12.844  -7.805   6.246  1.00 92.75           C  
ATOM   1585  CD2 HIS A 204      11.914  -8.617   6.801  1.00 92.75           C  
ATOM   1586  ND1 HIS A 204      14.062  -8.383   6.508  1.00 92.75           N  
ATOM   1587  CE1 HIS A 204      13.883  -9.500   7.191  1.00 92.75           C  
ATOM   1588  NE2 HIS A 204      12.586  -9.664   7.379  1.00 92.75           N  
ATOM   1589  N   TYR A 205      13.008  -8.766   2.924  1.00 93.69           N  
ATOM   1590  CA  TYR A 205      12.375  -9.977   2.424  1.00 93.69           C  
ATOM   1591  C   TYR A 205      12.266 -11.031   3.521  1.00 93.69           C  
ATOM   1592  CB  TYR A 205      13.156 -10.539   1.235  1.00 93.69           C  
ATOM   1593  O   TYR A 205      13.227 -11.766   3.781  1.00 93.69           O  
ATOM   1594  CG  TYR A 205      13.125  -9.656   0.012  1.00 93.69           C  
ATOM   1595  CD1 TYR A 205      11.977  -9.570  -0.778  1.00 93.69           C  
ATOM   1596  CD2 TYR A 205      14.234  -8.906  -0.356  1.00 93.69           C  
ATOM   1597  CE1 TYR A 205      11.945  -8.758  -1.906  1.00 93.69           C  
ATOM   1598  CE2 TYR A 205      14.219  -8.094  -1.482  1.00 93.69           C  
ATOM   1599  OH  TYR A 205      13.039  -7.219  -3.365  1.00 93.69           O  
ATOM   1600  CZ  TYR A 205      13.070  -8.023  -2.250  1.00 93.69           C  
ATOM   1601  N   PRO A 206      11.094 -11.125   4.141  1.00 89.75           N  
ATOM   1602  CA  PRO A 206      10.953 -11.984   5.320  1.00 89.75           C  
ATOM   1603  C   PRO A 206      11.203 -13.461   5.008  1.00 89.75           C  
ATOM   1604  CB  PRO A 206       9.500 -11.758   5.750  1.00 89.75           C  
ATOM   1605  O   PRO A 206      11.734 -14.188   5.848  1.00 89.75           O  
ATOM   1606  CG  PRO A 206       8.844 -11.133   4.559  1.00 89.75           C  
ATOM   1607  CD  PRO A 206       9.891 -10.414   3.758  1.00 89.75           C  
ATOM   1608  N   LYS A 207      10.859 -13.914   3.859  1.00 89.44           N  
ATOM   1609  CA  LYS A 207      11.031 -15.328   3.529  1.00 89.44           C  
ATOM   1610  C   LYS A 207      12.508 -15.719   3.562  1.00 89.44           C  
ATOM   1611  CB  LYS A 207      10.438 -15.633   2.152  1.00 89.44           C  
ATOM   1612  O   LYS A 207      12.852 -16.797   4.035  1.00 89.44           O  
ATOM   1613  CG  LYS A 207      10.422 -17.109   1.803  1.00 89.44           C  
ATOM   1614  CD  LYS A 207       9.672 -17.375   0.500  1.00 89.44           C  
ATOM   1615  CE  LYS A 207       9.625 -18.859   0.166  1.00 89.44           C  
ATOM   1616  NZ  LYS A 207       8.812 -19.125  -1.056  1.00 89.44           N  
ATOM   1617  N   PHE A 208      13.383 -14.820   3.129  1.00 93.62           N  
ATOM   1618  CA  PHE A 208      14.805 -15.133   3.027  1.00 93.62           C  
ATOM   1619  C   PHE A 208      15.594 -14.445   4.137  1.00 93.62           C  
ATOM   1620  CB  PHE A 208      15.352 -14.719   1.658  1.00 93.62           C  
ATOM   1621  O   PHE A 208      16.812 -14.586   4.211  1.00 93.62           O  
ATOM   1622  CG  PHE A 208      14.602 -15.320   0.498  1.00 93.62           C  
ATOM   1623  CD1 PHE A 208      14.445 -16.703   0.388  1.00 93.62           C  
ATOM   1624  CD2 PHE A 208      14.055 -14.508  -0.483  1.00 93.62           C  
ATOM   1625  CE1 PHE A 208      13.758 -17.250  -0.685  1.00 93.62           C  
ATOM   1626  CE2 PHE A 208      13.359 -15.055  -1.558  1.00 93.62           C  
ATOM   1627  CZ  PHE A 208      13.211 -16.422  -1.657  1.00 93.62           C  
ATOM   1628  N   HIS A 209      14.977 -13.719   4.996  1.00 92.44           N  
ATOM   1629  CA  HIS A 209      15.602 -12.969   6.074  1.00 92.44           C  
ATOM   1630  C   HIS A 209      16.734 -12.078   5.551  1.00 92.44           C  
ATOM   1631  CB  HIS A 209      16.141 -13.914   7.148  1.00 92.44           C  
ATOM   1632  O   HIS A 209      17.844 -12.094   6.086  1.00 92.44           O  
ATOM   1633  CG  HIS A 209      15.078 -14.742   7.801  1.00 92.44           C  
ATOM   1634  CD2 HIS A 209      14.781 -16.062   7.688  1.00 92.44           C  
ATOM   1635  ND1 HIS A 209      14.172 -14.219   8.695  1.00 92.44           N  
ATOM   1636  CE1 HIS A 209      13.359 -15.180   9.109  1.00 92.44           C  
ATOM   1637  NE2 HIS A 209      13.711 -16.312   8.508  1.00 92.44           N  
ATOM   1638  N   PHE A 210      16.438 -11.430   4.453  1.00 93.38           N  
ATOM   1639  CA  PHE A 210      17.391 -10.531   3.809  1.00 93.38           C  
ATOM   1640  C   PHE A 210      16.922  -9.086   3.914  1.00 93.38           C  
ATOM   1641  CB  PHE A 210      17.578 -10.914   2.340  1.00 93.38           C  
ATOM   1642  O   PHE A 210      15.766  -8.773   3.600  1.00 93.38           O  
ATOM   1643  CG  PHE A 210      18.516 -10.000   1.593  1.00 93.38           C  
ATOM   1644  CD1 PHE A 210      18.031  -9.000   0.772  1.00 93.38           C  
ATOM   1645  CD2 PHE A 210      19.891 -10.156   1.712  1.00 93.38           C  
ATOM   1646  CE1 PHE A 210      18.891  -8.148   0.080  1.00 93.38           C  
ATOM   1647  CE2 PHE A 210      20.766  -9.312   1.023  1.00 93.38           C  
ATOM   1648  CZ  PHE A 210      20.266  -8.312   0.208  1.00 93.38           C  
ATOM   1649  N   SER A 211      17.750  -8.188   4.461  1.00 91.69           N  
ATOM   1650  CA  SER A 211      17.469  -6.762   4.578  1.00 91.69           C  
ATOM   1651  C   SER A 211      18.562  -5.926   3.920  1.00 91.69           C  
ATOM   1652  CB  SER A 211      17.328  -6.363   6.051  1.00 91.69           C  
ATOM   1653  O   SER A 211      19.750  -6.281   3.977  1.00 91.69           O  
ATOM   1654  OG  SER A 211      16.312  -7.109   6.676  1.00 91.69           O  
ATOM   1655  N   LYS A 212      18.156  -4.840   3.262  1.00 91.69           N  
ATOM   1656  CA  LYS A 212      19.109  -3.932   2.621  1.00 91.69           C  
ATOM   1657  C   LYS A 212      18.516  -2.527   2.494  1.00 91.69           C  
ATOM   1658  CB  LYS A 212      19.500  -4.461   1.243  1.00 91.69           C  
ATOM   1659  O   LYS A 212      17.297  -2.361   2.391  1.00 91.69           O  
ATOM   1660  CG  LYS A 212      20.734  -3.779   0.653  1.00 91.69           C  
ATOM   1661  CD  LYS A 212      21.281  -4.551  -0.542  1.00 91.69           C  
ATOM   1662  CE  LYS A 212      22.578  -3.939  -1.060  1.00 91.69           C  
ATOM   1663  NZ  LYS A 212      23.125  -4.715  -2.209  1.00 91.69           N  
ATOM   1664  N   GLY A 213      19.359  -1.537   2.551  1.00 90.50           N  
ATOM   1665  CA  GLY A 213      18.984  -0.144   2.373  1.00 90.50           C  
ATOM   1666  C   GLY A 213      19.672   0.520   1.202  1.00 90.50           C  
ATOM   1667  O   GLY A 213      20.641  -0.016   0.667  1.00 90.50           O  
ATOM   1668  N   ASN A 214      19.141   1.624   0.773  1.00 90.62           N  
ATOM   1669  CA  ASN A 214      19.734   2.311  -0.376  1.00 90.62           C  
ATOM   1670  C   ASN A 214      20.844   3.260   0.044  1.00 90.62           C  
ATOM   1671  CB  ASN A 214      18.641   3.072  -1.147  1.00 90.62           C  
ATOM   1672  O   ASN A 214      21.312   4.062  -0.761  1.00 90.62           O  
ATOM   1673  CG  ASN A 214      18.062   4.227  -0.355  1.00 90.62           C  
ATOM   1674  ND2 ASN A 214      17.578   5.246  -1.058  1.00 90.62           N  
ATOM   1675  OD1 ASN A 214      18.047   4.207   0.878  1.00 90.62           O  
ATOM   1676  N   ILE A 215      21.188   3.271   1.338  1.00 85.69           N  
ATOM   1677  CA  ILE A 215      22.312   4.086   1.809  1.00 85.69           C  
ATOM   1678  C   ILE A 215      23.516   3.195   2.090  1.00 85.69           C  
ATOM   1679  CB  ILE A 215      21.922   4.891   3.072  1.00 85.69           C  
ATOM   1680  O   ILE A 215      23.406   2.186   2.787  1.00 85.69           O  
ATOM   1681  CG1 ILE A 215      20.703   5.766   2.799  1.00 85.69           C  
ATOM   1682  CG2 ILE A 215      23.109   5.734   3.551  1.00 85.69           C  
ATOM   1683  CD1 ILE A 215      20.125   6.438   4.039  1.00 85.69           C  
ATOM   1684  N   ALA A 216      24.594   3.557   1.389  1.00 72.56           N  
ATOM   1685  CA  ALA A 216      25.828   2.783   1.567  1.00 72.56           C  
ATOM   1686  C   ALA A 216      26.438   3.029   2.945  1.00 72.56           C  
ATOM   1687  CB  ALA A 216      26.828   3.125   0.475  1.00 72.56           C  
ATOM   1688  O   ALA A 216      26.234   4.098   3.533  1.00 72.56           O  
ATOM   1689  N   ASP A 217      26.766   1.977   3.635  1.00 67.12           N  
ATOM   1690  CA  ASP A 217      27.469   2.080   4.914  1.00 67.12           C  
ATOM   1691  C   ASP A 217      28.797   2.801   4.762  1.00 67.12           C  
ATOM   1692  CB  ASP A 217      27.688   0.691   5.520  1.00 67.12           C  
ATOM   1693  O   ASP A 217      29.844   2.162   4.672  1.00 67.12           O  
ATOM   1694  CG  ASP A 217      26.797   0.426   6.727  1.00 67.12           C  
ATOM   1695  OD1 ASP A 217      26.188   1.379   7.258  1.00 67.12           O  
ATOM   1696  OD2 ASP A 217      26.719  -0.746   7.156  1.00 67.12           O  
ATOM   1697  N   ARG A 218      28.719   3.912   4.090  1.00 64.62           N  
ATOM   1698  CA  ARG A 218      30.000   4.590   3.908  1.00 64.62           C  
ATOM   1699  C   ARG A 218      30.234   5.605   5.016  1.00 64.62           C  
ATOM   1700  CB  ARG A 218      30.047   5.281   2.543  1.00 64.62           C  
ATOM   1701  O   ARG A 218      29.406   5.758   5.922  1.00 64.62           O  
ATOM   1702  CG  ARG A 218      30.094   4.316   1.367  1.00 64.62           C  
ATOM   1703  CD  ARG A 218      30.328   5.047   0.050  1.00 64.62           C  
ATOM   1704  NE  ARG A 218      30.406   4.117  -1.073  1.00 64.62           N  
ATOM   1705  NH1 ARG A 218      30.953   5.730  -2.637  1.00 64.62           N  
ATOM   1706  NH2 ARG A 218      30.750   3.537  -3.270  1.00 64.62           N  
ATOM   1707  CZ  ARG A 218      30.703   4.465  -2.324  1.00 64.62           C  
ATOM   1708  N   THR A 219      31.344   6.398   4.875  1.00 63.00           N  
ATOM   1709  CA  THR A 219      31.938   7.316   5.844  1.00 63.00           C  
ATOM   1710  C   THR A 219      31.000   8.492   6.117  1.00 63.00           C  
ATOM   1711  CB  THR A 219      33.281   7.840   5.355  1.00 63.00           C  
ATOM   1712  O   THR A 219      30.141   8.820   5.289  1.00 63.00           O  
ATOM   1713  CG2 THR A 219      34.406   6.832   5.633  1.00 63.00           C  
ATOM   1714  OG1 THR A 219      33.219   8.086   3.943  1.00 63.00           O  
ATOM   1715  N   ASP A 220      30.891   9.070   7.316  1.00 63.00           N  
ATOM   1716  CA  ASP A 220      30.109  10.164   7.898  1.00 63.00           C  
ATOM   1717  C   ASP A 220      29.969  11.320   6.914  1.00 63.00           C  
ATOM   1718  CB  ASP A 220      30.766  10.648   9.195  1.00 63.00           C  
ATOM   1719  O   ASP A 220      28.891  11.883   6.766  1.00 63.00           O  
ATOM   1720  CG  ASP A 220      30.375   9.820  10.406  1.00 63.00           C  
ATOM   1721  OD1 ASP A 220      29.406   9.039  10.320  1.00 63.00           O  
ATOM   1722  OD2 ASP A 220      31.047   9.945  11.453  1.00 63.00           O  
ATOM   1723  N   GLY A 221      30.984  11.594   5.973  1.00 69.69           N  
ATOM   1724  CA  GLY A 221      30.938  12.805   5.164  1.00 69.69           C  
ATOM   1725  C   GLY A 221      30.391  12.562   3.768  1.00 69.69           C  
ATOM   1726  O   GLY A 221      30.188  13.508   3.006  1.00 69.69           O  
ATOM   1727  N   TYR A 222      29.922  11.453   3.510  1.00 73.31           N  
ATOM   1728  CA  TYR A 222      29.500  11.094   2.158  1.00 73.31           C  
ATOM   1729  C   TYR A 222      28.156  11.711   1.816  1.00 73.31           C  
ATOM   1730  CB  TYR A 222      29.438   9.570   2.000  1.00 73.31           C  
ATOM   1731  O   TYR A 222      27.984  12.305   0.747  1.00 73.31           O  
ATOM   1732  CG  TYR A 222      28.781   9.125   0.718  1.00 73.31           C  
ATOM   1733  CD1 TYR A 222      27.516   8.555   0.726  1.00 73.31           C  
ATOM   1734  CD2 TYR A 222      29.438   9.266  -0.504  1.00 73.31           C  
ATOM   1735  CE1 TYR A 222      26.906   8.133  -0.453  1.00 73.31           C  
ATOM   1736  CE2 TYR A 222      28.828   8.852  -1.689  1.00 73.31           C  
ATOM   1737  OH  TYR A 222      26.969   7.879  -2.824  1.00 73.31           O  
ATOM   1738  CZ  TYR A 222      27.578   8.289  -1.654  1.00 73.31           C  
ATOM   1739  N   LEU A 223      27.203  11.773   2.707  1.00 76.94           N  
ATOM   1740  CA  LEU A 223      25.844  12.234   2.439  1.00 76.94           C  
ATOM   1741  C   LEU A 223      25.812  13.742   2.252  1.00 76.94           C  
ATOM   1742  CB  LEU A 223      24.906  11.828   3.580  1.00 76.94           C  
ATOM   1743  O   LEU A 223      24.922  14.273   1.576  1.00 76.94           O  
ATOM   1744  CG  LEU A 223      24.547  10.344   3.664  1.00 76.94           C  
ATOM   1745  CD1 LEU A 223      23.719  10.070   4.918  1.00 76.94           C  
ATOM   1746  CD2 LEU A 223      23.781   9.914   2.416  1.00 76.94           C  
ATOM   1747  N   LYS A 224      26.844  14.406   2.785  1.00 75.12           N  
ATOM   1748  CA  LYS A 224      26.859  15.859   2.709  1.00 75.12           C  
ATOM   1749  C   LYS A 224      27.281  16.344   1.324  1.00 75.12           C  
ATOM   1750  CB  LYS A 224      27.781  16.453   3.775  1.00 75.12           C  
ATOM   1751  O   LYS A 224      26.984  17.469   0.929  1.00 75.12           O  
ATOM   1752  CG  LYS A 224      27.281  16.281   5.199  1.00 75.12           C  
ATOM   1753  CD  LYS A 224      28.203  16.922   6.211  1.00 75.12           C  
ATOM   1754  CE  LYS A 224      27.719  16.719   7.637  1.00 75.12           C  
ATOM   1755  NZ  LYS A 224      28.656  17.328   8.633  1.00 75.12           N  
ATOM   1756  N   ARG A 225      27.969  15.383   0.517  1.00 78.31           N  
ATOM   1757  CA  ARG A 225      28.531  15.867  -0.736  1.00 78.31           C  
ATOM   1758  C   ARG A 225      28.047  15.031  -1.918  1.00 78.31           C  
ATOM   1759  CB  ARG A 225      30.062  15.852  -0.675  1.00 78.31           C  
ATOM   1760  O   ARG A 225      28.328  15.359  -3.072  1.00 78.31           O  
ATOM   1761  CG  ARG A 225      30.641  16.781   0.377  1.00 78.31           C  
ATOM   1762  CD  ARG A 225      32.156  16.703   0.407  1.00 78.31           C  
ATOM   1763  NE  ARG A 225      32.719  17.484   1.521  1.00 78.31           N  
ATOM   1764  NH1 ARG A 225      34.938  17.031   0.999  1.00 78.31           N  
ATOM   1765  NH2 ARG A 225      34.406  18.328   2.814  1.00 78.31           N  
ATOM   1766  CZ  ARG A 225      34.000  17.609   1.775  1.00 78.31           C  
ATOM   1767  N   CYS A 226      27.141  14.141  -1.706  1.00 83.69           N  
ATOM   1768  CA  CYS A 226      26.812  13.273  -2.834  1.00 83.69           C  
ATOM   1769  C   CYS A 226      25.516  13.711  -3.504  1.00 83.69           C  
ATOM   1770  CB  CYS A 226      26.688  11.820  -2.375  1.00 83.69           C  
ATOM   1771  O   CYS A 226      24.688  14.383  -2.885  1.00 83.69           O  
ATOM   1772  SG  CYS A 226      25.156  11.461  -1.500  1.00 83.69           S  
ATOM   1773  N   THR A 227      25.422  13.562  -4.770  1.00 86.19           N  
ATOM   1774  CA  THR A 227      24.219  13.742  -5.578  1.00 86.19           C  
ATOM   1775  C   THR A 227      23.953  12.508  -6.438  1.00 86.19           C  
ATOM   1776  CB  THR A 227      24.328  14.984  -6.477  1.00 86.19           C  
ATOM   1777  O   THR A 227      24.891  11.922  -6.992  1.00 86.19           O  
ATOM   1778  CG2 THR A 227      23.016  15.258  -7.207  1.00 86.19           C  
ATOM   1779  OG1 THR A 227      24.656  16.125  -5.672  1.00 86.19           O  
ATOM   1780  N   PHE A 228      22.750  12.148  -6.508  1.00 89.06           N  
ATOM   1781  CA  PHE A 228      22.391  10.930  -7.219  1.00 89.06           C  
ATOM   1782  C   PHE A 228      22.750  11.039  -8.695  1.00 89.06           C  
ATOM   1783  CB  PHE A 228      20.891  10.633  -7.059  1.00 89.06           C  
ATOM   1784  O   PHE A 228      22.500  12.078  -9.320  1.00 89.06           O  
ATOM   1785  CG  PHE A 228      20.422   9.461  -7.871  1.00 89.06           C  
ATOM   1786  CD1 PHE A 228      19.750   9.664  -9.078  1.00 89.06           C  
ATOM   1787  CD2 PHE A 228      20.625   8.164  -7.430  1.00 89.06           C  
ATOM   1788  CE1 PHE A 228      19.312   8.578  -9.836  1.00 89.06           C  
ATOM   1789  CE2 PHE A 228      20.188   7.078  -8.180  1.00 89.06           C  
ATOM   1790  CZ  PHE A 228      19.531   7.289  -9.383  1.00 89.06           C  
ATOM   1791  N   HIS A 229      23.375  10.000  -9.078  1.00 83.38           N  
ATOM   1792  CA  HIS A 229      23.641   9.781 -10.492  1.00 83.38           C  
ATOM   1793  C   HIS A 229      23.453   8.320 -10.875  1.00 83.38           C  
ATOM   1794  CB  HIS A 229      25.062  10.234 -10.844  1.00 83.38           C  
ATOM   1795  O   HIS A 229      23.938   7.426 -10.180  1.00 83.38           O  
ATOM   1796  CG  HIS A 229      25.312  10.359 -12.320  1.00 83.38           C  
ATOM   1797  CD2 HIS A 229      25.219  11.430 -13.141  1.00 83.38           C  
ATOM   1798  ND1 HIS A 229      25.688   9.289 -13.102  1.00 83.38           N  
ATOM   1799  CE1 HIS A 229      25.828   9.703 -14.352  1.00 83.38           C  
ATOM   1800  NE2 HIS A 229      25.547  10.992 -14.406  1.00 83.38           N  
ATOM   1801  N   GLU A 230      22.703   8.016 -11.922  1.00 81.75           N  
ATOM   1802  CA  GLU A 230      22.297   6.672 -12.312  1.00 81.75           C  
ATOM   1803  C   GLU A 230      23.500   5.777 -12.562  1.00 81.75           C  
ATOM   1804  CB  GLU A 230      21.406   6.723 -13.570  1.00 81.75           C  
ATOM   1805  O   GLU A 230      23.469   4.582 -12.266  1.00 81.75           O  
ATOM   1806  CG  GLU A 230      19.984   7.188 -13.297  1.00 81.75           C  
ATOM   1807  CD  GLU A 230      19.125   7.211 -14.547  1.00 81.75           C  
ATOM   1808  OE1 GLU A 230      17.922   7.535 -14.438  1.00 81.75           O  
ATOM   1809  OE2 GLU A 230      19.656   6.902 -15.641  1.00 81.75           O  
ATOM   1810  N   ALA A 231      24.578   6.293 -12.945  1.00 80.44           N  
ATOM   1811  CA  ALA A 231      25.719   5.469 -13.320  1.00 80.44           C  
ATOM   1812  C   ALA A 231      26.797   5.496 -12.234  1.00 80.44           C  
ATOM   1813  CB  ALA A 231      26.297   5.941 -14.656  1.00 80.44           C  
ATOM   1814  O   ALA A 231      27.375   4.461 -11.898  1.00 80.44           O  
ATOM   1815  N   SER A 232      26.969   6.617 -11.555  1.00 79.50           N  
ATOM   1816  CA  SER A 232      28.156   6.773 -10.727  1.00 79.50           C  
ATOM   1817  C   SER A 232      27.828   6.598  -9.250  1.00 79.50           C  
ATOM   1818  CB  SER A 232      28.797   8.148 -10.953  1.00 79.50           C  
ATOM   1819  O   SER A 232      28.625   6.059  -8.484  1.00 79.50           O  
ATOM   1820  OG  SER A 232      27.875   9.180 -10.680  1.00 79.50           O  
ATOM   1821  N   ASP A 233      26.656   6.938  -8.828  1.00 84.94           N  
ATOM   1822  CA  ASP A 233      26.359   6.918  -7.398  1.00 84.94           C  
ATOM   1823  C   ASP A 233      24.922   6.492  -7.141  1.00 84.94           C  
ATOM   1824  CB  ASP A 233      26.625   8.289  -6.777  1.00 84.94           C  
ATOM   1825  O   ASP A 233      24.094   7.309  -6.723  1.00 84.94           O  
ATOM   1826  CG  ASP A 233      26.938   8.227  -5.293  1.00 84.94           C  
ATOM   1827  OD1 ASP A 233      26.719   7.156  -4.676  1.00 84.94           O  
ATOM   1828  OD2 ASP A 233      27.375   9.250  -4.730  1.00 84.94           O  
ATOM   1829  N   LEU A 234      24.797   5.168  -7.191  1.00 84.12           N  
ATOM   1830  CA  LEU A 234      23.469   4.598  -7.027  1.00 84.12           C  
ATOM   1831  C   LEU A 234      23.047   4.609  -5.562  1.00 84.12           C  
ATOM   1832  CB  LEU A 234      23.422   3.170  -7.574  1.00 84.12           C  
ATOM   1833  O   LEU A 234      21.859   4.504  -5.250  1.00 84.12           O  
ATOM   1834  CG  LEU A 234      23.438   3.023  -9.094  1.00 84.12           C  
ATOM   1835  CD1 LEU A 234      24.094   1.708  -9.492  1.00 84.12           C  
ATOM   1836  CD2 LEU A 234      22.016   3.107  -9.656  1.00 84.12           C  
ATOM   1837  N   TYR A 235      24.016   4.766  -4.719  1.00 85.94           N  
ATOM   1838  CA  TYR A 235      23.703   4.645  -3.297  1.00 85.94           C  
ATOM   1839  C   TYR A 235      23.609   6.020  -2.641  1.00 85.94           C  
ATOM   1840  CB  TYR A 235      24.766   3.801  -2.586  1.00 85.94           C  
ATOM   1841  O   TYR A 235      23.500   6.121  -1.418  1.00 85.94           O  
ATOM   1842  CG  TYR A 235      24.609   2.316  -2.805  1.00 85.94           C  
ATOM   1843  CD1 TYR A 235      23.719   1.572  -2.045  1.00 85.94           C  
ATOM   1844  CD2 TYR A 235      25.359   1.653  -3.771  1.00 85.94           C  
ATOM   1845  CE1 TYR A 235      23.562   0.204  -2.242  1.00 85.94           C  
ATOM   1846  CE2 TYR A 235      25.219   0.285  -3.977  1.00 85.94           C  
ATOM   1847  OH  TYR A 235      24.172  -1.785  -3.408  1.00 85.94           O  
ATOM   1848  CZ  TYR A 235      24.328  -0.430  -3.209  1.00 85.94           C  
ATOM   1849  N   CYS A 236      23.734   7.035  -3.520  1.00 87.62           N  
ATOM   1850  CA  CYS A 236      23.406   8.359  -2.988  1.00 87.62           C  
ATOM   1851  C   CYS A 236      21.906   8.594  -2.979  1.00 87.62           C  
ATOM   1852  CB  CYS A 236      24.094   9.445  -3.809  1.00 87.62           C  
ATOM   1853  O   CYS A 236      21.266   8.641  -4.035  1.00 87.62           O  
ATOM   1854  SG  CYS A 236      23.812  11.117  -3.188  1.00 87.62           S  
ATOM   1855  N   PRO A 237      21.250   8.766  -1.871  1.00 88.50           N  
ATOM   1856  CA  PRO A 237      19.797   8.891  -1.748  1.00 88.50           C  
ATOM   1857  C   PRO A 237      19.312  10.328  -1.912  1.00 88.50           C  
ATOM   1858  CB  PRO A 237      19.516   8.375  -0.333  1.00 88.50           C  
ATOM   1859  O   PRO A 237      18.172  10.641  -1.563  1.00 88.50           O  
ATOM   1860  CG  PRO A 237      20.734   8.758   0.457  1.00 88.50           C  
ATOM   1861  CD  PRO A 237      21.938   8.664  -0.438  1.00 88.50           C  
ATOM   1862  N   ILE A 238      20.188  11.281  -2.379  1.00 93.25           N  
ATOM   1863  CA  ILE A 238      19.828  12.695  -2.496  1.00 93.25           C  
ATOM   1864  C   ILE A 238      19.547  13.039  -3.957  1.00 93.25           C  
ATOM   1865  CB  ILE A 238      20.953  13.602  -1.952  1.00 93.25           C  
ATOM   1866  O   ILE A 238      20.406  12.867  -4.824  1.00 93.25           O  
ATOM   1867  CG1 ILE A 238      21.234  13.289  -0.476  1.00 93.25           C  
ATOM   1868  CG2 ILE A 238      20.609  15.078  -2.141  1.00 93.25           C  
ATOM   1869  CD1 ILE A 238      22.469  13.984   0.089  1.00 93.25           C  
ATOM   1870  N   PHE A 239      18.375  13.562  -4.215  1.00 95.62           N  
ATOM   1871  CA  PHE A 239      17.922  13.898  -5.559  1.00 95.62           C  
ATOM   1872  C   PHE A 239      17.562  15.383  -5.648  1.00 95.62           C  
ATOM   1873  CB  PHE A 239      16.719  13.039  -5.945  1.00 95.62           C  
ATOM   1874  O   PHE A 239      16.922  15.930  -4.738  1.00 95.62           O  
ATOM   1875  CG  PHE A 239      16.953  11.562  -5.812  1.00 95.62           C  
ATOM   1876  CD1 PHE A 239      17.391  10.812  -6.898  1.00 95.62           C  
ATOM   1877  CD2 PHE A 239      16.750  10.922  -4.598  1.00 95.62           C  
ATOM   1878  CE1 PHE A 239      17.609   9.445  -6.777  1.00 95.62           C  
ATOM   1879  CE2 PHE A 239      16.969   9.555  -4.469  1.00 95.62           C  
ATOM   1880  CZ  PHE A 239      17.391   8.812  -5.562  1.00 95.62           C  
ATOM   1881  N   LYS A 240      18.000  16.000  -6.684  1.00 95.69           N  
ATOM   1882  CA  LYS A 240      17.516  17.344  -6.949  1.00 95.69           C  
ATOM   1883  C   LYS A 240      16.125  17.328  -7.570  1.00 95.69           C  
ATOM   1884  CB  LYS A 240      18.484  18.094  -7.867  1.00 95.69           C  
ATOM   1885  O   LYS A 240      15.836  16.484  -8.430  1.00 95.69           O  
ATOM   1886  CG  LYS A 240      19.797  18.453  -7.207  1.00 95.69           C  
ATOM   1887  CD  LYS A 240      20.656  19.328  -8.117  1.00 95.69           C  
ATOM   1888  CE  LYS A 240      21.984  19.703  -7.449  1.00 95.69           C  
ATOM   1889  NZ  LYS A 240      22.812  20.594  -8.328  1.00 95.69           N  
ATOM   1890  N   LEU A 241      15.258  18.234  -7.164  1.00 97.00           N  
ATOM   1891  CA  LEU A 241      13.891  18.266  -7.660  1.00 97.00           C  
ATOM   1892  C   LEU A 241      13.859  18.500  -9.164  1.00 97.00           C  
ATOM   1893  CB  LEU A 241      13.086  19.359  -6.945  1.00 97.00           C  
ATOM   1894  O   LEU A 241      13.070  17.875  -9.883  1.00 97.00           O  
ATOM   1895  CG  LEU A 241      11.625  19.500  -7.359  1.00 97.00           C  
ATOM   1896  CD1 LEU A 241      10.875  18.188  -7.113  1.00 97.00           C  
ATOM   1897  CD2 LEU A 241      10.969  20.656  -6.602  1.00 97.00           C  
ATOM   1898  N   GLY A 242      14.711  19.391  -9.648  1.00 96.38           N  
ATOM   1899  CA  GLY A 242      14.789  19.625 -11.078  1.00 96.38           C  
ATOM   1900  C   GLY A 242      15.156  18.391 -11.875  1.00 96.38           C  
ATOM   1901  O   GLY A 242      14.617  18.156 -12.953  1.00 96.38           O  
ATOM   1902  N   PHE A 243      16.031  17.562 -11.289  1.00 95.75           N  
ATOM   1903  CA  PHE A 243      16.453  16.328 -11.930  1.00 95.75           C  
ATOM   1904  C   PHE A 243      15.281  15.352 -12.031  1.00 95.75           C  
ATOM   1905  CB  PHE A 243      17.594  15.688 -11.148  1.00 95.75           C  
ATOM   1906  O   PHE A 243      15.070  14.742 -13.086  1.00 95.75           O  
ATOM   1907  CG  PHE A 243      17.969  14.312 -11.641  1.00 95.75           C  
ATOM   1908  CD1 PHE A 243      17.500  13.180 -10.984  1.00 95.75           C  
ATOM   1909  CD2 PHE A 243      18.781  14.148 -12.750  1.00 95.75           C  
ATOM   1910  CE1 PHE A 243      17.844  11.906 -11.438  1.00 95.75           C  
ATOM   1911  CE2 PHE A 243      19.125  12.883 -13.203  1.00 95.75           C  
ATOM   1912  CZ  PHE A 243      18.656  11.758 -12.547  1.00 95.75           C  
ATOM   1913  N   ILE A 244      14.477  15.234 -10.953  1.00 96.75           N  
ATOM   1914  CA  ILE A 244      13.336  14.320 -10.914  1.00 96.75           C  
ATOM   1915  C   ILE A 244      12.312  14.719 -11.977  1.00 96.75           C  
ATOM   1916  CB  ILE A 244      12.680  14.305  -9.516  1.00 96.75           C  
ATOM   1917  O   ILE A 244      11.820  13.867 -12.719  1.00 96.75           O  
ATOM   1918  CG1 ILE A 244      13.633  13.688  -8.484  1.00 96.75           C  
ATOM   1919  CG2 ILE A 244      11.352  13.547  -9.555  1.00 96.75           C  
ATOM   1920  CD1 ILE A 244      13.148  13.805  -7.047  1.00 96.75           C  
ATOM   1921  N   VAL A 245      12.062  15.977 -12.125  1.00 97.00           N  
ATOM   1922  CA  VAL A 245      11.055  16.453 -13.055  1.00 97.00           C  
ATOM   1923  C   VAL A 245      11.555  16.297 -14.492  1.00 97.00           C  
ATOM   1924  CB  VAL A 245      10.695  17.938 -12.789  1.00 97.00           C  
ATOM   1925  O   VAL A 245      10.797  15.875 -15.375  1.00 97.00           O  
ATOM   1926  CG1 VAL A 245       9.766  18.469 -13.875  1.00 97.00           C  
ATOM   1927  CG2 VAL A 245      10.055  18.094 -11.406  1.00 97.00           C  
ATOM   1928  N   GLU A 246      12.828  16.547 -14.719  1.00 96.31           N  
ATOM   1929  CA  GLU A 246      13.406  16.391 -16.047  1.00 96.31           C  
ATOM   1930  C   GLU A 246      13.406  14.930 -16.484  1.00 96.31           C  
ATOM   1931  CB  GLU A 246      14.836  16.953 -16.094  1.00 96.31           C  
ATOM   1932  O   GLU A 246      13.047  14.617 -17.625  1.00 96.31           O  
ATOM   1933  CG  GLU A 246      15.477  16.906 -17.469  1.00 96.31           C  
ATOM   1934  CD  GLU A 246      16.922  17.391 -17.469  1.00 96.31           C  
ATOM   1935  OE1 GLU A 246      17.578  17.312 -18.531  1.00 96.31           O  
ATOM   1936  OE2 GLU A 246      17.375  17.875 -16.422  1.00 96.31           O  
ATOM   1937  N   LYS A 247      13.758  14.031 -15.531  1.00 95.25           N  
ATOM   1938  CA  LYS A 247      13.805  12.602 -15.852  1.00 95.25           C  
ATOM   1939  C   LYS A 247      12.398  12.047 -16.078  1.00 95.25           C  
ATOM   1940  CB  LYS A 247      14.508  11.820 -14.742  1.00 95.25           C  
ATOM   1941  O   LYS A 247      12.234  11.031 -16.750  1.00 95.25           O  
ATOM   1942  CG  LYS A 247      16.016  12.000 -14.727  1.00 95.25           C  
ATOM   1943  CD  LYS A 247      16.672  11.359 -15.945  1.00 95.25           C  
ATOM   1944  CE  LYS A 247      18.188  11.383 -15.852  1.00 95.25           C  
ATOM   1945  NZ  LYS A 247      18.828  10.742 -17.031  1.00 95.25           N  
ATOM   1946  N   ALA A 248      11.375  12.711 -15.500  1.00 95.62           N  
ATOM   1947  CA  ALA A 248       9.984  12.320 -15.734  1.00 95.62           C  
ATOM   1948  C   ALA A 248       9.477  12.875 -17.062  1.00 95.62           C  
ATOM   1949  CB  ALA A 248       9.094  12.797 -14.586  1.00 95.62           C  
ATOM   1950  O   ALA A 248       8.344  12.586 -17.469  1.00 95.62           O  
ATOM   1951  N   GLY A 249      10.258  13.672 -17.781  1.00 94.69           N  
ATOM   1952  CA  GLY A 249       9.922  14.188 -19.094  1.00 94.69           C  
ATOM   1953  C   GLY A 249       8.992  15.391 -19.047  1.00 94.69           C  
ATOM   1954  O   GLY A 249       8.242  15.641 -19.984  1.00 94.69           O  
ATOM   1955  N   GLU A 250       9.016  16.094 -17.953  1.00 94.38           N  
ATOM   1956  CA  GLU A 250       8.109  17.219 -17.797  1.00 94.38           C  
ATOM   1957  C   GLU A 250       8.875  18.547 -17.703  1.00 94.38           C  
ATOM   1958  CB  GLU A 250       7.223  17.047 -16.562  1.00 94.38           C  
ATOM   1959  O   GLU A 250      10.055  18.547 -17.344  1.00 94.38           O  
ATOM   1960  CG  GLU A 250       6.355  15.797 -16.609  1.00 94.38           C  
ATOM   1961  CD  GLU A 250       5.336  15.812 -17.734  1.00 94.38           C  
ATOM   1962  OE1 GLU A 250       5.012  14.734 -18.281  1.00 94.38           O  
ATOM   1963  OE2 GLU A 250       4.859  16.922 -18.078  1.00 94.38           O  
ATOM   1964  N   SER A 251       8.180  19.594 -18.109  1.00 94.69           N  
ATOM   1965  CA  SER A 251       8.727  20.922 -17.922  1.00 94.69           C  
ATOM   1966  C   SER A 251       8.484  21.422 -16.500  1.00 94.69           C  
ATOM   1967  CB  SER A 251       8.109  21.906 -18.922  1.00 94.69           C  
ATOM   1968  O   SER A 251       7.344  21.469 -16.031  1.00 94.69           O  
ATOM   1969  OG  SER A 251       8.406  23.250 -18.578  1.00 94.69           O  
ATOM   1970  N   PHE A 252       9.547  21.875 -15.875  1.00 95.69           N  
ATOM   1971  CA  PHE A 252       9.430  22.297 -14.484  1.00 95.69           C  
ATOM   1972  C   PHE A 252       8.516  23.500 -14.359  1.00 95.69           C  
ATOM   1973  CB  PHE A 252      10.812  22.609 -13.906  1.00 95.69           C  
ATOM   1974  O   PHE A 252       7.699  23.578 -13.438  1.00 95.69           O  
ATOM   1975  CG  PHE A 252      10.805  22.844 -12.414  1.00 95.69           C  
ATOM   1976  CD1 PHE A 252      10.609  24.125 -11.906  1.00 95.69           C  
ATOM   1977  CD2 PHE A 252      10.992  21.797 -11.531  1.00 95.69           C  
ATOM   1978  CE1 PHE A 252      10.602  24.344 -10.531  1.00 95.69           C  
ATOM   1979  CE2 PHE A 252      10.984  22.000 -10.156  1.00 95.69           C  
ATOM   1980  CZ  PHE A 252      10.789  23.281  -9.656  1.00 95.69           C  
ATOM   1981  N   THR A 253       8.648  24.453 -15.250  1.00 94.25           N  
ATOM   1982  CA  THR A 253       7.887  25.688 -15.172  1.00 94.25           C  
ATOM   1983  C   THR A 253       6.395  25.422 -15.312  1.00 94.25           C  
ATOM   1984  CB  THR A 253       8.336  26.688 -16.250  1.00 94.25           C  
ATOM   1985  O   THR A 253       5.590  25.906 -14.516  1.00 94.25           O  
ATOM   1986  CG2 THR A 253       7.648  28.047 -16.062  1.00 94.25           C  
ATOM   1987  OG1 THR A 253       9.750  26.875 -16.172  1.00 94.25           O  
ATOM   1988  N   GLU A 254       6.074  24.609 -16.250  1.00 92.12           N  
ATOM   1989  CA  GLU A 254       4.660  24.281 -16.453  1.00 92.12           C  
ATOM   1990  C   GLU A 254       4.102  23.500 -15.273  1.00 92.12           C  
ATOM   1991  CB  GLU A 254       4.465  23.500 -17.750  1.00 92.12           C  
ATOM   1992  O   GLU A 254       3.006  23.781 -14.789  1.00 92.12           O  
ATOM   1993  CG  GLU A 254       3.008  23.359 -18.156  1.00 92.12           C  
ATOM   1994  CD  GLU A 254       2.824  22.516 -19.422  1.00 92.12           C  
ATOM   1995  OE1 GLU A 254       1.665  22.219 -19.781  1.00 92.12           O  
ATOM   1996  OE2 GLU A 254       3.848  22.172 -20.047  1.00 92.12           O  
ATOM   1997  N   LEU A 255       4.891  22.578 -14.820  1.00 94.00           N  
ATOM   1998  CA  LEU A 255       4.473  21.750 -13.695  1.00 94.00           C  
ATOM   1999  C   LEU A 255       4.344  22.594 -12.430  1.00 94.00           C  
ATOM   2000  CB  LEU A 255       5.465  20.609 -13.477  1.00 94.00           C  
ATOM   2001  O   LEU A 255       3.432  22.375 -11.625  1.00 94.00           O  
ATOM   2002  CG  LEU A 255       5.027  19.516 -12.500  1.00 94.00           C  
ATOM   2003  CD1 LEU A 255       3.842  18.734 -13.070  1.00 94.00           C  
ATOM   2004  CD2 LEU A 255       6.188  18.578 -12.195  1.00 94.00           C  
ATOM   2005  N   ALA A 256       5.191  23.531 -12.258  1.00 94.94           N  
ATOM   2006  CA  ALA A 256       5.191  24.359 -11.055  1.00 94.94           C  
ATOM   2007  C   ALA A 256       3.971  25.281 -11.023  1.00 94.94           C  
ATOM   2008  CB  ALA A 256       6.473  25.188 -10.977  1.00 94.94           C  
ATOM   2009  O   ALA A 256       3.477  25.625  -9.945  1.00 94.94           O  
ATOM   2010  N   HIS A 257       3.480  25.672 -12.148  1.00 93.81           N  
ATOM   2011  CA  HIS A 257       2.338  26.578 -12.195  1.00 93.81           C  
ATOM   2012  C   HIS A 257       1.027  25.828 -12.000  1.00 93.81           C  
ATOM   2013  CB  HIS A 257       2.312  27.344 -13.516  1.00 93.81           C  
ATOM   2014  O   HIS A 257       0.140  26.281 -11.281  1.00 93.81           O  
ATOM   2015  CG  HIS A 257       3.182  28.562 -13.523  1.00 93.81           C  
ATOM   2016  CD2 HIS A 257       2.891  29.859 -13.289  1.00 93.81           C  
ATOM   2017  ND1 HIS A 257       4.531  28.516 -13.805  1.00 93.81           N  
ATOM   2018  CE1 HIS A 257       5.031  29.734 -13.734  1.00 93.81           C  
ATOM   2019  NE2 HIS A 257       4.059  30.562 -13.430  1.00 93.81           N  
ATOM   2020  N   LYS A 258       0.909  24.625 -12.539  1.00 92.56           N  
ATOM   2021  CA  LYS A 258      -0.352  23.891 -12.508  1.00 92.56           C  
ATOM   2022  C   LYS A 258      -0.351  22.844 -11.406  1.00 92.56           C  
ATOM   2023  CB  LYS A 258      -0.617  23.219 -13.859  1.00 92.56           C  
ATOM   2024  O   LYS A 258      -1.412  22.422 -10.938  1.00 92.56           O  
ATOM   2025  CG  LYS A 258      -0.877  24.203 -14.992  1.00 92.56           C  
ATOM   2026  CD  LYS A 258      -1.195  23.484 -16.297  1.00 92.56           C  
ATOM   2027  CE  LYS A 258      -1.444  24.469 -17.438  1.00 92.56           C  
ATOM   2028  NZ  LYS A 258      -1.740  23.766 -18.719  1.00 92.56           N  
ATOM   2029  N   GLY A 259       0.808  22.500 -11.031  1.00 94.81           N  
ATOM   2030  CA  GLY A 259       0.922  21.375 -10.117  1.00 94.81           C  
ATOM   2031  C   GLY A 259       0.825  20.031 -10.797  1.00 94.81           C  
ATOM   2032  O   GLY A 259       0.369  19.938 -11.945  1.00 94.81           O  
ATOM   2033  N   GLY A 260       1.287  19.000 -10.156  1.00 94.69           N  
ATOM   2034  CA  GLY A 260       1.258  17.656 -10.703  1.00 94.69           C  
ATOM   2035  C   GLY A 260       1.810  16.609  -9.750  1.00 94.69           C  
ATOM   2036  O   GLY A 260       2.312  16.953  -8.672  1.00 94.69           O  
ATOM   2037  N   VAL A 261       1.616  15.383 -10.133  1.00 95.56           N  
ATOM   2038  CA  VAL A 261       2.080  14.258  -9.320  1.00 95.56           C  
ATOM   2039  C   VAL A 261       3.188  13.508 -10.062  1.00 95.56           C  
ATOM   2040  CB  VAL A 261       0.924  13.289  -8.977  1.00 95.56           C  
ATOM   2041  O   VAL A 261       3.000  13.086 -11.203  1.00 95.56           O  
ATOM   2042  CG1 VAL A 261       1.415  12.164  -8.070  1.00 95.56           C  
ATOM   2043  CG2 VAL A 261      -0.226  14.055  -8.320  1.00 95.56           C  
ATOM   2044  N   ILE A 262       4.359  13.375  -9.438  1.00 96.69           N  
ATOM   2045  CA  ILE A 262       5.492  12.648  -9.992  1.00 96.69           C  
ATOM   2046  C   ILE A 262       5.805  11.438  -9.125  1.00 96.69           C  
ATOM   2047  CB  ILE A 262       6.738  13.555 -10.117  1.00 96.69           C  
ATOM   2048  O   ILE A 262       5.828  11.531  -7.898  1.00 96.69           O  
ATOM   2049  CG1 ILE A 262       6.434  14.766 -11.008  1.00 96.69           C  
ATOM   2050  CG2 ILE A 262       7.934  12.766 -10.656  1.00 96.69           C  
ATOM   2051  CD1 ILE A 262       6.203  14.414 -12.477  1.00 96.69           C  
ATOM   2052  N   GLY A 263       5.961  10.297  -9.773  1.00 96.12           N  
ATOM   2053  CA  GLY A 263       6.324   9.078  -9.070  1.00 96.12           C  
ATOM   2054  C   GLY A 263       7.805   8.766  -9.141  1.00 96.12           C  
ATOM   2055  O   GLY A 263       8.414   8.844 -10.211  1.00 96.12           O  
ATOM   2056  N   VAL A 264       8.406   8.547  -7.957  1.00 96.88           N  
ATOM   2057  CA  VAL A 264       9.750   7.984  -7.855  1.00 96.88           C  
ATOM   2058  C   VAL A 264       9.664   6.488  -7.562  1.00 96.88           C  
ATOM   2059  CB  VAL A 264      10.586   8.695  -6.762  1.00 96.88           C  
ATOM   2060  O   VAL A 264       9.320   6.086  -6.445  1.00 96.88           O  
ATOM   2061  CG1 VAL A 264      11.992   8.109  -6.695  1.00 96.88           C  
ATOM   2062  CG2 VAL A 264      10.641  10.195  -7.023  1.00 96.88           C  
ATOM   2063  N   ILE A 265       9.977   5.695  -8.500  1.00 95.06           N  
ATOM   2064  CA  ILE A 265       9.828   4.246  -8.391  1.00 95.06           C  
ATOM   2065  C   ILE A 265      11.188   3.607  -8.109  1.00 95.06           C  
ATOM   2066  CB  ILE A 265       9.203   3.641  -9.664  1.00 95.06           C  
ATOM   2067  O   ILE A 265      12.141   3.811  -8.859  1.00 95.06           O  
ATOM   2068  CG1 ILE A 265       7.867   4.324  -9.984  1.00 95.06           C  
ATOM   2069  CG2 ILE A 265       9.023   2.129  -9.508  1.00 95.06           C  
ATOM   2070  CD1 ILE A 265       7.977   5.461 -10.984  1.00 95.06           C  
ATOM   2071  N   ILE A 266      11.258   2.945  -7.008  1.00 95.69           N  
ATOM   2072  CA  ILE A 266      12.461   2.209  -6.633  1.00 95.69           C  
ATOM   2073  C   ILE A 266      12.211   0.709  -6.789  1.00 95.69           C  
ATOM   2074  CB  ILE A 266      12.891   2.537  -5.188  1.00 95.69           C  
ATOM   2075  O   ILE A 266      11.320   0.151  -6.152  1.00 95.69           O  
ATOM   2076  CG1 ILE A 266      12.938   4.055  -4.973  1.00 95.69           C  
ATOM   2077  CG2 ILE A 266      14.250   1.902  -4.879  1.00 95.69           C  
ATOM   2078  CD1 ILE A 266      13.219   4.469  -3.535  1.00 95.69           C  
ATOM   2079  N   ASN A 267      12.992   0.048  -7.621  1.00 94.12           N  
ATOM   2080  CA  ASN A 267      12.844  -1.382  -7.875  1.00 94.12           C  
ATOM   2081  C   ASN A 267      14.016  -2.180  -7.312  1.00 94.12           C  
ATOM   2082  CB  ASN A 267      12.688  -1.649  -9.375  1.00 94.12           C  
ATOM   2083  O   ASN A 267      15.172  -1.904  -7.637  1.00 94.12           O  
ATOM   2084  CG  ASN A 267      12.172  -3.045  -9.664  1.00 94.12           C  
ATOM   2085  ND2 ASN A 267      11.922  -3.326 -10.938  1.00 94.12           N  
ATOM   2086  OD1 ASN A 267      12.008  -3.863  -8.758  1.00 94.12           O  
ATOM   2087  N   TRP A 268      13.734  -3.131  -6.434  1.00 95.19           N  
ATOM   2088  CA  TRP A 268      14.719  -4.043  -5.852  1.00 95.19           C  
ATOM   2089  C   TRP A 268      14.570  -5.441  -6.438  1.00 95.19           C  
ATOM   2090  CB  TRP A 268      14.570  -4.094  -4.328  1.00 95.19           C  
ATOM   2091  O   TRP A 268      13.820  -6.270  -5.906  1.00 95.19           O  
ATOM   2092  CG  TRP A 268      14.906  -2.803  -3.643  1.00 95.19           C  
ATOM   2093  CD1 TRP A 268      14.062  -1.771  -3.359  1.00 95.19           C  
ATOM   2094  CD2 TRP A 268      16.203  -2.408  -3.154  1.00 95.19           C  
ATOM   2095  CE2 TRP A 268      16.047  -1.123  -2.588  1.00 95.19           C  
ATOM   2096  CE3 TRP A 268      17.453  -3.018  -3.141  1.00 95.19           C  
ATOM   2097  NE1 TRP A 268      14.734  -0.758  -2.725  1.00 95.19           N  
ATOM   2098  CH2 TRP A 268      18.344  -1.053  -2.012  1.00 95.19           C  
ATOM   2099  CZ2 TRP A 268      17.125  -0.435  -2.012  1.00 95.19           C  
ATOM   2100  CZ3 TRP A 268      18.516  -2.330  -2.568  1.00 95.19           C  
ATOM   2101  N   ASP A 269      15.148  -5.680  -7.523  1.00 94.25           N  
ATOM   2102  CA  ASP A 269      15.227  -7.023  -8.086  1.00 94.25           C  
ATOM   2103  C   ASP A 269      16.516  -7.719  -7.672  1.00 94.25           C  
ATOM   2104  CB  ASP A 269      15.125  -6.969  -9.617  1.00 94.25           C  
ATOM   2105  O   ASP A 269      17.594  -7.438  -8.219  1.00 94.25           O  
ATOM   2106  CG  ASP A 269      14.875  -8.328 -10.242  1.00 94.25           C  
ATOM   2107  OD1 ASP A 269      14.812  -9.336  -9.500  1.00 94.25           O  
ATOM   2108  OD2 ASP A 269      14.734  -8.391 -11.484  1.00 94.25           O  
ATOM   2109  N   CYS A 270      16.406  -8.625  -6.707  1.00 95.19           N  
ATOM   2110  CA  CYS A 270      17.594  -9.195  -6.074  1.00 95.19           C  
ATOM   2111  C   CYS A 270      17.688 -10.688  -6.332  1.00 95.19           C  
ATOM   2112  CB  CYS A 270      17.578  -8.922  -4.570  1.00 95.19           C  
ATOM   2113  O   CYS A 270      16.734 -11.430  -6.074  1.00 95.19           O  
ATOM   2114  SG  CYS A 270      17.625  -7.172  -4.141  1.00 95.19           S  
ATOM   2115  N   ASP A 271      18.781 -11.078  -6.906  1.00 96.19           N  
ATOM   2116  CA  ASP A 271      19.172 -12.492  -6.953  1.00 96.19           C  
ATOM   2117  C   ASP A 271      20.047 -12.859  -5.758  1.00 96.19           C  
ATOM   2118  CB  ASP A 271      19.906 -12.805  -8.258  1.00 96.19           C  
ATOM   2119  O   ASP A 271      21.234 -12.547  -5.738  1.00 96.19           O  
ATOM   2120  CG  ASP A 271      20.094 -14.289  -8.492  1.00 96.19           C  
ATOM   2121  OD1 ASP A 271      19.969 -15.078  -7.527  1.00 96.19           O  
ATOM   2122  OD2 ASP A 271      20.375 -14.680  -9.641  1.00 96.19           O  
ATOM   2123  N   LEU A 272      19.531 -13.523  -4.777  1.00 96.12           N  
ATOM   2124  CA  LEU A 272      20.203 -13.773  -3.510  1.00 96.12           C  
ATOM   2125  C   LEU A 272      21.172 -14.945  -3.627  1.00 96.12           C  
ATOM   2126  CB  LEU A 272      19.172 -14.055  -2.404  1.00 96.12           C  
ATOM   2127  O   LEU A 272      21.812 -15.328  -2.646  1.00 96.12           O  
ATOM   2128  CG  LEU A 272      18.203 -12.914  -2.084  1.00 96.12           C  
ATOM   2129  CD1 LEU A 272      17.266 -13.328  -0.955  1.00 96.12           C  
ATOM   2130  CD2 LEU A 272      18.969 -11.648  -1.719  1.00 96.12           C  
ATOM   2131  N   ASP A 273      21.250 -15.547  -4.820  1.00 95.44           N  
ATOM   2132  CA  ASP A 273      22.312 -16.516  -5.090  1.00 95.44           C  
ATOM   2133  C   ASP A 273      23.656 -15.805  -5.305  1.00 95.44           C  
ATOM   2134  CB  ASP A 273      21.969 -17.375  -6.309  1.00 95.44           C  
ATOM   2135  O   ASP A 273      24.719 -16.422  -5.180  1.00 95.44           O  
ATOM   2136  CG  ASP A 273      20.719 -18.203  -6.113  1.00 95.44           C  
ATOM   2137  OD1 ASP A 273      20.422 -18.594  -4.965  1.00 95.44           O  
ATOM   2138  OD2 ASP A 273      20.031 -18.469  -7.117  1.00 95.44           O  
ATOM   2139  N   LEU A 274      23.578 -14.594  -5.637  1.00 95.56           N  
ATOM   2140  CA  LEU A 274      24.750 -13.742  -5.750  1.00 95.56           C  
ATOM   2141  C   LEU A 274      25.000 -12.984  -4.453  1.00 95.56           C  
ATOM   2142  CB  LEU A 274      24.594 -12.758  -6.914  1.00 95.56           C  
ATOM   2143  O   LEU A 274      24.141 -12.969  -3.564  1.00 95.56           O  
ATOM   2144  CG  LEU A 274      24.312 -13.367  -8.289  1.00 95.56           C  
ATOM   2145  CD1 LEU A 274      23.969 -12.281  -9.289  1.00 95.56           C  
ATOM   2146  CD2 LEU A 274      25.500 -14.188  -8.766  1.00 95.56           C  
ATOM   2147  N   PRO A 275      26.188 -12.438  -4.363  1.00 94.31           N  
ATOM   2148  CA  PRO A 275      26.469 -11.703  -3.129  1.00 94.31           C  
ATOM   2149  C   PRO A 275      25.547 -10.500  -2.939  1.00 94.31           C  
ATOM   2150  CB  PRO A 275      27.922 -11.258  -3.305  1.00 94.31           C  
ATOM   2151  O   PRO A 275      24.984  -9.984  -3.912  1.00 94.31           O  
ATOM   2152  CG  PRO A 275      28.438 -12.102  -4.422  1.00 94.31           C  
ATOM   2153  CD  PRO A 275      27.281 -12.555  -5.258  1.00 94.31           C  
ATOM   2154  N   ALA A 276      25.312 -10.078  -1.736  1.00 91.12           N  
ATOM   2155  CA  ALA A 276      24.406  -9.000  -1.351  1.00 91.12           C  
ATOM   2156  C   ALA A 276      24.766  -7.699  -2.057  1.00 91.12           C  
ATOM   2157  CB  ALA A 276      24.422  -8.805   0.163  1.00 91.12           C  
ATOM   2158  O   ALA A 276      23.922  -6.836  -2.271  1.00 91.12           O  
ATOM   2159  N   SER A 277      26.016  -7.516  -2.512  1.00 89.94           N  
ATOM   2160  CA  SER A 277      26.484  -6.297  -3.168  1.00 89.94           C  
ATOM   2161  C   SER A 277      25.875  -6.160  -4.562  1.00 89.94           C  
ATOM   2162  CB  SER A 277      28.000  -6.281  -3.256  1.00 89.94           C  
ATOM   2163  O   SER A 277      25.859  -5.066  -5.129  1.00 89.94           O  
ATOM   2164  OG  SER A 277      28.484  -7.418  -3.957  1.00 89.94           O  
ATOM   2165  N   GLU A 278      25.391  -7.254  -5.035  1.00 92.50           N  
ATOM   2166  CA  GLU A 278      24.828  -7.203  -6.387  1.00 92.50           C  
ATOM   2167  C   GLU A 278      23.359  -6.832  -6.363  1.00 92.50           C  
ATOM   2168  CB  GLU A 278      25.031  -8.547  -7.098  1.00 92.50           C  
ATOM   2169  O   GLU A 278      22.750  -6.602  -7.414  1.00 92.50           O  
ATOM   2170  CG  GLU A 278      26.484  -8.875  -7.402  1.00 92.50           C  
ATOM   2171  CD  GLU A 278      27.125  -7.898  -8.367  1.00 92.50           C  
ATOM   2172  OE1 GLU A 278      28.344  -7.617  -8.234  1.00 92.50           O  
ATOM   2173  OE2 GLU A 278      26.422  -7.406  -9.273  1.00 92.50           O  
ATOM   2174  N   CYS A 279      22.750  -6.781  -5.215  1.00 93.31           N  
ATOM   2175  CA  CYS A 279      21.375  -6.293  -5.094  1.00 93.31           C  
ATOM   2176  C   CYS A 279      21.344  -4.773  -4.992  1.00 93.31           C  
ATOM   2177  CB  CYS A 279      20.703  -6.910  -3.873  1.00 93.31           C  
ATOM   2178  O   CYS A 279      21.625  -4.215  -3.928  1.00 93.31           O  
ATOM   2179  SG  CYS A 279      18.969  -6.441  -3.693  1.00 93.31           S  
ATOM   2180  N   ASN A 280      21.094  -4.156  -6.109  1.00 93.31           N  
ATOM   2181  CA  ASN A 280      21.125  -2.697  -6.164  1.00 93.31           C  
ATOM   2182  C   ASN A 280      19.766  -2.123  -6.555  1.00 93.31           C  
ATOM   2183  CB  ASN A 280      22.203  -2.219  -7.137  1.00 93.31           C  
ATOM   2184  O   ASN A 280      19.031  -2.730  -7.336  1.00 93.31           O  
ATOM   2185  CG  ASN A 280      23.578  -2.727  -6.777  1.00 93.31           C  
ATOM   2186  ND2 ASN A 280      24.297  -3.275  -7.758  1.00 93.31           N  
ATOM   2187  OD1 ASN A 280      24.016  -2.627  -5.625  1.00 93.31           O  
ATOM   2188  N   PRO A 281      19.438  -0.957  -5.949  1.00 93.44           N  
ATOM   2189  CA  PRO A 281      18.172  -0.309  -6.309  1.00 93.44           C  
ATOM   2190  C   PRO A 281      18.219   0.351  -7.684  1.00 93.44           C  
ATOM   2191  CB  PRO A 281      17.984   0.738  -5.207  1.00 93.44           C  
ATOM   2192  O   PRO A 281      19.250   0.895  -8.078  1.00 93.44           O  
ATOM   2193  CG  PRO A 281      19.375   1.104  -4.793  1.00 93.44           C  
ATOM   2194  CD  PRO A 281      20.250  -0.116  -4.906  1.00 93.44           C  
ATOM   2195  N   LYS A 282      17.203   0.196  -8.422  1.00 94.00           N  
ATOM   2196  CA  LYS A 282      17.016   0.880  -9.703  1.00 94.00           C  
ATOM   2197  C   LYS A 282      15.922   1.938  -9.609  1.00 94.00           C  
ATOM   2198  CB  LYS A 282      16.688  -0.124 -10.805  1.00 94.00           C  
ATOM   2199  O   LYS A 282      14.789   1.637  -9.219  1.00 94.00           O  
ATOM   2200  CG  LYS A 282      17.828  -1.047 -11.172  1.00 94.00           C  
ATOM   2201  CD  LYS A 282      17.453  -1.987 -12.312  1.00 94.00           C  
ATOM   2202  CE  LYS A 282      18.578  -2.959 -12.633  1.00 94.00           C  
ATOM   2203  NZ  LYS A 282      18.203  -3.914 -13.711  1.00 94.00           N  
ATOM   2204  N   TYR A 283      16.250   3.221 -10.023  1.00 95.06           N  
ATOM   2205  CA  TYR A 283      15.328   4.340  -9.906  1.00 95.06           C  
ATOM   2206  C   TYR A 283      14.711   4.684 -11.258  1.00 95.06           C  
ATOM   2207  CB  TYR A 283      16.031   5.566  -9.320  1.00 95.06           C  
ATOM   2208  O   TYR A 283      15.406   4.703 -12.273  1.00 95.06           O  
ATOM   2209  CG  TYR A 283      16.609   5.340  -7.941  1.00 95.06           C  
ATOM   2210  CD1 TYR A 283      15.812   5.488  -6.805  1.00 95.06           C  
ATOM   2211  CD2 TYR A 283      17.938   4.977  -7.777  1.00 95.06           C  
ATOM   2212  CE1 TYR A 283      16.344   5.281  -5.535  1.00 95.06           C  
ATOM   2213  CE2 TYR A 283      18.469   4.766  -6.508  1.00 95.06           C  
ATOM   2214  OH  TYR A 283      18.188   4.715  -4.141  1.00 95.06           O  
ATOM   2215  CZ  TYR A 283      17.672   4.918  -5.395  1.00 95.06           C  
ATOM   2216  N   SER A 284      13.445   4.852 -11.250  1.00 93.38           N  
ATOM   2217  CA  SER A 284      12.703   5.344 -12.406  1.00 93.38           C  
ATOM   2218  C   SER A 284      11.758   6.473 -12.016  1.00 93.38           C  
ATOM   2219  CB  SER A 284      11.914   4.207 -13.062  1.00 93.38           C  
ATOM   2220  O   SER A 284      11.234   6.496 -10.898  1.00 93.38           O  
ATOM   2221  OG  SER A 284      12.773   3.131 -13.398  1.00 93.38           O  
ATOM   2222  N   PHE A 285      11.594   7.438 -12.984  1.00 95.31           N  
ATOM   2223  CA  PHE A 285      10.758   8.609 -12.742  1.00 95.31           C  
ATOM   2224  C   PHE A 285       9.672   8.727 -13.812  1.00 95.31           C  
ATOM   2225  CB  PHE A 285      11.609   9.883 -12.719  1.00 95.31           C  
ATOM   2226  O   PHE A 285       9.953   8.594 -15.008  1.00 95.31           O  
ATOM   2227  CG  PHE A 285      12.820   9.781 -11.828  1.00 95.31           C  
ATOM   2228  CD1 PHE A 285      12.719  10.062 -10.469  1.00 95.31           C  
ATOM   2229  CD2 PHE A 285      14.047   9.414 -12.344  1.00 95.31           C  
ATOM   2230  CE1 PHE A 285      13.836   9.969  -9.641  1.00 95.31           C  
ATOM   2231  CE2 PHE A 285      15.172   9.320 -11.523  1.00 95.31           C  
ATOM   2232  CZ  PHE A 285      15.062   9.602 -10.172  1.00 95.31           C  
ATOM   2233  N   ARG A 286       8.469   8.977 -13.367  1.00 93.50           N  
ATOM   2234  CA  ARG A 286       7.355   9.102 -14.297  1.00 93.50           C  
ATOM   2235  C   ARG A 286       6.262  10.000 -13.719  1.00 93.50           C  
ATOM   2236  CB  ARG A 286       6.777   7.727 -14.641  1.00 93.50           C  
ATOM   2237  O   ARG A 286       6.070  10.047 -12.508  1.00 93.50           O  
ATOM   2238  CG  ARG A 286       5.711   7.758 -15.727  1.00 93.50           C  
ATOM   2239  CD  ARG A 286       5.293   6.355 -16.141  1.00 93.50           C  
ATOM   2240  NE  ARG A 286       4.824   5.570 -15.000  1.00 93.50           N  
ATOM   2241  NH1 ARG A 286       5.230   3.521 -15.984  1.00 93.50           N  
ATOM   2242  NH2 ARG A 286       4.359   3.631 -13.867  1.00 93.50           N  
ATOM   2243  CZ  ARG A 286       4.805   4.242 -14.953  1.00 93.50           C  
ATOM   2244  N   ARG A 287       5.578  10.695 -14.570  1.00 92.94           N  
ATOM   2245  CA  ARG A 287       4.402  11.445 -14.141  1.00 92.94           C  
ATOM   2246  C   ARG A 287       3.193  10.531 -13.992  1.00 92.94           C  
ATOM   2247  CB  ARG A 287       4.086  12.562 -15.141  1.00 92.94           C  
ATOM   2248  O   ARG A 287       2.867   9.766 -14.898  1.00 92.94           O  
ATOM   2249  CG  ARG A 287       2.891  13.422 -14.750  1.00 92.94           C  
ATOM   2250  CD  ARG A 287       2.795  14.672 -15.602  1.00 92.94           C  
ATOM   2251  NE  ARG A 287       1.638  15.484 -15.242  1.00 92.94           N  
ATOM   2252  NH1 ARG A 287       2.219  17.281 -16.562  1.00 92.94           N  
ATOM   2253  NH2 ARG A 287       0.307  17.359 -15.305  1.00 92.94           N  
ATOM   2254  CZ  ARG A 287       1.391  16.703 -15.703  1.00 92.94           C  
ATOM   2255  N   LEU A 288       2.477  10.562 -12.859  1.00 89.88           N  
ATOM   2256  CA  LEU A 288       1.413   9.617 -12.547  1.00 89.88           C  
ATOM   2257  C   LEU A 288       0.048  10.195 -12.898  1.00 89.88           C  
ATOM   2258  CB  LEU A 288       1.452   9.242 -11.062  1.00 89.88           C  
ATOM   2259  O   LEU A 288      -0.864   9.453 -13.273  1.00 89.88           O  
ATOM   2260  CG  LEU A 288       2.729   8.562 -10.562  1.00 89.88           C  
ATOM   2261  CD1 LEU A 288       2.652   8.320  -9.062  1.00 89.88           C  
ATOM   2262  CD2 LEU A 288       2.959   7.250 -11.312  1.00 89.88           C  
ATOM   2263  N   ASP A 289      -0.171  11.492 -12.734  1.00 86.56           N  
ATOM   2264  CA  ASP A 289      -1.459  12.086 -13.086  1.00 86.56           C  
ATOM   2265  C   ASP A 289      -1.562  12.312 -14.594  1.00 86.56           C  
ATOM   2266  CB  ASP A 289      -1.674  13.398 -12.336  1.00 86.56           C  
ATOM   2267  O   ASP A 289      -0.546  12.500 -15.273  1.00 86.56           O  
ATOM   2268  CG  ASP A 289      -0.617  14.438 -12.656  1.00 86.56           C  
ATOM   2269  OD1 ASP A 289       0.589  14.117 -12.633  1.00 86.56           O  
ATOM   2270  OD2 ASP A 289      -0.993  15.602 -12.922  1.00 86.56           O  
ATOM   2271  N   PRO A 290      -2.830  12.258 -15.047  1.00 78.31           N  
ATOM   2272  CA  PRO A 290      -2.979  12.422 -16.500  1.00 78.31           C  
ATOM   2273  C   PRO A 290      -2.629  13.828 -16.969  1.00 78.31           C  
ATOM   2274  CB  PRO A 290      -4.461  12.117 -16.734  1.00 78.31           C  
ATOM   2275  O   PRO A 290      -3.043  14.812 -16.344  1.00 78.31           O  
ATOM   2276  CG  PRO A 290      -5.109  12.305 -15.398  1.00 78.31           C  
ATOM   2277  CD  PRO A 290      -4.055  12.188 -14.336  1.00 78.31           C  
ATOM   2278  N   LYS A 291      -1.795  13.938 -18.000  1.00 71.38           N  
ATOM   2279  CA  LYS A 291      -1.294  15.195 -18.547  1.00 71.38           C  
ATOM   2280  C   LYS A 291      -2.346  15.867 -19.422  1.00 71.38           C  
ATOM   2281  CB  LYS A 291      -0.014  14.961 -19.344  1.00 71.38           C  
ATOM   2282  O   LYS A 291      -2.443  17.094 -19.453  1.00 71.38           O  
ATOM   2283  CG  LYS A 291       0.735  16.234 -19.703  1.00 71.38           C  
ATOM   2284  CD  LYS A 291       2.029  15.930 -20.453  1.00 71.38           C  
ATOM   2285  CE  LYS A 291       2.721  17.203 -20.906  1.00 71.38           C  
ATOM   2286  NZ  LYS A 291       3.969  16.906 -21.672  1.00 71.38           N  
ATOM   2287  N   HIS A 292      -3.133  15.047 -20.125  1.00 67.12           N  
ATOM   2288  CA  HIS A 292      -3.842  15.625 -21.250  1.00 67.12           C  
ATOM   2289  C   HIS A 292      -5.320  15.820 -20.938  1.00 67.12           C  
ATOM   2290  CB  HIS A 292      -3.684  14.734 -22.484  1.00 67.12           C  
ATOM   2291  O   HIS A 292      -6.133  16.016 -21.844  1.00 67.12           O  
ATOM   2292  CG  HIS A 292      -2.266  14.570 -22.938  1.00 67.12           C  
ATOM   2293  CD2 HIS A 292      -1.473  13.477 -23.000  1.00 67.12           C  
ATOM   2294  ND1 HIS A 292      -1.503  15.625 -23.391  1.00 67.12           N  
ATOM   2295  CE1 HIS A 292      -0.298  15.188 -23.703  1.00 67.12           C  
ATOM   2296  NE2 HIS A 292      -0.254  13.883 -23.484  1.00 67.12           N  
ATOM   2297  N   VAL A 293      -5.727  15.734 -19.609  1.00 67.62           N  
ATOM   2298  CA  VAL A 293      -7.137  15.984 -19.344  1.00 67.62           C  
ATOM   2299  C   VAL A 293      -7.363  17.469 -19.109  1.00 67.62           C  
ATOM   2300  CB  VAL A 293      -7.633  15.172 -18.125  1.00 67.62           C  
ATOM   2301  O   VAL A 293      -6.938  18.016 -18.078  1.00 67.62           O  
ATOM   2302  CG1 VAL A 293      -9.125  15.406 -17.891  1.00 67.62           C  
ATOM   2303  CG2 VAL A 293      -7.348  13.680 -18.328  1.00 67.62           C  
ATOM   2304  N   PRO A 294      -7.918  18.188 -20.156  1.00 65.44           N  
ATOM   2305  CA  PRO A 294      -8.094  19.641 -20.062  1.00 65.44           C  
ATOM   2306  C   PRO A 294      -8.930  20.062 -18.859  1.00 65.44           C  
ATOM   2307  CB  PRO A 294      -8.805  20.000 -21.375  1.00 65.44           C  
ATOM   2308  O   PRO A 294      -8.695  21.109 -18.281  1.00 65.44           O  
ATOM   2309  CG  PRO A 294      -8.727  18.750 -22.203  1.00 65.44           C  
ATOM   2310  CD  PRO A 294      -8.273  17.625 -21.328  1.00 65.44           C  
ATOM   2311  N   ALA A 295      -9.922  19.188 -18.484  1.00 64.94           N  
ATOM   2312  CA  ALA A 295     -10.852  19.578 -17.438  1.00 64.94           C  
ATOM   2313  C   ALA A 295     -10.172  19.578 -16.062  1.00 64.94           C  
ATOM   2314  CB  ALA A 295     -12.062  18.641 -17.422  1.00 64.94           C  
ATOM   2315  O   ALA A 295     -10.602  20.281 -15.156  1.00 64.94           O  
ATOM   2316  N   SER A 296      -9.133  18.875 -15.922  1.00 71.00           N  
ATOM   2317  CA  SER A 296      -8.438  18.797 -14.641  1.00 71.00           C  
ATOM   2318  C   SER A 296      -6.945  18.547 -14.836  1.00 71.00           C  
ATOM   2319  CB  SER A 296      -9.031  17.672 -13.789  1.00 71.00           C  
ATOM   2320  O   SER A 296      -6.465  17.422 -14.688  1.00 71.00           O  
ATOM   2321  OG  SER A 296      -8.328  17.547 -12.562  1.00 71.00           O  
ATOM   2322  N   SER A 297      -6.129  19.625 -15.172  1.00 73.56           N  
ATOM   2323  CA  SER A 297      -4.758  19.438 -15.625  1.00 73.56           C  
ATOM   2324  C   SER A 297      -3.768  19.594 -14.477  1.00 73.56           C  
ATOM   2325  CB  SER A 297      -4.418  20.422 -16.734  1.00 73.56           C  
ATOM   2326  O   SER A 297      -2.596  19.234 -14.609  1.00 73.56           O  
ATOM   2327  OG  SER A 297      -4.547  21.766 -16.281  1.00 73.56           O  
ATOM   2328  N   GLY A 298      -4.293  19.797 -13.266  1.00 86.75           N  
ATOM   2329  CA  GLY A 298      -3.250  20.031 -12.281  1.00 86.75           C  
ATOM   2330  C   GLY A 298      -3.596  19.484 -10.906  1.00 86.75           C  
ATOM   2331  O   GLY A 298      -4.449  18.609 -10.781  1.00 86.75           O  
ATOM   2332  N   TYR A 299      -2.682  19.766 -10.023  1.00 94.81           N  
ATOM   2333  CA  TYR A 299      -2.822  19.359  -8.625  1.00 94.81           C  
ATOM   2334  C   TYR A 299      -2.709  20.547  -7.695  1.00 94.81           C  
ATOM   2335  CB  TYR A 299      -1.766  18.312  -8.266  1.00 94.81           C  
ATOM   2336  O   TYR A 299      -1.709  21.281  -7.723  1.00 94.81           O  
ATOM   2337  CG  TYR A 299      -1.683  18.016  -6.785  1.00 94.81           C  
ATOM   2338  CD1 TYR A 299      -0.592  18.453  -6.031  1.00 94.81           C  
ATOM   2339  CD2 TYR A 299      -2.691  17.312  -6.141  1.00 94.81           C  
ATOM   2340  CE1 TYR A 299      -0.510  18.188  -4.668  1.00 94.81           C  
ATOM   2341  CE2 TYR A 299      -2.621  17.047  -4.777  1.00 94.81           C  
ATOM   2342  OH  TYR A 299      -1.451  17.219  -2.703  1.00 94.81           O  
ATOM   2343  CZ  TYR A 299      -1.527  17.484  -4.051  1.00 94.81           C  
ATOM   2344  N   ASN A 300      -3.754  20.766  -6.980  1.00 95.69           N  
ATOM   2345  CA  ASN A 300      -3.785  21.812  -5.965  1.00 95.69           C  
ATOM   2346  C   ASN A 300      -4.668  21.422  -4.785  1.00 95.69           C  
ATOM   2347  CB  ASN A 300      -4.262  23.141  -6.574  1.00 95.69           C  
ATOM   2348  O   ASN A 300      -5.508  20.531  -4.898  1.00 95.69           O  
ATOM   2349  CG  ASN A 300      -5.691  23.062  -7.078  1.00 95.69           C  
ATOM   2350  ND2 ASN A 300      -5.852  22.984  -8.391  1.00 95.69           N  
ATOM   2351  OD1 ASN A 300      -6.641  23.078  -6.289  1.00 95.69           O  
ATOM   2352  N   PHE A 301      -4.441  21.984  -3.633  1.00 96.38           N  
ATOM   2353  CA  PHE A 301      -5.270  21.797  -2.449  1.00 96.38           C  
ATOM   2354  C   PHE A 301      -5.309  23.062  -1.603  1.00 96.38           C  
ATOM   2355  CB  PHE A 301      -4.754  20.625  -1.613  1.00 96.38           C  
ATOM   2356  O   PHE A 301      -4.504  23.984  -1.808  1.00 96.38           O  
ATOM   2357  CG  PHE A 301      -3.377  20.844  -1.048  1.00 96.38           C  
ATOM   2358  CD1 PHE A 301      -2.246  20.625  -1.826  1.00 96.38           C  
ATOM   2359  CD2 PHE A 301      -3.211  21.266   0.265  1.00 96.38           C  
ATOM   2360  CE1 PHE A 301      -0.971  20.828  -1.305  1.00 96.38           C  
ATOM   2361  CE2 PHE A 301      -1.939  21.469   0.792  1.00 96.38           C  
ATOM   2362  CZ  PHE A 301      -0.820  21.250   0.006  1.00 96.38           C  
ATOM   2363  N   ARG A 302      -6.301  23.125  -0.705  1.00 96.50           N  
ATOM   2364  CA  ARG A 302      -6.496  24.312   0.130  1.00 96.50           C  
ATOM   2365  C   ARG A 302      -6.336  23.969   1.607  1.00 96.50           C  
ATOM   2366  CB  ARG A 302      -7.879  24.922  -0.117  1.00 96.50           C  
ATOM   2367  O   ARG A 302      -6.703  22.875   2.043  1.00 96.50           O  
ATOM   2368  CG  ARG A 302      -8.031  25.562  -1.488  1.00 96.50           C  
ATOM   2369  CD  ARG A 302      -9.430  26.125  -1.690  1.00 96.50           C  
ATOM   2370  NE  ARG A 302      -9.562  26.781  -2.990  1.00 96.50           N  
ATOM   2371  NH1 ARG A 302     -10.242  24.859  -4.105  1.00 96.50           N  
ATOM   2372  NH2 ARG A 302     -10.039  26.844  -5.238  1.00 96.50           N  
ATOM   2373  CZ  ARG A 302      -9.945  26.156  -4.109  1.00 96.50           C  
ATOM   2374  N   PHE A 303      -5.703  24.844   2.289  1.00 96.19           N  
ATOM   2375  CA  PHE A 303      -5.637  24.766   3.744  1.00 96.19           C  
ATOM   2376  C   PHE A 303      -5.617  26.156   4.363  1.00 96.19           C  
ATOM   2377  CB  PHE A 303      -4.398  23.969   4.184  1.00 96.19           C  
ATOM   2378  O   PHE A 303      -5.430  27.156   3.662  1.00 96.19           O  
ATOM   2379  CG  PHE A 303      -3.098  24.672   3.885  1.00 96.19           C  
ATOM   2380  CD1 PHE A 303      -2.516  24.562   2.627  1.00 96.19           C  
ATOM   2381  CD2 PHE A 303      -2.457  25.422   4.859  1.00 96.19           C  
ATOM   2382  CE1 PHE A 303      -1.312  25.219   2.346  1.00 96.19           C  
ATOM   2383  CE2 PHE A 303      -1.255  26.062   4.586  1.00 96.19           C  
ATOM   2384  CZ  PHE A 303      -0.684  25.953   3.328  1.00 96.19           C  
ATOM   2385  N   ALA A 304      -5.918  26.234   5.684  1.00 95.81           N  
ATOM   2386  CA  ALA A 304      -6.031  27.547   6.344  1.00 95.81           C  
ATOM   2387  C   ALA A 304      -5.188  27.578   7.613  1.00 95.81           C  
ATOM   2388  CB  ALA A 304      -7.492  27.844   6.668  1.00 95.81           C  
ATOM   2389  O   ALA A 304      -4.969  26.562   8.258  1.00 95.81           O  
ATOM   2390  N   LYS A 305      -4.617  28.797   7.879  1.00 94.00           N  
ATOM   2391  CA  LYS A 305      -3.965  29.109   9.148  1.00 94.00           C  
ATOM   2392  C   LYS A 305      -4.867  29.969  10.023  1.00 94.00           C  
ATOM   2393  CB  LYS A 305      -2.635  29.812   8.906  1.00 94.00           C  
ATOM   2394  O   LYS A 305      -5.391  30.984   9.578  1.00 94.00           O  
ATOM   2395  CG  LYS A 305      -1.620  28.984   8.133  1.00 94.00           C  
ATOM   2396  CD  LYS A 305      -0.355  29.781   7.836  1.00 94.00           C  
ATOM   2397  CE  LYS A 305       0.648  28.969   7.035  1.00 94.00           C  
ATOM   2398  NZ  LYS A 305       1.854  29.766   6.672  1.00 94.00           N  
ATOM   2399  N   TYR A 306      -5.066  29.656  11.273  1.00 93.81           N  
ATOM   2400  CA  TYR A 306      -6.035  30.312  12.141  1.00 93.81           C  
ATOM   2401  C   TYR A 306      -5.332  31.188  13.172  1.00 93.81           C  
ATOM   2402  CB  TYR A 306      -6.922  29.281  12.844  1.00 93.81           C  
ATOM   2403  O   TYR A 306      -4.266  30.828  13.672  1.00 93.81           O  
ATOM   2404  CG  TYR A 306      -7.750  28.453  11.898  1.00 93.81           C  
ATOM   2405  CD1 TYR A 306      -9.023  28.859  11.508  1.00 93.81           C  
ATOM   2406  CD2 TYR A 306      -7.266  27.250  11.391  1.00 93.81           C  
ATOM   2407  CE1 TYR A 306      -9.789  28.094  10.633  1.00 93.81           C  
ATOM   2408  CE2 TYR A 306      -8.023  26.469  10.523  1.00 93.81           C  
ATOM   2409  OH  TYR A 306     -10.039  26.141   9.289  1.00 93.81           O  
ATOM   2410  CZ  TYR A 306      -9.281  26.906  10.148  1.00 93.81           C  
ATOM   2411  N   TYR A 307      -6.000  32.312  13.430  1.00 91.44           N  
ATOM   2412  CA  TYR A 307      -5.523  33.281  14.406  1.00 91.44           C  
ATOM   2413  C   TYR A 307      -6.680  33.844  15.219  1.00 91.44           C  
ATOM   2414  CB  TYR A 307      -4.770  34.406  13.703  1.00 91.44           C  
ATOM   2415  O   TYR A 307      -7.832  33.781  14.789  1.00 91.44           O  
ATOM   2416  CG  TYR A 307      -3.910  33.969  12.555  1.00 91.44           C  
ATOM   2417  CD1 TYR A 307      -2.600  33.531  12.758  1.00 91.44           C  
ATOM   2418  CD2 TYR A 307      -4.410  33.938  11.250  1.00 91.44           C  
ATOM   2419  CE1 TYR A 307      -1.805  33.094  11.695  1.00 91.44           C  
ATOM   2420  CE2 TYR A 307      -3.623  33.531  10.188  1.00 91.44           C  
ATOM   2421  OH  TYR A 307      -1.542  32.688   9.367  1.00 91.44           O  
ATOM   2422  CZ  TYR A 307      -2.324  33.094  10.414  1.00 91.44           C  
ATOM   2423  N   LYS A 308      -6.355  34.219  16.438  1.00 89.31           N  
ATOM   2424  CA  LYS A 308      -7.312  34.969  17.234  1.00 89.31           C  
ATOM   2425  C   LYS A 308      -6.844  36.406  17.406  1.00 89.31           C  
ATOM   2426  CB  LYS A 308      -7.531  34.312  18.594  1.00 89.31           C  
ATOM   2427  O   LYS A 308      -5.805  36.656  18.031  1.00 89.31           O  
ATOM   2428  CG  LYS A 308      -8.836  34.688  19.266  1.00 89.31           C  
ATOM   2429  CD  LYS A 308      -9.195  33.719  20.391  1.00 89.31           C  
ATOM   2430  CE  LYS A 308     -10.562  34.062  20.984  1.00 89.31           C  
ATOM   2431  NZ  LYS A 308     -11.016  33.000  21.922  1.00 89.31           N  
ATOM   2432  N   ILE A 309      -7.574  37.344  16.719  1.00 86.62           N  
ATOM   2433  CA  ILE A 309      -7.258  38.750  16.797  1.00 86.62           C  
ATOM   2434  C   ILE A 309      -8.414  39.500  17.469  1.00 86.62           C  
ATOM   2435  CB  ILE A 309      -6.965  39.344  15.406  1.00 86.62           C  
ATOM   2436  O   ILE A 309      -9.531  39.531  16.953  1.00 86.62           O  
ATOM   2437  CG1 ILE A 309      -5.844  38.562  14.719  1.00 86.62           C  
ATOM   2438  CG2 ILE A 309      -6.605  40.844  15.516  1.00 86.62           C  
ATOM   2439  CD1 ILE A 309      -5.625  38.938  13.258  1.00 86.62           C  
ATOM   2440  N   ASN A 310      -8.211  40.188  18.547  1.00 84.25           N  
ATOM   2441  CA  ASN A 310      -9.203  40.969  19.297  1.00 84.25           C  
ATOM   2442  C   ASN A 310     -10.445  40.125  19.578  1.00 84.25           C  
ATOM   2443  CB  ASN A 310      -9.594  42.219  18.531  1.00 84.25           C  
ATOM   2444  O   ASN A 310     -11.570  40.594  19.391  1.00 84.25           O  
ATOM   2445  CG  ASN A 310      -8.422  43.188  18.359  1.00 84.25           C  
ATOM   2446  ND2 ASN A 310      -8.453  43.969  17.297  1.00 84.25           N  
ATOM   2447  OD1 ASN A 310      -7.504  43.219  19.172  1.00 84.25           O  
ATOM   2448  N   GLY A 311     -10.258  38.844  19.875  1.00 83.06           N  
ATOM   2449  CA  GLY A 311     -11.344  37.969  20.297  1.00 83.06           C  
ATOM   2450  C   GLY A 311     -12.062  37.344  19.125  1.00 83.06           C  
ATOM   2451  O   GLY A 311     -12.930  36.469  19.328  1.00 83.06           O  
ATOM   2452  N   THR A 312     -11.773  37.719  17.969  1.00 89.31           N  
ATOM   2453  CA  THR A 312     -12.414  37.156  16.797  1.00 89.31           C  
ATOM   2454  C   THR A 312     -11.469  36.188  16.078  1.00 89.31           C  
ATOM   2455  CB  THR A 312     -12.867  38.250  15.820  1.00 89.31           C  
ATOM   2456  O   THR A 312     -10.266  36.438  15.977  1.00 89.31           O  
ATOM   2457  CG2 THR A 312     -13.688  37.656  14.672  1.00 89.31           C  
ATOM   2458  OG1 THR A 312     -13.672  39.188  16.516  1.00 89.31           O  
ATOM   2459  N   THR A 313     -12.078  35.062  15.672  1.00 91.44           N  
ATOM   2460  CA  THR A 313     -11.289  34.062  14.938  1.00 91.44           C  
ATOM   2461  C   THR A 313     -11.117  34.500  13.484  1.00 91.44           C  
ATOM   2462  CB  THR A 313     -11.945  32.688  15.000  1.00 91.44           C  
ATOM   2463  O   THR A 313     -12.094  34.812  12.797  1.00 91.44           O  
ATOM   2464  CG2 THR A 313     -11.070  31.625  14.328  1.00 91.44           C  
ATOM   2465  OG1 THR A 313     -12.156  32.312  16.359  1.00 91.44           O  
ATOM   2466  N   THR A 314      -9.898  34.719  13.086  1.00 94.12           N  
ATOM   2467  CA  THR A 314      -9.539  35.062  11.719  1.00 94.12           C  
ATOM   2468  C   THR A 314      -8.648  33.969  11.109  1.00 94.12           C  
ATOM   2469  CB  THR A 314      -8.812  36.406  11.648  1.00 94.12           C  
ATOM   2470  O   THR A 314      -7.969  33.250  11.828  1.00 94.12           O  
ATOM   2471  CG2 THR A 314      -9.609  37.500  12.375  1.00 94.12           C  
ATOM   2472  OG1 THR A 314      -7.523  36.281  12.250  1.00 94.12           O  
ATOM   2473  N   ARG A 315      -8.797  33.781   9.727  1.00 94.81           N  
ATOM   2474  CA  ARG A 315      -7.941  32.781   9.109  1.00 94.81           C  
ATOM   2475  C   ARG A 315      -7.363  33.281   7.789  1.00 94.81           C  
ATOM   2476  CB  ARG A 315      -8.727  31.469   8.867  1.00 94.81           C  
ATOM   2477  O   ARG A 315      -7.879  34.219   7.207  1.00 94.81           O  
ATOM   2478  CG  ARG A 315      -9.695  31.547   7.699  1.00 94.81           C  
ATOM   2479  CD  ARG A 315     -10.414  30.219   7.488  1.00 94.81           C  
ATOM   2480  NE  ARG A 315     -11.289  30.266   6.316  1.00 94.81           N  
ATOM   2481  NH1 ARG A 315     -12.195  28.172   6.656  1.00 94.81           N  
ATOM   2482  NH2 ARG A 315     -12.859  29.438   4.867  1.00 94.81           N  
ATOM   2483  CZ  ARG A 315     -12.109  29.281   5.949  1.00 94.81           C  
ATOM   2484  N   THR A 316      -6.219  32.781   7.457  1.00 95.00           N  
ATOM   2485  CA  THR A 316      -5.641  32.969   6.133  1.00 95.00           C  
ATOM   2486  C   THR A 316      -5.844  31.719   5.277  1.00 95.00           C  
ATOM   2487  CB  THR A 316      -4.137  33.281   6.219  1.00 95.00           C  
ATOM   2488  O   THR A 316      -5.344  30.641   5.613  1.00 95.00           O  
ATOM   2489  CG2 THR A 316      -3.533  33.469   4.832  1.00 95.00           C  
ATOM   2490  OG1 THR A 316      -3.957  34.500   6.977  1.00 95.00           O  
ATOM   2491  N   LEU A 317      -6.633  31.875   4.242  1.00 97.06           N  
ATOM   2492  CA  LEU A 317      -6.887  30.781   3.322  1.00 97.06           C  
ATOM   2493  C   LEU A 317      -5.805  30.703   2.252  1.00 97.06           C  
ATOM   2494  CB  LEU A 317      -8.258  30.938   2.664  1.00 97.06           C  
ATOM   2495  O   LEU A 317      -5.484  31.703   1.614  1.00 97.06           O  
ATOM   2496  CG  LEU A 317      -8.664  29.844   1.664  1.00 97.06           C  
ATOM   2497  CD1 LEU A 317      -8.852  28.516   2.377  1.00 97.06           C  
ATOM   2498  CD2 LEU A 317      -9.930  30.250   0.919  1.00 97.06           C  
ATOM   2499  N   ILE A 318      -5.184  29.500   2.117  1.00 96.56           N  
ATOM   2500  CA  ILE A 318      -4.105  29.312   1.151  1.00 96.56           C  
ATOM   2501  C   ILE A 318      -4.492  28.250   0.139  1.00 96.56           C  
ATOM   2502  CB  ILE A 318      -2.777  28.953   1.849  1.00 96.56           C  
ATOM   2503  O   ILE A 318      -4.801  27.109   0.514  1.00 96.56           O  
ATOM   2504  CG1 ILE A 318      -2.352  30.062   2.816  1.00 96.56           C  
ATOM   2505  CG2 ILE A 318      -1.681  28.672   0.813  1.00 96.56           C  
ATOM   2506  CD1 ILE A 318      -1.333  29.609   3.857  1.00 96.56           C  
ATOM   2507  N   LYS A 319      -4.605  28.578  -1.078  1.00 96.25           N  
ATOM   2508  CA  LYS A 319      -4.660  27.641  -2.191  1.00 96.25           C  
ATOM   2509  C   LYS A 319      -3.260  27.312  -2.705  1.00 96.25           C  
ATOM   2510  CB  LYS A 319      -5.520  28.188  -3.326  1.00 96.25           C  
ATOM   2511  O   LYS A 319      -2.578  28.188  -3.252  1.00 96.25           O  
ATOM   2512  CG  LYS A 319      -5.746  27.219  -4.469  1.00 96.25           C  
ATOM   2513  CD  LYS A 319      -6.676  27.797  -5.527  1.00 96.25           C  
ATOM   2514  CE  LYS A 319      -6.941  26.797  -6.648  1.00 96.25           C  
ATOM   2515  NZ  LYS A 319      -7.855  27.359  -7.688  1.00 96.25           N  
ATOM   2516  N   ALA A 320      -2.842  26.078  -2.539  1.00 96.81           N  
ATOM   2517  CA  ALA A 320      -1.463  25.688  -2.820  1.00 96.81           C  
ATOM   2518  C   ALA A 320      -1.383  24.812  -4.074  1.00 96.81           C  
ATOM   2519  CB  ALA A 320      -0.866  24.938  -1.628  1.00 96.81           C  
ATOM   2520  O   ALA A 320      -2.072  23.797  -4.180  1.00 96.81           O  
ATOM   2521  N   TYR A 321      -0.591  25.312  -5.031  1.00 96.44           N  
ATOM   2522  CA  TYR A 321      -0.191  24.500  -6.184  1.00 96.44           C  
ATOM   2523  C   TYR A 321       1.191  23.906  -5.973  1.00 96.44           C  
ATOM   2524  CB  TYR A 321      -0.201  25.359  -7.457  1.00 96.44           C  
ATOM   2525  O   TYR A 321       2.125  24.594  -5.562  1.00 96.44           O  
ATOM   2526  CG  TYR A 321      -1.540  25.984  -7.762  1.00 96.44           C  
ATOM   2527  CD1 TYR A 321      -2.412  25.406  -8.680  1.00 96.44           C  
ATOM   2528  CD2 TYR A 321      -1.937  27.156  -7.125  1.00 96.44           C  
ATOM   2529  CE1 TYR A 321      -3.645  25.984  -8.961  1.00 96.44           C  
ATOM   2530  CE2 TYR A 321      -3.168  27.734  -7.402  1.00 96.44           C  
ATOM   2531  OH  TYR A 321      -5.234  27.719  -8.594  1.00 96.44           O  
ATOM   2532  CZ  TYR A 321      -4.016  27.141  -8.320  1.00 96.44           C  
ATOM   2533  N   GLY A 322       1.278  22.641  -6.105  1.00 96.12           N  
ATOM   2534  CA  GLY A 322       2.576  22.047  -5.832  1.00 96.12           C  
ATOM   2535  C   GLY A 322       2.814  20.766  -6.598  1.00 96.12           C  
ATOM   2536  O   GLY A 322       1.956  20.328  -7.367  1.00 96.12           O  
ATOM   2537  N   ILE A 323       4.016  20.219  -6.441  1.00 97.19           N  
ATOM   2538  CA  ILE A 323       4.438  18.938  -6.996  1.00 97.19           C  
ATOM   2539  C   ILE A 323       4.379  17.859  -5.910  1.00 97.19           C  
ATOM   2540  CB  ILE A 323       5.859  19.016  -7.590  1.00 97.19           C  
ATOM   2541  O   ILE A 323       5.141  17.906  -4.941  1.00 97.19           O  
ATOM   2542  CG1 ILE A 323       5.945  20.156  -8.617  1.00 97.19           C  
ATOM   2543  CG2 ILE A 323       6.262  17.688  -8.227  1.00 97.19           C  
ATOM   2544  CD1 ILE A 323       7.367  20.500  -9.039  1.00 97.19           C  
ATOM   2545  N   ARG A 324       3.434  16.984  -6.133  1.00 97.56           N  
ATOM   2546  CA  ARG A 324       3.348  15.844  -5.219  1.00 97.56           C  
ATOM   2547  C   ARG A 324       4.281  14.719  -5.648  1.00 97.56           C  
ATOM   2548  CB  ARG A 324       1.909  15.336  -5.129  1.00 97.56           C  
ATOM   2549  O   ARG A 324       4.262  14.305  -6.809  1.00 97.56           O  
ATOM   2550  CG  ARG A 324       1.695  14.273  -4.059  1.00 97.56           C  
ATOM   2551  CD  ARG A 324       0.238  13.852  -3.971  1.00 97.56           C  
ATOM   2552  NE  ARG A 324      -0.134  12.969  -5.078  1.00 97.56           N  
ATOM   2553  NH1 ARG A 324      -2.258  12.523  -4.285  1.00 97.56           N  
ATOM   2554  NH2 ARG A 324      -1.542  11.586  -6.250  1.00 97.56           N  
ATOM   2555  CZ  ARG A 324      -1.311  12.367  -5.203  1.00 97.56           C  
ATOM   2556  N   ILE A 325       5.109  14.266  -4.707  1.00 97.81           N  
ATOM   2557  CA  ILE A 325       6.047  13.172  -4.973  1.00 97.81           C  
ATOM   2558  C   ILE A 325       5.574  11.906  -4.266  1.00 97.81           C  
ATOM   2559  CB  ILE A 325       7.480  13.539  -4.527  1.00 97.81           C  
ATOM   2560  O   ILE A 325       5.367  11.906  -3.049  1.00 97.81           O  
ATOM   2561  CG1 ILE A 325       7.941  14.828  -5.219  1.00 97.81           C  
ATOM   2562  CG2 ILE A 325       8.445  12.383  -4.820  1.00 97.81           C  
ATOM   2563  CD1 ILE A 325       8.180  14.672  -6.715  1.00 97.81           C  
ATOM   2564  N   ASP A 326       5.305  10.883  -5.012  1.00 96.75           N  
ATOM   2565  CA  ASP A 326       4.977   9.555  -4.492  1.00 96.75           C  
ATOM   2566  C   ASP A 326       6.148   8.594  -4.664  1.00 96.75           C  
ATOM   2567  CB  ASP A 326       3.732   9.000  -5.184  1.00 96.75           C  
ATOM   2568  O   ASP A 326       6.508   8.242  -5.789  1.00 96.75           O  
ATOM   2569  CG  ASP A 326       2.477   9.797  -4.871  1.00 96.75           C  
ATOM   2570  OD1 ASP A 326       2.572  10.867  -4.230  1.00 96.75           O  
ATOM   2571  OD2 ASP A 326       1.378   9.344  -5.266  1.00 96.75           O  
ATOM   2572  N   VAL A 327       6.688   8.148  -3.557  1.00 97.25           N  
ATOM   2573  CA  VAL A 327       7.750   7.152  -3.625  1.00 97.25           C  
ATOM   2574  C   VAL A 327       7.145   5.750  -3.566  1.00 97.25           C  
ATOM   2575  CB  VAL A 327       8.773   7.336  -2.484  1.00 97.25           C  
ATOM   2576  O   VAL A 327       6.504   5.383  -2.576  1.00 97.25           O  
ATOM   2577  CG1 VAL A 327       9.938   6.352  -2.639  1.00 97.25           C  
ATOM   2578  CG2 VAL A 327       9.289   8.773  -2.459  1.00 97.25           C  
ATOM   2579  N   ILE A 328       7.281   5.027  -4.641  1.00 94.75           N  
ATOM   2580  CA  ILE A 328       6.730   3.680  -4.758  1.00 94.75           C  
ATOM   2581  C   ILE A 328       7.867   2.660  -4.812  1.00 94.75           C  
ATOM   2582  CB  ILE A 328       5.828   3.543  -6.000  1.00 94.75           C  
ATOM   2583  O   ILE A 328       8.820   2.822  -5.578  1.00 94.75           O  
ATOM   2584  CG1 ILE A 328       4.711   4.594  -5.969  1.00 94.75           C  
ATOM   2585  CG2 ILE A 328       5.250   2.129  -6.094  1.00 94.75           C  
ATOM   2586  CD1 ILE A 328       4.023   4.809  -7.312  1.00 94.75           C  
ATOM   2587  N   VAL A 329       7.758   1.604  -4.004  1.00 94.81           N  
ATOM   2588  CA  VAL A 329       8.805   0.593  -3.938  1.00 94.81           C  
ATOM   2589  C   VAL A 329       8.266  -0.748  -4.422  1.00 94.81           C  
ATOM   2590  CB  VAL A 329       9.375   0.453  -2.506  1.00 94.81           C  
ATOM   2591  O   VAL A 329       7.215  -1.206  -3.957  1.00 94.81           O  
ATOM   2592  CG1 VAL A 329      10.422  -0.657  -2.445  1.00 94.81           C  
ATOM   2593  CG2 VAL A 329       9.969   1.779  -2.035  1.00 94.81           C  
ATOM   2594  N   HIS A 330       8.969  -1.266  -5.445  1.00 90.94           N  
ATOM   2595  CA  HIS A 330       8.711  -2.605  -5.961  1.00 90.94           C  
ATOM   2596  C   HIS A 330       9.930  -3.502  -5.793  1.00 90.94           C  
ATOM   2597  CB  HIS A 330       8.297  -2.545  -7.434  1.00 90.94           C  
ATOM   2598  O   HIS A 330      11.039  -3.012  -5.578  1.00 90.94           O  
ATOM   2599  CG  HIS A 330       7.082  -1.713  -7.684  1.00 90.94           C  
ATOM   2600  CD2 HIS A 330       6.918  -0.566  -8.383  1.00 90.94           C  
ATOM   2601  ND1 HIS A 330       5.844  -2.041  -7.180  1.00 90.94           N  
ATOM   2602  CE1 HIS A 330       4.965  -1.127  -7.559  1.00 90.94           C  
ATOM   2603  NE2 HIS A 330       5.590  -0.222  -8.289  1.00 90.94           N  
ATOM   2604  N   GLY A 331       9.602  -4.793  -5.773  1.00 92.38           N  
ATOM   2605  CA  GLY A 331      10.758  -5.672  -5.742  1.00 92.38           C  
ATOM   2606  C   GLY A 331      10.383  -7.145  -5.738  1.00 92.38           C  
ATOM   2607  O   GLY A 331       9.250  -7.504  -5.406  1.00 92.38           O  
ATOM   2608  N   GLN A 332      11.328  -7.922  -6.207  1.00 93.44           N  
ATOM   2609  CA  GLN A 332      11.266  -9.383  -6.191  1.00 93.44           C  
ATOM   2610  C   GLN A 332      12.633  -9.984  -5.848  1.00 93.44           C  
ATOM   2611  CB  GLN A 332      10.781  -9.914  -7.535  1.00 93.44           C  
ATOM   2612  O   GLN A 332      13.664  -9.469  -6.285  1.00 93.44           O  
ATOM   2613  CG  GLN A 332      10.688 -11.438  -7.598  1.00 93.44           C  
ATOM   2614  CD  GLN A 332      10.148 -11.938  -8.922  1.00 93.44           C  
ATOM   2615  NE2 GLN A 332      10.250 -13.242  -9.148  1.00 93.44           N  
ATOM   2616  OE1 GLN A 332       9.648 -11.164  -9.742  1.00 93.44           O  
ATOM   2617  N   ALA A 333      12.625 -10.977  -5.000  1.00 96.69           N  
ATOM   2618  CA  ALA A 333      13.852 -11.672  -4.637  1.00 96.69           C  
ATOM   2619  C   ALA A 333      13.734 -13.164  -4.938  1.00 96.69           C  
ATOM   2620  CB  ALA A 333      14.172 -11.453  -3.160  1.00 96.69           C  
ATOM   2621  O   ALA A 333      12.672 -13.758  -4.770  1.00 96.69           O  
ATOM   2622  N   GLY A 334      14.836 -13.695  -5.453  1.00 96.50           N  
ATOM   2623  CA  GLY A 334      14.914 -15.125  -5.727  1.00 96.50           C  
ATOM   2624  C   GLY A 334      16.125 -15.789  -5.098  1.00 96.50           C  
ATOM   2625  O   GLY A 334      17.203 -15.195  -5.043  1.00 96.50           O  
ATOM   2626  N   LYS A 335      15.922 -16.984  -4.621  1.00 96.69           N  
ATOM   2627  CA  LYS A 335      17.000 -17.797  -4.059  1.00 96.69           C  
ATOM   2628  C   LYS A 335      16.844 -19.266  -4.457  1.00 96.69           C  
ATOM   2629  CB  LYS A 335      17.031 -17.672  -2.537  1.00 96.69           C  
ATOM   2630  O   LYS A 335      15.719 -19.766  -4.555  1.00 96.69           O  
ATOM   2631  CG  LYS A 335      18.250 -18.297  -1.889  1.00 96.69           C  
ATOM   2632  CD  LYS A 335      18.250 -18.094  -0.380  1.00 96.69           C  
ATOM   2633  CE  LYS A 335      19.469 -18.734   0.272  1.00 96.69           C  
ATOM   2634  NZ  LYS A 335      19.484 -18.531   1.752  1.00 96.69           N  
ATOM   2635  N   PHE A 336      17.984 -19.859  -4.668  1.00 95.69           N  
ATOM   2636  CA  PHE A 336      17.984 -21.250  -5.105  1.00 95.69           C  
ATOM   2637  C   PHE A 336      17.266 -22.141  -4.098  1.00 95.69           C  
ATOM   2638  CB  PHE A 336      19.422 -21.734  -5.305  1.00 95.69           C  
ATOM   2639  O   PHE A 336      17.438 -21.984  -2.889  1.00 95.69           O  
ATOM   2640  CG  PHE A 336      19.531 -23.219  -5.574  1.00 95.69           C  
ATOM   2641  CD1 PHE A 336      19.922 -24.094  -4.570  1.00 95.69           C  
ATOM   2642  CD2 PHE A 336      19.250 -23.734  -6.832  1.00 95.69           C  
ATOM   2643  CE1 PHE A 336      20.016 -25.453  -4.812  1.00 95.69           C  
ATOM   2644  CE2 PHE A 336      19.344 -25.094  -7.086  1.00 95.69           C  
ATOM   2645  CZ  PHE A 336      19.734 -25.953  -6.074  1.00 95.69           C  
ATOM   2646  N   SER A 337      16.344 -22.938  -4.691  1.00 92.94           N  
ATOM   2647  CA  SER A 337      15.648 -23.953  -3.904  1.00 92.94           C  
ATOM   2648  C   SER A 337      15.578 -25.281  -4.652  1.00 92.94           C  
ATOM   2649  CB  SER A 337      14.234 -23.484  -3.549  1.00 92.94           C  
ATOM   2650  O   SER A 337      15.430 -25.297  -5.879  1.00 92.94           O  
ATOM   2651  OG  SER A 337      13.484 -24.547  -2.982  1.00 92.94           O  
ATOM   2652  N   LEU A 338      15.695 -26.359  -3.982  1.00 86.56           N  
ATOM   2653  CA  LEU A 338      15.742 -27.688  -4.566  1.00 86.56           C  
ATOM   2654  C   LEU A 338      14.367 -28.109  -5.082  1.00 86.56           C  
ATOM   2655  CB  LEU A 338      16.250 -28.703  -3.541  1.00 86.56           C  
ATOM   2656  O   LEU A 338      14.258 -28.719  -6.141  1.00 86.56           O  
ATOM   2657  CG  LEU A 338      16.453 -30.141  -4.047  1.00 86.56           C  
ATOM   2658  CD1 LEU A 338      17.594 -30.188  -5.051  1.00 86.56           C  
ATOM   2659  CD2 LEU A 338      16.703 -31.078  -2.881  1.00 86.56           C  
ATOM   2660  N   ILE A 339      13.320 -27.641  -4.500  1.00 79.62           N  
ATOM   2661  CA  ILE A 339      11.977 -28.125  -4.801  1.00 79.62           C  
ATOM   2662  C   ILE A 339      11.539 -27.609  -6.164  1.00 79.62           C  
ATOM   2663  CB  ILE A 339      10.969 -27.703  -3.711  1.00 79.62           C  
ATOM   2664  O   ILE A 339      11.203 -28.391  -7.059  1.00 79.62           O  
ATOM   2665  CG1 ILE A 339      11.250 -28.438  -2.400  1.00 79.62           C  
ATOM   2666  CG2 ILE A 339       9.531 -27.938  -4.180  1.00 79.62           C  
ATOM   2667  CD1 ILE A 339      10.492 -27.891  -1.200  1.00 79.62           C  
ATOM   2668  N   PRO A 340      11.602 -26.312  -6.328  1.00 85.62           N  
ATOM   2669  CA  PRO A 340      11.219 -25.859  -7.668  1.00 85.62           C  
ATOM   2670  C   PRO A 340      12.148 -26.391  -8.758  1.00 85.62           C  
ATOM   2671  CB  PRO A 340      11.297 -24.328  -7.566  1.00 85.62           C  
ATOM   2672  O   PRO A 340      11.711 -26.625  -9.883  1.00 85.62           O  
ATOM   2673  CG  PRO A 340      12.164 -24.078  -6.375  1.00 85.62           C  
ATOM   2674  CD  PRO A 340      12.008 -25.219  -5.418  1.00 85.62           C  
ATOM   2675  N   THR A 341      13.344 -26.609  -8.438  1.00 88.56           N  
ATOM   2676  CA  THR A 341      14.289 -27.156  -9.406  1.00 88.56           C  
ATOM   2677  C   THR A 341      13.867 -28.562  -9.836  1.00 88.56           C  
ATOM   2678  CB  THR A 341      15.711 -27.203  -8.836  1.00 88.56           C  
ATOM   2679  O   THR A 341      13.797 -28.859 -11.031  1.00 88.56           O  
ATOM   2680  CG2 THR A 341      16.719 -27.688  -9.875  1.00 88.56           C  
ATOM   2681  OG1 THR A 341      16.094 -25.891  -8.406  1.00 88.56           O  
ATOM   2682  N   ILE A 342      13.492 -29.406  -8.891  1.00 81.06           N  
ATOM   2683  CA  ILE A 342      13.133 -30.781  -9.172  1.00 81.06           C  
ATOM   2684  C   ILE A 342      11.828 -30.828  -9.961  1.00 81.06           C  
ATOM   2685  CB  ILE A 342      13.000 -31.609  -7.867  1.00 81.06           C  
ATOM   2686  O   ILE A 342      11.703 -31.594 -10.914  1.00 81.06           O  
ATOM   2687  CG1 ILE A 342      14.375 -31.844  -7.234  1.00 81.06           C  
ATOM   2688  CG2 ILE A 342      12.289 -32.938  -8.141  1.00 81.06           C  
ATOM   2689  CD1 ILE A 342      14.320 -32.500  -5.871  1.00 81.06           C  
ATOM   2690  N   ILE A 343      10.930 -29.969  -9.586  1.00 74.50           N  
ATOM   2691  CA  ILE A 343       9.633 -29.969 -10.258  1.00 74.50           C  
ATOM   2692  C   ILE A 343       9.805 -29.500 -11.703  1.00 74.50           C  
ATOM   2693  CB  ILE A 343       8.625 -29.047  -9.523  1.00 74.50           C  
ATOM   2694  O   ILE A 343       9.258 -30.109 -12.625  1.00 74.50           O  
ATOM   2695  CG1 ILE A 343       8.211 -29.688  -8.188  1.00 74.50           C  
ATOM   2696  CG2 ILE A 343       7.398 -28.781 -10.406  1.00 74.50           C  
ATOM   2697  CD1 ILE A 343       7.285 -28.812  -7.355  1.00 74.50           C  
ATOM   2698  N   ASN A 344      10.609 -28.516 -11.914  1.00 81.88           N  
ATOM   2699  CA  ASN A 344      10.805 -28.000 -13.266  1.00 81.88           C  
ATOM   2700  C   ASN A 344      11.656 -28.953 -14.109  1.00 81.88           C  
ATOM   2701  CB  ASN A 344      11.438 -26.609 -13.227  1.00 81.88           C  
ATOM   2702  O   ASN A 344      11.453 -29.062 -15.320  1.00 81.88           O  
ATOM   2703  CG  ASN A 344      10.461 -25.531 -12.805  1.00 81.88           C  
ATOM   2704  ND2 ASN A 344      10.891 -24.656 -11.914  1.00 81.88           N  
ATOM   2705  OD1 ASN A 344       9.320 -25.500 -13.273  1.00 81.88           O  
ATOM   2706  N   LEU A 345      12.523 -29.625 -13.492  1.00 83.12           N  
ATOM   2707  CA  LEU A 345      13.289 -30.656 -14.203  1.00 83.12           C  
ATOM   2708  C   LEU A 345      12.391 -31.812 -14.625  1.00 83.12           C  
ATOM   2709  CB  LEU A 345      14.430 -31.172 -13.320  1.00 83.12           C  
ATOM   2710  O   LEU A 345      12.492 -32.281 -15.758  1.00 83.12           O  
ATOM   2711  CG  LEU A 345      15.477 -32.031 -14.016  1.00 83.12           C  
ATOM   2712  CD1 LEU A 345      16.672 -31.203 -14.445  1.00 83.12           C  
ATOM   2713  CD2 LEU A 345      15.914 -33.188 -13.094  1.00 83.12           C  
ATOM   2714  N   ALA A 346      11.516 -32.156 -13.711  1.00 75.62           N  
ATOM   2715  CA  ALA A 346      10.570 -33.219 -14.039  1.00 75.62           C  
ATOM   2716  C   ALA A 346       9.664 -32.812 -15.195  1.00 75.62           C  
ATOM   2717  CB  ALA A 346       9.742 -33.594 -12.820  1.00 75.62           C  
ATOM   2718  O   ALA A 346       9.367 -33.594 -16.078  1.00 75.62           O  
ATOM   2719  N   THR A 347       9.250 -31.547 -15.148  1.00 77.75           N  
ATOM   2720  CA  THR A 347       8.406 -31.031 -16.219  1.00 77.75           C  
ATOM   2721  C   THR A 347       9.172 -31.000 -17.547  1.00 77.75           C  
ATOM   2722  CB  THR A 347       7.875 -29.625 -15.891  1.00 77.75           C  
ATOM   2723  O   THR A 347       8.609 -31.312 -18.594  1.00 77.75           O  
ATOM   2724  CG2 THR A 347       6.945 -29.125 -16.984  1.00 77.75           C  
ATOM   2725  OG1 THR A 347       7.160 -29.672 -14.648  1.00 77.75           O  
ATOM   2726  N   ALA A 348      10.398 -30.656 -17.484  1.00 82.00           N  
ATOM   2727  CA  ALA A 348      11.227 -30.641 -18.688  1.00 82.00           C  
ATOM   2728  C   ALA A 348      11.391 -32.031 -19.266  1.00 82.00           C  
ATOM   2729  CB  ALA A 348      12.594 -30.031 -18.375  1.00 82.00           C  
ATOM   2730  O   ALA A 348      11.227 -32.250 -20.469  1.00 82.00           O  
ATOM   2731  N   LEU A 349      11.594 -33.000 -18.422  1.00 80.19           N  
ATOM   2732  CA  LEU A 349      11.805 -34.375 -18.875  1.00 80.19           C  
ATOM   2733  C   LEU A 349      10.523 -34.969 -19.438  1.00 80.19           C  
ATOM   2734  CB  LEU A 349      12.312 -35.250 -17.703  1.00 80.19           C  
ATOM   2735  O   LEU A 349      10.555 -35.688 -20.422  1.00 80.19           O  
ATOM   2736  CG  LEU A 349      13.734 -34.969 -17.234  1.00 80.19           C  
ATOM   2737  CD1 LEU A 349      14.031 -35.750 -15.961  1.00 80.19           C  
ATOM   2738  CD2 LEU A 349      14.742 -35.312 -18.312  1.00 80.19           C  
ATOM   2739  N   THR A 350       9.469 -34.594 -18.844  1.00 75.06           N  
ATOM   2740  CA  THR A 350       8.195 -35.125 -19.328  1.00 75.06           C  
ATOM   2741  C   THR A 350       7.816 -34.469 -20.641  1.00 75.06           C  
ATOM   2742  CB  THR A 350       7.074 -34.906 -18.297  1.00 75.06           C  
ATOM   2743  O   THR A 350       7.195 -35.094 -21.500  1.00 75.06           O  
ATOM   2744  CG2 THR A 350       7.293 -35.781 -17.062  1.00 75.06           C  
ATOM   2745  OG1 THR A 350       7.055 -33.531 -17.906  1.00 75.06           O  
ATOM   2746  N   SER A 351       8.258 -33.250 -20.891  1.00 80.25           N  
ATOM   2747  CA  SER A 351       7.906 -32.500 -22.094  1.00 80.25           C  
ATOM   2748  C   SER A 351       8.648 -33.031 -23.312  1.00 80.25           C  
ATOM   2749  CB  SER A 351       8.211 -31.016 -21.922  1.00 80.25           C  
ATOM   2750  O   SER A 351       8.195 -32.875 -24.453  1.00 80.25           O  
ATOM   2751  OG  SER A 351       7.457 -30.469 -20.844  1.00 80.25           O  
ATOM   2752  N   VAL A 352       9.734 -33.625 -23.094  1.00 81.69           N  
ATOM   2753  CA  VAL A 352      10.492 -34.219 -24.203  1.00 81.69           C  
ATOM   2754  C   VAL A 352       9.688 -35.344 -24.844  1.00 81.69           C  
ATOM   2755  CB  VAL A 352      11.867 -34.719 -23.750  1.00 81.69           C  
ATOM   2756  O   VAL A 352       9.812 -35.594 -26.047  1.00 81.69           O  
ATOM   2757  CG1 VAL A 352      12.578 -35.469 -24.875  1.00 81.69           C  
ATOM   2758  CG2 VAL A 352      12.727 -33.594 -23.234  1.00 81.69           C  
ATOM   2759  N   GLY A 353       8.766 -35.875 -24.109  1.00 75.81           N  
ATOM   2760  CA  GLY A 353       7.926 -36.969 -24.609  1.00 75.81           C  
ATOM   2761  C   GLY A 353       6.891 -36.500 -25.609  1.00 75.81           C  
ATOM   2762  O   GLY A 353       6.406 -37.281 -26.438  1.00 75.81           O  
ATOM   2763  N   VAL A 354       6.602 -35.250 -25.625  1.00 79.75           N  
ATOM   2764  CA  VAL A 354       5.617 -34.719 -26.562  1.00 79.75           C  
ATOM   2765  C   VAL A 354       6.160 -34.812 -27.984  1.00 79.75           C  
ATOM   2766  CB  VAL A 354       5.250 -33.250 -26.203  1.00 79.75           C  
ATOM   2767  O   VAL A 354       5.395 -34.969 -28.938  1.00 79.75           O  
ATOM   2768  CG1 VAL A 354       4.363 -32.656 -27.297  1.00 79.75           C  
ATOM   2769  CG2 VAL A 354       4.559 -33.188 -24.844  1.00 79.75           C  
ATOM   2770  N   GLY A 355       7.418 -34.750 -28.172  1.00 82.31           N  
ATOM   2771  CA  GLY A 355       8.039 -34.875 -29.469  1.00 82.31           C  
ATOM   2772  C   GLY A 355       7.805 -36.219 -30.125  1.00 82.31           C  
ATOM   2773  O   GLY A 355       7.727 -36.344 -31.344  1.00 82.31           O  
ATOM   2774  N   SER A 356       7.574 -37.250 -29.312  1.00 83.94           N  
ATOM   2775  CA  SER A 356       7.352 -38.594 -29.859  1.00 83.94           C  
ATOM   2776  C   SER A 356       6.012 -38.688 -30.594  1.00 83.94           C  
ATOM   2777  CB  SER A 356       7.410 -39.656 -28.750  1.00 83.94           C  
ATOM   2778  O   SER A 356       5.887 -39.375 -31.594  1.00 83.94           O  
ATOM   2779  OG  SER A 356       8.648 -39.594 -28.078  1.00 83.94           O  
ATOM   2780  N   PHE A 357       5.070 -37.906 -30.156  1.00 81.19           N  
ATOM   2781  CA  PHE A 357       3.770 -37.906 -30.812  1.00 81.19           C  
ATOM   2782  C   PHE A 357       3.873 -37.312 -32.219  1.00 81.19           C  
ATOM   2783  CB  PHE A 357       2.748 -37.125 -29.984  1.00 81.19           C  
ATOM   2784  O   PHE A 357       3.277 -37.844 -33.156  1.00 81.19           O  
ATOM   2785  CG  PHE A 357       2.080 -37.969 -28.922  1.00 81.19           C  
ATOM   2786  CD1 PHE A 357       1.047 -38.812 -29.234  1.00 81.19           C  
ATOM   2787  CD2 PHE A 357       2.488 -37.844 -27.594  1.00 81.19           C  
ATOM   2788  CE1 PHE A 357       0.427 -39.594 -28.250  1.00 81.19           C  
ATOM   2789  CE2 PHE A 357       1.873 -38.625 -26.594  1.00 81.19           C  
ATOM   2790  CZ  PHE A 357       0.843 -39.469 -26.922  1.00 81.19           C  
ATOM   2791  N   LEU A 358       4.617 -36.281 -32.312  1.00 83.12           N  
ATOM   2792  CA  LEU A 358       4.797 -35.625 -33.594  1.00 83.12           C  
ATOM   2793  C   LEU A 358       5.598 -36.500 -34.562  1.00 83.12           C  
ATOM   2794  CB  LEU A 358       5.496 -34.281 -33.438  1.00 83.12           C  
ATOM   2795  O   LEU A 358       5.254 -36.625 -35.719  1.00 83.12           O  
ATOM   2796  CG  LEU A 358       5.637 -33.406 -34.688  1.00 83.12           C  
ATOM   2797  CD1 LEU A 358       4.473 -32.438 -34.812  1.00 83.12           C  
ATOM   2798  CD2 LEU A 358       6.969 -32.688 -34.688  1.00 83.12           C  
ATOM   2799  N   CYS A 359       6.590 -37.125 -34.031  1.00 85.75           N  
ATOM   2800  CA  CYS A 359       7.430 -37.969 -34.875  1.00 85.75           C  
ATOM   2801  C   CYS A 359       6.664 -39.219 -35.312  1.00 85.75           C  
ATOM   2802  CB  CYS A 359       8.695 -38.406 -34.125  1.00 85.75           C  
ATOM   2803  O   CYS A 359       6.844 -39.688 -36.438  1.00 85.75           O  
ATOM   2804  SG  CYS A 359       9.922 -37.094 -33.969  1.00 85.75           S  
ATOM   2805  N   ASP A 360       5.812 -39.750 -34.500  1.00 85.06           N  
ATOM   2806  CA  ASP A 360       4.973 -40.875 -34.875  1.00 85.06           C  
ATOM   2807  C   ASP A 360       4.008 -40.500 -36.000  1.00 85.06           C  
ATOM   2808  CB  ASP A 360       4.195 -41.406 -33.688  1.00 85.06           C  
ATOM   2809  O   ASP A 360       3.760 -41.281 -36.906  1.00 85.06           O  
ATOM   2810  CG  ASP A 360       4.918 -42.531 -32.969  1.00 85.06           C  
ATOM   2811  OD1 ASP A 360       6.059 -42.875 -33.344  1.00 85.06           O  
ATOM   2812  OD2 ASP A 360       4.340 -43.094 -32.000  1.00 85.06           O  
ATOM   2813  N   TRP A 361       3.508 -39.312 -35.906  1.00 85.12           N  
ATOM   2814  CA  TRP A 361       2.600 -38.844 -36.938  1.00 85.12           C  
ATOM   2815  C   TRP A 361       3.324 -38.688 -38.250  1.00 85.12           C  
ATOM   2816  CB  TRP A 361       1.983 -37.500 -36.500  1.00 85.12           C  
ATOM   2817  O   TRP A 361       2.789 -39.062 -39.312  1.00 85.12           O  
ATOM   2818  CG  TRP A 361       1.027 -36.938 -37.531  1.00 85.12           C  
ATOM   2819  CD1 TRP A 361      -0.149 -37.469 -37.938  1.00 85.12           C  
ATOM   2820  CD2 TRP A 361       1.172 -35.688 -38.250  1.00 85.12           C  
ATOM   2821  CE2 TRP A 361       0.042 -35.562 -39.062  1.00 85.12           C  
ATOM   2822  CE3 TRP A 361       2.146 -34.688 -38.250  1.00 85.12           C  
ATOM   2823  NE1 TRP A 361      -0.747 -36.656 -38.875  1.00 85.12           N  
ATOM   2824  CH2 TRP A 361       0.830 -33.500 -39.906  1.00 85.12           C  
ATOM   2825  CZ2 TRP A 361      -0.138 -34.469 -39.938  1.00 85.12           C  
ATOM   2826  CZ3 TRP A 361       1.964 -33.594 -39.094  1.00 85.12           C  
ATOM   2827  N   ILE A 362       4.508 -38.219 -38.188  1.00 84.62           N  
ATOM   2828  CA  ILE A 362       5.293 -38.031 -39.406  1.00 84.62           C  
ATOM   2829  C   ILE A 362       5.652 -39.406 -39.969  1.00 84.62           C  
ATOM   2830  CB  ILE A 362       6.574 -37.219 -39.125  1.00 84.62           C  
ATOM   2831  O   ILE A 362       5.570 -39.625 -41.188  1.00 84.62           O  
ATOM   2832  CG1 ILE A 362       6.215 -35.781 -38.750  1.00 84.62           C  
ATOM   2833  CG2 ILE A 362       7.500 -37.250 -40.344  1.00 84.62           C  
ATOM   2834  CD1 ILE A 362       7.391 -34.969 -38.250  1.00 84.62           C  
ATOM   2835  N   LEU A 363       6.031 -40.344 -39.094  1.00 82.31           N  
ATOM   2836  CA  LEU A 363       6.410 -41.688 -39.531  1.00 82.31           C  
ATOM   2837  C   LEU A 363       5.230 -42.406 -40.156  1.00 82.31           C  
ATOM   2838  CB  LEU A 363       6.930 -42.500 -38.312  1.00 82.31           C  
ATOM   2839  O   LEU A 363       5.371 -43.031 -41.219  1.00 82.31           O  
ATOM   2840  CG  LEU A 363       7.363 -43.938 -38.625  1.00 82.31           C  
ATOM   2841  CD1 LEU A 363       8.883 -44.031 -38.656  1.00 82.31           C  
ATOM   2842  CD2 LEU A 363       6.793 -44.875 -37.562  1.00 82.31           C  
ATOM   2843  N   LEU A 364       4.031 -42.281 -39.562  1.00 81.50           N  
ATOM   2844  CA  LEU A 364       2.881 -43.062 -40.000  1.00 81.50           C  
ATOM   2845  C   LEU A 364       2.221 -42.406 -41.219  1.00 81.50           C  
ATOM   2846  CB  LEU A 364       1.862 -43.219 -38.875  1.00 81.50           C  
ATOM   2847  O   LEU A 364       1.598 -43.062 -42.031  1.00 81.50           O  
ATOM   2848  CG  LEU A 364       2.285 -44.094 -37.688  1.00 81.50           C  
ATOM   2849  CD1 LEU A 364       1.303 -43.938 -36.531  1.00 81.50           C  
ATOM   2850  CD2 LEU A 364       2.389 -45.562 -38.125  1.00 81.50           C  
ATOM   2851  N   THR A 365       2.381 -41.156 -41.344  1.00 79.69           N  
ATOM   2852  CA  THR A 365       1.710 -40.469 -42.438  1.00 79.69           C  
ATOM   2853  C   THR A 365       2.627 -40.344 -43.656  1.00 79.69           C  
ATOM   2854  CB  THR A 365       1.249 -39.062 -42.031  1.00 79.69           C  
ATOM   2855  O   THR A 365       2.193 -40.594 -44.781  1.00 79.69           O  
ATOM   2856  CG2 THR A 365      -0.105 -39.094 -41.312  1.00 79.69           C  
ATOM   2857  OG1 THR A 365       2.215 -38.500 -41.125  1.00 79.69           O  
ATOM   2858  N   PHE A 366       3.900 -40.031 -43.438  1.00 74.88           N  
ATOM   2859  CA  PHE A 366       4.746 -39.719 -44.594  1.00 74.88           C  
ATOM   2860  C   PHE A 366       5.668 -40.875 -44.938  1.00 74.88           C  
ATOM   2861  CB  PHE A 366       5.574 -38.438 -44.312  1.00 74.88           C  
ATOM   2862  O   PHE A 366       6.117 -41.000 -46.062  1.00 74.88           O  
ATOM   2863  CG  PHE A 366       4.758 -37.188 -44.250  1.00 74.88           C  
ATOM   2864  CD1 PHE A 366       4.219 -36.625 -45.375  1.00 74.88           C  
ATOM   2865  CD2 PHE A 366       4.523 -36.562 -43.000  1.00 74.88           C  
ATOM   2866  CE1 PHE A 366       3.461 -35.438 -45.312  1.00 74.88           C  
ATOM   2867  CE2 PHE A 366       3.766 -35.406 -42.938  1.00 74.88           C  
ATOM   2868  CZ  PHE A 366       3.236 -34.844 -44.094  1.00 74.88           C  
ATOM   2869  N   MET A 367       6.012 -41.750 -43.938  1.00 69.56           N  
ATOM   2870  CA  MET A 367       7.035 -42.750 -44.219  1.00 69.56           C  
ATOM   2871  C   MET A 367       6.430 -44.156 -44.219  1.00 69.56           C  
ATOM   2872  CB  MET A 367       8.148 -42.656 -43.156  1.00 69.56           C  
ATOM   2873  O   MET A 367       7.156 -45.156 -44.250  1.00 69.56           O  
ATOM   2874  CG  MET A 367       8.922 -41.375 -43.188  1.00 69.56           C  
ATOM   2875  SD  MET A 367      10.367 -41.375 -42.062  1.00 69.56           S  
ATOM   2876  CE  MET A 367      11.445 -42.562 -42.938  1.00 69.56           C  
ATOM   2877  N   ASN A 368       5.105 -44.281 -44.031  1.00 69.75           N  
ATOM   2878  CA  ASN A 368       4.484 -45.594 -44.000  1.00 69.75           C  
ATOM   2879  C   ASN A 368       4.406 -46.219 -45.375  1.00 69.75           C  
ATOM   2880  CB  ASN A 368       3.092 -45.500 -43.344  1.00 69.75           C  
ATOM   2881  O   ASN A 368       3.322 -46.344 -45.938  1.00 69.75           O  
ATOM   2882  CG  ASN A 368       2.676 -46.812 -42.688  1.00 69.75           C  
ATOM   2883  ND2 ASN A 368       1.403 -46.906 -42.312  1.00 69.75           N  
ATOM   2884  OD1 ASN A 368       3.490 -47.719 -42.500  1.00 69.75           O  
ATOM   2885  N   LYS A 369       5.758 -46.469 -45.938  1.00 61.62           N  
ATOM   2886  CA  LYS A 369       5.746 -47.125 -47.250  1.00 61.62           C  
ATOM   2887  C   LYS A 369       5.270 -48.562 -47.125  1.00 61.62           C  
ATOM   2888  CB  LYS A 369       7.133 -47.062 -47.875  1.00 61.62           C  
ATOM   2889  O   LYS A 369       5.832 -49.344 -46.375  1.00 61.62           O  
ATOM   2890  CG  LYS A 369       7.488 -45.719 -48.500  1.00 61.62           C  
ATOM   2891  CD  LYS A 369       8.812 -45.781 -49.250  1.00 61.62           C  
ATOM   2892  CE  LYS A 369       9.180 -44.438 -49.844  1.00 61.62           C  
ATOM   2893  NZ  LYS A 369      10.508 -44.469 -50.500  1.00 61.62           N  
ATOM   2894  N   ASN A 370       4.332 -49.031 -47.938  1.00 60.47           N  
ATOM   2895  CA  ASN A 370       3.738 -50.375 -48.031  1.00 60.47           C  
ATOM   2896  C   ASN A 370       3.240 -50.844 -46.656  1.00 60.47           C  
ATOM   2897  CB  ASN A 370       4.738 -51.375 -48.594  1.00 60.47           C  
ATOM   2898  O   ASN A 370       3.275 -52.031 -46.375  1.00 60.47           O  
ATOM   2899  CG  ASN A 370       4.934 -51.188 -50.094  1.00 60.47           C  
ATOM   2900  ND2 ASN A 370       5.906 -51.906 -50.656  1.00 60.47           N  
ATOM   2901  OD1 ASN A 370       4.219 -50.406 -50.750  1.00 60.47           O  
ATOM   2902  N   LYS A 371       2.959 -49.938 -45.656  1.00 69.81           N  
ATOM   2903  CA  LYS A 371       2.314 -50.188 -44.375  1.00 69.81           C  
ATOM   2904  C   LYS A 371       3.174 -51.125 -43.500  1.00 69.81           C  
ATOM   2905  CB  LYS A 371       0.934 -50.812 -44.594  1.00 69.81           C  
ATOM   2906  O   LYS A 371       2.648 -51.938 -42.750  1.00 69.81           O  
ATOM   2907  CG  LYS A 371      -0.091 -49.875 -45.188  1.00 69.81           C  
ATOM   2908  CD  LYS A 371      -1.476 -50.500 -45.250  1.00 69.81           C  
ATOM   2909  CE  LYS A 371      -2.506 -49.531 -45.812  1.00 69.81           C  
ATOM   2910  NZ  LYS A 371      -3.855 -50.188 -45.938  1.00 69.81           N  
ATOM   2911  N   VAL A 372       4.504 -51.125 -43.844  1.00 73.19           N  
ATOM   2912  CA  VAL A 372       5.414 -52.000 -43.094  1.00 73.19           C  
ATOM   2913  C   VAL A 372       5.488 -51.562 -41.656  1.00 73.19           C  
ATOM   2914  CB  VAL A 372       6.824 -52.000 -43.750  1.00 73.19           C  
ATOM   2915  O   VAL A 372       5.395 -52.375 -40.750  1.00 73.19           O  
ATOM   2916  CG1 VAL A 372       7.797 -52.781 -42.875  1.00 73.19           C  
ATOM   2917  CG2 VAL A 372       6.773 -52.562 -45.156  1.00 73.19           C  
ATOM   2918  N   TYR A 373       5.578 -50.312 -41.500  1.00 77.19           N  
ATOM   2919  CA  TYR A 373       5.707 -49.844 -40.125  1.00 77.19           C  
ATOM   2920  C   TYR A 373       4.379 -49.938 -39.406  1.00 77.19           C  
ATOM   2921  CB  TYR A 373       6.219 -48.406 -40.125  1.00 77.19           C  
ATOM   2922  O   TYR A 373       4.344 -50.250 -38.219  1.00 77.19           O  
ATOM   2923  CG  TYR A 373       7.613 -48.250 -40.688  1.00 77.19           C  
ATOM   2924  CD1 TYR A 373       8.719 -48.750 -40.000  1.00 77.19           C  
ATOM   2925  CD2 TYR A 373       7.828 -47.594 -41.875  1.00 77.19           C  
ATOM   2926  CE1 TYR A 373      10.008 -48.594 -40.500  1.00 77.19           C  
ATOM   2927  CE2 TYR A 373       9.109 -47.438 -42.406  1.00 77.19           C  
ATOM   2928  OH  TYR A 373      11.461 -47.812 -42.219  1.00 77.19           O  
ATOM   2929  CZ  TYR A 373      10.188 -47.938 -41.719  1.00 77.19           C  
ATOM   2930  N   SER A 374       3.289 -49.719 -40.031  1.00 79.94           N  
ATOM   2931  CA  SER A 374       1.972 -49.812 -39.438  1.00 79.94           C  
ATOM   2932  C   SER A 374       1.658 -51.250 -39.000  1.00 79.94           C  
ATOM   2933  CB  SER A 374       0.893 -49.312 -40.375  1.00 79.94           C  
ATOM   2934  O   SER A 374       1.096 -51.469 -37.938  1.00 79.94           O  
ATOM   2935  OG  SER A 374      -0.401 -49.531 -39.844  1.00 79.94           O  
ATOM   2936  N   HIS A 375       2.100 -52.156 -39.812  1.00 80.31           N  
ATOM   2937  CA  HIS A 375       1.827 -53.531 -39.500  1.00 80.31           C  
ATOM   2938  C   HIS A 375       2.686 -54.000 -38.312  1.00 80.31           C  
ATOM   2939  CB  HIS A 375       2.068 -54.438 -40.688  1.00 80.31           C  
ATOM   2940  O   HIS A 375       2.254 -54.844 -37.500  1.00 80.31           O  
ATOM   2941  CG  HIS A 375       0.915 -54.500 -41.656  1.00 80.31           C  
ATOM   2942  CD2 HIS A 375       0.803 -54.062 -42.938  1.00 80.31           C  
ATOM   2943  ND1 HIS A 375      -0.310 -55.031 -41.312  1.00 80.31           N  
ATOM   2944  CE1 HIS A 375      -1.128 -54.938 -42.344  1.00 80.31           C  
ATOM   2945  NE2 HIS A 375      -0.478 -54.344 -43.344  1.00 80.31           N  
ATOM   2946  N   LYS A 376       3.840 -53.438 -38.250  1.00 80.06           N  
ATOM   2947  CA  LYS A 376       4.727 -53.844 -37.156  1.00 80.06           C  
ATOM   2948  C   LYS A 376       4.359 -53.125 -35.844  1.00 80.06           C  
ATOM   2949  CB  LYS A 376       6.184 -53.531 -37.500  1.00 80.06           C  
ATOM   2950  O   LYS A 376       4.504 -53.656 -34.750  1.00 80.06           O  
ATOM   2951  CG  LYS A 376       6.828 -54.594 -38.375  1.00 80.06           C  
ATOM   2952  CD  LYS A 376       8.344 -54.594 -38.250  1.00 80.06           C  
ATOM   2953  CE  LYS A 376       8.992 -55.719 -39.062  1.00 80.06           C  
ATOM   2954  NZ  LYS A 376      10.477 -55.688 -38.938  1.00 80.06           N  
ATOM   2955  N   LYS A 377       3.822 -52.031 -36.031  1.00 84.56           N  
ATOM   2956  CA  LYS A 377       3.516 -51.219 -34.875  1.00 84.56           C  
ATOM   2957  C   LYS A 377       2.166 -51.594 -34.281  1.00 84.56           C  
ATOM   2958  CB  LYS A 377       3.523 -49.719 -35.250  1.00 84.56           C  
ATOM   2959  O   LYS A 377       2.021 -51.656 -33.062  1.00 84.56           O  
ATOM   2960  CG  LYS A 377       3.199 -48.781 -34.062  1.00 84.56           C  
ATOM   2961  CD  LYS A 377       3.201 -47.344 -34.500  1.00 84.56           C  
ATOM   2962  CE  LYS A 377       2.746 -46.406 -33.375  1.00 84.56           C  
ATOM   2963  NZ  LYS A 377       3.898 -45.719 -32.719  1.00 84.56           N  
ATOM   2964  N   PHE A 378       1.134 -51.875 -35.156  1.00 83.81           N  
ATOM   2965  CA  PHE A 378      -0.228 -52.094 -34.688  1.00 83.81           C  
ATOM   2966  C   PHE A 378      -0.580 -53.594 -34.750  1.00 83.81           C  
ATOM   2967  CB  PHE A 378      -1.227 -51.281 -35.531  1.00 83.81           C  
ATOM   2968  O   PHE A 378      -0.413 -54.219 -35.781  1.00 83.81           O  
ATOM   2969  CG  PHE A 378      -0.960 -49.812 -35.500  1.00 83.81           C  
ATOM   2970  CD1 PHE A 378      -1.282 -49.031 -34.406  1.00 83.81           C  
ATOM   2971  CD2 PHE A 378      -0.388 -49.188 -36.625  1.00 83.81           C  
ATOM   2972  CE1 PHE A 378      -1.037 -47.656 -34.406  1.00 83.81           C  
ATOM   2973  CE2 PHE A 378      -0.141 -47.812 -36.625  1.00 83.81           C  
ATOM   2974  CZ  PHE A 378      -0.467 -47.062 -35.500  1.00 83.81           C  
ATOM   2975  N   ASP A 379      -0.932 -54.125 -33.562  1.00 81.94           N  
ATOM   2976  CA  ASP A 379      -1.488 -55.469 -33.500  1.00 81.94           C  
ATOM   2977  C   ASP A 379      -2.990 -55.438 -33.219  1.00 81.94           C  
ATOM   2978  CB  ASP A 379      -0.782 -56.281 -32.406  1.00 81.94           C  
ATOM   2979  O   ASP A 379      -3.422 -55.031 -32.125  1.00 81.94           O  
ATOM   2980  CG  ASP A 379      -0.988 -57.781 -32.531  1.00 81.94           C  
ATOM   2981  OD1 ASP A 379      -1.823 -58.188 -33.344  1.00 81.94           O  
ATOM   2982  OD2 ASP A 379      -0.312 -58.531 -31.812  1.00 81.94           O  
ATOM   2983  N   LYS A 380      -3.826 -55.781 -34.219  1.00 80.12           N  
ATOM   2984  CA  LYS A 380      -5.277 -55.656 -34.125  1.00 80.12           C  
ATOM   2985  C   LYS A 380      -5.887 -56.906 -33.469  1.00 80.12           C  
ATOM   2986  CB  LYS A 380      -5.891 -55.438 -35.500  1.00 80.12           C  
ATOM   2987  O   LYS A 380      -5.539 -58.031 -33.844  1.00 80.12           O  
ATOM   2988  CG  LYS A 380      -5.477 -54.094 -36.156  1.00 80.12           C  
ATOM   2989  CD  LYS A 380      -6.082 -53.969 -37.531  1.00 80.12           C  
ATOM   2990  CE  LYS A 380      -5.590 -52.688 -38.219  1.00 80.12           C  
ATOM   2991  NZ  LYS A 380      -6.117 -52.562 -39.625  1.00 80.12           N  
ATOM   2992  N   VAL A 381      -6.516 -56.781 -32.344  1.00 76.38           N  
ATOM   2993  CA  VAL A 381      -7.188 -57.906 -31.672  1.00 76.38           C  
ATOM   2994  C   VAL A 381      -8.703 -57.719 -31.750  1.00 76.38           C  
ATOM   2995  CB  VAL A 381      -6.746 -58.031 -30.203  1.00 76.38           C  
ATOM   2996  O   VAL A 381      -9.219 -56.625 -31.438  1.00 76.38           O  
ATOM   2997  CG1 VAL A 381      -7.410 -59.250 -29.547  1.00 76.38           C  
ATOM   2998  CG2 VAL A 381      -5.227 -58.156 -30.109  1.00 76.38           C  
ATOM   2999  N   CYS A 382      -9.422 -58.594 -32.500  1.00 64.75           N  
ATOM   3000  CA  CYS A 382     -10.867 -58.531 -32.656  1.00 64.75           C  
ATOM   3001  C   CYS A 382     -11.562 -59.281 -31.516  1.00 64.75           C  
ATOM   3002  CB  CYS A 382     -11.305 -59.125 -34.000  1.00 64.75           C  
ATOM   3003  O   CYS A 382     -11.023 -60.250 -30.969  1.00 64.75           O  
ATOM   3004  SG  CYS A 382     -10.766 -58.156 -35.406  1.00 64.75           S  
ATOM   3005  N   THR A 383     -12.539 -58.719 -30.766  1.00 62.69           N  
ATOM   3006  CA  THR A 383     -13.336 -59.281 -29.703  1.00 62.69           C  
ATOM   3007  C   THR A 383     -14.023 -60.562 -30.172  1.00 62.69           C  
ATOM   3008  CB  THR A 383     -14.391 -58.312 -29.172  1.00 62.69           C  
ATOM   3009  O   THR A 383     -14.539 -60.625 -31.297  1.00 62.69           O  
ATOM   3010  CG2 THR A 383     -13.961 -57.688 -27.844  1.00 62.69           C  
ATOM   3011  OG1 THR A 383     -14.578 -57.250 -30.141  1.00 62.69           O  
ATOM   3012  N   PRO A 384     -13.695 -61.719 -29.516  1.00 56.78           N  
ATOM   3013  CA  PRO A 384     -14.469 -62.906 -29.891  1.00 56.78           C  
ATOM   3014  C   PRO A 384     -15.977 -62.688 -29.812  1.00 56.78           C  
ATOM   3015  CB  PRO A 384     -14.023 -63.969 -28.875  1.00 56.78           C  
ATOM   3016  O   PRO A 384     -16.438 -61.906 -28.969  1.00 56.78           O  
ATOM   3017  CG  PRO A 384     -13.250 -63.219 -27.859  1.00 56.78           C  
ATOM   3018  CD  PRO A 384     -13.102 -61.781 -28.312  1.00 56.78           C  
ATOM   3019  N   SER A 385     -16.625 -62.656 -30.906  1.00 46.88           N  
ATOM   3020  CA  SER A 385     -18.078 -62.500 -31.047  1.00 46.88           C  
ATOM   3021  C   SER A 385     -18.828 -63.312 -29.984  1.00 46.88           C  
ATOM   3022  CB  SER A 385     -18.516 -62.969 -32.438  1.00 46.88           C  
ATOM   3023  O   SER A 385     -19.391 -64.375 -30.281  1.00 46.88           O  
ATOM   3024  OG  SER A 385     -17.562 -62.594 -33.438  1.00 46.88           O  
ATOM   3025  N   HIS A 386     -18.422 -63.938 -28.859  1.00 45.47           N  
ATOM   3026  CA  HIS A 386     -19.562 -64.625 -28.250  1.00 45.47           C  
ATOM   3027  C   HIS A 386     -20.688 -63.625 -27.938  1.00 45.47           C  
ATOM   3028  CB  HIS A 386     -19.141 -65.375 -26.984  1.00 45.47           C  
ATOM   3029  O   HIS A 386     -20.438 -62.438 -27.781  1.00 45.47           O  
ATOM   3030  CG  HIS A 386     -18.672 -66.750 -27.234  1.00 45.47           C  
ATOM   3031  CD2 HIS A 386     -17.438 -67.312 -27.234  1.00 45.47           C  
ATOM   3032  ND1 HIS A 386     -19.547 -67.812 -27.547  1.00 45.47           N  
ATOM   3033  CE1 HIS A 386     -18.844 -68.875 -27.719  1.00 45.47           C  
ATOM   3034  NE2 HIS A 386     -17.562 -68.625 -27.531  1.00 45.47           N  
ATOM   3035  N   PRO A 387     -22.062 -64.250 -27.828  1.00 42.03           N  
ATOM   3036  CA  PRO A 387     -23.297 -63.562 -27.484  1.00 42.03           C  
ATOM   3037  C   PRO A 387     -23.094 -62.562 -26.344  1.00 42.03           C  
ATOM   3038  CB  PRO A 387     -24.234 -64.688 -27.047  1.00 42.03           C  
ATOM   3039  O   PRO A 387     -22.234 -62.750 -25.484  1.00 42.03           O  
ATOM   3040  CG  PRO A 387     -23.344 -65.875 -26.891  1.00 42.03           C  
ATOM   3041  CD  PRO A 387     -21.984 -65.500 -27.391  1.00 42.03           C  
ATOM   3042  N   SER A 388     -23.359 -61.281 -26.625  1.00 40.06           N  
ATOM   3043  CA  SER A 388     -23.500 -60.062 -25.844  1.00 40.06           C  
ATOM   3044  C   SER A 388     -23.984 -60.344 -24.438  1.00 40.06           C  
ATOM   3045  CB  SER A 388     -24.469 -59.062 -26.531  1.00 40.06           C  
ATOM   3046  O   SER A 388     -25.172 -60.531 -24.203  1.00 40.06           O  
ATOM   3047  OG  SER A 388     -25.328 -59.781 -27.406  1.00 40.06           O  
ATOM   3048  N   GLY A 389     -23.531 -61.375 -23.688  1.00 39.19           N  
ATOM   3049  CA  GLY A 389     -24.156 -61.219 -22.375  1.00 39.19           C  
ATOM   3050  C   GLY A 389     -24.141 -59.812 -21.844  1.00 39.19           C  
ATOM   3051  O   GLY A 389     -23.312 -59.000 -22.266  1.00 39.19           O  
ATOM   3052  N   SER A 390     -25.359 -59.219 -21.422  1.00 41.44           N  
ATOM   3053  CA  SER A 390     -25.812 -57.938 -20.953  1.00 41.44           C  
ATOM   3054  C   SER A 390     -24.797 -57.312 -20.000  1.00 41.44           C  
ATOM   3055  CB  SER A 390     -27.156 -58.031 -20.250  1.00 41.44           C  
ATOM   3056  O   SER A 390     -24.438 -57.906 -18.984  1.00 41.44           O  
ATOM   3057  OG  SER A 390     -27.078 -58.906 -19.125  1.00 41.44           O  
ATOM   3058  N   TRP A 391     -23.844 -56.594 -20.453  1.00 44.50           N  
ATOM   3059  CA  TRP A 391     -22.875 -55.750 -19.750  1.00 44.50           C  
ATOM   3060  C   TRP A 391     -23.469 -55.219 -18.453  1.00 44.50           C  
ATOM   3061  CB  TRP A 391     -22.406 -54.594 -20.625  1.00 44.50           C  
ATOM   3062  O   TRP A 391     -22.766 -55.125 -17.422  1.00 44.50           O  
ATOM   3063  CG  TRP A 391     -20.969 -54.219 -20.438  1.00 44.50           C  
ATOM   3064  CD1 TRP A 391     -19.875 -54.969 -20.828  1.00 44.50           C  
ATOM   3065  CD2 TRP A 391     -20.453 -53.062 -19.812  1.00 44.50           C  
ATOM   3066  CE2 TRP A 391     -19.047 -53.125 -19.859  1.00 44.50           C  
ATOM   3067  CE3 TRP A 391     -21.062 -51.938 -19.219  1.00 44.50           C  
ATOM   3068  NE1 TRP A 391     -18.719 -54.281 -20.484  1.00 44.50           N  
ATOM   3069  CH2 TRP A 391     -18.844 -51.031 -18.750  1.00 44.50           C  
ATOM   3070  CZ2 TRP A 391     -18.234 -52.125 -19.328  1.00 44.50           C  
ATOM   3071  CZ3 TRP A 391     -20.250 -50.938 -18.688  1.00 44.50           C  
ATOM   3072  N   PRO A 392     -24.844 -54.781 -18.547  1.00 44.31           N  
ATOM   3073  CA  PRO A 392     -25.406 -54.250 -17.297  1.00 44.31           C  
ATOM   3074  C   PRO A 392     -25.406 -55.281 -16.188  1.00 44.31           C  
ATOM   3075  CB  PRO A 392     -26.828 -53.844 -17.688  1.00 44.31           C  
ATOM   3076  O   PRO A 392     -25.312 -54.938 -15.000  1.00 44.31           O  
ATOM   3077  CG  PRO A 392     -26.969 -54.281 -19.125  1.00 44.31           C  
ATOM   3078  CD  PRO A 392     -25.672 -54.906 -19.547  1.00 44.31           C  
ATOM   3079  N   VAL A 393     -25.516 -56.594 -16.594  1.00 46.12           N  
ATOM   3080  CA  VAL A 393     -25.734 -57.625 -15.578  1.00 46.12           C  
ATOM   3081  C   VAL A 393     -24.422 -57.906 -14.859  1.00 46.12           C  
ATOM   3082  CB  VAL A 393     -26.312 -58.906 -16.203  1.00 46.12           C  
ATOM   3083  O   VAL A 393     -24.406 -58.125 -13.648  1.00 46.12           O  
ATOM   3084  CG1 VAL A 393     -26.516 -59.969 -15.125  1.00 46.12           C  
ATOM   3085  CG2 VAL A 393     -27.625 -58.625 -16.922  1.00 46.12           C  
ATOM   3086  N   THR A 394     -23.266 -57.906 -15.523  1.00 46.38           N  
ATOM   3087  CA  THR A 394     -22.016 -58.219 -14.828  1.00 46.38           C  
ATOM   3088  C   THR A 394     -21.594 -57.062 -13.945  1.00 46.38           C  
ATOM   3089  CB  THR A 394     -20.906 -58.562 -15.828  1.00 46.38           C  
ATOM   3090  O   THR A 394     -21.109 -57.250 -12.828  1.00 46.38           O  
ATOM   3091  CG2 THR A 394     -20.094 -59.781 -15.359  1.00 46.38           C  
ATOM   3092  OG1 THR A 394     -21.469 -58.844 -17.109  1.00 46.38           O  
ATOM   3093  N   LEU A 395     -21.734 -55.781 -14.477  1.00 45.09           N  
ATOM   3094  CA  LEU A 395     -21.484 -54.656 -13.578  1.00 45.09           C  
ATOM   3095  C   LEU A 395     -22.438 -54.688 -12.398  1.00 45.09           C  
ATOM   3096  CB  LEU A 395     -21.609 -53.344 -14.328  1.00 45.09           C  
ATOM   3097  O   LEU A 395     -22.047 -54.438 -11.258  1.00 45.09           O  
ATOM   3098  CG  LEU A 395     -20.516 -52.312 -14.094  1.00 45.09           C  
ATOM   3099  CD1 LEU A 395     -19.688 -52.094 -15.367  1.00 45.09           C  
ATOM   3100  CD2 LEU A 395     -21.094 -50.969 -13.617  1.00 45.09           C  
ATOM   3101  N   ALA A 396     -23.781 -55.062 -12.664  1.00 46.12           N  
ATOM   3102  CA  ALA A 396     -24.766 -55.219 -11.609  1.00 46.12           C  
ATOM   3103  C   ALA A 396     -24.406 -56.375 -10.672  1.00 46.12           C  
ATOM   3104  CB  ALA A 396     -26.156 -55.438 -12.211  1.00 46.12           C  
ATOM   3105  O   ALA A 396     -24.656 -56.312  -9.469  1.00 46.12           O  
ATOM   3106  N   ARG A 397     -23.844 -57.469 -11.164  1.00 46.84           N  
ATOM   3107  CA  ARG A 397     -23.438 -58.594 -10.320  1.00 46.84           C  
ATOM   3108  C   ARG A 397     -22.250 -58.219  -9.445  1.00 46.84           C  
ATOM   3109  CB  ARG A 397     -23.094 -59.812 -11.180  1.00 46.84           C  
ATOM   3110  O   ARG A 397     -22.188 -58.625  -8.273  1.00 46.84           O  
ATOM   3111  CG  ARG A 397     -23.969 -61.031 -10.906  1.00 46.84           C  
ATOM   3112  CD  ARG A 397     -23.578 -62.219 -11.758  1.00 46.84           C  
ATOM   3113  NE  ARG A 397     -24.266 -63.438 -11.336  1.00 46.84           N  
ATOM   3114  NH1 ARG A 397     -23.375 -64.750 -13.008  1.00 46.84           N  
ATOM   3115  NH2 ARG A 397     -24.812 -65.688 -11.477  1.00 46.84           N  
ATOM   3116  CZ  ARG A 397     -24.156 -64.625 -11.945  1.00 46.84           C  
ATOM   3117  N   VAL A 398     -21.312 -57.594 -10.055  1.00 45.59           N  
ATOM   3118  CA  VAL A 398     -20.172 -57.156  -9.266  1.00 45.59           C  
ATOM   3119  C   VAL A 398     -20.594 -56.094  -8.266  1.00 45.59           C  
ATOM   3120  CB  VAL A 398     -19.031 -56.625 -10.164  1.00 45.59           C  
ATOM   3121  O   VAL A 398     -20.125 -56.062  -7.129  1.00 45.59           O  
ATOM   3122  CG1 VAL A 398     -17.953 -55.938  -9.320  1.00 45.59           C  
ATOM   3123  CG2 VAL A 398     -18.438 -57.750 -11.008  1.00 45.59           C  
ATOM   3124  N   LEU A 399     -21.578 -55.188  -8.758  1.00 44.00           N  
ATOM   3125  CA  LEU A 399     -22.094 -54.156  -7.832  1.00 44.00           C  
ATOM   3126  C   LEU A 399     -23.172 -54.750  -6.934  1.00 44.00           C  
ATOM   3127  CB  LEU A 399     -22.641 -52.969  -8.602  1.00 44.00           C  
ATOM   3128  O   LEU A 399     -23.828 -54.000  -6.184  1.00 44.00           O  
ATOM   3129  CG  LEU A 399     -21.609 -51.938  -9.078  1.00 44.00           C  
ATOM   3130  CD1 LEU A 399     -22.172 -51.125 -10.242  1.00 44.00           C  
ATOM   3131  CD2 LEU A 399     -21.188 -51.031  -7.934  1.00 44.00           C  
ATOM   3132  N   GLY A 400     -23.156 -56.094  -6.625  1.00 43.81           N  
ATOM   3133  CA  GLY A 400     -23.969 -56.844  -5.664  1.00 43.81           C  
ATOM   3134  C   GLY A 400     -25.438 -56.844  -6.008  1.00 43.81           C  
ATOM   3135  O   GLY A 400     -26.281 -57.219  -5.176  1.00 43.81           O  
ATOM   3136  N   GLN A 401     -25.922 -56.031  -6.949  1.00 38.66           N  
ATOM   3137  CA  GLN A 401     -27.359 -55.906  -7.090  1.00 38.66           C  
ATOM   3138  C   GLN A 401     -27.906 -57.000  -8.016  1.00 38.66           C  
ATOM   3139  CB  GLN A 401     -27.750 -54.531  -7.613  1.00 38.66           C  
ATOM   3140  O   GLN A 401     -28.922 -56.781  -8.680  1.00 38.66           O  
ATOM   3141  CG  GLN A 401     -27.703 -53.438  -6.555  1.00 38.66           C  
ATOM   3142  CD  GLN A 401     -28.219 -52.094  -7.066  1.00 38.66           C  
ATOM   3143  NE2 GLN A 401     -28.375 -51.156  -6.160  1.00 38.66           N  
ATOM   3144  OE1 GLN A 401     -28.453 -51.938  -8.266  1.00 38.66           O  
ATOM   3145  N   ALA A 402     -27.125 -57.969  -8.422  1.00 39.00           N  
ATOM   3146  CA  ALA A 402     -27.719 -58.938  -9.344  1.00 39.00           C  
ATOM   3147  C   ALA A 402     -28.828 -59.750  -8.664  1.00 39.00           C  
ATOM   3148  CB  ALA A 402     -26.641 -59.875  -9.898  1.00 39.00           C  
ATOM   3149  O   ALA A 402     -28.703 -60.125  -7.492  1.00 39.00           O  
ATOM   3150  N   PRO A 403     -30.094 -59.594  -9.109  1.00 39.72           N  
ATOM   3151  CA  PRO A 403     -31.219 -60.344  -8.539  1.00 39.72           C  
ATOM   3152  C   PRO A 403     -30.938 -61.844  -8.438  1.00 39.72           C  
ATOM   3153  CB  PRO A 403     -32.344 -60.062  -9.523  1.00 39.72           C  
ATOM   3154  O   PRO A 403     -30.125 -62.375  -9.203  1.00 39.72           O  
ATOM   3155  CG  PRO A 403     -31.703 -59.406 -10.703  1.00 39.72           C  
ATOM   3156  CD  PRO A 403     -30.250 -59.219 -10.391  1.00 39.72           C  
ATOM   3157  N   PRO A 404     -31.250 -62.500  -7.289  1.00 34.72           N  
ATOM   3158  CA  PRO A 404     -31.031 -63.906  -6.969  1.00 34.72           C  
ATOM   3159  C   PRO A 404     -31.562 -64.812  -8.055  1.00 34.72           C  
ATOM   3160  CB  PRO A 404     -31.797 -64.062  -5.660  1.00 34.72           C  
ATOM   3161  O   PRO A 404     -32.500 -64.500  -8.766  1.00 34.72           O  
ATOM   3162  CG  PRO A 404     -32.688 -62.906  -5.570  1.00 34.72           C  
ATOM   3163  CD  PRO A 404     -32.312 -61.938  -6.652  1.00 34.72           C  
ATOM   3164  N   GLU A 405     -30.781 -65.625  -8.648  1.00 33.28           N  
ATOM   3165  CA  GLU A 405     -31.188 -66.625  -9.594  1.00 33.28           C  
ATOM   3166  C   GLU A 405     -32.406 -67.438  -9.070  1.00 33.28           C  
ATOM   3167  CB  GLU A 405     -30.031 -67.625  -9.875  1.00 33.28           C  
ATOM   3168  O   GLU A 405     -32.438 -67.812  -7.898  1.00 33.28           O  
ATOM   3169  CG  GLU A 405     -29.141 -67.188 -11.039  1.00 33.28           C  
ATOM   3170  CD  GLU A 405     -28.359 -68.312 -11.656  1.00 33.28           C  
ATOM   3171  OE1 GLU A 405     -27.766 -68.125 -12.734  1.00 33.28           O  
ATOM   3172  OE2 GLU A 405     -28.359 -69.438 -11.055  1.00 33.28           O  
ATOM   3173  N   PRO A 406     -33.594 -67.188  -9.594  1.00 32.38           N  
ATOM   3174  CA  PRO A 406     -34.781 -67.938  -9.164  1.00 32.38           C  
ATOM   3175  C   PRO A 406     -34.500 -69.438  -9.117  1.00 32.38           C  
ATOM   3176  CB  PRO A 406     -35.812 -67.625 -10.234  1.00 32.38           C  
ATOM   3177  O   PRO A 406     -33.781 -70.000  -9.945  1.00 32.38           O  
ATOM   3178  CG  PRO A 406     -35.031 -66.938 -11.328  1.00 32.38           C  
ATOM   3179  CD  PRO A 406     -33.625 -66.812 -10.898  1.00 32.38           C  
ATOM   3180  N   GLY A 407     -34.406 -70.062  -7.918  1.00 27.92           N  
ATOM   3181  CA  GLY A 407     -34.375 -71.438  -7.590  1.00 27.92           C  
ATOM   3182  C   GLY A 407     -35.375 -72.312  -8.375  1.00 27.92           C  
ATOM   3183  O   GLY A 407     -36.406 -71.750  -8.797  1.00 27.92           O  
ATOM   3184  N   HIS A 408     -34.938 -73.312  -8.977  1.00 26.83           N  
ATOM   3185  CA  HIS A 408     -35.656 -74.312  -9.711  1.00 26.83           C  
ATOM   3186  C   HIS A 408     -36.844 -74.875  -8.891  1.00 26.83           C  
ATOM   3187  CB  HIS A 408     -34.719 -75.438 -10.102  1.00 26.83           C  
ATOM   3188  O   HIS A 408     -36.656 -75.750  -8.039  1.00 26.83           O  
ATOM   3189  CG  HIS A 408     -34.094 -75.250 -11.445  1.00 26.83           C  
ATOM   3190  CD2 HIS A 408     -32.812 -74.938 -11.797  1.00 26.83           C  
ATOM   3191  ND1 HIS A 408     -34.781 -75.438 -12.617  1.00 26.83           N  
ATOM   3192  CE1 HIS A 408     -33.969 -75.188 -13.641  1.00 26.83           C  
ATOM   3193  NE2 HIS A 408     -32.781 -74.938 -13.172  1.00 26.83           N  
ATOM   3194  N   ARG A 409     -37.688 -74.062  -8.258  1.00 25.27           N  
ATOM   3195  CA  ARG A 409     -38.719 -74.938  -7.703  1.00 25.27           C  
ATOM   3196  C   ARG A 409     -39.344 -75.812  -8.789  1.00 25.27           C  
ATOM   3197  CB  ARG A 409     -39.812 -74.125  -7.020  1.00 25.27           C  
ATOM   3198  O   ARG A 409     -39.406 -75.438  -9.953  1.00 25.27           O  
ATOM   3199  CG  ARG A 409     -39.562 -73.875  -5.547  1.00 25.27           C  
ATOM   3200  CD  ARG A 409     -40.750 -73.188  -4.875  1.00 25.27           C  
ATOM   3201  NE  ARG A 409     -40.500 -72.938  -3.461  1.00 25.27           N  
ATOM   3202  NH1 ARG A 409     -42.562 -71.938  -3.057  1.00 25.27           N  
ATOM   3203  NH2 ARG A 409     -41.031 -72.125  -1.362  1.00 25.27           N  
ATOM   3204  CZ  ARG A 409     -41.344 -72.312  -2.631  1.00 25.27           C  
ATOM   3205  N   SER A 410     -39.562 -77.188  -8.414  1.00 23.22           N  
ATOM   3206  CA  SER A 410     -40.094 -78.375  -9.023  1.00 23.22           C  
ATOM   3207  C   SER A 410     -41.562 -78.188  -9.461  1.00 23.22           C  
ATOM   3208  CB  SER A 410     -40.031 -79.562  -8.047  1.00 23.22           C  
ATOM   3209  O   SER A 410     -42.438 -77.938  -8.633  1.00 23.22           O  
ATOM   3210  OG  SER A 410     -38.688 -79.812  -7.691  1.00 23.22           O  
ATOM   3211  N   GLU A 411     -41.781 -77.438 -10.547  1.00 23.55           N  
ATOM   3212  CA  GLU A 411     -43.156 -77.250 -11.000  1.00 23.55           C  
ATOM   3213  C   GLU A 411     -43.812 -78.625 -11.289  1.00 23.55           C  
ATOM   3214  CB  GLU A 411     -43.188 -76.375 -12.250  1.00 23.55           C  
ATOM   3215  O   GLU A 411     -43.344 -79.375 -12.156  1.00 23.55           O  
ATOM   3216  CG  GLU A 411     -43.750 -75.000 -11.992  1.00 23.55           C  
ATOM   3217  CD  GLU A 411     -43.781 -74.125 -13.234  1.00 23.55           C  
ATOM   3218  OE1 GLU A 411     -44.406 -73.000 -13.195  1.00 23.55           O  
ATOM   3219  OE2 GLU A 411     -43.188 -74.500 -14.250  1.00 23.55           O  
ATOM   3220  N   ASP A 412     -44.312 -79.312 -10.219  1.00 20.23           N  
ATOM   3221  CA  ASP A 412     -45.031 -80.500 -10.727  1.00 20.23           C  
ATOM   3222  C   ASP A 412     -46.094 -80.062 -11.766  1.00 20.23           C  
ATOM   3223  CB  ASP A 412     -45.719 -81.250  -9.586  1.00 20.23           C  
ATOM   3224  O   ASP A 412     -46.188 -80.688 -12.820  1.00 20.23           O  
ATOM   3225  CG  ASP A 412     -44.844 -82.312  -8.992  1.00 20.23           C  
ATOM   3226  OD1 ASP A 412     -43.844 -82.750  -9.656  1.00 20.23           O  
ATOM   3227  OD2 ASP A 412     -45.125 -82.750  -7.859  1.00 20.23           O  
ATOM   3228  N   GLN A 413     -47.188 -79.438 -11.211  1.00 19.42           N  
ATOM   3229  CA  GLN A 413     -48.469 -79.938 -11.641  1.00 19.42           C  
ATOM   3230  C   GLN A 413     -48.812 -79.438 -13.047  1.00 19.42           C  
ATOM   3231  CB  GLN A 413     -49.562 -79.500 -10.664  1.00 19.42           C  
ATOM   3232  O   GLN A 413     -48.281 -78.438 -13.516  1.00 19.42           O  
ATOM   3233  CG  GLN A 413     -49.812 -80.562  -9.547  1.00 19.42           C  
ATOM   3234  CD  GLN A 413     -50.906 -80.125  -8.594  1.00 19.42           C  
ATOM   3235  NE2 GLN A 413     -51.188 -80.938  -7.586  1.00 19.42           N  
ATOM   3236  OE1 GLN A 413     -51.500 -79.062  -8.758  1.00 19.42           O  
ATOM   3237  N   HIS A 414     -50.125 -80.000 -13.477  1.00 19.95           N  
ATOM   3238  CA  HIS A 414     -50.781 -80.312 -14.727  1.00 19.95           C  
ATOM   3239  C   HIS A 414     -51.188 -79.062 -15.492  1.00 19.95           C  
ATOM   3240  CB  HIS A 414     -52.000 -81.188 -14.469  1.00 19.95           C  
ATOM   3241  O   HIS A 414     -51.531 -78.062 -14.883  1.00 19.95           O  
ATOM   3242  CG  HIS A 414     -51.750 -82.625 -14.758  1.00 19.95           C  
ATOM   3243  CD2 HIS A 414     -52.156 -83.750 -14.117  1.00 19.95           C  
ATOM   3244  ND1 HIS A 414     -51.000 -83.062 -15.828  1.00 19.95           N  
ATOM   3245  CE1 HIS A 414     -50.969 -84.375 -15.828  1.00 19.95           C  
ATOM   3246  NE2 HIS A 414     -51.656 -84.875 -14.797  1.00 19.95           N  
ATOM   3247  N   PRO A 415     -50.906 -79.000 -16.797  1.00 23.41           N  
ATOM   3248  CA  PRO A 415     -50.875 -78.000 -17.875  1.00 23.41           C  
ATOM   3249  C   PRO A 415     -52.250 -77.500 -18.312  1.00 23.41           C  
ATOM   3250  CB  PRO A 415     -50.156 -78.750 -19.000  1.00 23.41           C  
ATOM   3251  O   PRO A 415     -52.375 -76.812 -19.312  1.00 23.41           O  
ATOM   3252  CG  PRO A 415     -50.312 -80.188 -18.688  1.00 23.41           C  
ATOM   3253  CD  PRO A 415     -50.906 -80.312 -17.297  1.00 23.41           C  
ATOM   3254  N   SER A 416     -53.344 -77.312 -17.359  1.00 20.38           N  
ATOM   3255  CA  SER A 416     -54.531 -77.375 -18.156  1.00 20.38           C  
ATOM   3256  C   SER A 416     -54.562 -76.188 -19.172  1.00 20.38           C  
ATOM   3257  CB  SER A 416     -55.781 -77.250 -17.266  1.00 20.38           C  
ATOM   3258  O   SER A 416     -53.938 -75.188 -18.953  1.00 20.38           O  
ATOM   3259  OG  SER A 416     -55.750 -78.250 -16.250  1.00 20.38           O  
ATOM   3260  N   PRO A 417     -55.094 -76.500 -20.375  1.00 22.78           N  
ATOM   3261  CA  PRO A 417     -55.031 -76.000 -21.750  1.00 22.78           C  
ATOM   3262  C   PRO A 417     -55.750 -74.688 -21.953  1.00 22.78           C  
ATOM   3263  CB  PRO A 417     -55.688 -77.125 -22.578  1.00 22.78           C  
ATOM   3264  O   PRO A 417     -56.969 -74.625 -22.094  1.00 22.78           O  
ATOM   3265  CG  PRO A 417     -56.469 -77.875 -21.578  1.00 22.78           C  
ATOM   3266  CD  PRO A 417     -56.094 -77.438 -20.203  1.00 22.78           C  
ATOM   3267  N   PRO A 418     -55.375 -73.625 -21.172  1.00 19.33           N  
ATOM   3268  CA  PRO A 418     -56.375 -72.562 -21.375  1.00 19.33           C  
ATOM   3269  C   PRO A 418     -56.500 -72.125 -22.844  1.00 19.33           C  
ATOM   3270  CB  PRO A 418     -55.844 -71.375 -20.516  1.00 19.33           C  
ATOM   3271  O   PRO A 418     -55.500 -72.250 -23.594  1.00 19.33           O  
ATOM   3272  CG  PRO A 418     -54.406 -71.688 -20.312  1.00 19.33           C  
ATOM   3273  CD  PRO A 418     -54.125 -73.125 -20.766  1.00 19.33           C  
ATOM   3274  N   SER A 419     -57.719 -72.000 -23.312  1.00 18.50           N  
ATOM   3275  CA  SER A 419     -58.312 -71.938 -24.656  1.00 18.50           C  
ATOM   3276  C   SER A 419     -57.812 -70.688 -25.391  1.00 18.50           C  
ATOM   3277  CB  SER A 419     -59.844 -71.875 -24.562  1.00 18.50           C  
ATOM   3278  O   SER A 419     -57.312 -70.750 -26.500  1.00 18.50           O  
ATOM   3279  OG  SER A 419     -60.344 -70.688 -25.031  1.00 18.50           O  
ATOM   3280  N   GLY A 420     -58.531 -69.562 -25.344  1.00 17.86           N  
ATOM   3281  CA  GLY A 420     -59.062 -69.062 -26.609  1.00 17.86           C  
ATOM   3282  C   GLY A 420     -58.094 -68.125 -27.328  1.00 17.86           C  
ATOM   3283  O   GLY A 420     -57.000 -67.812 -26.797  1.00 17.86           O  
ATOM   3284  N   GLN A 421     -58.625 -66.938 -27.891  1.00 17.28           N  
ATOM   3285  CA  GLN A 421     -58.656 -66.438 -29.266  1.00 17.28           C  
ATOM   3286  C   GLN A 421     -57.469 -65.562 -29.562  1.00 17.28           C  
ATOM   3287  CB  GLN A 421     -59.969 -65.688 -29.531  1.00 17.28           C  
ATOM   3288  O   GLN A 421     -56.812 -65.062 -28.641  1.00 17.28           O  
ATOM   3289  CG  GLN A 421     -61.062 -66.562 -30.125  1.00 17.28           C  
ATOM   3290  CD  GLN A 421     -62.344 -65.812 -30.406  1.00 17.28           C  
ATOM   3291  NE2 GLN A 421     -63.250 -66.438 -31.156  1.00 17.28           N  
ATOM   3292  OE1 GLN A 421     -62.500 -64.688 -29.953  1.00 17.28           O  
ATOM   3293  N   GLU A 422     -57.594 -64.625 -30.672  1.00 18.05           N  
ATOM   3294  CA  GLU A 422     -56.938 -64.375 -31.953  1.00 18.05           C  
ATOM   3295  C   GLU A 422     -55.906 -63.281 -31.844  1.00 18.05           C  
ATOM   3296  CB  GLU A 422     -57.969 -64.062 -33.031  1.00 18.05           C  
ATOM   3297  O   GLU A 422     -54.750 -63.438 -32.250  1.00 18.05           O  
ATOM   3298  CG  GLU A 422     -58.344 -65.250 -33.938  1.00 18.05           C  
ATOM   3299  CD  GLU A 422     -59.438 -64.938 -34.938  1.00 18.05           C  
ATOM   3300  OE1 GLU A 422     -59.688 -65.750 -35.844  1.00 18.05           O  
ATOM   3301  OE2 GLU A 422     -60.031 -63.812 -34.812  1.00 18.05           O  
ATOM   3302  N   GLY A 423     -56.219 -61.969 -32.188  1.00 19.62           N  
ATOM   3303  CA  GLY A 423     -55.781 -61.312 -33.375  1.00 19.62           C  
ATOM   3304  C   GLY A 423     -54.594 -60.406 -33.156  1.00 19.62           C  
ATOM   3305  O   GLY A 423     -54.219 -59.625 -34.031  1.00 19.62           O  
ATOM   3306  N   GLN A 424     -53.875 -60.406 -32.094  1.00 17.14           N  
ATOM   3307  CA  GLN A 424     -53.188 -59.156 -31.859  1.00 17.14           C  
ATOM   3308  C   GLN A 424     -52.031 -58.938 -32.812  1.00 17.14           C  
ATOM   3309  CB  GLN A 424     -52.688 -59.094 -30.406  1.00 17.14           C  
ATOM   3310  O   GLN A 424     -51.156 -59.812 -32.938  1.00 17.14           O  
ATOM   3311  CG  GLN A 424     -53.656 -58.438 -29.438  1.00 17.14           C  
ATOM   3312  CD  GLN A 424     -53.156 -58.406 -28.016  1.00 17.14           C  
ATOM   3313  NE2 GLN A 424     -53.875 -57.719 -27.141  1.00 17.14           N  
ATOM   3314  OE1 GLN A 424     -52.094 -58.969 -27.719  1.00 17.14           O  
ATOM   3315  N   GLN A 425     -52.281 -58.062 -33.906  1.00 19.45           N  
ATOM   3316  CA  GLN A 425     -51.438 -57.750 -35.062  1.00 19.45           C  
ATOM   3317  C   GLN A 425     -50.062 -57.219 -34.594  1.00 19.45           C  
ATOM   3318  CB  GLN A 425     -52.125 -56.719 -35.969  1.00 19.45           C  
ATOM   3319  O   GLN A 425     -50.000 -56.344 -33.719  1.00 19.45           O  
ATOM   3320  CG  GLN A 425     -52.844 -57.344 -37.156  1.00 19.45           C  
ATOM   3321  CD  GLN A 425     -53.594 -56.344 -37.969  1.00 19.45           C  
ATOM   3322  NE2 GLN A 425     -54.250 -56.812 -39.031  1.00 19.45           N  
ATOM   3323  OE1 GLN A 425     -53.594 -55.125 -37.656  1.00 19.45           O  
ATOM   3324  N   GLY A 426     -49.031 -58.031 -34.812  1.00 18.30           N  
ATOM   3325  CA  GLY A 426     -47.625 -57.969 -34.469  1.00 18.30           C  
ATOM   3326  C   GLY A 426     -46.906 -56.812 -35.156  1.00 18.30           C  
ATOM   3327  O   GLY A 426     -47.031 -56.625 -36.375  1.00 18.30           O  
ATOM   3328  N   ALA A 427     -46.906 -55.625 -34.500  1.00 19.23           N  
ATOM   3329  CA  ALA A 427     -46.156 -54.469 -34.969  1.00 19.23           C  
ATOM   3330  C   ALA A 427     -44.719 -54.875 -35.344  1.00 19.23           C  
ATOM   3331  CB  ALA A 427     -46.125 -53.375 -33.875  1.00 19.23           C  
ATOM   3332  O   ALA A 427     -44.125 -55.719 -34.688  1.00 19.23           O  
ATOM   3333  N   GLU A 428     -44.375 -54.750 -36.656  1.00 20.39           N  
ATOM   3334  CA  GLU A 428     -43.219 -55.031 -37.469  1.00 20.39           C  
ATOM   3335  C   GLU A 428     -41.969 -54.406 -36.906  1.00 20.39           C  
ATOM   3336  CB  GLU A 428     -43.406 -54.562 -38.906  1.00 20.39           C  
ATOM   3337  O   GLU A 428     -41.844 -53.188 -36.781  1.00 20.39           O  
ATOM   3338  CG  GLU A 428     -44.062 -55.594 -39.844  1.00 20.39           C  
ATOM   3339  CD  GLU A 428     -44.094 -55.156 -41.281  1.00 20.39           C  
ATOM   3340  OE1 GLU A 428     -44.375 -56.031 -42.156  1.00 20.39           O  
ATOM   3341  OE2 GLU A 428     -43.844 -53.969 -41.562  1.00 20.39           O  
ATOM   3342  N   CYS A 429     -41.438 -54.875 -35.750  1.00 19.38           N  
ATOM   3343  CA  CYS A 429     -40.188 -54.312 -35.281  1.00 19.38           C  
ATOM   3344  C   CYS A 429     -39.125 -54.375 -36.344  1.00 19.38           C  
ATOM   3345  CB  CYS A 429     -39.719 -55.062 -34.031  1.00 19.38           C  
ATOM   3346  O   CYS A 429     -39.125 -55.250 -37.188  1.00 19.38           O  
ATOM   3347  SG  CYS A 429     -40.438 -54.406 -32.500  1.00 19.38           S  
ATOM   3348  N   GLY A 430     -38.562 -53.156 -36.781  1.00 21.72           N  
ATOM   3349  CA  GLY A 430     -37.562 -52.781 -37.781  1.00 21.72           C  
ATOM   3350  C   GLY A 430     -36.344 -53.688 -37.781  1.00 21.72           C  
ATOM   3351  O   GLY A 430     -36.125 -54.438 -36.844  1.00 21.72           O  
ATOM   3352  N   PRO A 431     -35.781 -53.938 -39.094  1.00 21.61           N  
ATOM   3353  CA  PRO A 431     -34.750 -54.875 -39.562  1.00 21.61           C  
ATOM   3354  C   PRO A 431     -33.469 -54.812 -38.719  1.00 21.61           C  
ATOM   3355  CB  PRO A 431     -34.469 -54.406 -41.000  1.00 21.61           C  
ATOM   3356  O   PRO A 431     -33.125 -53.750 -38.188  1.00 21.61           O  
ATOM   3357  CG  PRO A 431     -35.031 -53.031 -41.062  1.00 21.61           C  
ATOM   3358  CD  PRO A 431     -35.812 -52.750 -39.781  1.00 21.61           C  
ATOM   3359  N   ALA A 432     -33.188 -55.875 -37.969  1.00 22.67           N  
ATOM   3360  CA  ALA A 432     -31.969 -56.250 -37.250  1.00 22.67           C  
ATOM   3361  C   ALA A 432     -30.719 -56.031 -38.094  1.00 22.67           C  
ATOM   3362  CB  ALA A 432     -32.031 -57.719 -36.812  1.00 22.67           C  
ATOM   3363  O   ALA A 432     -30.688 -56.406 -39.281  1.00 22.67           O  
ATOM   3364  N   PHE A 433     -29.984 -54.844 -38.000  1.00 25.36           N  
ATOM   3365  CA  PHE A 433     -28.703 -54.562 -38.656  1.00 25.36           C  
ATOM   3366  C   PHE A 433     -27.812 -55.812 -38.688  1.00 25.36           C  
ATOM   3367  CB  PHE A 433     -27.984 -53.406 -37.969  1.00 25.36           C  
ATOM   3368  O   PHE A 433     -27.797 -56.562 -37.719  1.00 25.36           O  
ATOM   3369  CG  PHE A 433     -28.438 -52.031 -38.406  1.00 25.36           C  
ATOM   3370  CD1 PHE A 433     -27.906 -51.438 -39.531  1.00 25.36           C  
ATOM   3371  CD2 PHE A 433     -29.406 -51.344 -37.688  1.00 25.36           C  
ATOM   3372  CE1 PHE A 433     -28.328 -50.188 -39.938  1.00 25.36           C  
ATOM   3373  CE2 PHE A 433     -29.828 -50.094 -38.094  1.00 25.36           C  
ATOM   3374  CZ  PHE A 433     -29.281 -49.500 -39.219  1.00 25.36           C  
ATOM   3375  N   PRO A 434     -27.562 -56.438 -39.875  1.00 27.83           N  
ATOM   3376  CA  PRO A 434     -26.797 -57.688 -40.062  1.00 27.83           C  
ATOM   3377  C   PRO A 434     -25.516 -57.719 -39.250  1.00 27.83           C  
ATOM   3378  CB  PRO A 434     -26.484 -57.688 -41.562  1.00 27.83           C  
ATOM   3379  O   PRO A 434     -24.969 -56.656 -38.938  1.00 27.83           O  
ATOM   3380  CG  PRO A 434     -26.766 -56.281 -42.000  1.00 27.83           C  
ATOM   3381  CD  PRO A 434     -27.422 -55.531 -40.875  1.00 27.83           C  
ATOM   3382  N   PRO A 435     -25.297 -58.781 -38.469  1.00 29.34           N  
ATOM   3383  CA  PRO A 435     -24.109 -59.000 -37.656  1.00 29.34           C  
ATOM   3384  C   PRO A 435     -22.812 -58.812 -38.438  1.00 29.34           C  
ATOM   3385  CB  PRO A 435     -24.266 -60.469 -37.219  1.00 29.34           C  
ATOM   3386  O   PRO A 435     -22.750 -59.094 -39.625  1.00 29.34           O  
ATOM   3387  CG  PRO A 435     -25.312 -61.031 -38.156  1.00 29.34           C  
ATOM   3388  CD  PRO A 435     -25.922 -59.906 -38.906  1.00 29.34           C  
ATOM   3389  N   LEU A 436     -22.047 -57.688 -38.250  1.00 29.88           N  
ATOM   3390  CA  LEU A 436     -20.719 -57.406 -38.781  1.00 29.88           C  
ATOM   3391  C   LEU A 436     -19.891 -58.688 -38.875  1.00 29.88           C  
ATOM   3392  CB  LEU A 436     -20.000 -56.375 -37.938  1.00 29.88           C  
ATOM   3393  O   LEU A 436     -19.969 -59.531 -38.000  1.00 29.88           O  
ATOM   3394  CG  LEU A 436     -20.250 -54.906 -38.281  1.00 29.88           C  
ATOM   3395  CD1 LEU A 436     -20.109 -54.031 -37.031  1.00 29.88           C  
ATOM   3396  CD2 LEU A 436     -19.281 -54.438 -39.375  1.00 29.88           C  
ATOM   3397  N   ARG A 437     -19.625 -59.219 -40.188  1.00 30.42           N  
ATOM   3398  CA  ARG A 437     -18.797 -60.344 -40.562  1.00 30.42           C  
ATOM   3399  C   ARG A 437     -17.578 -60.469 -39.656  1.00 30.42           C  
ATOM   3400  CB  ARG A 437     -18.359 -60.219 -42.031  1.00 30.42           C  
ATOM   3401  O   ARG A 437     -17.062 -59.469 -39.156  1.00 30.42           O  
ATOM   3402  CG  ARG A 437     -19.328 -60.812 -43.031  1.00 30.42           C  
ATOM   3403  CD  ARG A 437     -18.766 -60.812 -44.438  1.00 30.42           C  
ATOM   3404  NE  ARG A 437     -19.703 -61.375 -45.406  1.00 30.42           N  
ATOM   3405  NH1 ARG A 437     -18.219 -61.344 -47.188  1.00 30.42           N  
ATOM   3406  NH2 ARG A 437     -20.359 -62.125 -47.469  1.00 30.42           N  
ATOM   3407  CZ  ARG A 437     -19.422 -61.625 -46.688  1.00 30.42           C  
ATOM   3408  N   PRO A 438     -17.359 -61.656 -39.094  1.00 32.62           N  
ATOM   3409  CA  PRO A 438     -16.234 -62.031 -38.219  1.00 32.62           C  
ATOM   3410  C   PRO A 438     -14.883 -61.531 -38.750  1.00 32.62           C  
ATOM   3411  CB  PRO A 438     -16.281 -63.562 -38.156  1.00 32.62           C  
ATOM   3412  O   PRO A 438     -14.727 -61.406 -39.969  1.00 32.62           O  
ATOM   3413  CG  PRO A 438     -17.203 -63.938 -39.281  1.00 32.62           C  
ATOM   3414  CD  PRO A 438     -17.781 -62.688 -39.875  1.00 32.62           C  
ATOM   3415  N   CYS A 439     -14.180 -60.719 -38.125  1.00 35.22           N  
ATOM   3416  CA  CYS A 439     -12.859 -60.156 -38.406  1.00 35.22           C  
ATOM   3417  C   CYS A 439     -11.922 -61.250 -38.906  1.00 35.22           C  
ATOM   3418  CB  CYS A 439     -12.266 -59.500 -37.156  1.00 35.22           C  
ATOM   3419  O   CYS A 439     -11.812 -62.312 -38.312  1.00 35.22           O  
ATOM   3420  SG  CYS A 439     -12.719 -57.781 -36.969  1.00 35.22           S  
ATOM   3421  N   PRO A 440     -11.773 -61.531 -40.312  1.00 32.28           N  
ATOM   3422  CA  PRO A 440     -10.797 -62.531 -40.750  1.00 32.28           C  
ATOM   3423  C   PRO A 440      -9.461 -62.406 -40.000  1.00 32.28           C  
ATOM   3424  CB  PRO A 440     -10.633 -62.188 -42.250  1.00 32.28           C  
ATOM   3425  O   PRO A 440      -8.938 -61.312 -39.844  1.00 32.28           O  
ATOM   3426  CG  PRO A 440     -11.234 -60.844 -42.406  1.00 32.28           C  
ATOM   3427  CD  PRO A 440     -11.898 -60.469 -41.125  1.00 32.28           C  
ATOM   3428  N   ILE A 441      -9.250 -63.250 -39.000  1.00 30.50           N  
ATOM   3429  CA  ILE A 441      -7.918 -63.344 -38.438  1.00 30.50           C  
ATOM   3430  C   ILE A 441      -6.875 -63.500 -39.531  1.00 30.50           C  
ATOM   3431  CB  ILE A 441      -7.828 -64.500 -37.438  1.00 30.50           C  
ATOM   3432  O   ILE A 441      -6.926 -64.438 -40.312  1.00 30.50           O  
ATOM   3433  CG1 ILE A 441      -8.859 -64.375 -36.312  1.00 30.50           C  
ATOM   3434  CG2 ILE A 441      -6.410 -64.625 -36.875  1.00 30.50           C  
ATOM   3435  CD1 ILE A 441      -9.023 -65.562 -35.438  1.00 30.50           C  
ATOM   3436  N   SER A 442      -6.402 -62.500 -40.250  1.00 29.02           N  
ATOM   3437  CA  SER A 442      -5.344 -62.562 -41.250  1.00 29.02           C  
ATOM   3438  C   SER A 442      -4.277 -63.594 -40.875  1.00 29.02           C  
ATOM   3439  CB  SER A 442      -4.699 -61.219 -41.469  1.00 29.02           C  
ATOM   3440  O   SER A 442      -3.732 -63.531 -39.750  1.00 29.02           O  
ATOM   3441  OG  SER A 442      -5.629 -60.156 -41.188  1.00 29.02           O  
ATOM   3442  N   ALA A 443      -4.418 -64.938 -41.344  1.00 27.86           N  
ATOM   3443  CA  ALA A 443      -3.420 -66.000 -41.312  1.00 27.86           C  
ATOM   3444  C   ALA A 443      -2.021 -65.438 -41.594  1.00 27.86           C  
ATOM   3445  CB  ALA A 443      -3.771 -67.125 -42.312  1.00 27.86           C  
ATOM   3446  O   ALA A 443      -1.870 -64.438 -42.281  1.00 27.86           O  
ATOM   3447  N   PRO A 444      -1.001 -65.812 -40.781  1.00 27.55           N  
ATOM   3448  CA  PRO A 444       0.396 -65.438 -41.031  1.00 27.55           C  
ATOM   3449  C   PRO A 444       0.805 -65.750 -42.500  1.00 27.55           C  
ATOM   3450  CB  PRO A 444       1.174 -66.375 -40.094  1.00 27.55           C  
ATOM   3451  O   PRO A 444       0.225 -66.562 -43.156  1.00 27.55           O  
ATOM   3452  CG  PRO A 444       0.163 -67.375 -39.594  1.00 27.55           C  
ATOM   3453  CD  PRO A 444      -1.173 -67.000 -40.188  1.00 27.55           C  
ATOM   3454  N   SER A 445       1.286 -64.750 -43.219  1.00 23.72           N  
ATOM   3455  CA  SER A 445       1.852 -64.812 -44.562  1.00 23.72           C  
ATOM   3456  C   SER A 445       2.666 -66.062 -44.812  1.00 23.72           C  
ATOM   3457  CB  SER A 445       2.730 -63.562 -44.812  1.00 23.72           C  
ATOM   3458  O   SER A 445       3.479 -66.438 -43.969  1.00 23.72           O  
ATOM   3459  OG  SER A 445       2.693 -63.188 -46.188  1.00 23.72           O  
ATOM   3460  N   GLU A 446       2.123 -67.125 -45.594  1.00 22.80           N  
ATOM   3461  CA  GLU A 446       2.797 -68.250 -46.188  1.00 22.80           C  
ATOM   3462  C   GLU A 446       4.199 -67.875 -46.656  1.00 22.80           C  
ATOM   3463  CB  GLU A 446       1.976 -68.812 -47.344  1.00 22.80           C  
ATOM   3464  O   GLU A 446       4.434 -66.750 -47.125  1.00 22.80           O  
ATOM   3465  CG  GLU A 446       1.049 -70.000 -46.938  1.00 22.80           C  
ATOM   3466  CD  GLU A 446       0.264 -70.562 -48.125  1.00 22.80           C  
ATOM   3467  OE1 GLU A 446      -0.381 -71.625 -47.938  1.00 22.80           O  
ATOM   3468  OE2 GLU A 446       0.294 -69.938 -49.188  1.00 22.80           O  
ATOM   3469  N   GLN A 447       5.215 -68.750 -46.344  1.00 21.05           N  
ATOM   3470  CA  GLN A 447       6.605 -68.875 -46.750  1.00 21.05           C  
ATOM   3471  C   GLN A 447       6.730 -68.812 -48.281  1.00 21.05           C  
ATOM   3472  CB  GLN A 447       7.199 -70.188 -46.219  1.00 21.05           C  
ATOM   3473  O   GLN A 447       6.094 -69.625 -48.969  1.00 21.05           O  
ATOM   3474  CG  GLN A 447       7.875 -70.062 -44.875  1.00 21.05           C  
ATOM   3475  CD  GLN A 447       8.453 -71.375 -44.375  1.00 21.05           C  
ATOM   3476  NE2 GLN A 447       9.266 -71.312 -43.312  1.00 21.05           N  
ATOM   3477  OE1 GLN A 447       8.172 -72.438 -44.938  1.00 21.05           O  
ATOM   3478  N   MET A 448       6.824 -67.625 -48.906  1.00 20.78           N  
ATOM   3479  CA  MET A 448       7.242 -67.562 -50.281  1.00 20.78           C  
ATOM   3480  C   MET A 448       8.383 -68.562 -50.562  1.00 20.78           C  
ATOM   3481  CB  MET A 448       7.676 -66.125 -50.656  1.00 20.78           C  
ATOM   3482  O   MET A 448       9.469 -68.438 -50.000  1.00 20.78           O  
ATOM   3483  CG  MET A 448       6.547 -65.250 -51.188  1.00 20.78           C  
ATOM   3484  SD  MET A 448       7.141 -63.656 -51.844  1.00 20.78           S  
ATOM   3485  CE  MET A 448       6.469 -63.719 -53.531  1.00 20.78           C  
ATOM   3486  N   VAL A 449       8.070 -69.875 -50.750  1.00 20.03           N  
ATOM   3487  CA  VAL A 449       8.977 -70.938 -51.281  1.00 20.03           C  
ATOM   3488  C   VAL A 449       9.688 -70.438 -52.531  1.00 20.03           C  
ATOM   3489  CB  VAL A 449       8.219 -72.250 -51.594  1.00 20.03           C  
ATOM   3490  O   VAL A 449       9.047 -70.062 -53.500  1.00 20.03           O  
ATOM   3491  CG1 VAL A 449       9.180 -73.312 -52.125  1.00 20.03           C  
ATOM   3492  CG2 VAL A 449       7.504 -72.750 -50.344  1.00 20.03           C  
ATOM   3493  N   ASP A 450      10.867 -69.875 -52.344  1.00 20.00           N  
ATOM   3494  CA  ASP A 450      11.820 -69.562 -53.375  1.00 20.00           C  
ATOM   3495  C   ASP A 450      12.031 -70.688 -54.344  1.00 20.00           C  
ATOM   3496  CB  ASP A 450      13.156 -69.125 -52.781  1.00 20.00           C  
ATOM   3497  O   ASP A 450      12.430 -71.812 -53.906  1.00 20.00           O  
ATOM   3498  CG  ASP A 450      13.289 -67.625 -52.625  1.00 20.00           C  
ATOM   3499  OD1 ASP A 450      12.531 -66.875 -53.281  1.00 20.00           O  
ATOM   3500  OD2 ASP A 450      14.164 -67.125 -51.844  1.00 20.00           O  
ATOM   3501  N   THR A 451      11.047 -70.938 -55.250  1.00 18.69           N  
ATOM   3502  CA  THR A 451      11.344 -71.875 -56.312  1.00 18.69           C  
ATOM   3503  C   THR A 451      12.719 -71.625 -56.906  1.00 18.69           C  
ATOM   3504  CB  THR A 451      10.273 -71.875 -57.406  1.00 18.69           C  
ATOM   3505  O   THR A 451      13.016 -70.500 -57.344  1.00 18.69           O  
ATOM   3506  CG2 THR A 451       9.688 -73.250 -57.625  1.00 18.69           C  
ATOM   3507  OG1 THR A 451       9.227 -71.000 -57.031  1.00 18.69           O  
ATOM   3508  N   PRO A 452      13.680 -72.500 -56.625  1.00 21.33           N  
ATOM   3509  CA  PRO A 452      15.039 -72.500 -57.156  1.00 21.33           C  
ATOM   3510  C   PRO A 452      15.062 -72.500 -58.688  1.00 21.33           C  
ATOM   3511  CB  PRO A 452      15.625 -73.812 -56.625  1.00 21.33           C  
ATOM   3512  O   PRO A 452      14.367 -73.250 -59.344  1.00 21.33           O  
ATOM   3513  CG  PRO A 452      14.445 -74.625 -56.156  1.00 21.33           C  
ATOM   3514  CD  PRO A 452      13.227 -73.750 -56.250  1.00 21.33           C  
ATOM   3515  N   ALA A 453      14.867 -71.312 -59.312  1.00 18.91           N  
ATOM   3516  CA  ALA A 453      15.016 -71.250 -60.781  1.00 18.91           C  
ATOM   3517  C   ALA A 453      16.234 -72.062 -61.219  1.00 18.91           C  
ATOM   3518  CB  ALA A 453      15.125 -69.812 -61.250  1.00 18.91           C  
ATOM   3519  O   ALA A 453      17.312 -71.938 -60.594  1.00 18.91           O  
ATOM   3520  N   SER A 454      15.992 -73.125 -61.969  1.00 17.53           N  
ATOM   3521  CA  SER A 454      16.828 -74.125 -62.688  1.00 17.53           C  
ATOM   3522  C   SER A 454      17.844 -73.438 -63.562  1.00 17.53           C  
ATOM   3523  CB  SER A 454      15.961 -75.062 -63.531  1.00 17.53           C  
ATOM   3524  O   SER A 454      17.516 -72.438 -64.250  1.00 17.53           O  
ATOM   3525  OG  SER A 454      14.789 -75.438 -62.812  1.00 17.53           O  
ATOM   3526  N   GLU A 455      19.141 -73.625 -63.312  1.00 21.06           N  
ATOM   3527  CA  GLU A 455      20.422 -73.250 -63.938  1.00 21.06           C  
ATOM   3528  C   GLU A 455      20.484 -73.812 -65.375  1.00 21.06           C  
ATOM   3529  CB  GLU A 455      21.578 -73.812 -63.125  1.00 21.06           C  
ATOM   3530  O   GLU A 455      20.391 -75.000 -65.562  1.00 21.06           O  
ATOM   3531  CG  GLU A 455      22.266 -72.750 -62.250  1.00 21.06           C  
ATOM   3532  CD  GLU A 455      23.469 -73.312 -61.500  1.00 21.06           C  
ATOM   3533  OE1 GLU A 455      24.250 -72.500 -60.938  1.00 21.06           O  
ATOM   3534  OE2 GLU A 455      23.656 -74.562 -61.469  1.00 21.06           O  
ATOM   3535  N   PRO A 456      19.656 -73.250 -66.375  1.00 18.14           N  
ATOM   3536  CA  PRO A 456      19.953 -74.000 -67.562  1.00 18.14           C  
ATOM   3537  C   PRO A 456      21.453 -74.125 -67.812  1.00 18.14           C  
ATOM   3538  CB  PRO A 456      19.312 -73.125 -68.688  1.00 18.14           C  
ATOM   3539  O   PRO A 456      22.250 -73.312 -67.375  1.00 18.14           O  
ATOM   3540  CG  PRO A 456      19.094 -71.812 -68.062  1.00 18.14           C  
ATOM   3541  CD  PRO A 456      19.391 -71.875 -66.562  1.00 18.14           C  
ATOM   3542  N   ALA A 457      21.891 -75.312 -68.500  1.00 17.44           N  
ATOM   3543  CA  ALA A 457      23.109 -76.062 -68.750  1.00 17.44           C  
ATOM   3544  C   ALA A 457      24.078 -75.250 -69.625  1.00 17.44           C  
ATOM   3545  CB  ALA A 457      22.766 -77.375 -69.375  1.00 17.44           C  
ATOM   3546  O   ALA A 457      25.234 -75.062 -69.250  1.00 17.44           O  
ATOM   3547  N   GLN A 458      24.344 -75.750 -71.000  1.00 16.34           N  
ATOM   3548  CA  GLN A 458      25.531 -76.500 -71.375  1.00 16.34           C  
ATOM   3549  C   GLN A 458      26.562 -75.625 -72.062  1.00 16.34           C  
ATOM   3550  CB  GLN A 458      25.172 -77.688 -72.250  1.00 16.34           C  
ATOM   3551  O   GLN A 458      27.734 -75.625 -71.688  1.00 16.34           O  
ATOM   3552  CG  GLN A 458      25.078 -79.000 -71.500  1.00 16.34           C  
ATOM   3553  CD  GLN A 458      24.703 -80.188 -72.438  1.00 16.34           C  
ATOM   3554  NE2 GLN A 458      24.969 -81.375 -72.000  1.00 16.34           N  
ATOM   3555  OE1 GLN A 458      24.172 -79.938 -73.500  1.00 16.34           O  
ATOM   3556  N   ALA A 459      26.375 -75.250 -73.438  1.00 17.98           N  
ATOM   3557  CA  ALA A 459      27.250 -75.875 -74.438  1.00 17.98           C  
ATOM   3558  C   ALA A 459      28.547 -75.125 -74.625  1.00 17.98           C  
ATOM   3559  CB  ALA A 459      26.531 -76.062 -75.750  1.00 17.98           C  
ATOM   3560  O   ALA A 459      28.547 -73.875 -74.500  1.00 17.98           O  
ATOM   3561  N   SER A 460      29.797 -75.812 -75.000  1.00 18.52           N  
ATOM   3562  CA  SER A 460      31.250 -75.750 -74.875  1.00 18.52           C  
ATOM   3563  C   SER A 460      31.812 -74.875 -76.000  1.00 18.52           C  
ATOM   3564  CB  SER A 460      31.875 -77.125 -74.875  1.00 18.52           C  
ATOM   3565  O   SER A 460      32.844 -74.250 -75.875  1.00 18.52           O  
ATOM   3566  OG  SER A 460      31.234 -77.938 -75.812  1.00 18.52           O  
ATOM   3567  N   THR A 461      31.375 -74.938 -77.312  1.00 18.56           N  
ATOM   3568  CA  THR A 461      32.406 -75.438 -78.250  1.00 18.56           C  
ATOM   3569  C   THR A 461      33.531 -74.375 -78.375  1.00 18.56           C  
ATOM   3570  CB  THR A 461      31.812 -75.688 -79.625  1.00 18.56           C  
ATOM   3571  O   THR A 461      33.312 -73.188 -78.250  1.00 18.56           O  
ATOM   3572  CG2 THR A 461      31.812 -77.188 -79.938  1.00 18.56           C  
ATOM   3573  OG1 THR A 461      30.469 -75.188 -79.688  1.00 18.56           O  
ATOM   3574  N   PRO A 462      34.781 -74.875 -79.062  1.00 18.91           N  
ATOM   3575  CA  PRO A 462      36.250 -74.812 -78.938  1.00 18.91           C  
ATOM   3576  C   PRO A 462      36.844 -73.562 -79.562  1.00 18.91           C  
ATOM   3577  CB  PRO A 462      36.688 -76.062 -79.688  1.00 18.91           C  
ATOM   3578  O   PRO A 462      37.594 -72.812 -78.938  1.00 18.91           O  
ATOM   3579  CG  PRO A 462      35.469 -76.500 -80.500  1.00 18.91           C  
ATOM   3580  CD  PRO A 462      34.344 -75.562 -80.125  1.00 18.91           C  
ATOM   3581  N   THR A 463      37.469 -73.750 -81.000  1.00 17.61           N  
ATOM   3582  CA  THR A 463      38.875 -73.938 -81.312  1.00 17.61           C  
ATOM   3583  C   THR A 463      39.469 -72.625 -81.875  1.00 17.61           C  
ATOM   3584  CB  THR A 463      39.062 -75.062 -82.375  1.00 17.61           C  
ATOM   3585  O   THR A 463      40.500 -72.188 -81.438  1.00 17.61           O  
ATOM   3586  CG2 THR A 463      39.844 -76.188 -81.750  1.00 17.61           C  
ATOM   3587  OG1 THR A 463      37.781 -75.500 -82.750  1.00 17.61           O  
ATOM   3588  N   ASP A 464      39.906 -72.625 -83.312  1.00 17.86           N  
ATOM   3589  CA  ASP A 464      41.281 -72.688 -83.812  1.00 17.86           C  
ATOM   3590  C   ASP A 464      41.812 -71.250 -84.125  1.00 17.86           C  
ATOM   3591  CB  ASP A 464      41.344 -73.500 -85.062  1.00 17.86           C  
ATOM   3592  O   ASP A 464      41.031 -70.312 -84.250  1.00 17.86           O  
ATOM   3593  CG  ASP A 464      42.531 -74.500 -85.125  1.00 17.86           C  
ATOM   3594  OD1 ASP A 464      43.406 -74.312 -84.250  1.00 17.86           O  
ATOM   3595  OD2 ASP A 464      42.562 -75.375 -86.000  1.00 17.86           O  
ATOM   3596  N   PRO A 465      42.781 -71.188 -85.312  1.00 19.22           N  
ATOM   3597  CA  PRO A 465      44.219 -71.000 -85.500  1.00 19.22           C  
ATOM   3598  C   PRO A 465      44.531 -69.562 -85.938  1.00 19.22           C  
ATOM   3599  CB  PRO A 465      44.594 -72.000 -86.562  1.00 19.22           C  
ATOM   3600  O   PRO A 465      45.375 -68.875 -85.375  1.00 19.22           O  
ATOM   3601  CG  PRO A 465      43.281 -72.375 -87.188  1.00 19.22           C  
ATOM   3602  CD  PRO A 465      42.188 -71.812 -86.375  1.00 19.22           C  
ATOM   3603  N   LYS A 466      44.781 -69.438 -87.375  1.00 19.00           N  
ATOM   3604  CA  LYS A 466      46.031 -69.125 -88.062  1.00 19.00           C  
ATOM   3605  C   LYS A 466      46.156 -67.625 -88.375  1.00 19.00           C  
ATOM   3606  CB  LYS A 466      46.188 -69.938 -89.312  1.00 19.00           C  
ATOM   3607  O   LYS A 466      47.219 -67.062 -88.188  1.00 19.00           O  
ATOM   3608  CG  LYS A 466      46.875 -71.312 -89.125  1.00 19.00           C  
ATOM   3609  CD  LYS A 466      47.062 -72.000 -90.438  1.00 19.00           C  
ATOM   3610  CE  LYS A 466      47.781 -73.312 -90.250  1.00 19.00           C  
ATOM   3611  NZ  LYS A 466      48.062 -74.000 -91.562  1.00 19.00           N  
ATOM   3612  N   GLY A 467      45.344 -67.250 -89.438  1.00 18.66           N  
ATOM   3613  CA  GLY A 467      46.188 -66.875 -90.562  1.00 18.66           C  
ATOM   3614  C   GLY A 467      46.875 -65.562 -90.375  1.00 18.66           C  
ATOM   3615  O   GLY A 467      46.562 -64.812 -89.375  1.00 18.66           O  
ATOM   3616  N   LEU A 468      46.938 -64.750 -91.438  1.00 18.55           N  
ATOM   3617  CA  LEU A 468      48.031 -64.312 -92.250  1.00 18.55           C  
ATOM   3618  C   LEU A 468      48.625 -63.000 -91.750  1.00 18.55           C  
ATOM   3619  CB  LEU A 468      47.562 -64.188 -93.688  1.00 18.55           C  
ATOM   3620  O   LEU A 468      47.969 -62.312 -91.000  1.00 18.55           O  
ATOM   3621  CG  LEU A 468      47.844 -65.375 -94.625  1.00 18.55           C  
ATOM   3622  CD1 LEU A 468      46.719 -65.500 -95.688  1.00 18.55           C  
ATOM   3623  CD2 LEU A 468      49.188 -65.250 -95.312  1.00 18.55           C  
ATOM   3624  N   ALA A 469      49.000 -62.219 -92.750  1.00 18.95           N  
ATOM   3625  CA  ALA A 469      50.156 -61.594 -93.375  1.00 18.95           C  
ATOM   3626  C   ALA A 469      50.375 -60.188 -92.875  1.00 18.95           C  
ATOM   3627  CB  ALA A 469      49.969 -61.625 -94.875  1.00 18.95           C  
ATOM   3628  O   ALA A 469      51.469 -59.812 -92.500  1.00 18.95           O  
ATOM   3629  N   GLN A 470      50.281 -59.219 -93.750  1.00 19.12           N  
ATOM   3630  CA  GLN A 470      51.438 -58.562 -94.312  1.00 19.12           C  
ATOM   3631  C   GLN A 470      51.906 -57.438 -93.375  1.00 19.12           C  
ATOM   3632  CB  GLN A 470      51.156 -58.000 -95.688  1.00 19.12           C  
ATOM   3633  O   GLN A 470      51.188 -56.969 -92.500  1.00 19.12           O  
ATOM   3634  CG  GLN A 470      51.688 -58.844 -96.875  1.00 19.12           C  
ATOM   3635  CD  GLN A 470      51.406 -58.250 -98.188  1.00 19.12           C  
ATOM   3636  NE2 GLN A 470      51.969 -58.844 -99.250  1.00 19.12           N  
ATOM   3637  OE1 GLN A 470      50.688 -57.250 -98.312  1.00 19.12           O  
ATOM   3638  N   LEU A 471      52.562 -56.375 -94.125  1.00 18.77           N  
ATOM   3639  CA  LEU A 471      53.406 -55.188 -94.188  1.00 18.77           C  
ATOM   3640  C   LEU A 471      52.750 -54.000 -93.500  1.00 18.77           C  
ATOM   3641  CB  LEU A 471      53.688 -54.844 -95.688  1.00 18.77           C  
ATOM   3642  O   LEU A 471      51.562 -53.719 -93.750  1.00 18.77           O  
ATOM   3643  CG  LEU A 471      55.031 -55.344 -96.250  1.00 18.77           C  
ATOM   3644  CD1 LEU A 471      54.844 -55.875 -97.625  1.00 18.77           C  
ATOM   3645  CD2 LEU A 471      56.062 -54.219 -96.188  1.00 18.77           C  
TER    3646      LEU A 471                                                      
ATOM   3647  N   MET B   1      59.156 -70.938 -34.000  1.00 27.05           N  
ATOM   3648  CA  MET B   1      58.906 -69.500 -34.094  1.00 27.05           C  
ATOM   3649  C   MET B   1      57.406 -69.188 -34.281  1.00 27.05           C  
ATOM   3650  CB  MET B   1      59.719 -68.875 -35.219  1.00 27.05           C  
ATOM   3651  O   MET B   1      56.844 -69.562 -35.344  1.00 27.05           O  
ATOM   3652  CG  MET B   1      61.094 -68.375 -34.781  1.00 27.05           C  
ATOM   3653  SD  MET B   1      61.969 -67.500 -36.125  1.00 27.05           S  
ATOM   3654  CE  MET B   1      63.406 -66.812 -35.188  1.00 27.05           C  
ATOM   3655  N   ALA B   2      56.594 -69.375 -33.156  1.00 30.95           N  
ATOM   3656  CA  ALA B   2      55.156 -69.250 -32.875  1.00 30.95           C  
ATOM   3657  C   ALA B   2      54.656 -67.812 -33.188  1.00 30.95           C  
ATOM   3658  CB  ALA B   2      54.844 -69.625 -31.438  1.00 30.95           C  
ATOM   3659  O   ALA B   2      55.250 -66.875 -32.719  1.00 30.95           O  
ATOM   3660  N   ALA B   3      54.219 -67.625 -34.469  1.00 32.47           N  
ATOM   3661  CA  ALA B   3      53.625 -66.438 -35.031  1.00 32.47           C  
ATOM   3662  C   ALA B   3      52.562 -65.875 -34.094  1.00 32.47           C  
ATOM   3663  CB  ALA B   3      53.000 -66.750 -36.375  1.00 32.47           C  
ATOM   3664  O   ALA B   3      51.750 -66.625 -33.531  1.00 32.47           O  
ATOM   3665  N   ALA B   4      52.906 -64.750 -33.344  1.00 34.31           N  
ATOM   3666  CA  ALA B   4      52.188 -63.875 -32.438  1.00 34.31           C  
ATOM   3667  C   ALA B   4      50.875 -63.438 -33.031  1.00 34.31           C  
ATOM   3668  CB  ALA B   4      53.062 -62.688 -32.062  1.00 34.31           C  
ATOM   3669  O   ALA B   4      50.781 -63.094 -34.219  1.00 34.31           O  
ATOM   3670  N   GLN B   5      49.719 -64.062 -32.625  1.00 39.28           N  
ATOM   3671  CA  GLN B   5      48.344 -63.719 -32.906  1.00 39.28           C  
ATOM   3672  C   GLN B   5      48.094 -62.219 -32.781  1.00 39.28           C  
ATOM   3673  CB  GLN B   5      47.406 -64.500 -31.953  1.00 39.28           C  
ATOM   3674  O   GLN B   5      48.562 -61.594 -31.828  1.00 39.28           O  
ATOM   3675  CG  GLN B   5      47.000 -65.875 -32.438  1.00 39.28           C  
ATOM   3676  CD  GLN B   5      45.906 -66.500 -31.609  1.00 39.28           C  
ATOM   3677  NE2 GLN B   5      45.375 -67.625 -32.094  1.00 39.28           N  
ATOM   3678  OE1 GLN B   5      45.562 -66.000 -30.531  1.00 39.28           O  
ATOM   3679  N   PRO B   6      48.000 -61.531 -33.969  1.00 41.94           N  
ATOM   3680  CA  PRO B   6      47.781 -60.094 -34.000  1.00 41.94           C  
ATOM   3681  C   PRO B   6      46.688 -59.625 -33.031  1.00 41.94           C  
ATOM   3682  CB  PRO B   6      47.375 -59.812 -35.438  1.00 41.94           C  
ATOM   3683  O   PRO B   6      45.656 -60.281 -32.906  1.00 41.94           O  
ATOM   3684  CG  PRO B   6      47.094 -61.156 -36.031  1.00 41.94           C  
ATOM   3685  CD  PRO B   6      47.469 -62.219 -35.000  1.00 41.94           C  
ATOM   3686  N   LYS B   7      47.094 -59.062 -31.875  1.00 41.91           N  
ATOM   3687  CA  LYS B   7      46.281 -58.312 -30.906  1.00 41.91           C  
ATOM   3688  C   LYS B   7      45.344 -57.344 -31.609  1.00 41.91           C  
ATOM   3689  CB  LYS B   7      47.219 -57.562 -29.938  1.00 41.91           C  
ATOM   3690  O   LYS B   7      45.781 -56.531 -32.406  1.00 41.91           O  
ATOM   3691  CG  LYS B   7      47.562 -58.344 -28.688  1.00 41.91           C  
ATOM   3692  CD  LYS B   7      48.406 -57.531 -27.719  1.00 41.91           C  
ATOM   3693  CE  LYS B   7      48.750 -58.312 -26.469  1.00 41.91           C  
ATOM   3694  NZ  LYS B   7      49.562 -57.500 -25.516  1.00 41.91           N  
ATOM   3695  N   TYR B   8      44.156 -57.812 -32.031  1.00 45.22           N  
ATOM   3696  CA  TYR B   8      43.125 -56.906 -32.531  1.00 45.22           C  
ATOM   3697  C   TYR B   8      43.188 -55.562 -31.766  1.00 45.22           C  
ATOM   3698  CB  TYR B   8      41.750 -57.531 -32.406  1.00 45.22           C  
ATOM   3699  O   TYR B   8      43.125 -55.562 -30.531  1.00 45.22           O  
ATOM   3700  CG  TYR B   8      41.375 -58.438 -33.531  1.00 45.22           C  
ATOM   3701  CD1 TYR B   8      40.812 -57.938 -34.719  1.00 45.22           C  
ATOM   3702  CD2 TYR B   8      41.594 -59.812 -33.469  1.00 45.22           C  
ATOM   3703  CE1 TYR B   8      40.469 -58.750 -35.750  1.00 45.22           C  
ATOM   3704  CE2 TYR B   8      41.250 -60.656 -34.531  1.00 45.22           C  
ATOM   3705  OH  TYR B   8      40.375 -60.938 -36.719  1.00 45.22           O  
ATOM   3706  CZ  TYR B   8      40.688 -60.125 -35.656  1.00 45.22           C  
ATOM   3707  N   PRO B   9      43.844 -54.531 -32.250  1.00 51.09           N  
ATOM   3708  CA  PRO B   9      44.062 -53.250 -31.594  1.00 51.09           C  
ATOM   3709  C   PRO B   9      42.812 -52.719 -30.891  1.00 51.09           C  
ATOM   3710  CB  PRO B   9      44.531 -52.344 -32.719  1.00 51.09           C  
ATOM   3711  O   PRO B   9      41.719 -52.906 -31.391  1.00 51.09           O  
ATOM   3712  CG  PRO B   9      44.219 -53.094 -33.969  1.00 51.09           C  
ATOM   3713  CD  PRO B   9      43.750 -54.469 -33.594  1.00 51.09           C  
ATOM   3714  N   ALA B  10      42.750 -52.562 -29.578  1.00 58.34           N  
ATOM   3715  CA  ALA B  10      41.844 -51.875 -28.641  1.00 58.34           C  
ATOM   3716  C   ALA B  10      41.156 -50.688 -29.297  1.00 58.34           C  
ATOM   3717  CB  ALA B  10      42.594 -51.438 -27.406  1.00 58.34           C  
ATOM   3718  O   ALA B  10      40.000 -50.406 -29.000  1.00 58.34           O  
ATOM   3719  N   GLY B  11      41.812 -49.938 -30.203  1.00 61.38           N  
ATOM   3720  CA  GLY B  11      41.281 -48.781 -30.891  1.00 61.38           C  
ATOM   3721  C   GLY B  11      40.125 -49.125 -31.812  1.00 61.38           C  
ATOM   3722  O   GLY B  11      39.188 -48.344 -31.953  1.00 61.38           O  
ATOM   3723  N   ALA B  12      40.188 -50.219 -32.500  1.00 64.50           N  
ATOM   3724  CA  ALA B  12      39.156 -50.625 -33.438  1.00 64.50           C  
ATOM   3725  C   ALA B  12      37.844 -50.969 -32.719  1.00 64.50           C  
ATOM   3726  CB  ALA B  12      39.625 -51.781 -34.281  1.00 64.50           C  
ATOM   3727  O   ALA B  12      36.750 -50.656 -33.219  1.00 64.50           O  
ATOM   3728  N   THR B  13      37.906 -51.625 -31.594  1.00 63.88           N  
ATOM   3729  CA  THR B  13      36.719 -51.969 -30.812  1.00 63.88           C  
ATOM   3730  C   THR B  13      36.062 -50.688 -30.281  1.00 63.88           C  
ATOM   3731  CB  THR B  13      37.062 -52.875 -29.625  1.00 63.88           C  
ATOM   3732  O   THR B  13      34.844 -50.594 -30.266  1.00 63.88           O  
ATOM   3733  CG2 THR B  13      36.656 -54.312 -29.922  1.00 63.88           C  
ATOM   3734  OG1 THR B  13      38.500 -52.844 -29.391  1.00 63.88           O  
ATOM   3735  N   ALA B  14      37.000 -49.812 -29.922  1.00 67.00           N  
ATOM   3736  CA  ALA B  14      36.469 -48.531 -29.469  1.00 67.00           C  
ATOM   3737  C   ALA B  14      35.781 -47.781 -30.594  1.00 67.00           C  
ATOM   3738  CB  ALA B  14      37.562 -47.688 -28.844  1.00 67.00           C  
ATOM   3739  O   ALA B  14      34.750 -47.125 -30.406  1.00 67.00           O  
ATOM   3740  N   ARG B  15      36.406 -47.812 -31.688  1.00 67.38           N  
ATOM   3741  CA  ARG B  15      35.844 -47.125 -32.844  1.00 67.38           C  
ATOM   3742  C   ARG B  15      34.531 -47.781 -33.281  1.00 67.38           C  
ATOM   3743  CB  ARG B  15      36.812 -47.125 -34.031  1.00 67.38           C  
ATOM   3744  O   ARG B  15      33.562 -47.125 -33.656  1.00 67.38           O  
ATOM   3745  CG  ARG B  15      37.531 -45.812 -34.219  1.00 67.38           C  
ATOM   3746  CD  ARG B  15      38.469 -45.844 -35.438  1.00 67.38           C  
ATOM   3747  NE  ARG B  15      39.312 -44.656 -35.500  1.00 67.38           N  
ATOM   3748  NH1 ARG B  15      40.312 -45.219 -37.500  1.00 67.38           N  
ATOM   3749  NH2 ARG B  15      40.906 -43.281 -36.438  1.00 67.38           N  
ATOM   3750  CZ  ARG B  15      40.188 -44.406 -36.469  1.00 67.38           C  
ATOM   3751  N   ARG B  16      34.438 -49.094 -33.250  1.00 65.06           N  
ATOM   3752  CA  ARG B  16      33.219 -49.781 -33.562  1.00 65.06           C  
ATOM   3753  C   ARG B  16      32.125 -49.469 -32.531  1.00 65.06           C  
ATOM   3754  CB  ARG B  16      33.438 -51.312 -33.625  1.00 65.06           C  
ATOM   3755  O   ARG B  16      30.953 -49.281 -32.875  1.00 65.06           O  
ATOM   3756  CG  ARG B  16      33.531 -51.844 -35.031  1.00 65.06           C  
ATOM   3757  CD  ARG B  16      33.688 -53.375 -35.031  1.00 65.06           C  
ATOM   3758  NE  ARG B  16      33.906 -53.875 -36.375  1.00 65.06           N  
ATOM   3759  NH1 ARG B  16      33.656 -56.094 -35.812  1.00 65.06           N  
ATOM   3760  NH2 ARG B  16      34.094 -55.531 -37.969  1.00 65.06           N  
ATOM   3761  CZ  ARG B  16      33.875 -55.188 -36.719  1.00 65.06           C  
ATOM   3762  N   LEU B  17      32.500 -49.438 -31.359  1.00 66.31           N  
ATOM   3763  CA  LEU B  17      31.578 -49.125 -30.297  1.00 66.31           C  
ATOM   3764  C   LEU B  17      31.094 -47.688 -30.438  1.00 66.31           C  
ATOM   3765  CB  LEU B  17      32.219 -49.312 -28.922  1.00 66.31           C  
ATOM   3766  O   LEU B  17      29.906 -47.375 -30.219  1.00 66.31           O  
ATOM   3767  CG  LEU B  17      32.031 -50.688 -28.281  1.00 66.31           C  
ATOM   3768  CD1 LEU B  17      33.188 -51.000 -27.344  1.00 66.31           C  
ATOM   3769  CD2 LEU B  17      30.703 -50.750 -27.547  1.00 66.31           C  
ATOM   3770  N   ALA B  18      32.031 -46.844 -30.750  1.00 69.31           N  
ATOM   3771  CA  ALA B  18      31.672 -45.469 -30.953  1.00 69.31           C  
ATOM   3772  C   ALA B  18      30.734 -45.312 -32.156  1.00 69.31           C  
ATOM   3773  CB  ALA B  18      32.906 -44.594 -31.141  1.00 69.31           C  
ATOM   3774  O   ALA B  18      29.781 -44.531 -32.125  1.00 69.31           O  
ATOM   3775  N   ARG B  19      31.109 -45.938 -33.188  1.00 67.00           N  
ATOM   3776  CA  ARG B  19      30.250 -45.906 -34.375  1.00 67.00           C  
ATOM   3777  C   ARG B  19      28.875 -46.500 -34.062  1.00 67.00           C  
ATOM   3778  CB  ARG B  19      30.906 -46.688 -35.531  1.00 67.00           C  
ATOM   3779  O   ARG B  19      27.859 -46.031 -34.562  1.00 67.00           O  
ATOM   3780  CG  ARG B  19      30.688 -46.031 -36.875  1.00 67.00           C  
ATOM   3781  CD  ARG B  19      31.375 -46.812 -38.000  1.00 67.00           C  
ATOM   3782  NE  ARG B  19      31.203 -46.156 -39.281  1.00 67.00           N  
ATOM   3783  NH1 ARG B  19      32.469 -47.688 -40.469  1.00 67.00           N  
ATOM   3784  NH2 ARG B  19      31.500 -45.938 -41.562  1.00 67.00           N  
ATOM   3785  CZ  ARG B  19      31.734 -46.594 -40.438  1.00 67.00           C  
ATOM   3786  N   GLY B  20      28.859 -47.531 -33.344  1.00 63.44           N  
ATOM   3787  CA  GLY B  20      27.609 -48.125 -32.938  1.00 63.44           C  
ATOM   3788  C   GLY B  20      26.781 -47.219 -32.062  1.00 63.44           C  
ATOM   3789  O   GLY B  20      25.562 -47.094 -32.250  1.00 63.44           O  
ATOM   3790  N   CYS B  21      27.516 -46.594 -31.250  1.00 66.69           N  
ATOM   3791  CA  CYS B  21      26.844 -45.656 -30.375  1.00 66.69           C  
ATOM   3792  C   CYS B  21      26.297 -44.469 -31.156  1.00 66.69           C  
ATOM   3793  CB  CYS B  21      27.797 -45.156 -29.281  1.00 66.69           C  
ATOM   3794  O   CYS B  21      25.203 -44.000 -30.875  1.00 66.69           O  
ATOM   3795  SG  CYS B  21      27.844 -46.219 -27.828  1.00 66.69           S  
ATOM   3796  N   TRP B  22      27.062 -44.062 -32.094  1.00 71.94           N  
ATOM   3797  CA  TRP B  22      26.625 -42.969 -32.906  1.00 71.94           C  
ATOM   3798  C   TRP B  22      25.438 -43.344 -33.781  1.00 71.94           C  
ATOM   3799  CB  TRP B  22      27.781 -42.469 -33.812  1.00 71.94           C  
ATOM   3800  O   TRP B  22      24.484 -42.562 -33.938  1.00 71.94           O  
ATOM   3801  CG  TRP B  22      27.469 -41.219 -34.562  1.00 71.94           C  
ATOM   3802  CD1 TRP B  22      27.266 -41.125 -35.938  1.00 71.94           C  
ATOM   3803  CD2 TRP B  22      27.328 -39.906 -34.062  1.00 71.94           C  
ATOM   3804  CE2 TRP B  22      27.047 -39.062 -35.125  1.00 71.94           C  
ATOM   3805  CE3 TRP B  22      27.422 -39.375 -32.750  1.00 71.94           C  
ATOM   3806  NE1 TRP B  22      27.016 -39.812 -36.281  1.00 71.94           N  
ATOM   3807  CH2 TRP B  22      26.953 -37.188 -33.688  1.00 71.94           C  
ATOM   3808  CZ2 TRP B  22      26.859 -37.688 -34.969  1.00 71.94           C  
ATOM   3809  CZ3 TRP B  22      27.234 -38.000 -32.594  1.00 71.94           C  
ATOM   3810  N   SER B  23      25.422 -44.531 -34.250  1.00 74.50           N  
ATOM   3811  CA  SER B  23      24.297 -44.969 -35.062  1.00 74.50           C  
ATOM   3812  C   SER B  23      23.047 -45.156 -34.188  1.00 74.50           C  
ATOM   3813  CB  SER B  23      24.625 -46.281 -35.781  1.00 74.50           C  
ATOM   3814  O   SER B  23      21.938 -44.906 -34.625  1.00 74.50           O  
ATOM   3815  OG  SER B  23      24.672 -47.375 -34.844  1.00 74.50           O  
ATOM   3816  N   ALA B  24      23.250 -45.531 -33.000  1.00 76.44           N  
ATOM   3817  CA  ALA B  24      22.141 -45.750 -32.094  1.00 76.44           C  
ATOM   3818  C   ALA B  24      21.484 -44.438 -31.688  1.00 76.44           C  
ATOM   3819  CB  ALA B  24      22.609 -46.531 -30.859  1.00 76.44           C  
ATOM   3820  O   ALA B  24      20.297 -44.406 -31.359  1.00 76.44           O  
ATOM   3821  N   LEU B  25      22.234 -43.438 -31.875  1.00 79.75           N  
ATOM   3822  CA  LEU B  25      21.734 -42.125 -31.516  1.00 79.75           C  
ATOM   3823  C   LEU B  25      20.734 -41.625 -32.531  1.00 79.75           C  
ATOM   3824  CB  LEU B  25      22.891 -41.125 -31.391  1.00 79.75           C  
ATOM   3825  O   LEU B  25      19.844 -40.812 -32.219  1.00 79.75           O  
ATOM   3826  CG  LEU B  25      22.656 -39.906 -30.469  1.00 79.75           C  
ATOM   3827  CD1 LEU B  25      23.609 -39.969 -29.281  1.00 79.75           C  
ATOM   3828  CD2 LEU B  25      22.828 -38.625 -31.234  1.00 79.75           C  
ATOM   3829  N   TRP B  26      20.797 -42.156 -33.688  1.00 78.81           N  
ATOM   3830  CA  TRP B  26      19.938 -41.688 -34.750  1.00 78.81           C  
ATOM   3831  C   TRP B  26      18.750 -42.625 -34.938  1.00 78.81           C  
ATOM   3832  CB  TRP B  26      20.719 -41.531 -36.062  1.00 78.81           C  
ATOM   3833  O   TRP B  26      17.984 -42.469 -35.906  1.00 78.81           O  
ATOM   3834  CG  TRP B  26      21.906 -40.625 -35.938  1.00 78.81           C  
ATOM   3835  CD1 TRP B  26      23.219 -41.000 -35.969  1.00 78.81           C  
ATOM   3836  CD2 TRP B  26      21.906 -39.219 -35.781  1.00 78.81           C  
ATOM   3837  CE2 TRP B  26      23.250 -38.781 -35.719  1.00 78.81           C  
ATOM   3838  CE3 TRP B  26      20.875 -38.250 -35.688  1.00 78.81           C  
ATOM   3839  NE1 TRP B  26      24.031 -39.906 -35.844  1.00 78.81           N  
ATOM   3840  CH2 TRP B  26      22.578 -36.531 -35.500  1.00 78.81           C  
ATOM   3841  CZ2 TRP B  26      23.594 -37.438 -35.594  1.00 78.81           C  
ATOM   3842  CZ3 TRP B  26      21.234 -36.906 -35.531  1.00 78.81           C  
ATOM   3843  N   ASP B  27      18.547 -43.469 -34.000  1.00 81.94           N  
ATOM   3844  CA  ASP B  27      17.422 -44.406 -34.094  1.00 81.94           C  
ATOM   3845  C   ASP B  27      16.203 -43.844 -33.344  1.00 81.94           C  
ATOM   3846  CB  ASP B  27      17.797 -45.750 -33.500  1.00 81.94           C  
ATOM   3847  O   ASP B  27      16.344 -43.156 -32.344  1.00 81.94           O  
ATOM   3848  CG  ASP B  27      18.891 -46.469 -34.281  1.00 81.94           C  
ATOM   3849  OD1 ASP B  27      19.141 -46.094 -35.438  1.00 81.94           O  
ATOM   3850  OD2 ASP B  27      19.500 -47.406 -33.750  1.00 81.94           O  
ATOM   3851  N   TYR B  28      15.008 -44.000 -33.969  1.00 85.50           N  
ATOM   3852  CA  TYR B  28      13.750 -43.594 -33.375  1.00 85.50           C  
ATOM   3853  C   TYR B  28      13.008 -44.781 -32.750  1.00 85.50           C  
ATOM   3854  CB  TYR B  28      12.859 -42.875 -34.406  1.00 85.50           C  
ATOM   3855  O   TYR B  28      12.781 -45.781 -33.438  1.00 85.50           O  
ATOM   3856  CG  TYR B  28      11.469 -42.562 -33.906  1.00 85.50           C  
ATOM   3857  CD1 TYR B  28      10.352 -43.156 -34.469  1.00 85.50           C  
ATOM   3858  CD2 TYR B  28      11.273 -41.688 -32.844  1.00 85.50           C  
ATOM   3859  CE1 TYR B  28       9.070 -42.875 -34.031  1.00 85.50           C  
ATOM   3860  CE2 TYR B  28       9.992 -41.406 -32.375  1.00 85.50           C  
ATOM   3861  OH  TYR B  28       7.633 -41.719 -32.500  1.00 85.50           O  
ATOM   3862  CZ  TYR B  28       8.898 -42.000 -32.969  1.00 85.50           C  
ATOM   3863  N   GLU B  29      12.680 -44.688 -31.500  1.00 85.62           N  
ATOM   3864  CA  GLU B  29      11.992 -45.719 -30.766  1.00 85.62           C  
ATOM   3865  C   GLU B  29      10.523 -45.406 -30.562  1.00 85.62           C  
ATOM   3866  CB  GLU B  29      12.672 -46.000 -29.406  1.00 85.62           C  
ATOM   3867  O   GLU B  29      10.188 -44.281 -30.141  1.00 85.62           O  
ATOM   3868  CG  GLU B  29      14.141 -46.344 -29.516  1.00 85.62           C  
ATOM   3869  CD  GLU B  29      14.828 -46.469 -28.172  1.00 85.62           C  
ATOM   3870  OE1 GLU B  29      16.078 -46.625 -28.141  1.00 85.62           O  
ATOM   3871  OE2 GLU B  29      14.117 -46.438 -27.141  1.00 85.62           O  
ATOM   3872  N   THR B  30       9.555 -46.281 -30.984  1.00 85.69           N  
ATOM   3873  CA  THR B  30       8.117 -46.125 -30.766  1.00 85.69           C  
ATOM   3874  C   THR B  30       7.527 -47.406 -30.188  1.00 85.69           C  
ATOM   3875  CB  THR B  30       7.387 -45.781 -32.062  1.00 85.69           C  
ATOM   3876  O   THR B  30       7.930 -48.531 -30.578  1.00 85.69           O  
ATOM   3877  CG2 THR B  30       7.656 -46.812 -33.156  1.00 85.69           C  
ATOM   3878  OG1 THR B  30       5.977 -45.688 -31.828  1.00 85.69           O  
ATOM   3879  N   PRO B  31       6.695 -47.375 -29.250  1.00 87.12           N  
ATOM   3880  CA  PRO B  31       6.125 -48.562 -28.625  1.00 87.12           C  
ATOM   3881  C   PRO B  31       5.160 -49.312 -29.547  1.00 87.12           C  
ATOM   3882  CB  PRO B  31       5.398 -48.000 -27.406  1.00 87.12           C  
ATOM   3883  O   PRO B  31       4.449 -48.688 -30.344  1.00 87.12           O  
ATOM   3884  CG  PRO B  31       5.047 -46.594 -27.766  1.00 87.12           C  
ATOM   3885  CD  PRO B  31       6.105 -46.062 -28.688  1.00 87.12           C  
ATOM   3886  N   LYS B  32       5.250 -50.625 -29.453  1.00 87.75           N  
ATOM   3887  CA  LYS B  32       4.262 -51.469 -30.125  1.00 87.75           C  
ATOM   3888  C   LYS B  32       2.900 -51.375 -29.438  1.00 87.75           C  
ATOM   3889  CB  LYS B  32       4.727 -52.938 -30.156  1.00 87.75           C  
ATOM   3890  O   LYS B  32       2.814 -51.406 -28.219  1.00 87.75           O  
ATOM   3891  CG  LYS B  32       4.219 -53.688 -31.359  1.00 87.75           C  
ATOM   3892  CD  LYS B  32       4.871 -55.062 -31.453  1.00 87.75           C  
ATOM   3893  CE  LYS B  32       4.320 -55.875 -32.625  1.00 87.75           C  
ATOM   3894  NZ  LYS B  32       5.023 -57.188 -32.781  1.00 87.75           N  
ATOM   3895  N   VAL B  33       1.818 -51.188 -30.250  1.00 88.81           N  
ATOM   3896  CA  VAL B  33       0.504 -50.875 -29.688  1.00 88.81           C  
ATOM   3897  C   VAL B  33      -0.492 -51.969 -30.109  1.00 88.81           C  
ATOM   3898  CB  VAL B  33      -0.001 -49.500 -30.109  1.00 88.81           C  
ATOM   3899  O   VAL B  33      -0.388 -52.531 -31.203  1.00 88.81           O  
ATOM   3900  CG1 VAL B  33       0.917 -48.406 -29.578  1.00 88.81           C  
ATOM   3901  CG2 VAL B  33      -0.105 -49.406 -31.641  1.00 88.81           C  
ATOM   3902  N   ILE B  34      -1.275 -52.375 -29.141  1.00 86.69           N  
ATOM   3903  CA  ILE B  34      -2.395 -53.250 -29.422  1.00 86.69           C  
ATOM   3904  C   ILE B  34      -3.656 -52.438 -29.672  1.00 86.69           C  
ATOM   3905  CB  ILE B  34      -2.631 -54.250 -28.266  1.00 86.69           C  
ATOM   3906  O   ILE B  34      -3.971 -51.531 -28.922  1.00 86.69           O  
ATOM   3907  CG1 ILE B  34      -1.343 -55.031 -27.953  1.00 86.69           C  
ATOM   3908  CG2 ILE B  34      -3.773 -55.219 -28.609  1.00 86.69           C  
ATOM   3909  CD1 ILE B  34      -1.398 -55.812 -26.656  1.00 86.69           C  
ATOM   3910  N   VAL B  35      -4.309 -52.688 -30.859  1.00 88.00           N  
ATOM   3911  CA  VAL B  35      -5.535 -51.969 -31.188  1.00 88.00           C  
ATOM   3912  C   VAL B  35      -6.746 -52.844 -30.859  1.00 88.00           C  
ATOM   3913  CB  VAL B  35      -5.559 -51.562 -32.688  1.00 88.00           C  
ATOM   3914  O   VAL B  35      -6.949 -53.875 -31.469  1.00 88.00           O  
ATOM   3915  CG1 VAL B  35      -6.828 -50.781 -33.000  1.00 88.00           C  
ATOM   3916  CG2 VAL B  35      -4.316 -50.750 -33.031  1.00 88.00           C  
ATOM   3917  N   VAL B  36      -7.418 -52.406 -29.812  1.00 84.81           N  
ATOM   3918  CA  VAL B  36      -8.625 -53.094 -29.422  1.00 84.81           C  
ATOM   3919  C   VAL B  36      -9.828 -52.531 -30.172  1.00 84.81           C  
ATOM   3920  CB  VAL B  36      -8.859 -53.031 -27.891  1.00 84.81           C  
ATOM   3921  O   VAL B  36     -10.164 -51.375 -30.016  1.00 84.81           O  
ATOM   3922  CG1 VAL B  36     -10.086 -53.844 -27.500  1.00 84.81           C  
ATOM   3923  CG2 VAL B  36      -7.621 -53.500 -27.141  1.00 84.81           C  
ATOM   3924  N   ARG B  37     -10.500 -53.344 -30.938  1.00 84.00           N  
ATOM   3925  CA  ARG B  37     -11.656 -52.906 -31.719  1.00 84.00           C  
ATOM   3926  C   ARG B  37     -12.953 -53.219 -30.969  1.00 84.00           C  
ATOM   3927  CB  ARG B  37     -11.656 -53.562 -33.094  1.00 84.00           C  
ATOM   3928  O   ARG B  37     -13.625 -54.219 -31.281  1.00 84.00           O  
ATOM   3929  CG  ARG B  37     -10.539 -53.094 -34.000  1.00 84.00           C  
ATOM   3930  CD  ARG B  37     -10.688 -53.688 -35.406  1.00 84.00           C  
ATOM   3931  NE  ARG B  37      -9.664 -53.156 -36.312  1.00 84.00           N  
ATOM   3932  NH1 ARG B  37     -10.375 -54.375 -38.156  1.00 84.00           N  
ATOM   3933  NH2 ARG B  37      -8.570 -52.969 -38.312  1.00 84.00           N  
ATOM   3934  CZ  ARG B  37      -9.539 -53.500 -37.594  1.00 84.00           C  
ATOM   3935  N   ASN B  38     -13.148 -52.594 -29.875  1.00 82.00           N  
ATOM   3936  CA  ASN B  38     -14.383 -52.656 -29.094  1.00 82.00           C  
ATOM   3937  C   ASN B  38     -15.109 -51.312 -29.125  1.00 82.00           C  
ATOM   3938  CB  ASN B  38     -14.102 -53.062 -27.656  1.00 82.00           C  
ATOM   3939  O   ASN B  38     -14.562 -50.281 -28.656  1.00 82.00           O  
ATOM   3940  CG  ASN B  38     -15.375 -53.344 -26.875  1.00 82.00           C  
ATOM   3941  ND2 ASN B  38     -15.266 -54.156 -25.828  1.00 82.00           N  
ATOM   3942  OD1 ASN B  38     -16.438 -52.812 -27.203  1.00 82.00           O  
ATOM   3943  N   ARG B  39     -16.266 -51.281 -29.641  1.00 80.75           N  
ATOM   3944  CA  ARG B  39     -17.016 -50.062 -29.828  1.00 80.75           C  
ATOM   3945  C   ARG B  39     -17.312 -49.406 -28.500  1.00 80.75           C  
ATOM   3946  CB  ARG B  39     -18.328 -50.344 -30.578  1.00 80.75           C  
ATOM   3947  O   ARG B  39     -17.234 -48.156 -28.375  1.00 80.75           O  
ATOM   3948  CG  ARG B  39     -19.016 -49.094 -31.109  1.00 80.75           C  
ATOM   3949  CD  ARG B  39     -20.141 -49.438 -32.062  1.00 80.75           C  
ATOM   3950  NE  ARG B  39     -20.859 -48.250 -32.500  1.00 80.75           N  
ATOM   3951  NH1 ARG B  39     -22.250 -49.375 -33.969  1.00 80.75           N  
ATOM   3952  NH2 ARG B  39     -22.438 -47.094 -33.719  1.00 80.75           N  
ATOM   3953  CZ  ARG B  39     -21.844 -48.219 -33.406  1.00 80.75           C  
ATOM   3954  N   ARG B  40     -17.672 -50.156 -27.500  1.00 81.12           N  
ATOM   3955  CA  ARG B  40     -18.016 -49.562 -26.188  1.00 81.12           C  
ATOM   3956  C   ARG B  40     -16.797 -48.906 -25.562  1.00 81.12           C  
ATOM   3957  CB  ARG B  40     -18.578 -50.656 -25.266  1.00 81.12           C  
ATOM   3958  O   ARG B  40     -16.875 -47.781 -25.062  1.00 81.12           O  
ATOM   3959  CG  ARG B  40     -19.938 -51.188 -25.672  1.00 81.12           C  
ATOM   3960  CD  ARG B  40     -20.453 -52.219 -24.703  1.00 81.12           C  
ATOM   3961  NE  ARG B  40     -21.719 -52.812 -25.172  1.00 81.12           N  
ATOM   3962  NH1 ARG B  40     -21.953 -54.219 -23.359  1.00 81.12           N  
ATOM   3963  NH2 ARG B  40     -23.531 -54.219 -25.031  1.00 81.12           N  
ATOM   3964  CZ  ARG B  40     -22.406 -53.750 -24.516  1.00 81.12           C  
ATOM   3965  N   LEU B  41     -15.727 -49.594 -25.625  1.00 84.75           N  
ATOM   3966  CA  LEU B  41     -14.508 -49.031 -25.047  1.00 84.75           C  
ATOM   3967  C   LEU B  41     -14.008 -47.844 -25.875  1.00 84.75           C  
ATOM   3968  CB  LEU B  41     -13.422 -50.094 -24.969  1.00 84.75           C  
ATOM   3969  O   LEU B  41     -13.484 -46.875 -25.328  1.00 84.75           O  
ATOM   3970  CG  LEU B  41     -12.133 -49.719 -24.234  1.00 84.75           C  
ATOM   3971  CD1 LEU B  41     -12.398 -49.500 -22.750  1.00 84.75           C  
ATOM   3972  CD2 LEU B  41     -11.047 -50.750 -24.453  1.00 84.75           C  
ATOM   3973  N   GLY B  42     -14.164 -47.938 -27.094  1.00 86.88           N  
ATOM   3974  CA  GLY B  42     -13.773 -46.844 -27.953  1.00 86.88           C  
ATOM   3975  C   GLY B  42     -14.578 -45.594 -27.719  1.00 86.88           C  
ATOM   3976  O   GLY B  42     -14.023 -44.500 -27.672  1.00 86.88           O  
ATOM   3977  N   VAL B  43     -15.836 -45.781 -27.531  1.00 88.31           N  
ATOM   3978  CA  VAL B  43     -16.703 -44.656 -27.266  1.00 88.31           C  
ATOM   3979  C   VAL B  43     -16.359 -44.062 -25.906  1.00 88.31           C  
ATOM   3980  CB  VAL B  43     -18.188 -45.031 -27.328  1.00 88.31           C  
ATOM   3981  O   VAL B  43     -16.328 -42.844 -25.734  1.00 88.31           O  
ATOM   3982  CG1 VAL B  43     -19.062 -43.906 -26.781  1.00 88.31           C  
ATOM   3983  CG2 VAL B  43     -18.594 -45.375 -28.766  1.00 88.31           C  
ATOM   3984  N   LEU B  44     -16.109 -44.906 -24.938  1.00 87.31           N  
ATOM   3985  CA  LEU B  44     -15.750 -44.438 -23.609  1.00 87.31           C  
ATOM   3986  C   LEU B  44     -14.422 -43.688 -23.656  1.00 87.31           C  
ATOM   3987  CB  LEU B  44     -15.648 -45.594 -22.641  1.00 87.31           C  
ATOM   3988  O   LEU B  44     -14.289 -42.625 -23.016  1.00 87.31           O  
ATOM   3989  CG  LEU B  44     -15.305 -45.250 -21.188  1.00 87.31           C  
ATOM   3990  CD1 LEU B  44     -16.484 -44.531 -20.531  1.00 87.31           C  
ATOM   3991  CD2 LEU B  44     -14.930 -46.500 -20.406  1.00 87.31           C  
ATOM   3992  N   TYR B  45     -13.484 -44.125 -24.391  1.00 89.62           N  
ATOM   3993  CA  TYR B  45     -12.180 -43.500 -24.500  1.00 89.62           C  
ATOM   3994  C   TYR B  45     -12.305 -42.125 -25.156  1.00 89.62           C  
ATOM   3995  CB  TYR B  45     -11.219 -44.375 -25.297  1.00 89.62           C  
ATOM   3996  O   TYR B  45     -11.727 -41.156 -24.688  1.00 89.62           O  
ATOM   3997  CG  TYR B  45      -9.883 -43.719 -25.578  1.00 89.62           C  
ATOM   3998  CD1 TYR B  45      -9.445 -43.500 -26.875  1.00 89.62           C  
ATOM   3999  CD2 TYR B  45      -9.055 -43.344 -24.516  1.00 89.62           C  
ATOM   4000  CE1 TYR B  45      -8.211 -42.906 -27.125  1.00 89.62           C  
ATOM   4001  CE2 TYR B  45      -7.816 -42.750 -24.766  1.00 89.62           C  
ATOM   4002  OH  TYR B  45      -6.184 -41.938 -26.312  1.00 89.62           O  
ATOM   4003  CZ  TYR B  45      -7.406 -42.531 -26.062  1.00 89.62           C  
ATOM   4004  N   ARG B  46     -13.062 -42.031 -26.188  1.00 89.75           N  
ATOM   4005  CA  ARG B  46     -13.250 -40.781 -26.875  1.00 89.75           C  
ATOM   4006  C   ARG B  46     -14.070 -39.812 -26.031  1.00 89.75           C  
ATOM   4007  CB  ARG B  46     -13.945 -41.000 -28.234  1.00 89.75           C  
ATOM   4008  O   ARG B  46     -13.844 -38.594 -26.062  1.00 89.75           O  
ATOM   4009  CG  ARG B  46     -13.141 -41.844 -29.203  1.00 89.75           C  
ATOM   4010  CD  ARG B  46     -11.781 -41.219 -29.500  1.00 89.75           C  
ATOM   4011  NE  ARG B  46     -11.031 -42.031 -30.469  1.00 89.75           N  
ATOM   4012  NH1 ARG B  46      -8.992 -41.031 -30.000  1.00 89.75           N  
ATOM   4013  NH2 ARG B  46      -9.133 -42.688 -31.578  1.00 89.75           N  
ATOM   4014  CZ  ARG B  46      -9.719 -41.906 -30.672  1.00 89.75           C  
ATOM   4015  N   ALA B  47     -14.961 -40.375 -25.328  1.00 90.88           N  
ATOM   4016  CA  ALA B  47     -15.734 -39.531 -24.422  1.00 90.88           C  
ATOM   4017  C   ALA B  47     -14.852 -38.938 -23.344  1.00 90.88           C  
ATOM   4018  CB  ALA B  47     -16.891 -40.312 -23.797  1.00 90.88           C  
ATOM   4019  O   ALA B  47     -14.977 -37.750 -23.016  1.00 90.88           O  
ATOM   4020  N   VAL B  48     -13.953 -39.750 -22.750  1.00 89.69           N  
ATOM   4021  CA  VAL B  48     -13.047 -39.281 -21.719  1.00 89.69           C  
ATOM   4022  C   VAL B  48     -12.109 -38.219 -22.297  1.00 89.69           C  
ATOM   4023  CB  VAL B  48     -12.227 -40.406 -21.094  1.00 89.69           C  
ATOM   4024  O   VAL B  48     -11.852 -37.188 -21.672  1.00 89.69           O  
ATOM   4025  CG1 VAL B  48     -11.086 -39.875 -20.234  1.00 89.69           C  
ATOM   4026  CG2 VAL B  48     -13.133 -41.344 -20.266  1.00 89.69           C  
ATOM   4027  N   GLN B  49     -11.609 -38.406 -23.500  1.00 88.94           N  
ATOM   4028  CA  GLN B  49     -10.742 -37.438 -24.172  1.00 88.94           C  
ATOM   4029  C   GLN B  49     -11.484 -36.125 -24.422  1.00 88.94           C  
ATOM   4030  CB  GLN B  49     -10.211 -38.000 -25.484  1.00 88.94           C  
ATOM   4031  O   GLN B  49     -10.922 -35.031 -24.234  1.00 88.94           O  
ATOM   4032  CG  GLN B  49      -9.164 -39.094 -25.297  1.00 88.94           C  
ATOM   4033  CD  GLN B  49      -8.547 -39.562 -26.609  1.00 88.94           C  
ATOM   4034  NE2 GLN B  49      -7.309 -40.031 -26.547  1.00 88.94           N  
ATOM   4035  OE1 GLN B  49      -9.180 -39.469 -27.672  1.00 88.94           O  
ATOM   4036  N   LEU B  50     -12.648 -36.281 -24.859  1.00 90.88           N  
ATOM   4037  CA  LEU B  50     -13.445 -35.094 -25.141  1.00 90.88           C  
ATOM   4038  C   LEU B  50     -13.719 -34.312 -23.859  1.00 90.88           C  
ATOM   4039  CB  LEU B  50     -14.766 -35.469 -25.812  1.00 90.88           C  
ATOM   4040  O   LEU B  50     -13.688 -33.062 -23.859  1.00 90.88           O  
ATOM   4041  CG  LEU B  50     -15.656 -34.312 -26.250  1.00 90.88           C  
ATOM   4042  CD1 LEU B  50     -15.008 -33.531 -27.391  1.00 90.88           C  
ATOM   4043  CD2 LEU B  50     -17.031 -34.812 -26.672  1.00 90.88           C  
ATOM   4044  N   LEU B  51     -13.992 -35.031 -22.812  1.00 89.94           N  
ATOM   4045  CA  LEU B  51     -14.250 -34.406 -21.531  1.00 89.94           C  
ATOM   4046  C   LEU B  51     -13.016 -33.625 -21.062  1.00 89.94           C  
ATOM   4047  CB  LEU B  51     -14.664 -35.406 -20.484  1.00 89.94           C  
ATOM   4048  O   LEU B  51     -13.125 -32.500 -20.578  1.00 89.94           O  
ATOM   4049  CG  LEU B  51     -16.141 -35.812 -20.453  1.00 89.94           C  
ATOM   4050  CD1 LEU B  51     -16.344 -37.031 -19.578  1.00 89.94           C  
ATOM   4051  CD2 LEU B  51     -16.984 -34.656 -19.969  1.00 89.94           C  
ATOM   4052  N   ILE B  52     -11.844 -34.188 -21.141  1.00 87.62           N  
ATOM   4053  CA  ILE B  52     -10.609 -33.531 -20.719  1.00 87.62           C  
ATOM   4054  C   ILE B  52     -10.336 -32.312 -21.609  1.00 87.62           C  
ATOM   4055  CB  ILE B  52      -9.406 -34.531 -20.781  1.00 87.62           C  
ATOM   4056  O   ILE B  52      -9.977 -31.250 -21.109  1.00 87.62           O  
ATOM   4057  CG1 ILE B  52      -9.570 -35.625 -19.734  1.00 87.62           C  
ATOM   4058  CG2 ILE B  52      -8.086 -33.781 -20.594  1.00 87.62           C  
ATOM   4059  CD1 ILE B  52      -8.555 -36.750 -19.859  1.00 87.62           C  
ATOM   4060  N   LEU B  53     -10.539 -32.469 -22.891  1.00 89.75           N  
ATOM   4061  CA  LEU B  53     -10.297 -31.375 -23.812  1.00 89.75           C  
ATOM   4062  C   LEU B  53     -11.289 -30.234 -23.562  1.00 89.75           C  
ATOM   4063  CB  LEU B  53     -10.406 -31.844 -25.266  1.00 89.75           C  
ATOM   4064  O   LEU B  53     -10.914 -29.062 -23.609  1.00 89.75           O  
ATOM   4065  CG  LEU B  53      -9.211 -32.625 -25.812  1.00 89.75           C  
ATOM   4066  CD1 LEU B  53      -9.531 -33.188 -27.188  1.00 89.75           C  
ATOM   4067  CD2 LEU B  53      -7.969 -31.734 -25.859  1.00 89.75           C  
ATOM   4068  N   LEU B  54     -12.523 -30.609 -23.375  1.00 91.56           N  
ATOM   4069  CA  LEU B  54     -13.531 -29.594 -23.078  1.00 91.56           C  
ATOM   4070  C   LEU B  54     -13.180 -28.844 -21.812  1.00 91.56           C  
ATOM   4071  CB  LEU B  54     -14.914 -30.234 -22.953  1.00 91.56           C  
ATOM   4072  O   LEU B  54     -13.367 -27.625 -21.734  1.00 91.56           O  
ATOM   4073  CG  LEU B  54     -15.672 -30.500 -24.250  1.00 91.56           C  
ATOM   4074  CD1 LEU B  54     -16.906 -31.359 -23.984  1.00 91.56           C  
ATOM   4075  CD2 LEU B  54     -16.062 -29.188 -24.922  1.00 91.56           C  
ATOM   4076  N   TYR B  55     -12.680 -29.469 -20.875  1.00 88.38           N  
ATOM   4077  CA  TYR B  55     -12.266 -28.844 -19.625  1.00 88.38           C  
ATOM   4078  C   TYR B  55     -11.133 -27.859 -19.859  1.00 88.38           C  
ATOM   4079  CB  TYR B  55     -11.828 -29.906 -18.609  1.00 88.38           C  
ATOM   4080  O   TYR B  55     -11.164 -26.734 -19.375  1.00 88.38           O  
ATOM   4081  CG  TYR B  55     -11.141 -29.344 -17.391  1.00 88.38           C  
ATOM   4082  CD1 TYR B  55      -9.750 -29.328 -17.297  1.00 88.38           C  
ATOM   4083  CD2 TYR B  55     -11.883 -28.812 -16.344  1.00 88.38           C  
ATOM   4084  CE1 TYR B  55      -9.117 -28.812 -16.172  1.00 88.38           C  
ATOM   4085  CE2 TYR B  55     -11.250 -28.281 -15.219  1.00 88.38           C  
ATOM   4086  OH  TYR B  55      -9.250 -27.766 -14.031  1.00 88.38           O  
ATOM   4087  CZ  TYR B  55      -9.875 -28.297 -15.148  1.00 88.38           C  
ATOM   4088  N   PHE B  56     -10.133 -28.219 -20.625  1.00 87.94           N  
ATOM   4089  CA  PHE B  56      -8.992 -27.359 -20.859  1.00 87.94           C  
ATOM   4090  C   PHE B  56      -9.391 -26.141 -21.703  1.00 87.94           C  
ATOM   4091  CB  PHE B  56      -7.863 -28.125 -21.562  1.00 87.94           C  
ATOM   4092  O   PHE B  56      -9.000 -25.016 -21.406  1.00 87.94           O  
ATOM   4093  CG  PHE B  56      -6.844 -28.703 -20.625  1.00 87.94           C  
ATOM   4094  CD1 PHE B  56      -5.730 -27.953 -20.250  1.00 87.94           C  
ATOM   4095  CD2 PHE B  56      -7.000 -29.984 -20.109  1.00 87.94           C  
ATOM   4096  CE1 PHE B  56      -4.781 -28.484 -19.375  1.00 87.94           C  
ATOM   4097  CE2 PHE B  56      -6.059 -30.516 -19.234  1.00 87.94           C  
ATOM   4098  CZ  PHE B  56      -4.949 -29.766 -18.859  1.00 87.94           C  
ATOM   4099  N   VAL B  57     -10.133 -26.453 -22.672  1.00 92.31           N  
ATOM   4100  CA  VAL B  57     -10.500 -25.359 -23.562  1.00 92.31           C  
ATOM   4101  C   VAL B  57     -11.422 -24.375 -22.828  1.00 92.31           C  
ATOM   4102  CB  VAL B  57     -11.180 -25.875 -24.844  1.00 92.31           C  
ATOM   4103  O   VAL B  57     -11.180 -23.172 -22.828  1.00 92.31           O  
ATOM   4104  CG1 VAL B  57     -11.781 -24.719 -25.641  1.00 92.31           C  
ATOM   4105  CG2 VAL B  57     -10.188 -26.656 -25.703  1.00 92.31           C  
ATOM   4106  N   TRP B  58     -12.422 -24.906 -22.219  1.00 90.81           N  
ATOM   4107  CA  TRP B  58     -13.422 -24.047 -21.594  1.00 90.81           C  
ATOM   4108  C   TRP B  58     -12.883 -23.406 -20.328  1.00 90.81           C  
ATOM   4109  CB  TRP B  58     -14.695 -24.828 -21.281  1.00 90.81           C  
ATOM   4110  O   TRP B  58     -12.922 -22.172 -20.172  1.00 90.81           O  
ATOM   4111  CG  TRP B  58     -15.812 -24.000 -20.734  1.00 90.81           C  
ATOM   4112  CD1 TRP B  58     -16.016 -23.656 -19.422  1.00 90.81           C  
ATOM   4113  CD2 TRP B  58     -16.891 -23.422 -21.469  1.00 90.81           C  
ATOM   4114  CE2 TRP B  58     -17.703 -22.734 -20.531  1.00 90.81           C  
ATOM   4115  CE3 TRP B  58     -17.250 -23.406 -22.812  1.00 90.81           C  
ATOM   4116  NE1 TRP B  58     -17.141 -22.891 -19.297  1.00 90.81           N  
ATOM   4117  CH2 TRP B  58     -19.172 -22.047 -22.250  1.00 90.81           C  
ATOM   4118  CZ2 TRP B  58     -18.859 -22.031 -20.922  1.00 90.81           C  
ATOM   4119  CZ3 TRP B  58     -18.391 -22.719 -23.203  1.00 90.81           C  
ATOM   4120  N   TYR B  59     -12.297 -24.141 -19.484  1.00 86.12           N  
ATOM   4121  CA  TYR B  59     -11.922 -23.609 -18.172  1.00 86.12           C  
ATOM   4122  C   TYR B  59     -10.523 -23.016 -18.203  1.00 86.12           C  
ATOM   4123  CB  TYR B  59     -12.008 -24.719 -17.109  1.00 86.12           C  
ATOM   4124  O   TYR B  59     -10.320 -21.859 -17.828  1.00 86.12           O  
ATOM   4125  CG  TYR B  59     -11.773 -24.219 -15.695  1.00 86.12           C  
ATOM   4126  CD1 TYR B  59     -10.578 -24.484 -15.031  1.00 86.12           C  
ATOM   4127  CD2 TYR B  59     -12.742 -23.469 -15.031  1.00 86.12           C  
ATOM   4128  CE1 TYR B  59     -10.359 -24.031 -13.742  1.00 86.12           C  
ATOM   4129  CE2 TYR B  59     -12.531 -23.016 -13.742  1.00 86.12           C  
ATOM   4130  OH  TYR B  59     -11.125 -22.844 -11.820  1.00 86.12           O  
ATOM   4131  CZ  TYR B  59     -11.336 -23.297 -13.102  1.00 86.12           C  
ATOM   4132  N   VAL B  60      -9.578 -23.750 -18.641  1.00 86.69           N  
ATOM   4133  CA  VAL B  60      -8.195 -23.297 -18.547  1.00 86.69           C  
ATOM   4134  C   VAL B  60      -7.941 -22.172 -19.547  1.00 86.69           C  
ATOM   4135  CB  VAL B  60      -7.199 -24.453 -18.781  1.00 86.69           C  
ATOM   4136  O   VAL B  60      -7.367 -21.141 -19.203  1.00 86.69           O  
ATOM   4137  CG1 VAL B  60      -5.762 -23.938 -18.812  1.00 86.69           C  
ATOM   4138  CG2 VAL B  60      -7.363 -25.531 -17.719  1.00 86.69           C  
ATOM   4139  N   PHE B  61      -8.477 -22.266 -20.766  1.00 90.25           N  
ATOM   4140  CA  PHE B  61      -8.109 -21.297 -21.797  1.00 90.25           C  
ATOM   4141  C   PHE B  61      -9.109 -20.156 -21.859  1.00 90.25           C  
ATOM   4142  CB  PHE B  61      -8.016 -21.984 -23.172  1.00 90.25           C  
ATOM   4143  O   PHE B  61      -8.727 -19.000 -22.031  1.00 90.25           O  
ATOM   4144  CG  PHE B  61      -6.652 -22.547 -23.484  1.00 90.25           C  
ATOM   4145  CD1 PHE B  61      -5.668 -21.734 -24.031  1.00 90.25           C  
ATOM   4146  CD2 PHE B  61      -6.359 -23.875 -23.203  1.00 90.25           C  
ATOM   4147  CE1 PHE B  61      -4.406 -22.250 -24.328  1.00 90.25           C  
ATOM   4148  CE2 PHE B  61      -5.102 -24.391 -23.500  1.00 90.25           C  
ATOM   4149  CZ  PHE B  61      -4.125 -23.578 -24.047  1.00 90.25           C  
ATOM   4150  N   ILE B  62     -10.375 -20.484 -21.672  1.00 91.38           N  
ATOM   4151  CA  ILE B  62     -11.359 -19.422 -21.875  1.00 91.38           C  
ATOM   4152  C   ILE B  62     -11.633 -18.719 -20.547  1.00 91.38           C  
ATOM   4153  CB  ILE B  62     -12.672 -19.984 -22.469  1.00 91.38           C  
ATOM   4154  O   ILE B  62     -11.578 -17.484 -20.469  1.00 91.38           O  
ATOM   4155  CG1 ILE B  62     -12.453 -20.453 -23.906  1.00 91.38           C  
ATOM   4156  CG2 ILE B  62     -13.781 -18.938 -22.391  1.00 91.38           C  
ATOM   4157  CD1 ILE B  62     -13.641 -21.188 -24.516  1.00 91.38           C  
ATOM   4158  N   VAL B  63     -11.867 -19.500 -19.531  1.00 87.81           N  
ATOM   4159  CA  VAL B  63     -12.250 -18.875 -18.266  1.00 87.81           C  
ATOM   4160  C   VAL B  63     -11.008 -18.344 -17.547  1.00 87.81           C  
ATOM   4161  CB  VAL B  63     -13.008 -19.859 -17.344  1.00 87.81           C  
ATOM   4162  O   VAL B  63     -10.953 -17.172 -17.156  1.00 87.81           O  
ATOM   4163  CG1 VAL B  63     -13.234 -19.250 -15.969  1.00 87.81           C  
ATOM   4164  CG2 VAL B  63     -14.336 -20.266 -17.984  1.00 87.81           C  
ATOM   4165  N   GLN B  64      -9.891 -19.078 -17.469  1.00 87.75           N  
ATOM   4166  CA  GLN B  64      -8.688 -18.672 -16.750  1.00 87.75           C  
ATOM   4167  C   GLN B  64      -7.742 -17.891 -17.672  1.00 87.75           C  
ATOM   4168  CB  GLN B  64      -7.973 -19.875 -16.172  1.00 87.75           C  
ATOM   4169  O   GLN B  64      -6.789 -17.266 -17.203  1.00 87.75           O  
ATOM   4170  CG  GLN B  64      -8.656 -20.469 -14.938  1.00 87.75           C  
ATOM   4171  CD  GLN B  64      -7.812 -21.500 -14.234  1.00 87.75           C  
ATOM   4172  NE2 GLN B  64      -8.188 -21.844 -13.008  1.00 87.75           N  
ATOM   4173  OE1 GLN B  64      -6.832 -22.016 -14.789  1.00 87.75           O  
ATOM   4174  N   LYS B  65      -8.047 -17.906 -19.016  1.00 91.75           N  
ATOM   4175  CA  LYS B  65      -7.246 -17.203 -20.016  1.00 91.75           C  
ATOM   4176  C   LYS B  65      -5.762 -17.500 -19.828  1.00 91.75           C  
ATOM   4177  CB  LYS B  65      -7.492 -15.688 -19.938  1.00 91.75           C  
ATOM   4178  O   LYS B  65      -4.941 -16.578 -19.781  1.00 91.75           O  
ATOM   4179  CG  LYS B  65      -8.922 -15.281 -20.250  1.00 91.75           C  
ATOM   4180  CD  LYS B  65      -9.086 -13.766 -20.234  1.00 91.75           C  
ATOM   4181  CE  LYS B  65     -10.508 -13.352 -20.578  1.00 91.75           C  
ATOM   4182  NZ  LYS B  65     -10.695 -11.875 -20.484  1.00 91.75           N  
ATOM   4183  N   SER B  66      -5.418 -18.672 -19.703  1.00 90.50           N  
ATOM   4184  CA  SER B  66      -4.055 -19.109 -19.438  1.00 90.50           C  
ATOM   4185  C   SER B  66      -3.152 -18.859 -20.641  1.00 90.50           C  
ATOM   4186  CB  SER B  66      -4.039 -20.609 -19.078  1.00 90.50           C  
ATOM   4187  O   SER B  66      -1.939 -19.078 -20.578  1.00 90.50           O  
ATOM   4188  OG  SER B  66      -4.586 -21.375 -20.141  1.00 90.50           O  
ATOM   4189  N   TYR B  67      -3.709 -18.344 -21.750  1.00 91.69           N  
ATOM   4190  CA  TYR B  67      -2.926 -18.000 -22.938  1.00 91.69           C  
ATOM   4191  C   TYR B  67      -2.314 -16.609 -22.812  1.00 91.69           C  
ATOM   4192  CB  TYR B  67      -3.797 -18.078 -24.188  1.00 91.69           C  
ATOM   4193  O   TYR B  67      -1.524 -16.203 -23.656  1.00 91.69           O  
ATOM   4194  CG  TYR B  67      -5.023 -17.203 -24.141  1.00 91.69           C  
ATOM   4195  CD1 TYR B  67      -6.207 -17.672 -23.562  1.00 91.69           C  
ATOM   4196  CD2 TYR B  67      -5.004 -15.914 -24.656  1.00 91.69           C  
ATOM   4197  CE1 TYR B  67      -7.340 -16.859 -23.516  1.00 91.69           C  
ATOM   4198  CE2 TYR B  67      -6.129 -15.102 -24.609  1.00 91.69           C  
ATOM   4199  OH  TYR B  67      -8.414 -14.789 -23.984  1.00 91.69           O  
ATOM   4200  CZ  TYR B  67      -7.293 -15.586 -24.031  1.00 91.69           C  
ATOM   4201  N   GLN B  68      -2.619 -15.906 -21.734  1.00 93.88           N  
ATOM   4202  CA  GLN B  68      -2.139 -14.539 -21.547  1.00 93.88           C  
ATOM   4203  C   GLN B  68      -1.094 -14.469 -20.438  1.00 93.88           C  
ATOM   4204  CB  GLN B  68      -3.301 -13.594 -21.234  1.00 93.88           C  
ATOM   4205  O   GLN B  68      -1.053 -15.336 -19.562  1.00 93.88           O  
ATOM   4206  CG  GLN B  68      -4.340 -13.516 -22.344  1.00 93.88           C  
ATOM   4207  CD  GLN B  68      -5.473 -12.555 -22.016  1.00 93.88           C  
ATOM   4208  NE2 GLN B  68      -6.195 -12.117 -23.031  1.00 93.88           N  
ATOM   4209  OE1 GLN B  68      -5.699 -12.219 -20.844  1.00 93.88           O  
ATOM   4210  N   GLU B  69      -0.162 -13.562 -20.641  1.00 92.06           N  
ATOM   4211  CA  GLU B  69       0.660 -13.141 -19.516  1.00 92.06           C  
ATOM   4212  C   GLU B  69      -0.082 -12.133 -18.641  1.00 92.06           C  
ATOM   4213  CB  GLU B  69       1.979 -12.539 -20.000  1.00 92.06           C  
ATOM   4214  O   GLU B  69      -0.779 -11.258 -19.141  1.00 92.06           O  
ATOM   4215  CG  GLU B  69       3.031 -12.398 -18.906  1.00 92.06           C  
ATOM   4216  CD  GLU B  69       4.375 -11.906 -19.438  1.00 92.06           C  
ATOM   4217  OE1 GLU B  69       5.324 -11.781 -18.625  1.00 92.06           O  
ATOM   4218  OE2 GLU B  69       4.473 -11.648 -20.656  1.00 92.06           O  
ATOM   4219  N   SER B  70       0.006 -12.375 -17.344  1.00 92.56           N  
ATOM   4220  CA  SER B  70      -0.785 -11.523 -16.469  1.00 92.56           C  
ATOM   4221  C   SER B  70       0.110 -10.664 -15.578  1.00 92.56           C  
ATOM   4222  CB  SER B  70      -1.710 -12.375 -15.594  1.00 92.56           C  
ATOM   4223  O   SER B  70       1.236 -11.055 -15.258  1.00 92.56           O  
ATOM   4224  OG  SER B  70      -0.959 -13.180 -14.695  1.00 92.56           O  
ATOM   4225  N   GLU B  71      -0.328  -9.477 -15.344  1.00 90.69           N  
ATOM   4226  CA  GLU B  71       0.301  -8.547 -14.414  1.00 90.69           C  
ATOM   4227  C   GLU B  71      -0.686  -8.086 -13.344  1.00 90.69           C  
ATOM   4228  CB  GLU B  71       0.868  -7.336 -15.164  1.00 90.69           C  
ATOM   4229  O   GLU B  71      -1.791  -7.641 -13.656  1.00 90.69           O  
ATOM   4230  CG  GLU B  71       1.647  -6.375 -14.273  1.00 90.69           C  
ATOM   4231  CD  GLU B  71       2.189  -5.172 -15.031  1.00 90.69           C  
ATOM   4232  OE1 GLU B  71       2.959  -4.379 -14.438  1.00 90.69           O  
ATOM   4233  OE2 GLU B  71       1.843  -5.020 -16.219  1.00 90.69           O  
ATOM   4234  N   THR B  72      -0.266  -8.352 -12.062  1.00 88.06           N  
ATOM   4235  CA  THR B  72      -1.141  -7.938 -10.969  1.00 88.06           C  
ATOM   4236  C   THR B  72      -0.563  -6.730 -10.242  1.00 88.06           C  
ATOM   4237  CB  THR B  72      -1.361  -9.086  -9.977  1.00 88.06           C  
ATOM   4238  O   THR B  72       0.653  -6.531 -10.227  1.00 88.06           O  
ATOM   4239  CG2 THR B  72      -2.025 -10.281 -10.648  1.00 88.06           C  
ATOM   4240  OG1 THR B  72      -0.097  -9.500  -9.438  1.00 88.06           O  
ATOM   4241  N   GLY B  73      -1.436  -5.941  -9.719  1.00 83.31           N  
ATOM   4242  CA  GLY B  73      -1.028  -4.801  -8.914  1.00 83.31           C  
ATOM   4243  C   GLY B  73      -0.524  -3.635  -9.742  1.00 83.31           C  
ATOM   4244  O   GLY B  73       0.685  -3.420  -9.852  1.00 83.31           O  
ATOM   4245  N   PRO B  74      -1.342  -2.836 -10.328  1.00 87.62           N  
ATOM   4246  CA  PRO B  74      -0.922  -1.676 -11.117  1.00 87.62           C  
ATOM   4247  C   PRO B  74      -0.354  -0.551 -10.250  1.00 87.62           C  
ATOM   4248  CB  PRO B  74      -2.215  -1.233 -11.805  1.00 87.62           C  
ATOM   4249  O   PRO B  74      -0.625  -0.493  -9.055  1.00 87.62           O  
ATOM   4250  CG  PRO B  74      -3.305  -1.606 -10.852  1.00 87.62           C  
ATOM   4251  CD  PRO B  74      -2.918  -2.883 -10.164  1.00 87.62           C  
ATOM   4252  N   GLU B  75       0.557   0.224 -10.820  1.00 89.00           N  
ATOM   4253  CA  GLU B  75       0.952   1.486 -10.203  1.00 89.00           C  
ATOM   4254  C   GLU B  75      -0.166   2.521 -10.297  1.00 89.00           C  
ATOM   4255  CB  GLU B  75       2.227   2.029 -10.852  1.00 89.00           C  
ATOM   4256  O   GLU B  75      -0.631   2.842 -11.391  1.00 89.00           O  
ATOM   4257  CG  GLU B  75       3.430   1.109 -10.711  1.00 89.00           C  
ATOM   4258  CD  GLU B  75       4.617   1.539 -11.555  1.00 89.00           C  
ATOM   4259  OE1 GLU B  75       5.648   0.827 -11.562  1.00 89.00           O  
ATOM   4260  OE2 GLU B  75       4.520   2.598 -12.219  1.00 89.00           O  
ATOM   4261  N   SER B  76      -0.636   2.871  -9.172  1.00 91.06           N  
ATOM   4262  CA  SER B  76      -1.816   3.729  -9.188  1.00 91.06           C  
ATOM   4263  C   SER B  76      -1.535   5.066  -8.516  1.00 91.06           C  
ATOM   4264  CB  SER B  76      -2.990   3.035  -8.492  1.00 91.06           C  
ATOM   4265  O   SER B  76      -0.713   5.148  -7.602  1.00 91.06           O  
ATOM   4266  OG  SER B  76      -4.039   3.955  -8.242  1.00 91.06           O  
ATOM   4267  N   SER B  77      -2.092   6.121  -9.039  1.00 92.62           N  
ATOM   4268  CA  SER B  77      -2.117   7.457  -8.453  1.00 92.62           C  
ATOM   4269  C   SER B  77      -3.547   7.914  -8.180  1.00 92.62           C  
ATOM   4270  CB  SER B  77      -1.423   8.461  -9.383  1.00 92.62           C  
ATOM   4271  O   SER B  77      -4.418   7.797  -9.047  1.00 92.62           O  
ATOM   4272  OG  SER B  77      -1.621   9.789  -8.922  1.00 92.62           O  
ATOM   4273  N   ILE B  78      -3.746   8.422  -6.961  1.00 96.00           N  
ATOM   4274  CA  ILE B  78      -5.082   8.852  -6.562  1.00 96.00           C  
ATOM   4275  C   ILE B  78      -5.035  10.297  -6.074  1.00 96.00           C  
ATOM   4276  CB  ILE B  78      -5.664   7.930  -5.465  1.00 96.00           C  
ATOM   4277  O   ILE B  78      -4.199  10.648  -5.238  1.00 96.00           O  
ATOM   4278  CG1 ILE B  78      -5.777   6.492  -5.977  1.00 96.00           C  
ATOM   4279  CG2 ILE B  78      -7.023   8.453  -4.992  1.00 96.00           C  
ATOM   4280  CD1 ILE B  78      -5.805   5.441  -4.875  1.00 96.00           C  
ATOM   4281  N   ILE B  79      -5.836  11.180  -6.605  1.00 95.25           N  
ATOM   4282  CA  ILE B  79      -6.062  12.547  -6.152  1.00 95.25           C  
ATOM   4283  C   ILE B  79      -7.539  12.734  -5.809  1.00 95.25           C  
ATOM   4284  CB  ILE B  79      -5.625  13.570  -7.219  1.00 95.25           C  
ATOM   4285  O   ILE B  79      -8.414  12.383  -6.602  1.00 95.25           O  
ATOM   4286  CG1 ILE B  79      -4.141  13.391  -7.555  1.00 95.25           C  
ATOM   4287  CG2 ILE B  79      -5.910  15.000  -6.742  1.00 95.25           C  
ATOM   4288  CD1 ILE B  79      -3.688  14.156  -8.789  1.00 95.25           C  
ATOM   4289  N   THR B  80      -7.801  13.227  -4.633  1.00 96.56           N  
ATOM   4290  CA  THR B  80      -9.180  13.438  -4.215  1.00 96.56           C  
ATOM   4291  C   THR B  80      -9.422  14.898  -3.863  1.00 96.56           C  
ATOM   4292  CB  THR B  80      -9.547  12.547  -3.008  1.00 96.56           C  
ATOM   4293  O   THR B  80      -8.523  15.586  -3.381  1.00 96.56           O  
ATOM   4294  CG2 THR B  80      -9.414  11.070  -3.354  1.00 96.56           C  
ATOM   4295  OG1 THR B  80      -8.664  12.852  -1.919  1.00 96.56           O  
ATOM   4296  N   LYS B  81     -10.602  15.375  -4.164  1.00 95.25           N  
ATOM   4297  CA  LYS B  81     -11.062  16.719  -3.834  1.00 95.25           C  
ATOM   4298  C   LYS B  81     -12.523  16.703  -3.406  1.00 95.25           C  
ATOM   4299  CB  LYS B  81     -10.867  17.656  -5.023  1.00 95.25           C  
ATOM   4300  O   LYS B  81     -13.383  16.172  -4.117  1.00 95.25           O  
ATOM   4301  CG  LYS B  81     -11.008  19.141  -4.676  1.00 95.25           C  
ATOM   4302  CD  LYS B  81     -10.602  20.031  -5.844  1.00 95.25           C  
ATOM   4303  CE  LYS B  81     -10.625  21.500  -5.457  1.00 95.25           C  
ATOM   4304  NZ  LYS B  81     -10.109  22.359  -6.555  1.00 95.25           N  
ATOM   4305  N   VAL B  82     -12.773  17.312  -2.248  1.00 97.12           N  
ATOM   4306  CA  VAL B  82     -14.133  17.391  -1.730  1.00 97.12           C  
ATOM   4307  C   VAL B  82     -14.688  18.797  -1.919  1.00 97.12           C  
ATOM   4308  CB  VAL B  82     -14.195  16.984  -0.239  1.00 97.12           C  
ATOM   4309  O   VAL B  82     -13.945  19.781  -1.800  1.00 97.12           O  
ATOM   4310  CG1 VAL B  82     -15.633  17.031   0.272  1.00 97.12           C  
ATOM   4311  CG2 VAL B  82     -13.594  15.594  -0.036  1.00 97.12           C  
ATOM   4312  N   LYS B  83     -15.953  18.859  -2.314  1.00 95.12           N  
ATOM   4313  CA  LYS B  83     -16.656  20.141  -2.441  1.00 95.12           C  
ATOM   4314  C   LYS B  83     -17.984  20.109  -1.695  1.00 95.12           C  
ATOM   4315  CB  LYS B  83     -16.891  20.484  -3.914  1.00 95.12           C  
ATOM   4316  O   LYS B  83     -18.656  19.078  -1.647  1.00 95.12           O  
ATOM   4317  CG  LYS B  83     -15.609  20.766  -4.688  1.00 95.12           C  
ATOM   4318  CD  LYS B  83     -15.906  21.203  -6.121  1.00 95.12           C  
ATOM   4319  CE  LYS B  83     -14.633  21.531  -6.883  1.00 95.12           C  
ATOM   4320  NZ  LYS B  83     -14.930  22.000  -8.273  1.00 95.12           N  
ATOM   4321  N   GLY B  84     -18.219  21.234  -1.111  1.00 95.19           N  
ATOM   4322  CA  GLY B  84     -19.469  21.391  -0.385  1.00 95.19           C  
ATOM   4323  C   GLY B  84     -19.344  22.328   0.806  1.00 95.19           C  
ATOM   4324  O   GLY B  84     -18.250  22.594   1.286  1.00 95.19           O  
ATOM   4325  N   ILE B  85     -20.531  22.938   1.149  1.00 94.88           N  
ATOM   4326  CA  ILE B  85     -20.578  23.812   2.316  1.00 94.88           C  
ATOM   4327  C   ILE B  85     -21.750  23.406   3.211  1.00 94.88           C  
ATOM   4328  CB  ILE B  85     -20.703  25.297   1.903  1.00 94.88           C  
ATOM   4329  O   ILE B  85     -22.750  22.859   2.734  1.00 94.88           O  
ATOM   4330  CG1 ILE B  85     -21.969  25.516   1.062  1.00 94.88           C  
ATOM   4331  CG2 ILE B  85     -19.453  25.750   1.144  1.00 94.88           C  
ATOM   4332  CD1 ILE B  85     -22.281  26.969   0.799  1.00 94.88           C  
ATOM   4333  N   THR B  86     -21.516  23.562   4.461  1.00 94.56           N  
ATOM   4334  CA  THR B  86     -22.578  23.297   5.430  1.00 94.56           C  
ATOM   4335  C   THR B  86     -22.609  24.391   6.500  1.00 94.56           C  
ATOM   4336  CB  THR B  86     -22.406  21.922   6.098  1.00 94.56           C  
ATOM   4337  O   THR B  86     -21.703  25.219   6.578  1.00 94.56           O  
ATOM   4338  CG2 THR B  86     -21.172  21.906   7.012  1.00 94.56           C  
ATOM   4339  OG1 THR B  86     -23.562  21.625   6.875  1.00 94.56           O  
ATOM   4340  N   THR B  87     -23.766  24.500   7.125  1.00 93.56           N  
ATOM   4341  CA  THR B  87     -23.938  25.484   8.180  1.00 93.56           C  
ATOM   4342  C   THR B  87     -24.312  24.812   9.500  1.00 93.56           C  
ATOM   4343  CB  THR B  87     -25.016  26.516   7.805  1.00 93.56           C  
ATOM   4344  O   THR B  87     -25.016  23.797   9.508  1.00 93.56           O  
ATOM   4345  CG2 THR B  87     -24.703  27.172   6.461  1.00 93.56           C  
ATOM   4346  OG1 THR B  87     -26.281  25.875   7.723  1.00 93.56           O  
ATOM   4347  N   SER B  88     -23.609  25.234  10.555  1.00 91.19           N  
ATOM   4348  CA  SER B  88     -23.938  24.828  11.914  1.00 91.19           C  
ATOM   4349  C   SER B  88     -23.781  25.969  12.898  1.00 91.19           C  
ATOM   4350  CB  SER B  88     -23.078  23.641  12.344  1.00 91.19           C  
ATOM   4351  O   SER B  88     -22.750  26.641  12.914  1.00 91.19           O  
ATOM   4352  OG  SER B  88     -23.375  23.266  13.680  1.00 91.19           O  
ATOM   4353  N   GLU B  89     -24.766  26.219  13.797  1.00 87.62           N  
ATOM   4354  CA  GLU B  89     -24.766  27.250  14.836  1.00 87.62           C  
ATOM   4355  C   GLU B  89     -24.266  28.578  14.297  1.00 87.62           C  
ATOM   4356  CB  GLU B  89     -23.906  26.812  16.031  1.00 87.62           C  
ATOM   4357  O   GLU B  89     -23.391  29.203  14.891  1.00 87.62           O  
ATOM   4358  CG  GLU B  89     -24.453  25.578  16.750  1.00 87.62           C  
ATOM   4359  CD  GLU B  89     -24.188  25.609  18.250  1.00 87.62           C  
ATOM   4360  OE1 GLU B  89     -24.859  24.859  19.000  1.00 87.62           O  
ATOM   4361  OE2 GLU B  89     -23.328  26.391  18.688  1.00 87.62           O  
ATOM   4362  N   HIS B  90     -24.750  29.016  13.195  1.00 85.19           N  
ATOM   4363  CA  HIS B  90     -24.516  30.328  12.586  1.00 85.19           C  
ATOM   4364  C   HIS B  90     -23.078  30.453  12.094  1.00 85.19           C  
ATOM   4365  CB  HIS B  90     -24.828  31.438  13.586  1.00 85.19           C  
ATOM   4366  O   HIS B  90     -22.484  31.531  12.156  1.00 85.19           O  
ATOM   4367  CG  HIS B  90     -26.250  31.453  14.039  1.00 85.19           C  
ATOM   4368  CD2 HIS B  90     -26.797  31.281  15.266  1.00 85.19           C  
ATOM   4369  ND1 HIS B  90     -27.312  31.656  13.172  1.00 85.19           N  
ATOM   4370  CE1 HIS B  90     -28.438  31.625  13.852  1.00 85.19           C  
ATOM   4371  NE2 HIS B  90     -28.156  31.391  15.125  1.00 85.19           N  
ATOM   4372  N   LYS B  91     -22.438  29.391  11.883  1.00 90.50           N  
ATOM   4373  CA  LYS B  91     -21.125  29.344  11.242  1.00 90.50           C  
ATOM   4374  C   LYS B  91     -21.172  28.516   9.961  1.00 90.50           C  
ATOM   4375  CB  LYS B  91     -20.094  28.766  12.203  1.00 90.50           C  
ATOM   4376  O   LYS B  91     -21.859  27.500   9.891  1.00 90.50           O  
ATOM   4377  CG  LYS B  91     -18.672  28.797  11.664  1.00 90.50           C  
ATOM   4378  CD  LYS B  91     -17.672  28.234  12.664  1.00 90.50           C  
ATOM   4379  CE  LYS B  91     -16.281  28.125  12.070  1.00 90.50           C  
ATOM   4380  NZ  LYS B  91     -15.305  27.516  13.031  1.00 90.50           N  
ATOM   4381  N   VAL B  92     -20.531  29.016   8.977  1.00 94.19           N  
ATOM   4382  CA  VAL B  92     -20.422  28.281   7.719  1.00 94.19           C  
ATOM   4383  C   VAL B  92     -19.141  27.438   7.727  1.00 94.19           C  
ATOM   4384  CB  VAL B  92     -20.422  29.219   6.500  1.00 94.19           C  
ATOM   4385  O   VAL B  92     -18.078  27.922   8.078  1.00 94.19           O  
ATOM   4386  CG1 VAL B  92     -20.125  28.453   5.215  1.00 94.19           C  
ATOM   4387  CG2 VAL B  92     -21.766  29.938   6.387  1.00 94.19           C  
ATOM   4388  N   TRP B  93     -19.344  26.188   7.480  1.00 94.81           N  
ATOM   4389  CA  TRP B  93     -18.234  25.250   7.402  1.00 94.81           C  
ATOM   4390  C   TRP B  93     -17.922  24.891   5.953  1.00 94.81           C  
ATOM   4391  CB  TRP B  93     -18.547  23.984   8.195  1.00 94.81           C  
ATOM   4392  O   TRP B  93     -18.766  24.328   5.254  1.00 94.81           O  
ATOM   4393  CG  TRP B  93     -18.781  24.219   9.664  1.00 94.81           C  
ATOM   4394  CD1 TRP B  93     -19.891  24.781  10.242  1.00 94.81           C  
ATOM   4395  CD2 TRP B  93     -17.875  23.906  10.727  1.00 94.81           C  
ATOM   4396  CE2 TRP B  93     -18.500  24.312  11.930  1.00 94.81           C  
ATOM   4397  CE3 TRP B  93     -16.609  23.328  10.789  1.00 94.81           C  
ATOM   4398  NE1 TRP B  93     -19.719  24.844  11.609  1.00 94.81           N  
ATOM   4399  CH2 TRP B  93     -16.656  23.578  13.203  1.00 94.81           C  
ATOM   4400  CZ2 TRP B  93     -17.891  24.141  13.180  1.00 94.81           C  
ATOM   4401  CZ3 TRP B  93     -16.000  23.172  12.023  1.00 94.81           C  
ATOM   4402  N   ASP B  94     -16.734  25.234   5.520  1.00 94.94           N  
ATOM   4403  CA  ASP B  94     -16.312  24.891   4.164  1.00 94.94           C  
ATOM   4404  C   ASP B  94     -15.344  23.719   4.176  1.00 94.94           C  
ATOM   4405  CB  ASP B  94     -15.664  26.094   3.480  1.00 94.94           C  
ATOM   4406  O   ASP B  94     -15.094  23.125   5.227  1.00 94.94           O  
ATOM   4407  CG  ASP B  94     -14.445  26.625   4.223  1.00 94.94           C  
ATOM   4408  OD1 ASP B  94     -14.070  26.031   5.266  1.00 94.94           O  
ATOM   4409  OD2 ASP B  94     -13.852  27.625   3.762  1.00 94.94           O  
ATOM   4410  N   VAL B  95     -14.812  23.344   3.053  1.00 96.12           N  
ATOM   4411  CA  VAL B  95     -14.016  22.141   2.857  1.00 96.12           C  
ATOM   4412  C   VAL B  95     -12.766  22.203   3.723  1.00 96.12           C  
ATOM   4413  CB  VAL B  95     -13.633  21.953   1.373  1.00 96.12           C  
ATOM   4414  O   VAL B  95     -12.328  21.188   4.273  1.00 96.12           O  
ATOM   4415  CG1 VAL B  95     -12.727  20.734   1.202  1.00 96.12           C  
ATOM   4416  CG2 VAL B  95     -14.891  21.812   0.510  1.00 96.12           C  
ATOM   4417  N   GLU B  96     -12.148  23.328   3.945  1.00 94.94           N  
ATOM   4418  CA  GLU B  96     -10.906  23.484   4.695  1.00 94.94           C  
ATOM   4419  C   GLU B  96     -11.133  23.266   6.188  1.00 94.94           C  
ATOM   4420  CB  GLU B  96     -10.297  24.859   4.445  1.00 94.94           C  
ATOM   4421  O   GLU B  96     -10.188  23.000   6.934  1.00 94.94           O  
ATOM   4422  CG  GLU B  96      -9.859  25.094   3.008  1.00 94.94           C  
ATOM   4423  CD  GLU B  96     -11.023  25.312   2.055  1.00 94.94           C  
ATOM   4424  OE1 GLU B  96     -10.867  25.078   0.836  1.00 94.94           O  
ATOM   4425  OE2 GLU B  96     -12.102  25.734   2.531  1.00 94.94           O  
ATOM   4426  N   GLU B  97     -12.367  23.359   6.488  1.00 94.69           N  
ATOM   4427  CA  GLU B  97     -12.703  23.188   7.898  1.00 94.69           C  
ATOM   4428  C   GLU B  97     -12.992  21.734   8.227  1.00 94.69           C  
ATOM   4429  CB  GLU B  97     -13.914  24.062   8.266  1.00 94.69           C  
ATOM   4430  O   GLU B  97     -12.586  21.234   9.281  1.00 94.69           O  
ATOM   4431  CG  GLU B  97     -13.641  25.562   8.172  1.00 94.69           C  
ATOM   4432  CD  GLU B  97     -12.719  26.078   9.266  1.00 94.69           C  
ATOM   4433  OE1 GLU B  97     -11.742  26.797   8.945  1.00 94.69           O  
ATOM   4434  OE2 GLU B  97     -12.961  25.750  10.445  1.00 94.69           O  
ATOM   4435  N   TYR B  98     -13.695  21.031   7.297  1.00 96.62           N  
ATOM   4436  CA  TYR B  98     -14.195  19.734   7.738  1.00 96.62           C  
ATOM   4437  C   TYR B  98     -13.453  18.609   7.039  1.00 96.62           C  
ATOM   4438  CB  TYR B  98     -15.703  19.625   7.473  1.00 96.62           C  
ATOM   4439  O   TYR B  98     -13.656  17.422   7.363  1.00 96.62           O  
ATOM   4440  CG  TYR B  98     -16.078  19.766   6.016  1.00 96.62           C  
ATOM   4441  CD1 TYR B  98     -16.719  20.922   5.555  1.00 96.62           C  
ATOM   4442  CD2 TYR B  98     -15.781  18.766   5.098  1.00 96.62           C  
ATOM   4443  CE1 TYR B  98     -17.062  21.062   4.215  1.00 96.62           C  
ATOM   4444  CE2 TYR B  98     -16.125  18.906   3.756  1.00 96.62           C  
ATOM   4445  OH  TYR B  98     -17.109  20.188   1.998  1.00 96.62           O  
ATOM   4446  CZ  TYR B  98     -16.766  20.047   3.326  1.00 96.62           C  
ATOM   4447  N   VAL B  99     -12.555  18.828   6.145  1.00 97.94           N  
ATOM   4448  CA  VAL B  99     -11.789  17.766   5.516  1.00 97.94           C  
ATOM   4449  C   VAL B  99     -10.375  17.734   6.094  1.00 97.94           C  
ATOM   4450  CB  VAL B  99     -11.734  17.938   3.980  1.00 97.94           C  
ATOM   4451  O   VAL B  99      -9.680  18.766   6.105  1.00 97.94           O  
ATOM   4452  CG1 VAL B  99     -10.789  16.906   3.357  1.00 97.94           C  
ATOM   4453  CG2 VAL B  99     -13.133  17.812   3.381  1.00 97.94           C  
ATOM   4454  N   LYS B 100      -9.922  16.531   6.566  1.00 97.12           N  
ATOM   4455  CA  LYS B 100      -8.586  16.297   7.109  1.00 97.12           C  
ATOM   4456  C   LYS B 100      -8.031  14.945   6.672  1.00 97.12           C  
ATOM   4457  CB  LYS B 100      -8.602  16.391   8.633  1.00 97.12           C  
ATOM   4458  O   LYS B 100      -8.742  13.938   6.719  1.00 97.12           O  
ATOM   4459  CG  LYS B 100      -9.055  17.750   9.172  1.00 97.12           C  
ATOM   4460  CD  LYS B 100      -7.977  18.812   8.977  1.00 97.12           C  
ATOM   4461  CE  LYS B 100      -8.398  20.141   9.562  1.00 97.12           C  
ATOM   4462  NZ  LYS B 100      -7.422  21.234   9.234  1.00 97.12           N  
ATOM   4463  N   PRO B 101      -6.715  14.820   6.273  1.00 96.38           N  
ATOM   4464  CA  PRO B 101      -5.836  15.938   5.926  1.00 96.38           C  
ATOM   4465  C   PRO B 101      -6.238  16.625   4.625  1.00 96.38           C  
ATOM   4466  CB  PRO B 101      -4.461  15.273   5.789  1.00 96.38           C  
ATOM   4467  O   PRO B 101      -7.031  16.078   3.854  1.00 96.38           O  
ATOM   4468  CG  PRO B 101      -4.758  13.867   5.375  1.00 96.38           C  
ATOM   4469  CD  PRO B 101      -6.059  13.453   5.992  1.00 96.38           C  
ATOM   4470  N   PRO B 102      -5.762  17.781   4.340  1.00 96.81           N  
ATOM   4471  CA  PRO B 102      -6.250  18.578   3.217  1.00 96.81           C  
ATOM   4472  C   PRO B 102      -5.523  18.266   1.909  1.00 96.81           C  
ATOM   4473  CB  PRO B 102      -5.973  20.016   3.662  1.00 96.81           C  
ATOM   4474  O   PRO B 102      -5.957  18.703   0.840  1.00 96.81           O  
ATOM   4475  CG  PRO B 102      -4.785  19.922   4.562  1.00 96.81           C  
ATOM   4476  CD  PRO B 102      -4.871  18.625   5.328  1.00 96.81           C  
ATOM   4477  N   GLU B 103      -4.441  17.469   1.859  1.00 96.06           N  
ATOM   4478  CA  GLU B 103      -3.572  17.328   0.698  1.00 96.06           C  
ATOM   4479  C   GLU B 103      -4.238  16.469  -0.384  1.00 96.06           C  
ATOM   4480  CB  GLU B 103      -2.234  16.703   1.105  1.00 96.06           C  
ATOM   4481  O   GLU B 103      -3.750  16.406  -1.515  1.00 96.06           O  
ATOM   4482  CG  GLU B 103      -1.399  17.578   2.021  1.00 96.06           C  
ATOM   4483  CD  GLU B 103      -1.739  17.406   3.494  1.00 96.06           C  
ATOM   4484  OE1 GLU B 103      -1.158  18.125   4.340  1.00 96.06           O  
ATOM   4485  OE2 GLU B 103      -2.594  16.547   3.805  1.00 96.06           O  
ATOM   4486  N   GLY B 104      -5.379  15.828  -0.108  1.00 95.12           N  
ATOM   4487  CA  GLY B 104      -6.117  15.086  -1.120  1.00 95.12           C  
ATOM   4488  C   GLY B 104      -5.461  13.773  -1.496  1.00 95.12           C  
ATOM   4489  O   GLY B 104      -5.289  13.477  -2.680  1.00 95.12           O  
ATOM   4490  N   GLY B 105      -5.082  13.023  -0.521  1.00 92.81           N  
ATOM   4491  CA  GLY B 105      -4.531  11.703  -0.755  1.00 92.81           C  
ATOM   4492  C   GLY B 105      -5.598  10.625  -0.859  1.00 92.81           C  
ATOM   4493  O   GLY B 105      -6.773  10.922  -1.069  1.00 92.81           O  
ATOM   4494  N   SER B 106      -5.227   9.391  -0.847  1.00 95.50           N  
ATOM   4495  CA  SER B 106      -6.152   8.281  -1.002  1.00 95.50           C  
ATOM   4496  C   SER B 106      -6.984   8.070   0.259  1.00 95.50           C  
ATOM   4497  CB  SER B 106      -5.395   6.992  -1.339  1.00 95.50           C  
ATOM   4498  O   SER B 106      -8.023   7.406   0.223  1.00 95.50           O  
ATOM   4499  OG  SER B 106      -4.449   6.688  -0.330  1.00 95.50           O  
ATOM   4500  N   VAL B 107      -6.520   8.617   1.361  1.00 96.69           N  
ATOM   4501  CA  VAL B 107      -7.250   8.500   2.619  1.00 96.69           C  
ATOM   4502  C   VAL B 107      -7.527   9.891   3.188  1.00 96.69           C  
ATOM   4503  CB  VAL B 107      -6.477   7.645   3.648  1.00 96.69           C  
ATOM   4504  O   VAL B 107      -6.605  10.688   3.357  1.00 96.69           O  
ATOM   4505  CG1 VAL B 107      -7.254   7.543   4.961  1.00 96.69           C  
ATOM   4506  CG2 VAL B 107      -6.191   6.258   3.084  1.00 96.69           C  
ATOM   4507  N   PHE B 108      -8.781  10.180   3.379  1.00 97.31           N  
ATOM   4508  CA  PHE B 108      -9.164  11.453   3.973  1.00 97.31           C  
ATOM   4509  C   PHE B 108     -10.453  11.305   4.781  1.00 97.31           C  
ATOM   4510  CB  PHE B 108      -9.352  12.523   2.891  1.00 97.31           C  
ATOM   4511  O   PHE B 108     -11.195  10.344   4.598  1.00 97.31           O  
ATOM   4512  CG  PHE B 108     -10.414  12.180   1.878  1.00 97.31           C  
ATOM   4513  CD1 PHE B 108     -10.117  11.367   0.792  1.00 97.31           C  
ATOM   4514  CD2 PHE B 108     -11.703  12.680   2.012  1.00 97.31           C  
ATOM   4515  CE1 PHE B 108     -11.102  11.047  -0.147  1.00 97.31           C  
ATOM   4516  CE2 PHE B 108     -12.688  12.367   1.078  1.00 97.31           C  
ATOM   4517  CZ  PHE B 108     -12.383  11.555  -0.001  1.00 97.31           C  
ATOM   4518  N   SER B 109     -10.672  12.242   5.711  1.00 97.56           N  
ATOM   4519  CA  SER B 109     -11.836  12.211   6.586  1.00 97.56           C  
ATOM   4520  C   SER B 109     -12.695  13.461   6.402  1.00 97.56           C  
ATOM   4521  CB  SER B 109     -11.406  12.094   8.047  1.00 97.56           C  
ATOM   4522  O   SER B 109     -12.172  14.562   6.219  1.00 97.56           O  
ATOM   4523  OG  SER B 109     -10.539  10.984   8.227  1.00 97.56           O  
ATOM   4524  N   ILE B 110     -13.977  13.219   6.379  1.00 98.25           N  
ATOM   4525  CA  ILE B 110     -14.969  14.289   6.383  1.00 98.25           C  
ATOM   4526  C   ILE B 110     -15.633  14.375   7.754  1.00 98.25           C  
ATOM   4527  CB  ILE B 110     -16.031  14.086   5.281  1.00 98.25           C  
ATOM   4528  O   ILE B 110     -16.359  13.469   8.156  1.00 98.25           O  
ATOM   4529  CG1 ILE B 110     -15.367  13.984   3.906  1.00 98.25           C  
ATOM   4530  CG2 ILE B 110     -17.062  15.219   5.309  1.00 98.25           C  
ATOM   4531  CD1 ILE B 110     -16.297  13.531   2.795  1.00 98.25           C  
ATOM   4532  N   ILE B 111     -15.383  15.461   8.430  1.00 97.94           N  
ATOM   4533  CA  ILE B 111     -15.898  15.648   9.781  1.00 97.94           C  
ATOM   4534  C   ILE B 111     -17.391  15.961   9.727  1.00 97.94           C  
ATOM   4535  CB  ILE B 111     -15.148  16.766  10.523  1.00 97.94           C  
ATOM   4536  O   ILE B 111     -17.812  16.859   9.000  1.00 97.94           O  
ATOM   4537  CG1 ILE B 111     -13.656  16.453  10.609  1.00 97.94           C  
ATOM   4538  CG2 ILE B 111     -15.742  16.984  11.922  1.00 97.94           C  
ATOM   4539  CD1 ILE B 111     -12.797  17.609  11.109  1.00 97.94           C  
ATOM   4540  N   THR B 112     -18.172  15.188  10.461  1.00 97.38           N  
ATOM   4541  CA  THR B 112     -19.625  15.367  10.445  1.00 97.38           C  
ATOM   4542  C   THR B 112     -20.125  15.852  11.797  1.00 97.38           C  
ATOM   4543  CB  THR B 112     -20.344  14.055  10.062  1.00 97.38           C  
ATOM   4544  O   THR B 112     -21.250  16.328  11.914  1.00 97.38           O  
ATOM   4545  CG2 THR B 112     -20.141  13.727   8.586  1.00 97.38           C  
ATOM   4546  OG1 THR B 112     -19.812  12.984  10.859  1.00 97.38           O  
ATOM   4547  N   ARG B 113     -19.344  15.664  12.812  1.00 96.50           N  
ATOM   4548  CA  ARG B 113     -19.688  16.125  14.156  1.00 96.50           C  
ATOM   4549  C   ARG B 113     -18.438  16.547  14.922  1.00 96.50           C  
ATOM   4550  CB  ARG B 113     -20.438  15.047  14.930  1.00 96.50           C  
ATOM   4551  O   ARG B 113     -17.391  15.883  14.828  1.00 96.50           O  
ATOM   4552  CG  ARG B 113     -20.938  15.492  16.297  1.00 96.50           C  
ATOM   4553  CD  ARG B 113     -21.797  14.430  16.953  1.00 96.50           C  
ATOM   4554  NE  ARG B 113     -21.000  13.289  17.391  1.00 96.50           N  
ATOM   4555  NH1 ARG B 113     -21.172  13.773  19.656  1.00 96.50           N  
ATOM   4556  NH2 ARG B 113     -19.984  11.938  18.953  1.00 96.50           N  
ATOM   4557  CZ  ARG B 113     -20.719  13.000  18.672  1.00 96.50           C  
ATOM   4558  N   VAL B 114     -18.594  17.688  15.680  1.00 96.06           N  
ATOM   4559  CA  VAL B 114     -17.438  18.188  16.422  1.00 96.06           C  
ATOM   4560  C   VAL B 114     -17.828  18.484  17.859  1.00 96.06           C  
ATOM   4561  CB  VAL B 114     -16.844  19.469  15.758  1.00 96.06           C  
ATOM   4562  O   VAL B 114     -18.953  18.938  18.125  1.00 96.06           O  
ATOM   4563  CG1 VAL B 114     -16.281  19.141  14.375  1.00 96.06           C  
ATOM   4564  CG2 VAL B 114     -17.906  20.562  15.672  1.00 96.06           C  
ATOM   4565  N   GLU B 115     -16.984  18.094  18.797  1.00 96.00           N  
ATOM   4566  CA  GLU B 115     -17.016  18.531  20.188  1.00 96.00           C  
ATOM   4567  C   GLU B 115     -15.812  19.406  20.516  1.00 96.00           C  
ATOM   4568  CB  GLU B 115     -17.078  17.344  21.125  1.00 96.00           C  
ATOM   4569  O   GLU B 115     -14.688  18.906  20.609  1.00 96.00           O  
ATOM   4570  CG  GLU B 115     -18.328  16.484  20.969  1.00 96.00           C  
ATOM   4571  CD  GLU B 115     -18.344  15.266  21.875  1.00 96.00           C  
ATOM   4572  OE1 GLU B 115     -19.344  14.508  21.859  1.00 96.00           O  
ATOM   4573  OE2 GLU B 115     -17.359  15.062  22.609  1.00 96.00           O  
ATOM   4574  N   ALA B 116     -16.094  20.719  20.672  1.00 95.06           N  
ATOM   4575  CA  ALA B 116     -14.984  21.656  20.828  1.00 95.06           C  
ATOM   4576  C   ALA B 116     -14.898  22.172  22.250  1.00 95.06           C  
ATOM   4577  CB  ALA B 116     -15.141  22.828  19.844  1.00 95.06           C  
ATOM   4578  O   ALA B 116     -15.922  22.484  22.875  1.00 95.06           O  
ATOM   4579  N   THR B 117     -13.719  22.109  22.844  1.00 95.69           N  
ATOM   4580  CA  THR B 117     -13.391  22.766  24.109  1.00 95.69           C  
ATOM   4581  C   THR B 117     -12.516  24.000  23.875  1.00 95.69           C  
ATOM   4582  CB  THR B 117     -12.664  21.797  25.062  1.00 95.69           C  
ATOM   4583  O   THR B 117     -11.328  23.875  23.578  1.00 95.69           O  
ATOM   4584  CG2 THR B 117     -12.523  22.406  26.453  1.00 95.69           C  
ATOM   4585  OG1 THR B 117     -13.414  20.578  25.172  1.00 95.69           O  
ATOM   4586  N   HIS B 118     -13.125  25.156  24.047  1.00 93.31           N  
ATOM   4587  CA  HIS B 118     -12.469  26.391  23.641  1.00 93.31           C  
ATOM   4588  C   HIS B 118     -11.594  26.938  24.766  1.00 93.31           C  
ATOM   4589  CB  HIS B 118     -13.508  27.438  23.234  1.00 93.31           C  
ATOM   4590  O   HIS B 118     -11.828  26.656  25.938  1.00 93.31           O  
ATOM   4591  CG  HIS B 118     -14.344  27.031  22.062  1.00 93.31           C  
ATOM   4592  CD2 HIS B 118     -15.617  26.578  22.000  1.00 93.31           C  
ATOM   4593  ND1 HIS B 118     -13.875  27.047  20.766  1.00 93.31           N  
ATOM   4594  CE1 HIS B 118     -14.828  26.641  19.953  1.00 93.31           C  
ATOM   4595  NE2 HIS B 118     -15.898  26.344  20.672  1.00 93.31           N  
ATOM   4596  N   SER B 119     -10.547  27.625  24.422  1.00 92.56           N  
ATOM   4597  CA  SER B 119      -9.727  28.500  25.266  1.00 92.56           C  
ATOM   4598  C   SER B 119      -9.070  27.703  26.391  1.00 92.56           C  
ATOM   4599  CB  SER B 119     -10.570  29.625  25.859  1.00 92.56           C  
ATOM   4600  O   SER B 119      -9.117  28.109  27.547  1.00 92.56           O  
ATOM   4601  OG  SER B 119     -11.211  30.375  24.828  1.00 92.56           O  
ATOM   4602  N   GLN B 120      -8.555  26.547  26.047  1.00 95.44           N  
ATOM   4603  CA  GLN B 120      -7.777  25.797  27.031  1.00 95.44           C  
ATOM   4604  C   GLN B 120      -6.410  26.438  27.250  1.00 95.44           C  
ATOM   4605  CB  GLN B 120      -7.613  24.344  26.578  1.00 95.44           C  
ATOM   4606  O   GLN B 120      -5.777  26.906  26.312  1.00 95.44           O  
ATOM   4607  CG  GLN B 120      -8.914  23.562  26.562  1.00 95.44           C  
ATOM   4608  CD  GLN B 120      -8.695  22.062  26.453  1.00 95.44           C  
ATOM   4609  NE2 GLN B 120      -9.461  21.297  27.219  1.00 95.44           N  
ATOM   4610  OE1 GLN B 120      -7.844  21.609  25.688  1.00 95.44           O  
ATOM   4611  N   THR B 121      -6.039  26.562  28.500  1.00 96.12           N  
ATOM   4612  CA  THR B 121      -4.711  27.031  28.891  1.00 96.12           C  
ATOM   4613  C   THR B 121      -4.102  26.094  29.938  1.00 96.12           C  
ATOM   4614  CB  THR B 121      -4.762  28.469  29.438  1.00 96.12           C  
ATOM   4615  O   THR B 121      -4.816  25.344  30.594  1.00 96.12           O  
ATOM   4616  CG2 THR B 121      -5.359  29.422  28.422  1.00 96.12           C  
ATOM   4617  OG1 THR B 121      -5.566  28.484  30.625  1.00 96.12           O  
ATOM   4618  N   GLN B 122      -2.748  26.078  29.969  1.00 95.94           N  
ATOM   4619  CA  GLN B 122      -2.078  25.297  31.016  1.00 95.94           C  
ATOM   4620  C   GLN B 122      -2.340  25.891  32.406  1.00 95.94           C  
ATOM   4621  CB  GLN B 122      -0.573  25.234  30.750  1.00 95.94           C  
ATOM   4622  O   GLN B 122      -2.072  27.078  32.625  1.00 95.94           O  
ATOM   4623  CG  GLN B 122      -0.200  24.406  29.516  1.00 95.94           C  
ATOM   4624  CD  GLN B 122      -0.143  22.922  29.812  1.00 95.94           C  
ATOM   4625  NE2 GLN B 122      -0.186  22.109  28.766  1.00 95.94           N  
ATOM   4626  OE1 GLN B 122      -0.059  22.500  30.969  1.00 95.94           O  
ATOM   4627  N   GLY B 123      -3.008  25.141  33.188  1.00 95.94           N  
ATOM   4628  CA  GLY B 123      -3.373  25.578  34.531  1.00 95.94           C  
ATOM   4629  C   GLY B 123      -3.975  24.453  35.375  1.00 95.94           C  
ATOM   4630  O   GLY B 123      -3.738  23.281  35.094  1.00 95.94           O  
ATOM   4631  N   THR B 124      -4.586  24.859  36.500  1.00 97.38           N  
ATOM   4632  CA  THR B 124      -5.203  23.875  37.375  1.00 97.38           C  
ATOM   4633  C   THR B 124      -6.723  23.891  37.250  1.00 97.38           C  
ATOM   4634  CB  THR B 124      -4.824  24.141  38.844  1.00 97.38           C  
ATOM   4635  O   THR B 124      -7.320  24.953  37.031  1.00 97.38           O  
ATOM   4636  CG2 THR B 124      -3.316  24.047  39.062  1.00 97.38           C  
ATOM   4637  OG1 THR B 124      -5.266  25.453  39.219  1.00 97.38           O  
ATOM   4638  N   CYS B 125      -7.328  22.781  37.156  1.00 96.50           N  
ATOM   4639  CA  CYS B 125      -8.773  22.641  37.062  1.00 96.50           C  
ATOM   4640  C   CYS B 125      -9.211  21.266  37.562  1.00 96.50           C  
ATOM   4641  CB  CYS B 125      -9.250  22.844  35.625  1.00 96.50           C  
ATOM   4642  O   CYS B 125      -8.367  20.391  37.812  1.00 96.50           O  
ATOM   4643  SG  CYS B 125      -8.461  21.750  34.438  1.00 96.50           S  
ATOM   4644  N   PRO B 126     -10.500  21.062  37.906  1.00 96.25           N  
ATOM   4645  CA  PRO B 126     -10.953  19.734  38.312  1.00 96.25           C  
ATOM   4646  C   PRO B 126     -10.828  18.688  37.219  1.00 96.25           C  
ATOM   4647  CB  PRO B 126     -12.414  19.953  38.688  1.00 96.25           C  
ATOM   4648  O   PRO B 126     -11.062  19.000  36.031  1.00 96.25           O  
ATOM   4649  CG  PRO B 126     -12.820  21.188  37.938  1.00 96.25           C  
ATOM   4650  CD  PRO B 126     -11.609  22.047  37.719  1.00 96.25           C  
ATOM   4651  N   GLU B 127     -10.438  17.500  37.531  1.00 95.69           N  
ATOM   4652  CA  GLU B 127     -10.344  16.375  36.594  1.00 95.69           C  
ATOM   4653  C   GLU B 127     -11.727  15.945  36.125  1.00 95.69           C  
ATOM   4654  CB  GLU B 127      -9.609  15.203  37.250  1.00 95.69           C  
ATOM   4655  O   GLU B 127     -12.742  16.266  36.750  1.00 95.69           O  
ATOM   4656  CG  GLU B 127      -9.430  14.008  36.312  1.00 95.69           C  
ATOM   4657  CD  GLU B 127      -8.688  14.359  35.031  1.00 95.69           C  
ATOM   4658  OE1 GLU B 127      -9.305  14.922  34.094  1.00 95.69           O  
ATOM   4659  OE2 GLU B 127      -7.473  14.055  34.969  1.00 95.69           O  
ATOM   4660  N   SER B 128     -11.727  15.328  35.031  1.00 93.50           N  
ATOM   4661  CA  SER B 128     -12.977  14.789  34.500  1.00 93.50           C  
ATOM   4662  C   SER B 128     -13.523  13.688  35.375  1.00 93.50           C  
ATOM   4663  CB  SER B 128     -12.773  14.258  33.062  1.00 93.50           C  
ATOM   4664  O   SER B 128     -12.766  12.836  35.875  1.00 93.50           O  
ATOM   4665  OG  SER B 128     -13.914  13.531  32.625  1.00 93.50           O  
ATOM   4666  N   ILE B 129     -14.797  13.641  35.625  1.00 90.50           N  
ATOM   4667  CA  ILE B 129     -15.477  12.656  36.469  1.00 90.50           C  
ATOM   4668  C   ILE B 129     -15.375  11.281  35.812  1.00 90.50           C  
ATOM   4669  CB  ILE B 129     -16.953  13.031  36.688  1.00 90.50           C  
ATOM   4670  O   ILE B 129     -15.523  10.258  36.469  1.00 90.50           O  
ATOM   4671  CG1 ILE B 129     -17.516  12.289  37.906  1.00 90.50           C  
ATOM   4672  CG2 ILE B 129     -17.797  12.734  35.438  1.00 90.50           C  
ATOM   4673  CD1 ILE B 129     -18.734  12.953  38.531  1.00 90.50           C  
ATOM   4674  N   ARG B 130     -15.062  11.266  34.500  1.00 88.25           N  
ATOM   4675  CA  ARG B 130     -15.039  10.016  33.750  1.00 88.25           C  
ATOM   4676  C   ARG B 130     -13.734   9.266  33.969  1.00 88.25           C  
ATOM   4677  CB  ARG B 130     -15.250  10.266  32.250  1.00 88.25           C  
ATOM   4678  O   ARG B 130     -13.617   8.086  33.625  1.00 88.25           O  
ATOM   4679  CG  ARG B 130     -16.641  10.789  31.906  1.00 88.25           C  
ATOM   4680  CD  ARG B 130     -16.859  10.867  30.391  1.00 88.25           C  
ATOM   4681  NE  ARG B 130     -18.203  11.297  30.062  1.00 88.25           N  
ATOM   4682  NH1 ARG B 130     -17.891  11.250  27.781  1.00 88.25           N  
ATOM   4683  NH2 ARG B 130     -19.922  11.875  28.641  1.00 88.25           N  
ATOM   4684  CZ  ARG B 130     -18.672  11.477  28.828  1.00 88.25           C  
ATOM   4685  N   VAL B 131     -12.719   9.961  34.469  1.00 91.38           N  
ATOM   4686  CA  VAL B 131     -11.445   9.312  34.750  1.00 91.38           C  
ATOM   4687  C   VAL B 131     -11.570   8.438  36.000  1.00 91.38           C  
ATOM   4688  CB  VAL B 131     -10.312  10.352  34.938  1.00 91.38           C  
ATOM   4689  O   VAL B 131     -12.203   8.820  36.969  1.00 91.38           O  
ATOM   4690  CG1 VAL B 131      -9.008   9.656  35.312  1.00 91.38           C  
ATOM   4691  CG2 VAL B 131     -10.125  11.172  33.656  1.00 91.38           C  
ATOM   4692  N   HIS B 132     -10.953   7.312  35.938  1.00 87.38           N  
ATOM   4693  CA  HIS B 132     -11.039   6.371  37.031  1.00 87.38           C  
ATOM   4694  C   HIS B 132     -10.461   6.973  38.312  1.00 87.38           C  
ATOM   4695  CB  HIS B 132     -10.320   5.066  36.688  1.00 87.38           C  
ATOM   4696  O   HIS B 132      -9.383   7.570  38.312  1.00 87.38           O  
ATOM   4697  CG  HIS B 132     -10.547   3.975  37.688  1.00 87.38           C  
ATOM   4698  CD2 HIS B 132     -11.445   2.961  37.719  1.00 87.38           C  
ATOM   4699  ND1 HIS B 132      -9.797   3.848  38.844  1.00 87.38           N  
ATOM   4700  CE1 HIS B 132     -10.227   2.799  39.531  1.00 87.38           C  
ATOM   4701  NE2 HIS B 132     -11.219   2.244  38.875  1.00 87.38           N  
ATOM   4702  N   ASN B 133     -11.219   6.922  39.406  1.00 89.25           N  
ATOM   4703  CA  ASN B 133     -10.805   7.348  40.719  1.00 89.25           C  
ATOM   4704  C   ASN B 133     -10.570   8.852  40.781  1.00 89.25           C  
ATOM   4705  CB  ASN B 133      -9.555   6.594  41.188  1.00 89.25           C  
ATOM   4706  O   ASN B 133      -9.672   9.320  41.500  1.00 89.25           O  
ATOM   4707  CG  ASN B 133      -9.805   5.113  41.375  1.00 89.25           C  
ATOM   4708  ND2 ASN B 133      -8.742   4.316  41.312  1.00 89.25           N  
ATOM   4709  OD1 ASN B 133     -10.945   4.691  41.625  1.00 89.25           O  
ATOM   4710  N   ALA B 134     -11.312   9.562  39.969  1.00 93.50           N  
ATOM   4711  CA  ALA B 134     -11.164  11.016  39.969  1.00 93.50           C  
ATOM   4712  C   ALA B 134     -12.062  11.656  41.031  1.00 93.50           C  
ATOM   4713  CB  ALA B 134     -11.477  11.586  38.594  1.00 93.50           C  
ATOM   4714  O   ALA B 134     -11.750  12.734  41.531  1.00 93.50           O  
ATOM   4715  N   THR B 135     -13.234  11.023  41.375  1.00 95.81           N  
ATOM   4716  CA  THR B 135     -14.156  11.562  42.375  1.00 95.81           C  
ATOM   4717  C   THR B 135     -13.539  11.484  43.781  1.00 95.81           C  
ATOM   4718  CB  THR B 135     -15.500  10.805  42.375  1.00 95.81           C  
ATOM   4719  O   THR B 135     -12.898  10.492  44.125  1.00 95.81           O  
ATOM   4720  CG2 THR B 135     -16.516  11.492  43.281  1.00 95.81           C  
ATOM   4721  OG1 THR B 135     -16.000  10.766  41.031  1.00 95.81           O  
ATOM   4722  N   CYS B 136     -13.719  12.617  44.531  1.00 96.94           N  
ATOM   4723  CA  CYS B 136     -13.102  12.703  45.844  1.00 96.94           C  
ATOM   4724  C   CYS B 136     -14.047  13.375  46.844  1.00 96.94           C  
ATOM   4725  CB  CYS B 136     -11.789  13.484  45.781  1.00 96.94           C  
ATOM   4726  O   CYS B 136     -15.016  14.023  46.438  1.00 96.94           O  
ATOM   4727  SG  CYS B 136     -11.984  15.188  45.219  1.00 96.94           S  
ATOM   4728  N   LEU B 137     -13.836  13.000  48.094  1.00 95.75           N  
ATOM   4729  CA  LEU B 137     -14.586  13.625  49.156  1.00 95.75           C  
ATOM   4730  C   LEU B 137     -13.727  14.633  49.906  1.00 95.75           C  
ATOM   4731  CB  LEU B 137     -15.109  12.562  50.125  1.00 95.75           C  
ATOM   4732  O   LEU B 137     -14.234  15.633  50.438  1.00 95.75           O  
ATOM   4733  CG  LEU B 137     -16.109  11.555  49.562  1.00 95.75           C  
ATOM   4734  CD1 LEU B 137     -16.250  10.359  50.500  1.00 95.75           C  
ATOM   4735  CD2 LEU B 137     -17.469  12.219  49.344  1.00 95.75           C  
ATOM   4736  N   SER B 138     -12.383  14.359  50.000  1.00 95.75           N  
ATOM   4737  CA  SER B 138     -11.422  15.227  50.656  1.00 95.75           C  
ATOM   4738  C   SER B 138     -10.078  15.227  49.969  1.00 95.75           C  
ATOM   4739  CB  SER B 138     -11.234  14.789  52.125  1.00 95.75           C  
ATOM   4740  O   SER B 138      -9.852  14.445  49.031  1.00 95.75           O  
ATOM   4741  OG  SER B 138     -10.492  13.586  52.188  1.00 95.75           O  
ATOM   4742  N   ASP B 139      -9.211  16.141  50.250  1.00 97.00           N  
ATOM   4743  CA  ASP B 139      -7.883  16.266  49.656  1.00 97.00           C  
ATOM   4744  C   ASP B 139      -7.078  14.977  49.844  1.00 97.00           C  
ATOM   4745  CB  ASP B 139      -7.125  17.453  50.250  1.00 97.00           C  
ATOM   4746  O   ASP B 139      -6.203  14.656  49.062  1.00 97.00           O  
ATOM   4747  CG  ASP B 139      -7.680  18.797  49.781  1.00 97.00           C  
ATOM   4748  OD1 ASP B 139      -8.633  18.812  48.969  1.00 97.00           O  
ATOM   4749  OD2 ASP B 139      -7.152  19.828  50.219  1.00 97.00           O  
ATOM   4750  N   ALA B 140      -7.402  14.180  50.938  1.00 95.50           N  
ATOM   4751  CA  ALA B 140      -6.668  12.953  51.250  1.00 95.50           C  
ATOM   4752  C   ALA B 140      -6.883  11.898  50.188  1.00 95.50           C  
ATOM   4753  CB  ALA B 140      -7.094  12.414  52.625  1.00 95.50           C  
ATOM   4754  O   ALA B 140      -6.078  10.969  50.031  1.00 95.50           O  
ATOM   4755  N   ASP B 141      -7.945  12.062  49.375  1.00 95.75           N  
ATOM   4756  CA  ASP B 141      -8.266  11.117  48.312  1.00 95.75           C  
ATOM   4757  C   ASP B 141      -7.434  11.383  47.062  1.00 95.75           C  
ATOM   4758  CB  ASP B 141      -9.758  11.172  47.969  1.00 95.75           C  
ATOM   4759  O   ASP B 141      -7.406  10.570  46.125  1.00 95.75           O  
ATOM   4760  CG  ASP B 141     -10.648  10.859  49.156  1.00 95.75           C  
ATOM   4761  OD1 ASP B 141     -10.258  10.023  50.000  1.00 95.75           O  
ATOM   4762  OD2 ASP B 141     -11.742  11.445  49.250  1.00 95.75           O  
ATOM   4763  N   CYS B 142      -6.812  12.547  47.031  1.00 96.75           N  
ATOM   4764  CA  CYS B 142      -6.070  12.969  45.875  1.00 96.75           C  
ATOM   4765  C   CYS B 142      -4.570  13.000  46.156  1.00 96.75           C  
ATOM   4766  CB  CYS B 142      -6.543  14.344  45.406  1.00 96.75           C  
ATOM   4767  O   CYS B 142      -4.105  13.820  46.938  1.00 96.75           O  
ATOM   4768  SG  CYS B 142      -8.328  14.461  45.188  1.00 96.75           S  
ATOM   4769  N   VAL B 143      -3.795  12.156  45.562  1.00 95.75           N  
ATOM   4770  CA  VAL B 143      -2.354  12.086  45.781  1.00 95.75           C  
ATOM   4771  C   VAL B 143      -1.639  13.055  44.844  1.00 95.75           C  
ATOM   4772  CB  VAL B 143      -1.823  10.648  45.562  1.00 95.75           C  
ATOM   4773  O   VAL B 143      -1.712  12.914  43.625  1.00 95.75           O  
ATOM   4774  CG1 VAL B 143      -0.315  10.594  45.812  1.00 95.75           C  
ATOM   4775  CG2 VAL B 143      -2.551   9.672  46.500  1.00 95.75           C  
ATOM   4776  N   ALA B 144      -0.888  14.031  45.469  1.00 95.38           N  
ATOM   4777  CA  ALA B 144      -0.149  15.016  44.688  1.00 95.38           C  
ATOM   4778  C   ALA B 144       0.947  14.344  43.844  1.00 95.38           C  
ATOM   4779  CB  ALA B 144       0.451  16.078  45.594  1.00 95.38           C  
ATOM   4780  O   ALA B 144       1.688  13.500  44.375  1.00 95.38           O  
ATOM   4781  N   GLY B 145       1.047  14.641  42.531  1.00 92.44           N  
ATOM   4782  CA  GLY B 145       2.102  14.141  41.656  1.00 92.44           C  
ATOM   4783  C   GLY B 145       1.712  12.875  40.906  1.00 92.44           C  
ATOM   4784  O   GLY B 145       2.477  12.375  40.094  1.00 92.44           O  
ATOM   4785  N   GLU B 146       0.590  12.422  41.312  1.00 92.06           N  
ATOM   4786  CA  GLU B 146       0.120  11.227  40.625  1.00 92.06           C  
ATOM   4787  C   GLU B 146      -0.327  11.547  39.188  1.00 92.06           C  
ATOM   4788  CB  GLU B 146      -1.025  10.570  41.406  1.00 92.06           C  
ATOM   4789  O   GLU B 146      -1.010  12.555  38.969  1.00 92.06           O  
ATOM   4790  CG  GLU B 146      -1.465   9.234  40.844  1.00 92.06           C  
ATOM   4791  CD  GLU B 146      -2.598   8.586  41.625  1.00 92.06           C  
ATOM   4792  OE1 GLU B 146      -3.098   7.520  41.188  1.00 92.06           O  
ATOM   4793  OE2 GLU B 146      -2.988   9.156  42.656  1.00 92.06           O  
ATOM   4794  N   LEU B 147       0.238  10.727  38.281  1.00 89.75           N  
ATOM   4795  CA  LEU B 147      -0.109  10.867  36.875  1.00 89.75           C  
ATOM   4796  C   LEU B 147      -0.857   9.641  36.375  1.00 89.75           C  
ATOM   4797  CB  LEU B 147       1.149  11.094  36.031  1.00 89.75           C  
ATOM   4798  O   LEU B 147      -0.302   8.539  36.344  1.00 89.75           O  
ATOM   4799  CG  LEU B 147       0.977  11.938  34.781  1.00 89.75           C  
ATOM   4800  CD1 LEU B 147       2.078  12.992  34.688  1.00 89.75           C  
ATOM   4801  CD2 LEU B 147       0.975  11.055  33.531  1.00 89.75           C  
ATOM   4802  N   ASP B 148      -2.137   9.836  36.062  1.00 89.75           N  
ATOM   4803  CA  ASP B 148      -2.922   8.766  35.469  1.00 89.75           C  
ATOM   4804  C   ASP B 148      -2.809   8.805  33.938  1.00 89.75           C  
ATOM   4805  CB  ASP B 148      -4.391   8.867  35.875  1.00 89.75           C  
ATOM   4806  O   ASP B 148      -3.127   9.812  33.312  1.00 89.75           O  
ATOM   4807  CG  ASP B 148      -5.195   7.629  35.531  1.00 89.75           C  
ATOM   4808  OD1 ASP B 148      -4.898   6.969  34.531  1.00 89.75           O  
ATOM   4809  OD2 ASP B 148      -6.133   7.305  36.312  1.00 89.75           O  
ATOM   4810  N   MET B 149      -2.404   7.676  33.312  1.00 89.31           N  
ATOM   4811  CA  MET B 149      -2.180   7.602  31.875  1.00 89.31           C  
ATOM   4812  C   MET B 149      -3.463   7.910  31.109  1.00 89.31           C  
ATOM   4813  CB  MET B 149      -1.653   6.219  31.484  1.00 89.31           C  
ATOM   4814  O   MET B 149      -3.412   8.398  29.984  1.00 89.31           O  
ATOM   4815  CG  MET B 149      -0.220   5.965  31.922  1.00 89.31           C  
ATOM   4816  SD  MET B 149       0.959   7.176  31.203  1.00 89.31           S  
ATOM   4817  CE  MET B 149       2.141   7.316  32.562  1.00 89.31           C  
ATOM   4818  N   LEU B 150      -4.582   7.684  31.734  1.00 90.25           N  
ATOM   4819  CA  LEU B 150      -5.848   7.941  31.062  1.00 90.25           C  
ATOM   4820  C   LEU B 150      -6.473   9.242  31.562  1.00 90.25           C  
ATOM   4821  CB  LEU B 150      -6.820   6.781  31.281  1.00 90.25           C  
ATOM   4822  O   LEU B 150      -7.625   9.547  31.250  1.00 90.25           O  
ATOM   4823  CG  LEU B 150      -6.387   5.422  30.734  1.00 90.25           C  
ATOM   4824  CD1 LEU B 150      -7.426   4.355  31.062  1.00 90.25           C  
ATOM   4825  CD2 LEU B 150      -6.164   5.500  29.234  1.00 90.25           C  
ATOM   4826  N   GLY B 151      -5.707   9.945  32.375  1.00 91.94           N  
ATOM   4827  CA  GLY B 151      -6.168  11.219  32.906  1.00 91.94           C  
ATOM   4828  C   GLY B 151      -5.781  12.398  32.031  1.00 91.94           C  
ATOM   4829  O   GLY B 151      -5.250  12.211  30.922  1.00 91.94           O  
ATOM   4830  N   ASN B 152      -6.055  13.648  32.500  1.00 94.62           N  
ATOM   4831  CA  ASN B 152      -5.840  14.844  31.688  1.00 94.62           C  
ATOM   4832  C   ASN B 152      -4.684  15.688  32.219  1.00 94.62           C  
ATOM   4833  CB  ASN B 152      -7.121  15.680  31.609  1.00 94.62           C  
ATOM   4834  O   ASN B 152      -4.309  16.688  31.609  1.00 94.62           O  
ATOM   4835  CG  ASN B 152      -8.242  14.977  30.875  1.00 94.62           C  
ATOM   4836  ND2 ASN B 152      -9.297  14.617  31.609  1.00 94.62           N  
ATOM   4837  OD1 ASN B 152      -8.164  14.750  29.672  1.00 94.62           O  
ATOM   4838  N   GLY B 153      -4.105  15.203  33.312  1.00 95.12           N  
ATOM   4839  CA  GLY B 153      -3.018  16.000  33.844  1.00 95.12           C  
ATOM   4840  C   GLY B 153      -2.441  15.438  35.156  1.00 95.12           C  
ATOM   4841  O   GLY B 153      -2.715  14.289  35.500  1.00 95.12           O  
ATOM   4842  N   LEU B 154      -1.573  16.266  35.781  1.00 95.25           N  
ATOM   4843  CA  LEU B 154      -0.909  15.906  37.031  1.00 95.25           C  
ATOM   4844  C   LEU B 154      -1.727  16.359  38.219  1.00 95.25           C  
ATOM   4845  CB  LEU B 154       0.493  16.516  37.062  1.00 95.25           C  
ATOM   4846  O   LEU B 154      -2.092  17.531  38.312  1.00 95.25           O  
ATOM   4847  CG  LEU B 154       1.384  16.062  38.219  1.00 95.25           C  
ATOM   4848  CD1 LEU B 154       1.855  14.633  38.000  1.00 95.25           C  
ATOM   4849  CD2 LEU B 154       2.572  17.016  38.375  1.00 95.25           C  
ATOM   4850  N   ARG B 155      -2.002  15.445  39.125  1.00 96.50           N  
ATOM   4851  CA  ARG B 155      -2.803  15.781  40.312  1.00 96.50           C  
ATOM   4852  C   ARG B 155      -2.049  16.734  41.219  1.00 96.50           C  
ATOM   4853  CB  ARG B 155      -3.199  14.516  41.062  1.00 96.50           C  
ATOM   4854  O   ARG B 155      -0.859  16.547  41.500  1.00 96.50           O  
ATOM   4855  CG  ARG B 155      -4.227  13.656  40.344  1.00 96.50           C  
ATOM   4856  CD  ARG B 155      -4.672  12.477  41.219  1.00 96.50           C  
ATOM   4857  NE  ARG B 155      -5.633  11.633  40.500  1.00 96.50           N  
ATOM   4858  NH1 ARG B 155      -5.926  10.148  42.250  1.00 96.50           N  
ATOM   4859  NH2 ARG B 155      -7.062   9.852  40.281  1.00 96.50           N  
ATOM   4860  CZ  ARG B 155      -6.203  10.547  41.000  1.00 96.50           C  
ATOM   4861  N   THR B 156      -2.701  17.766  41.688  1.00 97.00           N  
ATOM   4862  CA  THR B 156      -2.102  18.766  42.562  1.00 97.00           C  
ATOM   4863  C   THR B 156      -2.223  18.344  44.031  1.00 97.00           C  
ATOM   4864  CB  THR B 156      -2.754  20.141  42.375  1.00 97.00           C  
ATOM   4865  O   THR B 156      -1.520  18.875  44.906  1.00 97.00           O  
ATOM   4866  CG2 THR B 156      -2.637  20.609  40.938  1.00 97.00           C  
ATOM   4867  OG1 THR B 156      -4.141  20.062  42.719  1.00 97.00           O  
ATOM   4868  N   GLY B 157      -3.211  17.453  44.375  1.00 97.12           N  
ATOM   4869  CA  GLY B 157      -3.449  17.016  45.750  1.00 97.12           C  
ATOM   4870  C   GLY B 157      -4.688  17.641  46.375  1.00 97.12           C  
ATOM   4871  O   GLY B 157      -5.051  17.312  47.500  1.00 97.12           O  
ATOM   4872  N   ARG B 158      -5.367  18.484  45.719  1.00 97.19           N  
ATOM   4873  CA  ARG B 158      -6.551  19.141  46.250  1.00 97.19           C  
ATOM   4874  C   ARG B 158      -7.824  18.547  45.656  1.00 97.19           C  
ATOM   4875  CB  ARG B 158      -6.496  20.641  45.969  1.00 97.19           C  
ATOM   4876  O   ARG B 158      -7.832  18.109  44.500  1.00 97.19           O  
ATOM   4877  CG  ARG B 158      -5.328  21.344  46.656  1.00 97.19           C  
ATOM   4878  CD  ARG B 158      -5.484  22.859  46.594  1.00 97.19           C  
ATOM   4879  NE  ARG B 158      -5.496  23.359  45.219  1.00 97.19           N  
ATOM   4880  NH1 ARG B 158      -6.000  25.547  45.812  1.00 97.19           N  
ATOM   4881  NH2 ARG B 158      -5.727  24.969  43.594  1.00 97.19           N  
ATOM   4882  CZ  ARG B 158      -5.738  24.625  44.875  1.00 97.19           C  
ATOM   4883  N   CYS B 159      -8.844  18.438  46.438  1.00 97.88           N  
ATOM   4884  CA  CYS B 159     -10.188  18.047  46.000  1.00 97.88           C  
ATOM   4885  C   CYS B 159     -11.055  19.266  45.781  1.00 97.88           C  
ATOM   4886  CB  CYS B 159     -10.844  17.141  47.031  1.00 97.88           C  
ATOM   4887  O   CYS B 159     -11.328  20.031  46.688  1.00 97.88           O  
ATOM   4888  SG  CYS B 159     -12.406  16.422  46.500  1.00 97.88           S  
ATOM   4889  N   VAL B 160     -11.438  19.562  44.594  1.00 97.44           N  
ATOM   4890  CA  VAL B 160     -12.148  20.781  44.219  1.00 97.44           C  
ATOM   4891  C   VAL B 160     -13.492  20.422  43.594  1.00 97.44           C  
ATOM   4892  CB  VAL B 160     -11.320  21.641  43.250  1.00 97.44           C  
ATOM   4893  O   VAL B 160     -13.695  19.312  43.125  1.00 97.44           O  
ATOM   4894  CG1 VAL B 160     -10.039  22.141  43.906  1.00 97.44           C  
ATOM   4895  CG2 VAL B 160     -10.984  20.844  41.969  1.00 97.44           C  
ATOM   4896  N   PRO B 161     -14.523  21.312  43.719  1.00 95.75           N  
ATOM   4897  CA  PRO B 161     -15.820  21.062  43.094  1.00 95.75           C  
ATOM   4898  C   PRO B 161     -15.727  20.922  41.562  1.00 95.75           C  
ATOM   4899  CB  PRO B 161     -16.641  22.297  43.469  1.00 95.75           C  
ATOM   4900  O   PRO B 161     -14.945  21.609  40.938  1.00 95.75           O  
ATOM   4901  CG  PRO B 161     -15.914  22.891  44.625  1.00 95.75           C  
ATOM   4902  CD  PRO B 161     -14.461  22.516  44.531  1.00 95.75           C  
ATOM   4903  N   TYR B 162     -16.469  19.969  41.000  1.00 93.81           N  
ATOM   4904  CA  TYR B 162     -16.516  19.750  39.531  1.00 93.81           C  
ATOM   4905  C   TYR B 162     -17.250  20.875  38.844  1.00 93.81           C  
ATOM   4906  CB  TYR B 162     -17.203  18.406  39.250  1.00 93.81           C  
ATOM   4907  O   TYR B 162     -17.859  21.734  39.500  1.00 93.81           O  
ATOM   4908  CG  TYR B 162     -17.000  17.938  37.812  1.00 93.81           C  
ATOM   4909  CD1 TYR B 162     -18.094  17.656  37.000  1.00 93.81           C  
ATOM   4910  CD2 TYR B 162     -15.727  17.781  37.281  1.00 93.81           C  
ATOM   4911  CE1 TYR B 162     -17.906  17.219  35.688  1.00 93.81           C  
ATOM   4912  CE2 TYR B 162     -15.531  17.344  35.969  1.00 93.81           C  
ATOM   4913  OH  TYR B 162     -16.453  16.641  33.906  1.00 93.81           O  
ATOM   4914  CZ  TYR B 162     -16.625  17.078  35.188  1.00 93.81           C  
ATOM   4915  N   TYR B 163     -17.219  21.016  37.562  1.00 89.25           N  
ATOM   4916  CA  TYR B 163     -17.750  22.109  36.750  1.00 89.25           C  
ATOM   4917  C   TYR B 163     -19.250  22.250  36.969  1.00 89.25           C  
ATOM   4918  CB  TYR B 163     -17.438  21.891  35.281  1.00 89.25           C  
ATOM   4919  O   TYR B 163     -19.750  23.375  37.094  1.00 89.25           O  
ATOM   4920  CG  TYR B 163     -15.969  21.969  34.938  1.00 89.25           C  
ATOM   4921  CD1 TYR B 163     -15.328  23.203  34.812  1.00 89.25           C  
ATOM   4922  CD2 TYR B 163     -15.219  20.812  34.719  1.00 89.25           C  
ATOM   4923  CE1 TYR B 163     -13.977  23.281  34.500  1.00 89.25           C  
ATOM   4924  CE2 TYR B 163     -13.867  20.875  34.406  1.00 89.25           C  
ATOM   4925  OH  TYR B 163     -11.914  22.188  34.000  1.00 89.25           O  
ATOM   4926  CZ  TYR B 163     -13.250  22.109  34.312  1.00 89.25           C  
ATOM   4927  N   GLN B 164     -19.891  21.141  36.906  1.00 85.50           N  
ATOM   4928  CA  GLN B 164     -21.328  21.141  37.094  1.00 85.50           C  
ATOM   4929  C   GLN B 164     -21.766  20.094  38.125  1.00 85.50           C  
ATOM   4930  CB  GLN B 164     -22.047  20.891  35.781  1.00 85.50           C  
ATOM   4931  O   GLN B 164     -21.141  19.047  38.250  1.00 85.50           O  
ATOM   4932  CG  GLN B 164     -21.734  21.938  34.719  1.00 85.50           C  
ATOM   4933  CD  GLN B 164     -22.359  21.609  33.375  1.00 85.50           C  
ATOM   4934  NE2 GLN B 164     -22.141  22.469  32.375  1.00 85.50           N  
ATOM   4935  OE1 GLN B 164     -23.031  20.578  33.219  1.00 85.50           O  
ATOM   4936  N   GLY B 165     -22.656  20.422  38.906  1.00 86.31           N  
ATOM   4937  CA  GLY B 165     -23.219  19.469  39.875  1.00 86.31           C
[truncated: 486,244 more chars]
