# Supplementary material for: Structural insights into the allosteric inhibition of P2X4 receptors
Source: Nat Commun. 2023 Oct 13;14:6437. doi: 10.1038/s41467-023-42164-y (PMC10575874; doi:10.1038/s41467-023-42164-y)
Supplement: Supplementary file 5 — Supplementary Dataset 2 [file 41467_2023_42164_MOESM5_ESM.zip › hP2X2trimer_488a3/hP2X2trimer_488a3_unrelaxed_rank_003_alphafold2_multimer_v3_model_5_seed_000.pdb]

MODEL     1                                                                     
ATOM      1  N   MET A   1     -49.344 -67.688 -60.375  1.00 25.53           N  
ATOM      2  CA  MET A   1     -49.469 -66.938 -59.125  1.00 25.53           C  
ATOM      3  C   MET A   1     -48.125 -66.812 -58.438  1.00 25.53           C  
ATOM      4  CB  MET A   1     -50.500 -67.562 -58.188  1.00 25.53           C  
ATOM      5  O   MET A   1     -47.594 -67.812 -57.938  1.00 25.53           O  
ATOM      6  CG  MET A   1     -51.906 -67.000 -58.312  1.00 25.53           C  
ATOM      7  SD  MET A   1     -53.062 -67.750 -57.094  1.00 25.53           S  
ATOM      8  CE  MET A   1     -54.562 -66.812 -57.531  1.00 25.53           C  
ATOM      9  N   ALA A   2     -47.188 -65.938 -58.969  1.00 27.66           N  
ATOM     10  CA  ALA A   2     -45.781 -65.750 -58.656  1.00 27.66           C  
ATOM     11  C   ALA A   2     -45.562 -65.312 -57.250  1.00 27.66           C  
ATOM     12  CB  ALA A   2     -45.188 -64.750 -59.656  1.00 27.66           C  
ATOM     13  O   ALA A   2     -46.250 -64.375 -56.781  1.00 27.66           O  
ATOM     14  N   ALA A   3     -45.250 -66.188 -56.344  1.00 28.06           N  
ATOM     15  CA  ALA A   3     -45.062 -66.062 -54.906  1.00 28.06           C  
ATOM     16  C   ALA A   3     -44.031 -64.938 -54.594  1.00 28.06           C  
ATOM     17  CB  ALA A   3     -44.594 -67.375 -54.281  1.00 28.06           C  
ATOM     18  O   ALA A   3     -42.938 -64.938 -55.188  1.00 28.06           O  
ATOM     19  N   ALA A   4     -44.438 -63.688 -54.250  1.00 29.03           N  
ATOM     20  CA  ALA A   4     -43.781 -62.438 -54.000  1.00 29.03           C  
ATOM     21  C   ALA A   4     -42.750 -62.562 -52.875  1.00 29.03           C  
ATOM     22  CB  ALA A   4     -44.781 -61.344 -53.656  1.00 29.03           C  
ATOM     23  O   ALA A   4     -43.000 -63.219 -51.875  1.00 29.03           O  
ATOM     24  N   GLN A   5     -41.406 -62.562 -53.156  1.00 32.22           N  
ATOM     25  CA  GLN A   5     -40.250 -62.656 -52.312  1.00 32.22           C  
ATOM     26  C   GLN A   5     -40.312 -61.656 -51.156  1.00 32.22           C  
ATOM     27  CB  GLN A   5     -38.969 -62.438 -53.094  1.00 32.22           C  
ATOM     28  O   GLN A   5     -40.594 -60.469 -51.375  1.00 32.22           O  
ATOM     29  CG  GLN A   5     -38.469 -63.719 -53.812  1.00 32.22           C  
ATOM     30  CD  GLN A   5     -37.125 -63.531 -54.469  1.00 32.22           C  
ATOM     31  NE2 GLN A   5     -36.469 -64.625 -54.844  1.00 32.22           N  
ATOM     32  OE1 GLN A   5     -36.625 -62.406 -54.625  1.00 32.22           O  
ATOM     33  N   PRO A   6     -40.688 -62.094 -49.938  1.00 35.28           N  
ATOM     34  CA  PRO A   6     -40.875 -61.188 -48.781  1.00 35.28           C  
ATOM     35  C   PRO A   6     -39.688 -60.281 -48.562  1.00 35.28           C  
ATOM     36  CB  PRO A   6     -41.031 -62.156 -47.594  1.00 35.28           C  
ATOM     37  O   PRO A   6     -38.531 -60.719 -48.594  1.00 35.28           O  
ATOM     38  CG  PRO A   6     -40.688 -63.500 -48.156  1.00 35.28           C  
ATOM     39  CD  PRO A   6     -40.406 -63.375 -49.625  1.00 35.28           C  
ATOM     40  N   LYS A   7     -39.719 -59.000 -48.938  1.00 34.81           N  
ATOM     41  CA  LYS A   7     -38.781 -57.875 -48.750  1.00 34.81           C  
ATOM     42  C   LYS A   7     -38.375 -57.750 -47.281  1.00 34.81           C  
ATOM     43  CB  LYS A   7     -39.375 -56.562 -49.250  1.00 34.81           C  
ATOM     44  O   LYS A   7     -39.250 -57.656 -46.406  1.00 34.81           O  
ATOM     45  CG  LYS A   7     -39.094 -56.281 -50.719  1.00 34.81           C  
ATOM     46  CD  LYS A   7     -39.625 -54.906 -51.156  1.00 34.81           C  
ATOM     47  CE  LYS A   7     -39.312 -54.625 -52.594  1.00 34.81           C  
ATOM     48  NZ  LYS A   7     -39.875 -53.281 -53.031  1.00 34.81           N  
ATOM     49  N   TYR A   8     -37.344 -58.438 -46.812  1.00 37.03           N  
ATOM     50  CA  TYR A   8     -36.844 -58.344 -45.469  1.00 37.03           C  
ATOM     51  C   TYR A   8     -36.812 -56.875 -45.000  1.00 37.03           C  
ATOM     52  CB  TYR A   8     -35.438 -58.969 -45.344  1.00 37.03           C  
ATOM     53  O   TYR A   8     -36.250 -56.031 -45.688  1.00 37.03           O  
ATOM     54  CG  TYR A   8     -35.469 -60.438 -45.031  1.00 37.03           C  
ATOM     55  CD1 TYR A   8     -35.469 -60.906 -43.719  1.00 37.03           C  
ATOM     56  CD2 TYR A   8     -35.469 -61.375 -46.062  1.00 37.03           C  
ATOM     57  CE1 TYR A   8     -35.500 -62.250 -43.438  1.00 37.03           C  
ATOM     58  CE2 TYR A   8     -35.500 -62.750 -45.781  1.00 37.03           C  
ATOM     59  OH  TYR A   8     -35.500 -64.500 -44.188  1.00 37.03           O  
ATOM     60  CZ  TYR A   8     -35.500 -63.156 -44.469  1.00 37.03           C  
ATOM     61  N   PRO A   9     -37.719 -56.438 -44.188  1.00 42.97           N  
ATOM     62  CA  PRO A   9     -37.938 -55.031 -43.844  1.00 42.97           C  
ATOM     63  C   PRO A   9     -36.656 -54.312 -43.438  1.00 42.97           C  
ATOM     64  CB  PRO A   9     -38.906 -55.125 -42.656  1.00 42.97           C  
ATOM     65  O   PRO A   9     -35.781 -54.938 -42.812  1.00 42.97           O  
ATOM     66  CG  PRO A   9     -38.938 -56.562 -42.281  1.00 42.97           C  
ATOM     67  CD  PRO A   9     -38.156 -57.344 -43.281  1.00 42.97           C  
ATOM     68  N   ALA A  10     -36.125 -53.281 -44.062  1.00 47.16           N  
ATOM     69  CA  ALA A  10     -35.031 -52.312 -43.938  1.00 47.16           C  
ATOM     70  C   ALA A  10     -34.844 -51.875 -42.500  1.00 47.16           C  
ATOM     71  CB  ALA A  10     -35.312 -51.094 -44.812  1.00 47.16           C  
ATOM     72  O   ALA A  10     -33.750 -51.438 -42.094  1.00 47.16           O  
ATOM     73  N   GLY A  11     -35.875 -51.844 -41.656  1.00 47.47           N  
ATOM     74  CA  GLY A  11     -35.812 -51.344 -40.281  1.00 47.47           C  
ATOM     75  C   GLY A  11     -35.000 -52.219 -39.344  1.00 47.47           C  
ATOM     76  O   GLY A  11     -34.688 -51.812 -38.250  1.00 47.47           O  
ATOM     77  N   ALA A  12     -34.875 -53.500 -39.594  1.00 52.66           N  
ATOM     78  CA  ALA A  12     -34.188 -54.406 -38.688  1.00 52.66           C  
ATOM     79  C   ALA A  12     -32.688 -54.250 -38.781  1.00 52.66           C  
ATOM     80  CB  ALA A  12     -34.562 -55.875 -39.000  1.00 52.66           C  
ATOM     81  O   ALA A  12     -31.953 -54.562 -37.844  1.00 52.66           O  
ATOM     82  N   THR A  13     -32.156 -53.719 -39.844  1.00 55.31           N  
ATOM     83  CA  THR A  13     -30.719 -53.562 -40.000  1.00 55.31           C  
ATOM     84  C   THR A  13     -30.219 -52.375 -39.188  1.00 55.31           C  
ATOM     85  CB  THR A  13     -30.328 -53.375 -41.469  1.00 55.31           C  
ATOM     86  O   THR A  13     -29.125 -52.406 -38.625  1.00 55.31           O  
ATOM     87  CG2 THR A  13     -30.094 -54.719 -42.156  1.00 55.31           C  
ATOM     88  OG1 THR A  13     -31.391 -52.688 -42.156  1.00 55.31           O  
ATOM     89  N   ALA A  14     -31.047 -51.344 -39.188  1.00 57.44           N  
ATOM     90  CA  ALA A  14     -30.656 -50.188 -38.375  1.00 57.44           C  
ATOM     91  C   ALA A  14     -30.656 -50.500 -36.906  1.00 57.44           C  
ATOM     92  CB  ALA A  14     -31.562 -49.000 -38.688  1.00 57.44           C  
ATOM     93  O   ALA A  14     -29.812 -50.031 -36.156  1.00 57.44           O  
ATOM     94  N   ARG A  15     -31.609 -51.219 -36.406  1.00 56.78           N  
ATOM     95  CA  ARG A  15     -31.688 -51.594 -35.000  1.00 56.78           C  
ATOM     96  C   ARG A  15     -30.531 -52.531 -34.625  1.00 56.78           C  
ATOM     97  CB  ARG A  15     -33.031 -52.281 -34.688  1.00 56.78           C  
ATOM     98  O   ARG A  15     -30.016 -52.469 -33.531  1.00 56.78           O  
ATOM     99  CG  ARG A  15     -34.000 -51.406 -33.938  1.00 56.78           C  
ATOM    100  CD  ARG A  15     -35.281 -52.125 -33.594  1.00 56.78           C  
ATOM    101  NE  ARG A  15     -36.312 -51.219 -33.062  1.00 56.78           N  
ATOM    102  NH1 ARG A  15     -37.875 -52.906 -32.656  1.00 56.78           N  
ATOM    103  NH2 ARG A  15     -38.375 -50.719 -32.188  1.00 56.78           N  
ATOM    104  CZ  ARG A  15     -37.500 -51.625 -32.625  1.00 56.78           C  
ATOM    105  N   ARG A  16     -30.109 -53.406 -35.469  1.00 53.75           N  
ATOM    106  CA  ARG A  16     -29.000 -54.312 -35.219  1.00 53.75           C  
ATOM    107  C   ARG A  16     -27.672 -53.531 -35.188  1.00 53.75           C  
ATOM    108  CB  ARG A  16     -28.938 -55.406 -36.250  1.00 53.75           C  
ATOM    109  O   ARG A  16     -26.812 -53.844 -34.375  1.00 53.75           O  
ATOM    110  CG  ARG A  16     -29.469 -56.750 -35.781  1.00 53.75           C  
ATOM    111  CD  ARG A  16     -29.312 -57.844 -36.844  1.00 53.75           C  
ATOM    112  NE  ARG A  16     -30.078 -59.031 -36.469  1.00 53.75           N  
ATOM    113  NH1 ARG A  16     -29.094 -60.375 -38.094  1.00 53.75           N  
ATOM    114  NH2 ARG A  16     -30.688 -61.250 -36.688  1.00 53.75           N  
ATOM    115  CZ  ARG A  16     -29.953 -60.219 -37.094  1.00 53.75           C  
ATOM    116  N   LEU A  17     -27.594 -52.625 -36.031  1.00 54.25           N  
ATOM    117  CA  LEU A  17     -26.391 -51.781 -36.031  1.00 54.25           C  
ATOM    118  C   LEU A  17     -26.328 -50.906 -34.781  1.00 54.25           C  
ATOM    119  CB  LEU A  17     -26.344 -50.906 -37.312  1.00 54.25           C  
ATOM    120  O   LEU A  17     -25.266 -50.719 -34.219  1.00 54.25           O  
ATOM    121  CG  LEU A  17     -25.516 -51.469 -38.469  1.00 54.25           C  
ATOM    122  CD1 LEU A  17     -26.094 -51.000 -39.781  1.00 54.25           C  
ATOM    123  CD2 LEU A  17     -24.062 -51.031 -38.344  1.00 54.25           C  
ATOM    124  N   ALA A  18     -27.453 -50.312 -34.469  1.00 58.12           N  
ATOM    125  CA  ALA A  18     -27.484 -49.531 -33.219  1.00 58.12           C  
ATOM    126  C   ALA A  18     -27.219 -50.438 -32.031  1.00 58.12           C  
ATOM    127  CB  ALA A  18     -28.844 -48.844 -33.062  1.00 58.12           C  
ATOM    128  O   ALA A  18     -26.562 -50.000 -31.062  1.00 58.12           O  
ATOM    129  N   ARG A  19     -27.719 -51.625 -31.922  1.00 54.78           N  
ATOM    130  CA  ARG A  19     -27.469 -52.562 -30.844  1.00 54.78           C  
ATOM    131  C   ARG A  19     -26.000 -53.000 -30.828  1.00 54.78           C  
ATOM    132  CB  ARG A  19     -28.375 -53.781 -31.000  1.00 54.78           C  
ATOM    133  O   ARG A  19     -25.422 -53.188 -29.750  1.00 54.78           O  
ATOM    134  CG  ARG A  19     -29.141 -54.125 -29.734  1.00 54.78           C  
ATOM    135  CD  ARG A  19     -30.078 -55.312 -29.953  1.00 54.78           C  
ATOM    136  NE  ARG A  19     -30.969 -55.531 -28.812  1.00 54.78           N  
ATOM    137  NH1 ARG A  19     -32.000 -57.406 -29.688  1.00 54.78           N  
ATOM    138  NH2 ARG A  19     -32.625 -56.594 -27.641  1.00 54.78           N  
ATOM    139  CZ  ARG A  19     -31.875 -56.500 -28.719  1.00 54.78           C  
ATOM    140  N   GLY A  20     -25.469 -53.250 -32.000  1.00 52.22           N  
ATOM    141  CA  GLY A  20     -24.047 -53.562 -32.094  1.00 52.22           C  
ATOM    142  C   GLY A  20     -23.156 -52.406 -31.594  1.00 52.22           C  
ATOM    143  O   GLY A  20     -22.188 -52.656 -30.875  1.00 52.22           O  
ATOM    144  N   CYS A  21     -23.484 -51.250 -32.094  1.00 55.62           N  
ATOM    145  CA  CYS A  21     -22.719 -50.094 -31.672  1.00 55.62           C  
ATOM    146  C   CYS A  21     -22.844 -49.875 -30.172  1.00 55.62           C  
ATOM    147  CB  CYS A  21     -23.188 -48.844 -32.406  1.00 55.62           C  
ATOM    148  O   CYS A  21     -21.875 -49.469 -29.516  1.00 55.62           O  
ATOM    149  SG  CYS A  21     -22.156 -48.406 -33.812  1.00 55.62           S  
ATOM    150  N   TRP A  22     -24.031 -50.062 -29.672  1.00 61.72           N  
ATOM    151  CA  TRP A  22     -24.250 -49.938 -28.250  1.00 61.72           C  
ATOM    152  C   TRP A  22     -23.484 -51.000 -27.469  1.00 61.72           C  
ATOM    153  CB  TRP A  22     -25.750 -50.031 -27.922  1.00 61.72           C  
ATOM    154  O   TRP A  22     -22.953 -50.719 -26.391  1.00 61.72           O  
ATOM    155  CG  TRP A  22     -26.109 -49.531 -26.547  1.00 61.72           C  
ATOM    156  CD1 TRP A  22     -26.359 -50.312 -25.453  1.00 61.72           C  
ATOM    157  CD2 TRP A  22     -26.250 -48.188 -26.125  1.00 61.72           C  
ATOM    158  CE2 TRP A  22     -26.594 -48.188 -24.766  1.00 61.72           C  
ATOM    159  CE3 TRP A  22     -26.125 -46.938 -26.781  1.00 61.72           C  
ATOM    160  NE1 TRP A  22     -26.656 -49.500 -24.375  1.00 61.72           N  
ATOM    161  CH2 TRP A  22     -26.688 -45.844 -24.688  1.00 61.72           C  
ATOM    162  CZ2 TRP A  22     -26.812 -47.031 -24.031  1.00 61.72           C  
ATOM    163  CZ3 TRP A  22     -26.344 -45.781 -26.047  1.00 61.72           C  
ATOM    164  N   SER A  23     -23.375 -52.219 -27.969  1.00 61.16           N  
ATOM    165  CA  SER A  23     -22.625 -53.250 -27.266  1.00 61.16           C  
ATOM    166  C   SER A  23     -21.125 -52.969 -27.297  1.00 61.16           C  
ATOM    167  CB  SER A  23     -22.906 -54.625 -27.906  1.00 61.16           C  
ATOM    168  O   SER A  23     -20.406 -53.281 -26.359  1.00 61.16           O  
ATOM    169  OG  SER A  23     -22.203 -54.750 -29.125  1.00 61.16           O  
ATOM    170  N   ALA A  24     -20.734 -52.375 -28.344  1.00 62.56           N  
ATOM    171  CA  ALA A  24     -19.312 -52.062 -28.469  1.00 62.56           C  
ATOM    172  C   ALA A  24     -18.906 -50.969 -27.469  1.00 62.56           C  
ATOM    173  CB  ALA A  24     -19.000 -51.594 -29.891  1.00 62.56           C  
ATOM    174  O   ALA A  24     -17.750 -50.906 -27.078  1.00 62.56           O  
ATOM    175  N   LEU A  25     -19.906 -50.281 -27.016  1.00 67.62           N  
ATOM    176  CA  LEU A  25     -19.625 -49.219 -26.047  1.00 67.62           C  
ATOM    177  C   LEU A  25     -19.344 -49.812 -24.672  1.00 67.62           C  
ATOM    178  CB  LEU A  25     -20.812 -48.250 -25.984  1.00 67.62           C  
ATOM    179  O   LEU A  25     -18.703 -49.156 -23.844  1.00 67.62           O  
ATOM    180  CG  LEU A  25     -20.531 -46.812 -26.469  1.00 67.62           C  
ATOM    181  CD1 LEU A  25     -21.641 -46.375 -27.406  1.00 67.62           C  
ATOM    182  CD2 LEU A  25     -20.406 -45.875 -25.266  1.00 67.62           C  
ATOM    183  N   TRP A  26     -19.766 -51.000 -24.516  1.00 69.75           N  
ATOM    184  CA  TRP A  26     -19.625 -51.625 -23.188  1.00 69.75           C  
ATOM    185  C   TRP A  26     -18.422 -52.562 -23.156  1.00 69.75           C  
ATOM    186  CB  TRP A  26     -20.891 -52.406 -22.812  1.00 69.75           C  
ATOM    187  O   TRP A  26     -18.250 -53.344 -22.219  1.00 69.75           O  
ATOM    188  CG  TRP A  26     -22.125 -51.531 -22.797  1.00 69.75           C  
ATOM    189  CD1 TRP A  26     -23.078 -51.469 -23.781  1.00 69.75           C  
ATOM    190  CD2 TRP A  26     -22.547 -50.656 -21.766  1.00 69.75           C  
ATOM    191  CE2 TRP A  26     -23.766 -50.062 -22.172  1.00 69.75           C  
ATOM    192  CE3 TRP A  26     -22.031 -50.312 -20.516  1.00 69.75           C  
ATOM    193  NE1 TRP A  26     -24.062 -50.562 -23.422  1.00 69.75           N  
ATOM    194  CH2 TRP A  26     -23.922 -48.812 -20.172  1.00 69.75           C  
ATOM    195  CZ2 TRP A  26     -24.469 -49.156 -21.391  1.00 69.75           C  
ATOM    196  CZ3 TRP A  26     -22.719 -49.406 -19.734  1.00 69.75           C  
ATOM    197  N   ASP A  27     -17.703 -52.469 -24.188  1.00 72.00           N  
ATOM    198  CA  ASP A  27     -16.516 -53.312 -24.219  1.00 72.00           C  
ATOM    199  C   ASP A  27     -15.352 -52.656 -23.469  1.00 72.00           C  
ATOM    200  CB  ASP A  27     -16.109 -53.625 -25.656  1.00 72.00           C  
ATOM    201  O   ASP A  27     -15.211 -51.438 -23.500  1.00 72.00           O  
ATOM    202  CG  ASP A  27     -17.125 -54.469 -26.391  1.00 72.00           C  
ATOM    203  OD1 ASP A  27     -18.000 -55.062 -25.734  1.00 72.00           O  
ATOM    204  OD2 ASP A  27     -17.047 -54.562 -27.625  1.00 72.00           O  
ATOM    205  N   TYR A  28     -14.625 -53.438 -22.656  1.00 76.69           N  
ATOM    206  CA  TYR A  28     -13.438 -53.000 -21.938  1.00 76.69           C  
ATOM    207  C   TYR A  28     -12.164 -53.438 -22.656  1.00 76.69           C  
ATOM    208  CB  TYR A  28     -13.445 -53.562 -20.516  1.00 76.69           C  
ATOM    209  O   TYR A  28     -11.984 -54.625 -22.953  1.00 76.69           O  
ATOM    210  CG  TYR A  28     -12.164 -53.312 -19.750  1.00 76.69           C  
ATOM    211  CD1 TYR A  28     -11.328 -54.375 -19.406  1.00 76.69           C  
ATOM    212  CD2 TYR A  28     -11.789 -52.031 -19.391  1.00 76.69           C  
ATOM    213  CE1 TYR A  28     -10.141 -54.156 -18.703  1.00 76.69           C  
ATOM    214  CE2 TYR A  28     -10.609 -51.812 -18.688  1.00 76.69           C  
ATOM    215  OH  TYR A  28      -8.625 -52.656 -17.656  1.00 76.69           O  
ATOM    216  CZ  TYR A  28      -9.789 -52.875 -18.344  1.00 76.69           C  
ATOM    217  N   GLU A  29     -11.375 -52.500 -23.047  1.00 75.12           N  
ATOM    218  CA  GLU A  29     -10.125 -52.750 -23.766  1.00 75.12           C  
ATOM    219  C   GLU A  29      -8.922 -52.625 -22.828  1.00 75.12           C  
ATOM    220  CB  GLU A  29      -9.977 -51.781 -24.938  1.00 75.12           C  
ATOM    221  O   GLU A  29      -8.805 -51.656 -22.094  1.00 75.12           O  
ATOM    222  CG  GLU A  29     -11.125 -51.844 -25.938  1.00 75.12           C  
ATOM    223  CD  GLU A  29     -11.000 -50.844 -27.078  1.00 75.12           C  
ATOM    224  OE1 GLU A  29     -11.953 -50.688 -27.875  1.00 75.12           O  
ATOM    225  OE2 GLU A  29      -9.938 -50.188 -27.156  1.00 75.12           O  
ATOM    226  N   THR A  30      -8.078 -53.625 -22.750  1.00 78.75           N  
ATOM    227  CA  THR A  30      -6.832 -53.625 -22.000  1.00 78.75           C  
ATOM    228  C   THR A  30      -5.680 -54.156 -22.859  1.00 78.75           C  
ATOM    229  CB  THR A  30      -6.961 -54.500 -20.734  1.00 78.75           C  
ATOM    230  O   THR A  30      -5.863 -55.094 -23.656  1.00 78.75           O  
ATOM    231  CG2 THR A  30      -7.301 -55.938 -21.078  1.00 78.75           C  
ATOM    232  OG1 THR A  30      -5.719 -54.469 -20.016  1.00 78.75           O  
ATOM    233  N   PRO A  31      -4.566 -53.625 -22.828  1.00 78.75           N  
ATOM    234  CA  PRO A  31      -3.416 -54.062 -23.609  1.00 78.75           C  
ATOM    235  C   PRO A  31      -2.859 -55.406 -23.141  1.00 78.75           C  
ATOM    236  CB  PRO A  31      -2.391 -52.938 -23.406  1.00 78.75           C  
ATOM    237  O   PRO A  31      -2.875 -55.688 -21.938  1.00 78.75           O  
ATOM    238  CG  PRO A  31      -2.787 -52.312 -22.125  1.00 78.75           C  
ATOM    239  CD  PRO A  31      -4.254 -52.531 -21.906  1.00 78.75           C  
ATOM    240  N   LYS A  32      -2.457 -56.156 -24.109  1.00 80.94           N  
ATOM    241  CA  LYS A  32      -1.730 -57.375 -23.812  1.00 80.94           C  
ATOM    242  C   LYS A  32      -0.312 -57.062 -23.328  1.00 80.94           C  
ATOM    243  CB  LYS A  32      -1.690 -58.281 -25.031  1.00 80.94           C  
ATOM    244  O   LYS A  32       0.363 -56.219 -23.891  1.00 80.94           O  
ATOM    245  CG  LYS A  32      -2.859 -59.250 -25.125  1.00 80.94           C  
ATOM    246  CD  LYS A  32      -2.695 -60.219 -26.281  1.00 80.94           C  
ATOM    247  CE  LYS A  32      -3.854 -61.219 -26.359  1.00 80.94           C  
ATOM    248  NZ  LYS A  32      -3.715 -62.156 -27.516  1.00 80.94           N  
ATOM    249  N   VAL A  33       0.092 -57.719 -22.297  1.00 81.19           N  
ATOM    250  CA  VAL A  33       1.354 -57.375 -21.656  1.00 81.19           C  
ATOM    251  C   VAL A  33       2.299 -58.562 -21.672  1.00 81.19           C  
ATOM    252  CB  VAL A  33       1.136 -56.875 -20.203  1.00 81.19           C  
ATOM    253  O   VAL A  33       1.854 -59.719 -21.641  1.00 81.19           O  
ATOM    254  CG1 VAL A  33       0.353 -55.562 -20.172  1.00 81.19           C  
ATOM    255  CG2 VAL A  33       0.412 -57.969 -19.391  1.00 81.19           C  
ATOM    256  N   ILE A  34       3.445 -58.344 -21.953  1.00 80.44           N  
ATOM    257  CA  ILE A  34       4.512 -59.312 -21.844  1.00 80.44           C  
ATOM    258  C   ILE A  34       5.172 -59.219 -20.469  1.00 80.44           C  
ATOM    259  CB  ILE A  34       5.566 -59.156 -22.953  1.00 80.44           C  
ATOM    260  O   ILE A  34       5.496 -58.125 -20.016  1.00 80.44           O  
ATOM    261  CG1 ILE A  34       4.895 -59.188 -24.344  1.00 80.44           C  
ATOM    262  CG2 ILE A  34       6.652 -60.219 -22.844  1.00 80.44           C  
ATOM    263  CD1 ILE A  34       5.805 -58.750 -25.484  1.00 80.44           C  
ATOM    264  N   VAL A  35       5.340 -60.281 -19.781  1.00 80.38           N  
ATOM    265  CA  VAL A  35       5.969 -60.312 -18.453  1.00 80.38           C  
ATOM    266  C   VAL A  35       7.387 -60.875 -18.578  1.00 80.38           C  
ATOM    267  CB  VAL A  35       5.145 -61.156 -17.453  1.00 80.38           C  
ATOM    268  O   VAL A  35       7.570 -62.062 -18.875  1.00 80.38           O  
ATOM    269  CG1 VAL A  35       5.797 -61.125 -16.078  1.00 80.38           C  
ATOM    270  CG2 VAL A  35       3.711 -60.625 -17.375  1.00 80.38           C  
ATOM    271  N   VAL A  36       8.281 -60.031 -18.391  1.00 76.31           N  
ATOM    272  CA  VAL A  36       9.688 -60.406 -18.422  1.00 76.31           C  
ATOM    273  C   VAL A  36      10.156 -60.812 -17.031  1.00 76.31           C  
ATOM    274  CB  VAL A  36      10.578 -59.281 -18.984  1.00 76.31           C  
ATOM    275  O   VAL A  36      10.148 -60.000 -16.109  1.00 76.31           O  
ATOM    276  CG1 VAL A  36      12.031 -59.750 -19.109  1.00 76.31           C  
ATOM    277  CG2 VAL A  36      10.055 -58.812 -20.344  1.00 76.31           C  
ATOM    278  N   ARG A  37      10.570 -61.906 -16.828  1.00 76.88           N  
ATOM    279  CA  ARG A  37      11.031 -62.438 -15.547  1.00 76.88           C  
ATOM    280  C   ARG A  37      12.555 -62.344 -15.445  1.00 76.88           C  
ATOM    281  CB  ARG A  37      10.562 -63.875 -15.336  1.00 76.88           C  
ATOM    282  O   ARG A  37      13.227 -63.375 -15.375  1.00 76.88           O  
ATOM    283  CG  ARG A  37       9.094 -64.000 -14.969  1.00 76.88           C  
ATOM    284  CD  ARG A  37       8.734 -65.375 -14.523  1.00 76.88           C  
ATOM    285  NE  ARG A  37       7.344 -65.500 -14.094  1.00 76.88           N  
ATOM    286  NH1 ARG A  37       7.414 -67.750 -13.664  1.00 76.88           N  
ATOM    287  NH2 ARG A  37       5.473 -66.562 -13.336  1.00 76.88           N  
ATOM    288  CZ  ARG A  37       6.746 -66.625 -13.703  1.00 76.88           C  
ATOM    289  N   ASN A  38      12.961 -61.219 -15.625  1.00 74.94           N  
ATOM    290  CA  ASN A  38      14.367 -60.938 -15.375  1.00 74.94           C  
ATOM    291  C   ASN A  38      14.562 -60.219 -14.055  1.00 74.94           C  
ATOM    292  CB  ASN A  38      14.961 -60.094 -16.531  1.00 74.94           C  
ATOM    293  O   ASN A  38      14.078 -59.094 -13.875  1.00 74.94           O  
ATOM    294  CG  ASN A  38      16.469 -60.000 -16.453  1.00 74.94           C  
ATOM    295  ND2 ASN A  38      17.094 -59.719 -17.578  1.00 74.94           N  
ATOM    296  OD1 ASN A  38      17.062 -60.188 -15.391  1.00 74.94           O  
ATOM    297  N   ARG A  39      15.289 -60.781 -13.172  1.00 76.25           N  
ATOM    298  CA  ARG A  39      15.469 -60.250 -11.820  1.00 76.25           C  
ATOM    299  C   ARG A  39      16.156 -58.906 -11.852  1.00 76.25           C  
ATOM    300  CB  ARG A  39      16.266 -61.219 -10.961  1.00 76.25           C  
ATOM    301  O   ARG A  39      15.805 -58.000 -11.078  1.00 76.25           O  
ATOM    302  CG  ARG A  39      15.898 -61.188  -9.484  1.00 76.25           C  
ATOM    303  CD  ARG A  39      16.531 -62.344  -8.719  1.00 76.25           C  
ATOM    304  NE  ARG A  39      16.266 -62.250  -7.285  1.00 76.25           N  
ATOM    305  NH1 ARG A  39      17.375 -64.188  -6.738  1.00 76.25           N  
ATOM    306  NH2 ARG A  39      16.359 -62.969  -5.102  1.00 76.25           N  
ATOM    307  CZ  ARG A  39      16.672 -63.156  -6.379  1.00 76.25           C  
ATOM    308  N   ARG A  40      17.109 -58.750 -12.672  1.00 75.50           N  
ATOM    309  CA  ARG A  40      17.844 -57.500 -12.742  1.00 75.50           C  
ATOM    310  C   ARG A  40      16.953 -56.375 -13.242  1.00 75.50           C  
ATOM    311  CB  ARG A  40      19.078 -57.656 -13.648  1.00 75.50           C  
ATOM    312  O   ARG A  40      16.953 -55.281 -12.680  1.00 75.50           O  
ATOM    313  CG  ARG A  40      20.203 -58.438 -13.039  1.00 75.50           C  
ATOM    314  CD  ARG A  40      21.422 -58.500 -13.953  1.00 75.50           C  
ATOM    315  NE  ARG A  40      22.469 -59.375 -13.414  1.00 75.50           N  
ATOM    316  NH1 ARG A  40      23.969 -58.938 -15.117  1.00 75.50           N  
ATOM    317  NH2 ARG A  40      24.547 -60.344 -13.391  1.00 75.50           N  
ATOM    318  CZ  ARG A  40      23.656 -59.562 -13.977  1.00 75.50           C  
ATOM    319  N   LEU A  41      16.250 -56.625 -14.227  1.00 77.00           N  
ATOM    320  CA  LEU A  41      15.352 -55.625 -14.781  1.00 77.00           C  
ATOM    321  C   LEU A  41      14.203 -55.312 -13.828  1.00 77.00           C  
ATOM    322  CB  LEU A  41      14.805 -56.094 -16.141  1.00 77.00           C  
ATOM    323  O   LEU A  41      13.750 -54.188 -13.719  1.00 77.00           O  
ATOM    324  CG  LEU A  41      14.383 -54.969 -17.109  1.00 77.00           C  
ATOM    325  CD1 LEU A  41      15.508 -54.656 -18.078  1.00 77.00           C  
ATOM    326  CD2 LEU A  41      13.117 -55.375 -17.859  1.00 77.00           C  
ATOM    327  N   GLY A  42      13.766 -56.312 -13.250  1.00 80.62           N  
ATOM    328  CA  GLY A  42      12.719 -56.156 -12.258  1.00 80.62           C  
ATOM    329  C   GLY A  42      13.148 -55.312 -11.078  1.00 80.62           C  
ATOM    330  O   GLY A  42      12.406 -54.406 -10.633  1.00 80.62           O  
ATOM    331  N   VAL A  43      14.297 -55.562 -10.625  1.00 84.56           N  
ATOM    332  CA  VAL A  43      14.820 -54.781  -9.508  1.00 84.56           C  
ATOM    333  C   VAL A  43      15.031 -53.312  -9.945  1.00 84.56           C  
ATOM    334  CB  VAL A  43      16.141 -55.375  -8.977  1.00 84.56           C  
ATOM    335  O   VAL A  43      14.758 -52.406  -9.180  1.00 84.56           O  
ATOM    336  CG1 VAL A  43      16.828 -54.375  -8.023  1.00 84.56           C  
ATOM    337  CG2 VAL A  43      15.891 -56.688  -8.289  1.00 84.56           C  
ATOM    338  N   LEU A  44      15.578 -53.156 -11.109  1.00 82.75           N  
ATOM    339  CA  LEU A  44      15.781 -51.812 -11.633  1.00 82.75           C  
ATOM    340  C   LEU A  44      14.453 -51.062 -11.797  1.00 82.75           C  
ATOM    341  CB  LEU A  44      16.516 -51.844 -12.977  1.00 82.75           C  
ATOM    342  O   LEU A  44      14.344 -49.875 -11.469  1.00 82.75           O  
ATOM    343  CG  LEU A  44      17.047 -50.531 -13.508  1.00 82.75           C  
ATOM    344  CD1 LEU A  44      18.562 -50.531 -13.531  1.00 82.75           C  
ATOM    345  CD2 LEU A  44      16.484 -50.250 -14.906  1.00 82.75           C  
ATOM    346  N   TYR A  45      13.484 -51.719 -12.305  1.00 82.81           N  
ATOM    347  CA  TYR A  45      12.164 -51.125 -12.500  1.00 82.81           C  
ATOM    348  C   TYR A  45      11.539 -50.750 -11.164  1.00 82.81           C  
ATOM    349  CB  TYR A  45      11.242 -52.125 -13.234  1.00 82.81           C  
ATOM    350  O   TYR A  45      11.023 -49.625 -11.016  1.00 82.81           O  
ATOM    351  CG  TYR A  45       9.820 -51.625 -13.367  1.00 82.81           C  
ATOM    352  CD1 TYR A  45       8.766 -52.312 -12.773  1.00 82.81           C  
ATOM    353  CD2 TYR A  45       9.523 -50.469 -14.086  1.00 82.81           C  
ATOM    354  CE1 TYR A  45       7.457 -51.875 -12.898  1.00 82.81           C  
ATOM    355  CE2 TYR A  45       8.219 -50.031 -14.211  1.00 82.81           C  
ATOM    356  OH  TYR A  45       5.891 -50.281 -13.742  1.00 82.81           O  
ATOM    357  CZ  TYR A  45       7.191 -50.719 -13.617  1.00 82.81           C  
ATOM    358  N   ARG A  46      11.578 -51.656 -10.219  1.00 85.75           N  
ATOM    359  CA  ARG A  46      11.039 -51.344  -8.898  1.00 85.75           C  
ATOM    360  C   ARG A  46      11.836 -50.250  -8.211  1.00 85.75           C  
ATOM    361  CB  ARG A  46      11.031 -52.625  -8.031  1.00 85.75           C  
ATOM    362  O   ARG A  46      11.281 -49.469  -7.449  1.00 85.75           O  
ATOM    363  CG  ARG A  46      10.148 -53.719  -8.570  1.00 85.75           C  
ATOM    364  CD  ARG A  46       8.688 -53.312  -8.641  1.00 85.75           C  
ATOM    365  NE  ARG A  46       7.836 -54.375  -9.141  1.00 85.75           N  
ATOM    366  NH1 ARG A  46       6.000 -53.031  -9.516  1.00 85.75           N  
ATOM    367  NH2 ARG A  46       5.895 -55.281  -9.984  1.00 85.75           N  
ATOM    368  CZ  ARG A  46       6.578 -54.219  -9.547  1.00 85.75           C  
ATOM    369  N   ALA A  47      13.062 -50.250  -8.461  1.00 87.69           N  
ATOM    370  CA  ALA A  47      13.891 -49.188  -7.891  1.00 87.69           C  
ATOM    371  C   ALA A  47      13.516 -47.844  -8.469  1.00 87.69           C  
ATOM    372  CB  ALA A  47      15.367 -49.500  -8.141  1.00 87.69           C  
ATOM    373  O   ALA A  47      13.461 -46.844  -7.742  1.00 87.69           O  
ATOM    374  N   VAL A  48      13.297 -47.719  -9.750  1.00 85.25           N  
ATOM    375  CA  VAL A  48      12.898 -46.469 -10.406  1.00 85.25           C  
ATOM    376  C   VAL A  48      11.523 -46.031  -9.898  1.00 85.25           C  
ATOM    377  CB  VAL A  48      12.867 -46.625 -11.945  1.00 85.25           C  
ATOM    378  O   VAL A  48      11.305 -44.844  -9.625  1.00 85.25           O  
ATOM    379  CG1 VAL A  48      12.141 -45.438 -12.594  1.00 85.25           C  
ATOM    380  CG2 VAL A  48      14.289 -46.750 -12.492  1.00 85.25           C  
ATOM    381  N   GLN A  49      10.602 -46.906  -9.805  1.00 82.62           N  
ATOM    382  CA  GLN A  49       9.281 -46.594  -9.266  1.00 82.62           C  
ATOM    383  C   GLN A  49       9.375 -46.094  -7.832  1.00 82.62           C  
ATOM    384  CB  GLN A  49       8.383 -47.844  -9.328  1.00 82.62           C  
ATOM    385  O   GLN A  49       8.672 -45.156  -7.453  1.00 82.62           O  
ATOM    386  CG  GLN A  49       7.910 -48.188 -10.734  1.00 82.62           C  
ATOM    387  CD  GLN A  49       6.949 -49.375 -10.758  1.00 82.62           C  
ATOM    388  NE2 GLN A  49       6.152 -49.469 -11.812  1.00 82.62           N  
ATOM    389  OE1 GLN A  49       6.930 -50.188  -9.828  1.00 82.62           O  
ATOM    390  N   LEU A  50      10.148 -46.750  -7.059  1.00 88.94           N  
ATOM    391  CA  LEU A  50      10.336 -46.344  -5.668  1.00 88.94           C  
ATOM    392  C   LEU A  50      10.945 -44.969  -5.586  1.00 88.94           C  
ATOM    393  CB  LEU A  50      11.219 -47.344  -4.926  1.00 88.94           C  
ATOM    394  O   LEU A  50      10.570 -44.156  -4.727  1.00 88.94           O  
ATOM    395  CG  LEU A  50      11.406 -47.125  -3.428  1.00 88.94           C  
ATOM    396  CD1 LEU A  50      10.094 -47.312  -2.686  1.00 88.94           C  
ATOM    397  CD2 LEU A  50      12.492 -48.031  -2.871  1.00 88.94           C  
ATOM    398  N   LEU A  51      11.898 -44.688  -6.379  1.00 88.19           N  
ATOM    399  CA  LEU A  51      12.523 -43.375  -6.410  1.00 88.19           C  
ATOM    400  C   LEU A  51      11.500 -42.281  -6.766  1.00 88.19           C  
ATOM    401  CB  LEU A  51      13.680 -43.344  -7.410  1.00 88.19           C  
ATOM    402  O   LEU A  51      11.492 -41.219  -6.172  1.00 88.19           O  
ATOM    403  CG  LEU A  51      15.070 -43.094  -6.832  1.00 88.19           C  
ATOM    404  CD1 LEU A  51      16.062 -44.094  -7.418  1.00 88.19           C  
ATOM    405  CD2 LEU A  51      15.531 -41.688  -7.094  1.00 88.19           C  
ATOM    406  N   ILE A  52      10.688 -42.469  -7.730  1.00 83.31           N  
ATOM    407  CA  ILE A  52       9.648 -41.531  -8.141  1.00 83.31           C  
ATOM    408  C   ILE A  52       8.633 -41.344  -7.016  1.00 83.31           C  
ATOM    409  CB  ILE A  52       8.938 -42.000  -9.430  1.00 83.31           C  
ATOM    410  O   ILE A  52       8.242 -40.219  -6.699  1.00 83.31           O  
ATOM    411  CG1 ILE A  52       9.914 -41.969 -10.617  1.00 83.31           C  
ATOM    412  CG2 ILE A  52       7.711 -41.125  -9.719  1.00 83.31           C  
ATOM    413  CD1 ILE A  52       9.367 -42.625 -11.883  1.00 83.31           C  
ATOM    414  N   LEU A  53       8.219 -42.438  -6.461  1.00 86.75           N  
ATOM    415  CA  LEU A  53       7.254 -42.406  -5.367  1.00 86.75           C  
ATOM    416  C   LEU A  53       7.836 -41.656  -4.164  1.00 86.75           C  
ATOM    417  CB  LEU A  53       6.828 -43.812  -4.961  1.00 86.75           C  
ATOM    418  O   LEU A  53       7.137 -40.906  -3.500  1.00 86.75           O  
ATOM    419  CG  LEU A  53       5.539 -44.344  -5.594  1.00 86.75           C  
ATOM    420  CD1 LEU A  53       5.605 -45.844  -5.746  1.00 86.75           C  
ATOM    421  CD2 LEU A  53       4.328 -43.938  -4.762  1.00 86.75           C  
ATOM    422  N   LEU A  54       9.000 -42.000  -3.848  1.00 90.94           N  
ATOM    423  CA  LEU A  54       9.672 -41.312  -2.742  1.00 90.94           C  
ATOM    424  C   LEU A  54       9.773 -39.812  -3.012  1.00 90.94           C  
ATOM    425  CB  LEU A  54      11.062 -41.906  -2.514  1.00 90.94           C  
ATOM    426  O   LEU A  54       9.602 -39.000  -2.100  1.00 90.94           O  
ATOM    427  CG  LEU A  54      11.156 -43.062  -1.521  1.00 90.94           C  
ATOM    428  CD1 LEU A  54      12.359 -43.938  -1.853  1.00 90.94           C  
ATOM    429  CD2 LEU A  54      11.258 -42.531  -0.093  1.00 90.94           C  
ATOM    430  N   TYR A  55      10.008 -39.469  -4.152  1.00 85.12           N  
ATOM    431  CA  TYR A  55      10.078 -38.062  -4.523  1.00 85.12           C  
ATOM    432  C   TYR A  55       8.727 -37.375  -4.363  1.00 85.12           C  
ATOM    433  CB  TYR A  55      10.570 -37.906  -5.969  1.00 85.12           C  
ATOM    434  O   TYR A  55       8.625 -36.312  -3.758  1.00 85.12           O  
ATOM    435  CG  TYR A  55      10.414 -36.531  -6.520  1.00 85.12           C  
ATOM    436  CD1 TYR A  55       9.344 -36.188  -7.348  1.00 85.12           C  
ATOM    437  CD2 TYR A  55      11.344 -35.531  -6.211  1.00 85.12           C  
ATOM    438  CE1 TYR A  55       9.203 -34.906  -7.859  1.00 85.12           C  
ATOM    439  CE2 TYR A  55      11.211 -34.250  -6.715  1.00 85.12           C  
ATOM    440  OH  TYR A  55      10.000 -32.656  -8.039  1.00 85.12           O  
ATOM    441  CZ  TYR A  55      10.141 -33.938  -7.539  1.00 85.12           C  
ATOM    442  N   PHE A  56       7.703 -37.906  -4.875  1.00 84.00           N  
ATOM    443  CA  PHE A  56       6.367 -37.344  -4.816  1.00 84.00           C  
ATOM    444  C   PHE A  56       5.875 -37.250  -3.375  1.00 84.00           C  
ATOM    445  CB  PHE A  56       5.387 -38.156  -5.668  1.00 84.00           C  
ATOM    446  O   PHE A  56       5.344 -36.219  -2.945  1.00 84.00           O  
ATOM    447  CG  PHE A  56       5.199 -37.594  -7.059  1.00 84.00           C  
ATOM    448  CD1 PHE A  56       4.184 -36.688  -7.340  1.00 84.00           C  
ATOM    449  CD2 PHE A  56       6.043 -38.000  -8.086  1.00 84.00           C  
ATOM    450  CE1 PHE A  56       4.012 -36.188  -8.625  1.00 84.00           C  
ATOM    451  CE2 PHE A  56       5.875 -37.500  -9.375  1.00 84.00           C  
ATOM    452  CZ  PHE A  56       4.859 -36.594  -9.648  1.00 84.00           C  
ATOM    453  N   VAL A  57       6.035 -38.312  -2.688  1.00 88.50           N  
ATOM    454  CA  VAL A  57       5.531 -38.375  -1.319  1.00 88.50           C  
ATOM    455  C   VAL A  57       6.332 -37.438  -0.437  1.00 88.50           C  
ATOM    456  CB  VAL A  57       5.590 -39.812  -0.745  1.00 88.50           C  
ATOM    457  O   VAL A  57       5.754 -36.594   0.276  1.00 88.50           O  
ATOM    458  CG1 VAL A  57       5.289 -39.812   0.752  1.00 88.50           C  
ATOM    459  CG2 VAL A  57       4.617 -40.719  -1.487  1.00 88.50           C  
ATOM    460  N   TRP A  58       7.570 -37.469  -0.448  1.00 89.56           N  
ATOM    461  CA  TRP A  58       8.414 -36.688   0.442  1.00 89.56           C  
ATOM    462  C   TRP A  58       8.461 -35.219  -0.008  1.00 89.56           C  
ATOM    463  CB  TRP A  58       9.828 -37.250   0.498  1.00 89.56           C  
ATOM    464  O   TRP A  58       8.219 -34.312   0.785  1.00 89.56           O  
ATOM    465  CG  TRP A  58      10.711 -36.625   1.530  1.00 89.56           C  
ATOM    466  CD1 TRP A  58      11.555 -35.562   1.350  1.00 89.56           C  
ATOM    467  CD2 TRP A  58      10.828 -37.000   2.902  1.00 89.56           C  
ATOM    468  CE2 TRP A  58      11.773 -36.125   3.498  1.00 89.56           C  
ATOM    469  CE3 TRP A  58      10.234 -38.000   3.689  1.00 89.56           C  
ATOM    470  NE1 TRP A  58      12.195 -35.281   2.529  1.00 89.56           N  
ATOM    471  CH2 TRP A  58      11.531 -37.219   5.590  1.00 89.56           C  
ATOM    472  CZ2 TRP A  58      12.133 -36.219   4.844  1.00 89.56           C  
ATOM    473  CZ3 TRP A  58      10.594 -38.094   5.027  1.00 89.56           C  
ATOM    474  N   TYR A  59       8.703 -35.000  -1.207  1.00 82.56           N  
ATOM    475  CA  TYR A  59       8.930 -33.625  -1.655  1.00 82.56           C  
ATOM    476  C   TYR A  59       7.613 -32.938  -2.025  1.00 82.56           C  
ATOM    477  CB  TYR A  59       9.883 -33.594  -2.852  1.00 82.56           C  
ATOM    478  O   TYR A  59       7.289 -31.875  -1.505  1.00 82.56           O  
ATOM    479  CG  TYR A  59      10.242 -32.188  -3.312  1.00 82.56           C  
ATOM    480  CD1 TYR A  59       9.695 -31.672  -4.480  1.00 82.56           C  
ATOM    481  CD2 TYR A  59      11.133 -31.422  -2.586  1.00 82.56           C  
ATOM    482  CE1 TYR A  59      10.031 -30.391  -4.910  1.00 82.56           C  
ATOM    483  CE2 TYR A  59      11.469 -30.141  -3.006  1.00 82.56           C  
ATOM    484  OH  TYR A  59      11.250 -28.359  -4.590  1.00 82.56           O  
ATOM    485  CZ  TYR A  59      10.914 -29.625  -4.168  1.00 82.56           C  
ATOM    486  N   VAL A  60       6.852 -33.500  -2.871  1.00 83.44           N  
ATOM    487  CA  VAL A  60       5.656 -32.875  -3.402  1.00 83.44           C  
ATOM    488  C   VAL A  60       4.570 -32.812  -2.330  1.00 83.44           C  
ATOM    489  CB  VAL A  60       5.133 -33.594  -4.660  1.00 83.44           C  
ATOM    490  O   VAL A  60       3.969 -31.766  -2.092  1.00 83.44           O  
ATOM    491  CG1 VAL A  60       3.811 -32.969  -5.125  1.00 83.44           C  
ATOM    492  CG2 VAL A  60       6.172 -33.531  -5.781  1.00 83.44           C  
ATOM    493  N   PHE A  61       4.363 -33.844  -1.598  1.00 88.31           N  
ATOM    494  CA  PHE A  61       3.248 -33.906  -0.661  1.00 88.31           C  
ATOM    495  C   PHE A  61       3.666 -33.406   0.716  1.00 88.31           C  
ATOM    496  CB  PHE A  61       2.719 -35.344  -0.558  1.00 88.31           C  
ATOM    497  O   PHE A  61       2.930 -32.656   1.357  1.00 88.31           O  
ATOM    498  CG  PHE A  61       1.621 -35.656  -1.537  1.00 88.31           C  
ATOM    499  CD1 PHE A  61       0.288 -35.469  -1.193  1.00 88.31           C  
ATOM    500  CD2 PHE A  61       1.922 -36.125  -2.803  1.00 88.31           C  
ATOM    501  CE1 PHE A  61      -0.730 -35.750  -2.098  1.00 88.31           C  
ATOM    502  CE2 PHE A  61       0.909 -36.438  -3.713  1.00 88.31           C  
ATOM    503  CZ  PHE A  61      -0.417 -36.219  -3.357  1.00 88.31           C  
ATOM    504  N   ILE A  62       4.852 -33.781   1.139  1.00 89.69           N  
ATOM    505  CA  ILE A  62       5.227 -33.438   2.508  1.00 89.69           C  
ATOM    506  C   ILE A  62       5.895 -32.062   2.531  1.00 89.69           C  
ATOM    507  CB  ILE A  62       6.160 -34.500   3.119  1.00 89.69           C  
ATOM    508  O   ILE A  62       5.480 -31.188   3.283  1.00 89.69           O  
ATOM    509  CG1 ILE A  62       5.410 -35.844   3.312  1.00 89.69           C  
ATOM    510  CG2 ILE A  62       6.750 -34.031   4.441  1.00 89.69           C  
ATOM    511  CD1 ILE A  62       6.293 -36.969   3.795  1.00 89.69           C  
ATOM    512  N   VAL A  63       6.863 -31.922   1.772  1.00 86.06           N  
ATOM    513  CA  VAL A  63       7.621 -30.672   1.822  1.00 86.06           C  
ATOM    514  C   VAL A  63       6.820 -29.547   1.165  1.00 86.06           C  
ATOM    515  CB  VAL A  63       9.000 -30.812   1.135  1.00 86.06           C  
ATOM    516  O   VAL A  63       6.617 -28.484   1.761  1.00 86.06           O  
ATOM    517  CG1 VAL A  63       9.672 -29.453   0.991  1.00 86.06           C  
ATOM    518  CG2 VAL A  63       9.883 -31.781   1.919  1.00 86.06           C  
ATOM    519  N   GLN A  64       6.223 -29.688   0.053  1.00 86.81           N  
ATOM    520  CA  GLN A  64       5.500 -28.656  -0.688  1.00 86.81           C  
ATOM    521  C   GLN A  64       4.031 -28.609  -0.276  1.00 86.81           C  
ATOM    522  CB  GLN A  64       5.617 -28.906  -2.193  1.00 86.81           C  
ATOM    523  O   GLN A  64       3.305 -27.688  -0.657  1.00 86.81           O  
ATOM    524  CG  GLN A  64       7.004 -28.625  -2.756  1.00 86.81           C  
ATOM    525  CD  GLN A  64       7.266 -27.156  -2.994  1.00 86.81           C  
ATOM    526  NE2 GLN A  64       8.531 -26.797  -3.213  1.00 86.81           N  
ATOM    527  OE1 GLN A  64       6.340 -26.344  -2.984  1.00 86.81           O  
ATOM    528  N   LYS A  65       3.596 -29.641   0.458  1.00 90.44           N  
ATOM    529  CA  LYS A  65       2.221 -29.703   0.948  1.00 90.44           C  
ATOM    530  C   LYS A  65       1.223 -29.469  -0.185  1.00 90.44           C  
ATOM    531  CB  LYS A  65       1.998 -28.656   2.053  1.00 90.44           C  
ATOM    532  O   LYS A  65       0.310 -28.656  -0.063  1.00 90.44           O  
ATOM    533  CG  LYS A  65       2.818 -28.906   3.309  1.00 90.44           C  
ATOM    534  CD  LYS A  65       2.488 -27.906   4.402  1.00 90.44           C  
ATOM    535  CE  LYS A  65       3.287 -28.172   5.672  1.00 90.44           C  
ATOM    536  NZ  LYS A  65       2.986 -27.172   6.734  1.00 90.44           N  
ATOM    537  N   SER A  66       1.374 -30.094  -1.173  1.00 88.56           N  
ATOM    538  CA  SER A  66       0.568 -29.953  -2.381  1.00 88.56           C  
ATOM    539  C   SER A  66      -0.847 -30.469  -2.166  1.00 88.56           C  
ATOM    540  CB  SER A  66       1.223 -30.688  -3.551  1.00 88.56           C  
ATOM    541  O   SER A  66      -1.697 -30.359  -3.053  1.00 88.56           O  
ATOM    542  OG  SER A  66       1.273 -32.094  -3.303  1.00 88.56           O  
ATOM    543  N   TYR A  67      -1.120 -31.016  -1.067  1.00 90.25           N  
ATOM    544  CA  TYR A  67      -2.445 -31.516  -0.724  1.00 90.25           C  
ATOM    545  C   TYR A  67      -3.330 -30.406  -0.185  1.00 90.25           C  
ATOM    546  CB  TYR A  67      -2.342 -32.656   0.307  1.00 90.25           C  
ATOM    547  O   TYR A  67      -4.508 -30.625   0.111  1.00 90.25           O  
ATOM    548  CG  TYR A  67      -1.599 -32.250   1.562  1.00 90.25           C  
ATOM    549  CD1 TYR A  67      -0.226 -32.469   1.676  1.00 90.25           C  
ATOM    550  CD2 TYR A  67      -2.268 -31.688   2.635  1.00 90.25           C  
ATOM    551  CE1 TYR A  67       0.462 -32.125   2.830  1.00 90.25           C  
ATOM    552  CE2 TYR A  67      -1.591 -31.328   3.795  1.00 90.25           C  
ATOM    553  OH  TYR A  67       0.448 -31.188   5.027  1.00 90.25           O  
ATOM    554  CZ  TYR A  67      -0.228 -31.547   3.883  1.00 90.25           C  
ATOM    555  N   GLN A  68      -2.814 -29.234  -0.010  1.00 92.38           N  
ATOM    556  CA  GLN A  68      -3.539 -28.109   0.566  1.00 92.38           C  
ATOM    557  C   GLN A  68      -3.877 -27.062  -0.500  1.00 92.38           C  
ATOM    558  CB  GLN A  68      -2.725 -27.469   1.688  1.00 92.38           C  
ATOM    559  O   GLN A  68      -3.209 -26.984  -1.532  1.00 92.38           O  
ATOM    560  CG  GLN A  68      -2.482 -28.375   2.877  1.00 92.38           C  
ATOM    561  CD  GLN A  68      -1.668 -27.719   3.975  1.00 92.38           C  
ATOM    562  NE2 GLN A  68      -1.719 -28.281   5.176  1.00 92.38           N  
ATOM    563  OE1 GLN A  68      -0.998 -26.703   3.744  1.00 92.38           O  
ATOM    564  N   GLU A  69      -4.973 -26.375  -0.252  1.00 91.06           N  
ATOM    565  CA  GLU A  69      -5.250 -25.125  -0.944  1.00 91.06           C  
ATOM    566  C   GLU A  69      -4.551 -23.953  -0.262  1.00 91.06           C  
ATOM    567  CB  GLU A  69      -6.758 -24.875  -1.015  1.00 91.06           C  
ATOM    568  O   GLU A  69      -4.520 -23.875   0.967  1.00 91.06           O  
ATOM    569  CG  GLU A  69      -7.156 -23.812  -2.031  1.00 91.06           C  
ATOM    570  CD  GLU A  69      -8.664 -23.688  -2.207  1.00 91.06           C  
ATOM    571  OE1 GLU A  69      -9.109 -22.891  -3.066  1.00 91.06           O  
ATOM    572  OE2 GLU A  69      -9.398 -24.375  -1.480  1.00 91.06           O  
ATOM    573  N   SER A  70      -3.994 -23.141  -1.064  1.00 91.69           N  
ATOM    574  CA  SER A  70      -3.191 -22.062  -0.495  1.00 91.69           C  
ATOM    575  C   SER A  70      -3.789 -20.703  -0.821  1.00 91.69           C  
ATOM    576  CB  SER A  70      -1.754 -22.141  -1.011  1.00 91.69           C  
ATOM    577  O   SER A  70      -4.500 -20.547  -1.817  1.00 91.69           O  
ATOM    578  OG  SER A  70      -1.702 -21.859  -2.398  1.00 91.69           O  
ATOM    579  N   GLU A  71      -3.621 -19.750   0.030  1.00 90.56           N  
ATOM    580  CA  GLU A  71      -3.977 -18.344  -0.108  1.00 90.56           C  
ATOM    581  C   GLU A  71      -2.795 -17.438   0.233  1.00 90.56           C  
ATOM    582  CB  GLU A  71      -5.176 -18.000   0.781  1.00 90.56           C  
ATOM    583  O   GLU A  71      -2.207 -17.562   1.311  1.00 90.56           O  
ATOM    584  CG  GLU A  71      -5.680 -16.578   0.609  1.00 90.56           C  
ATOM    585  CD  GLU A  71      -6.848 -16.250   1.521  1.00 90.56           C  
ATOM    586  OE1 GLU A  71      -7.402 -15.125   1.411  1.00 90.56           O  
ATOM    587  OE2 GLU A  71      -7.211 -17.109   2.355  1.00 90.56           O  
ATOM    588  N   THR A  72      -2.484 -16.656  -0.768  1.00 88.25           N  
ATOM    589  CA  THR A  72      -1.363 -15.742  -0.554  1.00 88.25           C  
ATOM    590  C   THR A  72      -1.854 -14.305  -0.386  1.00 88.25           C  
ATOM    591  CB  THR A  72      -0.358 -15.812  -1.718  1.00 88.25           C  
ATOM    592  O   THR A  72      -2.895 -13.930  -0.931  1.00 88.25           O  
ATOM    593  CG2 THR A  72       0.213 -17.219  -1.869  1.00 88.25           C  
ATOM    594  OG1 THR A  72      -1.019 -15.445  -2.936  1.00 88.25           O  
ATOM    595  N   GLY A  73      -1.109 -13.508   0.415  1.00 83.50           N  
ATOM    596  CA  GLY A  73      -1.416 -12.094   0.578  1.00 83.50           C  
ATOM    597  C   GLY A  73      -2.588 -11.844   1.507  1.00 83.50           C  
ATOM    598  O   GLY A  73      -3.701 -11.578   1.051  1.00 83.50           O  
ATOM    599  N   PRO A  74      -2.504 -11.891   2.676  1.00 86.12           N  
ATOM    600  CA  PRO A  74      -3.574 -11.609   3.637  1.00 86.12           C  
ATOM    601  C   PRO A  74      -3.979 -10.141   3.668  1.00 86.12           C  
ATOM    602  CB  PRO A  74      -2.967 -12.039   4.977  1.00 86.12           C  
ATOM    603  O   PRO A  74      -3.189  -9.273   3.285  1.00 86.12           O  
ATOM    604  CG  PRO A  74      -1.497 -11.820   4.812  1.00 86.12           C  
ATOM    605  CD  PRO A  74      -1.131 -12.070   3.379  1.00 86.12           C  
ATOM    606  N   GLU A  75      -5.223  -9.875   3.959  1.00 89.81           N  
ATOM    607  CA  GLU A  75      -5.652  -8.531   4.336  1.00 89.81           C  
ATOM    608  C   GLU A  75      -5.070  -8.125   5.684  1.00 89.81           C  
ATOM    609  CB  GLU A  75      -7.180  -8.445   4.375  1.00 89.81           C  
ATOM    610  O   GLU A  75      -5.297  -8.797   6.695  1.00 89.81           O  
ATOM    611  CG  GLU A  75      -7.844  -8.703   3.031  1.00 89.81           C  
ATOM    612  CD  GLU A  75      -9.344  -8.930   3.139  1.00 89.81           C  
ATOM    613  OE1 GLU A  75      -9.977  -9.297   2.121  1.00 89.81           O  
ATOM    614  OE2 GLU A  75      -9.891  -8.742   4.246  1.00 89.81           O  
ATOM    615  N   SER A  76      -4.324  -7.199   5.676  1.00 92.12           N  
ATOM    616  CA  SER A  76      -3.592  -6.840   6.883  1.00 92.12           C  
ATOM    617  C   SER A  76      -3.939  -5.426   7.340  1.00 92.12           C  
ATOM    618  CB  SER A  76      -2.086  -6.953   6.652  1.00 92.12           C  
ATOM    619  O   SER A  76      -4.254  -4.562   6.516  1.00 92.12           O  
ATOM    620  OG  SER A  76      -1.604  -5.844   5.914  1.00 92.12           O  
ATOM    621  N   SER A  77      -4.000  -5.180   8.641  1.00 92.25           N  
ATOM    622  CA  SER A  77      -4.152  -3.891   9.312  1.00 92.25           C  
ATOM    623  C   SER A  77      -3.008  -3.637  10.289  1.00 92.25           C  
ATOM    624  CB  SER A  77      -5.488  -3.826  10.055  1.00 92.25           C  
ATOM    625  O   SER A  77      -2.688  -4.492  11.109  1.00 92.25           O  
ATOM    626  OG  SER A  77      -5.566  -2.656  10.844  1.00 92.25           O  
ATOM    627  N   ILE A  78      -2.461  -2.482  10.180  1.00 95.88           N  
ATOM    628  CA  ILE A  78      -1.318  -2.125  11.008  1.00 95.88           C  
ATOM    629  C   ILE A  78      -1.600  -0.813  11.734  1.00 95.88           C  
ATOM    630  CB  ILE A  78      -0.023  -2.010  10.172  1.00 95.88           C  
ATOM    631  O   ILE A  78      -2.021   0.168  11.117  1.00 95.88           O  
ATOM    632  CG1 ILE A  78       0.332  -3.361   9.547  1.00 95.88           C  
ATOM    633  CG2 ILE A  78       1.129  -1.485  11.039  1.00 95.88           C  
ATOM    634  CD1 ILE A  78       1.271  -3.264   8.352  1.00 95.88           C  
ATOM    635  N   ILE A  79      -1.399  -0.732  12.992  1.00 94.94           N  
ATOM    636  CA  ILE A  79      -1.432   0.450  13.844  1.00 94.94           C  
ATOM    637  C   ILE A  79      -0.120   0.565  14.617  1.00 94.94           C  
ATOM    638  CB  ILE A  79      -2.627   0.409  14.828  1.00 94.94           C  
ATOM    639  O   ILE A  79       0.330  -0.401  15.242  1.00 94.94           O  
ATOM    640  CG1 ILE A  79      -3.949   0.359  14.047  1.00 94.94           C  
ATOM    641  CG2 ILE A  79      -2.592   1.612  15.773  1.00 94.94           C  
ATOM    642  CD1 ILE A  79      -5.160   0.040  14.914  1.00 94.94           C  
ATOM    643  N   THR A  80       0.455   1.660  14.602  1.00 96.81           N  
ATOM    644  CA  THR A  80       1.723   1.878  15.289  1.00 96.81           C  
ATOM    645  C   THR A  80       1.616   3.051  16.266  1.00 96.81           C  
ATOM    646  CB  THR A  80       2.865   2.137  14.289  1.00 96.81           C  
ATOM    647  O   THR A  80       0.849   3.988  16.031  1.00 96.81           O  
ATOM    648  CG2 THR A  80       3.035   0.960  13.336  1.00 96.81           C  
ATOM    649  OG1 THR A  80       2.568   3.314  13.531  1.00 96.81           O  
ATOM    650  N   LYS A  81       2.299   2.975  17.297  1.00 95.38           N  
ATOM    651  CA  LYS A  81       2.404   4.016  18.312  1.00 95.38           C  
ATOM    652  C   LYS A  81       3.814   4.078  18.891  1.00 95.38           C  
ATOM    653  CB  LYS A  81       1.388   3.779  19.422  1.00 95.38           C  
ATOM    654  O   LYS A  81       4.332   3.072  19.375  1.00 95.38           O  
ATOM    655  CG  LYS A  81       1.210   4.969  20.359  1.00 95.38           C  
ATOM    656  CD  LYS A  81       0.020   4.770  21.297  1.00 95.38           C  
ATOM    657  CE  LYS A  81      -0.230   6.004  22.156  1.00 95.38           C  
ATOM    658  NZ  LYS A  81      -1.497   5.891  22.938  1.00 95.38           N  
ATOM    659  N   VAL A  82       4.410   5.227  18.906  1.00 97.25           N  
ATOM    660  CA  VAL A  82       5.750   5.441  19.438  1.00 97.25           C  
ATOM    661  C   VAL A  82       5.652   6.137  20.797  1.00 97.25           C  
ATOM    662  CB  VAL A  82       6.625   6.273  18.484  1.00 97.25           C  
ATOM    663  O   VAL A  82       4.789   6.996  21.000  1.00 97.25           O  
ATOM    664  CG1 VAL A  82       8.031   6.449  19.047  1.00 97.25           C  
ATOM    665  CG2 VAL A  82       6.676   5.617  17.094  1.00 97.25           C  
ATOM    666  N   LYS A  83       6.445   5.727  21.703  1.00 95.31           N  
ATOM    667  CA  LYS A  83       6.527   6.336  23.016  1.00 95.31           C  
ATOM    668  C   LYS A  83       7.973   6.664  23.391  1.00 95.31           C  
ATOM    669  CB  LYS A  83       5.918   5.410  24.078  1.00 95.31           C  
ATOM    670  O   LYS A  83       8.891   5.906  23.062  1.00 95.31           O  
ATOM    671  CG  LYS A  83       4.414   5.227  23.953  1.00 95.31           C  
ATOM    672  CD  LYS A  83       3.857   4.355  25.062  1.00 95.31           C  
ATOM    673  CE  LYS A  83       2.346   4.207  24.969  1.00 95.31           C  
ATOM    674  NZ  LYS A  83       1.797   3.344  26.047  1.00 95.31           N  
ATOM    675  N   GLY A  84       8.102   7.789  24.016  1.00 95.50           N  
ATOM    676  CA  GLY A  84       9.414   8.227  24.453  1.00 95.50           C  
ATOM    677  C   GLY A  84       9.578   9.734  24.438  1.00 95.50           C  
ATOM    678  O   GLY A  84       8.773  10.445  23.828  1.00 95.50           O  
ATOM    679  N   ILE A  85      10.523  10.227  25.234  1.00 95.00           N  
ATOM    680  CA  ILE A  85      10.883  11.641  25.266  1.00 95.00           C  
ATOM    681  C   ILE A  85      12.398  11.789  25.141  1.00 95.00           C  
ATOM    682  CB  ILE A  85      10.383  12.320  26.562  1.00 95.00           C  
ATOM    683  O   ILE A  85      13.148  10.852  25.438  1.00 95.00           O  
ATOM    684  CG1 ILE A  85      10.961  11.617  27.797  1.00 95.00           C  
ATOM    685  CG2 ILE A  85       8.852  12.328  26.609  1.00 95.00           C  
ATOM    686  CD1 ILE A  85      10.727  12.367  29.094  1.00 95.00           C  
ATOM    687  N   THR A  86      12.828  12.805  24.656  1.00 94.19           N  
ATOM    688  CA  THR A  86      14.242  13.109  24.500  1.00 94.19           C  
ATOM    689  C   THR A  86      14.508  14.594  24.750  1.00 94.19           C  
ATOM    690  CB  THR A  86      14.742  12.734  23.094  1.00 94.19           C  
ATOM    691  O   THR A  86      13.570  15.391  24.844  1.00 94.19           O  
ATOM    692  CG2 THR A  86      14.141  13.641  22.031  1.00 94.19           C  
ATOM    693  OG1 THR A  86      16.172  12.852  23.047  1.00 94.19           O  
ATOM    694  N   THR A  87      15.711  14.883  25.016  1.00 92.19           N  
ATOM    695  CA  THR A  87      16.094  16.250  25.328  1.00 92.19           C  
ATOM    696  C   THR A  87      17.234  16.719  24.422  1.00 92.19           C  
ATOM    697  CB  THR A  87      16.531  16.375  26.797  1.00 92.19           C  
ATOM    698  O   THR A  87      18.031  15.914  23.969  1.00 92.19           O  
ATOM    699  CG2 THR A  87      15.453  15.859  27.750  1.00 92.19           C  
ATOM    700  OG1 THR A  87      17.734  15.609  27.000  1.00 92.19           O  
ATOM    701  N   SER A  88      17.141  17.891  24.062  1.00 89.56           N  
ATOM    702  CA  SER A  88      18.234  18.609  23.438  1.00 89.56           C  
ATOM    703  C   SER A  88      18.688  19.781  24.297  1.00 89.56           C  
ATOM    704  CB  SER A  88      17.797  19.125  22.047  1.00 89.56           C  
ATOM    705  O   SER A  88      18.312  19.891  25.453  1.00 89.56           O  
ATOM    706  OG  SER A  88      16.891  20.188  22.172  1.00 89.56           O  
ATOM    707  N   GLU A  89      19.688  20.562  23.969  1.00 80.12           N  
ATOM    708  CA  GLU A  89      20.328  21.578  24.781  1.00 80.12           C  
ATOM    709  C   GLU A  89      19.297  22.391  25.562  1.00 80.12           C  
ATOM    710  CB  GLU A  89      21.172  22.516  23.906  1.00 80.12           C  
ATOM    711  O   GLU A  89      19.438  22.594  26.781  1.00 80.12           O  
ATOM    712  CG  GLU A  89      22.516  21.906  23.500  1.00 80.12           C  
ATOM    713  CD  GLU A  89      23.359  22.859  22.656  1.00 80.12           C  
ATOM    714  OE1 GLU A  89      24.469  22.469  22.234  1.00 80.12           O  
ATOM    715  OE2 GLU A  89      22.906  24.000  22.422  1.00 80.12           O  
ATOM    716  N   HIS A  90      18.188  22.766  25.094  1.00 80.00           N  
ATOM    717  CA  HIS A  90      17.266  23.594  25.875  1.00 80.00           C  
ATOM    718  C   HIS A  90      15.812  23.266  25.562  1.00 80.00           C  
ATOM    719  CB  HIS A  90      17.531  25.078  25.609  1.00 80.00           C  
ATOM    720  O   HIS A  90      14.938  24.125  25.641  1.00 80.00           O  
ATOM    721  CG  HIS A  90      18.938  25.500  25.906  1.00 80.00           C  
ATOM    722  CD2 HIS A  90      19.906  26.000  25.109  1.00 80.00           C  
ATOM    723  ND1 HIS A  90      19.500  25.406  27.172  1.00 80.00           N  
ATOM    724  CE1 HIS A  90      20.734  25.844  27.125  1.00 80.00           C  
ATOM    725  NE2 HIS A  90      21.016  26.219  25.875  1.00 80.00           N  
ATOM    726  N   LYS A  91      15.555  22.047  25.219  1.00 89.00           N  
ATOM    727  CA  LYS A  91      14.203  21.703  24.812  1.00 89.00           C  
ATOM    728  C   LYS A  91      13.922  20.219  25.000  1.00 89.00           C  
ATOM    729  CB  LYS A  91      13.969  22.094  23.344  1.00 89.00           C  
ATOM    730  O   LYS A  91      14.820  19.391  24.844  1.00 89.00           O  
ATOM    731  CG  LYS A  91      12.578  21.766  22.828  1.00 89.00           C  
ATOM    732  CD  LYS A  91      12.430  22.109  21.359  1.00 89.00           C  
ATOM    733  CE  LYS A  91      11.094  21.641  20.797  1.00 89.00           C  
ATOM    734  NZ  LYS A  91      10.977  21.906  19.328  1.00 89.00           N  
ATOM    735  N   VAL A  92      12.797  19.875  25.531  1.00 93.56           N  
ATOM    736  CA  VAL A  92      12.312  18.500  25.609  1.00 93.56           C  
ATOM    737  C   VAL A  92      11.430  18.188  24.406  1.00 93.56           C  
ATOM    738  CB  VAL A  92      11.547  18.250  26.922  1.00 93.56           C  
ATOM    739  O   VAL A  92      10.562  19.000  24.031  1.00 93.56           O  
ATOM    740  CG1 VAL A  92      10.898  16.859  26.906  1.00 93.56           C  
ATOM    741  CG2 VAL A  92      12.477  18.391  28.125  1.00 93.56           C  
ATOM    742  N   TRP A  93      11.656  17.141  23.797  1.00 95.25           N  
ATOM    743  CA  TRP A  93      10.906  16.688  22.625  1.00 95.25           C  
ATOM    744  C   TRP A  93      10.023  15.500  22.969  1.00 95.25           C  
ATOM    745  CB  TRP A  93      11.859  16.328  21.484  1.00 95.25           C  
ATOM    746  O   TRP A  93      10.484  14.523  23.562  1.00 95.25           O  
ATOM    747  CG  TRP A  93      12.797  17.438  21.094  1.00 95.25           C  
ATOM    748  CD1 TRP A  93      13.930  17.828  21.766  1.00 95.25           C  
ATOM    749  CD2 TRP A  93      12.680  18.297  19.969  1.00 95.25           C  
ATOM    750  CE2 TRP A  93      13.781  19.188  20.000  1.00 95.25           C  
ATOM    751  CE3 TRP A  93      11.750  18.406  18.922  1.00 95.25           C  
ATOM    752  NE1 TRP A  93      14.523  18.875  21.109  1.00 95.25           N  
ATOM    753  CH2 TRP A  93      13.047  20.266  18.016  1.00 95.25           C  
ATOM    754  CZ2 TRP A  93      13.977  20.172  19.031  1.00 95.25           C  
ATOM    755  CZ3 TRP A  93      11.945  19.391  17.953  1.00 95.25           C  
ATOM    756  N   ASP A  94       8.797  15.531  22.641  1.00 95.12           N  
ATOM    757  CA  ASP A  94       7.875  14.422  22.844  1.00 95.12           C  
ATOM    758  C   ASP A  94       7.473  13.797  21.500  1.00 95.12           C  
ATOM    759  CB  ASP A  94       6.633  14.883  23.594  1.00 95.12           C  
ATOM    760  O   ASP A  94       8.000  14.172  20.453  1.00 95.12           O  
ATOM    761  CG  ASP A  94       5.809  15.898  22.828  1.00 95.12           C  
ATOM    762  OD1 ASP A  94       6.113  16.156  21.641  1.00 95.12           O  
ATOM    763  OD2 ASP A  94       4.855  16.453  23.406  1.00 95.12           O  
ATOM    764  N   VAL A  95       6.645  12.781  21.500  1.00 96.31           N  
ATOM    765  CA  VAL A  95       6.266  11.953  20.359  1.00 96.31           C  
ATOM    766  C   VAL A  95       5.602  12.820  19.297  1.00 96.31           C  
ATOM    767  CB  VAL A  95       5.320  10.805  20.781  1.00 96.31           C  
ATOM    768  O   VAL A  95       5.754  12.562  18.094  1.00 96.31           O  
ATOM    769  CG1 VAL A  95       3.971  11.352  21.234  1.00 96.31           C  
ATOM    770  CG2 VAL A  95       5.133   9.820  19.625  1.00 96.31           C  
ATOM    771  N   GLU A  96       4.836  13.797  19.609  1.00 96.25           N  
ATOM    772  CA  GLU A  96       4.141  14.664  18.672  1.00 96.25           C  
ATOM    773  C   GLU A  96       5.129  15.414  17.781  1.00 96.25           C  
ATOM    774  CB  GLU A  96       3.236  15.656  19.406  1.00 96.25           C  
ATOM    775  O   GLU A  96       4.824  15.719  16.625  1.00 96.25           O  
ATOM    776  CG  GLU A  96       2.490  16.609  18.484  1.00 96.25           C  
ATOM    777  CD  GLU A  96       3.328  17.797  18.047  1.00 96.25           C  
ATOM    778  OE1 GLU A  96       3.084  18.344  16.938  1.00 96.25           O  
ATOM    779  OE2 GLU A  96       4.238  18.188  18.812  1.00 96.25           O  
ATOM    780  N   GLU A  97       6.266  15.727  18.266  1.00 96.31           N  
ATOM    781  CA  GLU A  97       7.238  16.562  17.578  1.00 96.31           C  
ATOM    782  C   GLU A  97       8.117  15.727  16.656  1.00 96.31           C  
ATOM    783  CB  GLU A  97       8.109  17.328  18.578  1.00 96.31           C  
ATOM    784  O   GLU A  97       8.422  16.141  15.523  1.00 96.31           O  
ATOM    785  CG  GLU A  97       7.348  18.391  19.344  1.00 96.31           C  
ATOM    786  CD  GLU A  97       8.258  19.281  20.188  1.00 96.31           C  
ATOM    787  OE1 GLU A  97       8.602  20.391  19.734  1.00 96.31           O  
ATOM    788  OE2 GLU A  97       8.617  18.859  21.312  1.00 96.31           O  
ATOM    789  N   TYR A  98       8.508  14.492  17.078  1.00 97.25           N  
ATOM    790  CA  TYR A  98       9.539  13.805  16.312  1.00 97.25           C  
ATOM    791  C   TYR A  98       8.953  12.648  15.516  1.00 97.25           C  
ATOM    792  CB  TYR A  98      10.641  13.289  17.250  1.00 97.25           C  
ATOM    793  O   TYR A  98       9.656  11.992  14.750  1.00 97.25           O  
ATOM    794  CG  TYR A  98      10.156  12.273  18.250  1.00 97.25           C  
ATOM    795  CD1 TYR A  98      10.031  12.609  19.609  1.00 97.25           C  
ATOM    796  CD2 TYR A  98       9.828  10.984  17.875  1.00 97.25           C  
ATOM    797  CE1 TYR A  98       9.586  11.680  20.531  1.00 97.25           C  
ATOM    798  CE2 TYR A  98       9.383  10.047  18.797  1.00 97.25           C  
ATOM    799  OH  TYR A  98       8.820   9.477  21.047  1.00 97.25           O  
ATOM    800  CZ  TYR A  98       9.258  10.406  20.125  1.00 97.25           C  
ATOM    801  N   VAL A  99       7.723  12.328  15.633  1.00 98.12           N  
ATOM    802  CA  VAL A  99       7.098  11.289  14.812  1.00 98.12           C  
ATOM    803  C   VAL A  99       6.227  11.938  13.734  1.00 98.12           C  
ATOM    804  CB  VAL A  99       6.258  10.320  15.672  1.00 98.12           C  
ATOM    805  O   VAL A  99       5.332  12.727  14.047  1.00 98.12           O  
ATOM    806  CG1 VAL A  99       5.496   9.336  14.781  1.00 98.12           C  
ATOM    807  CG2 VAL A  99       7.148   9.578  16.656  1.00 98.12           C  
ATOM    808  N   LYS A 100       6.410  11.586  12.523  1.00 98.00           N  
ATOM    809  CA  LYS A 100       5.656  12.086  11.383  1.00 98.00           C  
ATOM    810  C   LYS A 100       5.379  10.977  10.375  1.00 98.00           C  
ATOM    811  CB  LYS A 100       6.410  13.234  10.703  1.00 98.00           C  
ATOM    812  O   LYS A 100       6.258  10.172  10.070  1.00 98.00           O  
ATOM    813  CG  LYS A 100       6.621  14.445  11.594  1.00 98.00           C  
ATOM    814  CD  LYS A 100       5.309  15.172  11.867  1.00 98.00           C  
ATOM    815  CE  LYS A 100       5.512  16.375  12.766  1.00 98.00           C  
ATOM    816  NZ  LYS A 100       4.215  16.922  13.266  1.00 98.00           N  
ATOM    817  N   PRO A 101       4.211  10.953   9.719  1.00 97.31           N  
ATOM    818  CA  PRO A 101       2.975  11.602  10.164  1.00 97.31           C  
ATOM    819  C   PRO A 101       2.461  11.055  11.492  1.00 97.31           C  
ATOM    820  CB  PRO A 101       1.991  11.305   9.031  1.00 97.31           C  
ATOM    821  O   PRO A 101       2.979  10.047  11.984  1.00 97.31           O  
ATOM    822  CG  PRO A 101       2.484  10.031   8.422  1.00 97.31           C  
ATOM    823  CD  PRO A 101       3.975   9.961   8.602  1.00 97.31           C  
ATOM    824  N   PRO A 102       1.562  11.594  12.109  1.00 97.56           N  
ATOM    825  CA  PRO A 102       1.160  11.242  13.477  1.00 97.56           C  
ATOM    826  C   PRO A 102       0.062  10.188  13.516  1.00 97.56           C  
ATOM    827  CB  PRO A 102       0.657  12.570  14.047  1.00 97.56           C  
ATOM    828  O   PRO A 102      -0.280   9.680  14.586  1.00 97.56           O  
ATOM    829  CG  PRO A 102       0.197  13.352  12.859  1.00 97.56           C  
ATOM    830  CD  PRO A 102       1.079  13.008  11.688  1.00 97.56           C  
ATOM    831  N   GLU A 103      -0.559   9.789  12.484  1.00 96.94           N  
ATOM    832  CA  GLU A 103      -1.762   8.961  12.461  1.00 96.94           C  
ATOM    833  C   GLU A 103      -1.438   7.504  12.789  1.00 96.94           C  
ATOM    834  CB  GLU A 103      -2.453   9.047  11.102  1.00 96.94           C  
ATOM    835  O   GLU A 103      -2.342   6.684  12.961  1.00 96.94           O  
ATOM    836  CG  GLU A 103      -3.002  10.430  10.781  1.00 96.94           C  
ATOM    837  CD  GLU A 103      -1.955  11.375  10.203  1.00 96.94           C  
ATOM    838  OE1 GLU A 103      -2.262  12.570  10.000  1.00 96.94           O  
ATOM    839  OE2 GLU A 103      -0.821  10.914   9.953  1.00 96.94           O  
ATOM    840  N   GLY A 104      -0.187   7.109  12.820  1.00 96.50           N  
ATOM    841  CA  GLY A 104       0.174   5.762  13.227  1.00 96.50           C  
ATOM    842  C   GLY A 104      -0.110   4.719  12.164  1.00 96.50           C  
ATOM    843  O   GLY A 104      -0.707   3.678  12.453  1.00 96.50           O  
ATOM    844  N   GLY A 105       0.260   4.992  10.992  1.00 94.94           N  
ATOM    845  CA  GLY A 105       0.131   4.031   9.906  1.00 94.94           C  
ATOM    846  C   GLY A 105       1.299   3.068   9.820  1.00 94.94           C  
ATOM    847  O   GLY A 105       2.047   2.904  10.781  1.00 94.94           O  
ATOM    848  N   SER A 106       1.386   2.363   8.766  1.00 96.31           N  
ATOM    849  CA  SER A 106       2.432   1.363   8.570  1.00 96.31           C  
ATOM    850  C   SER A 106       3.764   2.018   8.219  1.00 96.31           C  
ATOM    851  CB  SER A 106       2.033   0.375   7.473  1.00 96.31           C  
ATOM    852  O   SER A 106       4.816   1.380   8.297  1.00 96.31           O  
ATOM    853  OG  SER A 106       1.806   1.049   6.246  1.00 96.31           O  
ATOM    854  N   VAL A 107       3.725   3.230   7.816  1.00 97.19           N  
ATOM    855  CA  VAL A 107       4.930   3.975   7.473  1.00 97.19           C  
ATOM    856  C   VAL A 107       4.996   5.262   8.289  1.00 97.19           C  
ATOM    857  CB  VAL A 107       4.988   4.301   5.961  1.00 97.19           C  
ATOM    858  O   VAL A 107       4.086   6.094   8.227  1.00 97.19           O  
ATOM    859  CG1 VAL A 107       6.262   5.074   5.625  1.00 97.19           C  
ATOM    860  CG2 VAL A 107       4.902   3.018   5.137  1.00 97.19           C  
ATOM    861  N   PHE A 108       6.023   5.402   8.992  1.00 98.00           N  
ATOM    862  CA  PHE A 108       6.223   6.598   9.805  1.00 98.00           C  
ATOM    863  C   PHE A 108       7.707   6.879   9.992  1.00 98.00           C  
ATOM    864  CB  PHE A 108       5.535   6.445  11.164  1.00 98.00           C  
ATOM    865  O   PHE A 108       8.547   6.004   9.773  1.00 98.00           O  
ATOM    866  CG  PHE A 108       6.055   5.297  11.984  1.00 98.00           C  
ATOM    867  CD1 PHE A 108       5.551   4.016  11.805  1.00 98.00           C  
ATOM    868  CD2 PHE A 108       7.051   5.496  12.930  1.00 98.00           C  
ATOM    869  CE1 PHE A 108       6.027   2.945  12.562  1.00 98.00           C  
ATOM    870  CE2 PHE A 108       7.535   4.434  13.688  1.00 98.00           C  
ATOM    871  CZ  PHE A 108       7.023   3.158  13.500  1.00 98.00           C  
ATOM    872  N   SER A 109       8.039   8.070  10.336  1.00 98.19           N  
ATOM    873  CA  SER A 109       9.414   8.516  10.531  1.00 98.19           C  
ATOM    874  C   SER A 109       9.641   9.031  11.945  1.00 98.19           C  
ATOM    875  CB  SER A 109       9.773   9.609   9.523  1.00 98.19           C  
ATOM    876  O   SER A 109       8.758   9.672  12.523  1.00 98.19           O  
ATOM    877  OG  SER A 109       9.500   9.180   8.195  1.00 98.19           O  
ATOM    878  N   ILE A 110      10.734   8.719  12.484  1.00 98.56           N  
ATOM    879  CA  ILE A 110      11.211   9.234  13.758  1.00 98.56           C  
ATOM    880  C   ILE A 110      12.375  10.195  13.523  1.00 98.56           C  
ATOM    881  CB  ILE A 110      11.648   8.086  14.703  1.00 98.56           C  
ATOM    882  O   ILE A 110      13.469   9.773  13.133  1.00 98.56           O  
ATOM    883  CG1 ILE A 110      10.484   7.113  14.930  1.00 98.56           C  
ATOM    884  CG2 ILE A 110      12.156   8.648  16.031  1.00 98.56           C  
ATOM    885  CD1 ILE A 110      10.883   5.832  15.656  1.00 98.56           C  
ATOM    886  N   ILE A 111      12.172  11.391  13.781  1.00 98.25           N  
ATOM    887  CA  ILE A 111      13.164  12.438  13.555  1.00 98.25           C  
ATOM    888  C   ILE A 111      14.266  12.344  14.609  1.00 98.25           C  
ATOM    889  CB  ILE A 111      12.523  13.844  13.570  1.00 98.25           C  
ATOM    890  O   ILE A 111      13.984  12.328  15.805  1.00 98.25           O  
ATOM    891  CG1 ILE A 111      11.477  13.969  12.461  1.00 98.25           C  
ATOM    892  CG2 ILE A 111      13.602  14.930  13.438  1.00 98.25           C  
ATOM    893  CD1 ILE A 111      10.633  15.234  12.547  1.00 98.25           C  
ATOM    894  N   THR A 112      15.508  12.289  14.195  1.00 97.75           N  
ATOM    895  CA  THR A 112      16.641  12.141  15.094  1.00 97.75           C  
ATOM    896  C   THR A 112      17.547  13.367  15.031  1.00 97.75           C  
ATOM    897  CB  THR A 112      17.453  10.875  14.758  1.00 97.75           C  
ATOM    898  O   THR A 112      18.391  13.570  15.914  1.00 97.75           O  
ATOM    899  CG2 THR A 112      16.688   9.609  15.109  1.00 97.75           C  
ATOM    900  OG1 THR A 112      17.750  10.867  13.352  1.00 97.75           O  
ATOM    901  N   ARG A 113      17.453  14.156  14.008  1.00 96.31           N  
ATOM    902  CA  ARG A 113      18.219  15.383  13.844  1.00 96.31           C  
ATOM    903  C   ARG A 113      17.422  16.438  13.094  1.00 96.31           C  
ATOM    904  CB  ARG A 113      19.531  15.102  13.109  1.00 96.31           C  
ATOM    905  O   ARG A 113      16.719  16.125  12.133  1.00 96.31           O  
ATOM    906  CG  ARG A 113      20.438  16.312  12.984  1.00 96.31           C  
ATOM    907  CD  ARG A 113      21.750  15.961  12.289  1.00 96.31           C  
ATOM    908  NE  ARG A 113      21.594  15.922  10.836  1.00 96.31           N  
ATOM    909  NH1 ARG A 113      23.797  15.391  10.398  1.00 96.31           N  
ATOM    910  NH2 ARG A 113      22.312  15.648   8.672  1.00 96.31           N  
ATOM    911  CZ  ARG A 113      22.562  15.656   9.969  1.00 96.31           C  
ATOM    912  N   VAL A 114      17.547  17.672  13.484  1.00 96.19           N  
ATOM    913  CA  VAL A 114      16.797  18.766  12.852  1.00 96.19           C  
ATOM    914  C   VAL A 114      17.734  19.938  12.578  1.00 96.19           C  
ATOM    915  CB  VAL A 114      15.609  19.219  13.719  1.00 96.19           C  
ATOM    916  O   VAL A 114      18.656  20.188  13.359  1.00 96.19           O  
ATOM    917  CG1 VAL A 114      14.609  18.078  13.914  1.00 96.19           C  
ATOM    918  CG2 VAL A 114      16.109  19.734  15.070  1.00 96.19           C  
ATOM    919  N   GLU A 115      17.625  20.516  11.508  1.00 96.00           N  
ATOM    920  CA  GLU A 115      18.172  21.828  11.164  1.00 96.00           C  
ATOM    921  C   GLU A 115      17.062  22.859  10.969  1.00 96.00           C  
ATOM    922  CB  GLU A 115      19.031  21.734   9.898  1.00 96.00           C  
ATOM    923  O   GLU A 115      16.344  22.812   9.969  1.00 96.00           O  
ATOM    924  CG  GLU A 115      20.250  20.828  10.047  1.00 96.00           C  
ATOM    925  CD  GLU A 115      21.047  20.672   8.766  1.00 96.00           C  
ATOM    926  OE1 GLU A 115      22.078  19.969   8.773  1.00 96.00           O  
ATOM    927  OE2 GLU A 115      20.641  21.281   7.746  1.00 96.00           O  
ATOM    928  N   ALA A 116      16.938  23.781  11.867  1.00 95.06           N  
ATOM    929  CA  ALA A 116      15.828  24.719  11.883  1.00 95.06           C  
ATOM    930  C   ALA A 116      16.297  26.125  11.484  1.00 95.06           C  
ATOM    931  CB  ALA A 116      15.172  24.750  13.258  1.00 95.06           C  
ATOM    932  O   ALA A 116      17.312  26.594  11.969  1.00 95.06           O  
ATOM    933  N   THR A 117      15.680  26.719  10.586  1.00 96.25           N  
ATOM    934  CA  THR A 117      15.820  28.125  10.219  1.00 96.25           C  
ATOM    935  C   THR A 117      14.625  28.938  10.719  1.00 96.25           C  
ATOM    936  CB  THR A 117      15.961  28.297   8.695  1.00 96.25           C  
ATOM    937  O   THR A 117      13.555  28.906  10.117  1.00 96.25           O  
ATOM    938  CG2 THR A 117      16.328  29.734   8.336  1.00 96.25           C  
ATOM    939  OG1 THR A 117      16.984  27.406   8.219  1.00 96.25           O  
ATOM    940  N   HIS A 118      14.805  29.641  11.758  1.00 93.31           N  
ATOM    941  CA  HIS A 118      13.719  30.312  12.461  1.00 93.31           C  
ATOM    942  C   HIS A 118      13.359  31.641  11.789  1.00 93.31           C  
ATOM    943  CB  HIS A 118      14.094  30.547  13.922  1.00 93.31           C  
ATOM    944  O   HIS A 118      14.203  32.250  11.125  1.00 93.31           O  
ATOM    945  CG  HIS A 118      14.336  29.297  14.695  1.00 93.31           C  
ATOM    946  CD2 HIS A 118      15.492  28.703  15.078  1.00 93.31           C  
ATOM    947  ND1 HIS A 118      13.312  28.500  15.156  1.00 93.31           N  
ATOM    948  CE1 HIS A 118      13.828  27.453  15.797  1.00 93.31           C  
ATOM    949  NE2 HIS A 118      15.141  27.562  15.766  1.00 93.31           N  
ATOM    950  N   SER A 119      12.070  32.031  11.891  1.00 92.62           N  
ATOM    951  CA  SER A 119      11.547  33.375  11.617  1.00 92.62           C  
ATOM    952  C   SER A 119      11.781  33.750  10.164  1.00 92.62           C  
ATOM    953  CB  SER A 119      12.195  34.375  12.547  1.00 92.62           C  
ATOM    954  O   SER A 119      12.266  34.875   9.891  1.00 92.62           O  
ATOM    955  OG  SER A 119      12.016  34.031  13.906  1.00 92.62           O  
ATOM    956  N   GLN A 120      11.625  32.906   9.297  1.00 95.19           N  
ATOM    957  CA  GLN A 120      11.680  33.250   7.883  1.00 95.19           C  
ATOM    958  C   GLN A 120      10.469  34.094   7.469  1.00 95.19           C  
ATOM    959  CB  GLN A 120      11.773  32.000   7.020  1.00 95.19           C  
ATOM    960  O   GLN A 120       9.352  33.812   7.910  1.00 95.19           O  
ATOM    961  CG  GLN A 120      13.102  31.266   7.133  1.00 95.19           C  
ATOM    962  CD  GLN A 120      13.305  30.250   6.031  1.00 95.19           C  
ATOM    963  NE2 GLN A 120      14.531  30.172   5.512  1.00 95.19           N  
ATOM    964  OE1 GLN A 120      12.375  29.531   5.645  1.00 95.19           O  
ATOM    965  N   THR A 121      10.641  35.062   6.680  1.00 95.88           N  
ATOM    966  CA  THR A 121       9.609  35.906   6.105  1.00 95.88           C  
ATOM    967  C   THR A 121       9.875  36.156   4.621  1.00 95.88           C  
ATOM    968  CB  THR A 121       9.516  37.250   6.844  1.00 95.88           C  
ATOM    969  O   THR A 121      11.000  36.000   4.152  1.00 95.88           O  
ATOM    970  CG2 THR A 121       9.266  37.062   8.336  1.00 95.88           C  
ATOM    971  OG1 THR A 121      10.750  37.969   6.676  1.00 95.88           O  
ATOM    972  N   GLN A 122       8.883  36.438   3.857  1.00 95.38           N  
ATOM    973  CA  GLN A 122       9.031  36.812   2.457  1.00 95.38           C  
ATOM    974  C   GLN A 122       9.719  38.188   2.324  1.00 95.38           C  
ATOM    975  CB  GLN A 122       7.672  36.844   1.759  1.00 95.38           C  
ATOM    976  O   GLN A 122       9.242  39.188   2.863  1.00 95.38           O  
ATOM    977  CG  GLN A 122       7.051  35.469   1.557  1.00 95.38           C  
ATOM    978  CD  GLN A 122       7.562  34.781   0.311  1.00 95.38           C  
ATOM    979  NE2 GLN A 122       7.297  33.469   0.206  1.00 95.38           N  
ATOM    980  OE1 GLN A 122       8.195  35.406  -0.551  1.00 95.38           O  
ATOM    981  N   GLY A 123      10.828  38.156   1.827  1.00 96.00           N  
ATOM    982  CA  GLY A 123      11.641  39.344   1.659  1.00 96.00           C  
ATOM    983  C   GLY A 123      12.852  39.125   0.775  1.00 96.00           C  
ATOM    984  O   GLY A 123      12.852  38.250  -0.082  1.00 96.00           O  
ATOM    985  N   THR A 124      13.773  40.062   0.848  1.00 97.31           N  
ATOM    986  CA  THR A 124      14.984  39.969   0.046  1.00 97.31           C  
ATOM    987  C   THR A 124      16.188  39.625   0.918  1.00 97.31           C  
ATOM    988  CB  THR A 124      15.266  41.312  -0.688  1.00 97.31           C  
ATOM    989  O   THR A 124      16.281  40.062   2.066  1.00 97.31           O  
ATOM    990  CG2 THR A 124      14.125  41.656  -1.630  1.00 97.31           C  
ATOM    991  OG1 THR A 124      15.430  42.344   0.275  1.00 97.31           O  
ATOM    992  N   CYS A 125      17.016  38.812   0.496  1.00 96.81           N  
ATOM    993  CA  CYS A 125      18.219  38.375   1.189  1.00 96.81           C  
ATOM    994  C   CYS A 125      19.219  37.781   0.209  1.00 96.81           C  
ATOM    995  CB  CYS A 125      17.859  37.312   2.256  1.00 96.81           C  
ATOM    996  O   CYS A 125      18.906  37.594  -0.967  1.00 96.81           O  
ATOM    997  SG  CYS A 125      17.031  35.875   1.602  1.00 96.81           S  
ATOM    998  N   PRO A 126      20.453  37.625   0.593  1.00 96.75           N  
ATOM    999  CA  PRO A 126      21.438  37.000  -0.287  1.00 96.75           C  
ATOM   1000  C   PRO A 126      21.125  35.531  -0.575  1.00 96.75           C  
ATOM   1001  CB  PRO A 126      22.750  37.125   0.498  1.00 96.75           C  
ATOM   1002  O   PRO A 126      20.719  34.781   0.324  1.00 96.75           O  
ATOM   1003  CG  PRO A 126      22.453  38.156   1.556  1.00 96.75           C  
ATOM   1004  CD  PRO A 126      20.969  38.125   1.832  1.00 96.75           C  
ATOM   1005  N   GLU A 127      21.297  35.125  -1.762  1.00 96.19           N  
ATOM   1006  CA  GLU A 127      21.141  33.719  -2.176  1.00 96.19           C  
ATOM   1007  C   GLU A 127      22.234  32.844  -1.559  1.00 96.19           C  
ATOM   1008  CB  GLU A 127      21.188  33.594  -3.701  1.00 96.19           C  
ATOM   1009  O   GLU A 127      23.281  33.344  -1.127  1.00 96.19           O  
ATOM   1010  CG  GLU A 127      21.016  32.188  -4.215  1.00 96.19           C  
ATOM   1011  CD  GLU A 127      19.719  31.531  -3.758  1.00 96.19           C  
ATOM   1012  OE1 GLU A 127      19.688  30.969  -2.639  1.00 96.19           O  
ATOM   1013  OE2 GLU A 127      18.734  31.578  -4.523  1.00 96.19           O  
ATOM   1014  N   SER A 128      21.984  31.641  -1.456  1.00 94.56           N  
ATOM   1015  CA  SER A 128      22.969  30.688  -0.958  1.00 94.56           C  
ATOM   1016  C   SER A 128      24.141  30.562  -1.914  1.00 94.56           C  
ATOM   1017  CB  SER A 128      22.312  29.312  -0.747  1.00 94.56           C  
ATOM   1018  O   SER A 128      23.953  30.469  -3.129  1.00 94.56           O  
ATOM   1019  OG  SER A 128      23.297  28.328  -0.476  1.00 94.56           O  
ATOM   1020  N   ILE A 129      25.328  30.484  -1.449  1.00 92.75           N  
ATOM   1021  CA  ILE A 129      26.547  30.359  -2.229  1.00 92.75           C  
ATOM   1022  C   ILE A 129      26.594  29.000  -2.924  1.00 92.75           C  
ATOM   1023  CB  ILE A 129      27.812  30.531  -1.341  1.00 92.75           C  
ATOM   1024  O   ILE A 129      27.297  28.828  -3.924  1.00 92.75           O  
ATOM   1025  CG1 ILE A 129      29.016  30.922  -2.197  1.00 92.75           C  
ATOM   1026  CG2 ILE A 129      28.094  29.266  -0.537  1.00 92.75           C  
ATOM   1027  CD1 ILE A 129      30.141  31.594  -1.418  1.00 92.75           C  
ATOM   1028  N   ARG A 130      25.781  28.047  -2.436  1.00 88.94           N  
ATOM   1029  CA  ARG A 130      25.766  26.688  -2.961  1.00 88.94           C  
ATOM   1030  C   ARG A 130      24.969  26.609  -4.258  1.00 88.94           C  
ATOM   1031  CB  ARG A 130      25.188  25.719  -1.928  1.00 88.94           C  
ATOM   1032  O   ARG A 130      25.078  25.625  -5.000  1.00 88.94           O  
ATOM   1033  CG  ARG A 130      26.047  25.562  -0.678  1.00 88.94           C  
ATOM   1034  CD  ARG A 130      25.438  24.562   0.302  1.00 88.94           C  
ATOM   1035  NE  ARG A 130      26.234  24.469   1.525  1.00 88.94           N  
ATOM   1036  NH1 ARG A 130      24.688  23.172   2.658  1.00 88.94           N  
ATOM   1037  NH2 ARG A 130      26.656  23.781   3.674  1.00 88.94           N  
ATOM   1038  CZ  ARG A 130      25.859  23.797   2.615  1.00 88.94           C  
ATOM   1039  N   VAL A 131      24.125  27.531  -4.520  1.00 91.88           N  
ATOM   1040  CA  VAL A 131      23.344  27.562  -5.754  1.00 91.88           C  
ATOM   1041  C   VAL A 131      24.266  27.906  -6.930  1.00 91.88           C  
ATOM   1042  CB  VAL A 131      22.188  28.594  -5.668  1.00 91.88           C  
ATOM   1043  O   VAL A 131      25.156  28.750  -6.812  1.00 91.88           O  
ATOM   1044  CG1 VAL A 131      21.453  28.672  -7.000  1.00 91.88           C  
ATOM   1045  CG2 VAL A 131      21.234  28.219  -4.539  1.00 91.88           C  
ATOM   1046  N   HIS A 132      24.062  27.250  -7.984  1.00 87.25           N  
ATOM   1047  CA  HIS A 132      24.891  27.469  -9.164  1.00 87.25           C  
ATOM   1048  C   HIS A 132      24.812  28.922  -9.641  1.00 87.25           C  
ATOM   1049  CB  HIS A 132      24.484  26.531 -10.289  1.00 87.25           C  
ATOM   1050  O   HIS A 132      23.719  29.500  -9.688  1.00 87.25           O  
ATOM   1051  CG  HIS A 132      25.344  26.625 -11.508  1.00 87.25           C  
ATOM   1052  CD2 HIS A 132      26.422  25.922 -11.891  1.00 87.25           C  
ATOM   1053  ND1 HIS A 132      25.109  27.547 -12.500  1.00 87.25           N  
ATOM   1054  CE1 HIS A 132      26.031  27.406 -13.445  1.00 87.25           C  
ATOM   1055  NE2 HIS A 132      26.844  26.422 -13.102  1.00 87.25           N  
ATOM   1056  N   ASN A 133      25.984  29.516  -9.828  1.00 89.50           N  
ATOM   1057  CA  ASN A 133      26.109  30.859 -10.383  1.00 89.50           C  
ATOM   1058  C   ASN A 133      25.500  31.922  -9.453  1.00 89.50           C  
ATOM   1059  CB  ASN A 133      25.438  30.938 -11.758  1.00 89.50           C  
ATOM   1060  O   ASN A 133      24.906  32.875  -9.914  1.00 89.50           O  
ATOM   1061  CG  ASN A 133      26.188  30.141 -12.812  1.00 89.50           C  
ATOM   1062  ND2 ASN A 133      25.531  29.875 -13.938  1.00 89.50           N  
ATOM   1063  OD1 ASN A 133      27.344  29.766 -12.617  1.00 89.50           O  
ATOM   1064  N   ALA A 134      25.547  31.656  -8.195  1.00 94.19           N  
ATOM   1065  CA  ALA A 134      25.016  32.625  -7.230  1.00 94.19           C  
ATOM   1066  C   ALA A 134      26.062  33.656  -6.840  1.00 94.19           C  
ATOM   1067  CB  ALA A 134      24.500  31.891  -5.992  1.00 94.19           C  
ATOM   1068  O   ALA A 134      25.719  34.781  -6.457  1.00 94.19           O  
ATOM   1069  N   THR A 135      27.359  33.375  -6.859  1.00 96.19           N  
ATOM   1070  CA  THR A 135      28.422  34.281  -6.512  1.00 96.19           C  
ATOM   1071  C   THR A 135      28.531  35.406  -7.551  1.00 96.19           C  
ATOM   1072  CB  THR A 135      29.781  33.562  -6.395  1.00 96.19           C  
ATOM   1073  O   THR A 135      28.422  35.156  -8.750  1.00 96.19           O  
ATOM   1074  CG2 THR A 135      30.844  34.469  -5.820  1.00 96.19           C  
ATOM   1075  OG1 THR A 135      29.625  32.406  -5.535  1.00 96.19           O  
ATOM   1076  N   CYS A 136      28.734  36.656  -7.012  1.00 97.00           N  
ATOM   1077  CA  CYS A 136      28.766  37.812  -7.898  1.00 97.00           C  
ATOM   1078  C   CYS A 136      29.812  38.812  -7.441  1.00 97.00           C  
ATOM   1079  CB  CYS A 136      27.391  38.500  -7.953  1.00 97.00           C  
ATOM   1080  O   CYS A 136      30.281  38.781  -6.297  1.00 97.00           O  
ATOM   1081  SG  CYS A 136      26.891  39.250  -6.387  1.00 97.00           S  
ATOM   1082  N   LEU A 137      30.266  39.562  -8.297  1.00 96.00           N  
ATOM   1083  CA  LEU A 137      31.203  40.625  -8.016  1.00 96.00           C  
ATOM   1084  C   LEU A 137      30.516  42.000  -8.094  1.00 96.00           C  
ATOM   1085  CB  LEU A 137      32.375  40.594  -9.000  1.00 96.00           C  
ATOM   1086  O   LEU A 137      30.859  42.906  -7.344  1.00 96.00           O  
ATOM   1087  CG  LEU A 137      33.438  39.531  -8.734  1.00 96.00           C  
ATOM   1088  CD1 LEU A 137      34.062  39.031 -10.047  1.00 96.00           C  
ATOM   1089  CD2 LEU A 137      34.531  40.062  -7.812  1.00 96.00           C  
ATOM   1090  N   SER A 138      29.531  42.156  -9.016  1.00 95.69           N  
ATOM   1091  CA  SER A 138      28.766  43.375  -9.211  1.00 95.69           C  
ATOM   1092  C   SER A 138      27.312  43.062  -9.570  1.00 95.69           C  
ATOM   1093  CB  SER A 138      29.406  44.219 -10.297  1.00 95.69           C  
ATOM   1094  O   SER A 138      26.953  41.906  -9.797  1.00 95.69           O  
ATOM   1095  OG  SER A 138      29.156  43.688 -11.578  1.00 95.69           O  
ATOM   1096  N   ASP A 139      26.469  44.031  -9.570  1.00 96.44           N  
ATOM   1097  CA  ASP A 139      25.062  43.906  -9.906  1.00 96.44           C  
ATOM   1098  C   ASP A 139      24.875  43.375 -11.328  1.00 96.44           C  
ATOM   1099  CB  ASP A 139      24.344  45.250  -9.758  1.00 96.44           C  
ATOM   1100  O   ASP A 139      23.875  42.719 -11.633  1.00 96.44           O  
ATOM   1101  CG  ASP A 139      24.219  45.688  -8.305  1.00 96.44           C  
ATOM   1102  OD1 ASP A 139      24.625  44.938  -7.398  1.00 96.44           O  
ATOM   1103  OD2 ASP A 139      23.719  46.812  -8.070  1.00 96.44           O  
ATOM   1104  N   ALA A 140      25.891  43.594 -12.188  1.00 95.62           N  
ATOM   1105  CA  ALA A 140      25.828  43.188 -13.586  1.00 95.62           C  
ATOM   1106  C   ALA A 140      25.812  41.656 -13.695  1.00 95.62           C  
ATOM   1107  CB  ALA A 140      27.000  43.750 -14.367  1.00 95.62           C  
ATOM   1108  O   ALA A 140      25.328  41.125 -14.688  1.00 95.62           O  
ATOM   1109  N   ASP A 141      26.297  40.938 -12.688  1.00 95.44           N  
ATOM   1110  CA  ASP A 141      26.359  39.500 -12.672  1.00 95.44           C  
ATOM   1111  C   ASP A 141      25.016  38.875 -12.273  1.00 95.44           C  
ATOM   1112  CB  ASP A 141      27.453  39.031 -11.711  1.00 95.44           C  
ATOM   1113  O   ASP A 141      24.844  37.656 -12.320  1.00 95.44           O  
ATOM   1114  CG  ASP A 141      28.844  39.500 -12.117  1.00 95.44           C  
ATOM   1115  OD1 ASP A 141      29.094  39.688 -13.328  1.00 95.44           O  
ATOM   1116  OD2 ASP A 141      29.703  39.688 -11.219  1.00 95.44           O  
ATOM   1117  N   CYS A 142      24.172  39.656 -11.781  1.00 96.75           N  
ATOM   1118  CA  CYS A 142      22.891  39.188 -11.289  1.00 96.75           C  
ATOM   1119  C   CYS A 142      21.750  39.688 -12.188  1.00 96.75           C  
ATOM   1120  CB  CYS A 142      22.656  39.688  -9.859  1.00 96.75           C  
ATOM   1121  O   CYS A 142      21.422  40.875 -12.180  1.00 96.75           O  
ATOM   1122  SG  CYS A 142      24.000  39.250  -8.727  1.00 96.75           S  
ATOM   1123  N   VAL A 143      21.188  38.844 -12.938  1.00 95.38           N  
ATOM   1124  CA  VAL A 143      20.109  39.219 -13.852  1.00 95.38           C  
ATOM   1125  C   VAL A 143      18.781  39.250 -13.102  1.00 95.38           C  
ATOM   1126  CB  VAL A 143      20.016  38.219 -15.039  1.00 95.38           C  
ATOM   1127  O   VAL A 143      18.344  38.250 -12.547  1.00 95.38           O  
ATOM   1128  CG1 VAL A 143      18.906  38.625 -16.000  1.00 95.38           C  
ATOM   1129  CG2 VAL A 143      21.359  38.125 -15.766  1.00 95.38           C  
ATOM   1130  N   ALA A 144      18.094  40.406 -13.125  1.00 94.56           N  
ATOM   1131  CA  ALA A 144      16.812  40.562 -12.445  1.00 94.56           C  
ATOM   1132  C   ALA A 144      15.734  39.688 -13.062  1.00 94.56           C  
ATOM   1133  CB  ALA A 144      16.391  42.031 -12.484  1.00 94.56           C  
ATOM   1134  O   ALA A 144      15.609  39.625 -14.289  1.00 94.56           O  
ATOM   1135  N   GLY A 145      14.984  38.906 -12.219  1.00 91.12           N  
ATOM   1136  CA  GLY A 145      13.891  38.094 -12.711  1.00 91.12           C  
ATOM   1137  C   GLY A 145      14.297  36.656 -13.000  1.00 91.12           C  
ATOM   1138  O   GLY A 145      13.453  35.812 -13.312  1.00 91.12           O  
ATOM   1139  N   GLU A 146      15.578  36.469 -13.008  1.00 91.19           N  
ATOM   1140  CA  GLU A 146      16.062  35.125 -13.211  1.00 91.19           C  
ATOM   1141  C   GLU A 146      15.758  34.219 -12.016  1.00 91.19           C  
ATOM   1142  CB  GLU A 146      17.578  35.125 -13.492  1.00 91.19           C  
ATOM   1143  O   GLU A 146      15.852  34.656 -10.867  1.00 91.19           O  
ATOM   1144  CG  GLU A 146      18.094  33.844 -14.109  1.00 91.19           C  
ATOM   1145  CD  GLU A 146      19.578  33.875 -14.430  1.00 91.19           C  
ATOM   1146  OE1 GLU A 146      20.125  32.844 -14.898  1.00 91.19           O  
ATOM   1147  OE2 GLU A 146      20.203  34.938 -14.211  1.00 91.19           O  
ATOM   1148  N   LEU A 147      15.320  33.094 -12.375  1.00 89.31           N  
ATOM   1149  CA  LEU A 147      14.961  32.125 -11.352  1.00 89.31           C  
ATOM   1150  C   LEU A 147      15.695  30.797 -11.578  1.00 89.31           C  
ATOM   1151  CB  LEU A 147      13.453  31.875 -11.336  1.00 89.31           C  
ATOM   1152  O   LEU A 147      15.609  30.219 -12.664  1.00 89.31           O  
ATOM   1153  CG  LEU A 147      12.898  31.078 -10.156  1.00 89.31           C  
ATOM   1154  CD1 LEU A 147      11.516  31.578  -9.773  1.00 89.31           C  
ATOM   1155  CD2 LEU A 147      12.867  29.594 -10.492  1.00 89.31           C  
ATOM   1156  N   ASP A 148      16.484  30.406 -10.656  1.00 89.50           N  
ATOM   1157  CA  ASP A 148      17.109  29.094 -10.680  1.00 89.50           C  
ATOM   1158  C   ASP A 148      16.234  28.047  -9.992  1.00 89.50           C  
ATOM   1159  CB  ASP A 148      18.484  29.141 -10.008  1.00 89.50           C  
ATOM   1160  O   ASP A 148      15.852  28.219  -8.828  1.00 89.50           O  
ATOM   1161  CG  ASP A 148      19.312  27.906 -10.258  1.00 89.50           C  
ATOM   1162  OD1 ASP A 148      18.766  26.781 -10.242  1.00 89.50           O  
ATOM   1163  OD2 ASP A 148      20.531  28.047 -10.469  1.00 89.50           O  
ATOM   1164  N   MET A 149      15.930  26.922 -10.633  1.00 89.25           N  
ATOM   1165  CA  MET A 149      15.047  25.891 -10.117  1.00 89.25           C  
ATOM   1166  C   MET A 149      15.586  25.297  -8.820  1.00 89.25           C  
ATOM   1167  CB  MET A 149      14.859  24.781 -11.156  1.00 89.25           C  
ATOM   1168  O   MET A 149      14.820  24.812  -7.984  1.00 89.25           O  
ATOM   1169  CG  MET A 149      13.953  25.172 -12.312  1.00 89.25           C  
ATOM   1170  SD  MET A 149      12.250  25.594 -11.758  1.00 89.25           S  
ATOM   1171  CE  MET A 149      12.148  27.312 -12.359  1.00 89.25           C  
ATOM   1172  N   LEU A 150      16.859  25.328  -8.664  1.00 89.88           N  
ATOM   1173  CA  LEU A 150      17.469  24.781  -7.453  1.00 89.88           C  
ATOM   1174  C   LEU A 150      17.812  25.906  -6.473  1.00 89.88           C  
ATOM   1175  CB  LEU A 150      18.734  23.984  -7.801  1.00 89.88           C  
ATOM   1176  O   LEU A 150      18.531  25.672  -5.496  1.00 89.88           O  
ATOM   1177  CG  LEU A 150      18.531  22.750  -8.688  1.00 89.88           C  
ATOM   1178  CD1 LEU A 150      19.875  22.109  -8.992  1.00 89.88           C  
ATOM   1179  CD2 LEU A 150      17.594  21.766  -8.008  1.00 89.88           C  
ATOM   1180  N   GLY A 151      17.391  27.125  -6.785  1.00 92.94           N  
ATOM   1181  CA  GLY A 151      17.641  28.281  -5.926  1.00 92.94           C  
ATOM   1182  C   GLY A 151      16.547  28.484  -4.891  1.00 92.94           C  
ATOM   1183  O   GLY A 151      15.695  27.609  -4.695  1.00 92.94           O  
ATOM   1184  N   ASN A 152      16.594  29.656  -4.191  1.00 95.12           N  
ATOM   1185  CA  ASN A 152      15.703  29.906  -3.066  1.00 95.12           C  
ATOM   1186  C   ASN A 152      14.742  31.047  -3.369  1.00 95.12           C  
ATOM   1187  CB  ASN A 152      16.516  30.219  -1.800  1.00 95.12           C  
ATOM   1188  O   ASN A 152      13.898  31.391  -2.535  1.00 95.12           O  
ATOM   1189  CG  ASN A 152      17.328  29.031  -1.326  1.00 95.12           C  
ATOM   1190  ND2 ASN A 152      18.641  29.141  -1.429  1.00 95.12           N  
ATOM   1191  OD1 ASN A 152      16.781  28.016  -0.874  1.00 95.12           O  
ATOM   1192  N   GLY A 153      14.867  31.609  -4.609  1.00 95.12           N  
ATOM   1193  CA  GLY A 153      13.984  32.719  -4.895  1.00 95.12           C  
ATOM   1194  C   GLY A 153      14.258  33.375  -6.234  1.00 95.12           C  
ATOM   1195  O   GLY A 153      14.906  32.781  -7.098  1.00 95.12           O  
ATOM   1196  N   LEU A 154      13.656  34.562  -6.434  1.00 94.69           N  
ATOM   1197  CA  LEU A 154      13.773  35.375  -7.645  1.00 94.69           C  
ATOM   1198  C   LEU A 154      14.844  36.438  -7.480  1.00 94.69           C  
ATOM   1199  CB  LEU A 154      12.430  36.000  -7.992  1.00 94.69           C  
ATOM   1200  O   LEU A 154      14.805  37.219  -6.523  1.00 94.69           O  
ATOM   1201  CG  LEU A 154      12.328  36.688  -9.367  1.00 94.69           C  
ATOM   1202  CD1 LEU A 154      12.273  35.594 -10.461  1.00 94.69           C  
ATOM   1203  CD2 LEU A 154      11.109  37.594  -9.438  1.00 94.69           C  
ATOM   1204  N   ARG A 155      15.719  36.531  -8.367  1.00 96.00           N  
ATOM   1205  CA  ARG A 155      16.812  37.469  -8.297  1.00 96.00           C  
ATOM   1206  C   ARG A 155      16.297  38.906  -8.477  1.00 96.00           C  
ATOM   1207  CB  ARG A 155      17.875  37.156  -9.359  1.00 96.00           C  
ATOM   1208  O   ARG A 155      15.492  39.188  -9.359  1.00 96.00           O  
ATOM   1209  CG  ARG A 155      18.641  35.875  -9.102  1.00 96.00           C  
ATOM   1210  CD  ARG A 155      19.750  35.688 -10.125  1.00 96.00           C  
ATOM   1211  NE  ARG A 155      20.469  34.438  -9.898  1.00 96.00           N  
ATOM   1212  NH1 ARG A 155      21.875  34.656 -11.711  1.00 96.00           N  
ATOM   1213  NH2 ARG A 155      22.047  32.812 -10.359  1.00 96.00           N  
ATOM   1214  CZ  ARG A 155      21.469  33.969 -10.656  1.00 96.00           C  
ATOM   1215  N   THR A 156      16.703  39.812  -7.676  1.00 96.88           N  
ATOM   1216  CA  THR A 156      16.297  41.219  -7.715  1.00 96.88           C  
ATOM   1217  C   THR A 156      17.188  42.000  -8.680  1.00 96.88           C  
ATOM   1218  CB  THR A 156      16.375  41.875  -6.312  1.00 96.88           C  
ATOM   1219  O   THR A 156      16.797  43.094  -9.141  1.00 96.88           O  
ATOM   1220  CG2 THR A 156      15.500  41.094  -5.320  1.00 96.88           C  
ATOM   1221  OG1 THR A 156      17.734  41.844  -5.852  1.00 96.88           O  
ATOM   1222  N   GLY A 157      18.422  41.531  -8.977  1.00 97.12           N  
ATOM   1223  CA  GLY A 157      19.375  42.250  -9.820  1.00 97.12           C  
ATOM   1224  C   GLY A 157      20.516  42.875  -9.047  1.00 97.12           C  
ATOM   1225  O   GLY A 157      21.406  43.469  -9.633  1.00 97.12           O  
ATOM   1226  N   ARG A 158      20.469  42.750  -7.742  1.00 97.94           N  
ATOM   1227  CA  ARG A 158      21.500  43.344  -6.906  1.00 97.94           C  
ATOM   1228  C   ARG A 158      22.500  42.312  -6.410  1.00 97.94           C  
ATOM   1229  CB  ARG A 158      20.875  44.094  -5.715  1.00 97.94           C  
ATOM   1230  O   ARG A 158      22.125  41.156  -6.230  1.00 97.94           O  
ATOM   1231  CG  ARG A 158      20.016  45.281  -6.105  1.00 97.94           C  
ATOM   1232  CD  ARG A 158      19.609  46.094  -4.895  1.00 97.94           C  
ATOM   1233  NE  ARG A 158      18.766  45.344  -3.979  1.00 97.94           N  
ATOM   1234  NH1 ARG A 158      18.797  46.938  -2.303  1.00 97.94           N  
ATOM   1235  NH2 ARG A 158      17.625  45.000  -2.016  1.00 97.94           N  
ATOM   1236  CZ  ARG A 158      18.406  45.750  -2.768  1.00 97.94           C  
ATOM   1237  N   CYS A 159      23.734  42.656  -6.270  1.00 97.81           N  
ATOM   1238  CA  CYS A 159      24.781  41.875  -5.652  1.00 97.81           C  
ATOM   1239  C   CYS A 159      25.047  42.312  -4.223  1.00 97.81           C  
ATOM   1240  CB  CYS A 159      26.078  41.969  -6.473  1.00 97.81           C  
ATOM   1241  O   CYS A 159      25.438  43.469  -3.992  1.00 97.81           O  
ATOM   1242  SG  CYS A 159      27.375  40.844  -5.910  1.00 97.81           S  
ATOM   1243  N   VAL A 160      24.812  41.562  -3.238  1.00 97.56           N  
ATOM   1244  CA  VAL A 160      24.875  41.938  -1.832  1.00 97.56           C  
ATOM   1245  C   VAL A 160      25.859  41.031  -1.088  1.00 97.56           C  
ATOM   1246  CB  VAL A 160      23.484  41.875  -1.168  1.00 97.56           C  
ATOM   1247  O   VAL A 160      26.172  39.938  -1.554  1.00 97.56           O  
ATOM   1248  CG1 VAL A 160      22.547  42.906  -1.797  1.00 97.56           C  
ATOM   1249  CG2 VAL A 160      22.906  40.469  -1.280  1.00 97.56           C  
ATOM   1250  N   PRO A 161      26.469  41.531   0.004  1.00 96.06           N  
ATOM   1251  CA  PRO A 161      27.375  40.719   0.806  1.00 96.06           C  
ATOM   1252  C   PRO A 161      26.703  39.469   1.376  1.00 96.06           C  
ATOM   1253  CB  PRO A 161      27.812  41.656   1.927  1.00 96.06           C  
ATOM   1254  O   PRO A 161      25.531  39.531   1.772  1.00 96.06           O  
ATOM   1255  CG  PRO A 161      27.484  43.031   1.424  1.00 96.06           C  
ATOM   1256  CD  PRO A 161      26.344  42.906   0.444  1.00 96.06           C  
ATOM   1257  N   TYR A 162      27.375  38.406   1.377  1.00 94.25           N  
ATOM   1258  CA  TYR A 162      26.891  37.125   1.919  1.00 94.25           C  
ATOM   1259  C   TYR A 162      26.812  37.188   3.441  1.00 94.25           C  
ATOM   1260  CB  TYR A 162      27.781  35.969   1.479  1.00 94.25           C  
ATOM   1261  O   TYR A 162      27.250  38.156   4.055  1.00 94.25           O  
ATOM   1262  CG  TYR A 162      27.156  34.625   1.665  1.00 94.25           C  
ATOM   1263  CD1 TYR A 162      27.766  33.656   2.461  1.00 94.25           C  
ATOM   1264  CD2 TYR A 162      25.953  34.281   1.043  1.00 94.25           C  
ATOM   1265  CE1 TYR A 162      27.188  32.375   2.635  1.00 94.25           C  
ATOM   1266  CE2 TYR A 162      25.375  33.031   1.209  1.00 94.25           C  
ATOM   1267  OH  TYR A 162      25.422  30.859   2.172  1.00 94.25           O  
ATOM   1268  CZ  TYR A 162      26.000  32.094   2.006  1.00 94.25           C  
ATOM   1269  N   TYR A 163      26.203  36.219   4.090  1.00 91.06           N  
ATOM   1270  CA  TYR A 163      25.953  36.188   5.523  1.00 91.06           C  
ATOM   1271  C   TYR A 163      27.266  36.188   6.305  1.00 91.06           C  
ATOM   1272  CB  TYR A 163      25.125  34.969   5.902  1.00 91.06           C  
ATOM   1273  O   TYR A 163      27.422  36.906   7.297  1.00 91.06           O  
ATOM   1274  CG  TYR A 163      23.734  34.969   5.316  1.00 91.06           C  
ATOM   1275  CD1 TYR A 163      22.719  35.781   5.875  1.00 91.06           C  
ATOM   1276  CD2 TYR A 163      23.422  34.219   4.199  1.00 91.06           C  
ATOM   1277  CE1 TYR A 163      21.438  35.781   5.340  1.00 91.06           C  
ATOM   1278  CE2 TYR A 163      22.141  34.219   3.656  1.00 91.06           C  
ATOM   1279  OH  TYR A 163      19.891  35.031   3.699  1.00 91.06           O  
ATOM   1280  CZ  TYR A 163      21.156  35.000   4.234  1.00 91.06           C  
ATOM   1281  N   GLN A 164      28.125  35.438   5.895  1.00 87.88           N  
ATOM   1282  CA  GLN A 164      29.422  35.312   6.539  1.00 87.88           C  
ATOM   1283  C   GLN A 164      30.562  35.375   5.516  1.00 87.88           C  
ATOM   1284  CB  GLN A 164      29.516  34.031   7.352  1.00 87.88           C  
ATOM   1285  O   GLN A 164      30.375  34.969   4.367  1.00 87.88           O  
ATOM   1286  CG  GLN A 164      28.469  33.906   8.438  1.00 87.88           C  
ATOM   1287  CD  GLN A 164      28.484  32.531   9.125  1.00 87.88           C  
ATOM   1288  NE2 GLN A 164      27.578  32.344  10.086  1.00 87.88           N  
ATOM   1289  OE1 GLN A 164      29.297  31.672   8.789  1.00 87.88           O  
ATOM   1290  N   GLY A 165      31.672  36.031   5.812  1.00 88.25           N  
ATOM   1291  CA  GLY A 165      32.844  36.062   4.941  1.00 88.25           C  
ATOM   1292  C   GLY A 165      32.812  37.188   3.951  1.00 88.25           C  
ATOM   1293  O   GLY A 165      31.922  38.031   3.990  1.00 88.25           O  
ATOM   1294  N   PRO A 166      33.750  37.250   3.131  1.00 91.12           N  
ATOM   1295  CA  PRO A 166      33.906  38.344   2.172  1.00 91.12           C  
ATOM   1296  C   PRO A 166      33.156  38.094   0.865  1.00 91.12           C  
ATOM   1297  CB  PRO A 166      35.438  38.375   1.937  1.00 91.12           C  
ATOM   1298  O   PRO A 166      33.156  38.969  -0.012  1.00 91.12           O  
ATOM   1299  CG  PRO A 166      35.906  36.969   2.201  1.00 91.12           C  
ATOM   1300  CD  PRO A 166      34.969  36.375   3.225  1.00 91.12           C  
ATOM   1301  N   SER A 167      32.562  36.938   0.783  1.00 93.75           N  
ATOM   1302  CA  SER A 167      31.922  36.562  -0.472  1.00 93.75           C  
ATOM   1303  C   SER A 167      30.625  37.344  -0.686  1.00 93.75           C  
ATOM   1304  CB  SER A 167      31.609  35.062  -0.500  1.00 93.75           C  
ATOM   1305  O   SER A 167      30.047  37.844   0.272  1.00 93.75           O  
ATOM   1306  OG  SER A 167      32.781  34.312  -0.311  1.00 93.75           O  
ATOM   1307  N   LYS A 168      30.266  37.594  -1.959  1.00 97.19           N  
ATOM   1308  CA  LYS A 168      29.031  38.250  -2.375  1.00 97.19           C  
ATOM   1309  C   LYS A 168      28.188  37.312  -3.238  1.00 97.19           C  
ATOM   1310  CB  LYS A 168      29.344  39.531  -3.139  1.00 97.19           C  
ATOM   1311  O   LYS A 168      28.719  36.531  -4.023  1.00 97.19           O  
ATOM   1312  CG  LYS A 168      30.047  40.594  -2.305  1.00 97.19           C  
ATOM   1313  CD  LYS A 168      30.281  41.875  -3.104  1.00 97.19           C  
ATOM   1314  CE  LYS A 168      31.000  42.938  -2.273  1.00 97.19           C  
ATOM   1315  NZ  LYS A 168      31.141  44.219  -3.016  1.00 97.19           N  
ATOM   1316  N   THR A 169      26.969  37.406  -3.047  1.00 97.44           N  
ATOM   1317  CA  THR A 169      26.047  36.625  -3.848  1.00 97.44           C  
ATOM   1318  C   THR A 169      24.891  37.469  -4.344  1.00 97.44           C  
ATOM   1319  CB  THR A 169      25.484  35.406  -3.047  1.00 97.44           C  
ATOM   1320  O   THR A 169      24.703  38.594  -3.883  1.00 97.44           O  
ATOM   1321  CG2 THR A 169      26.609  34.469  -2.619  1.00 97.44           C  
ATOM   1322  OG1 THR A 169      24.812  35.906  -1.877  1.00 97.44           O  
ATOM   1323  N   CYS A 170      24.172  37.000  -5.281  1.00 97.69           N  
ATOM   1324  CA  CYS A 170      23.031  37.688  -5.844  1.00 97.69           C  
ATOM   1325  C   CYS A 170      21.875  37.750  -4.844  1.00 97.69           C  
ATOM   1326  CB  CYS A 170      22.562  37.031  -7.133  1.00 97.69           C  
ATOM   1327  O   CYS A 170      21.609  36.781  -4.148  1.00 97.69           O  
ATOM   1328  SG  CYS A 170      23.781  37.094  -8.469  1.00 97.69           S  
ATOM   1329  N   GLU A 171      21.188  38.906  -4.723  1.00 97.81           N  
ATOM   1330  CA  GLU A 171      20.016  39.094  -3.871  1.00 97.81           C  
ATOM   1331  C   GLU A 171      18.781  38.406  -4.469  1.00 97.81           C  
ATOM   1332  CB  GLU A 171      19.750  40.594  -3.648  1.00 97.81           C  
ATOM   1333  O   GLU A 171      18.547  38.500  -5.676  1.00 97.81           O  
ATOM   1334  CG  GLU A 171      18.641  40.875  -2.646  1.00 97.81           C  
ATOM   1335  CD  GLU A 171      18.359  42.344  -2.475  1.00 97.81           C  
ATOM   1336  OE1 GLU A 171      18.391  42.844  -1.326  1.00 97.81           O  
ATOM   1337  OE2 GLU A 171      18.094  43.031  -3.496  1.00 97.81           O  
ATOM   1338  N   VAL A 172      18.062  37.781  -3.729  1.00 96.75           N  
ATOM   1339  CA  VAL A 172      16.875  37.094  -4.199  1.00 96.75           C  
ATOM   1340  C   VAL A 172      15.680  37.469  -3.332  1.00 96.75           C  
ATOM   1341  CB  VAL A 172      17.062  35.562  -4.195  1.00 96.75           C  
ATOM   1342  O   VAL A 172      15.844  37.844  -2.166  1.00 96.75           O  
ATOM   1343  CG1 VAL A 172      18.156  35.125  -5.176  1.00 96.75           C  
ATOM   1344  CG2 VAL A 172      17.391  35.062  -2.787  1.00 96.75           C  
ATOM   1345  N   PHE A 173      14.539  37.438  -3.838  1.00 96.75           N  
ATOM   1346  CA  PHE A 173      13.273  37.594  -3.135  1.00 96.75           C  
ATOM   1347  C   PHE A 173      12.633  36.250  -2.842  1.00 96.75           C  
ATOM   1348  CB  PHE A 173      12.305  38.469  -3.955  1.00 96.75           C  
ATOM   1349  O   PHE A 173      12.438  35.438  -3.752  1.00 96.75           O  
ATOM   1350  CG  PHE A 173      10.961  38.656  -3.309  1.00 96.75           C  
ATOM   1351  CD1 PHE A 173       9.859  37.906  -3.740  1.00 96.75           C  
ATOM   1352  CD2 PHE A 173      10.797  39.562  -2.270  1.00 96.75           C  
ATOM   1353  CE1 PHE A 173       8.609  38.094  -3.145  1.00 96.75           C  
ATOM   1354  CE2 PHE A 173       9.555  39.719  -1.668  1.00 96.75           C  
ATOM   1355  CZ  PHE A 173       8.461  39.000  -2.107  1.00 96.75           C  
ATOM   1356  N   GLY A 174      12.352  35.875  -1.717  1.00 96.00           N  
ATOM   1357  CA  GLY A 174      11.773  34.625  -1.254  1.00 96.00           C  
ATOM   1358  C   GLY A 174      11.703  34.531   0.258  1.00 96.00           C  
ATOM   1359  O   GLY A 174      11.492  35.531   0.942  1.00 96.00           O  
ATOM   1360  N   TRP A 175      11.703  33.375   0.750  1.00 96.31           N  
ATOM   1361  CA  TRP A 175      11.758  33.156   2.191  1.00 96.31           C  
ATOM   1362  C   TRP A 175      13.148  33.469   2.736  1.00 96.31           C  
ATOM   1363  CB  TRP A 175      11.352  31.734   2.539  1.00 96.31           C  
ATOM   1364  O   TRP A 175      14.109  32.750   2.428  1.00 96.31           O  
ATOM   1365  CG  TRP A 175       9.891  31.453   2.359  1.00 96.31           C  
ATOM   1366  CD1 TRP A 175       9.305  30.812   1.309  1.00 96.31           C  
ATOM   1367  CD2 TRP A 175       8.836  31.812   3.258  1.00 96.31           C  
ATOM   1368  CE2 TRP A 175       7.629  31.344   2.688  1.00 96.31           C  
ATOM   1369  CE3 TRP A 175       8.797  32.469   4.492  1.00 96.31           C  
ATOM   1370  NE1 TRP A 175       7.941  30.750   1.500  1.00 96.31           N  
ATOM   1371  CH2 TRP A 175       6.379  32.188   4.516  1.00 96.31           C  
ATOM   1372  CZ2 TRP A 175       6.395  31.531   3.311  1.00 96.31           C  
ATOM   1373  CZ3 TRP A 175       7.562  32.656   5.109  1.00 96.31           C  
ATOM   1374  N   CYS A 176      13.312  34.438   3.535  1.00 95.81           N  
ATOM   1375  CA  CYS A 176      14.602  34.906   4.051  1.00 95.81           C  
ATOM   1376  C   CYS A 176      14.633  34.812   5.570  1.00 95.81           C  
ATOM   1377  CB  CYS A 176      14.875  36.344   3.594  1.00 95.81           C  
ATOM   1378  O   CYS A 176      13.625  35.062   6.234  1.00 95.81           O  
ATOM   1379  SG  CYS A 176      15.227  36.469   1.827  1.00 95.81           S  
ATOM   1380  N   PRO A 177      15.867  34.531   6.078  1.00 95.75           N  
ATOM   1381  CA  PRO A 177      17.125  34.188   5.414  1.00 95.75           C  
ATOM   1382  C   PRO A 177      17.125  32.781   4.832  1.00 95.75           C  
ATOM   1383  CB  PRO A 177      18.156  34.312   6.535  1.00 95.75           C  
ATOM   1384  O   PRO A 177      16.281  31.969   5.211  1.00 95.75           O  
ATOM   1385  CG  PRO A 177      17.422  33.969   7.785  1.00 95.75           C  
ATOM   1386  CD  PRO A 177      16.000  34.469   7.652  1.00 95.75           C  
ATOM   1387  N   VAL A 178      17.906  32.562   3.973  1.00 95.06           N  
ATOM   1388  CA  VAL A 178      18.047  31.219   3.391  1.00 95.06           C  
ATOM   1389  C   VAL A 178      18.688  30.281   4.406  1.00 95.06           C  
ATOM   1390  CB  VAL A 178      18.875  31.250   2.092  1.00 95.06           C  
ATOM   1391  O   VAL A 178      19.219  30.719   5.418  1.00 95.06           O  
ATOM   1392  CG1 VAL A 178      18.188  32.125   1.032  1.00 95.06           C  
ATOM   1393  CG2 VAL A 178      20.281  31.766   2.375  1.00 95.06           C  
ATOM   1394  N   GLU A 179      18.578  29.000   4.285  1.00 90.50           N  
ATOM   1395  CA  GLU A 179      19.000  27.969   5.230  1.00 90.50           C  
ATOM   1396  C   GLU A 179      20.469  28.141   5.602  1.00 90.50           C  
ATOM   1397  CB  GLU A 179      18.766  26.578   4.652  1.00 90.50           C  
ATOM   1398  O   GLU A 179      20.859  27.922   6.754  1.00 90.50           O  
ATOM   1399  CG  GLU A 179      17.312  26.141   4.699  1.00 90.50           C  
ATOM   1400  CD  GLU A 179      17.094  24.719   4.188  1.00 90.50           C  
ATOM   1401  OE1 GLU A 179      16.031  24.125   4.469  1.00 90.50           O  
ATOM   1402  OE2 GLU A 179      18.000  24.188   3.504  1.00 90.50           O  
ATOM   1403  N   ASP A 180      21.406  28.406   4.703  1.00 80.44           N  
ATOM   1404  CA  ASP A 180      22.844  28.547   4.938  1.00 80.44           C  
ATOM   1405  C   ASP A 180      23.125  29.688   5.906  1.00 80.44           C  
ATOM   1406  CB  ASP A 180      23.578  28.781   3.619  1.00 80.44           C  
ATOM   1407  O   ASP A 180      24.156  29.703   6.578  1.00 80.44           O  
ATOM   1408  CG  ASP A 180      23.547  27.562   2.703  1.00 80.44           C  
ATOM   1409  OD1 ASP A 180      23.031  26.500   3.113  1.00 80.44           O  
ATOM   1410  OD2 ASP A 180      24.047  27.672   1.560  1.00 80.44           O  
ATOM   1411  N   GLY A 181      22.281  30.609   6.023  1.00 70.88           N  
ATOM   1412  CA  GLY A 181      22.516  31.828   6.797  1.00 70.88           C  
ATOM   1413  C   GLY A 181      22.219  31.656   8.273  1.00 70.88           C  
ATOM   1414  O   GLY A 181      22.828  32.312   9.117  1.00 70.88           O  
ATOM   1415  N   ALA A 182      21.266  30.781   8.688  1.00 76.44           N  
ATOM   1416  CA  ALA A 182      20.766  30.891  10.055  1.00 76.44           C  
ATOM   1417  C   ALA A 182      20.328  29.531  10.594  1.00 76.44           C  
ATOM   1418  CB  ALA A 182      19.609  31.875  10.125  1.00 76.44           C  
ATOM   1419  O   ALA A 182      19.719  29.438  11.664  1.00 76.44           O  
ATOM   1420  N   SER A 183      20.719  28.484  10.000  1.00 85.12           N  
ATOM   1421  CA  SER A 183      20.203  27.188  10.438  1.00 85.12           C  
ATOM   1422  C   SER A 183      20.922  26.688  11.688  1.00 85.12           C  
ATOM   1423  CB  SER A 183      20.344  26.156   9.320  1.00 85.12           C  
ATOM   1424  O   SER A 183      22.125  26.891  11.836  1.00 85.12           O  
ATOM   1425  OG  SER A 183      21.703  25.859   9.070  1.00 85.12           O  
ATOM   1426  N   VAL A 184      20.172  26.250  12.664  1.00 87.19           N  
ATOM   1427  CA  VAL A 184      20.672  25.672  13.898  1.00 87.19           C  
ATOM   1428  C   VAL A 184      20.375  24.172  13.922  1.00 87.19           C  
ATOM   1429  CB  VAL A 184      20.047  26.359  15.141  1.00 87.19           C  
ATOM   1430  O   VAL A 184      19.234  23.750  13.719  1.00 87.19           O  
ATOM   1431  CG1 VAL A 184      20.578  25.734  16.422  1.00 87.19           C  
ATOM   1432  CG2 VAL A 184      20.328  27.859  15.117  1.00 87.19           C  
ATOM   1433  N   SER A 185      21.312  23.375  14.180  1.00 91.44           N  
ATOM   1434  CA  SER A 185      21.188  21.922  14.195  1.00 91.44           C  
ATOM   1435  C   SER A 185      21.000  21.406  15.609  1.00 91.44           C  
ATOM   1436  CB  SER A 185      22.406  21.266  13.547  1.00 91.44           C  
ATOM   1437  O   SER A 185      21.641  21.875  16.547  1.00 91.44           O  
ATOM   1438  OG  SER A 185      22.312  19.859  13.617  1.00 91.44           O  
ATOM   1439  N   GLN A 186      20.094  20.578  15.812  1.00 93.38           N  
ATOM   1440  CA  GLN A 186      19.844  19.891  17.062  1.00 93.38           C  
ATOM   1441  C   GLN A 186      19.797  18.375  16.875  1.00 93.38           C  
ATOM   1442  CB  GLN A 186      18.547  20.375  17.703  1.00 93.38           C  
ATOM   1443  O   GLN A 186      19.156  17.891  15.930  1.00 93.38           O  
ATOM   1444  CG  GLN A 186      18.562  21.844  18.078  1.00 93.38           C  
ATOM   1445  CD  GLN A 186      17.234  22.328  18.656  1.00 93.38           C  
ATOM   1446  NE2 GLN A 186      17.188  23.594  19.062  1.00 93.38           N  
ATOM   1447  OE1 GLN A 186      16.266  21.562  18.750  1.00 93.38           O  
ATOM   1448  N   PHE A 187      20.438  17.672  17.703  1.00 93.38           N  
ATOM   1449  CA  PHE A 187      20.500  16.219  17.641  1.00 93.38           C  
ATOM   1450  C   PHE A 187      19.562  15.609  18.688  1.00 93.38           C  
ATOM   1451  CB  PHE A 187      21.922  15.727  17.859  1.00 93.38           C  
ATOM   1452  O   PHE A 187      19.656  15.930  19.875  1.00 93.38           O  
ATOM   1453  CG  PHE A 187      22.078  14.234  17.719  1.00 93.38           C  
ATOM   1454  CD1 PHE A 187      22.391  13.453  18.828  1.00 93.38           C  
ATOM   1455  CD2 PHE A 187      21.922  13.625  16.484  1.00 93.38           C  
ATOM   1456  CE1 PHE A 187      22.531  12.070  18.703  1.00 93.38           C  
ATOM   1457  CE2 PHE A 187      22.062  12.242  16.359  1.00 93.38           C  
ATOM   1458  CZ  PHE A 187      22.375  11.469  17.469  1.00 93.38           C  
ATOM   1459  N   LEU A 188      18.703  14.781  18.312  1.00 92.44           N  
ATOM   1460  CA  LEU A 188      17.703  14.148  19.156  1.00 92.44           C  
ATOM   1461  C   LEU A 188      18.000  12.664  19.344  1.00 92.44           C  
ATOM   1462  CB  LEU A 188      16.312  14.312  18.547  1.00 92.44           C  
ATOM   1463  O   LEU A 188      17.234  11.945  19.984  1.00 92.44           O  
ATOM   1464  CG  LEU A 188      15.758  15.742  18.500  1.00 92.44           C  
ATOM   1465  CD1 LEU A 188      16.438  16.547  17.406  1.00 92.44           C  
ATOM   1466  CD2 LEU A 188      14.242  15.727  18.297  1.00 92.44           C  
ATOM   1467  N   GLY A 189      19.109  12.180  18.922  1.00 88.44           N  
ATOM   1468  CA  GLY A 189      19.375  10.750  18.828  1.00 88.44           C  
ATOM   1469  C   GLY A 189      19.938  10.172  20.109  1.00 88.44           C  
ATOM   1470  O   GLY A 189      20.141   8.953  20.203  1.00 88.44           O  
ATOM   1471  N   THR A 190      20.172  10.953  21.078  1.00 87.94           N  
ATOM   1472  CA  THR A 190      20.828  10.469  22.281  1.00 87.94           C  
ATOM   1473  C   THR A 190      19.953   9.453  23.016  1.00 87.94           C  
ATOM   1474  CB  THR A 190      21.188  11.625  23.234  1.00 87.94           C  
ATOM   1475  O   THR A 190      20.406   8.359  23.359  1.00 87.94           O  
ATOM   1476  CG2 THR A 190      22.000  11.133  24.422  1.00 87.94           C  
ATOM   1477  OG1 THR A 190      21.953  12.602  22.516  1.00 87.94           O  
ATOM   1478  N   MET A 191      18.719   9.719  23.234  1.00 91.62           N  
ATOM   1479  CA  MET A 191      17.828   8.828  23.953  1.00 91.62           C  
ATOM   1480  C   MET A 191      16.922   8.062  23.000  1.00 91.62           C  
ATOM   1481  CB  MET A 191      16.969   9.617  24.969  1.00 91.62           C  
ATOM   1482  O   MET A 191      16.078   7.266  23.438  1.00 91.62           O  
ATOM   1483  CG  MET A 191      17.797  10.328  26.031  1.00 91.62           C  
ATOM   1484  SD  MET A 191      18.516   9.172  27.250  1.00 91.62           S  
ATOM   1485  CE  MET A 191      17.422   9.484  28.672  1.00 91.62           C  
ATOM   1486  N   ALA A 192      17.047   8.258  21.750  1.00 94.69           N  
ATOM   1487  CA  ALA A 192      16.156   7.727  20.719  1.00 94.69           C  
ATOM   1488  C   ALA A 192      16.203   6.199  20.688  1.00 94.69           C  
ATOM   1489  CB  ALA A 192      16.516   8.297  19.359  1.00 94.69           C  
ATOM   1490  O   ALA A 192      15.188   5.547  20.453  1.00 94.69           O  
ATOM   1491  N   PRO A 193      17.375   5.574  20.906  1.00 96.62           N  
ATOM   1492  CA  PRO A 193      17.406   4.109  20.906  1.00 96.62           C  
ATOM   1493  C   PRO A 193      16.469   3.502  21.938  1.00 96.62           C  
ATOM   1494  CB  PRO A 193      18.875   3.787  21.234  1.00 96.62           C  
ATOM   1495  O   PRO A 193      16.078   2.336  21.812  1.00 96.62           O  
ATOM   1496  CG  PRO A 193      19.641   4.992  20.797  1.00 96.62           C  
ATOM   1497  CD  PRO A 193      18.781   6.207  21.016  1.00 96.62           C  
ATOM   1498  N   ASN A 194      16.062   4.242  22.922  1.00 94.94           N  
ATOM   1499  CA  ASN A 194      15.211   3.742  24.000  1.00 94.94           C  
ATOM   1500  C   ASN A 194      13.734   3.996  23.719  1.00 94.94           C  
ATOM   1501  CB  ASN A 194      15.617   4.371  25.344  1.00 94.94           C  
ATOM   1502  O   ASN A 194      12.875   3.660  24.531  1.00 94.94           O  
ATOM   1503  CG  ASN A 194      17.000   3.938  25.797  1.00 94.94           C  
ATOM   1504  ND2 ASN A 194      17.734   4.859  26.391  1.00 94.94           N  
ATOM   1505  OD1 ASN A 194      17.391   2.783  25.609  1.00 94.94           O  
ATOM   1506  N   PHE A 195      13.453   4.633  22.641  1.00 96.81           N  
ATOM   1507  CA  PHE A 195      12.062   4.758  22.234  1.00 96.81           C  
ATOM   1508  C   PHE A 195      11.430   3.387  22.047  1.00 96.81           C  
ATOM   1509  CB  PHE A 195      11.945   5.578  20.953  1.00 96.81           C  
ATOM   1510  O   PHE A 195      12.102   2.436  21.656  1.00 96.81           O  
ATOM   1511  CG  PHE A 195      12.352   7.016  21.109  1.00 96.81           C  
ATOM   1512  CD1 PHE A 195      12.531   7.570  22.359  1.00 96.81           C  
ATOM   1513  CD2 PHE A 195      12.562   7.816  19.984  1.00 96.81           C  
ATOM   1514  CE1 PHE A 195      12.914   8.906  22.516  1.00 96.81           C  
ATOM   1515  CE2 PHE A 195      12.945   9.148  20.125  1.00 96.81           C  
ATOM   1516  CZ  PHE A 195      13.117   9.688  21.391  1.00 96.81           C  
ATOM   1517  N   THR A 196      10.188   3.268  22.344  1.00 96.38           N  
ATOM   1518  CA  THR A 196       9.445   2.027  22.156  1.00 96.38           C  
ATOM   1519  C   THR A 196       8.375   2.193  21.078  1.00 96.38           C  
ATOM   1520  CB  THR A 196       8.781   1.572  23.469  1.00 96.38           C  
ATOM   1521  O   THR A 196       7.727   3.236  21.000  1.00 96.38           O  
ATOM   1522  CG2 THR A 196       9.836   1.270  24.531  1.00 96.38           C  
ATOM   1523  OG1 THR A 196       7.918   2.609  23.953  1.00 96.38           O  
ATOM   1524  N   ILE A 197       8.242   1.238  20.250  1.00 97.00           N  
ATOM   1525  CA  ILE A 197       7.281   1.222  19.156  1.00 97.00           C  
ATOM   1526  C   ILE A 197       6.281   0.086  19.359  1.00 97.00           C  
ATOM   1527  CB  ILE A 197       7.992   1.072  17.781  1.00 97.00           C  
ATOM   1528  O   ILE A 197       6.664  -1.084  19.422  1.00 97.00           O  
ATOM   1529  CG1 ILE A 197       9.070   2.146  17.625  1.00 97.00           C  
ATOM   1530  CG2 ILE A 197       6.980   1.139  16.641  1.00 97.00           C  
ATOM   1531  CD1 ILE A 197      10.039   1.887  16.484  1.00 97.00           C  
ATOM   1532  N   LEU A 198       5.152   0.359  19.531  1.00 94.81           N  
ATOM   1533  CA  LEU A 198       4.062  -0.609  19.547  1.00 94.81           C  
ATOM   1534  C   LEU A 198       3.570  -0.891  18.125  1.00 94.81           C  
ATOM   1535  CB  LEU A 198       2.904  -0.101  20.406  1.00 94.81           C  
ATOM   1536  O   LEU A 198       3.170   0.028  17.406  1.00 94.81           O  
ATOM   1537  CG  LEU A 198       1.637  -0.957  20.422  1.00 94.81           C  
ATOM   1538  CD1 LEU A 198       1.890  -2.273  21.141  1.00 94.81           C  
ATOM   1539  CD2 LEU A 198       0.481  -0.197  21.062  1.00 94.81           C  
ATOM   1540  N   ILE A 199       3.537  -2.035  17.656  1.00 95.12           N  
ATOM   1541  CA  ILE A 199       3.043  -2.457  16.359  1.00 95.12           C  
ATOM   1542  C   ILE A 199       1.891  -3.441  16.531  1.00 95.12           C  
ATOM   1543  CB  ILE A 199       4.168  -3.092  15.508  1.00 95.12           C  
ATOM   1544  O   ILE A 199       2.105  -4.602  16.891  1.00 95.12           O  
ATOM   1545  CG1 ILE A 199       5.336  -2.113  15.344  1.00 95.12           C  
ATOM   1546  CG2 ILE A 199       3.629  -3.529  14.141  1.00 95.12           C  
ATOM   1547  CD1 ILE A 199       6.566  -2.719  14.680  1.00 95.12           C  
ATOM   1548  N   LYS A 200       0.726  -3.057  16.297  1.00 92.62           N  
ATOM   1549  CA  LYS A 200      -0.463  -3.904  16.281  1.00 92.62           C  
ATOM   1550  C   LYS A 200      -0.792  -4.367  14.859  1.00 92.62           C  
ATOM   1551  CB  LYS A 200      -1.657  -3.162  16.875  1.00 92.62           C  
ATOM   1552  O   LYS A 200      -1.175  -3.557  14.008  1.00 92.62           O  
ATOM   1553  CG  LYS A 200      -1.464  -2.752  18.328  1.00 92.62           C  
ATOM   1554  CD  LYS A 200      -2.625  -1.900  18.828  1.00 92.62           C  
ATOM   1555  CE  LYS A 200      -3.904  -2.715  18.953  1.00 92.62           C  
ATOM   1556  NZ  LYS A 200      -5.012  -1.917  19.562  1.00 92.62           N  
ATOM   1557  N   ASN A 201      -0.697  -5.578  14.648  1.00 94.94           N  
ATOM   1558  CA  ASN A 201      -0.963  -6.168  13.344  1.00 94.94           C  
ATOM   1559  C   ASN A 201      -2.078  -7.207  13.414  1.00 94.94           C  
ATOM   1560  CB  ASN A 201       0.309  -6.789  12.766  1.00 94.94           C  
ATOM   1561  O   ASN A 201      -2.053  -8.094  14.266  1.00 94.94           O  
ATOM   1562  CG  ASN A 201       0.065  -7.504  11.445  1.00 94.94           C  
ATOM   1563  ND2 ASN A 201      -0.726  -6.887  10.578  1.00 94.94           N  
ATOM   1564  OD1 ASN A 201       0.582  -8.602  11.211  1.00 94.94           O  
ATOM   1565  N   SER A 202      -3.006  -7.082  12.594  1.00 92.56           N  
ATOM   1566  CA  SER A 202      -4.094  -8.039  12.414  1.00 92.56           C  
ATOM   1567  C   SER A 202      -4.184  -8.516  10.969  1.00 92.56           C  
ATOM   1568  CB  SER A 202      -5.426  -7.422  12.844  1.00 92.56           C  
ATOM   1569  O   SER A 202      -4.129  -7.707  10.039  1.00 92.56           O  
ATOM   1570  OG  SER A 202      -5.773  -6.340  12.000  1.00 92.56           O  
ATOM   1571  N   ILE A 203      -4.328  -9.812  10.750  1.00 93.94           N  
ATOM   1572  CA  ILE A 203      -4.387 -10.375   9.406  1.00 93.94           C  
ATOM   1573  C   ILE A 203      -5.684 -11.164   9.227  1.00 93.94           C  
ATOM   1574  CB  ILE A 203      -3.170 -11.289   9.117  1.00 93.94           C  
ATOM   1575  O   ILE A 203      -6.258 -11.648  10.203  1.00 93.94           O  
ATOM   1576  CG1 ILE A 203      -3.055 -12.375  10.188  1.00 93.94           C  
ATOM   1577  CG2 ILE A 203      -1.883 -10.461   9.039  1.00 93.94           C  
ATOM   1578  CD1 ILE A 203      -3.867 -13.633   9.891  1.00 93.94           C  
ATOM   1579  N   HIS A 204      -6.188 -11.203   8.078  1.00 92.31           N  
ATOM   1580  CA  HIS A 204      -7.383 -11.945   7.688  1.00 92.31           C  
ATOM   1581  C   HIS A 204      -7.184 -12.656   6.355  1.00 92.31           C  
ATOM   1582  CB  HIS A 204      -8.594 -11.008   7.605  1.00 92.31           C  
ATOM   1583  O   HIS A 204      -6.766 -12.039   5.371  1.00 92.31           O  
ATOM   1584  CG  HIS A 204      -9.859 -11.695   7.203  1.00 92.31           C  
ATOM   1585  CD2 HIS A 204     -10.617 -11.578   6.086  1.00 92.31           C  
ATOM   1586  ND1 HIS A 204     -10.484 -12.633   8.000  1.00 92.31           N  
ATOM   1587  CE1 HIS A 204     -11.570 -13.062   7.387  1.00 92.31           C  
ATOM   1588  NE2 HIS A 204     -11.672 -12.438   6.227  1.00 92.31           N  
ATOM   1589  N   TYR A 205      -7.375 -13.953   6.348  1.00 93.88           N  
ATOM   1590  CA  TYR A 205      -7.426 -14.773   5.141  1.00 93.88           C  
ATOM   1591  C   TYR A 205      -8.867 -15.023   4.715  1.00 93.88           C  
ATOM   1592  CB  TYR A 205      -6.703 -16.109   5.359  1.00 93.88           C  
ATOM   1593  O   TYR A 205      -9.516 -15.953   5.211  1.00 93.88           O  
ATOM   1594  CG  TYR A 205      -5.207 -15.961   5.520  1.00 93.88           C  
ATOM   1595  CD1 TYR A 205      -4.391 -15.719   4.418  1.00 93.88           C  
ATOM   1596  CD2 TYR A 205      -4.613 -16.078   6.770  1.00 93.88           C  
ATOM   1597  CE1 TYR A 205      -3.014 -15.594   4.559  1.00 93.88           C  
ATOM   1598  CE2 TYR A 205      -3.234 -15.953   6.922  1.00 93.88           C  
ATOM   1599  OH  TYR A 205      -1.082 -15.586   5.961  1.00 93.88           O  
ATOM   1600  CZ  TYR A 205      -2.445 -15.711   5.812  1.00 93.88           C  
ATOM   1601  N   PRO A 206      -9.320 -14.234   3.803  1.00 89.69           N  
ATOM   1602  CA  PRO A 206     -10.734 -14.305   3.434  1.00 89.69           C  
ATOM   1603  C   PRO A 206     -11.156 -15.680   2.924  1.00 89.69           C  
ATOM   1604  CB  PRO A 206     -10.859 -13.250   2.330  1.00 89.69           C  
ATOM   1605  O   PRO A 206     -12.273 -16.125   3.191  1.00 89.69           O  
ATOM   1606  CG  PRO A 206      -9.453 -12.891   1.985  1.00 89.69           C  
ATOM   1607  CD  PRO A 206      -8.562 -13.312   3.117  1.00 89.69           C  
ATOM   1608  N   LYS A 207     -10.320 -16.359   2.186  1.00 89.19           N  
ATOM   1609  CA  LYS A 207     -10.672 -17.656   1.623  1.00 89.19           C  
ATOM   1610  C   LYS A 207     -11.008 -18.656   2.723  1.00 89.19           C  
ATOM   1611  CB  LYS A 207      -9.531 -18.188   0.753  1.00 89.19           C  
ATOM   1612  O   LYS A 207     -11.938 -19.453   2.584  1.00 89.19           O  
ATOM   1613  CG  LYS A 207      -9.875 -19.469  -0.002  1.00 89.19           C  
ATOM   1614  CD  LYS A 207      -8.758 -19.859  -0.958  1.00 89.19           C  
ATOM   1615  CE  LYS A 207      -9.102 -21.141  -1.717  1.00 89.19           C  
ATOM   1616  NZ  LYS A 207      -8.070 -21.469  -2.744  1.00 89.19           N  
ATOM   1617  N   PHE A 208     -10.266 -18.641   3.818  1.00 93.88           N  
ATOM   1618  CA  PHE A 208     -10.414 -19.625   4.883  1.00 93.88           C  
ATOM   1619  C   PHE A 208     -11.156 -19.016   6.074  1.00 93.88           C  
ATOM   1620  CB  PHE A 208      -9.047 -20.141   5.328  1.00 93.88           C  
ATOM   1621  O   PHE A 208     -11.281 -19.656   7.121  1.00 93.88           O  
ATOM   1622  CG  PHE A 208      -8.250 -20.781   4.219  1.00 93.88           C  
ATOM   1623  CD1 PHE A 208      -8.789 -21.812   3.467  1.00 93.88           C  
ATOM   1624  CD2 PHE A 208      -6.969 -20.344   3.930  1.00 93.88           C  
ATOM   1625  CE1 PHE A 208      -8.055 -22.406   2.439  1.00 93.88           C  
ATOM   1626  CE2 PHE A 208      -6.230 -20.922   2.906  1.00 93.88           C  
ATOM   1627  CZ  PHE A 208      -6.773 -21.953   2.162  1.00 93.88           C  
ATOM   1628  N   HIS A 209     -11.516 -17.750   6.008  1.00 91.94           N  
ATOM   1629  CA  HIS A 209     -12.203 -17.062   7.094  1.00 91.94           C  
ATOM   1630  C   HIS A 209     -11.430 -17.188   8.398  1.00 91.94           C  
ATOM   1631  CB  HIS A 209     -13.617 -17.609   7.270  1.00 91.94           C  
ATOM   1632  O   HIS A 209     -12.000 -17.531   9.438  1.00 91.94           O  
ATOM   1633  CG  HIS A 209     -14.484 -17.422   6.066  1.00 91.94           C  
ATOM   1634  CD2 HIS A 209     -14.961 -18.328   5.172  1.00 91.94           C  
ATOM   1635  ND1 HIS A 209     -14.961 -16.188   5.668  1.00 91.94           N  
ATOM   1636  CE1 HIS A 209     -15.695 -16.344   4.578  1.00 91.94           C  
ATOM   1637  NE2 HIS A 209     -15.711 -17.625   4.254  1.00 91.94           N  
ATOM   1638  N   PHE A 210     -10.188 -16.984   8.289  1.00 93.50           N  
ATOM   1639  CA  PHE A 210      -9.289 -17.078   9.430  1.00 93.50           C  
ATOM   1640  C   PHE A 210      -8.680 -15.719   9.750  1.00 93.50           C  
ATOM   1641  CB  PHE A 210      -8.172 -18.094   9.164  1.00 93.50           C  
ATOM   1642  O   PHE A 210      -8.172 -15.039   8.859  1.00 93.50           O  
ATOM   1643  CG  PHE A 210      -7.148 -18.188  10.258  1.00 93.50           C  
ATOM   1644  CD1 PHE A 210      -5.930 -17.531  10.141  1.00 93.50           C  
ATOM   1645  CD2 PHE A 210      -7.402 -18.922  11.406  1.00 93.50           C  
ATOM   1646  CE1 PHE A 210      -4.980 -17.609  11.156  1.00 93.50           C  
ATOM   1647  CE2 PHE A 210      -6.457 -19.000  12.422  1.00 93.50           C  
ATOM   1648  CZ  PHE A 210      -5.246 -18.344  12.297  1.00 93.50           C  
ATOM   1649  N   SER A 211      -8.773 -15.336  10.961  1.00 91.94           N  
ATOM   1650  CA  SER A 211      -8.219 -14.070  11.438  1.00 91.94           C  
ATOM   1651  C   SER A 211      -7.359 -14.281  12.680  1.00 91.94           C  
ATOM   1652  CB  SER A 211      -9.336 -13.070  11.742  1.00 91.94           C  
ATOM   1653  O   SER A 211      -7.668 -15.133  13.516  1.00 91.94           O  
ATOM   1654  OG  SER A 211     -10.125 -12.828  10.594  1.00 91.94           O  
ATOM   1655  N   LYS A 212      -6.320 -13.516  12.789  1.00 92.31           N  
ATOM   1656  CA  LYS A 212      -5.422 -13.586  13.945  1.00 92.31           C  
ATOM   1657  C   LYS A 212      -4.621 -12.297  14.094  1.00 92.31           C  
ATOM   1658  CB  LYS A 212      -4.473 -14.781  13.812  1.00 92.31           C  
ATOM   1659  O   LYS A 212      -4.344 -11.609  13.109  1.00 92.31           O  
ATOM   1660  CG  LYS A 212      -3.754 -15.141  15.102  1.00 92.31           C  
ATOM   1661  CD  LYS A 212      -3.027 -16.484  14.977  1.00 92.31           C  
ATOM   1662  CE  LYS A 212      -2.398 -16.891  16.297  1.00 92.31           C  
ATOM   1663  NZ  LYS A 212      -1.723 -18.219  16.203  1.00 92.31           N  
ATOM   1664  N   GLY A 213      -4.297 -11.969  15.281  1.00 91.50           N  
ATOM   1665  CA  GLY A 213      -3.484 -10.805  15.609  1.00 91.50           C  
ATOM   1666  C   GLY A 213      -2.182 -11.172  16.297  1.00 91.50           C  
ATOM   1667  O   GLY A 213      -2.010 -12.305  16.750  1.00 91.50           O  
ATOM   1668  N   ASN A 214      -1.275 -10.188  16.359  1.00 91.12           N  
ATOM   1669  CA  ASN A 214       0.036 -10.422  16.953  1.00 91.12           C  
ATOM   1670  C   ASN A 214       0.043 -10.102  18.453  1.00 91.12           C  
ATOM   1671  CB  ASN A 214       1.107  -9.602  16.234  1.00 91.12           C  
ATOM   1672  O   ASN A 214       1.107  -9.992  19.062  1.00 91.12           O  
ATOM   1673  CG  ASN A 214       0.917  -8.109  16.406  1.00 91.12           C  
ATOM   1674  ND2 ASN A 214       2.012  -7.359  16.359  1.00 91.12           N  
ATOM   1675  OD1 ASN A 214      -0.205  -7.633  16.594  1.00 91.12           O  
ATOM   1676  N   ILE A 215      -1.078  -9.836  19.016  1.00 86.19           N  
ATOM   1677  CA  ILE A 215      -1.191  -9.539  20.438  1.00 86.19           C  
ATOM   1678  C   ILE A 215      -1.922 -10.672  21.156  1.00 86.19           C  
ATOM   1679  CB  ILE A 215      -1.925  -8.195  20.672  1.00 86.19           C  
ATOM   1680  O   ILE A 215      -2.990 -11.102  20.703  1.00 86.19           O  
ATOM   1681  CG1 ILE A 215      -1.204  -7.059  19.953  1.00 86.19           C  
ATOM   1682  CG2 ILE A 215      -2.041  -7.906  22.172  1.00 86.19           C  
ATOM   1683  CD1 ILE A 215      -1.947  -5.730  19.984  1.00 86.19           C  
ATOM   1684  N   ALA A 216      -1.271 -11.125  22.219  1.00 75.38           N  
ATOM   1685  CA  ALA A 216      -1.879 -12.172  23.031  1.00 75.38           C  
ATOM   1686  C   ALA A 216      -3.039 -11.625  23.859  1.00 75.38           C  
ATOM   1687  CB  ALA A 216      -0.835 -12.812  23.938  1.00 75.38           C  
ATOM   1688  O   ALA A 216      -3.035 -10.445  24.234  1.00 75.38           O  
ATOM   1689  N   ASP A 217      -4.074 -12.320  23.984  1.00 70.56           N  
ATOM   1690  CA  ASP A 217      -5.234 -11.953  24.797  1.00 70.56           C  
ATOM   1691  C   ASP A 217      -4.949 -12.141  26.281  1.00 70.56           C  
ATOM   1692  CB  ASP A 217      -6.457 -12.781  24.391  1.00 70.56           C  
ATOM   1693  O   ASP A 217      -5.402 -13.109  26.891  1.00 70.56           O  
ATOM   1694  CG  ASP A 217      -7.770 -12.078  24.688  1.00 70.56           C  
ATOM   1695  OD1 ASP A 217      -7.758 -10.992  25.297  1.00 70.56           O  
ATOM   1696  OD2 ASP A 217      -8.828 -12.617  24.297  1.00 70.56           O  
ATOM   1697  N   ARG A 218      -4.016 -11.414  26.781  1.00 68.88           N  
ATOM   1698  CA  ARG A 218      -3.705 -11.508  28.203  1.00 68.88           C  
ATOM   1699  C   ARG A 218      -4.172 -10.266  28.953  1.00 68.88           C  
ATOM   1700  CB  ARG A 218      -2.203 -11.719  28.422  1.00 68.88           C  
ATOM   1701  O   ARG A 218      -4.125  -9.156  28.422  1.00 68.88           O  
ATOM   1702  CG  ARG A 218      -1.678 -13.031  27.859  1.00 68.88           C  
ATOM   1703  CD  ARG A 218      -0.214 -13.250  28.219  1.00 68.88           C  
ATOM   1704  NE  ARG A 218       0.320 -14.453  27.594  1.00 68.88           N  
ATOM   1705  NH1 ARG A 218       2.367 -14.352  28.656  1.00 68.88           N  
ATOM   1706  NH2 ARG A 218       1.919 -16.047  27.188  1.00 68.88           N  
ATOM   1707  CZ  ARG A 218       1.534 -14.945  27.812  1.00 68.88           C  
ATOM   1708  N   THR A 219      -4.965 -10.367  30.062  1.00 63.94           N  
ATOM   1709  CA  THR A 219      -5.613  -9.289  30.797  1.00 63.94           C  
ATOM   1710  C   THR A 219      -4.672  -8.727  31.859  1.00 63.94           C  
ATOM   1711  CB  THR A 219      -6.910  -9.781  31.469  1.00 63.94           C  
ATOM   1712  O   THR A 219      -5.023  -7.770  32.562  1.00 63.94           O  
ATOM   1713  CG2 THR A 219      -8.078  -9.758  30.484  1.00 63.94           C  
ATOM   1714  OG1 THR A 219      -6.723 -11.117  31.938  1.00 63.94           O  
ATOM   1715  N   ASP A 220      -3.455  -9.211  32.188  1.00 63.94           N  
ATOM   1716  CA  ASP A 220      -2.734  -8.883  33.406  1.00 63.94           C  
ATOM   1717  C   ASP A 220      -1.733  -7.754  33.188  1.00 63.94           C  
ATOM   1718  CB  ASP A 220      -2.016 -10.117  33.969  1.00 63.94           C  
ATOM   1719  O   ASP A 220      -0.666  -7.727  33.812  1.00 63.94           O  
ATOM   1720  CG  ASP A 220      -1.234 -10.867  32.906  1.00 63.94           C  
ATOM   1721  OD1 ASP A 220      -1.454 -10.617  31.688  1.00 63.94           O  
ATOM   1722  OD2 ASP A 220      -0.392 -11.719  33.250  1.00 63.94           O  
ATOM   1723  N   GLY A 221      -2.084  -6.703  32.406  1.00 70.06           N  
ATOM   1724  CA  GLY A 221      -1.140  -5.609  32.250  1.00 70.06           C  
ATOM   1725  C   GLY A 221       0.126  -6.008  31.516  1.00 70.06           C  
ATOM   1726  O   GLY A 221       1.179  -5.395  31.703  1.00 70.06           O  
ATOM   1727  N   TYR A 222       0.168  -7.160  30.953  1.00 75.06           N  
ATOM   1728  CA  TYR A 222       1.271  -7.738  30.203  1.00 75.06           C  
ATOM   1729  C   TYR A 222       1.836  -6.730  29.203  1.00 75.06           C  
ATOM   1730  CB  TYR A 222       0.811  -9.000  29.453  1.00 75.06           C  
ATOM   1731  O   TYR A 222       3.051  -6.527  29.141  1.00 75.06           O  
ATOM   1732  CG  TYR A 222       1.791  -9.484  28.422  1.00 75.06           C  
ATOM   1733  CD1 TYR A 222       1.547  -9.289  27.062  1.00 75.06           C  
ATOM   1734  CD2 TYR A 222       2.961 -10.133  28.797  1.00 75.06           C  
ATOM   1735  CE1 TYR A 222       2.447  -9.742  26.094  1.00 75.06           C  
ATOM   1736  CE2 TYR A 222       3.869 -10.586  27.844  1.00 75.06           C  
ATOM   1737  OH  TYR A 222       4.496 -10.828  25.547  1.00 75.06           O  
ATOM   1738  CZ  TYR A 222       3.604 -10.383  26.500  1.00 75.06           C  
ATOM   1739  N   LEU A 223       1.046  -5.977  28.625  1.00 77.56           N  
ATOM   1740  CA  LEU A 223       1.452  -5.055  27.562  1.00 77.56           C  
ATOM   1741  C   LEU A 223       2.258  -3.893  28.141  1.00 77.56           C  
ATOM   1742  CB  LEU A 223       0.226  -4.520  26.828  1.00 77.56           C  
ATOM   1743  O   LEU A 223       3.100  -3.314  27.453  1.00 77.56           O  
ATOM   1744  CG  LEU A 223      -0.372  -5.441  25.750  1.00 77.56           C  
ATOM   1745  CD1 LEU A 223      -1.766  -4.961  25.359  1.00 77.56           C  
ATOM   1746  CD2 LEU A 223       0.540  -5.508  24.531  1.00 77.56           C  
ATOM   1747  N   LYS A 224       2.002  -3.639  29.375  1.00 77.06           N  
ATOM   1748  CA  LYS A 224       2.678  -2.514  30.016  1.00 77.06           C  
ATOM   1749  C   LYS A 224       4.125  -2.861  30.359  1.00 77.06           C  
ATOM   1750  CB  LYS A 224       1.929  -2.088  31.281  1.00 77.06           C  
ATOM   1751  O   LYS A 224       4.965  -1.972  30.500  1.00 77.06           O  
ATOM   1752  CG  LYS A 224       0.590  -1.418  31.016  1.00 77.06           C  
ATOM   1753  CD  LYS A 224      -0.076  -0.960  32.312  1.00 77.06           C  
ATOM   1754  CE  LYS A 224      -1.425  -0.305  32.031  1.00 77.06           C  
ATOM   1755  NZ  LYS A 224      -2.088   0.134  33.312  1.00 77.06           N  
ATOM   1756  N   ARG A 225       4.367  -4.160  30.375  1.00 81.38           N  
ATOM   1757  CA  ARG A 225       5.684  -4.516  30.891  1.00 81.38           C  
ATOM   1758  C   ARG A 225       6.445  -5.391  29.906  1.00 81.38           C  
ATOM   1759  CB  ARG A 225       5.559  -5.238  32.250  1.00 81.38           C  
ATOM   1760  O   ARG A 225       7.633  -5.664  30.094  1.00 81.38           O  
ATOM   1761  CG  ARG A 225       4.977  -4.375  33.344  1.00 81.38           C  
ATOM   1762  CD  ARG A 225       4.867  -5.141  34.656  1.00 81.38           C  
ATOM   1763  NE  ARG A 225       3.889  -4.539  35.562  1.00 81.38           N  
ATOM   1764  NH1 ARG A 225       4.227  -6.043  37.281  1.00 81.38           N  
ATOM   1765  NH2 ARG A 225       2.699  -4.352  37.500  1.00 81.38           N  
ATOM   1766  CZ  ARG A 225       3.607  -4.980  36.781  1.00 81.38           C  
ATOM   1767  N   CYS A 226       5.918  -5.758  28.859  1.00 84.81           N  
ATOM   1768  CA  CYS A 226       6.574  -6.715  27.984  1.00 84.81           C  
ATOM   1769  C   CYS A 226       7.465  -6.000  26.969  1.00 84.81           C  
ATOM   1770  CB  CYS A 226       5.535  -7.562  27.250  1.00 84.81           C  
ATOM   1771  O   CYS A 226       7.289  -4.809  26.719  1.00 84.81           O  
ATOM   1772  SG  CYS A 226       4.672  -6.680  25.922  1.00 84.81           S  
ATOM   1773  N   THR A 227       8.492  -6.555  26.484  1.00 89.00           N  
ATOM   1774  CA  THR A 227       9.391  -6.156  25.406  1.00 89.00           C  
ATOM   1775  C   THR A 227       9.641  -7.316  24.453  1.00 89.00           C  
ATOM   1776  CB  THR A 227      10.742  -5.656  25.969  1.00 89.00           C  
ATOM   1777  O   THR A 227       9.820  -8.461  24.875  1.00 89.00           O  
ATOM   1778  CG2 THR A 227      11.633  -5.133  24.844  1.00 89.00           C  
ATOM   1779  OG1 THR A 227      10.500  -4.598  26.906  1.00 89.00           O  
ATOM   1780  N   PHE A 228       9.648  -7.062  23.297  1.00 90.62           N  
ATOM   1781  CA  PHE A 228       9.773  -8.094  22.266  1.00 90.62           C  
ATOM   1782  C   PHE A 228      11.094  -8.836  22.406  1.00 90.62           C  
ATOM   1783  CB  PHE A 228       9.648  -7.480  20.875  1.00 90.62           C  
ATOM   1784  O   PHE A 228      12.141  -8.211  22.594  1.00 90.62           O  
ATOM   1785  CG  PHE A 228       9.898  -8.461  19.750  1.00 90.62           C  
ATOM   1786  CD1 PHE A 228      11.125  -8.508  19.109  1.00 90.62           C  
ATOM   1787  CD2 PHE A 228       8.898  -9.344  19.359  1.00 90.62           C  
ATOM   1788  CE1 PHE A 228      11.359  -9.414  18.078  1.00 90.62           C  
ATOM   1789  CE2 PHE A 228       9.125 -10.250  18.328  1.00 90.62           C  
ATOM   1790  CZ  PHE A 228      10.352 -10.281  17.688  1.00 90.62           C  
ATOM   1791  N   HIS A 229      10.914 -10.078  22.328  1.00 86.06           N  
ATOM   1792  CA  HIS A 229      12.039 -11.000  22.234  1.00 86.06           C  
ATOM   1793  C   HIS A 229      11.719 -12.188  21.328  1.00 86.06           C  
ATOM   1794  CB  HIS A 229      12.430 -11.500  23.641  1.00 86.06           C  
ATOM   1795  O   HIS A 229      10.656 -12.805  21.469  1.00 86.06           O  
ATOM   1796  CG  HIS A 229      13.820 -12.039  23.703  1.00 86.06           C  
ATOM   1797  CD2 HIS A 229      14.977 -11.477  24.141  1.00 86.06           C  
ATOM   1798  ND1 HIS A 229      14.148 -13.320  23.312  1.00 86.06           N  
ATOM   1799  CE1 HIS A 229      15.445 -13.516  23.484  1.00 86.06           C  
ATOM   1800  NE2 HIS A 229      15.969 -12.406  24.000  1.00 86.06           N  
ATOM   1801  N   GLU A 230      12.508 -12.461  20.375  1.00 82.75           N  
ATOM   1802  CA  GLU A 230      12.273 -13.453  19.328  1.00 82.75           C  
ATOM   1803  C   GLU A 230      11.992 -14.828  19.938  1.00 82.75           C  
ATOM   1804  CB  GLU A 230      13.469 -13.531  18.375  1.00 82.75           C  
ATOM   1805  O   GLU A 230      11.125 -15.562  19.453  1.00 82.75           O  
ATOM   1806  CG  GLU A 230      13.180 -14.281  17.094  1.00 82.75           C  
ATOM   1807  CD  GLU A 230      14.312 -14.188  16.078  1.00 82.75           C  
ATOM   1808  OE1 GLU A 230      14.164 -14.719  14.945  1.00 82.75           O  
ATOM   1809  OE2 GLU A 230      15.352 -13.578  16.406  1.00 82.75           O  
ATOM   1810  N   ALA A 231      12.609 -15.188  21.000  1.00 81.75           N  
ATOM   1811  CA  ALA A 231      12.508 -16.531  21.562  1.00 81.75           C  
ATOM   1812  C   ALA A 231      11.508 -16.578  22.719  1.00 81.75           C  
ATOM   1813  CB  ALA A 231      13.883 -17.016  22.031  1.00 81.75           C  
ATOM   1814  O   ALA A 231      10.695 -17.500  22.812  1.00 81.75           O  
ATOM   1815  N   SER A 232      11.422 -15.508  23.516  1.00 79.00           N  
ATOM   1816  CA  SER A 232      10.703 -15.578  24.781  1.00 79.00           C  
ATOM   1817  C   SER A 232       9.336 -14.906  24.688  1.00 79.00           C  
ATOM   1818  CB  SER A 232      11.516 -14.930  25.906  1.00 79.00           C  
ATOM   1819  O   SER A 232       8.375 -15.336  25.328  1.00 79.00           O  
ATOM   1820  OG  SER A 232      11.781 -13.570  25.609  1.00 79.00           O  
ATOM   1821  N   ASP A 233       9.203 -13.938  23.844  1.00 86.31           N  
ATOM   1822  CA  ASP A 233       7.965 -13.164  23.844  1.00 86.31           C  
ATOM   1823  C   ASP A 233       7.594 -12.711  22.438  1.00 86.31           C  
ATOM   1824  CB  ASP A 233       8.086 -11.953  24.781  1.00 86.31           C  
ATOM   1825  O   ASP A 233       7.559 -11.516  22.156  1.00 86.31           O  
ATOM   1826  CG  ASP A 233       6.754 -11.516  25.359  1.00 86.31           C  
ATOM   1827  OD1 ASP A 233       5.695 -11.984  24.875  1.00 86.31           O  
ATOM   1828  OD2 ASP A 233       6.762 -10.695  26.297  1.00 86.31           O  
ATOM   1829  N   LEU A 234       7.098 -13.680  21.719  1.00 85.12           N  
ATOM   1830  CA  LEU A 234       6.762 -13.453  20.328  1.00 85.12           C  
ATOM   1831  C   LEU A 234       5.500 -12.602  20.203  1.00 85.12           C  
ATOM   1832  CB  LEU A 234       6.562 -14.789  19.594  1.00 85.12           C  
ATOM   1833  O   LEU A 234       5.281 -11.961  19.172  1.00 85.12           O  
ATOM   1834  CG  LEU A 234       7.754 -15.305  18.797  1.00 85.12           C  
ATOM   1835  CD1 LEU A 234       8.156 -16.703  19.266  1.00 85.12           C  
ATOM   1836  CD2 LEU A 234       7.430 -15.305  17.297  1.00 85.12           C  
ATOM   1837  N   TYR A 235       4.711 -12.586  21.250  1.00 86.12           N  
ATOM   1838  CA  TYR A 235       3.414 -11.922  21.172  1.00 86.12           C  
ATOM   1839  C   TYR A 235       3.457 -10.555  21.844  1.00 86.12           C  
ATOM   1840  CB  TYR A 235       2.334 -12.789  21.828  1.00 86.12           C  
ATOM   1841  O   TYR A 235       2.420  -9.922  22.047  1.00 86.12           O  
ATOM   1842  CG  TYR A 235       1.835 -13.906  20.938  1.00 86.12           C  
ATOM   1843  CD1 TYR A 235       0.810 -13.688  20.016  1.00 86.12           C  
ATOM   1844  CD2 TYR A 235       2.385 -15.180  21.016  1.00 86.12           C  
ATOM   1845  CE1 TYR A 235       0.346 -14.711  19.203  1.00 86.12           C  
ATOM   1846  CE2 TYR A 235       1.929 -16.219  20.203  1.00 86.12           C  
ATOM   1847  OH  TYR A 235       0.455 -16.984  18.500  1.00 86.12           O  
ATOM   1848  CZ  TYR A 235       0.911 -15.969  19.297  1.00 86.12           C  
ATOM   1849  N   CYS A 236       4.625 -10.109  22.234  1.00 89.44           N  
ATOM   1850  CA  CYS A 236       4.781  -8.727  22.672  1.00 89.44           C  
ATOM   1851  C   CYS A 236       4.953  -7.797  21.484  1.00 89.44           C  
ATOM   1852  CB  CYS A 236       5.980  -8.594  23.609  1.00 89.44           C  
ATOM   1853  O   CYS A 236       5.953  -7.879  20.766  1.00 89.44           O  
ATOM   1854  SG  CYS A 236       6.211  -6.930  24.266  1.00 89.44           S  
ATOM   1855  N   PRO A 237       4.090  -6.918  21.250  1.00 91.38           N  
ATOM   1856  CA  PRO A 237       4.117  -6.023  20.094  1.00 91.38           C  
ATOM   1857  C   PRO A 237       4.957  -4.770  20.344  1.00 91.38           C  
ATOM   1858  CB  PRO A 237       2.645  -5.660  19.891  1.00 91.38           C  
ATOM   1859  O   PRO A 237       4.844  -3.793  19.594  1.00 91.38           O  
ATOM   1860  CG  PRO A 237       2.057  -5.676  21.266  1.00 91.38           C  
ATOM   1861  CD  PRO A 237       2.727  -6.762  22.062  1.00 91.38           C  
ATOM   1862  N   ILE A 238       5.758  -4.660  21.406  1.00 93.88           N  
ATOM   1863  CA  ILE A 238       6.543  -3.490  21.766  1.00 93.88           C  
ATOM   1864  C   ILE A 238       8.016  -3.719  21.422  1.00 93.88           C  
ATOM   1865  CB  ILE A 238       6.398  -3.164  23.281  1.00 93.88           C  
ATOM   1866  O   ILE A 238       8.656  -4.625  21.953  1.00 93.88           O  
ATOM   1867  CG1 ILE A 238       4.930  -2.920  23.625  1.00 93.88           C  
ATOM   1868  CG2 ILE A 238       7.262  -1.958  23.656  1.00 93.88           C  
ATOM   1869  CD1 ILE A 238       4.664  -2.791  25.125  1.00 93.88           C  
ATOM   1870  N   PHE A 239       8.578  -2.932  20.641  1.00 96.62           N  
ATOM   1871  CA  PHE A 239       9.953  -3.012  20.172  1.00 96.62           C  
ATOM   1872  C   PHE A 239      10.742  -1.770  20.578  1.00 96.62           C  
ATOM   1873  CB  PHE A 239       9.992  -3.182  18.641  1.00 96.62           C  
ATOM   1874  O   PHE A 239      10.234  -0.650  20.484  1.00 96.62           O  
ATOM   1875  CG  PHE A 239       9.188  -4.355  18.156  1.00 96.62           C  
ATOM   1876  CD1 PHE A 239       9.805  -5.574  17.891  1.00 96.62           C  
ATOM   1877  CD2 PHE A 239       7.820  -4.242  17.953  1.00 96.62           C  
ATOM   1878  CE1 PHE A 239       9.070  -6.664  17.422  1.00 96.62           C  
ATOM   1879  CE2 PHE A 239       7.078  -5.328  17.484  1.00 96.62           C  
ATOM   1880  CZ  PHE A 239       7.707  -6.535  17.234  1.00 96.62           C  
ATOM   1881  N   LYS A 240      11.898  -1.958  21.000  1.00 96.44           N  
ATOM   1882  CA  LYS A 240      12.805  -0.833  21.188  1.00 96.44           C  
ATOM   1883  C   LYS A 240      13.445  -0.411  19.875  1.00 96.44           C  
ATOM   1884  CB  LYS A 240      13.898  -1.187  22.203  1.00 96.44           C  
ATOM   1885  O   LYS A 240      13.852  -1.259  19.078  1.00 96.44           O  
ATOM   1886  CG  LYS A 240      13.406  -1.229  23.656  1.00 96.44           C  
ATOM   1887  CD  LYS A 240      14.562  -1.421  24.625  1.00 96.44           C  
ATOM   1888  CE  LYS A 240      14.086  -1.428  26.062  1.00 96.44           C  
ATOM   1889  NZ  LYS A 240      15.211  -1.586  27.031  1.00 96.44           N  
ATOM   1890  N   LEU A 241      13.539   0.853  19.641  1.00 97.75           N  
ATOM   1891  CA  LEU A 241      14.109   1.366  18.406  1.00 97.75           C  
ATOM   1892  C   LEU A 241      15.555   0.913  18.234  1.00 97.75           C  
ATOM   1893  CB  LEU A 241      14.031   2.895  18.375  1.00 97.75           C  
ATOM   1894  O   LEU A 241      15.977   0.549  17.141  1.00 97.75           O  
ATOM   1895  CG  LEU A 241      14.586   3.576  17.109  1.00 97.75           C  
ATOM   1896  CD1 LEU A 241      13.812   3.125  15.883  1.00 97.75           C  
ATOM   1897  CD2 LEU A 241      14.531   5.094  17.266  1.00 97.75           C  
ATOM   1898  N   GLY A 242      16.297   0.992  19.297  1.00 97.50           N  
ATOM   1899  CA  GLY A 242      17.656   0.519  19.266  1.00 97.50           C  
ATOM   1900  C   GLY A 242      17.781  -0.932  18.828  1.00 97.50           C  
ATOM   1901  O   GLY A 242      18.703  -1.293  18.094  1.00 97.50           O  
ATOM   1902  N   PHE A 243      16.875  -1.779  19.297  1.00 96.56           N  
ATOM   1903  CA  PHE A 243      16.859  -3.195  18.953  1.00 96.56           C  
ATOM   1904  C   PHE A 243      16.594  -3.379  17.453  1.00 96.56           C  
ATOM   1905  CB  PHE A 243      15.781  -3.928  19.766  1.00 96.56           C  
ATOM   1906  O   PHE A 243      17.281  -4.164  16.797  1.00 96.56           O  
ATOM   1907  CG  PHE A 243      15.547  -5.348  19.312  1.00 96.56           C  
ATOM   1908  CD1 PHE A 243      14.477  -5.672  18.500  1.00 96.56           C  
ATOM   1909  CD2 PHE A 243      16.406  -6.363  19.734  1.00 96.56           C  
ATOM   1910  CE1 PHE A 243      14.266  -6.984  18.078  1.00 96.56           C  
ATOM   1911  CE2 PHE A 243      16.203  -7.676  19.328  1.00 96.56           C  
ATOM   1912  CZ  PHE A 243      15.125  -7.988  18.500  1.00 96.56           C  
ATOM   1913  N   ILE A 244      15.688  -2.658  16.906  1.00 97.56           N  
ATOM   1914  CA  ILE A 244      15.312  -2.734  15.508  1.00 97.56           C  
ATOM   1915  C   ILE A 244      16.516  -2.371  14.633  1.00 97.56           C  
ATOM   1916  CB  ILE A 244      14.117  -1.809  15.188  1.00 97.56           C  
ATOM   1917  O   ILE A 244      16.828  -3.074  13.672  1.00 97.56           O  
ATOM   1918  CG1 ILE A 244      12.844  -2.326  15.867  1.00 97.56           C  
ATOM   1919  CG2 ILE A 244      13.922  -1.688  13.672  1.00 97.56           C  
ATOM   1920  CD1 ILE A 244      11.656  -1.382  15.750  1.00 97.56           C  
ATOM   1921  N   VAL A 245      17.203  -1.305  14.969  1.00 97.50           N  
ATOM   1922  CA  VAL A 245      18.328  -0.815  14.195  1.00 97.50           C  
ATOM   1923  C   VAL A 245      19.484  -1.810  14.289  1.00 97.50           C  
ATOM   1924  CB  VAL A 245      18.797   0.580  14.680  1.00 97.50           C  
ATOM   1925  O   VAL A 245      20.156  -2.092  13.289  1.00 97.50           O  
ATOM   1926  CG1 VAL A 245      20.094   0.989  13.992  1.00 97.50           C  
ATOM   1927  CG2 VAL A 245      17.703   1.616  14.422  1.00 97.50           C  
ATOM   1928  N   GLU A 246      19.719  -2.340  15.461  1.00 96.94           N  
ATOM   1929  CA  GLU A 246      20.781  -3.326  15.664  1.00 96.94           C  
ATOM   1930  C   GLU A 246      20.500  -4.598  14.875  1.00 96.94           C  
ATOM   1931  CB  GLU A 246      20.922  -3.656  17.156  1.00 96.94           C  
ATOM   1932  O   GLU A 246      21.406  -5.129  14.211  1.00 96.94           O  
ATOM   1933  CG  GLU A 246      22.062  -4.613  17.469  1.00 96.94           C  
ATOM   1934  CD  GLU A 246      22.125  -5.012  18.922  1.00 96.94           C  
ATOM   1935  OE1 GLU A 246      22.984  -5.852  19.297  1.00 96.94           O  
ATOM   1936  OE2 GLU A 246      21.328  -4.484  19.719  1.00 96.94           O  
ATOM   1937  N   LYS A 247      19.266  -5.086  14.930  1.00 96.06           N  
ATOM   1938  CA  LYS A 247      18.891  -6.305  14.219  1.00 96.06           C  
ATOM   1939  C   LYS A 247      18.953  -6.105  12.703  1.00 96.06           C  
ATOM   1940  CB  LYS A 247      17.484  -6.758  14.633  1.00 96.06           C  
ATOM   1941  O   LYS A 247      19.172  -7.059  11.953  1.00 96.06           O  
ATOM   1942  CG  LYS A 247      17.422  -7.391  16.016  1.00 96.06           C  
ATOM   1943  CD  LYS A 247      18.172  -8.727  16.047  1.00 96.06           C  
ATOM   1944  CE  LYS A 247      17.984  -9.430  17.391  1.00 96.06           C  
ATOM   1945  NZ  LYS A 247      18.719 -10.727  17.438  1.00 96.06           N  
ATOM   1946  N   ALA A 248      18.812  -4.918  12.250  1.00 95.75           N  
ATOM   1947  CA  ALA A 248      18.938  -4.594  10.828  1.00 95.75           C  
ATOM   1948  C   ALA A 248      20.391  -4.488  10.414  1.00 95.75           C  
ATOM   1949  CB  ALA A 248      18.203  -3.293  10.516  1.00 95.75           C  
ATOM   1950  O   ALA A 248      20.703  -4.262   9.242  1.00 95.75           O  
ATOM   1951  N   GLY A 249      21.297  -4.562  11.320  1.00 95.00           N  
ATOM   1952  CA  GLY A 249      22.719  -4.562  11.008  1.00 95.00           C  
ATOM   1953  C   GLY A 249      23.281  -3.170  10.797  1.00 95.00           C  
ATOM   1954  O   GLY A 249      24.250  -2.992  10.062  1.00 95.00           O  
ATOM   1955  N   GLU A 250      22.703  -2.172  11.414  1.00 94.31           N  
ATOM   1956  CA  GLU A 250      23.125  -0.789  11.203  1.00 94.31           C  
ATOM   1957  C   GLU A 250      23.609  -0.158  12.508  1.00 94.31           C  
ATOM   1958  CB  GLU A 250      21.984   0.039  10.609  1.00 94.31           C  
ATOM   1959  O   GLU A 250      23.203  -0.586  13.594  1.00 94.31           O  
ATOM   1960  CG  GLU A 250      21.516  -0.455   9.250  1.00 94.31           C  
ATOM   1961  CD  GLU A 250      22.547  -0.265   8.148  1.00 94.31           C  
ATOM   1962  OE1 GLU A 250      22.547  -1.053   7.180  1.00 94.31           O  
ATOM   1963  OE2 GLU A 250      23.359   0.680   8.266  1.00 94.31           O  
ATOM   1964  N   SER A 251      24.453   0.806  12.359  1.00 94.44           N  
ATOM   1965  CA  SER A 251      24.875   1.635  13.492  1.00 94.44           C  
ATOM   1966  C   SER A 251      23.844   2.727  13.773  1.00 94.44           C  
ATOM   1967  CB  SER A 251      26.234   2.266  13.227  1.00 94.44           C  
ATOM   1968  O   SER A 251      23.562   3.557  12.906  1.00 94.44           O  
ATOM   1969  OG  SER A 251      26.516   3.285  14.172  1.00 94.44           O  
ATOM   1970  N   PHE A 252      23.438   2.754  14.953  1.00 95.75           N  
ATOM   1971  CA  PHE A 252      22.422   3.723  15.328  1.00 95.75           C  
ATOM   1972  C   PHE A 252      22.922   5.148  15.125  1.00 95.75           C  
ATOM   1973  CB  PHE A 252      21.984   3.520  16.781  1.00 95.75           C  
ATOM   1974  O   PHE A 252      22.188   6.004  14.617  1.00 95.75           O  
ATOM   1975  CG  PHE A 252      20.750   4.277  17.156  1.00 95.75           C  
ATOM   1976  CD1 PHE A 252      20.828   5.586  17.625  1.00 95.75           C  
ATOM   1977  CD2 PHE A 252      19.500   3.680  17.047  1.00 95.75           C  
ATOM   1978  CE1 PHE A 252      19.672   6.289  17.969  1.00 95.75           C  
ATOM   1979  CE2 PHE A 252      18.344   4.375  17.406  1.00 95.75           C  
ATOM   1980  CZ  PHE A 252      18.438   5.680  17.859  1.00 95.75           C  
ATOM   1981  N   THR A 253      24.094   5.418  15.555  1.00 94.81           N  
ATOM   1982  CA  THR A 253      24.672   6.754  15.484  1.00 94.81           C  
ATOM   1983  C   THR A 253      24.766   7.230  14.039  1.00 94.81           C  
ATOM   1984  CB  THR A 253      26.062   6.797  16.141  1.00 94.81           C  
ATOM   1985  O   THR A 253      24.359   8.344  13.711  1.00 94.81           O  
ATOM   1986  CG2 THR A 253      26.625   8.219  16.156  1.00 94.81           C  
ATOM   1987  OG1 THR A 253      25.969   6.316  17.484  1.00 94.81           O  
ATOM   1988  N   GLU A 254      25.266   6.438  13.211  1.00 92.50           N  
ATOM   1989  CA  GLU A 254      25.391   6.797  11.805  1.00 92.50           C  
ATOM   1990  C   GLU A 254      24.016   6.984  11.156  1.00 92.50           C  
ATOM   1991  CB  GLU A 254      26.188   5.734  11.047  1.00 92.50           C  
ATOM   1992  O   GLU A 254      23.797   7.953  10.430  1.00 92.50           O  
ATOM   1993  CG  GLU A 254      26.516   6.117   9.609  1.00 92.50           C  
ATOM   1994  CD  GLU A 254      27.297   5.047   8.867  1.00 92.50           C  
ATOM   1995  OE1 GLU A 254      27.578   5.230   7.660  1.00 92.50           O  
ATOM   1996  OE2 GLU A 254      27.641   4.023   9.500  1.00 92.50           O  
ATOM   1997  N   LEU A 255      23.172   6.082  11.430  1.00 94.44           N  
ATOM   1998  CA  LEU A 255      21.812   6.133  10.883  1.00 94.44           C  
ATOM   1999  C   LEU A 255      21.078   7.375  11.367  1.00 94.44           C  
ATOM   2000  CB  LEU A 255      21.031   4.875  11.273  1.00 94.44           C  
ATOM   2001  O   LEU A 255      20.359   8.016  10.594  1.00 94.44           O  
ATOM   2002  CG  LEU A 255      19.688   4.664  10.570  1.00 94.44           C  
ATOM   2003  CD1 LEU A 255      19.906   4.352   9.094  1.00 94.44           C  
ATOM   2004  CD2 LEU A 255      18.906   3.553  11.242  1.00 94.44           C  
ATOM   2005  N   ALA A 256      21.234   7.730  12.586  1.00 95.12           N  
ATOM   2006  CA  ALA A 256      20.562   8.875  13.195  1.00 95.12           C  
ATOM   2007  C   ALA A 256      21.047  10.188  12.586  1.00 95.12           C  
ATOM   2008  CB  ALA A 256      20.781   8.875  14.703  1.00 95.12           C  
ATOM   2009  O   ALA A 256      20.297  11.156  12.508  1.00 95.12           O  
ATOM   2010  N   HIS A 257      22.219  10.250  12.141  1.00 94.25           N  
ATOM   2011  CA  HIS A 257      22.797  11.469  11.570  1.00 94.25           C  
ATOM   2012  C   HIS A 257      22.391  11.641  10.109  1.00 94.25           C  
ATOM   2013  CB  HIS A 257      24.312  11.453  11.695  1.00 94.25           C  
ATOM   2014  O   HIS A 257      22.047  12.742   9.688  1.00 94.25           O  
ATOM   2015  CG  HIS A 257      24.812  11.906  13.031  1.00 94.25           C  
ATOM   2016  CD2 HIS A 257      25.250  13.117  13.453  1.00 94.25           C  
ATOM   2017  ND1 HIS A 257      24.922  11.055  14.109  1.00 94.25           N  
ATOM   2018  CE1 HIS A 257      25.391  11.727  15.141  1.00 94.25           C  
ATOM   2019  NE2 HIS A 257      25.594  12.984  14.773  1.00 94.25           N  
ATOM   2020  N   LYS A 258      22.359  10.570   9.367  1.00 92.88           N  
ATOM   2021  CA  LYS A 258      22.125  10.648   7.926  1.00 92.88           C  
ATOM   2022  C   LYS A 258      20.672  10.367   7.590  1.00 92.88           C  
ATOM   2023  CB  LYS A 258      23.031   9.664   7.184  1.00 92.88           C  
ATOM   2024  O   LYS A 258      20.172  10.773   6.539  1.00 92.88           O  
ATOM   2025  CG  LYS A 258      24.516  10.023   7.234  1.00 92.88           C  
ATOM   2026  CD  LYS A 258      25.359   9.039   6.434  1.00 92.88           C  
ATOM   2027  CE  LYS A 258      26.844   9.398   6.492  1.00 92.88           C  
ATOM   2028  NZ  LYS A 258      27.672   8.414   5.730  1.00 92.88           N  
ATOM   2029  N   GLY A 259      20.062   9.633   8.484  1.00 95.31           N  
ATOM   2030  CA  GLY A 259      18.719   9.141   8.164  1.00 95.31           C  
ATOM   2031  C   GLY A 259      18.750   7.859   7.352  1.00 95.31           C  
ATOM   2032  O   GLY A 259      19.781   7.488   6.789  1.00 95.31           O  
ATOM   2033  N   GLY A 260      17.656   7.172   7.344  1.00 95.25           N  
ATOM   2034  CA  GLY A 260      17.547   5.922   6.609  1.00 95.25           C  
ATOM   2035  C   GLY A 260      16.188   5.266   6.750  1.00 95.25           C  
ATOM   2036  O   GLY A 260      15.328   5.770   7.473  1.00 95.25           O  
ATOM   2037  N   VAL A 261      15.992   4.211   6.012  1.00 95.62           N  
ATOM   2038  CA  VAL A 261      14.734   3.473   5.992  1.00 95.62           C  
ATOM   2039  C   VAL A 261      14.969   2.045   6.477  1.00 95.62           C  
ATOM   2040  CB  VAL A 261      14.109   3.461   4.582  1.00 95.62           C  
ATOM   2041  O   VAL A 261      15.812   1.327   5.934  1.00 95.62           O  
ATOM   2042  CG1 VAL A 261      12.750   2.762   4.598  1.00 95.62           C  
ATOM   2043  CG2 VAL A 261      13.977   4.883   4.047  1.00 95.62           C  
ATOM   2044  N   ILE A 262      14.289   1.624   7.457  1.00 96.69           N  
ATOM   2045  CA  ILE A 262      14.359   0.278   8.016  1.00 96.69           C  
ATOM   2046  C   ILE A 262      13.023  -0.434   7.824  1.00 96.69           C  
ATOM   2047  CB  ILE A 262      14.750   0.307   9.508  1.00 96.69           C  
ATOM   2048  O   ILE A 262      11.969   0.138   8.094  1.00 96.69           O  
ATOM   2049  CG1 ILE A 262      16.094   1.012   9.695  1.00 96.69           C  
ATOM   2050  CG2 ILE A 262      14.789  -1.112  10.086  1.00 96.69           C  
ATOM   2051  CD1 ILE A 262      17.281   0.233   9.148  1.00 96.69           C  
ATOM   2052  N   GLY A 263      13.070  -1.612   7.398  1.00 96.94           N  
ATOM   2053  CA  GLY A 263      11.891  -2.445   7.242  1.00 96.94           C  
ATOM   2054  C   GLY A 263      11.688  -3.412   8.391  1.00 96.94           C  
ATOM   2055  O   GLY A 263      12.617  -4.113   8.789  1.00 96.94           O  
ATOM   2056  N   VAL A 264      10.539  -3.377   8.977  1.00 97.25           N  
ATOM   2057  CA  VAL A 264      10.055  -4.406   9.898  1.00 97.25           C  
ATOM   2058  C   VAL A 264       9.125  -5.363   9.148  1.00 97.25           C  
ATOM   2059  CB  VAL A 264       9.328  -3.791  11.109  1.00 97.25           C  
ATOM   2060  O   VAL A 264       7.969  -5.035   8.891  1.00 97.25           O  
ATOM   2061  CG1 VAL A 264       8.852  -4.883  12.062  1.00 97.25           C  
ATOM   2062  CG2 VAL A 264      10.234  -2.803  11.836  1.00 97.25           C  
ATOM   2063  N   ILE A 265       9.523  -6.520   8.875  1.00 95.62           N  
ATOM   2064  CA  ILE A 265       8.789  -7.484   8.055  1.00 95.62           C  
ATOM   2065  C   ILE A 265       8.125  -8.523   8.953  1.00 95.62           C  
ATOM   2066  CB  ILE A 265       9.711  -8.172   7.027  1.00 95.62           C  
ATOM   2067  O   ILE A 265       8.797  -9.164   9.773  1.00 95.62           O  
ATOM   2068  CG1 ILE A 265      10.422  -7.125   6.164  1.00 95.62           C  
ATOM   2069  CG2 ILE A 265       8.914  -9.148   6.160  1.00 95.62           C  
ATOM   2070  CD1 ILE A 265      11.797  -6.723   6.684  1.00 95.62           C  
ATOM   2071  N   ILE A 266       6.891  -8.648   8.875  1.00 95.81           N  
ATOM   2072  CA  ILE A 266       6.113  -9.641   9.609  1.00 95.81           C  
ATOM   2073  C   ILE A 266       5.590 -10.695   8.641  1.00 95.81           C  
ATOM   2074  CB  ILE A 266       4.941  -8.984  10.375  1.00 95.81           C  
ATOM   2075  O   ILE A 266       4.812 -10.391   7.734  1.00 95.81           O  
ATOM   2076  CG1 ILE A 266       5.438  -7.773  11.180  1.00 95.81           C  
ATOM   2077  CG2 ILE A 266       4.258 -10.000  11.289  1.00 95.81           C  
ATOM   2078  CD1 ILE A 266       4.332  -7.008  11.891  1.00 95.81           C  
ATOM   2079  N   ASN A 267       5.953 -11.883   8.812  1.00 94.56           N  
ATOM   2080  CA  ASN A 267       5.551 -13.000   7.965  1.00 94.56           C  
ATOM   2081  C   ASN A 267       4.570 -13.922   8.688  1.00 94.56           C  
ATOM   2082  CB  ASN A 267       6.773 -13.781   7.492  1.00 94.56           C  
ATOM   2083  O   ASN A 267       4.883 -14.453   9.758  1.00 94.56           O  
ATOM   2084  CG  ASN A 267       6.480 -14.641   6.277  1.00 94.56           C  
ATOM   2085  ND2 ASN A 267       7.523 -15.219   5.695  1.00 94.56           N  
ATOM   2086  OD1 ASN A 267       5.324 -14.781   5.863  1.00 94.56           O  
ATOM   2087  N   TRP A 268       3.426 -14.164   8.164  1.00 94.81           N  
ATOM   2088  CA  TRP A 268       2.391 -15.055   8.680  1.00 94.81           C  
ATOM   2089  C   TRP A 268       2.248 -16.281   7.793  1.00 94.81           C  
ATOM   2090  CB  TRP A 268       1.050 -14.320   8.773  1.00 94.81           C  
ATOM   2091  O   TRP A 268       1.310 -16.391   7.000  1.00 94.81           O  
ATOM   2092  CG  TRP A 268       1.021 -13.242   9.812  1.00 94.81           C  
ATOM   2093  CD1 TRP A 268       1.328 -11.922   9.633  1.00 94.81           C  
ATOM   2094  CD2 TRP A 268       0.670 -13.391  11.195  1.00 94.81           C  
ATOM   2095  CE2 TRP A 268       0.786 -12.109  11.789  1.00 94.81           C  
ATOM   2096  CE3 TRP A 268       0.267 -14.477  11.984  1.00 94.81           C  
ATOM   2097  NE1 TRP A 268       1.188 -11.234  10.820  1.00 94.81           N  
ATOM   2098  CH2 TRP A 268       0.121 -12.977  13.891  1.00 94.81           C  
ATOM   2099  CZ2 TRP A 268       0.513 -11.898  13.141  1.00 94.81           C  
ATOM   2100  CZ3 TRP A 268      -0.004 -14.258  13.328  1.00 94.81           C  
ATOM   2101  N   ASP A 269       3.021 -17.234   7.934  1.00 94.19           N  
ATOM   2102  CA  ASP A 269       2.875 -18.531   7.277  1.00 94.19           C  
ATOM   2103  C   ASP A 269       2.090 -19.500   8.148  1.00 94.19           C  
ATOM   2104  CB  ASP A 269       4.246 -19.109   6.934  1.00 94.19           C  
ATOM   2105  O   ASP A 269       2.629 -20.047   9.117  1.00 94.19           O  
ATOM   2106  CG  ASP A 269       4.961 -18.344   5.836  1.00 94.19           C  
ATOM   2107  OD1 ASP A 269       4.293 -17.641   5.055  1.00 94.19           O  
ATOM   2108  OD2 ASP A 269       6.203 -18.469   5.746  1.00 94.19           O  
ATOM   2109  N   CYS A 270       0.894 -19.766   7.828  1.00 94.88           N  
ATOM   2110  CA  CYS A 270      -0.023 -20.500   8.695  1.00 94.88           C  
ATOM   2111  C   CYS A 270      -0.518 -21.766   8.016  1.00 94.88           C  
ATOM   2112  CB  CYS A 270      -1.212 -19.609   9.078  1.00 94.88           C  
ATOM   2113  O   CYS A 270      -1.146 -21.703   6.961  1.00 94.88           O  
ATOM   2114  SG  CYS A 270      -0.749 -18.109   9.969  1.00 94.88           S  
ATOM   2115  N   ASP A 271      -0.258 -22.875   8.641  1.00 96.00           N  
ATOM   2116  CA  ASP A 271      -0.895 -24.141   8.305  1.00 96.00           C  
ATOM   2117  C   ASP A 271      -2.201 -24.328   9.070  1.00 96.00           C  
ATOM   2118  CB  ASP A 271       0.050 -25.312   8.594  1.00 96.00           C  
ATOM   2119  O   ASP A 271      -2.189 -24.672  10.250  1.00 96.00           O  
ATOM   2120  CG  ASP A 271      -0.453 -26.625   8.039  1.00 96.00           C  
ATOM   2121  OD1 ASP A 271      -1.656 -26.734   7.715  1.00 96.00           O  
ATOM   2122  OD2 ASP A 271       0.359 -27.578   7.926  1.00 96.00           O  
ATOM   2123  N   LEU A 272      -3.254 -24.219   8.508  1.00 96.31           N  
ATOM   2124  CA  LEU A 272      -4.559 -24.172   9.156  1.00 96.31           C  
ATOM   2125  C   LEU A 272      -5.078 -25.594   9.414  1.00 96.31           C  
ATOM   2126  CB  LEU A 272      -5.562 -23.406   8.297  1.00 96.31           C  
ATOM   2127  O   LEU A 272      -6.180 -25.766   9.938  1.00 96.31           O  
ATOM   2128  CG  LEU A 272      -5.246 -21.922   8.055  1.00 96.31           C  
ATOM   2129  CD1 LEU A 272      -6.340 -21.281   7.215  1.00 96.31           C  
ATOM   2130  CD2 LEU A 272      -5.078 -21.188   9.383  1.00 96.31           C  
ATOM   2131  N   ASP A 273      -4.359 -26.594   8.977  1.00 94.56           N  
ATOM   2132  CA  ASP A 273      -4.645 -27.969   9.391  1.00 94.56           C  
ATOM   2133  C   ASP A 273      -4.238 -28.203  10.844  1.00 94.56           C  
ATOM   2134  CB  ASP A 273      -3.930 -28.969   8.484  1.00 94.56           C  
ATOM   2135  O   ASP A 273      -4.707 -29.141  11.484  1.00 94.56           O  
ATOM   2136  CG  ASP A 273      -4.379 -28.875   7.035  1.00 94.56           C  
ATOM   2137  OD1 ASP A 273      -5.551 -28.531   6.781  1.00 94.56           O  
ATOM   2138  OD2 ASP A 273      -3.553 -29.156   6.141  1.00 94.56           O  
ATOM   2139  N   LEU A 274      -3.404 -27.422  11.289  1.00 94.94           N  
ATOM   2140  CA  LEU A 274      -2.984 -27.406  12.688  1.00 94.94           C  
ATOM   2141  C   LEU A 274      -3.807 -26.406  13.492  1.00 94.94           C  
ATOM   2142  CB  LEU A 274      -1.495 -27.062  12.797  1.00 94.94           C  
ATOM   2143  O   LEU A 274      -4.547 -25.609  12.922  1.00 94.94           O  
ATOM   2144  CG  LEU A 274      -0.531 -27.984  12.047  1.00 94.94           C  
ATOM   2145  CD1 LEU A 274       0.880 -27.406  12.070  1.00 94.94           C  
ATOM   2146  CD2 LEU A 274      -0.552 -29.391  12.656  1.00 94.94           C  
ATOM   2147  N   PRO A 275      -3.732 -26.484  14.766  1.00 94.31           N  
ATOM   2148  CA  PRO A 275      -4.465 -25.531  15.602  1.00 94.31           C  
ATOM   2149  C   PRO A 275      -4.004 -24.078  15.391  1.00 94.31           C  
ATOM   2150  CB  PRO A 275      -4.164 -26.000  17.016  1.00 94.31           C  
ATOM   2151  O   PRO A 275      -2.871 -23.859  14.969  1.00 94.31           O  
ATOM   2152  CG  PRO A 275      -3.697 -27.406  16.859  1.00 94.31           C  
ATOM   2153  CD  PRO A 275      -3.113 -27.578  15.492  1.00 94.31           C  
ATOM   2154  N   ALA A 276      -4.887 -23.172  15.625  1.00 90.62           N  
ATOM   2155  CA  ALA A 276      -4.652 -21.750  15.438  1.00 90.62           C  
ATOM   2156  C   ALA A 276      -3.455 -21.266  16.266  1.00 90.62           C  
ATOM   2157  CB  ALA A 276      -5.898 -20.953  15.812  1.00 90.62           C  
ATOM   2158  O   ALA A 276      -2.795 -20.297  15.898  1.00 90.62           O  
ATOM   2159  N   SER A 277      -3.135 -21.953  17.312  1.00 90.56           N  
ATOM   2160  CA  SER A 277      -2.027 -21.578  18.188  1.00 90.56           C  
ATOM   2161  C   SER A 277      -0.685 -21.781  17.500  1.00 90.56           C  
ATOM   2162  CB  SER A 277      -2.068 -22.406  19.484  1.00 90.56           C  
ATOM   2163  O   SER A 277       0.326 -21.219  17.922  1.00 90.56           O  
ATOM   2164  OG  SER A 277      -2.016 -23.797  19.188  1.00 90.56           O  
ATOM   2165  N   GLU A 278      -0.694 -22.484  16.453  1.00 92.19           N  
ATOM   2166  CA  GLU A 278       0.547 -22.766  15.734  1.00 92.19           C  
ATOM   2167  C   GLU A 278       0.804 -21.719  14.648  1.00 92.19           C  
ATOM   2168  CB  GLU A 278       0.512 -24.156  15.109  1.00 92.19           C  
ATOM   2169  O   GLU A 278       1.854 -21.719  14.008  1.00 92.19           O  
ATOM   2170  CG  GLU A 278       0.501 -25.281  16.141  1.00 92.19           C  
ATOM   2171  CD  GLU A 278       1.766 -25.344  16.969  1.00 92.19           C  
ATOM   2172  OE1 GLU A 278       1.685 -25.719  18.172  1.00 92.19           O  
ATOM   2173  OE2 GLU A 278       2.846 -25.016  16.438  1.00 92.19           O  
ATOM   2174  N   CYS A 279      -0.110 -20.891  14.352  1.00 92.88           N  
ATOM   2175  CA  CYS A 279       0.080 -19.766  13.453  1.00 92.88           C  
ATOM   2176  C   CYS A 279       0.711 -18.578  14.180  1.00 92.88           C  
ATOM   2177  CB  CYS A 279      -1.252 -19.328  12.836  1.00 92.88           C  
ATOM   2178  O   CYS A 279       0.029 -17.859  14.914  1.00 92.88           O  
ATOM   2179  SG  CYS A 279      -1.101 -18.016  11.617  1.00 92.88           S  
ATOM   2180  N   ASN A 280       1.968 -18.406  14.016  1.00 94.00           N  
ATOM   2181  CA  ASN A 280       2.707 -17.375  14.734  1.00 94.00           C  
ATOM   2182  C   ASN A 280       3.428 -16.422  13.773  1.00 94.00           C  
ATOM   2183  CB  ASN A 280       3.707 -18.000  15.703  1.00 94.00           C  
ATOM   2184  O   ASN A 280       3.900 -16.844  12.719  1.00 94.00           O  
ATOM   2185  CG  ASN A 280       3.041 -18.922  16.703  1.00 94.00           C  
ATOM   2186  ND2 ASN A 280       3.555 -20.141  16.844  1.00 94.00           N  
ATOM   2187  OD1 ASN A 280       2.072 -18.531  17.375  1.00 94.00           O  
ATOM   2188  N   PRO A 281       3.514 -15.188  14.156  1.00 93.88           N  
ATOM   2189  CA  PRO A 281       4.238 -14.219  13.336  1.00 93.88           C  
ATOM   2190  C   PRO A 281       5.754 -14.352  13.461  1.00 93.88           C  
ATOM   2191  CB  PRO A 281       3.764 -12.867  13.891  1.00 93.88           C  
ATOM   2192  O   PRO A 281       6.262 -14.648  14.547  1.00 93.88           O  
ATOM   2193  CG  PRO A 281       3.418 -13.141  15.320  1.00 93.88           C  
ATOM   2194  CD  PRO A 281       2.879 -14.539  15.422  1.00 93.88           C  
ATOM   2195  N   LYS A 282       6.426 -14.211  12.430  1.00 94.56           N  
ATOM   2196  CA  LYS A 282       7.883 -14.156  12.375  1.00 94.56           C  
ATOM   2197  C   LYS A 282       8.359 -12.766  11.969  1.00 94.56           C  
ATOM   2198  CB  LYS A 282       8.422 -15.203  11.398  1.00 94.56           C  
ATOM   2199  O   LYS A 282       7.977 -12.258  10.914  1.00 94.56           O  
ATOM   2200  CG  LYS A 282       8.227 -16.641  11.859  1.00 94.56           C  
ATOM   2201  CD  LYS A 282       8.797 -17.641  10.852  1.00 94.56           C  
ATOM   2202  CE  LYS A 282       8.516 -19.078  11.266  1.00 94.56           C  
ATOM   2203  NZ  LYS A 282       8.984 -20.047  10.234  1.00 94.56           N  
ATOM   2204  N   TYR A 283       9.266 -12.219  12.766  1.00 95.56           N  
ATOM   2205  CA  TYR A 283       9.742 -10.859  12.539  1.00 95.56           C  
ATOM   2206  C   TYR A 283      11.148 -10.867  11.945  1.00 95.56           C  
ATOM   2207  CB  TYR A 283       9.734 -10.062  13.852  1.00 95.56           C  
ATOM   2208  O   TYR A 283      12.000 -11.656  12.367  1.00 95.56           O  
ATOM   2209  CG  TYR A 283       8.359  -9.891  14.445  1.00 95.56           C  
ATOM   2210  CD1 TYR A 283       7.535  -8.836  14.055  1.00 95.56           C  
ATOM   2211  CD2 TYR A 283       7.879 -10.781  15.398  1.00 95.56           C  
ATOM   2212  CE1 TYR A 283       6.266  -8.680  14.609  1.00 95.56           C  
ATOM   2213  CE2 TYR A 283       6.613 -10.633  15.961  1.00 95.56           C  
ATOM   2214  OH  TYR A 283       4.562  -9.422  16.094  1.00 95.56           O  
ATOM   2215  CZ  TYR A 283       5.816  -9.578  15.555  1.00 95.56           C  
ATOM   2216  N   SER A 284      11.352 -10.047  10.992  1.00 94.69           N  
ATOM   2217  CA  SER A 284      12.648  -9.797  10.383  1.00 94.69           C  
ATOM   2218  C   SER A 284      12.891  -8.297  10.203  1.00 94.69           C  
ATOM   2219  CB  SER A 284      12.758 -10.500   9.031  1.00 94.69           C  
ATOM   2220  O   SER A 284      11.953  -7.535   9.984  1.00 94.69           O  
ATOM   2221  OG  SER A 284      11.727 -10.086   8.156  1.00 94.69           O  
ATOM   2222  N   PHE A 285      14.164  -7.914  10.328  1.00 95.75           N  
ATOM   2223  CA  PHE A 285      14.570  -6.512  10.250  1.00 95.75           C  
ATOM   2224  C   PHE A 285      15.664  -6.324   9.203  1.00 95.75           C  
ATOM   2225  CB  PHE A 285      15.047  -6.012  11.609  1.00 95.75           C  
ATOM   2226  O   PHE A 285      16.656  -7.062   9.195  1.00 95.75           O  
ATOM   2227  CG  PHE A 285      14.094  -6.312  12.742  1.00 95.75           C  
ATOM   2228  CD1 PHE A 285      13.055  -5.438  13.039  1.00 95.75           C  
ATOM   2229  CD2 PHE A 285      14.242  -7.465  13.500  1.00 95.75           C  
ATOM   2230  CE1 PHE A 285      12.172  -5.715  14.086  1.00 95.75           C  
ATOM   2231  CE2 PHE A 285      13.367  -7.746  14.539  1.00 95.75           C  
ATOM   2232  CZ  PHE A 285      12.328  -6.871  14.828  1.00 95.75           C  
ATOM   2233  N   ARG A 286      15.438  -5.336   8.336  1.00 94.12           N  
ATOM   2234  CA  ARG A 286      16.422  -5.078   7.289  1.00 94.12           C  
ATOM   2235  C   ARG A 286      16.391  -3.617   6.855  1.00 94.12           C  
ATOM   2236  CB  ARG A 286      16.172  -5.988   6.086  1.00 94.12           C  
ATOM   2237  O   ARG A 286      15.336  -2.971   6.914  1.00 94.12           O  
ATOM   2238  CG  ARG A 286      14.875  -5.691   5.344  1.00 94.12           C  
ATOM   2239  CD  ARG A 286      14.672  -6.633   4.168  1.00 94.12           C  
ATOM   2240  NE  ARG A 286      14.555  -8.023   4.598  1.00 94.12           N  
ATOM   2241  NH1 ARG A 286      15.156  -8.922   2.559  1.00 94.12           N  
ATOM   2242  NH2 ARG A 286      14.664 -10.297   4.320  1.00 94.12           N  
ATOM   2243  CZ  ARG A 286      14.797  -9.078   3.826  1.00 94.12           C  
ATOM   2244  N   ARG A 287      17.516  -3.148   6.449  1.00 93.00           N  
ATOM   2245  CA  ARG A 287      17.594  -1.825   5.836  1.00 93.00           C  
ATOM   2246  C   ARG A 287      17.094  -1.863   4.395  1.00 93.00           C  
ATOM   2247  CB  ARG A 287      19.016  -1.282   5.891  1.00 93.00           C  
ATOM   2248  O   ARG A 287      17.578  -2.662   3.588  1.00 93.00           O  
ATOM   2249  CG  ARG A 287      19.172   0.104   5.285  1.00 93.00           C  
ATOM   2250  CD  ARG A 287      20.500   0.745   5.672  1.00 93.00           C  
ATOM   2251  NE  ARG A 287      20.625   2.086   5.113  1.00 93.00           N  
ATOM   2252  NH1 ARG A 287      22.594   2.580   6.230  1.00 93.00           N  
ATOM   2253  NH2 ARG A 287      21.656   4.125   4.824  1.00 93.00           N  
ATOM   2254  CZ  ARG A 287      21.625   2.928   5.391  1.00 93.00           C  
ATOM   2255  N   LEU A 288      16.156  -1.017   3.992  1.00 89.62           N  
ATOM   2256  CA  LEU A 288      15.516  -1.048   2.682  1.00 89.62           C  
ATOM   2257  C   LEU A 288      16.203  -0.090   1.716  1.00 89.62           C  
ATOM   2258  CB  LEU A 288      14.031  -0.691   2.805  1.00 89.62           C  
ATOM   2259  O   LEU A 288      16.234  -0.339   0.509  1.00 89.62           O  
ATOM   2260  CG  LEU A 288      13.172  -1.631   3.654  1.00 89.62           C  
ATOM   2261  CD1 LEU A 288      11.750  -1.094   3.768  1.00 89.62           C  
ATOM   2262  CD2 LEU A 288      13.172  -3.037   3.062  1.00 89.62           C  
ATOM   2263  N   ASP A 289      16.703   1.042   2.139  1.00 84.81           N  
ATOM   2264  CA  ASP A 289      17.391   1.985   1.263  1.00 84.81           C  
ATOM   2265  C   ASP A 289      18.859   1.589   1.071  1.00 84.81           C  
ATOM   2266  CB  ASP A 289      17.297   3.404   1.827  1.00 84.81           C  
ATOM   2267  O   ASP A 289      19.453   0.962   1.947  1.00 84.81           O  
ATOM   2268  CG  ASP A 289      17.938   3.539   3.197  1.00 84.81           C  
ATOM   2269  OD1 ASP A 289      17.672   2.695   4.082  1.00 84.81           O  
ATOM   2270  OD2 ASP A 289      18.719   4.500   3.398  1.00 84.81           O  
ATOM   2271  N   PRO A 290      19.328   1.901  -0.158  1.00 77.12           N  
ATOM   2272  CA  PRO A 290      20.719   1.517  -0.412  1.00 77.12           C  
ATOM   2273  C   PRO A 290      21.703   2.264   0.478  1.00 77.12           C  
ATOM   2274  CB  PRO A 290      20.922   1.883  -1.884  1.00 77.12           C  
ATOM   2275  O   PRO A 290      21.609   3.484   0.634  1.00 77.12           O  
ATOM   2276  CG  PRO A 290      19.781   2.803  -2.209  1.00 77.12           C  
ATOM   2277  CD  PRO A 290      18.750   2.695  -1.122  1.00 77.12           C  
ATOM   2278  N   LYS A 291      22.641   1.517   1.056  1.00 67.31           N  
ATOM   2279  CA  LYS A 291      23.641   2.059   1.965  1.00 67.31           C  
ATOM   2280  C   LYS A 291      24.734   2.783   1.198  1.00 67.31           C  
ATOM   2281  CB  LYS A 291      24.250   0.946   2.824  1.00 67.31           C  
ATOM   2282  O   LYS A 291      25.266   3.797   1.664  1.00 67.31           O  
ATOM   2283  CG  LYS A 291      24.859   1.436   4.121  1.00 67.31           C  
ATOM   2284  CD  LYS A 291      25.359   0.275   4.980  1.00 67.31           C  
ATOM   2285  CE  LYS A 291      26.047   0.765   6.246  1.00 67.31           C  
ATOM   2286  NZ  LYS A 291      26.531  -0.369   7.086  1.00 67.31           N  
ATOM   2287  N   HIS A 292      25.031   2.355  -0.038  1.00 64.88           N  
ATOM   2288  CA  HIS A 292      26.328   2.689  -0.606  1.00 64.88           C  
ATOM   2289  C   HIS A 292      26.203   3.723  -1.720  1.00 64.88           C  
ATOM   2290  CB  HIS A 292      27.016   1.431  -1.136  1.00 64.88           C  
ATOM   2291  O   HIS A 292      27.125   3.893  -2.525  1.00 64.88           O  
ATOM   2292  CG  HIS A 292      27.281   0.399  -0.085  1.00 64.88           C  
ATOM   2293  CD2 HIS A 292      26.812  -0.864   0.054  1.00 64.88           C  
ATOM   2294  ND1 HIS A 292      28.109   0.625   0.993  1.00 64.88           N  
ATOM   2295  CE1 HIS A 292      28.141  -0.458   1.750  1.00 64.88           C  
ATOM   2296  NE2 HIS A 292      27.359  -1.377   1.203  1.00 64.88           N  
ATOM   2297  N   VAL A 293      25.109   4.367  -1.827  1.00 64.88           N  
ATOM   2298  CA  VAL A 293      25.062   5.391  -2.869  1.00 64.88           C  
ATOM   2299  C   VAL A 293      25.609   6.707  -2.322  1.00 64.88           C  
ATOM   2300  CB  VAL A 293      23.625   5.582  -3.408  1.00 64.88           C  
ATOM   2301  O   VAL A 293      24.953   7.367  -1.510  1.00 64.88           O  
ATOM   2302  CG1 VAL A 293      23.625   6.578  -4.570  1.00 64.88           C  
ATOM   2303  CG2 VAL A 293      23.047   4.242  -3.844  1.00 64.88           C  
ATOM   2304  N   PRO A 294      26.844   7.023  -2.646  1.00 60.81           N  
ATOM   2305  CA  PRO A 294      27.500   8.219  -2.100  1.00 60.81           C  
ATOM   2306  C   PRO A 294      26.719   9.500  -2.393  1.00 60.81           C  
ATOM   2307  CB  PRO A 294      28.859   8.234  -2.805  1.00 60.81           C  
ATOM   2308  O   PRO A 294      26.688  10.414  -1.565  1.00 60.81           O  
ATOM   2309  CG  PRO A 294      28.891   6.961  -3.584  1.00 60.81           C  
ATOM   2310  CD  PRO A 294      27.547   6.316  -3.516  1.00 60.81           C  
ATOM   2311  N   ALA A 295      26.094   9.586  -3.553  1.00 61.38           N  
ATOM   2312  CA  ALA A 295      25.469  10.844  -3.980  1.00 61.38           C  
ATOM   2313  C   ALA A 295      24.188  11.109  -3.207  1.00 61.38           C  
ATOM   2314  CB  ALA A 295      25.203  10.812  -5.480  1.00 61.38           C  
ATOM   2315  O   ALA A 295      23.766  12.266  -3.061  1.00 61.38           O  
ATOM   2316  N   SER A 296      23.547  10.242  -2.764  1.00 66.19           N  
ATOM   2317  CA  SER A 296      22.266  10.391  -2.059  1.00 66.19           C  
ATOM   2318  C   SER A 296      22.172   9.406  -0.900  1.00 66.19           C  
ATOM   2319  CB  SER A 296      21.094  10.188  -3.018  1.00 66.19           C  
ATOM   2320  O   SER A 296      21.391   8.453  -0.958  1.00 66.19           O  
ATOM   2321  OG  SER A 296      19.969   9.703  -2.326  1.00 66.19           O  
ATOM   2322  N   SER A 297      23.047   9.875   0.144  1.00 75.12           N  
ATOM   2323  CA  SER A 297      23.125   8.953   1.270  1.00 75.12           C  
ATOM   2324  C   SER A 297      22.219   9.398   2.412  1.00 75.12           C  
ATOM   2325  CB  SER A 297      24.562   8.828   1.768  1.00 75.12           C  
ATOM   2326  O   SER A 297      22.203  10.578   2.775  1.00 75.12           O  
ATOM   2327  OG  SER A 297      25.047  10.070   2.240  1.00 75.12           O  
ATOM   2328  N   GLY A 298      21.094   8.750   2.564  1.00 87.00           N  
ATOM   2329  CA  GLY A 298      20.281   8.969   3.752  1.00 87.00           C  
ATOM   2330  C   GLY A 298      18.844   9.320   3.436  1.00 87.00           C  
ATOM   2331  O   GLY A 298      18.359   9.078   2.322  1.00 87.00           O  
ATOM   2332  N   TYR A 299      18.125   9.891   4.383  1.00 94.31           N  
ATOM   2333  CA  TYR A 299      16.703  10.203   4.320  1.00 94.31           C  
ATOM   2334  C   TYR A 299      16.375  11.461   5.117  1.00 94.31           C  
ATOM   2335  CB  TYR A 299      15.867   9.031   4.844  1.00 94.31           C  
ATOM   2336  O   TYR A 299      16.625  11.516   6.324  1.00 94.31           O  
ATOM   2337  CG  TYR A 299      14.406   9.352   5.031  1.00 94.31           C  
ATOM   2338  CD1 TYR A 299      13.859   9.484   6.305  1.00 94.31           C  
ATOM   2339  CD2 TYR A 299      13.570   9.531   3.934  1.00 94.31           C  
ATOM   2340  CE1 TYR A 299      12.508   9.781   6.480  1.00 94.31           C  
ATOM   2341  CE2 TYR A 299      12.219   9.828   4.098  1.00 94.31           C  
ATOM   2342  OH  TYR A 299      10.367  10.250   5.543  1.00 94.31           O  
ATOM   2343  CZ  TYR A 299      11.703   9.953   5.375  1.00 94.31           C  
ATOM   2344  N   ASN A 300      15.930  12.477   4.398  1.00 95.88           N  
ATOM   2345  CA  ASN A 300      15.539  13.734   5.023  1.00 95.88           C  
ATOM   2346  C   ASN A 300      14.383  14.391   4.277  1.00 95.88           C  
ATOM   2347  CB  ASN A 300      16.734  14.688   5.102  1.00 95.88           C  
ATOM   2348  O   ASN A 300      14.109  14.055   3.125  1.00 95.88           O  
ATOM   2349  CG  ASN A 300      17.281  15.055   3.736  1.00 95.88           C  
ATOM   2350  ND2 ASN A 300      18.422  14.492   3.383  1.00 95.88           N  
ATOM   2351  OD1 ASN A 300      16.672  15.844   3.006  1.00 95.88           O  
ATOM   2352  N   PHE A 301      13.680  15.258   4.863  1.00 97.19           N  
ATOM   2353  CA  PHE A 301      12.578  16.000   4.277  1.00 97.19           C  
ATOM   2354  C   PHE A 301      12.406  17.344   4.980  1.00 97.19           C  
ATOM   2355  CB  PHE A 301      11.273  15.203   4.355  1.00 97.19           C  
ATOM   2356  O   PHE A 301      13.023  17.594   6.012  1.00 97.19           O  
ATOM   2357  CG  PHE A 301      10.859  14.859   5.762  1.00 97.19           C  
ATOM   2358  CD1 PHE A 301      11.383  13.742   6.402  1.00 97.19           C  
ATOM   2359  CD2 PHE A 301       9.945  15.656   6.441  1.00 97.19           C  
ATOM   2360  CE1 PHE A 301      10.992  13.422   7.703  1.00 97.19           C  
ATOM   2361  CE2 PHE A 301       9.555  15.344   7.738  1.00 97.19           C  
ATOM   2362  CZ  PHE A 301      10.078  14.227   8.367  1.00 97.19           C  
ATOM   2363  N   ARG A 302      11.617  18.219   4.438  1.00 97.25           N  
ATOM   2364  CA  ARG A 302      11.438  19.562   4.941  1.00 97.25           C  
ATOM   2365  C   ARG A 302       9.969  19.844   5.246  1.00 97.25           C  
ATOM   2366  CB  ARG A 302      11.969  20.594   3.932  1.00 97.25           C  
ATOM   2367  O   ARG A 302       9.086  19.406   4.512  1.00 97.25           O  
ATOM   2368  CG  ARG A 302      13.484  20.625   3.834  1.00 97.25           C  
ATOM   2369  CD  ARG A 302      13.961  21.750   2.910  1.00 97.25           C  
ATOM   2370  NE  ARG A 302      15.414  21.844   2.895  1.00 97.25           N  
ATOM   2371  NH1 ARG A 302      15.703  20.469   1.062  1.00 97.25           N  
ATOM   2372  NH2 ARG A 302      17.516  21.391   2.094  1.00 97.25           N  
ATOM   2373  CZ  ARG A 302      16.203  21.234   2.018  1.00 97.25           C  
ATOM   2374  N   PHE A 303       9.727  20.500   6.289  1.00 97.56           N  
ATOM   2375  CA  PHE A 303       8.406  21.016   6.637  1.00 97.56           C  
ATOM   2376  C   PHE A 303       8.523  22.312   7.430  1.00 97.56           C  
ATOM   2377  CB  PHE A 303       7.613  19.984   7.441  1.00 97.56           C  
ATOM   2378  O   PHE A 303       9.633  22.750   7.770  1.00 97.56           O  
ATOM   2379  CG  PHE A 303       8.164  19.734   8.820  1.00 97.56           C  
ATOM   2380  CD1 PHE A 303       9.219  18.859   9.016  1.00 97.56           C  
ATOM   2381  CD2 PHE A 303       7.625  20.391   9.922  1.00 97.56           C  
ATOM   2382  CE1 PHE A 303       9.727  18.625  10.297  1.00 97.56           C  
ATOM   2383  CE2 PHE A 303       8.125  20.172  11.203  1.00 97.56           C  
ATOM   2384  CZ  PHE A 303       9.180  19.281  11.383  1.00 97.56           C  
ATOM   2385  N   ALA A 304       7.430  23.031   7.629  1.00 97.19           N  
ATOM   2386  CA  ALA A 304       7.480  24.344   8.266  1.00 97.19           C  
ATOM   2387  C   ALA A 304       6.340  24.500   9.273  1.00 97.19           C  
ATOM   2388  CB  ALA A 304       7.422  25.438   7.219  1.00 97.19           C  
ATOM   2389  O   ALA A 304       5.316  23.828   9.180  1.00 97.19           O  
ATOM   2390  N   LYS A 305       6.555  25.281  10.250  1.00 95.38           N  
ATOM   2391  CA  LYS A 305       5.559  25.781  11.188  1.00 95.38           C  
ATOM   2392  C   LYS A 305       5.242  27.250  10.922  1.00 95.38           C  
ATOM   2393  CB  LYS A 305       6.039  25.609  12.633  1.00 95.38           C  
ATOM   2394  O   LYS A 305       6.145  28.094  10.930  1.00 95.38           O  
ATOM   2395  CG  LYS A 305       6.262  24.156  13.031  1.00 95.38           C  
ATOM   2396  CD  LYS A 305       6.867  24.047  14.430  1.00 95.38           C  
ATOM   2397  CE  LYS A 305       7.121  22.594  14.820  1.00 95.38           C  
ATOM   2398  NZ  LYS A 305       7.750  22.484  16.172  1.00 95.38           N  
ATOM   2399  N   TYR A 306       4.105  27.641  10.789  1.00 95.06           N  
ATOM   2400  CA  TYR A 306       3.695  28.984  10.375  1.00 95.06           C  
ATOM   2401  C   TYR A 306       3.156  29.781  11.555  1.00 95.06           C  
ATOM   2402  CB  TYR A 306       2.633  28.906   9.273  1.00 95.06           C  
ATOM   2403  O   TYR A 306       2.490  29.234  12.430  1.00 95.06           O  
ATOM   2404  CG  TYR A 306       3.166  28.391   7.953  1.00 95.06           C  
ATOM   2405  CD1 TYR A 306       3.627  29.281   6.980  1.00 95.06           C  
ATOM   2406  CD2 TYR A 306       3.211  27.031   7.672  1.00 95.06           C  
ATOM   2407  CE1 TYR A 306       4.117  28.828   5.762  1.00 95.06           C  
ATOM   2408  CE2 TYR A 306       3.699  26.562   6.457  1.00 95.06           C  
ATOM   2409  OH  TYR A 306       4.633  27.016   4.305  1.00 95.06           O  
ATOM   2410  CZ  TYR A 306       4.148  27.469   5.512  1.00 95.06           C  
ATOM   2411  N   TYR A 307       3.432  31.047  11.516  1.00 91.81           N  
ATOM   2412  CA  TYR A 307       3.016  32.000  12.531  1.00 91.81           C  
ATOM   2413  C   TYR A 307       2.639  33.344  11.898  1.00 91.81           C  
ATOM   2414  CB  TYR A 307       4.129  32.219  13.562  1.00 91.81           C  
ATOM   2415  O   TYR A 307       3.086  33.656  10.789  1.00 91.81           O  
ATOM   2416  CG  TYR A 307       4.824  30.938  13.969  1.00 91.81           C  
ATOM   2417  CD1 TYR A 307       4.332  30.156  15.000  1.00 91.81           C  
ATOM   2418  CD2 TYR A 307       5.980  30.531  13.312  1.00 91.81           C  
ATOM   2419  CE1 TYR A 307       4.973  28.969  15.375  1.00 91.81           C  
ATOM   2420  CE2 TYR A 307       6.633  29.359  13.680  1.00 91.81           C  
ATOM   2421  OH  TYR A 307       6.758  27.422  15.078  1.00 91.81           O  
ATOM   2422  CZ  TYR A 307       6.117  28.578  14.711  1.00 91.81           C  
ATOM   2423  N   LYS A 308       1.775  34.062  12.547  1.00 89.00           N  
ATOM   2424  CA  LYS A 308       1.481  35.438  12.172  1.00 89.00           C  
ATOM   2425  C   LYS A 308       1.949  36.406  13.250  1.00 89.00           C  
ATOM   2426  CB  LYS A 308      -0.015  35.625  11.914  1.00 89.00           C  
ATOM   2427  O   LYS A 308       1.441  36.406  14.375  1.00 89.00           O  
ATOM   2428  CG  LYS A 308      -0.353  36.812  11.031  1.00 89.00           C  
ATOM   2429  CD  LYS A 308      -1.776  36.719  10.492  1.00 89.00           C  
ATOM   2430  CE  LYS A 308      -2.078  37.844   9.516  1.00 89.00           C  
ATOM   2431  NZ  LYS A 308      -3.416  37.688   8.875  1.00 89.00           N  
ATOM   2432  N   ILE A 309       2.932  37.188  12.922  1.00 85.88           N  
ATOM   2433  CA  ILE A 309       3.496  38.188  13.828  1.00 85.88           C  
ATOM   2434  C   ILE A 309       3.318  39.594  13.234  1.00 85.88           C  
ATOM   2435  CB  ILE A 309       4.988  37.906  14.109  1.00 85.88           C  
ATOM   2436  O   ILE A 309       3.857  39.875  12.164  1.00 85.88           O  
ATOM   2437  CG1 ILE A 309       5.172  36.500  14.680  1.00 85.88           C  
ATOM   2438  CG2 ILE A 309       5.562  38.969  15.062  1.00 85.88           C  
ATOM   2439  CD1 ILE A 309       6.625  36.062  14.789  1.00 85.88           C  
ATOM   2440  N   ASN A 310       2.658  40.438  13.883  1.00 83.44           N  
ATOM   2441  CA  ASN A 310       2.414  41.812  13.438  1.00 83.44           C  
ATOM   2442  C   ASN A 310       1.830  41.844  12.031  1.00 83.44           C  
ATOM   2443  CB  ASN A 310       3.703  42.625  13.500  1.00 83.44           C  
ATOM   2444  O   ASN A 310       2.309  42.594  11.172  1.00 83.44           O  
ATOM   2445  CG  ASN A 310       4.207  42.812  14.922  1.00 83.44           C  
ATOM   2446  ND2 ASN A 310       5.488  43.125  15.055  1.00 83.44           N  
ATOM   2447  OD1 ASN A 310       3.447  42.688  15.883  1.00 83.44           O  
ATOM   2448  N   GLY A 311       0.963  40.906  11.727  1.00 82.81           N  
ATOM   2449  CA  GLY A 311       0.257  40.906  10.453  1.00 82.81           C  
ATOM   2450  C   GLY A 311       1.042  40.250   9.336  1.00 82.81           C  
ATOM   2451  O   GLY A 311       0.548  40.094   8.219  1.00 82.81           O  
ATOM   2452  N   THR A 312       2.205  39.938   9.570  1.00 88.62           N  
ATOM   2453  CA  THR A 312       3.057  39.312   8.570  1.00 88.62           C  
ATOM   2454  C   THR A 312       3.182  37.812   8.844  1.00 88.62           C  
ATOM   2455  CB  THR A 312       4.457  39.938   8.539  1.00 88.62           C  
ATOM   2456  O   THR A 312       3.314  37.375  10.000  1.00 88.62           O  
ATOM   2457  CG2 THR A 312       5.289  39.375   7.391  1.00 88.62           C  
ATOM   2458  OG1 THR A 312       4.324  41.344   8.383  1.00 88.62           O  
ATOM   2459  N   THR A 313       3.139  37.062   7.785  1.00 91.62           N  
ATOM   2460  CA  THR A 313       3.283  35.594   7.895  1.00 91.62           C  
ATOM   2461  C   THR A 313       4.754  35.219   8.023  1.00 91.62           C  
ATOM   2462  CB  THR A 313       2.670  34.906   6.676  1.00 91.62           C  
ATOM   2463  O   THR A 313       5.586  35.625   7.211  1.00 91.62           O  
ATOM   2464  CG2 THR A 313       2.730  33.375   6.844  1.00 91.62           C  
ATOM   2465  OG1 THR A 313       1.301  35.281   6.535  1.00 91.62           O  
ATOM   2466  N   THR A 314       5.105  34.562   9.062  1.00 94.31           N  
ATOM   2467  CA  THR A 314       6.445  34.062   9.344  1.00 94.31           C  
ATOM   2468  C   THR A 314       6.414  32.531   9.523  1.00 94.31           C  
ATOM   2469  CB  THR A 314       7.047  34.719  10.594  1.00 94.31           C  
ATOM   2470  O   THR A 314       5.371  31.984   9.852  1.00 94.31           O  
ATOM   2471  CG2 THR A 314       7.000  36.250  10.500  1.00 94.31           C  
ATOM   2472  OG1 THR A 314       6.309  34.312  11.750  1.00 94.31           O  
ATOM   2473  N   ARG A 315       7.551  31.891   9.172  1.00 96.12           N  
ATOM   2474  CA  ARG A 315       7.586  30.438   9.336  1.00 96.12           C  
ATOM   2475  C   ARG A 315       8.930  29.984   9.883  1.00 96.12           C  
ATOM   2476  CB  ARG A 315       7.301  29.750   8.000  1.00 96.12           C  
ATOM   2477  O   ARG A 315       9.922  30.719   9.820  1.00 96.12           O  
ATOM   2478  CG  ARG A 315       8.461  29.812   7.020  1.00 96.12           C  
ATOM   2479  CD  ARG A 315       8.125  29.109   5.707  1.00 96.12           C  
ATOM   2480  NE  ARG A 315       9.266  29.078   4.801  1.00 96.12           N  
ATOM   2481  NH1 ARG A 315       8.117  28.109   3.047  1.00 96.12           N  
ATOM   2482  NH2 ARG A 315      10.344  28.625   2.820  1.00 96.12           N  
ATOM   2483  CZ  ARG A 315       9.242  28.609   3.559  1.00 96.12           C  
ATOM   2484  N   THR A 316       8.977  28.938  10.523  1.00 95.81           N  
ATOM   2485  CA  THR A 316      10.180  28.203  10.891  1.00 95.81           C  
ATOM   2486  C   THR A 316      10.359  26.984   9.977  1.00 95.81           C  
ATOM   2487  CB  THR A 316      10.125  27.734  12.359  1.00 95.81           C  
ATOM   2488  O   THR A 316       9.570  26.047  10.023  1.00 95.81           O  
ATOM   2489  CG2 THR A 316      11.383  26.969  12.734  1.00 95.81           C  
ATOM   2490  OG1 THR A 316      10.008  28.875  13.211  1.00 95.81           O  
ATOM   2491  N   LEU A 317      11.320  26.984   9.148  1.00 97.62           N  
ATOM   2492  CA  LEU A 317      11.633  25.891   8.250  1.00 97.62           C  
ATOM   2493  C   LEU A 317      12.477  24.828   8.953  1.00 97.62           C  
ATOM   2494  CB  LEU A 317      12.367  26.406   7.008  1.00 97.62           C  
ATOM   2495  O   LEU A 317      13.492  25.156   9.562  1.00 97.62           O  
ATOM   2496  CG  LEU A 317      12.703  25.359   5.938  1.00 97.62           C  
ATOM   2497  CD1 LEU A 317      11.430  24.906   5.238  1.00 97.62           C  
ATOM   2498  CD2 LEU A 317      13.695  25.938   4.930  1.00 97.62           C  
ATOM   2499  N   ILE A 318      12.086  23.625   8.859  1.00 97.25           N  
ATOM   2500  CA  ILE A 318      12.773  22.531   9.531  1.00 97.25           C  
ATOM   2501  C   ILE A 318      13.211  21.484   8.500  1.00 97.25           C  
ATOM   2502  CB  ILE A 318      11.883  21.875  10.609  1.00 97.25           C  
ATOM   2503  O   ILE A 318      12.383  20.969   7.750  1.00 97.25           O  
ATOM   2504  CG1 ILE A 318      11.508  22.906  11.680  1.00 97.25           C  
ATOM   2505  CG2 ILE A 318      12.586  20.672  11.234  1.00 97.25           C  
ATOM   2506  CD1 ILE A 318      10.305  22.516  12.523  1.00 97.25           C  
ATOM   2507  N   LYS A 319      14.406  21.219   8.344  1.00 96.75           N  
ATOM   2508  CA  LYS A 319      14.969  20.062   7.660  1.00 96.75           C  
ATOM   2509  C   LYS A 319      15.164  18.891   8.625  1.00 96.75           C  
ATOM   2510  CB  LYS A 319      16.297  20.422   6.992  1.00 96.75           C  
ATOM   2511  O   LYS A 319      16.016  18.953   9.516  1.00 96.75           O  
ATOM   2512  CG  LYS A 319      16.859  19.312   6.121  1.00 96.75           C  
ATOM   2513  CD  LYS A 319      18.172  19.734   5.461  1.00 96.75           C  
ATOM   2514  CE  LYS A 319      18.703  18.656   4.527  1.00 96.75           C  
ATOM   2515  NZ  LYS A 319      19.969  19.078   3.852  1.00 96.75           N  
ATOM   2516  N   ALA A 320      14.477  17.891   8.453  1.00 97.31           N  
ATOM   2517  CA  ALA A 320      14.438  16.781   9.398  1.00 97.31           C  
ATOM   2518  C   ALA A 320      15.148  15.547   8.836  1.00 97.31           C  
ATOM   2519  CB  ALA A 320      12.992  16.438   9.750  1.00 97.31           C  
ATOM   2520  O   ALA A 320      14.867  15.117   7.715  1.00 97.31           O  
ATOM   2521  N   TYR A 321      16.047  15.055   9.547  1.00 96.69           N  
ATOM   2522  CA  TYR A 321      16.672  13.750   9.320  1.00 96.69           C  
ATOM   2523  C   TYR A 321      16.109  12.703  10.273  1.00 96.69           C  
ATOM   2524  CB  TYR A 321      18.203  13.844   9.500  1.00 96.69           C  
ATOM   2525  O   TYR A 321      15.930  12.969  11.461  1.00 96.69           O  
ATOM   2526  CG  TYR A 321      18.844  14.867   8.602  1.00 96.69           C  
ATOM   2527  CD1 TYR A 321      19.484  14.484   7.426  1.00 96.69           C  
ATOM   2528  CD2 TYR A 321      18.828  16.219   8.930  1.00 96.69           C  
ATOM   2529  CE1 TYR A 321      20.094  15.422   6.594  1.00 96.69           C  
ATOM   2530  CE2 TYR A 321      19.438  17.172   8.102  1.00 96.69           C  
ATOM   2531  OH  TYR A 321      20.656  17.688   6.125  1.00 96.69           O  
ATOM   2532  CZ  TYR A 321      20.062  16.766   6.941  1.00 96.69           C  
ATOM   2533  N   GLY A 322      15.836  11.586   9.781  1.00 96.88           N  
ATOM   2534  CA  GLY A 322      15.227  10.609  10.672  1.00 96.88           C  
ATOM   2535  C   GLY A 322      15.281   9.195  10.125  1.00 96.88           C  
ATOM   2536  O   GLY A 322      15.859   8.953   9.062  1.00 96.88           O  
ATOM   2537  N   ILE A 323      14.773   8.281  10.891  1.00 97.62           N  
ATOM   2538  CA  ILE A 323      14.641   6.867  10.570  1.00 97.62           C  
ATOM   2539  C   ILE A 323      13.203   6.559  10.172  1.00 97.62           C  
ATOM   2540  CB  ILE A 323      15.078   5.973  11.750  1.00 97.62           C  
ATOM   2541  O   ILE A 323      12.297   6.625  11.000  1.00 97.62           O  
ATOM   2542  CG1 ILE A 323      16.484   6.348  12.219  1.00 97.62           C  
ATOM   2543  CG2 ILE A 323      15.000   4.492  11.359  1.00 97.62           C  
ATOM   2544  CD1 ILE A 323      16.875   5.738  13.555  1.00 97.62           C  
ATOM   2545  N   ARG A 324      12.984   6.266   9.016  1.00 98.12           N  
ATOM   2546  CA  ARG A 324      11.672   5.844   8.539  1.00 98.12           C  
ATOM   2547  C   ARG A 324      11.461   4.352   8.758  1.00 98.12           C  
ATOM   2548  CB  ARG A 324      11.508   6.180   7.051  1.00 98.12           C  
ATOM   2549  O   ARG A 324      12.312   3.535   8.383  1.00 98.12           O  
ATOM   2550  CG  ARG A 324      10.109   5.902   6.512  1.00 98.12           C  
ATOM   2551  CD  ARG A 324       9.977   6.328   5.055  1.00 98.12           C  
ATOM   2552  NE  ARG A 324      10.578   5.355   4.148  1.00 98.12           N  
ATOM   2553  NH1 ARG A 324       9.820   6.371   2.219  1.00 98.12           N  
ATOM   2554  NH2 ARG A 324      11.078   4.461   2.096  1.00 98.12           N  
ATOM   2555  CZ  ARG A 324      10.492   5.398   2.824  1.00 98.12           C  
ATOM   2556  N   ILE A 325      10.430   3.965   9.312  1.00 98.19           N  
ATOM   2557  CA  ILE A 325      10.078   2.572   9.570  1.00 98.19           C  
ATOM   2558  C   ILE A 325       8.930   2.156   8.648  1.00 98.19           C  
ATOM   2559  CB  ILE A 325       9.680   2.348  11.047  1.00 98.19           C  
ATOM   2560  O   ILE A 325       7.871   2.785   8.641  1.00 98.19           O  
ATOM   2561  CG1 ILE A 325      10.812   2.799  11.977  1.00 98.19           C  
ATOM   2562  CG2 ILE A 325       9.320   0.879  11.289  1.00 98.19           C  
ATOM   2563  CD1 ILE A 325      12.055   1.922  11.906  1.00 98.19           C  
ATOM   2564  N   ASP A 326       9.125   1.193   7.887  1.00 97.31           N  
ATOM   2565  CA  ASP A 326       8.117   0.562   7.039  1.00 97.31           C  
ATOM   2566  C   ASP A 326       7.727  -0.811   7.582  1.00 97.31           C  
ATOM   2567  CB  ASP A 326       8.625   0.432   5.602  1.00 97.31           C  
ATOM   2568  O   ASP A 326       8.531  -1.746   7.559  1.00 97.31           O  
ATOM   2569  CG  ASP A 326       8.820   1.774   4.918  1.00 97.31           C  
ATOM   2570  OD1 ASP A 326       8.758   2.820   5.602  1.00 97.31           O  
ATOM   2571  OD2 ASP A 326       9.031   1.786   3.688  1.00 97.31           O  
ATOM   2572  N   VAL A 327       6.543  -0.988   7.969  1.00 97.50           N  
ATOM   2573  CA  VAL A 327       6.035  -2.285   8.398  1.00 97.50           C  
ATOM   2574  C   VAL A 327       5.414  -3.021   7.219  1.00 97.50           C  
ATOM   2575  CB  VAL A 327       5.004  -2.141   9.539  1.00 97.50           C  
ATOM   2576  O   VAL A 327       4.402  -2.580   6.664  1.00 97.50           O  
ATOM   2577  CG1 VAL A 327       4.578  -3.512  10.062  1.00 97.50           C  
ATOM   2578  CG2 VAL A 327       5.574  -1.285  10.672  1.00 97.50           C  
ATOM   2579  N   ILE A 328       5.977  -4.078   6.832  1.00 94.94           N  
ATOM   2580  CA  ILE A 328       5.543  -4.871   5.688  1.00 94.94           C  
ATOM   2581  C   ILE A 328       5.035  -6.230   6.160  1.00 94.94           C  
ATOM   2582  CB  ILE A 328       6.688  -5.059   4.664  1.00 94.94           C  
ATOM   2583  O   ILE A 328       5.711  -6.922   6.926  1.00 94.94           O  
ATOM   2584  CG1 ILE A 328       7.207  -3.693   4.188  1.00 94.94           C  
ATOM   2585  CG2 ILE A 328       6.219  -5.906   3.479  1.00 94.94           C  
ATOM   2586  CD1 ILE A 328       8.539  -3.758   3.463  1.00 94.94           C  
ATOM   2587  N   VAL A 329       3.902  -6.645   5.723  1.00 94.69           N  
ATOM   2588  CA  VAL A 329       3.277  -7.895   6.141  1.00 94.69           C  
ATOM   2589  C   VAL A 329       3.168  -8.844   4.949  1.00 94.69           C  
ATOM   2590  CB  VAL A 329       1.883  -7.652   6.758  1.00 94.69           C  
ATOM   2591  O   VAL A 329       2.629  -8.477   3.902  1.00 94.69           O  
ATOM   2592  CG1 VAL A 329       1.241  -8.969   7.180  1.00 94.69           C  
ATOM   2593  CG2 VAL A 329       1.984  -6.699   7.949  1.00 94.69           C  
ATOM   2594  N   HIS A 330       3.738  -9.930   5.113  1.00 91.38           N  
ATOM   2595  CA  HIS A 330       3.635 -11.031   4.164  1.00 91.38           C  
ATOM   2596  C   HIS A 330       3.000 -12.258   4.809  1.00 91.38           C  
ATOM   2597  CB  HIS A 330       5.012 -11.391   3.604  1.00 91.38           C  
ATOM   2598  O   HIS A 330       2.852 -12.320   6.031  1.00 91.38           O  
ATOM   2599  CG  HIS A 330       5.707 -10.242   2.943  1.00 91.38           C  
ATOM   2600  CD2 HIS A 330       6.898  -9.648   3.207  1.00 91.38           C  
ATOM   2601  ND1 HIS A 330       5.168  -9.555   1.874  1.00 91.38           N  
ATOM   2602  CE1 HIS A 330       6.000  -8.594   1.507  1.00 91.38           C  
ATOM   2603  NE2 HIS A 330       7.059  -8.633   2.301  1.00 91.38           N  
ATOM   2604  N   GLY A 331       2.576 -13.156   3.885  1.00 92.69           N  
ATOM   2605  CA  GLY A 331       2.072 -14.398   4.457  1.00 92.69           C  
ATOM   2606  C   GLY A 331       1.368 -15.281   3.443  1.00 92.69           C  
ATOM   2607  O   GLY A 331       1.018 -14.820   2.354  1.00 92.69           O  
ATOM   2608  N   GLN A 332       1.248 -16.516   3.846  1.00 93.62           N  
ATOM   2609  CA  GLN A 332       0.526 -17.547   3.107  1.00 93.62           C  
ATOM   2610  C   GLN A 332      -0.172 -18.516   4.059  1.00 93.62           C  
ATOM   2611  CB  GLN A 332       1.476 -18.312   2.184  1.00 93.62           C  
ATOM   2612  O   GLN A 332       0.352 -18.828   5.129  1.00 93.62           O  
ATOM   2613  CG  GLN A 332       0.799 -19.422   1.383  1.00 93.62           C  
ATOM   2614  CD  GLN A 332       1.761 -20.156   0.471  1.00 93.62           C  
ATOM   2615  NE2 GLN A 332       1.326 -21.297  -0.050  1.00 93.62           N  
ATOM   2616  OE1 GLN A 332       2.885 -19.703   0.235  1.00 93.62           O  
ATOM   2617  N   ALA A 333      -1.314 -18.922   3.736  1.00 96.50           N  
ATOM   2618  CA  ALA A 333      -2.084 -19.891   4.512  1.00 96.50           C  
ATOM   2619  C   ALA A 333      -2.469 -21.094   3.656  1.00 96.50           C  
ATOM   2620  CB  ALA A 333      -3.332 -19.234   5.094  1.00 96.50           C  
ATOM   2621  O   ALA A 333      -2.715 -20.969   2.455  1.00 96.50           O  
ATOM   2622  N   GLY A 334      -2.418 -22.234   4.262  1.00 96.62           N  
ATOM   2623  CA  GLY A 334      -2.807 -23.484   3.604  1.00 96.62           C  
ATOM   2624  C   GLY A 334      -3.783 -24.312   4.418  1.00 96.62           C  
ATOM   2625  O   GLY A 334      -3.680 -24.375   5.648  1.00 96.62           O  
ATOM   2626  N   LYS A 335      -4.652 -24.938   3.777  1.00 96.50           N  
ATOM   2627  CA  LYS A 335      -5.645 -25.812   4.375  1.00 96.50           C  
ATOM   2628  C   LYS A 335      -5.934 -27.016   3.469  1.00 96.50           C  
ATOM   2629  CB  LYS A 335      -6.938 -25.062   4.672  1.00 96.50           C  
ATOM   2630  O   LYS A 335      -5.941 -26.875   2.242  1.00 96.50           O  
ATOM   2631  CG  LYS A 335      -7.934 -25.844   5.520  1.00 96.50           C  
ATOM   2632  CD  LYS A 335      -9.172 -25.016   5.824  1.00 96.50           C  
ATOM   2633  CE  LYS A 335     -10.156 -25.781   6.695  1.00 96.50           C  
ATOM   2634  NZ  LYS A 335     -11.383 -24.969   6.988  1.00 96.50           N  
ATOM   2635  N   PHE A 336      -6.098 -28.141   4.102  1.00 95.69           N  
ATOM   2636  CA  PHE A 336      -6.352 -29.375   3.375  1.00 95.69           C  
ATOM   2637  C   PHE A 336      -7.574 -29.234   2.477  1.00 95.69           C  
ATOM   2638  CB  PHE A 336      -6.547 -30.547   4.352  1.00 95.69           C  
ATOM   2639  O   PHE A 336      -8.594 -28.672   2.887  1.00 95.69           O  
ATOM   2640  CG  PHE A 336      -7.012 -31.812   3.693  1.00 95.69           C  
ATOM   2641  CD1 PHE A 336      -8.352 -32.188   3.729  1.00 95.69           C  
ATOM   2642  CD2 PHE A 336      -6.113 -32.625   3.041  1.00 95.69           C  
ATOM   2643  CE1 PHE A 336      -8.789 -33.344   3.121  1.00 95.69           C  
ATOM   2644  CE2 PHE A 336      -6.539 -33.812   2.430  1.00 95.69           C  
ATOM   2645  CZ  PHE A 336      -7.879 -34.156   2.473  1.00 95.69           C  
ATOM   2646  N   SER A 337      -7.324 -29.656   1.273  1.00 90.19           N  
ATOM   2647  CA  SER A 337      -8.414 -29.703   0.299  1.00 90.19           C  
ATOM   2648  C   SER A 337      -8.344 -30.969  -0.544  1.00 90.19           C  
ATOM   2649  CB  SER A 337      -8.367 -28.469  -0.610  1.00 90.19           C  
ATOM   2650  O   SER A 337      -7.254 -31.438  -0.879  1.00 90.19           O  
ATOM   2651  OG  SER A 337      -9.289 -28.609  -1.684  1.00 90.19           O  
ATOM   2652  N   LEU A 338      -9.406 -31.531  -0.864  1.00 83.19           N  
ATOM   2653  CA  LEU A 338      -9.500 -32.781  -1.599  1.00 83.19           C  
ATOM   2654  C   LEU A 338      -9.070 -32.594  -3.051  1.00 83.19           C  
ATOM   2655  CB  LEU A 338     -10.922 -33.344  -1.540  1.00 83.19           C  
ATOM   2656  O   LEU A 338      -8.445 -33.500  -3.637  1.00 83.19           O  
ATOM   2657  CG  LEU A 338     -11.109 -34.812  -1.986  1.00 83.19           C  
ATOM   2658  CD1 LEU A 338     -10.820 -35.750  -0.831  1.00 83.19           C  
ATOM   2659  CD2 LEU A 338     -12.516 -35.000  -2.523  1.00 83.19           C  
ATOM   2660  N   ILE A 339      -9.289 -31.516  -3.578  1.00 75.88           N  
ATOM   2661  CA  ILE A 339      -9.070 -31.281  -5.004  1.00 75.88           C  
ATOM   2662  C   ILE A 339      -7.578 -31.297  -5.305  1.00 75.88           C  
ATOM   2663  CB  ILE A 339      -9.711 -29.953  -5.465  1.00 75.88           C  
ATOM   2664  O   ILE A 339      -7.102 -32.125  -6.090  1.00 75.88           O  
ATOM   2665  CG1 ILE A 339     -11.234 -30.016  -5.336  1.00 75.88           C  
ATOM   2666  CG2 ILE A 339      -9.297 -29.625  -6.902  1.00 75.88           C  
ATOM   2667  CD1 ILE A 339     -11.930 -28.688  -5.570  1.00 75.88           C  
ATOM   2668  N   PRO A 340      -6.859 -30.422  -4.695  1.00 82.69           N  
ATOM   2669  CA  PRO A 340      -5.422 -30.500  -4.965  1.00 82.69           C  
ATOM   2670  C   PRO A 340      -4.816 -31.844  -4.609  1.00 82.69           C  
ATOM   2671  CB  PRO A 340      -4.844 -29.391  -4.074  1.00 82.69           C  
ATOM   2672  O   PRO A 340      -3.863 -32.281  -5.254  1.00 82.69           O  
ATOM   2673  CG  PRO A 340      -6.020 -28.547  -3.701  1.00 82.69           C  
ATOM   2674  CD  PRO A 340      -7.270 -29.359  -3.902  1.00 82.69           C  
ATOM   2675  N   THR A 341      -5.332 -32.562  -3.717  1.00 85.94           N  
ATOM   2676  CA  THR A 341      -4.855 -33.875  -3.334  1.00 85.94           C  
ATOM   2677  C   THR A 341      -5.070 -34.875  -4.465  1.00 85.94           C  
ATOM   2678  CB  THR A 341      -5.562 -34.375  -2.061  1.00 85.94           C  
ATOM   2679  O   THR A 341      -4.145 -35.594  -4.848  1.00 85.94           O  
ATOM   2680  CG2 THR A 341      -4.941 -35.688  -1.565  1.00 85.94           C  
ATOM   2681  OG1 THR A 341      -5.445 -33.375  -1.034  1.00 85.94           O  
ATOM   2682  N   ILE A 342      -6.184 -34.844  -5.031  1.00 75.56           N  
ATOM   2683  CA  ILE A 342      -6.531 -35.781  -6.098  1.00 75.56           C  
ATOM   2684  C   ILE A 342      -5.695 -35.500  -7.340  1.00 75.56           C  
ATOM   2685  CB  ILE A 342      -8.039 -35.719  -6.434  1.00 75.56           C  
ATOM   2686  O   ILE A 342      -5.195 -36.406  -7.992  1.00 75.56           O  
ATOM   2687  CG1 ILE A 342      -8.867 -36.281  -5.273  1.00 75.56           C  
ATOM   2688  CG2 ILE A 342      -8.328 -36.469  -7.734  1.00 75.56           C  
ATOM   2689  CD1 ILE A 342     -10.367 -36.062  -5.426  1.00 75.56           C  
ATOM   2690  N   ILE A 343      -5.621 -34.250  -7.613  1.00 72.44           N  
ATOM   2691  CA  ILE A 343      -4.859 -33.844  -8.789  1.00 72.44           C  
ATOM   2692  C   ILE A 343      -3.400 -34.281  -8.633  1.00 72.44           C  
ATOM   2693  CB  ILE A 343      -4.945 -32.312  -9.023  1.00 72.44           C  
ATOM   2694  O   ILE A 343      -2.811 -34.844  -9.555  1.00 72.44           O  
ATOM   2695  CG1 ILE A 343      -6.359 -31.938  -9.461  1.00 72.44           C  
ATOM   2696  CG2 ILE A 343      -3.910 -31.875 -10.062  1.00 72.44           C  
ATOM   2697  CD1 ILE A 343      -6.574 -30.438  -9.586  1.00 72.44           C  
ATOM   2698  N   ASN A 344      -2.838 -34.094  -7.523  1.00 79.81           N  
ATOM   2699  CA  ASN A 344      -1.438 -34.438  -7.297  1.00 79.81           C  
ATOM   2700  C   ASN A 344      -1.240 -35.938  -7.191  1.00 79.81           C  
ATOM   2701  CB  ASN A 344      -0.911 -33.719  -6.039  1.00 79.81           C  
ATOM   2702  O   ASN A 344      -0.194 -36.469  -7.578  1.00 79.81           O  
ATOM   2703  CG  ASN A 344      -0.638 -32.250  -6.258  1.00 79.81           C  
ATOM   2704  ND2 ASN A 344      -0.961 -31.438  -5.266  1.00 79.81           N  
ATOM   2705  OD1 ASN A 344      -0.140 -31.859  -7.316  1.00 79.81           O  
ATOM   2706  N   LEU A 345      -2.199 -36.594  -6.727  1.00 79.38           N  
ATOM   2707  CA  LEU A 345      -2.152 -38.062  -6.727  1.00 79.38           C  
ATOM   2708  C   LEU A 345      -2.186 -38.594  -8.148  1.00 79.38           C  
ATOM   2709  CB  LEU A 345      -3.320 -38.625  -5.922  1.00 79.38           C  
ATOM   2710  O   LEU A 345      -1.435 -39.531  -8.484  1.00 79.38           O  
ATOM   2711  CG  LEU A 345      -3.195 -40.094  -5.496  1.00 79.38           C  
ATOM   2712  CD1 LEU A 345      -2.715 -40.188  -4.051  1.00 79.38           C  
ATOM   2713  CD2 LEU A 345      -4.527 -40.812  -5.672  1.00 79.38           C  
ATOM   2714  N   ALA A 346      -3.045 -38.000  -8.938  1.00 73.81           N  
ATOM   2715  CA  ALA A 346      -3.117 -38.406 -10.344  1.00 73.81           C  
ATOM   2716  C   ALA A 346      -1.804 -38.094 -11.062  1.00 73.81           C  
ATOM   2717  CB  ALA A 346      -4.273 -37.688 -11.031  1.00 73.81           C  
ATOM   2718  O   ALA A 346      -1.344 -38.906 -11.883  1.00 73.81           O  
ATOM   2719  N   THR A 347      -1.271 -36.969 -10.734  1.00 75.81           N  
ATOM   2720  CA  THR A 347       0.013 -36.625 -11.320  1.00 75.81           C  
ATOM   2721  C   THR A 347       1.106 -37.594 -10.875  1.00 75.81           C  
ATOM   2722  CB  THR A 347       0.412 -35.188 -10.938  1.00 75.81           C  
ATOM   2723  O   THR A 347       1.973 -37.969 -11.672  1.00 75.81           O  
ATOM   2724  CG2 THR A 347       1.734 -34.781 -11.586  1.00 75.81           C  
ATOM   2725  OG1 THR A 347      -0.610 -34.281 -11.375  1.00 75.81           O  
ATOM   2726  N   ALA A 348       1.090 -37.969  -9.719  1.00 78.88           N  
ATOM   2727  CA  ALA A 348       2.047 -38.938  -9.203  1.00 78.88           C  
ATOM   2728  C   ALA A 348       1.900 -40.281  -9.906  1.00 78.88           C  
ATOM   2729  CB  ALA A 348       1.865 -39.125  -7.695  1.00 78.88           C  
ATOM   2730  O   ALA A 348       2.891 -40.875 -10.344  1.00 78.88           O  
ATOM   2731  N   LEU A 349       0.735 -40.750 -10.109  1.00 77.38           N  
ATOM   2732  CA  LEU A 349       0.465 -42.031 -10.758  1.00 77.38           C  
ATOM   2733  C   LEU A 349       0.870 -41.969 -12.234  1.00 77.38           C  
ATOM   2734  CB  LEU A 349      -1.019 -42.375 -10.641  1.00 77.38           C  
ATOM   2735  O   LEU A 349       1.436 -42.938 -12.750  1.00 77.38           O  
ATOM   2736  CG  LEU A 349      -1.510 -42.781  -9.242  1.00 77.38           C  
ATOM   2737  CD1 LEU A 349      -3.029 -42.906  -9.234  1.00 77.38           C  
ATOM   2738  CD2 LEU A 349      -0.856 -44.062  -8.781  1.00 77.38           C  
ATOM   2739  N   THR A 350       0.570 -40.906 -12.805  1.00 74.19           N  
ATOM   2740  CA  THR A 350       0.955 -40.750 -14.203  1.00 74.19           C  
ATOM   2741  C   THR A 350       2.473 -40.719 -14.344  1.00 74.19           C  
ATOM   2742  CB  THR A 350       0.345 -39.469 -14.812  1.00 74.19           C  
ATOM   2743  O   THR A 350       3.025 -41.219 -15.320  1.00 74.19           O  
ATOM   2744  CG2 THR A 350       0.641 -39.375 -16.297  1.00 74.19           C  
ATOM   2745  OG1 THR A 350      -1.074 -39.500 -14.617  1.00 74.19           O  
ATOM   2746  N   SER A 351       3.154 -40.219 -13.398  1.00 75.94           N  
ATOM   2747  CA  SER A 351       4.609 -40.094 -13.422  1.00 75.94           C  
ATOM   2748  C   SER A 351       5.258 -41.469 -13.258  1.00 75.94           C  
ATOM   2749  CB  SER A 351       5.105 -39.156 -12.328  1.00 75.94           C  
ATOM   2750  O   SER A 351       6.336 -41.719 -13.797  1.00 75.94           O  
ATOM   2751  OG  SER A 351       4.566 -37.875 -12.508  1.00 75.94           O  
ATOM   2752  N   VAL A 352       4.703 -42.281 -12.570  1.00 75.94           N  
ATOM   2753  CA  VAL A 352       5.195 -43.656 -12.430  1.00 75.94           C  
ATOM   2754  C   VAL A 352       5.121 -44.375 -13.773  1.00 75.94           C  
ATOM   2755  CB  VAL A 352       4.398 -44.438 -11.359  1.00 75.94           C  
ATOM   2756  O   VAL A 352       6.004 -45.156 -14.109  1.00 75.94           O  
ATOM   2757  CG1 VAL A 352       4.801 -45.906 -11.359  1.00 75.94           C  
ATOM   2758  CG2 VAL A 352       4.613 -43.812  -9.977  1.00 75.94           C  
ATOM   2759  N   GLY A 353       4.215 -43.969 -14.586  1.00 71.62           N  
ATOM   2760  CA  GLY A 353       4.090 -44.500 -15.930  1.00 71.62           C  
ATOM   2761  C   GLY A 353       5.203 -44.062 -16.859  1.00 71.62           C  
ATOM   2762  O   GLY A 353       5.648 -44.844 -17.719  1.00 71.62           O  
ATOM   2763  N   VAL A 354       5.695 -42.969 -16.703  1.00 73.25           N  
ATOM   2764  CA  VAL A 354       6.809 -42.469 -17.484  1.00 73.25           C  
ATOM   2765  C   VAL A 354       8.062 -43.281 -17.219  1.00 73.25           C  
ATOM   2766  CB  VAL A 354       7.074 -40.969 -17.188  1.00 73.25           C  
ATOM   2767  O   VAL A 354       8.891 -43.469 -18.109  1.00 73.25           O  
ATOM   2768  CG1 VAL A 354       8.359 -40.500 -17.875  1.00 73.25           C  
ATOM   2769  CG2 VAL A 354       5.891 -40.125 -17.641  1.00 73.25           C  
ATOM   2770  N   GLY A 355       8.227 -43.844 -16.047  1.00 73.31           N  
ATOM   2771  CA  GLY A 355       9.328 -44.719 -15.711  1.00 73.31           C  
ATOM   2772  C   GLY A 355       9.328 -46.000 -16.531  1.00 73.31           C  
ATOM   2773  O   GLY A 355      10.383 -46.500 -16.906  1.00 73.31           O  
ATOM   2774  N   SER A 356       8.156 -46.469 -16.938  1.00 72.31           N  
ATOM   2775  CA  SER A 356       8.047 -47.656 -17.750  1.00 72.31           C  
ATOM   2776  C   SER A 356       8.633 -47.438 -19.141  1.00 72.31           C  
ATOM   2777  CB  SER A 356       6.586 -48.094 -17.875  1.00 72.31           C  
ATOM   2778  O   SER A 356       9.273 -48.344 -19.703  1.00 72.31           O  
ATOM   2779  OG  SER A 356       6.039 -48.375 -16.594  1.00 72.31           O  
ATOM   2780  N   PHE A 357       8.539 -46.312 -19.562  1.00 71.38           N  
ATOM   2781  CA  PHE A 357       9.125 -45.969 -20.859  1.00 71.38           C  
ATOM   2782  C   PHE A 357      10.641 -46.031 -20.797  1.00 71.38           C  
ATOM   2783  CB  PHE A 357       8.672 -44.562 -21.312  1.00 71.38           C  
ATOM   2784  O   PHE A 357      11.289 -46.531 -21.719  1.00 71.38           O  
ATOM   2785  CG  PHE A 357       8.930 -44.312 -22.766  1.00 71.38           C  
ATOM   2786  CD1 PHE A 357      10.062 -43.594 -23.156  1.00 71.38           C  
ATOM   2787  CD2 PHE A 357       8.047 -44.750 -23.734  1.00 71.38           C  
ATOM   2788  CE1 PHE A 357      10.305 -43.344 -24.500  1.00 71.38           C  
ATOM   2789  CE2 PHE A 357       8.281 -44.500 -25.094  1.00 71.38           C  
ATOM   2790  CZ  PHE A 357       9.414 -43.781 -25.469  1.00 71.38           C  
ATOM   2791  N   LEU A 358      11.180 -45.531 -19.781  1.00 72.38           N  
ATOM   2792  CA  LEU A 358      12.633 -45.562 -19.625  1.00 72.38           C  
ATOM   2793  C   LEU A 358      13.141 -47.000 -19.469  1.00 72.38           C  
ATOM   2794  CB  LEU A 358      13.055 -44.719 -18.422  1.00 72.38           C  
ATOM   2795  O   LEU A 358      14.180 -47.344 -20.016  1.00 72.38           O  
ATOM   2796  CG  LEU A 358      14.297 -43.844 -18.609  1.00 72.38           C  
ATOM   2797  CD1 LEU A 358      13.922 -42.375 -18.594  1.00 72.38           C  
ATOM   2798  CD2 LEU A 358      15.328 -44.156 -17.516  1.00 72.38           C  
ATOM   2799  N   CYS A 359      12.406 -47.781 -18.750  1.00 74.25           N  
ATOM   2800  CA  CYS A 359      12.789 -49.156 -18.547  1.00 74.25           C  
ATOM   2801  C   CYS A 359      12.672 -49.969 -19.844  1.00 74.25           C  
ATOM   2802  CB  CYS A 359      11.930 -49.812 -17.453  1.00 74.25           C  
ATOM   2803  O   CYS A 359      13.500 -50.844 -20.109  1.00 74.25           O  
ATOM   2804  SG  CYS A 359      12.438 -49.375 -15.781  1.00 74.25           S  
ATOM   2805  N   ASP A 360      11.703 -49.750 -20.625  1.00 72.19           N  
ATOM   2806  CA  ASP A 360      11.570 -50.375 -21.938  1.00 72.19           C  
ATOM   2807  C   ASP A 360      12.758 -50.031 -22.828  1.00 72.19           C  
ATOM   2808  CB  ASP A 360      10.258 -49.969 -22.594  1.00 72.19           C  
ATOM   2809  O   ASP A 360      13.273 -50.875 -23.547  1.00 72.19           O  
ATOM   2810  CG  ASP A 360       9.125 -50.938 -22.312  1.00 72.19           C  
ATOM   2811  OD1 ASP A 360       9.320 -51.906 -21.562  1.00 72.19           O  
ATOM   2812  OD2 ASP A 360       8.016 -50.719 -22.859  1.00 72.19           O  
ATOM   2813  N   TRP A 361      13.148 -48.750 -22.719  1.00 74.38           N  
ATOM   2814  CA  TRP A 361      14.297 -48.281 -23.500  1.00 74.38           C  
ATOM   2815  C   TRP A 361      15.570 -49.000 -23.047  1.00 74.38           C  
ATOM   2816  CB  TRP A 361      14.469 -46.781 -23.391  1.00 74.38           C  
ATOM   2817  O   TRP A 361      16.391 -49.406 -23.875  1.00 74.38           O  
ATOM   2818  CG  TRP A 361      15.609 -46.219 -24.188  1.00 74.38           C  
ATOM   2819  CD1 TRP A 361      15.789 -46.312 -25.547  1.00 74.38           C  
ATOM   2820  CD2 TRP A 361      16.734 -45.500 -23.688  1.00 74.38           C  
ATOM   2821  CE2 TRP A 361      17.547 -45.188 -24.797  1.00 74.38           C  
ATOM   2822  CE3 TRP A 361      17.125 -45.062 -22.422  1.00 74.38           C  
ATOM   2823  NE1 TRP A 361      16.953 -45.688 -25.922  1.00 74.38           N  
ATOM   2824  CH2 TRP A 361      19.094 -44.062 -23.406  1.00 74.38           C  
ATOM   2825  CZ2 TRP A 361      18.734 -44.469 -24.672  1.00 74.38           C  
ATOM   2826  CZ3 TRP A 361      18.312 -44.344 -22.281  1.00 74.38           C  
ATOM   2827  N   ILE A 362      15.719 -49.156 -21.859  1.00 68.94           N  
ATOM   2828  CA  ILE A 362      16.875 -49.844 -21.297  1.00 68.94           C  
ATOM   2829  C   ILE A 362      16.828 -51.312 -21.688  1.00 68.94           C  
ATOM   2830  CB  ILE A 362      16.953 -49.688 -19.766  1.00 68.94           C  
ATOM   2831  O   ILE A 362      17.844 -51.906 -22.094  1.00 68.94           O  
ATOM   2832  CG1 ILE A 362      17.234 -48.219 -19.391  1.00 68.94           C  
ATOM   2833  CG2 ILE A 362      18.031 -50.625 -19.188  1.00 68.94           C  
ATOM   2834  CD1 ILE A 362      17.078 -47.938 -17.906  1.00 68.94           C  
ATOM   2835  N   LEU A 363      15.680 -51.969 -21.562  1.00 68.56           N  
ATOM   2836  CA  LEU A 363      15.484 -53.375 -21.906  1.00 68.56           C  
ATOM   2837  C   LEU A 363      15.789 -53.625 -23.391  1.00 68.56           C  
ATOM   2838  CB  LEU A 363      14.055 -53.812 -21.594  1.00 68.56           C  
ATOM   2839  O   LEU A 363      16.516 -54.562 -23.734  1.00 68.56           O  
ATOM   2840  CG  LEU A 363      13.844 -55.312 -21.344  1.00 68.56           C  
ATOM   2841  CD1 LEU A 363      13.016 -55.531 -20.078  1.00 68.56           C  
ATOM   2842  CD2 LEU A 363      13.172 -55.969 -22.547  1.00 68.56           C  
ATOM   2843  N   LEU A 364      15.312 -52.688 -24.125  1.00 69.69           N  
ATOM   2844  CA  LEU A 364      15.430 -52.906 -25.562  1.00 69.69           C  
ATOM   2845  C   LEU A 364      16.828 -52.531 -26.047  1.00 69.69           C  
ATOM   2846  CB  LEU A 364      14.391 -52.062 -26.312  1.00 69.69           C  
ATOM   2847  O   LEU A 364      17.312 -53.094 -27.031  1.00 69.69           O  
ATOM   2848  CG  LEU A 364      12.969 -52.625 -26.344  1.00 69.69           C  
ATOM   2849  CD1 LEU A 364      11.969 -51.531 -26.656  1.00 69.69           C  
ATOM   2850  CD2 LEU A 364      12.859 -53.781 -27.359  1.00 69.69           C  
ATOM   2851  N   THR A 365      17.438 -51.625 -25.391  1.00 65.62           N  
ATOM   2852  CA  THR A 365      18.750 -51.188 -25.828  1.00 65.62           C  
ATOM   2853  C   THR A 365      19.844 -52.031 -25.219  1.00 65.62           C  
ATOM   2854  CB  THR A 365      18.984 -49.688 -25.484  1.00 65.62           C  
ATOM   2855  O   THR A 365      20.781 -52.438 -25.906  1.00 65.62           O  
ATOM   2856  CG2 THR A 365      19.156 -48.844 -26.734  1.00 65.62           C  
ATOM   2857  OG1 THR A 365      17.875 -49.188 -24.734  1.00 65.62           O  
ATOM   2858  N   PHE A 366      19.797 -52.344 -24.016  1.00 64.12           N  
ATOM   2859  CA  PHE A 366      20.922 -52.969 -23.344  1.00 64.12           C  
ATOM   2860  C   PHE A 366      20.688 -54.469 -23.172  1.00 64.12           C  
ATOM   2861  CB  PHE A 366      21.172 -52.312 -21.984  1.00 64.12           C  
ATOM   2862  O   PHE A 366      21.641 -55.250 -23.062  1.00 64.12           O  
ATOM   2863  CG  PHE A 366      21.797 -50.938 -22.078  1.00 64.12           C  
ATOM   2864  CD1 PHE A 366      23.156 -50.812 -22.359  1.00 64.12           C  
ATOM   2865  CD2 PHE A 366      21.031 -49.812 -21.859  1.00 64.12           C  
ATOM   2866  CE1 PHE A 366      23.734 -49.531 -22.438  1.00 64.12           C  
ATOM   2867  CE2 PHE A 366      21.609 -48.531 -21.953  1.00 64.12           C  
ATOM   2868  CZ  PHE A 366      22.953 -48.406 -22.234  1.00 64.12           C  
ATOM   2869  N   MET A 367      19.500 -54.906 -23.109  1.00 58.72           N  
ATOM   2870  CA  MET A 367      19.266 -56.281 -22.719  1.00 58.72           C  
ATOM   2871  C   MET A 367      18.781 -57.094 -23.922  1.00 58.72           C  
ATOM   2872  CB  MET A 367      18.266 -56.375 -21.578  1.00 58.72           C  
ATOM   2873  O   MET A 367      18.422 -58.281 -23.766  1.00 58.72           O  
ATOM   2874  CG  MET A 367      18.812 -55.938 -20.234  1.00 58.72           C  
ATOM   2875  SD  MET A 367      17.656 -56.281 -18.859  1.00 58.72           S  
ATOM   2876  CE  MET A 367      17.844 -58.062 -18.688  1.00 58.72           C  
ATOM   2877  N   ASN A 368      18.703 -56.438 -25.109  1.00 59.75           N  
ATOM   2878  CA  ASN A 368      18.203 -57.156 -26.281  1.00 59.75           C  
ATOM   2879  C   ASN A 368      19.312 -57.969 -26.953  1.00 59.75           C  
ATOM   2880  CB  ASN A 368      17.562 -56.188 -27.281  1.00 59.75           C  
ATOM   2881  O   ASN A 368      19.688 -57.656 -28.094  1.00 59.75           O  
ATOM   2882  CG  ASN A 368      16.422 -56.812 -28.047  1.00 59.75           C  
ATOM   2883  ND2 ASN A 368      15.930 -56.125 -29.047  1.00 59.75           N  
ATOM   2884  OD1 ASN A 368      16.000 -57.938 -27.750  1.00 59.75           O  
ATOM   2885  N   LYS A 369      20.156 -58.688 -26.234  1.00 54.84           N  
ATOM   2886  CA  LYS A 369      21.266 -59.375 -26.906  1.00 54.84           C  
ATOM   2887  C   LYS A 369      20.766 -60.250 -28.047  1.00 54.84           C  
ATOM   2888  CB  LYS A 369      22.062 -60.188 -25.906  1.00 54.84           C  
ATOM   2889  O   LYS A 369      21.281 -60.188 -29.156  1.00 54.84           O  
ATOM   2890  CG  LYS A 369      23.109 -59.406 -25.141  1.00 54.84           C  
ATOM   2891  CD  LYS A 369      24.031 -60.312 -24.328  1.00 54.84           C  
ATOM   2892  CE  LYS A 369      25.109 -59.531 -23.594  1.00 54.84           C  
ATOM   2893  NZ  LYS A 369      25.969 -60.438 -22.766  1.00 54.84           N  
ATOM   2894  N   ASN A 370      19.766 -61.344 -27.734  1.00 53.91           N  
ATOM   2895  CA  ASN A 370      19.344 -62.312 -28.750  1.00 53.91           C  
ATOM   2896  C   ASN A 370      17.953 -61.969 -29.297  1.00 53.91           C  
ATOM   2897  CB  ASN A 370      19.375 -63.719 -28.188  1.00 53.91           C  
ATOM   2898  O   ASN A 370      17.203 -62.875 -29.672  1.00 53.91           O  
ATOM   2899  CG  ASN A 370      20.766 -64.312 -28.125  1.00 53.91           C  
ATOM   2900  ND2 ASN A 370      20.906 -65.500 -27.547  1.00 53.91           N  
ATOM   2901  OD1 ASN A 370      21.734 -63.688 -28.609  1.00 53.91           O  
ATOM   2902  N   LYS A 371      17.562 -60.781 -29.453  1.00 61.72           N  
ATOM   2903  CA  LYS A 371      16.359 -60.250 -30.078  1.00 61.72           C  
ATOM   2904  C   LYS A 371      15.117 -60.969 -29.594  1.00 61.72           C  
ATOM   2905  CB  LYS A 371      16.453 -60.344 -31.609  1.00 61.72           C  
ATOM   2906  O   LYS A 371      14.164 -61.156 -30.344  1.00 61.72           O  
ATOM   2907  CG  LYS A 371      17.359 -59.281 -32.250  1.00 61.72           C  
ATOM   2908  CD  LYS A 371      17.266 -59.312 -33.750  1.00 61.72           C  
ATOM   2909  CE  LYS A 371      18.172 -58.281 -34.406  1.00 61.72           C  
ATOM   2910  NZ  LYS A 371      18.125 -58.344 -35.906  1.00 61.72           N  
ATOM   2911  N   VAL A 372      15.320 -61.688 -28.516  1.00 63.56           N  
ATOM   2912  CA  VAL A 372      14.203 -62.469 -28.000  1.00 63.56           C  
ATOM   2913  C   VAL A 372      13.109 -61.562 -27.500  1.00 63.56           C  
ATOM   2914  CB  VAL A 372      14.648 -63.438 -26.875  1.00 63.56           C  
ATOM   2915  O   VAL A 372      11.922 -61.781 -27.766  1.00 63.56           O  
ATOM   2916  CG1 VAL A 372      13.445 -64.125 -26.250  1.00 63.56           C  
ATOM   2917  CG2 VAL A 372      15.648 -64.438 -27.422  1.00 63.56           C  
ATOM   2918  N   TYR A 373      13.531 -60.625 -26.969  1.00 67.62           N  
ATOM   2919  CA  TYR A 373      12.523 -59.750 -26.406  1.00 67.62           C  
ATOM   2920  C   TYR A 373      11.883 -58.875 -27.484  1.00 67.62           C  
ATOM   2921  CB  TYR A 373      13.148 -58.844 -25.328  1.00 67.62           C  
ATOM   2922  O   TYR A 373      10.680 -58.625 -27.438  1.00 67.62           O  
ATOM   2923  CG  TYR A 373      13.562 -59.594 -24.078  1.00 67.62           C  
ATOM   2924  CD1 TYR A 373      12.609 -60.062 -23.172  1.00 67.62           C  
ATOM   2925  CD2 TYR A 373      14.898 -59.844 -23.797  1.00 67.62           C  
ATOM   2926  CE1 TYR A 373      12.984 -60.750 -22.031  1.00 67.62           C  
ATOM   2927  CE2 TYR A 373      15.289 -60.531 -22.656  1.00 67.62           C  
ATOM   2928  OH  TYR A 373      14.703 -61.656 -20.641  1.00 67.62           O  
ATOM   2929  CZ  TYR A 373      14.320 -60.969 -21.781  1.00 67.62           C  
ATOM   2930  N   SER A 374      12.617 -58.531 -28.391  1.00 71.62           N  
ATOM   2931  CA  SER A 374      12.086 -57.750 -29.500  1.00 71.62           C  
ATOM   2932  C   SER A 374      11.086 -58.531 -30.328  1.00 71.62           C  
ATOM   2933  CB  SER A 374      13.219 -57.250 -30.391  1.00 71.62           C  
ATOM   2934  O   SER A 374      10.055 -58.000 -30.750  1.00 71.62           O  
ATOM   2935  OG  SER A 374      13.422 -58.125 -31.484  1.00 71.62           O  
ATOM   2936  N   HIS A 375      11.352 -59.750 -30.453  1.00 72.00           N  
ATOM   2937  CA  HIS A 375      10.461 -60.594 -31.250  1.00 72.00           C  
ATOM   2938  C   HIS A 375       9.141 -60.844 -30.516  1.00 72.00           C  
ATOM   2939  CB  HIS A 375      11.133 -61.938 -31.594  1.00 72.00           C  
ATOM   2940  O   HIS A 375       8.102 -61.000 -31.156  1.00 72.00           O  
ATOM   2941  CG  HIS A 375      11.539 -62.031 -33.031  1.00 72.00           C  
ATOM   2942  CD2 HIS A 375      12.750 -61.969 -33.625  1.00 72.00           C  
ATOM   2943  ND1 HIS A 375      10.625 -62.250 -34.031  1.00 72.00           N  
ATOM   2944  CE1 HIS A 375      11.273 -62.312 -35.188  1.00 72.00           C  
ATOM   2945  NE2 HIS A 375      12.562 -62.125 -34.969  1.00 72.00           N  
ATOM   2946  N   LYS A 376       9.281 -60.844 -29.312  1.00 73.25           N  
ATOM   2947  CA  LYS A 376       8.078 -61.125 -28.531  1.00 73.25           C  
ATOM   2948  C   LYS A 376       7.258 -59.844 -28.328  1.00 73.25           C  
ATOM   2949  CB  LYS A 376       8.438 -61.750 -27.188  1.00 73.25           C  
ATOM   2950  O   LYS A 376       6.027 -59.906 -28.281  1.00 73.25           O  
ATOM   2951  CG  LYS A 376       8.602 -63.250 -27.219  1.00 73.25           C  
ATOM   2952  CD  LYS A 376       8.312 -63.875 -25.859  1.00 73.25           C  
ATOM   2953  CE  LYS A 376       8.453 -65.375 -25.906  1.00 73.25           C  
ATOM   2954  NZ  LYS A 376       8.172 -66.000 -24.578  1.00 73.25           N  
ATOM   2955  N   LYS A 377       7.941 -58.906 -28.312  1.00 74.88           N  
ATOM   2956  CA  LYS A 377       7.277 -57.625 -28.031  1.00 74.88           C  
ATOM   2957  C   LYS A 377       6.660 -57.031 -29.281  1.00 74.88           C  
ATOM   2958  CB  LYS A 377       8.258 -56.625 -27.406  1.00 74.88           C  
ATOM   2959  O   LYS A 377       5.559 -56.469 -29.250  1.00 74.88           O  
ATOM   2960  CG  LYS A 377       7.645 -55.281 -27.062  1.00 74.88           C  
ATOM   2961  CD  LYS A 377       8.672 -54.344 -26.453  1.00 74.88           C  
ATOM   2962  CE  LYS A 377       8.086 -52.969 -26.203  1.00 74.88           C  
ATOM   2963  NZ  LYS A 377       7.957 -52.656 -24.750  1.00 74.88           N  
ATOM   2964  N   PHE A 378       7.348 -57.094 -30.391  1.00 72.38           N  
ATOM   2965  CA  PHE A 378       6.934 -56.406 -31.609  1.00 72.38           C  
ATOM   2966  C   PHE A 378       6.312 -57.406 -32.594  1.00 72.38           C  
ATOM   2967  CB  PHE A 378       8.125 -55.688 -32.250  1.00 72.38           C  
ATOM   2968  O   PHE A 378       6.949 -58.375 -33.000  1.00 72.38           O  
ATOM   2969  CG  PHE A 378       8.750 -54.656 -31.375  1.00 72.38           C  
ATOM   2970  CD1 PHE A 378       8.133 -53.406 -31.203  1.00 72.38           C  
ATOM   2971  CD2 PHE A 378       9.961 -54.906 -30.734  1.00 72.38           C  
ATOM   2972  CE1 PHE A 378       8.711 -52.438 -30.391  1.00 72.38           C  
ATOM   2973  CE2 PHE A 378      10.539 -53.938 -29.922  1.00 72.38           C  
ATOM   2974  CZ  PHE A 378       9.914 -52.688 -29.750  1.00 72.38           C  
ATOM   2975  N   ASP A 379       5.086 -57.250 -32.938  1.00 74.25           N  
ATOM   2976  CA  ASP A 379       4.410 -57.969 -34.000  1.00 74.25           C  
ATOM   2977  C   ASP A 379       4.324 -57.094 -35.250  1.00 74.25           C  
ATOM   2978  CB  ASP A 379       3.010 -58.375 -33.562  1.00 74.25           C  
ATOM   2979  O   ASP A 379       3.557 -56.125 -35.312  1.00 74.25           O  
ATOM   2980  CG  ASP A 379       2.541 -59.656 -34.250  1.00 74.25           C  
ATOM   2981  OD1 ASP A 379       3.229 -60.156 -35.188  1.00 74.25           O  
ATOM   2982  OD2 ASP A 379       1.472 -60.188 -33.875  1.00 74.25           O  
ATOM   2983  N   LYS A 380       5.105 -57.406 -36.250  1.00 68.94           N  
ATOM   2984  CA  LYS A 380       5.199 -56.594 -37.500  1.00 68.94           C  
ATOM   2985  C   LYS A 380       4.090 -56.969 -38.469  1.00 68.94           C  
ATOM   2986  CB  LYS A 380       6.566 -56.781 -38.156  1.00 68.94           C  
ATOM   2987  O   LYS A 380       3.824 -58.156 -38.688  1.00 68.94           O  
ATOM   2988  CG  LYS A 380       7.711 -56.125 -37.406  1.00 68.94           C  
ATOM   2989  CD  LYS A 380       9.039 -56.281 -38.125  1.00 68.94           C  
ATOM   2990  CE  LYS A 380      10.195 -55.688 -37.344  1.00 68.94           C  
ATOM   2991  NZ  LYS A 380      11.500 -55.906 -38.031  1.00 68.94           N  
ATOM   2992  N   VAL A 381       3.230 -56.125 -38.812  1.00 64.12           N  
ATOM   2993  CA  VAL A 381       2.205 -56.312 -39.812  1.00 64.12           C  
ATOM   2994  C   VAL A 381       2.592 -55.562 -41.094  1.00 64.12           C  
ATOM   2995  CB  VAL A 381       0.818 -55.844 -39.344  1.00 64.12           C  
ATOM   2996  O   VAL A 381       2.822 -54.344 -41.062  1.00 64.12           O  
ATOM   2997  CG1 VAL A 381      -0.251 -56.094 -40.406  1.00 64.12           C  
ATOM   2998  CG2 VAL A 381       0.459 -56.531 -38.031  1.00 64.12           C  
ATOM   2999  N   CYS A 382       3.041 -56.250 -42.125  1.00 58.59           N  
ATOM   3000  CA  CYS A 382       3.377 -55.688 -43.438  1.00 58.59           C  
ATOM   3001  C   CYS A 382       2.127 -55.469 -44.281  1.00 58.59           C  
ATOM   3002  CB  CYS A 382       4.363 -56.562 -44.188  1.00 58.59           C  
ATOM   3003  O   CYS A 382       1.223 -56.312 -44.281  1.00 58.59           O  
ATOM   3004  SG  CYS A 382       6.035 -56.562 -43.500  1.00 58.59           S  
ATOM   3005  N   THR A 383       1.640 -54.312 -44.594  1.00 54.81           N  
ATOM   3006  CA  THR A 383       0.547 -54.062 -45.531  1.00 54.81           C  
ATOM   3007  C   THR A 383       0.861 -54.625 -46.906  1.00 54.81           C  
ATOM   3008  CB  THR A 383       0.267 -52.531 -45.656  1.00 54.81           C  
ATOM   3009  O   THR A 383       1.985 -54.500 -47.406  1.00 54.81           O  
ATOM   3010  CG2 THR A 383      -0.756 -52.062 -44.625  1.00 54.81           C  
ATOM   3011  OG1 THR A 383       1.487 -51.812 -45.469  1.00 54.81           O  
ATOM   3012  N   PRO A 384       0.020 -55.594 -47.406  1.00 48.00           N  
ATOM   3013  CA  PRO A 384       0.220 -56.000 -48.812  1.00 48.00           C  
ATOM   3014  C   PRO A 384       0.333 -54.812 -49.781  1.00 48.00           C  
ATOM   3015  CB  PRO A 384      -1.028 -56.844 -49.125  1.00 48.00           C  
ATOM   3016  O   PRO A 384      -0.285 -53.781 -49.531  1.00 48.00           O  
ATOM   3017  CG  PRO A 384      -1.889 -56.688 -47.906  1.00 48.00           C  
ATOM   3018  CD  PRO A 384      -1.165 -55.812 -46.906  1.00 48.00           C  
ATOM   3019  N   SER A 385       1.416 -54.688 -50.469  1.00 42.62           N  
ATOM   3020  CA  SER A 385       1.640 -53.688 -51.500  1.00 42.62           C  
ATOM   3021  C   SER A 385       0.470 -53.625 -52.500  1.00 42.62           C  
ATOM   3022  CB  SER A 385       2.936 -53.969 -52.281  1.00 42.62           C  
ATOM   3023  O   SER A 385       0.342 -54.469 -53.375  1.00 42.62           O  
ATOM   3024  OG  SER A 385       3.240 -55.344 -52.250  1.00 42.62           O  
ATOM   3025  N   HIS A 386      -0.778 -53.719 -52.344  1.00 38.75           N  
ATOM   3026  CA  HIS A 386      -1.510 -53.562 -53.625  1.00 38.75           C  
ATOM   3027  C   HIS A 386      -0.941 -52.406 -54.438  1.00 38.75           C  
ATOM   3028  CB  HIS A 386      -2.996 -53.312 -53.344  1.00 38.75           C  
ATOM   3029  O   HIS A 386      -0.323 -51.500 -53.906  1.00 38.75           O  
ATOM   3030  CG  HIS A 386      -3.818 -54.562 -53.375  1.00 38.75           C  
ATOM   3031  CD2 HIS A 386      -4.332 -55.312 -52.375  1.00 38.75           C  
ATOM   3032  ND1 HIS A 386      -4.195 -55.188 -54.531  1.00 38.75           N  
ATOM   3033  CE1 HIS A 386      -4.910 -56.250 -54.250  1.00 38.75           C  
ATOM   3034  NE2 HIS A 386      -5.008 -56.375 -52.938  1.00 38.75           N  
ATOM   3035  N   PRO A 387      -0.897 -52.469 -55.938  1.00 33.50           N  
ATOM   3036  CA  PRO A 387      -0.547 -51.375 -56.844  1.00 33.50           C  
ATOM   3037  C   PRO A 387      -1.021 -50.000 -56.344  1.00 33.50           C  
ATOM   3038  CB  PRO A 387      -1.261 -51.750 -58.156  1.00 33.50           C  
ATOM   3039  O   PRO A 387      -1.912 -49.938 -55.500  1.00 33.50           O  
ATOM   3040  CG  PRO A 387      -2.195 -52.844 -57.781  1.00 33.50           C  
ATOM   3041  CD  PRO A 387      -1.912 -53.250 -56.344  1.00 33.50           C  
ATOM   3042  N   SER A 388      -0.412 -48.875 -56.875  1.00 33.09           N  
ATOM   3043  CA  SER A 388      -0.569 -47.438 -56.719  1.00 33.09           C  
ATOM   3044  C   SER A 388      -2.035 -47.031 -56.812  1.00 33.09           C  
ATOM   3045  CB  SER A 388       0.245 -46.688 -57.781  1.00 33.09           C  
ATOM   3046  O   SER A 388      -2.486 -46.531 -57.844  1.00 33.09           O  
ATOM   3047  OG  SER A 388      -0.062 -47.156 -59.062  1.00 33.09           O  
ATOM   3048  N   GLY A 389      -3.035 -47.938 -56.875  1.00 29.92           N  
ATOM   3049  CA  GLY A 389      -4.188 -47.250 -57.438  1.00 29.92           C  
ATOM   3050  C   GLY A 389      -4.445 -45.906 -56.781  1.00 29.92           C  
ATOM   3051  O   GLY A 389      -3.828 -45.562 -55.781  1.00 29.92           O  
ATOM   3052  N   SER A 390      -5.582 -45.250 -57.188  1.00 28.36           N  
ATOM   3053  CA  SER A 390      -6.086 -43.906 -57.156  1.00 28.36           C  
ATOM   3054  C   SER A 390      -6.195 -43.375 -55.719  1.00 28.36           C  
ATOM   3055  CB  SER A 390      -7.445 -43.812 -57.844  1.00 28.36           C  
ATOM   3056  O   SER A 390      -6.660 -44.125 -54.844  1.00 28.36           O  
ATOM   3057  OG  SER A 390      -8.391 -44.656 -57.219  1.00 28.36           O  
ATOM   3058  N   TRP A 391      -5.270 -42.719 -55.125  1.00 30.12           N  
ATOM   3059  CA  TRP A 391      -5.395 -41.906 -53.938  1.00 30.12           C  
ATOM   3060  C   TRP A 391      -6.844 -41.469 -53.719  1.00 30.12           C  
ATOM   3061  CB  TRP A 391      -4.500 -40.656 -54.062  1.00 30.12           C  
ATOM   3062  O   TRP A 391      -7.508 -41.000 -54.656  1.00 30.12           O  
ATOM   3063  CG  TRP A 391      -3.463 -40.562 -52.969  1.00 30.12           C  
ATOM   3064  CD1 TRP A 391      -2.283 -41.250 -52.906  1.00 30.12           C  
ATOM   3065  CD2 TRP A 391      -3.520 -39.750 -51.812  1.00 30.12           C  
ATOM   3066  CE2 TRP A 391      -2.338 -39.969 -51.062  1.00 30.12           C  
ATOM   3067  CE3 TRP A 391      -4.453 -38.812 -51.312  1.00 30.12           C  
ATOM   3068  NE1 TRP A 391      -1.602 -40.906 -51.750  1.00 30.12           N  
ATOM   3069  CH2 TRP A 391      -2.998 -38.438 -49.406  1.00 30.12           C  
ATOM   3070  CZ2 TRP A 391      -2.066 -39.312 -49.875  1.00 30.12           C  
ATOM   3071  CZ3 TRP A 391      -4.184 -38.188 -50.125  1.00 30.12           C  
ATOM   3072  N   PRO A 392      -7.688 -42.000 -52.938  1.00 29.62           N  
ATOM   3073  CA  PRO A 392      -9.070 -41.500 -52.875  1.00 29.62           C  
ATOM   3074  C   PRO A 392      -9.164 -40.000 -53.000  1.00 29.62           C  
ATOM   3075  CB  PRO A 392      -9.523 -41.969 -51.469  1.00 29.62           C  
ATOM   3076  O   PRO A 392      -8.375 -39.250 -52.406  1.00 29.62           O  
ATOM   3077  CG  PRO A 392      -8.320 -42.625 -50.875  1.00 29.62           C  
ATOM   3078  CD  PRO A 392      -7.180 -42.500 -51.844  1.00 29.62           C  
ATOM   3079  N   VAL A 393      -9.648 -39.469 -54.125  1.00 30.59           N  
ATOM   3080  CA  VAL A 393     -10.047 -38.156 -54.594  1.00 30.59           C  
ATOM   3081  C   VAL A 393     -10.672 -37.344 -53.469  1.00 30.59           C  
ATOM   3082  CB  VAL A 393     -11.031 -38.250 -55.781  1.00 30.59           C  
ATOM   3083  O   VAL A 393     -10.742 -36.125 -53.500  1.00 30.59           O  
ATOM   3084  CG1 VAL A 393     -11.367 -36.844 -56.312  1.00 30.59           C  
ATOM   3085  CG2 VAL A 393     -10.445 -39.125 -56.906  1.00 30.59           C  
ATOM   3086  N   THR A 394     -11.219 -38.000 -52.344  1.00 29.98           N  
ATOM   3087  CA  THR A 394     -12.125 -37.188 -51.562  1.00 29.98           C  
ATOM   3088  C   THR A 394     -11.352 -36.125 -50.781  1.00 29.98           C  
ATOM   3089  CB  THR A 394     -12.953 -38.031 -50.562  1.00 29.98           C  
ATOM   3090  O   THR A 394     -11.820 -35.000 -50.625  1.00 29.98           O  
ATOM   3091  CG2 THR A 394     -14.406 -37.562 -50.531  1.00 29.98           C  
ATOM   3092  OG1 THR A 394     -12.898 -39.406 -50.969  1.00 29.98           O  
ATOM   3093  N   LEU A 395     -10.203 -36.438 -50.250  1.00 27.19           N  
ATOM   3094  CA  LEU A 395      -9.711 -35.281 -49.531  1.00 27.19           C  
ATOM   3095  C   LEU A 395      -9.180 -34.219 -50.500  1.00 27.19           C  
ATOM   3096  CB  LEU A 395      -8.602 -35.688 -48.562  1.00 27.19           C  
ATOM   3097  O   LEU A 395      -8.930 -33.094 -50.094  1.00 27.19           O  
ATOM   3098  CG  LEU A 395      -8.781 -35.219 -47.094  1.00 27.19           C  
ATOM   3099  CD1 LEU A 395      -9.234 -36.375 -46.219  1.00 27.19           C  
ATOM   3100  CD2 LEU A 395      -7.492 -34.625 -46.562  1.00 27.19           C  
ATOM   3101  N   ALA A 396      -8.695 -34.656 -51.719  1.00 28.41           N  
ATOM   3102  CA  ALA A 396      -8.320 -33.594 -52.688  1.00 28.41           C  
ATOM   3103  C   ALA A 396      -9.539 -32.812 -53.125  1.00 28.41           C  
ATOM   3104  CB  ALA A 396      -7.617 -34.219 -53.906  1.00 28.41           C  
ATOM   3105  O   ALA A 396      -9.406 -31.750 -53.750  1.00 28.41           O  
ATOM   3106  N   ARG A 397     -10.742 -33.469 -53.188  1.00 29.09           N  
ATOM   3107  CA  ARG A 397     -11.906 -32.719 -53.625  1.00 29.09           C  
ATOM   3108  C   ARG A 397     -12.188 -31.547 -52.656  1.00 29.09           C  
ATOM   3109  CB  ARG A 397     -13.141 -33.594 -53.719  1.00 29.09           C  
ATOM   3110  O   ARG A 397     -12.906 -30.609 -53.000  1.00 29.09           O  
ATOM   3111  CG  ARG A 397     -13.977 -33.344 -54.969  1.00 29.09           C  
ATOM   3112  CD  ARG A 397     -15.125 -34.344 -55.094  1.00 29.09           C  
ATOM   3113  NE  ARG A 397     -16.016 -34.031 -56.188  1.00 29.09           N  
ATOM   3114  NH1 ARG A 397     -17.391 -35.844 -55.906  1.00 29.09           N  
ATOM   3115  NH2 ARG A 397     -17.812 -34.344 -57.594  1.00 29.09           N  
ATOM   3116  CZ  ARG A 397     -17.078 -34.750 -56.562  1.00 29.09           C  
ATOM   3117  N   VAL A 398     -12.023 -31.672 -51.281  1.00 30.34           N  
ATOM   3118  CA  VAL A 398     -12.289 -30.438 -50.562  1.00 30.34           C  
ATOM   3119  C   VAL A 398     -11.258 -29.375 -50.938  1.00 30.34           C  
ATOM   3120  CB  VAL A 398     -12.273 -30.672 -49.031  1.00 30.34           C  
ATOM   3121  O   VAL A 398     -11.516 -28.188 -50.812  1.00 30.34           O  
ATOM   3122  CG1 VAL A 398     -12.406 -29.344 -48.281  1.00 30.34           C  
ATOM   3123  CG2 VAL A 398     -13.391 -31.625 -48.625  1.00 30.34           C  
ATOM   3124  N   LEU A 399      -9.883 -29.766 -51.094  1.00 26.58           N  
ATOM   3125  CA  LEU A 399      -9.102 -28.688 -51.688  1.00 26.58           C  
ATOM   3126  C   LEU A 399      -9.398 -28.547 -53.156  1.00 26.58           C  
ATOM   3127  CB  LEU A 399      -7.605 -28.938 -51.469  1.00 26.58           C  
ATOM   3128  O   LEU A 399      -9.555 -29.547 -53.875  1.00 26.58           O  
ATOM   3129  CG  LEU A 399      -7.047 -28.562 -50.094  1.00 26.58           C  
ATOM   3130  CD1 LEU A 399      -5.773 -29.344 -49.812  1.00 26.58           C  
ATOM   3131  CD2 LEU A 399      -6.785 -27.062 -50.000  1.00 26.58           C  
ATOM   3132  N   GLY A 400     -10.133 -27.594 -53.750  1.00 24.22           N  
ATOM   3133  CA  GLY A 400     -10.719 -27.188 -55.000  1.00 24.22           C  
ATOM   3134  C   GLY A 400      -9.938 -27.672 -56.219  1.00 24.22           C  
ATOM   3135  O   GLY A 400     -10.125 -27.156 -57.344  1.00 24.22           O  
ATOM   3136  N   GLN A 401      -8.617 -28.172 -56.031  1.00 24.19           N  
ATOM   3137  CA  GLN A 401      -7.914 -28.016 -57.281  1.00 24.19           C  
ATOM   3138  C   GLN A 401      -8.445 -29.016 -58.344  1.00 24.19           C  
ATOM   3139  CB  GLN A 401      -6.410 -28.219 -57.094  1.00 24.19           C  
ATOM   3140  O   GLN A 401      -8.609 -30.188 -58.031  1.00 24.19           O  
ATOM   3141  CG  GLN A 401      -5.691 -26.984 -56.562  1.00 24.19           C  
ATOM   3142  CD  GLN A 401      -4.207 -27.219 -56.375  1.00 24.19           C  
ATOM   3143  NE2 GLN A 401      -3.480 -26.156 -56.031  1.00 24.19           N  
ATOM   3144  OE1 GLN A 401      -3.713 -28.344 -56.500  1.00 24.19           O  
ATOM   3145  N   ALA A 402      -9.266 -28.547 -59.281  1.00 24.94           N  
ATOM   3146  CA  ALA A 402      -9.945 -29.141 -60.438  1.00 24.94           C  
ATOM   3147  C   ALA A 402      -9.016 -30.062 -61.188  1.00 24.94           C  
ATOM   3148  CB  ALA A 402     -10.500 -28.062 -61.344  1.00 24.94           C  
ATOM   3149  O   ALA A 402      -7.891 -29.688 -61.531  1.00 24.94           O  
ATOM   3150  N   PRO A 403      -8.883 -31.391 -60.969  1.00 25.42           N  
ATOM   3151  CA  PRO A 403      -7.926 -32.219 -61.688  1.00 25.42           C  
ATOM   3152  C   PRO A 403      -7.906 -31.969 -63.188  1.00 25.42           C  
ATOM   3153  CB  PRO A 403      -8.422 -33.656 -61.375  1.00 25.42           C  
ATOM   3154  O   PRO A 403      -8.953 -31.719 -63.781  1.00 25.42           O  
ATOM   3155  CG  PRO A 403      -9.750 -33.469 -60.719  1.00 25.42           C  
ATOM   3156  CD  PRO A 403     -10.000 -31.984 -60.562  1.00 25.42           C  
ATOM   3157  N   PRO A 404      -6.762 -31.609 -63.781  1.00 23.03           N  
ATOM   3158  CA  PRO A 404      -6.715 -31.203 -65.188  1.00 23.03           C  
ATOM   3159  C   PRO A 404      -7.301 -32.281 -66.125  1.00 23.03           C  
ATOM   3160  CB  PRO A 404      -5.219 -31.016 -65.438  1.00 23.03           C  
ATOM   3161  O   PRO A 404      -7.340 -33.438 -65.750  1.00 23.03           O  
ATOM   3162  CG  PRO A 404      -4.539 -31.688 -64.312  1.00 23.03           C  
ATOM   3163  CD  PRO A 404      -5.570 -32.000 -63.250  1.00 23.03           C  
ATOM   3164  N   GLU A 405      -8.062 -31.875 -67.125  1.00 20.95           N  
ATOM   3165  CA  GLU A 405      -8.828 -32.594 -68.125  1.00 20.95           C  
ATOM   3166  C   GLU A 405      -7.965 -33.656 -68.875  1.00 20.95           C  
ATOM   3167  CB  GLU A 405      -9.438 -31.641 -69.188  1.00 20.95           C  
ATOM   3168  O   GLU A 405      -6.895 -33.312 -69.375  1.00 20.95           O  
ATOM   3169  CG  GLU A 405     -10.820 -31.125 -68.750  1.00 20.95           C  
ATOM   3170  CD  GLU A 405     -11.711 -30.844 -70.000  1.00 20.95           C  
ATOM   3171  OE1 GLU A 405     -12.938 -30.672 -69.812  1.00 20.95           O  
ATOM   3172  OE2 GLU A 405     -11.180 -30.781 -71.125  1.00 20.95           O  
ATOM   3173  N   PRO A 406      -7.879 -34.938 -68.438  1.00 21.45           N  
ATOM   3174  CA  PRO A 406      -7.039 -35.875 -69.125  1.00 21.45           C  
ATOM   3175  C   PRO A 406      -7.215 -35.812 -70.625  1.00 21.45           C  
ATOM   3176  CB  PRO A 406      -7.520 -37.250 -68.625  1.00 21.45           C  
ATOM   3177  O   PRO A 406      -8.336 -35.656 -71.125  1.00 21.45           O  
ATOM   3178  CG  PRO A 406      -8.758 -36.938 -67.812  1.00 21.45           C  
ATOM   3179  CD  PRO A 406      -8.961 -35.438 -67.812  1.00 21.45           C  
ATOM   3180  N   GLY A 407      -6.242 -35.312 -71.312  1.00 20.05           N  
ATOM   3181  CA  GLY A 407      -6.270 -35.156 -72.812  1.00 20.05           C  
ATOM   3182  C   GLY A 407      -6.750 -36.406 -73.500  1.00 20.05           C  
ATOM   3183  O   GLY A 407      -6.758 -37.500 -72.938  1.00 20.05           O  
ATOM   3184  N   HIS A 408      -7.031 -36.281 -74.812  1.00 17.25           N  
ATOM   3185  CA  HIS A 408      -7.805 -37.000 -75.812  1.00 17.25           C  
ATOM   3186  C   HIS A 408      -7.289 -38.406 -76.000  1.00 17.25           C  
ATOM   3187  CB  HIS A 408      -7.766 -36.250 -77.125  1.00 17.25           C  
ATOM   3188  O   HIS A 408      -6.215 -38.750 -75.500  1.00 17.25           O  
ATOM   3189  CG  HIS A 408      -8.906 -35.281 -77.312  1.00 17.25           C  
ATOM   3190  CD2 HIS A 408      -8.938 -33.938 -77.375  1.00 17.25           C  
ATOM   3191  ND1 HIS A 408     -10.203 -35.719 -77.500  1.00 17.25           N  
ATOM   3192  CE1 HIS A 408     -10.992 -34.656 -77.625  1.00 17.25           C  
ATOM   3193  NE2 HIS A 408     -10.242 -33.562 -77.562  1.00 17.25           N  
ATOM   3194  N   ARG A 409      -7.199 -38.938 -77.250  1.00 16.81           N  
ATOM   3195  CA  ARG A 409      -7.930 -39.938 -78.062  1.00 16.81           C  
ATOM   3196  C   ARG A 409      -7.145 -41.250 -78.125  1.00 16.81           C  
ATOM   3197  CB  ARG A 409      -8.242 -39.438 -79.438  1.00 16.81           C  
ATOM   3198  O   ARG A 409      -7.711 -42.344 -77.938  1.00 16.81           O  
ATOM   3199  CG  ARG A 409      -9.664 -38.938 -79.625  1.00 16.81           C  
ATOM   3200  CD  ARG A 409      -9.953 -38.562 -81.062  1.00 16.81           C  
ATOM   3201  NE  ARG A 409     -11.250 -37.875 -81.188  1.00 16.81           N  
ATOM   3202  NH1 ARG A 409     -11.305 -38.000 -83.500  1.00 16.81           N  
ATOM   3203  NH2 ARG A 409     -13.031 -37.031 -82.375  1.00 16.81           N  
ATOM   3204  CZ  ARG A 409     -11.859 -37.656 -82.375  1.00 16.81           C  
ATOM   3205  N   SER A 410      -5.867 -41.344 -78.688  1.00 18.75           N  
ATOM   3206  CA  SER A 410      -5.898 -42.094 -79.938  1.00 18.75           C  
ATOM   3207  C   SER A 410      -5.855 -43.594 -79.688  1.00 18.75           C  
ATOM   3208  CB  SER A 410      -4.730 -41.719 -80.812  1.00 18.75           C  
ATOM   3209  O   SER A 410      -5.371 -44.031 -78.625  1.00 18.75           O  
ATOM   3210  OG  SER A 410      -4.484 -40.312 -80.750  1.00 18.75           O  
ATOM   3211  N   GLU A 411      -6.207 -44.469 -80.750  1.00 18.20           N  
ATOM   3212  CA  GLU A 411      -6.848 -45.750 -81.000  1.00 18.20           C  
ATOM   3213  C   GLU A 411      -5.887 -46.906 -80.750  1.00 18.20           C  
ATOM   3214  CB  GLU A 411      -7.363 -45.812 -82.438  1.00 18.20           C  
ATOM   3215  O   GLU A 411      -6.289 -48.062 -80.750  1.00 18.20           O  
ATOM   3216  CG  GLU A 411      -8.844 -45.500 -82.562  1.00 18.20           C  
ATOM   3217  CD  GLU A 411      -9.336 -45.531 -84.000  1.00 18.20           C  
ATOM   3218  OE1 GLU A 411     -10.570 -45.438 -84.250  1.00 18.20           O  
ATOM   3219  OE2 GLU A 411      -8.484 -45.625 -84.938  1.00 18.20           O  
ATOM   3220  N   ASP A 412      -4.582 -46.656 -80.625  1.00 18.22           N  
ATOM   3221  CA  ASP A 412      -3.914 -47.656 -81.438  1.00 18.22           C  
ATOM   3222  C   ASP A 412      -4.176 -49.062 -80.875  1.00 18.22           C  
ATOM   3223  CB  ASP A 412      -2.408 -47.406 -81.500  1.00 18.22           C  
ATOM   3224  O   ASP A 412      -4.273 -49.250 -79.688  1.00 18.22           O  
ATOM   3225  CG  ASP A 412      -2.020 -46.469 -82.625  1.00 18.22           C  
ATOM   3226  OD1 ASP A 412      -2.811 -46.312 -83.625  1.00 18.22           O  
ATOM   3227  OD2 ASP A 412      -0.911 -45.906 -82.562  1.00 18.22           O  
ATOM   3228  N   GLN A 413      -4.074 -50.031 -81.812  1.00 17.89           N  
ATOM   3229  CA  GLN A 413      -4.734 -51.312 -82.062  1.00 17.89           C  
ATOM   3230  C   GLN A 413      -4.262 -52.344 -81.000  1.00 17.89           C  
ATOM   3231  CB  GLN A 413      -4.492 -51.844 -83.438  1.00 17.89           C  
ATOM   3232  O   GLN A 413      -5.074 -53.031 -80.375  1.00 17.89           O  
ATOM   3233  CG  GLN A 413      -5.453 -51.250 -84.500  1.00 17.89           C  
ATOM   3234  CD  GLN A 413      -5.266 -51.875 -85.875  1.00 17.89           C  
ATOM   3235  NE2 GLN A 413      -6.113 -51.469 -86.812  1.00 17.89           N  
ATOM   3236  OE1 GLN A 413      -4.363 -52.688 -86.062  1.00 17.89           O  
ATOM   3237  N   HIS A 414      -3.000 -52.750 -81.125  1.00 19.47           N  
ATOM   3238  CA  HIS A 414      -2.949 -54.156 -81.500  1.00 19.47           C  
ATOM   3239  C   HIS A 414      -3.109 -55.062 -80.312  1.00 19.47           C  
ATOM   3240  CB  HIS A 414      -1.635 -54.438 -82.250  1.00 19.47           C  
ATOM   3241  O   HIS A 414      -2.562 -54.781 -79.250  1.00 19.47           O  
ATOM   3242  CG  HIS A 414      -1.730 -54.344 -83.750  1.00 19.47           C  
ATOM   3243  CD2 HIS A 414      -1.266 -53.406 -84.562  1.00 19.47           C  
ATOM   3244  ND1 HIS A 414      -2.373 -55.281 -84.500  1.00 19.47           N  
ATOM   3245  CE1 HIS A 414      -2.299 -54.938 -85.750  1.00 19.47           C  
ATOM   3246  NE2 HIS A 414      -1.632 -53.781 -85.875  1.00 19.47           N  
ATOM   3247  N   PRO A 415      -3.805 -56.156 -80.500  1.00 19.14           N  
ATOM   3248  CA  PRO A 415      -4.523 -57.000 -79.562  1.00 19.14           C  
ATOM   3249  C   PRO A 415      -3.596 -57.938 -78.750  1.00 19.14           C  
ATOM   3250  CB  PRO A 415      -5.453 -57.812 -80.500  1.00 19.14           C  
ATOM   3251  O   PRO A 415      -4.016 -58.531 -77.812  1.00 19.14           O  
ATOM   3252  CG  PRO A 415      -4.883 -57.656 -81.875  1.00 19.14           C  
ATOM   3253  CD  PRO A 415      -3.875 -56.531 -81.812  1.00 19.14           C  
ATOM   3254  N   SER A 416      -2.336 -58.156 -79.188  1.00 20.02           N  
ATOM   3255  CA  SER A 416      -2.217 -59.594 -79.312  1.00 20.02           C  
ATOM   3256  C   SER A 416      -2.404 -60.250 -77.938  1.00 20.02           C  
ATOM   3257  CB  SER A 416      -0.856 -60.000 -79.875  1.00 20.02           C  
ATOM   3258  O   SER A 416      -2.191 -59.625 -76.875  1.00 20.02           O  
ATOM   3259  OG  SER A 416      -0.002 -58.844 -79.938  1.00 20.02           O  
ATOM   3260  N   PRO A 417      -2.371 -61.562 -78.000  1.00 19.34           N  
ATOM   3261  CA  PRO A 417      -3.113 -62.594 -77.312  1.00 19.34           C  
ATOM   3262  C   PRO A 417      -2.609 -62.781 -75.875  1.00 19.34           C  
ATOM   3263  CB  PRO A 417      -2.873 -63.844 -78.125  1.00 19.34           C  
ATOM   3264  O   PRO A 417      -1.501 -62.344 -75.500  1.00 19.34           O  
ATOM   3265  CG  PRO A 417      -1.702 -63.531 -79.000  1.00 19.34           C  
ATOM   3266  CD  PRO A 417      -1.432 -62.031 -78.875  1.00 19.34           C  
ATOM   3267  N   PRO A 418      -3.240 -63.719 -75.125  1.00 19.25           N  
ATOM   3268  CA  PRO A 418      -3.680 -63.938 -73.750  1.00 19.25           C  
ATOM   3269  C   PRO A 418      -2.584 -64.562 -72.875  1.00 19.25           C  
ATOM   3270  CB  PRO A 418      -4.852 -64.938 -73.938  1.00 19.25           C  
ATOM   3271  O   PRO A 418      -2.744 -64.625 -71.688  1.00 19.25           O  
ATOM   3272  CG  PRO A 418      -4.727 -65.438 -75.312  1.00 19.25           C  
ATOM   3273  CD  PRO A 418      -3.725 -64.562 -76.062  1.00 19.25           C  
ATOM   3274  N   SER A 419      -1.508 -65.188 -73.562  1.00 18.31           N  
ATOM   3275  CA  SER A 419      -1.392 -66.500 -73.000  1.00 18.31           C  
ATOM   3276  C   SER A 419      -1.056 -66.500 -71.562  1.00 18.31           C  
ATOM   3277  CB  SER A 419      -0.325 -67.312 -73.812  1.00 18.31           C  
ATOM   3278  O   SER A 419      -0.747 -65.438 -71.000  1.00 18.31           O  
ATOM   3279  OG  SER A 419       0.973 -66.812 -73.438  1.00 18.31           O  
ATOM   3280  N   GLY A 420      -0.006 -67.312 -71.188  1.00 18.69           N  
ATOM   3281  CA  GLY A 420       0.011 -68.438 -70.250  1.00 18.69           C  
ATOM   3282  C   GLY A 420       0.241 -68.000 -68.812  1.00 18.69           C  
ATOM   3283  O   GLY A 420      -0.697 -67.625 -68.125  1.00 18.69           O  
ATOM   3284  N   GLN A 421       1.318 -68.625 -68.125  1.00 18.17           N  
ATOM   3285  CA  GLN A 421       1.516 -69.438 -66.938  1.00 18.17           C  
ATOM   3286  C   GLN A 421       1.843 -68.562 -65.750  1.00 18.17           C  
ATOM   3287  CB  GLN A 421       2.629 -70.438 -67.125  1.00 18.17           C  
ATOM   3288  O   GLN A 421       2.848 -67.875 -65.750  1.00 18.17           O  
ATOM   3289  CG  GLN A 421       2.145 -71.750 -67.750  1.00 18.17           C  
ATOM   3290  CD  GLN A 421       3.264 -72.812 -67.938  1.00 18.17           C  
ATOM   3291  NE2 GLN A 421       2.898 -74.062 -68.125  1.00 18.17           N  
ATOM   3292  OE1 GLN A 421       4.445 -72.438 -67.875  1.00 18.17           O  
ATOM   3293  N   GLU A 422       0.883 -68.000 -65.125  1.00 18.95           N  
ATOM   3294  CA  GLU A 422       1.044 -67.000 -64.062  1.00 18.95           C  
ATOM   3295  C   GLU A 422       1.837 -67.562 -62.906  1.00 18.95           C  
ATOM   3296  CB  GLU A 422      -0.320 -66.500 -63.625  1.00 18.95           C  
ATOM   3297  O   GLU A 422       1.409 -68.500 -62.250  1.00 18.95           O  
ATOM   3298  CG  GLU A 422      -0.683 -65.125 -64.188  1.00 18.95           C  
ATOM   3299  CD  GLU A 422      -2.088 -64.688 -63.812  1.00 18.95           C  
ATOM   3300  OE1 GLU A 422      -2.463 -63.531 -64.125  1.00 18.95           O  
ATOM   3301  OE2 GLU A 422      -2.818 -65.500 -63.188  1.00 18.95           O  
ATOM   3302  N   GLY A 423       3.225 -67.625 -62.969  1.00 19.17           N  
ATOM   3303  CA  GLY A 423       4.090 -68.188 -61.938  1.00 19.17           C  
ATOM   3304  C   GLY A 423       3.783 -67.562 -60.562  1.00 19.17           C  
ATOM   3305  O   GLY A 423       3.438 -66.438 -60.438  1.00 19.17           O  
ATOM   3306  N   GLN A 424       3.223 -68.438 -59.625  1.00 19.03           N  
ATOM   3307  CA  GLN A 424       2.777 -68.188 -58.250  1.00 19.03           C  
ATOM   3308  C   GLN A 424       3.885 -67.500 -57.438  1.00 19.03           C  
ATOM   3309  CB  GLN A 424       2.320 -69.438 -57.562  1.00 19.03           C  
ATOM   3310  O   GLN A 424       4.859 -68.125 -57.062  1.00 19.03           O  
ATOM   3311  CG  GLN A 424       0.860 -69.812 -57.812  1.00 19.03           C  
ATOM   3312  CD  GLN A 424       0.427 -71.062 -57.094  1.00 19.03           C  
ATOM   3313  NE2 GLN A 424      -0.864 -71.375 -57.188  1.00 19.03           N  
ATOM   3314  OE1 GLN A 424       1.246 -71.750 -56.500  1.00 19.03           O  
ATOM   3315  N   GLN A 425       4.566 -66.438 -57.906  1.00 19.19           N  
ATOM   3316  CA  GLN A 425       5.723 -65.938 -57.188  1.00 19.19           C  
ATOM   3317  C   GLN A 425       5.367 -65.688 -55.719  1.00 19.19           C  
ATOM   3318  CB  GLN A 425       6.273 -64.688 -57.844  1.00 19.19           C  
ATOM   3319  O   GLN A 425       4.457 -64.875 -55.438  1.00 19.19           O  
ATOM   3320  CG  GLN A 425       7.406 -64.938 -58.812  1.00 19.19           C  
ATOM   3321  CD  GLN A 425       7.836 -63.719 -59.594  1.00 19.19           C  
ATOM   3322  NE2 GLN A 425       8.766 -63.875 -60.500  1.00 19.19           N  
ATOM   3323  OE1 GLN A 425       7.336 -62.594 -59.312  1.00 19.19           O  
ATOM   3324  N   GLY A 426       5.566 -66.625 -54.781  1.00 21.94           N  
ATOM   3325  CA  GLY A 426       5.410 -66.562 -53.344  1.00 21.94           C  
ATOM   3326  C   GLY A 426       5.957 -65.312 -52.719  1.00 21.94           C  
ATOM   3327  O   GLY A 426       6.996 -64.812 -53.156  1.00 21.94           O  
ATOM   3328  N   ALA A 427       5.184 -64.375 -52.406  1.00 22.45           N  
ATOM   3329  CA  ALA A 427       5.523 -63.031 -51.875  1.00 22.45           C  
ATOM   3330  C   ALA A 427       6.527 -63.125 -50.750  1.00 22.45           C  
ATOM   3331  CB  ALA A 427       4.262 -62.312 -51.406  1.00 22.45           C  
ATOM   3332  O   ALA A 427       6.242 -63.750 -49.719  1.00 22.45           O  
ATOM   3333  N   GLU A 428       7.828 -63.500 -50.969  1.00 25.20           N  
ATOM   3334  CA  GLU A 428       8.891 -63.594 -49.969  1.00 25.20           C  
ATOM   3335  C   GLU A 428       8.844 -62.406 -49.000  1.00 25.20           C  
ATOM   3336  CB  GLU A 428      10.266 -63.656 -50.656  1.00 25.20           C  
ATOM   3337  O   GLU A 428       8.938 -61.250 -49.438  1.00 25.20           O  
ATOM   3338  CG  GLU A 428      10.758 -65.062 -50.906  1.00 25.20           C  
ATOM   3339  CD  GLU A 428      12.164 -65.125 -51.469  1.00 25.20           C  
ATOM   3340  OE1 GLU A 428      12.750 -66.188 -51.531  1.00 25.20           O  
ATOM   3341  OE2 GLU A 428      12.680 -64.062 -51.875  1.00 25.20           O  
ATOM   3342  N   CYS A 429       7.922 -62.375 -48.000  1.00 28.42           N  
ATOM   3343  CA  CYS A 429       8.055 -61.344 -46.938  1.00 28.42           C  
ATOM   3344  C   CYS A 429       9.516 -61.188 -46.531  1.00 28.42           C  
ATOM   3345  CB  CYS A 429       7.215 -61.719 -45.719  1.00 28.42           C  
ATOM   3346  O   CYS A 429      10.219 -62.188 -46.312  1.00 28.42           O  
ATOM   3347  SG  CYS A 429       5.520 -61.094 -45.812  1.00 28.42           S  
ATOM   3348  N   GLY A 430      10.312 -60.344 -47.188  1.00 28.66           N  
ATOM   3349  CA  GLY A 430      11.734 -60.094 -46.969  1.00 28.66           C  
ATOM   3350  C   GLY A 430      12.172 -60.375 -45.531  1.00 28.66           C  
ATOM   3351  O   GLY A 430      11.344 -60.438 -44.625  1.00 28.66           O  
ATOM   3352  N   PRO A 431      13.211 -61.188 -45.375  1.00 27.95           N  
ATOM   3353  CA  PRO A 431      13.781 -61.656 -44.094  1.00 27.95           C  
ATOM   3354  C   PRO A 431      13.867 -60.531 -43.062  1.00 27.95           C  
ATOM   3355  CB  PRO A 431      15.180 -62.125 -44.500  1.00 27.95           C  
ATOM   3356  O   PRO A 431      13.922 -59.344 -43.406  1.00 27.95           O  
ATOM   3357  CG  PRO A 431      15.391 -61.594 -45.875  1.00 27.95           C  
ATOM   3358  CD  PRO A 431      14.094 -61.000 -46.375  1.00 27.95           C  
ATOM   3359  N   ALA A 432      13.375 -60.750 -41.875  1.00 27.86           N  
ATOM   3360  CA  ALA A 432      13.445 -59.906 -40.688  1.00 27.86           C  
ATOM   3361  C   ALA A 432      14.852 -59.344 -40.500  1.00 27.86           C  
ATOM   3362  CB  ALA A 432      13.008 -60.656 -39.438  1.00 27.86           C  
ATOM   3363  O   ALA A 432      15.836 -60.062 -40.531  1.00 27.86           O  
ATOM   3364  N   PHE A 433      15.203 -58.188 -41.000  1.00 29.67           N  
ATOM   3365  CA  PHE A 433      16.516 -57.531 -40.938  1.00 29.67           C  
ATOM   3366  C   PHE A 433      17.125 -57.750 -39.531  1.00 29.67           C  
ATOM   3367  CB  PHE A 433      16.391 -56.031 -41.219  1.00 29.67           C  
ATOM   3368  O   PHE A 433      16.422 -57.750 -38.531  1.00 29.67           O  
ATOM   3369  CG  PHE A 433      16.578 -55.688 -42.688  1.00 29.67           C  
ATOM   3370  CD1 PHE A 433      17.859 -55.438 -43.188  1.00 29.67           C  
ATOM   3371  CD2 PHE A 433      15.500 -55.656 -43.531  1.00 29.67           C  
ATOM   3372  CE1 PHE A 433      18.047 -55.125 -44.531  1.00 29.67           C  
ATOM   3373  CE2 PHE A 433      15.680 -55.344 -44.875  1.00 29.67           C  
ATOM   3374  CZ  PHE A 433      16.953 -55.062 -45.375  1.00 29.67           C  
ATOM   3375  N   PRO A 434      18.250 -58.375 -39.469  1.00 28.14           N  
ATOM   3376  CA  PRO A 434      18.969 -58.562 -38.188  1.00 28.14           C  
ATOM   3377  C   PRO A 434      18.984 -57.281 -37.344  1.00 28.14           C  
ATOM   3378  CB  PRO A 434      20.375 -58.938 -38.625  1.00 28.14           C  
ATOM   3379  O   PRO A 434      18.844 -56.188 -37.906  1.00 28.14           O  
ATOM   3380  CG  PRO A 434      20.438 -58.625 -40.094  1.00 28.14           C  
ATOM   3381  CD  PRO A 434      19.047 -58.250 -40.531  1.00 28.14           C  
ATOM   3382  N   PRO A 435      18.875 -57.312 -36.031  1.00 27.16           N  
ATOM   3383  CA  PRO A 435      18.781 -56.156 -35.125  1.00 27.16           C  
ATOM   3384  C   PRO A 435      19.859 -55.094 -35.375  1.00 27.16           C  
ATOM   3385  CB  PRO A 435      18.984 -56.812 -33.750  1.00 27.16           C  
ATOM   3386  O   PRO A 435      20.922 -55.438 -35.906  1.00 27.16           O  
ATOM   3387  CG  PRO A 435      19.469 -58.188 -34.031  1.00 27.16           C  
ATOM   3388  CD  PRO A 435      19.391 -58.438 -35.500  1.00 27.16           C  
ATOM   3389  N   LEU A 436      19.500 -53.875 -35.656  1.00 25.52           N  
ATOM   3390  CA  LEU A 436      20.266 -52.656 -35.875  1.00 25.52           C  
ATOM   3391  C   LEU A 436      21.406 -52.562 -34.844  1.00 25.52           C  
ATOM   3392  CB  LEU A 436      19.375 -51.406 -35.750  1.00 25.52           C  
ATOM   3393  O   LEU A 436      21.172 -52.562 -33.656  1.00 25.52           O  
ATOM   3394  CG  LEU A 436      18.781 -50.875 -37.062  1.00 25.52           C  
ATOM   3395  CD1 LEU A 436      17.375 -50.375 -36.844  1.00 25.52           C  
ATOM   3396  CD2 LEU A 436      19.672 -49.781 -37.656  1.00 25.52           C  
ATOM   3397  N   ARG A 437      22.516 -53.281 -35.031  1.00 27.94           N  
ATOM   3398  CA  ARG A 437      23.625 -53.000 -34.125  1.00 27.94           C  
ATOM   3399  C   ARG A 437      23.859 -51.500 -34.000  1.00 27.94           C  
ATOM   3400  CB  ARG A 437      24.906 -53.688 -34.625  1.00 27.94           C  
ATOM   3401  O   ARG A 437      23.766 -50.750 -34.969  1.00 27.94           O  
ATOM   3402  CG  ARG A 437      25.094 -55.094 -34.156  1.00 27.94           C  
ATOM   3403  CD  ARG A 437      26.422 -55.688 -34.562  1.00 27.94           C  
ATOM   3404  NE  ARG A 437      26.609 -57.031 -34.062  1.00 27.94           N  
ATOM   3405  NH1 ARG A 437      28.828 -57.219 -34.719  1.00 27.94           N  
ATOM   3406  NH2 ARG A 437      27.812 -58.969 -33.625  1.00 27.94           N  
ATOM   3407  CZ  ARG A 437      27.750 -57.719 -34.125  1.00 27.94           C  
ATOM   3408  N   PRO A 438      23.625 -50.875 -32.812  1.00 26.20           N  
ATOM   3409  CA  PRO A 438      23.844 -49.438 -32.625  1.00 26.20           C  
ATOM   3410  C   PRO A 438      25.094 -48.938 -33.344  1.00 26.20           C  
ATOM   3411  CB  PRO A 438      23.984 -49.312 -31.109  1.00 26.20           C  
ATOM   3412  O   PRO A 438      26.078 -49.688 -33.469  1.00 26.20           O  
ATOM   3413  CG  PRO A 438      24.062 -50.688 -30.594  1.00 26.20           C  
ATOM   3414  CD  PRO A 438      23.875 -51.656 -31.750  1.00 26.20           C  
ATOM   3415  N   CYS A 439      25.000 -48.188 -34.438  1.00 26.88           N  
ATOM   3416  CA  CYS A 439      26.109 -47.531 -35.156  1.00 26.88           C  
ATOM   3417  C   CYS A 439      27.203 -47.125 -34.156  1.00 26.88           C  
ATOM   3418  CB  CYS A 439      25.625 -46.312 -35.938  1.00 26.88           C  
ATOM   3419  O   CYS A 439      26.906 -46.562 -33.125  1.00 26.88           O  
ATOM   3420  SG  CYS A 439      24.953 -46.719 -37.562  1.00 26.88           S  
ATOM   3421  N   PRO A 440      28.297 -47.844 -34.094  1.00 25.55           N  
ATOM   3422  CA  PRO A 440      29.359 -47.469 -33.156  1.00 25.55           C  
ATOM   3423  C   PRO A 440      29.672 -45.969 -33.219  1.00 25.55           C  
ATOM   3424  CB  PRO A 440      30.562 -48.281 -33.656  1.00 25.55           C  
ATOM   3425  O   PRO A 440      29.766 -45.406 -34.312  1.00 25.55           O  
ATOM   3426  CG  PRO A 440      30.125 -48.875 -34.969  1.00 25.55           C  
ATOM   3427  CD  PRO A 440      28.688 -48.500 -35.188  1.00 25.55           C  
ATOM   3428  N   ILE A 441      29.078 -45.094 -32.406  1.00 23.38           N  
ATOM   3429  CA  ILE A 441      29.438 -43.688 -32.312  1.00 23.38           C  
ATOM   3430  C   ILE A 441      30.953 -43.531 -32.375  1.00 23.38           C  
ATOM   3431  CB  ILE A 441      28.891 -43.062 -31.000  1.00 23.38           C  
ATOM   3432  O   ILE A 441      31.688 -44.125 -31.609  1.00 23.38           O  
ATOM   3433  CG1 ILE A 441      27.375 -43.250 -30.891  1.00 23.38           C  
ATOM   3434  CG2 ILE A 441      29.250 -41.562 -30.938  1.00 23.38           C  
ATOM   3435  CD1 ILE A 441      26.797 -42.875 -29.547  1.00 23.38           C  
ATOM   3436  N   SER A 442      31.516 -43.438 -33.625  1.00 24.02           N  
ATOM   3437  CA  SER A 442      32.938 -43.125 -33.812  1.00 24.02           C  
ATOM   3438  C   SER A 442      33.438 -42.156 -32.781  1.00 24.02           C  
ATOM   3439  CB  SER A 442      33.188 -42.594 -35.219  1.00 24.02           C  
ATOM   3440  O   SER A 442      32.781 -41.125 -32.500  1.00 24.02           O  
ATOM   3441  OG  SER A 442      32.125 -42.906 -36.094  1.00 24.02           O  
ATOM   3442  N   ALA A 443      34.094 -42.594 -31.750  1.00 22.69           N  
ATOM   3443  CA  ALA A 443      34.688 -41.719 -30.750  1.00 22.69           C  
ATOM   3444  C   ALA A 443      35.469 -40.594 -31.406  1.00 22.69           C  
ATOM   3445  CB  ALA A 443      35.625 -42.531 -29.844  1.00 22.69           C  
ATOM   3446  O   ALA A 443      36.188 -40.781 -32.375  1.00 22.69           O  
ATOM   3447  N   PRO A 444      34.969 -39.344 -31.453  1.00 21.48           N  
ATOM   3448  CA  PRO A 444      35.656 -38.188 -32.000  1.00 21.48           C  
ATOM   3449  C   PRO A 444      37.156 -38.219 -31.719  1.00 21.48           C  
ATOM   3450  CB  PRO A 444      35.000 -37.000 -31.328  1.00 21.48           C  
ATOM   3451  O   PRO A 444      37.594 -38.812 -30.703  1.00 21.48           O  
ATOM   3452  CG  PRO A 444      34.062 -37.594 -30.328  1.00 21.48           C  
ATOM   3453  CD  PRO A 444      34.188 -39.094 -30.406  1.00 21.48           C  
ATOM   3454  N   SER A 445      38.031 -38.281 -32.750  1.00 21.23           N  
ATOM   3455  CA  SER A 445      39.469 -38.125 -32.688  1.00 21.23           C  
ATOM   3456  C   SER A 445      39.875 -37.062 -31.688  1.00 21.23           C  
ATOM   3457  CB  SER A 445      40.031 -37.812 -34.062  1.00 21.23           C  
ATOM   3458  O   SER A 445      39.281 -35.969 -31.656  1.00 21.23           O  
ATOM   3459  OG  SER A 445      39.969 -38.906 -34.938  1.00 21.23           O  
ATOM   3460  N   GLU A 446      40.312 -37.438 -30.516  1.00 21.12           N  
ATOM   3461  CA  GLU A 446      40.812 -36.562 -29.484  1.00 21.12           C  
ATOM   3462  C   GLU A 446      41.906 -35.625 -30.031  1.00 21.12           C  
ATOM   3463  CB  GLU A 446      41.406 -37.375 -28.328  1.00 21.12           C  
ATOM   3464  O   GLU A 446      43.031 -36.062 -30.312  1.00 21.12           O  
ATOM   3465  CG  GLU A 446      40.375 -37.688 -27.219  1.00 21.12           C  
ATOM   3466  CD  GLU A 446      41.000 -38.406 -26.031  1.00 21.12           C  
ATOM   3467  OE1 GLU A 446      40.312 -38.562 -25.000  1.00 21.12           O  
ATOM   3468  OE2 GLU A 446      42.156 -38.844 -26.141  1.00 21.12           O  
ATOM   3469  N   GLN A 447      41.719 -34.938 -31.250  1.00 19.03           N  
ATOM   3470  CA  GLN A 447      42.781 -34.000 -31.562  1.00 19.03           C  
ATOM   3471  C   GLN A 447      43.188 -33.188 -30.328  1.00 19.03           C  
ATOM   3472  CB  GLN A 447      42.344 -33.031 -32.656  1.00 19.03           C  
ATOM   3473  O   GLN A 447      42.375 -32.531 -29.703  1.00 19.03           O  
ATOM   3474  CG  GLN A 447      42.688 -33.500 -34.062  1.00 19.03           C  
ATOM   3475  CD  GLN A 447      42.219 -32.562 -35.156  1.00 19.03           C  
ATOM   3476  NE2 GLN A 447      42.688 -32.781 -36.375  1.00 19.03           N  
ATOM   3477  OE1 GLN A 447      41.406 -31.656 -34.906  1.00 19.03           O  
ATOM   3478  N   MET A 448      44.156 -33.844 -29.609  1.00 18.88           N  
ATOM   3479  CA  MET A 448      44.812 -33.219 -28.469  1.00 18.88           C  
ATOM   3480  C   MET A 448      45.312 -31.828 -28.797  1.00 18.88           C  
ATOM   3481  CB  MET A 448      45.969 -34.094 -27.984  1.00 18.88           C  
ATOM   3482  O   MET A 448      46.219 -31.672 -29.625  1.00 18.88           O  
ATOM   3483  CG  MET A 448      45.625 -34.969 -26.781  1.00 18.88           C  
ATOM   3484  SD  MET A 448      47.094 -35.844 -26.109  1.00 18.88           S  
ATOM   3485  CE  MET A 448      47.500 -34.781 -24.719  1.00 18.88           C  
ATOM   3486  N   VAL A 449      44.438 -30.891 -29.328  1.00 18.59           N  
ATOM   3487  CA  VAL A 449      45.031 -29.562 -29.516  1.00 18.59           C  
ATOM   3488  C   VAL A 449      45.875 -29.203 -28.297  1.00 18.59           C  
ATOM   3489  CB  VAL A 449      43.938 -28.500 -29.734  1.00 18.59           C  
ATOM   3490  O   VAL A 449      45.375 -29.203 -27.156  1.00 18.59           O  
ATOM   3491  CG1 VAL A 449      44.562 -27.109 -29.891  1.00 18.59           C  
ATOM   3492  CG2 VAL A 449      43.094 -28.844 -30.969  1.00 18.59           C  
ATOM   3493  N   ASP A 450      47.156 -29.562 -28.359  1.00 19.62           N  
ATOM   3494  CA  ASP A 450      48.188 -29.156 -27.422  1.00 19.62           C  
ATOM   3495  C   ASP A 450      48.062 -27.672 -27.078  1.00 19.62           C  
ATOM   3496  CB  ASP A 450      49.562 -29.453 -27.984  1.00 19.62           C  
ATOM   3497  O   ASP A 450      48.250 -26.812 -27.938  1.00 19.62           O  
ATOM   3498  CG  ASP A 450      50.062 -30.859 -27.672  1.00 19.62           C  
ATOM   3499  OD1 ASP A 450      49.500 -31.500 -26.750  1.00 19.62           O  
ATOM   3500  OD2 ASP A 450      50.969 -31.328 -28.359  1.00 19.62           O  
ATOM   3501  N   THR A 451      46.875 -27.203 -26.656  1.00 18.89           N  
ATOM   3502  CA  THR A 451      46.875 -25.766 -26.344  1.00 18.89           C  
ATOM   3503  C   THR A 451      48.125 -25.391 -25.562  1.00 18.89           C  
ATOM   3504  CB  THR A 451      45.625 -25.375 -25.531  1.00 18.89           C  
ATOM   3505  O   THR A 451      48.500 -26.047 -24.594  1.00 18.89           O  
ATOM   3506  CG2 THR A 451      44.844 -24.266 -26.234  1.00 18.89           C  
ATOM   3507  OG1 THR A 451      44.781 -26.531 -25.391  1.00 18.89           O  
ATOM   3508  N   PRO A 452      49.031 -24.594 -26.188  1.00 19.38           N  
ATOM   3509  CA  PRO A 452      50.281 -24.125 -25.594  1.00 19.38           C  
ATOM   3510  C   PRO A 452      50.125 -23.719 -24.141  1.00 19.38           C  
ATOM   3511  CB  PRO A 452      50.656 -22.922 -26.469  1.00 19.38           C  
ATOM   3512  O   PRO A 452      49.062 -23.203 -23.750  1.00 19.38           O  
ATOM   3513  CG  PRO A 452      49.438 -22.672 -27.312  1.00 19.38           C  
ATOM   3514  CD  PRO A 452      48.438 -23.734 -27.031  1.00 19.38           C  
ATOM   3515  N   ALA A 453      50.688 -24.547 -23.266  1.00 19.27           N  
ATOM   3516  CA  ALA A 453      50.812 -24.266 -21.844  1.00 19.27           C  
ATOM   3517  C   ALA A 453      51.281 -22.844 -21.609  1.00 19.27           C  
ATOM   3518  CB  ALA A 453      51.750 -25.266 -21.172  1.00 19.27           C  
ATOM   3519  O   ALA A 453      52.406 -22.484 -22.016  1.00 19.27           O  
ATOM   3520  N   SER A 454      50.438 -21.812 -22.016  1.00 19.31           N  
ATOM   3521  CA  SER A 454      50.938 -20.469 -21.719  1.00 19.31           C  
ATOM   3522  C   SER A 454      51.688 -20.422 -20.391  1.00 19.31           C  
ATOM   3523  CB  SER A 454      49.781 -19.453 -21.703  1.00 19.31           C  
ATOM   3524  O   SER A 454      51.312 -21.141 -19.453  1.00 19.31           O  
ATOM   3525  OG  SER A 454      48.781 -19.828 -22.641  1.00 19.31           O  
ATOM   3526  N   GLU A 455      52.906 -19.906 -20.469  1.00 18.59           N  
ATOM   3527  CA  GLU A 455      53.969 -19.719 -19.500  1.00 18.59           C  
ATOM   3528  C   GLU A 455      53.406 -19.203 -18.172  1.00 18.59           C  
ATOM   3529  CB  GLU A 455      55.031 -18.750 -20.031  1.00 18.59           C  
ATOM   3530  O   GLU A 455      52.469 -18.438 -18.141  1.00 18.59           O  
ATOM   3531  CG  GLU A 455      56.438 -19.312 -20.047  1.00 18.59           C  
ATOM   3532  CD  GLU A 455      57.438 -18.359 -20.656  1.00 18.59           C  
ATOM   3533  OE1 GLU A 455      58.656 -18.656 -20.594  1.00 18.59           O  
ATOM   3534  OE2 GLU A 455      57.031 -17.312 -21.203  1.00 18.59           O  
ATOM   3535  N   PRO A 456      53.750 -19.938 -17.109  1.00 18.83           N  
ATOM   3536  CA  PRO A 456      53.438 -19.672 -15.695  1.00 18.83           C  
ATOM   3537  C   PRO A 456      53.688 -18.219 -15.297  1.00 18.83           C  
ATOM   3538  CB  PRO A 456      54.375 -20.609 -14.945  1.00 18.83           C  
ATOM   3539  O   PRO A 456      54.781 -17.703 -15.500  1.00 18.83           O  
ATOM   3540  CG  PRO A 456      55.344 -21.109 -15.984  1.00 18.83           C  
ATOM   3541  CD  PRO A 456      54.875 -20.609 -17.328  1.00 18.83           C  
ATOM   3542  N   ALA A 457      52.781 -17.297 -15.773  1.00 18.27           N  
ATOM   3543  CA  ALA A 457      53.125 -15.945 -15.344  1.00 18.27           C  
ATOM   3544  C   ALA A 457      53.688 -15.945 -13.930  1.00 18.27           C  
ATOM   3545  CB  ALA A 457      51.906 -15.047 -15.414  1.00 18.27           C  
ATOM   3546  O   ALA A 457      53.281 -16.719 -13.078  1.00 18.27           O  
ATOM   3547  N   GLN A 458      54.875 -15.359 -13.789  1.00 17.39           N  
ATOM   3548  CA  GLN A 458      55.812 -15.117 -12.695  1.00 17.39           C  
ATOM   3549  C   GLN A 458      55.062 -14.672 -11.430  1.00 17.39           C  
ATOM   3550  CB  GLN A 458      56.844 -14.062 -13.102  1.00 17.39           C  
ATOM   3551  O   GLN A 458      54.031 -14.039 -11.508  1.00 17.39           O  
ATOM   3552  CG  GLN A 458      58.125 -14.648 -13.688  1.00 17.39           C  
ATOM   3553  CD  GLN A 458      59.125 -13.586 -14.109  1.00 17.39           C  
ATOM   3554  NE2 GLN A 458      60.375 -13.992 -14.297  1.00 17.39           N  
ATOM   3555  OE1 GLN A 458      58.750 -12.414 -14.266  1.00 17.39           O  
ATOM   3556  N   ALA A 459      55.469 -15.227 -10.320  1.00 18.56           N  
ATOM   3557  CA  ALA A 459      55.156 -15.242  -8.891  1.00 18.56           C  
ATOM   3558  C   ALA A 459      55.125 -13.828  -8.328  1.00 18.56           C  
ATOM   3559  CB  ALA A 459      56.188 -16.078  -8.133  1.00 18.56           C  
ATOM   3560  O   ALA A 459      54.906 -13.633  -7.129  1.00 18.56           O  
ATOM   3561  N   SER A 460      54.719 -12.742  -9.070  1.00 17.72           N  
ATOM   3562  CA  SER A 460      55.250 -11.531  -8.445  1.00 17.72           C  
ATOM   3563  C   SER A 460      54.906 -11.500  -6.953  1.00 17.72           C  
ATOM   3564  CB  SER A 460      54.656 -10.281  -9.125  1.00 17.72           C  
ATOM   3565  O   SER A 460      53.812 -11.836  -6.543  1.00 17.72           O  
ATOM   3566  OG  SER A 460      53.344 -10.500  -9.539  1.00 17.72           O  
ATOM   3567  N   THR A 461      55.906 -11.664  -6.086  1.00 18.73           N  
ATOM   3568  CA  THR A 461      56.031 -11.672  -4.629  1.00 18.73           C  
ATOM   3569  C   THR A 461      55.250 -10.492  -4.035  1.00 18.73           C  
ATOM   3570  CB  THR A 461      57.500 -11.617  -4.172  1.00 18.73           C  
ATOM   3571  O   THR A 461      55.594  -9.328  -4.312  1.00 18.73           O  
ATOM   3572  CG2 THR A 461      58.031 -13.023  -3.934  1.00 18.73           C  
ATOM   3573  OG1 THR A 461      58.281 -10.977  -5.184  1.00 18.73           O  
ATOM   3574  N   PRO A 462      53.875 -10.523  -4.125  1.00 17.53           N  
ATOM   3575  CA  PRO A 462      53.406  -9.234  -3.580  1.00 17.53           C  
ATOM   3576  C   PRO A 462      54.094  -8.891  -2.254  1.00 17.53           C  
ATOM   3577  CB  PRO A 462      51.906  -9.438  -3.389  1.00 17.53           C  
ATOM   3578  O   PRO A 462      54.375  -9.781  -1.445  1.00 17.53           O  
ATOM   3579  CG  PRO A 462      51.688 -10.898  -3.648  1.00 17.53           C  
ATOM   3580  CD  PRO A 462      53.000 -11.523  -4.000  1.00 17.53           C  
ATOM   3581  N   THR A 463      54.594  -7.668  -2.098  1.00 17.61           N  
ATOM   3582  CA  THR A 463      55.375  -6.867  -1.157  1.00 17.61           C  
ATOM   3583  C   THR A 463      54.688  -6.809   0.202  1.00 17.61           C  
ATOM   3584  CB  THR A 463      55.594  -5.438  -1.687  1.00 17.61           C  
ATOM   3585  O   THR A 463      53.469  -6.781   0.279  1.00 17.61           O  
ATOM   3586  CG2 THR A 463      57.062  -5.031  -1.593  1.00 17.61           C  
ATOM   3587  OG1 THR A 463      55.188  -5.371  -3.057  1.00 17.61           O  
ATOM   3588  N   ASP A 464      55.375  -7.027   1.368  1.00 18.41           N  
ATOM   3589  CA  ASP A 464      55.375  -7.172   2.820  1.00 18.41           C  
ATOM   3590  C   ASP A 464      54.719  -5.957   3.484  1.00 18.41           C  
ATOM   3591  CB  ASP A 464      56.781  -7.379   3.359  1.00 18.41           C  
ATOM   3592  O   ASP A 464      55.281  -4.859   3.459  1.00 18.41           O  
ATOM   3593  CG  ASP A 464      56.906  -8.594   4.262  1.00 18.41           C  
ATOM   3594  OD1 ASP A 464      55.875  -9.156   4.672  1.00 18.41           O  
ATOM   3595  OD2 ASP A 464      58.031  -8.992   4.562  1.00 18.41           O  
ATOM   3596  N   PRO A 465      53.469  -5.512   3.154  1.00 17.48           N  
ATOM   3597  CA  PRO A 465      53.281  -4.211   3.791  1.00 17.48           C  
ATOM   3598  C   PRO A 465      53.531  -4.238   5.293  1.00 17.48           C  
ATOM   3599  CB  PRO A 465      51.812  -3.900   3.502  1.00 17.48           C  
ATOM   3600  O   PRO A 465      52.875  -4.969   6.031  1.00 17.48           O  
ATOM   3601  CG  PRO A 465      51.250  -5.172   2.949  1.00 17.48           C  
ATOM   3602  CD  PRO A 465      52.375  -6.172   2.840  1.00 17.48           C  
ATOM   3603  N   LYS A 466      54.750  -4.031   5.938  1.00 19.30           N  
ATOM   3604  CA  LYS A 466      55.406  -3.900   7.227  1.00 19.30           C  
ATOM   3605  C   LYS A 466      54.812  -2.756   8.039  1.00 19.30           C  
ATOM   3606  CB  LYS A 466      56.906  -3.684   7.031  1.00 19.30           C  
ATOM   3607  O   LYS A 466      55.250  -2.508   9.172  1.00 19.30           O  
ATOM   3608  CG  LYS A 466      57.750  -4.961   7.098  1.00 19.30           C  
ATOM   3609  CD  LYS A 466      59.219  -4.672   7.004  1.00 19.30           C  
ATOM   3610  CE  LYS A 466      60.062  -5.949   7.051  1.00 19.30           C  
ATOM   3611  NZ  LYS A 466      61.531  -5.668   6.969  1.00 19.30           N  
ATOM   3612  N   GLY A 467      53.844  -1.851   7.523  1.00 16.95           N  
ATOM   3613  CA  GLY A 467      53.969  -0.472   7.973  1.00 16.95           C  
ATOM   3614  C   GLY A 467      54.000  -0.336   9.484  1.00 16.95           C  
ATOM   3615  O   GLY A 467      53.500  -1.205  10.203  1.00 16.95           O  
ATOM   3616  N   LEU A 468      54.406   1.102  10.094  1.00 16.31           N  
ATOM   3617  CA  LEU A 468      55.281   2.016  10.836  1.00 16.31           C  
ATOM   3618  C   LEU A 468      54.688   2.330  12.203  1.00 16.31           C  
ATOM   3619  CB  LEU A 468      55.469   3.311  10.047  1.00 16.31           C  
ATOM   3620  O   LEU A 468      53.438   2.373  12.359  1.00 16.31           O  
ATOM   3621  CG  LEU A 468      56.688   3.348   9.117  1.00 16.31           C  
ATOM   3622  CD1 LEU A 468      56.438   4.293   7.949  1.00 16.31           C  
ATOM   3623  CD2 LEU A 468      57.938   3.766   9.891  1.00 16.31           C  
ATOM   3624  N   ALA A 469      55.562   2.650  13.164  1.00 19.48           N  
ATOM   3625  CA  ALA A 469      56.156   3.246  14.359  1.00 19.48           C  
ATOM   3626  C   ALA A 469      55.750   4.711  14.500  1.00 19.48           C  
ATOM   3627  CB  ALA A 469      57.656   3.123  14.312  1.00 19.48           C  
ATOM   3628  O   ALA A 469      55.344   5.148  15.586  1.00 19.48           O  
ATOM   3629  N   GLN A 470      56.188   5.652  13.461  1.00 16.59           N  
ATOM   3630  CA  GLN A 470      56.906   6.922  13.445  1.00 16.59           C  
ATOM   3631  C   GLN A 470      55.969   8.094  13.727  1.00 16.59           C  
ATOM   3632  CB  GLN A 470      57.594   7.125  12.094  1.00 16.59           C  
ATOM   3633  O   GLN A 470      54.781   8.031  13.406  1.00 16.59           O  
ATOM   3634  CG  GLN A 470      59.031   6.664  12.070  1.00 16.59           C  
ATOM   3635  CD  GLN A 470      59.719   6.891  10.727  1.00 16.59           C  
ATOM   3636  NE2 GLN A 470      61.031   6.715  10.680  1.00 16.59           N  
ATOM   3637  OE1 GLN A 470      59.062   7.223   9.742  1.00 16.59           O  
ATOM   3638  N   LEU A 471      56.781   9.398  13.477  1.00 17.14           N  
ATOM   3639  CA  LEU A 471      57.188  10.797  13.469  1.00 17.14           C  
ATOM   3640  C   LEU A 471      56.312  11.617  12.523  1.00 17.14           C  
ATOM   3641  CB  LEU A 471      58.656  10.914  13.047  1.00 17.14           C  
ATOM   3642  O   LEU A 471      56.062  11.203  11.398  1.00 17.14           O  
ATOM   3643  CG  LEU A 471      59.688  10.984  14.188  1.00 17.14           C  
ATOM   3644  CD1 LEU A 471      60.938  10.234  13.797  1.00 17.14           C  
ATOM   3645  CD2 LEU A 471      60.000  12.430  14.539  1.00 17.14           C  
TER    3646      LEU A 471                                                      
ATOM   3647  N   MET B   1      46.125 -66.750 -64.562  1.00 24.52           N  
ATOM   3648  CA  MET B   1      45.531 -65.375 -64.438  1.00 24.52           C  
ATOM   3649  C   MET B   1      44.375 -65.438 -63.406  1.00 24.52           C  
ATOM   3650  CB  MET B   1      45.031 -64.875 -65.750  1.00 24.52           C  
ATOM   3651  O   MET B   1      43.344 -66.000 -63.688  1.00 24.52           O  
ATOM   3652  CG  MET B   1      46.062 -64.062 -66.500  1.00 24.52           C  
ATOM   3653  SD  MET B   1      45.406 -63.375 -68.062  1.00 24.52           S  
ATOM   3654  CE  MET B   1      46.844 -62.406 -68.625  1.00 24.52           C  
ATOM   3655  N   ALA B   2      44.688 -65.500 -62.125  1.00 27.70           N  
ATOM   3656  CA  ALA B   2      43.844 -65.688 -60.938  1.00 27.70           C  
ATOM   3657  C   ALA B   2      42.812 -64.625 -60.781  1.00 27.70           C  
ATOM   3658  CB  ALA B   2      44.719 -65.812 -59.688  1.00 27.70           C  
ATOM   3659  O   ALA B   2      43.156 -63.406 -60.844  1.00 27.70           O  
ATOM   3660  N   ALA B   3      41.625 -64.812 -61.250  1.00 27.70           N  
ATOM   3661  CA  ALA B   3      40.500 -63.906 -61.312  1.00 27.70           C  
ATOM   3662  C   ALA B   3      40.188 -63.312 -59.906  1.00 27.70           C  
ATOM   3663  CB  ALA B   3      39.250 -64.625 -61.844  1.00 27.70           C  
ATOM   3664  O   ALA B   3      40.156 -64.062 -58.938  1.00 27.70           O  
ATOM   3665  N   ALA B   4      40.531 -62.031 -59.594  1.00 28.31           N  
ATOM   3666  CA  ALA B   4      40.531 -61.188 -58.406  1.00 28.31           C  
ATOM   3667  C   ALA B   4      39.094 -61.031 -57.875  1.00 28.31           C  
ATOM   3668  CB  ALA B   4      41.094 -59.812 -58.719  1.00 28.31           C  
ATOM   3669  O   ALA B   4      38.156 -60.844 -58.656  1.00 28.31           O  
ATOM   3670  N   GLN B   5      38.719 -61.719 -56.781  1.00 31.77           N  
ATOM   3671  CA  GLN B   5      37.406 -61.750 -56.094  1.00 31.77           C  
ATOM   3672  C   GLN B   5      36.938 -60.344 -55.781  1.00 31.77           C  
ATOM   3673  CB  GLN B   5      37.500 -62.594 -54.812  1.00 31.77           C  
ATOM   3674  O   GLN B   5      37.719 -59.531 -55.219  1.00 31.77           O  
ATOM   3675  CG  GLN B   5      37.344 -64.062 -55.062  1.00 31.77           C  
ATOM   3676  CD  GLN B   5      37.219 -64.875 -53.750  1.00 31.77           C  
ATOM   3677  NE2 GLN B   5      36.781 -66.125 -53.844  1.00 31.77           N  
ATOM   3678  OE1 GLN B   5      37.562 -64.375 -52.688  1.00 31.77           O  
ATOM   3679  N   PRO B   6      36.000 -59.750 -56.562  1.00 34.75           N  
ATOM   3680  CA  PRO B   6      35.562 -58.375 -56.406  1.00 34.75           C  
ATOM   3681  C   PRO B   6      35.156 -58.031 -54.969  1.00 34.75           C  
ATOM   3682  CB  PRO B   6      34.344 -58.281 -57.344  1.00 34.75           C  
ATOM   3683  O   PRO B   6      34.469 -58.812 -54.312  1.00 34.75           O  
ATOM   3684  CG  PRO B   6      34.094 -59.688 -57.750  1.00 34.75           C  
ATOM   3685  CD  PRO B   6      35.156 -60.562 -57.188  1.00 34.75           C  
ATOM   3686  N   LYS B   7      35.969 -57.312 -54.156  1.00 34.31           N  
ATOM   3687  CA  LYS B   7      35.781 -56.781 -52.812  1.00 34.31           C  
ATOM   3688  C   LYS B   7      34.531 -55.938 -52.719  1.00 34.31           C  
ATOM   3689  CB  LYS B   7      37.000 -55.938 -52.406  1.00 34.31           C  
ATOM   3690  O   LYS B   7      34.312 -55.031 -53.531  1.00 34.31           O  
ATOM   3691  CG  LYS B   7      38.125 -56.719 -51.750  1.00 34.31           C  
ATOM   3692  CD  LYS B   7      39.250 -55.812 -51.281  1.00 34.31           C  
ATOM   3693  CE  LYS B   7      40.375 -56.625 -50.625  1.00 34.31           C  
ATOM   3694  NZ  LYS B   7      41.469 -55.719 -50.156  1.00 34.31           N  
ATOM   3695  N   TYR B   8      33.344 -56.562 -52.406  1.00 37.00           N  
ATOM   3696  CA  TYR B   8      32.094 -55.844 -52.250  1.00 37.00           C  
ATOM   3697  C   TYR B   8      32.250 -54.562 -51.438  1.00 37.00           C  
ATOM   3698  CB  TYR B   8      31.047 -56.750 -51.562  1.00 37.00           C  
ATOM   3699  O   TYR B   8      32.844 -54.594 -50.344  1.00 37.00           O  
ATOM   3700  CG  TYR B   8      30.250 -57.594 -52.531  1.00 37.00           C  
ATOM   3701  CD1 TYR B   8      29.062 -57.125 -53.094  1.00 37.00           C  
ATOM   3702  CD2 TYR B   8      30.672 -58.875 -52.938  1.00 37.00           C  
ATOM   3703  CE1 TYR B   8      28.312 -57.875 -53.969  1.00 37.00           C  
ATOM   3704  CE2 TYR B   8      29.938 -59.625 -53.812  1.00 37.00           C  
ATOM   3705  OH  TYR B   8      28.016 -59.875 -55.219  1.00 37.00           O  
ATOM   3706  CZ  TYR B   8      28.750 -59.125 -54.344  1.00 37.00           C  
ATOM   3707  N   PRO B   9      32.250 -53.406 -52.031  1.00 42.50           N  
ATOM   3708  CA  PRO B   9      32.625 -52.125 -51.438  1.00 42.50           C  
ATOM   3709  C   PRO B   9      31.922 -51.844 -50.125  1.00 42.50           C  
ATOM   3710  CB  PRO B   9      32.219 -51.125 -52.500  1.00 42.50           C  
ATOM   3711  O   PRO B   9      30.766 -52.219 -49.938  1.00 42.50           O  
ATOM   3712  CG  PRO B   9      31.375 -51.875 -53.469  1.00 42.50           C  
ATOM   3713  CD  PRO B   9      31.469 -53.344 -53.125  1.00 42.50           C  
ATOM   3714  N   ALA B  10      32.562 -51.625 -48.969  1.00 46.34           N  
ATOM   3715  CA  ALA B  10      32.250 -51.281 -47.562  1.00 46.34           C  
ATOM   3716  C   ALA B  10      31.188 -50.188 -47.500  1.00 46.34           C  
ATOM   3717  CB  ALA B  10      33.531 -50.812 -46.844  1.00 46.34           C  
ATOM   3718  O   ALA B  10      30.500 -50.062 -46.469  1.00 46.34           O  
ATOM   3719  N   GLY B  11      31.062 -49.281 -48.469  1.00 47.84           N  
ATOM   3720  CA  GLY B  11      30.156 -48.125 -48.406  1.00 47.84           C  
ATOM   3721  C   GLY B  11      28.688 -48.531 -48.500  1.00 47.84           C  
ATOM   3722  O   GLY B  11      27.812 -47.688 -48.250  1.00 47.84           O  
ATOM   3723  N   ALA B  12      28.328 -49.625 -49.094  1.00 52.22           N  
ATOM   3724  CA  ALA B  12      26.938 -50.031 -49.281  1.00 52.22           C  
ATOM   3725  C   ALA B  12      26.297 -50.500 -47.969  1.00 52.22           C  
ATOM   3726  CB  ALA B  12      26.828 -51.125 -50.344  1.00 52.22           C  
ATOM   3727  O   ALA B  12      25.078 -50.438 -47.812  1.00 52.22           O  
ATOM   3728  N   THR B  13      27.062 -50.938 -47.031  1.00 54.78           N  
ATOM   3729  CA  THR B  13      26.516 -51.438 -45.750  1.00 54.78           C  
ATOM   3730  C   THR B  13      26.078 -50.281 -44.875  1.00 54.78           C  
ATOM   3731  CB  THR B  13      27.547 -52.281 -45.000  1.00 54.78           C  
ATOM   3732  O   THR B  13      25.078 -50.375 -44.156  1.00 54.78           O  
ATOM   3733  CG2 THR B  13      27.375 -53.781 -45.344  1.00 54.78           C  
ATOM   3734  OG1 THR B  13      28.875 -51.875 -45.375  1.00 54.78           O  
ATOM   3735  N   ALA B  14      26.891 -49.219 -44.938  1.00 57.09           N  
ATOM   3736  CA  ALA B  14      26.500 -48.031 -44.125  1.00 57.09           C  
ATOM   3737  C   ALA B  14      25.219 -47.406 -44.656  1.00 57.09           C  
ATOM   3738  CB  ALA B  14      27.625 -47.031 -44.094  1.00 57.09           C  
ATOM   3739  O   ALA B  14      24.391 -46.938 -43.906  1.00 57.09           O  
ATOM   3740  N   ARG B  15      25.047 -47.281 -45.938  1.00 56.47           N  
ATOM   3741  CA  ARG B  15      23.844 -46.719 -46.562  1.00 56.47           C  
ATOM   3742  C   ARG B  15      22.625 -47.594 -46.281  1.00 56.47           C  
ATOM   3743  CB  ARG B  15      24.031 -46.562 -48.062  1.00 56.47           C  
ATOM   3744  O   ARG B  15      21.516 -47.094 -46.094  1.00 56.47           O  
ATOM   3745  CG  ARG B  15      24.203 -45.125 -48.500  1.00 56.47           C  
ATOM   3746  CD  ARG B  15      24.344 -45.000 -50.031  1.00 56.47           C  
ATOM   3747  NE  ARG B  15      24.734 -43.656 -50.438  1.00 56.47           N  
ATOM   3748  NH1 ARG B  15      24.625 -44.094 -52.688  1.00 56.47           N  
ATOM   3749  NH2 ARG B  15      25.234 -42.000 -51.938  1.00 56.47           N  
ATOM   3750  CZ  ARG B  15      24.859 -43.250 -51.688  1.00 56.47           C  
ATOM   3751  N   ARG B  16      22.734 -48.906 -46.250  1.00 53.06           N  
ATOM   3752  CA  ARG B  16      21.625 -49.781 -45.938  1.00 53.06           C  
ATOM   3753  C   ARG B  16      21.234 -49.688 -44.469  1.00 53.06           C  
ATOM   3754  CB  ARG B  16      22.000 -51.250 -46.281  1.00 53.06           C  
ATOM   3755  O   ARG B  16      20.047 -49.719 -44.156  1.00 53.06           O  
ATOM   3756  CG  ARG B  16      21.375 -51.750 -47.594  1.00 53.06           C  
ATOM   3757  CD  ARG B  16      21.719 -53.219 -47.844  1.00 53.06           C  
ATOM   3758  NE  ARG B  16      21.375 -53.594 -49.219  1.00 53.06           N  
ATOM   3759  NH1 ARG B  16      21.641 -55.875 -48.812  1.00 53.06           N  
ATOM   3760  NH2 ARG B  16      21.031 -55.094 -50.906  1.00 53.06           N  
ATOM   3761  CZ  ARG B  16      21.344 -54.844 -49.656  1.00 53.06           C  
ATOM   3762  N   LEU B  17      22.203 -49.562 -43.688  1.00 53.62           N  
ATOM   3763  CA  LEU B  17      21.906 -49.375 -42.250  1.00 53.62           C  
ATOM   3764  C   LEU B  17      21.234 -48.031 -42.000  1.00 53.62           C  
ATOM   3765  CB  LEU B  17      23.188 -49.500 -41.438  1.00 53.62           C  
ATOM   3766  O   LEU B  17      20.328 -47.938 -41.188  1.00 53.62           O  
ATOM   3767  CG  LEU B  17      23.469 -50.875 -40.844  1.00 53.62           C  
ATOM   3768  CD1 LEU B  17      24.984 -51.094 -40.688  1.00 53.62           C  
ATOM   3769  CD2 LEU B  17      22.781 -51.031 -39.500  1.00 53.62           C  
ATOM   3770  N   ALA B  18      21.781 -47.000 -42.594  1.00 57.50           N  
ATOM   3771  CA  ALA B  18      21.125 -45.688 -42.469  1.00 57.50           C  
ATOM   3772  C   ALA B  18      19.719 -45.719 -43.031  1.00 57.50           C  
ATOM   3773  CB  ALA B  18      21.953 -44.625 -43.156  1.00 57.50           C  
ATOM   3774  O   ALA B  18      18.797 -45.094 -42.500  1.00 57.50           O  
ATOM   3775  N   ARG B  19      19.453 -46.344 -44.156  1.00 54.31           N  
ATOM   3776  CA  ARG B  19      18.125 -46.500 -44.750  1.00 54.31           C  
ATOM   3777  C   ARG B  19      17.203 -47.312 -43.844  1.00 54.31           C  
ATOM   3778  CB  ARG B  19      18.234 -47.156 -46.125  1.00 54.31           C  
ATOM   3779  O   ARG B  19      16.016 -47.031 -43.750  1.00 54.31           O  
ATOM   3780  CG  ARG B  19      17.484 -46.406 -47.219  1.00 54.31           C  
ATOM   3781  CD  ARG B  19      17.672 -47.062 -48.594  1.00 54.31           C  
ATOM   3782  NE  ARG B  19      17.094 -46.281 -49.656  1.00 54.31           N  
ATOM   3783  NH1 ARG B  19      17.531 -47.812 -51.312  1.00 54.31           N  
ATOM   3784  NH2 ARG B  19      16.500 -45.844 -51.812  1.00 54.31           N  
ATOM   3785  CZ  ARG B  19      17.047 -46.625 -50.938  1.00 54.31           C  
ATOM   3786  N   GLY B  20      17.766 -48.375 -43.281  1.00 51.47           N  
ATOM   3787  CA  GLY B  20      16.984 -49.156 -42.344  1.00 51.47           C  
ATOM   3788  C   GLY B  20      16.594 -48.375 -41.094  1.00 51.47           C  
ATOM   3789  O   GLY B  20      15.453 -48.469 -40.656  1.00 51.47           O  
ATOM   3790  N   CYS B  21      17.578 -47.719 -40.562  1.00 54.66           N  
ATOM   3791  CA  CYS B  21      17.297 -46.875 -39.375  1.00 54.66           C  
ATOM   3792  C   CYS B  21      16.281 -45.812 -39.719  1.00 54.66           C  
ATOM   3793  CB  CYS B  21      18.594 -46.250 -38.875  1.00 54.66           C  
ATOM   3794  O   CYS B  21      15.438 -45.469 -38.875  1.00 54.66           O  
ATOM   3795  SG  CYS B  21      19.344 -47.156 -37.500  1.00 54.66           S  
ATOM   3796  N   TRP B  22      16.438 -45.219 -40.875  1.00 60.78           N  
ATOM   3797  CA  TRP B  22      15.492 -44.188 -41.312  1.00 60.78           C  
ATOM   3798  C   TRP B  22      14.094 -44.781 -41.500  1.00 60.78           C  
ATOM   3799  CB  TRP B  22      15.969 -43.531 -42.625  1.00 60.78           C  
ATOM   3800  O   TRP B  22      13.094 -44.156 -41.156  1.00 60.78           O  
ATOM   3801  CG  TRP B  22      15.305 -42.250 -42.906  1.00 60.78           C  
ATOM   3802  CD1 TRP B  22      14.289 -42.031 -43.812  1.00 60.78           C  
ATOM   3803  CD2 TRP B  22      15.617 -40.969 -42.344  1.00 60.78           C  
ATOM   3804  CE2 TRP B  22      14.750 -40.031 -42.906  1.00 60.78           C  
ATOM   3805  CE3 TRP B  22      16.547 -40.531 -41.375  1.00 60.78           C  
ATOM   3806  NE1 TRP B  22      13.945 -40.688 -43.812  1.00 60.78           N  
ATOM   3807  CH2 TRP B  22      15.703 -38.281 -41.625  1.00 60.78           C  
ATOM   3808  CZ2 TRP B  22      14.781 -38.656 -42.562  1.00 60.78           C  
ATOM   3809  CZ3 TRP B  22      16.578 -39.188 -41.031  1.00 60.78           C  
ATOM   3810  N   SER B  23      13.961 -46.000 -42.000  1.00 60.28           N  
ATOM   3811  CA  SER B  23      12.648 -46.625 -42.188  1.00 60.28           C  
ATOM   3812  C   SER B  23      12.023 -46.938 -40.844  1.00 60.28           C  
ATOM   3813  CB  SER B  23      12.758 -47.875 -43.031  1.00 60.28           C  
ATOM   3814  O   SER B  23      10.805 -46.906 -40.688  1.00 60.28           O  
ATOM   3815  OG  SER B  23      13.336 -48.938 -42.312  1.00 60.28           O  
ATOM   3816  N   ALA B  24      12.867 -47.281 -39.969  1.00 61.69           N  
ATOM   3817  CA  ALA B  24      12.367 -47.625 -38.625  1.00 61.69           C  
ATOM   3818  C   ALA B  24      11.805 -46.406 -37.906  1.00 61.69           C  
ATOM   3819  CB  ALA B  24      13.484 -48.250 -37.781  1.00 61.69           C  
ATOM   3820  O   ALA B  24      10.938 -46.531 -37.062  1.00 61.69           O  
ATOM   3821  N   LEU B  25      12.195 -45.281 -38.406  1.00 66.69           N  
ATOM   3822  CA  LEU B  25      11.719 -44.031 -37.812  1.00 66.69           C  
ATOM   3823  C   LEU B  25      10.281 -43.750 -38.219  1.00 66.69           C  
ATOM   3824  CB  LEU B  25      12.625 -42.875 -38.188  1.00 66.69           C  
ATOM   3825  O   LEU B  25       9.555 -43.031 -37.531  1.00 66.69           O  
ATOM   3826  CG  LEU B  25      13.383 -42.188 -37.062  1.00 66.69           C  
ATOM   3827  CD1 LEU B  25      14.852 -42.031 -37.406  1.00 66.69           C  
ATOM   3828  CD2 LEU B  25      12.750 -40.844 -36.719  1.00 66.69           C  
ATOM   3829  N   TRP B  26       9.891 -44.375 -39.281  1.00 69.88           N  
ATOM   3830  CA  TRP B  26       8.570 -44.125 -39.844  1.00 69.88           C  
ATOM   3831  C   TRP B  26       7.582 -45.188 -39.438  1.00 69.88           C  
ATOM   3832  CB  TRP B  26       8.625 -44.000 -41.375  1.00 69.88           C  
ATOM   3833  O   TRP B  26       6.473 -45.281 -39.969  1.00 69.88           O  
ATOM   3834  CG  TRP B  26       9.562 -42.938 -41.844  1.00 69.88           C  
ATOM   3835  CD1 TRP B  26      10.836 -43.125 -42.344  1.00 69.88           C  
ATOM   3836  CD2 TRP B  26       9.312 -41.531 -41.938  1.00 69.88           C  
ATOM   3837  CE2 TRP B  26      10.469 -40.906 -42.438  1.00 69.88           C  
ATOM   3838  CE3 TRP B  26       8.211 -40.719 -41.594  1.00 69.88           C  
ATOM   3839  NE1 TRP B  26      11.383 -41.906 -42.688  1.00 69.88           N  
ATOM   3840  CH2 TRP B  26       9.477 -38.781 -42.312  1.00 69.88           C  
ATOM   3841  CZ2 TRP B  26      10.562 -39.531 -42.656  1.00 69.88           C  
ATOM   3842  CZ3 TRP B  26       8.305 -39.344 -41.812  1.00 69.88           C  
ATOM   3843  N   ASP B  27       8.055 -46.000 -38.594  1.00 71.06           N  
ATOM   3844  CA  ASP B  27       7.160 -47.031 -38.125  1.00 71.06           C  
ATOM   3845  C   ASP B  27       6.250 -46.531 -37.000  1.00 71.06           C  
ATOM   3846  CB  ASP B  27       7.961 -48.250 -37.656  1.00 71.06           C  
ATOM   3847  O   ASP B  27       6.664 -45.719 -36.188  1.00 71.06           O  
ATOM   3848  CG  ASP B  27       8.711 -48.938 -38.750  1.00 71.06           C  
ATOM   3849  OD1 ASP B  27       8.422 -48.688 -39.938  1.00 71.06           O  
ATOM   3850  OD2 ASP B  27       9.602 -49.781 -38.469  1.00 71.06           O  
ATOM   3851  N   TYR B  28       4.961 -46.906 -37.094  1.00 75.62           N  
ATOM   3852  CA  TYR B  28       3.959 -46.562 -36.062  1.00 75.62           C  
ATOM   3853  C   TYR B  28       3.717 -47.750 -35.156  1.00 75.62           C  
ATOM   3854  CB  TYR B  28       2.645 -46.156 -36.750  1.00 75.62           C  
ATOM   3855  O   TYR B  28       3.418 -48.875 -35.625  1.00 75.62           O  
ATOM   3856  CG  TYR B  28       1.502 -45.969 -35.781  1.00 75.62           C  
ATOM   3857  CD1 TYR B  28       0.407 -46.844 -35.781  1.00 75.62           C  
ATOM   3858  CD2 TYR B  28       1.515 -44.969 -34.812  1.00 75.62           C  
ATOM   3859  CE1 TYR B  28      -0.648 -46.688 -34.906  1.00 75.62           C  
ATOM   3860  CE2 TYR B  28       0.465 -44.812 -33.938  1.00 75.62           C  
ATOM   3861  OH  TYR B  28      -1.653 -45.500 -33.094  1.00 75.62           O  
ATOM   3862  CZ  TYR B  28      -0.611 -45.656 -33.969  1.00 75.62           C  
ATOM   3863  N   GLU B  29       3.969 -47.594 -33.906  1.00 74.75           N  
ATOM   3864  CA  GLU B  29       3.795 -48.625 -32.906  1.00 74.75           C  
ATOM   3865  C   GLU B  29       2.514 -48.406 -32.094  1.00 74.75           C  
ATOM   3866  CB  GLU B  29       5.000 -48.688 -31.953  1.00 74.75           C  
ATOM   3867  O   GLU B  29       2.250 -47.312 -31.609  1.00 74.75           O  
ATOM   3868  CG  GLU B  29       6.328 -48.906 -32.656  1.00 74.75           C  
ATOM   3869  CD  GLU B  29       7.523 -48.875 -31.719  1.00 74.75           C  
ATOM   3870  OE1 GLU B  29       8.680 -48.906 -32.219  1.00 74.75           O  
ATOM   3871  OE2 GLU B  29       7.305 -48.812 -30.484  1.00 74.75           O  
ATOM   3872  N   THR B  30       1.647 -49.406 -32.031  1.00 77.62           N  
ATOM   3873  CA  THR B  30       0.427 -49.406 -31.234  1.00 77.62           C  
ATOM   3874  C   THR B  30       0.323 -50.688 -30.422  1.00 77.62           C  
ATOM   3875  CB  THR B  30      -0.823 -49.250 -32.125  1.00 77.62           C  
ATOM   3876  O   THR B  30       0.673 -51.781 -30.906  1.00 77.62           O  
ATOM   3877  CG2 THR B  30      -0.925 -50.406 -33.125  1.00 77.62           C  
ATOM   3878  OG1 THR B  30      -1.992 -49.281 -31.281  1.00 77.62           O  
ATOM   3879  N   PRO B  31      -0.064 -50.688 -29.234  1.00 78.62           N  
ATOM   3880  CA  PRO B  31      -0.199 -51.875 -28.391  1.00 78.62           C  
ATOM   3881  C   PRO B  31      -1.357 -52.781 -28.828  1.00 78.62           C  
ATOM   3882  CB  PRO B  31      -0.446 -51.281 -27.000  1.00 78.62           C  
ATOM   3883  O   PRO B  31      -2.391 -52.281 -29.281  1.00 78.62           O  
ATOM   3884  CG  PRO B  31      -0.997 -49.938 -27.250  1.00 78.62           C  
ATOM   3885  CD  PRO B  31      -0.517 -49.438 -28.594  1.00 78.62           C  
ATOM   3886  N   LYS B  32      -1.078 -54.000 -28.703  1.00 80.62           N  
ATOM   3887  CA  LYS B  32      -2.146 -55.000 -28.891  1.00 80.62           C  
ATOM   3888  C   LYS B  32      -3.105 -55.000 -27.703  1.00 80.62           C  
ATOM   3889  CB  LYS B  32      -1.563 -56.406 -29.094  1.00 80.62           C  
ATOM   3890  O   LYS B  32      -2.674 -54.906 -26.547  1.00 80.62           O  
ATOM   3891  CG  LYS B  32      -1.250 -56.719 -30.547  1.00 80.62           C  
ATOM   3892  CD  LYS B  32      -0.791 -58.156 -30.703  1.00 80.62           C  
ATOM   3893  CE  LYS B  32      -0.491 -58.500 -32.156  1.00 80.62           C  
ATOM   3894  NZ  LYS B  32       0.004 -59.906 -32.312  1.00 80.62           N  
ATOM   3895  N   VAL B  33      -4.363 -55.000 -27.984  1.00 80.69           N  
ATOM   3896  CA  VAL B  33      -5.359 -54.812 -26.938  1.00 80.69           C  
ATOM   3897  C   VAL B  33      -6.273 -56.031 -26.859  1.00 80.69           C  
ATOM   3898  CB  VAL B  33      -6.191 -53.531 -27.156  1.00 80.69           C  
ATOM   3899  O   VAL B  33      -6.520 -56.688 -27.875  1.00 80.69           O  
ATOM   3900  CG1 VAL B  33      -5.316 -52.281 -27.031  1.00 80.69           C  
ATOM   3901  CG2 VAL B  33      -6.875 -53.562 -28.531  1.00 80.69           C  
ATOM   3902  N   ILE B  34      -6.543 -56.438 -25.766  1.00 79.75           N  
ATOM   3903  CA  ILE B  34      -7.543 -57.469 -25.500  1.00 79.75           C  
ATOM   3904  C   ILE B  34      -8.898 -56.812 -25.234  1.00 79.75           C  
ATOM   3905  CB  ILE B  34      -7.129 -58.375 -24.328  1.00 79.75           C  
ATOM   3906  O   ILE B  34      -8.984 -55.875 -24.453  1.00 79.75           O  
ATOM   3907  CG1 ILE B  34      -5.738 -58.969 -24.562  1.00 79.75           C  
ATOM   3908  CG2 ILE B  34      -8.164 -59.469 -24.094  1.00 79.75           C  
ATOM   3909  CD1 ILE B  34      -5.133 -59.656 -23.344  1.00 79.75           C  
ATOM   3910  N   VAL B  35      -9.922 -57.250 -25.859  1.00 79.94           N  
ATOM   3911  CA  VAL B  35     -11.273 -56.719 -25.672  1.00 79.94           C  
ATOM   3912  C   VAL B  35     -12.094 -57.719 -24.844  1.00 79.94           C  
ATOM   3913  CB  VAL B  35     -11.969 -56.469 -27.016  1.00 79.94           C  
ATOM   3914  O   VAL B  35     -12.398 -58.812 -25.297  1.00 79.94           O  
ATOM   3915  CG1 VAL B  35     -13.359 -55.875 -26.797  1.00 79.94           C  
ATOM   3916  CG2 VAL B  35     -11.117 -55.531 -27.875  1.00 79.94           C  
ATOM   3917  N   VAL B  36     -12.359 -57.312 -23.688  1.00 76.19           N  
ATOM   3918  CA  VAL B  36     -13.180 -58.125 -22.781  1.00 76.19           C  
ATOM   3919  C   VAL B  36     -14.648 -57.750 -22.953  1.00 76.19           C  
ATOM   3920  CB  VAL B  36     -12.750 -57.938 -21.312  1.00 76.19           C  
ATOM   3921  O   VAL B  36     -15.039 -56.594 -22.703  1.00 76.19           O  
ATOM   3922  CG1 VAL B  36     -13.562 -58.875 -20.406  1.00 76.19           C  
ATOM   3923  CG2 VAL B  36     -11.250 -58.219 -21.156  1.00 76.19           C  
ATOM   3924  N   ARG B  37     -15.438 -58.562 -23.281  1.00 76.25           N  
ATOM   3925  CA  ARG B  37     -16.859 -58.344 -23.484  1.00 76.25           C  
ATOM   3926  C   ARG B  37     -17.672 -58.781 -22.266  1.00 76.25           C  
ATOM   3927  CB  ARG B  37     -17.359 -59.094 -24.719  1.00 76.25           C  
ATOM   3928  O   ARG B  37     -18.453 -59.719 -22.328  1.00 76.25           O  
ATOM   3929  CG  ARG B  37     -16.953 -58.438 -26.031  1.00 76.25           C  
ATOM   3930  CD  ARG B  37     -17.672 -59.062 -27.219  1.00 76.25           C  
ATOM   3931  NE  ARG B  37     -17.359 -58.406 -28.469  1.00 76.25           N  
ATOM   3932  NH1 ARG B  37     -18.625 -59.812 -29.797  1.00 76.25           N  
ATOM   3933  NH2 ARG B  37     -17.469 -58.062 -30.750  1.00 76.25           N  
ATOM   3934  CZ  ARG B  37     -17.828 -58.750 -29.672  1.00 76.25           C  
ATOM   3935  N   ASN B  38     -17.297 -58.219 -21.250  1.00 74.75           N  
ATOM   3936  CA  ASN B  38     -18.078 -58.375 -20.031  1.00 74.75           C  
ATOM   3937  C   ASN B  38     -18.922 -57.125 -19.766  1.00 74.75           C  
ATOM   3938  CB  ASN B  38     -17.156 -58.656 -18.844  1.00 74.75           C  
ATOM   3939  O   ASN B  38     -18.391 -56.031 -19.547  1.00 74.75           O  
ATOM   3940  CG  ASN B  38     -17.922 -59.062 -17.594  1.00 74.75           C  
ATOM   3941  ND2 ASN B  38     -17.234 -59.719 -16.672  1.00 74.75           N  
ATOM   3942  OD1 ASN B  38     -19.109 -58.781 -17.469  1.00 74.75           O  
ATOM   3943  N   ARG B  39     -20.188 -57.281 -19.719  1.00 75.62           N  
ATOM   3944  CA  ARG B  39     -21.125 -56.156 -19.578  1.00 75.62           C  
ATOM   3945  C   ARG B  39     -20.922 -55.438 -18.250  1.00 75.62           C  
ATOM   3946  CB  ARG B  39     -22.562 -56.656 -19.703  1.00 75.62           C  
ATOM   3947  O   ARG B  39     -21.000 -54.219 -18.188  1.00 75.62           O  
ATOM   3948  CG  ARG B  39     -23.516 -55.625 -20.297  1.00 75.62           C  
ATOM   3949  CD  ARG B  39     -24.859 -56.250 -20.656  1.00 75.62           C  
ATOM   3950  NE  ARG B  39     -25.797 -55.250 -21.141  1.00 75.62           N  
ATOM   3951  NH1 ARG B  39     -27.516 -56.750 -21.547  1.00 75.62           N  
ATOM   3952  NH2 ARG B  39     -27.812 -54.500 -21.969  1.00 75.62           N  
ATOM   3953  CZ  ARG B  39     -27.047 -55.500 -21.547  1.00 75.62           C  
ATOM   3954  N   ARG B  40     -20.703 -56.188 -17.250  1.00 75.12           N  
ATOM   3955  CA  ARG B  40     -20.531 -55.562 -15.930  1.00 75.12           C  
ATOM   3956  C   ARG B  40     -19.266 -54.719 -15.875  1.00 75.12           C  
ATOM   3957  CB  ARG B  40     -20.484 -56.625 -14.836  1.00 75.12           C  
ATOM   3958  O   ARG B  40     -19.281 -53.594 -15.375  1.00 75.12           O  
ATOM   3959  CG  ARG B  40     -21.828 -57.281 -14.547  1.00 75.12           C  
ATOM   3960  CD  ARG B  40     -21.750 -58.281 -13.406  1.00 75.12           C  
ATOM   3961  NE  ARG B  40     -23.016 -58.969 -13.188  1.00 75.12           N  
ATOM   3962  NH1 ARG B  40     -22.297 -60.188 -11.367  1.00 75.12           N  
ATOM   3963  NH2 ARG B  40     -24.453 -60.406 -12.117  1.00 75.12           N  
ATOM   3964  CZ  ARG B  40     -23.250 -59.844 -12.227  1.00 75.12           C  
ATOM   3965  N   LEU B  41     -18.234 -55.219 -16.344  1.00 76.75           N  
ATOM   3966  CA  LEU B  41     -16.969 -54.500 -16.344  1.00 76.75           C  
ATOM   3967  C   LEU B  41     -17.031 -53.312 -17.312  1.00 76.75           C  
ATOM   3968  CB  LEU B  41     -15.828 -55.438 -16.750  1.00 76.75           C  
ATOM   3969  O   LEU B  41     -16.453 -52.281 -17.047  1.00 76.75           O  
ATOM   3970  CG  LEU B  41     -14.438 -55.062 -16.219  1.00 76.75           C  
ATOM   3971  CD1 LEU B  41     -14.125 -55.844 -14.945  1.00 76.75           C  
ATOM   3972  CD2 LEU B  41     -13.375 -55.344 -17.281  1.00 76.75           C  
ATOM   3973  N   GLY B  42     -17.656 -53.531 -18.344  1.00 80.44           N  
ATOM   3974  CA  GLY B  42     -17.828 -52.469 -19.297  1.00 80.44           C  
ATOM   3975  C   GLY B  42     -18.656 -51.312 -18.750  1.00 80.44           C  
ATOM   3976  O   GLY B  42     -18.297 -50.125 -18.938  1.00 80.44           O  
ATOM   3977  N   VAL B  43     -19.656 -51.625 -18.094  1.00 84.00           N  
ATOM   3978  CA  VAL B  43     -20.500 -50.594 -17.484  1.00 84.00           C  
ATOM   3979  C   VAL B  43     -19.703 -49.875 -16.391  1.00 84.00           C  
ATOM   3980  CB  VAL B  43     -21.797 -51.188 -16.891  1.00 84.00           C  
ATOM   3981  O   VAL B  43     -19.797 -48.656 -16.250  1.00 84.00           O  
ATOM   3982  CG1 VAL B  43     -22.500 -50.156 -16.016  1.00 84.00           C  
ATOM   3983  CG2 VAL B  43     -22.719 -51.688 -18.016  1.00 84.00           C  
ATOM   3984  N   LEU B  44     -19.000 -50.625 -15.594  1.00 82.75           N  
ATOM   3985  CA  LEU B  44     -18.188 -50.031 -14.555  1.00 82.75           C  
ATOM   3986  C   LEU B  44     -17.109 -49.125 -15.156  1.00 82.75           C  
ATOM   3987  CB  LEU B  44     -17.531 -51.094 -13.695  1.00 82.75           C  
ATOM   3988  O   LEU B  44     -16.859 -48.031 -14.641  1.00 82.75           O  
ATOM   3989  CG  LEU B  44     -16.859 -50.625 -12.406  1.00 82.75           C  
ATOM   3990  CD1 LEU B  44     -17.594 -51.219 -11.188  1.00 82.75           C  
ATOM   3991  CD2 LEU B  44     -15.383 -51.031 -12.383  1.00 82.75           C  
ATOM   3992  N   TYR B  45     -16.469 -49.531 -16.172  1.00 82.62           N  
ATOM   3993  CA  TYR B  45     -15.445 -48.750 -16.844  1.00 82.62           C  
ATOM   3994  C   TYR B  45     -16.031 -47.469 -17.422  1.00 82.62           C  
ATOM   3995  CB  TYR B  45     -14.789 -49.562 -17.953  1.00 82.62           C  
ATOM   3996  O   TYR B  45     -15.461 -46.375 -17.234  1.00 82.62           O  
ATOM   3997  CG  TYR B  45     -13.789 -48.812 -18.781  1.00 82.62           C  
ATOM   3998  CD1 TYR B  45     -13.992 -48.594 -20.141  1.00 82.62           C  
ATOM   3999  CD2 TYR B  45     -12.648 -48.281 -18.188  1.00 82.62           C  
ATOM   4000  CE1 TYR B  45     -13.070 -47.875 -20.906  1.00 82.62           C  
ATOM   4001  CE2 TYR B  45     -11.719 -47.562 -18.938  1.00 82.62           C  
ATOM   4002  OH  TYR B  45     -11.023 -46.656 -21.047  1.00 82.62           O  
ATOM   4003  CZ  TYR B  45     -11.938 -47.375 -20.297  1.00 82.62           C  
ATOM   4004  N   ARG B  46     -17.125 -47.594 -18.125  1.00 85.31           N  
ATOM   4005  CA  ARG B  46     -17.781 -46.406 -18.688  1.00 85.31           C  
ATOM   4006  C   ARG B  46     -18.281 -45.469 -17.578  1.00 85.31           C  
ATOM   4007  CB  ARG B  46     -18.922 -46.812 -19.609  1.00 85.31           C  
ATOM   4008  O   ARG B  46     -18.297 -44.250 -17.734  1.00 85.31           O  
ATOM   4009  CG  ARG B  46     -18.484 -47.625 -20.812  1.00 85.31           C  
ATOM   4010  CD  ARG B  46     -17.531 -46.844 -21.703  1.00 85.31           C  
ATOM   4011  NE  ARG B  46     -17.125 -47.625 -22.875  1.00 85.31           N  
ATOM   4012  NH1 ARG B  46     -15.383 -46.219 -23.453  1.00 85.31           N  
ATOM   4013  NH2 ARG B  46     -15.828 -48.062 -24.703  1.00 85.31           N  
ATOM   4014  CZ  ARG B  46     -16.109 -47.312 -23.672  1.00 85.31           C  
ATOM   4015  N   ALA B  47     -18.703 -46.062 -16.547  1.00 87.75           N  
ATOM   4016  CA  ALA B  47     -19.156 -45.250 -15.422  1.00 87.75           C  
ATOM   4017  C   ALA B  47     -18.000 -44.469 -14.820  1.00 87.75           C  
ATOM   4018  CB  ALA B  47     -19.812 -46.156 -14.367  1.00 87.75           C  
ATOM   4019  O   ALA B  47     -18.156 -43.312 -14.469  1.00 87.75           O  
ATOM   4020  N   VAL B  48     -16.844 -45.062 -14.625  1.00 84.94           N  
ATOM   4021  CA  VAL B  48     -15.656 -44.406 -14.094  1.00 84.94           C  
ATOM   4022  C   VAL B  48     -15.203 -43.312 -15.055  1.00 84.94           C  
ATOM   4023  CB  VAL B  48     -14.508 -45.406 -13.859  1.00 84.94           C  
ATOM   4024  O   VAL B  48     -14.852 -42.219 -14.625  1.00 84.94           O  
ATOM   4025  CG1 VAL B  48     -13.195 -44.688 -13.602  1.00 84.94           C  
ATOM   4026  CG2 VAL B  48     -14.844 -46.344 -12.688  1.00 84.94           C  
ATOM   4027  N   GLN B  49     -15.141 -43.562 -16.297  1.00 82.50           N  
ATOM   4028  CA  GLN B  49     -14.789 -42.562 -17.297  1.00 82.50           C  
ATOM   4029  C   GLN B  49     -15.758 -41.375 -17.266  1.00 82.50           C  
ATOM   4030  CB  GLN B  49     -14.766 -43.188 -18.688  1.00 82.50           C  
ATOM   4031  O   GLN B  49     -15.344 -40.219 -17.359  1.00 82.50           O  
ATOM   4032  CG  GLN B  49     -13.562 -44.094 -18.938  1.00 82.50           C  
ATOM   4033  CD  GLN B  49     -13.516 -44.625 -20.359  1.00 82.50           C  
ATOM   4034  NE2 GLN B  49     -12.328 -45.000 -20.812  1.00 82.50           N  
ATOM   4035  OE1 GLN B  49     -14.539 -44.656 -21.062  1.00 82.50           O  
ATOM   4036  N   LEU B  50     -17.000 -41.688 -17.203  1.00 88.75           N  
ATOM   4037  CA  LEU B  50     -18.016 -40.625 -17.156  1.00 88.75           C  
ATOM   4038  C   LEU B  50     -17.859 -39.781 -15.891  1.00 88.75           C  
ATOM   4039  CB  LEU B  50     -19.422 -41.250 -17.188  1.00 88.75           C  
ATOM   4040  O   LEU B  50     -18.031 -38.562 -15.930  1.00 88.75           O  
ATOM   4041  CG  LEU B  50     -20.594 -40.250 -17.266  1.00 88.75           C  
ATOM   4042  CD1 LEU B  50     -20.703 -39.688 -18.672  1.00 88.75           C  
ATOM   4043  CD2 LEU B  50     -21.891 -40.938 -16.859  1.00 88.75           C  
ATOM   4044  N   LEU B  51     -17.609 -40.375 -14.797  1.00 88.06           N  
ATOM   4045  CA  LEU B  51     -17.391 -39.656 -13.547  1.00 88.06           C  
ATOM   4046  C   LEU B  51     -16.203 -38.719 -13.664  1.00 88.06           C  
ATOM   4047  CB  LEU B  51     -17.188 -40.656 -12.391  1.00 88.06           C  
ATOM   4048  O   LEU B  51     -16.250 -37.594 -13.188  1.00 88.06           O  
ATOM   4049  CG  LEU B  51     -18.188 -40.562 -11.242  1.00 88.06           C  
ATOM   4050  CD1 LEU B  51     -18.734 -41.938 -10.914  1.00 88.06           C  
ATOM   4051  CD2 LEU B  51     -17.531 -39.938 -10.016  1.00 88.06           C  
ATOM   4052  N   ILE B  52     -15.109 -39.156 -14.188  1.00 82.94           N  
ATOM   4053  CA  ILE B  52     -13.914 -38.344 -14.383  1.00 82.94           C  
ATOM   4054  C   ILE B  52     -14.211 -37.188 -15.336  1.00 82.94           C  
ATOM   4055  CB  ILE B  52     -12.734 -39.188 -14.914  1.00 82.94           C  
ATOM   4056  O   ILE B  52     -13.828 -36.062 -15.078  1.00 82.94           O  
ATOM   4057  CG1 ILE B  52     -12.297 -40.219 -13.867  1.00 82.94           C  
ATOM   4058  CG2 ILE B  52     -11.570 -38.281 -15.328  1.00 82.94           C  
ATOM   4059  CD1 ILE B  52     -11.289 -41.250 -14.383  1.00 82.94           C  
ATOM   4060  N   LEU B  53     -14.852 -37.500 -16.406  1.00 86.62           N  
ATOM   4061  CA  LEU B  53     -15.203 -36.469 -17.391  1.00 86.62           C  
ATOM   4062  C   LEU B  53     -16.141 -35.438 -16.781  1.00 86.62           C  
ATOM   4063  CB  LEU B  53     -15.844 -37.125 -18.625  1.00 86.62           C  
ATOM   4064  O   LEU B  53     -16.016 -34.250 -17.047  1.00 86.62           O  
ATOM   4065  CG  LEU B  53     -14.906 -37.406 -19.797  1.00 86.62           C  
ATOM   4066  CD1 LEU B  53     -15.398 -38.625 -20.578  1.00 86.62           C  
ATOM   4067  CD2 LEU B  53     -14.797 -36.188 -20.703  1.00 86.62           C  
ATOM   4068  N   LEU B  54     -17.094 -35.906 -16.125  1.00 90.81           N  
ATOM   4069  CA  LEU B  54     -18.031 -35.000 -15.461  1.00 90.81           C  
ATOM   4070  C   LEU B  54     -17.297 -34.125 -14.469  1.00 90.81           C  
ATOM   4071  CB  LEU B  54     -19.125 -35.812 -14.742  1.00 90.81           C  
ATOM   4072  O   LEU B  54     -17.609 -32.938 -14.344  1.00 90.81           O  
ATOM   4073  CG  LEU B  54     -20.391 -36.094 -15.562  1.00 90.81           C  
ATOM   4074  CD1 LEU B  54     -21.078 -37.344 -15.023  1.00 90.81           C  
ATOM   4075  CD2 LEU B  54     -21.344 -34.906 -15.547  1.00 90.81           C  
ATOM   4076  N   TYR B  55     -16.406 -34.625 -13.828  1.00 84.56           N  
ATOM   4077  CA  TYR B  55     -15.602 -33.844 -12.883  1.00 84.56           C  
ATOM   4078  C   TYR B  55     -14.797 -32.781 -13.609  1.00 84.56           C  
ATOM   4079  CB  TYR B  55     -14.664 -34.750 -12.094  1.00 84.56           C  
ATOM   4080  O   TYR B  55     -14.805 -31.609 -13.219  1.00 84.56           O  
ATOM   4081  CG  TYR B  55     -13.625 -34.000 -11.297  1.00 84.56           C  
ATOM   4082  CD1 TYR B  55     -12.320 -33.875 -11.773  1.00 84.56           C  
ATOM   4083  CD2 TYR B  55     -13.938 -33.438 -10.070  1.00 84.56           C  
ATOM   4084  CE1 TYR B  55     -11.352 -33.188 -11.039  1.00 84.56           C  
ATOM   4085  CE2 TYR B  55     -12.977 -32.750  -9.328  1.00 84.56           C  
ATOM   4086  OH  TYR B  55     -10.734 -31.969  -9.102  1.00 84.56           O  
ATOM   4087  CZ  TYR B  55     -11.688 -32.625  -9.828  1.00 84.56           C  
ATOM   4088  N   PHE B  56     -14.078 -33.094 -14.602  1.00 83.88           N  
ATOM   4089  CA  PHE B  56     -13.242 -32.156 -15.344  1.00 83.88           C  
ATOM   4090  C   PHE B  56     -14.086 -31.094 -16.016  1.00 83.88           C  
ATOM   4091  CB  PHE B  56     -12.398 -32.906 -16.391  1.00 83.88           C  
ATOM   4092  O   PHE B  56     -13.758 -29.906 -15.945  1.00 83.88           O  
ATOM   4093  CG  PHE B  56     -11.016 -33.250 -15.914  1.00 83.88           C  
ATOM   4094  CD1 PHE B  56      -9.945 -32.406 -16.141  1.00 83.88           C  
ATOM   4095  CD2 PHE B  56     -10.789 -34.469 -15.242  1.00 83.88           C  
ATOM   4096  CE1 PHE B  56      -8.664 -32.750 -15.703  1.00 83.88           C  
ATOM   4097  CE2 PHE B  56      -9.516 -34.781 -14.805  1.00 83.88           C  
ATOM   4098  CZ  PHE B  56      -8.453 -33.938 -15.039  1.00 83.88           C  
ATOM   4099  N   VAL B  57     -15.117 -31.516 -16.656  1.00 88.25           N  
ATOM   4100  CA  VAL B  57     -15.945 -30.562 -17.391  1.00 88.25           C  
ATOM   4101  C   VAL B  57     -16.672 -29.641 -16.406  1.00 88.25           C  
ATOM   4102  CB  VAL B  57     -16.969 -31.281 -18.297  1.00 88.25           C  
ATOM   4103  O   VAL B  57     -16.609 -28.406 -16.547  1.00 88.25           O  
ATOM   4104  CG1 VAL B  57     -17.984 -30.297 -18.859  1.00 88.25           C  
ATOM   4105  CG2 VAL B  57     -16.266 -32.031 -19.406  1.00 88.25           C  
ATOM   4106  N   TRP B  58     -17.281 -30.125 -15.461  1.00 89.56           N  
ATOM   4107  CA  TRP B  58     -18.094 -29.328 -14.539  1.00 89.56           C  
ATOM   4108  C   TRP B  58     -17.219 -28.547 -13.570  1.00 89.56           C  
ATOM   4109  CB  TRP B  58     -19.078 -30.219 -13.766  1.00 89.56           C  
ATOM   4110  O   TRP B  58     -17.359 -27.328 -13.422  1.00 89.56           O  
ATOM   4111  CG  TRP B  58     -20.062 -29.453 -12.938  1.00 89.56           C  
ATOM   4112  CD1 TRP B  58     -19.922 -29.109 -11.617  1.00 89.56           C  
ATOM   4113  CD2 TRP B  58     -21.328 -28.953 -13.359  1.00 89.56           C  
ATOM   4114  CE2 TRP B  58     -21.922 -28.312 -12.250  1.00 89.56           C  
ATOM   4115  CE3 TRP B  58     -22.031 -29.000 -14.570  1.00 89.56           C  
ATOM   4116  NE1 TRP B  58     -21.047 -28.422 -11.203  1.00 89.56           N  
ATOM   4117  CH2 TRP B  58     -23.844 -27.766 -13.516  1.00 89.56           C  
ATOM   4118  CZ2 TRP B  58     -23.188 -27.719 -12.312  1.00 89.56           C  
ATOM   4119  CZ3 TRP B  58     -23.281 -28.391 -14.633  1.00 89.56           C  
ATOM   4120  N   TYR B  59     -16.312 -29.172 -12.969  1.00 82.56           N  
ATOM   4121  CA  TYR B  59     -15.555 -28.516 -11.906  1.00 82.56           C  
ATOM   4122  C   TYR B  59     -14.359 -27.781 -12.477  1.00 82.56           C  
ATOM   4123  CB  TYR B  59     -15.086 -29.547 -10.875  1.00 82.56           C  
ATOM   4124  O   TYR B  59     -14.195 -26.578 -12.234  1.00 82.56           O  
ATOM   4125  CG  TYR B  59     -14.375 -28.953  -9.695  1.00 82.56           C  
ATOM   4126  CD1 TYR B  59     -12.992 -29.047  -9.562  1.00 82.56           C  
ATOM   4127  CD2 TYR B  59     -15.078 -28.266  -8.703  1.00 82.56           C  
ATOM   4128  CE1 TYR B  59     -12.328 -28.500  -8.477  1.00 82.56           C  
ATOM   4129  CE2 TYR B  59     -14.422 -27.703  -7.609  1.00 82.56           C  
ATOM   4130  OH  TYR B  59     -12.398 -27.281  -6.426  1.00 82.56           O  
ATOM   4131  CZ  TYR B  59     -13.047 -27.828  -7.504  1.00 82.56           C  
ATOM   4132  N   VAL B  60     -13.531 -28.406 -13.211  1.00 83.25           N  
ATOM   4133  CA  VAL B  60     -12.281 -27.828 -13.672  1.00 83.25           C  
ATOM   4134  C   VAL B  60     -12.555 -26.781 -14.742  1.00 83.25           C  
ATOM   4135  CB  VAL B  60     -11.312 -28.906 -14.211  1.00 83.25           C  
ATOM   4136  O   VAL B  60     -12.047 -25.656 -14.672  1.00 83.25           O  
ATOM   4137  CG1 VAL B  60     -10.062 -28.266 -14.812  1.00 83.25           C  
ATOM   4138  CG2 VAL B  60     -10.930 -29.891 -13.109  1.00 83.25           C  
ATOM   4139  N   PHE B  61     -13.414 -27.016 -15.656  1.00 88.12           N  
ATOM   4140  CA  PHE B  61     -13.609 -26.125 -16.797  1.00 88.12           C  
ATOM   4141  C   PHE B  61     -14.695 -25.094 -16.484  1.00 88.12           C  
ATOM   4142  CB  PHE B  61     -13.984 -26.906 -18.047  1.00 88.12           C  
ATOM   4143  O   PHE B  61     -14.539 -23.906 -16.781  1.00 88.12           O  
ATOM   4144  CG  PHE B  61     -12.797 -27.328 -18.875  1.00 88.12           C  
ATOM   4145  CD1 PHE B  61     -12.328 -26.516 -19.906  1.00 88.12           C  
ATOM   4146  CD2 PHE B  61     -12.141 -28.531 -18.625  1.00 88.12           C  
ATOM   4147  CE1 PHE B  61     -11.234 -26.906 -20.672  1.00 88.12           C  
ATOM   4148  CE2 PHE B  61     -11.039 -28.906 -19.375  1.00 88.12           C  
ATOM   4149  CZ  PHE B  61     -10.586 -28.094 -20.406  1.00 88.12           C  
ATOM   4150  N   ILE B  62     -15.766 -25.547 -15.859  1.00 89.62           N  
ATOM   4151  CA  ILE B  62     -16.891 -24.625 -15.680  1.00 89.62           C  
ATOM   4152  C   ILE B  62     -16.719 -23.859 -14.375  1.00 89.62           C  
ATOM   4153  CB  ILE B  62     -18.234 -25.375 -15.688  1.00 89.62           C  
ATOM   4154  O   ILE B  62     -16.766 -22.625 -14.359  1.00 89.62           O  
ATOM   4155  CG1 ILE B  62     -18.516 -25.953 -17.078  1.00 89.62           C  
ATOM   4156  CG2 ILE B  62     -19.375 -24.453 -15.234  1.00 89.62           C  
ATOM   4157  CD1 ILE B  62     -19.781 -26.812 -17.141  1.00 89.62           C  
ATOM   4158  N   VAL B  63     -16.547 -24.531 -13.359  1.00 86.06           N  
ATOM   4159  CA  VAL B  63     -16.484 -23.875 -12.062  1.00 86.06           C  
ATOM   4160  C   VAL B  63     -15.141 -23.156 -11.906  1.00 86.06           C  
ATOM   4161  CB  VAL B  63     -16.688 -24.875 -10.906  1.00 86.06           C  
ATOM   4162  O   VAL B  63     -15.102 -21.969 -11.602  1.00 86.06           O  
ATOM   4163  CG1 VAL B  63     -16.391 -24.203  -9.562  1.00 86.06           C  
ATOM   4164  CG2 VAL B  63     -18.109 -25.422 -10.930  1.00 86.06           C  
ATOM   4165  N   GLN B  64     -14.023 -23.688 -12.203  1.00 86.88           N  
ATOM   4166  CA  GLN B  64     -12.695 -23.125 -12.016  1.00 86.88           C  
ATOM   4167  C   GLN B  64     -12.266 -22.328 -13.242  1.00 86.88           C  
ATOM   4168  CB  GLN B  64     -11.672 -24.219 -11.727  1.00 86.88           C  
ATOM   4169  O   GLN B  64     -11.258 -21.625 -13.211  1.00 86.88           O  
ATOM   4170  CG  GLN B  64     -11.820 -24.844 -10.344  1.00 86.88           C  
ATOM   4171  CD  GLN B  64     -11.148 -24.031  -9.258  1.00 86.88           C  
ATOM   4172  NE2 GLN B  64     -11.422 -24.359  -8.000  1.00 86.88           N  
ATOM   4173  OE1 GLN B  64     -10.383 -23.094  -9.547  1.00 86.88           O  
ATOM   4174  N   LYS B  65     -13.031 -22.484 -14.328  1.00 90.06           N  
ATOM   4175  CA  LYS B  65     -12.750 -21.750 -15.555  1.00 90.06           C  
ATOM   4176  C   LYS B  65     -11.281 -21.891 -15.961  1.00 90.06           C  
ATOM   4177  CB  LYS B  65     -13.102 -20.266 -15.398  1.00 90.06           C  
ATOM   4178  O   LYS B  65     -10.609 -20.891 -16.250  1.00 90.06           O  
ATOM   4179  CG  LYS B  65     -14.586 -20.016 -15.180  1.00 90.06           C  
ATOM   4180  CD  LYS B  65     -14.891 -18.516 -15.117  1.00 90.06           C  
ATOM   4181  CE  LYS B  65     -16.375 -18.250 -14.930  1.00 90.06           C  
ATOM   4182  NZ  LYS B  65     -16.688 -16.797 -14.859  1.00 90.06           N  
ATOM   4183  N   SER B  66     -10.812 -22.969 -15.977  1.00 88.44           N  
ATOM   4184  CA  SER B  66      -9.422 -23.281 -16.266  1.00 88.44           C  
ATOM   4185  C   SER B  66      -9.078 -23.031 -17.719  1.00 88.44           C  
ATOM   4186  CB  SER B  66      -9.117 -24.734 -15.898  1.00 88.44           C  
ATOM   4187  O   SER B  66      -7.922 -23.172 -18.125  1.00 88.44           O  
ATOM   4188  OG  SER B  66      -9.859 -25.625 -16.719  1.00 88.44           O  
ATOM   4189  N   TYR B  67     -10.016 -22.688 -18.500  1.00 90.12           N  
ATOM   4190  CA  TYR B  67      -9.812 -22.375 -19.906  1.00 90.12           C  
ATOM   4191  C   TYR B  67      -9.359 -20.922 -20.078  1.00 90.12           C  
ATOM   4192  CB  TYR B  67     -11.094 -22.625 -20.703  1.00 90.12           C  
ATOM   4193  O   TYR B  67      -9.094 -20.484 -21.203  1.00 90.12           O  
ATOM   4194  CG  TYR B  67     -12.289 -21.859 -20.172  1.00 90.12           C  
ATOM   4195  CD1 TYR B  67     -13.148 -22.438 -19.250  1.00 90.12           C  
ATOM   4196  CD2 TYR B  67     -12.570 -20.578 -20.609  1.00 90.12           C  
ATOM   4197  CE1 TYR B  67     -14.258 -21.750 -18.766  1.00 90.12           C  
ATOM   4198  CE2 TYR B  67     -13.672 -19.875 -20.141  1.00 90.12           C  
ATOM   4199  OH  TYR B  67     -15.602 -19.781 -18.734  1.00 90.12           O  
ATOM   4200  CZ  TYR B  67     -14.508 -20.469 -19.219  1.00 90.12           C  
ATOM   4201  N   GLN B  68      -9.312 -20.156 -19.047  1.00 92.19           N  
ATOM   4202  CA  GLN B  68      -8.961 -18.734 -19.109  1.00 92.19           C  
ATOM   4203  C   GLN B  68      -7.570 -18.484 -18.531  1.00 92.19           C  
ATOM   4204  CB  GLN B  68     -10.000 -17.906 -18.344  1.00 92.19           C  
ATOM   4205  O   GLN B  68      -7.070 -19.281 -17.734  1.00 92.19           O  
ATOM   4206  CG  GLN B  68     -11.398 -17.969 -18.953  1.00 92.19           C  
ATOM   4207  CD  GLN B  68     -12.398 -17.141 -18.172  1.00 92.19           C  
ATOM   4208  NE2 GLN B  68     -13.523 -16.812 -18.812  1.00 92.19           N  
ATOM   4209  OE1 GLN B  68     -12.172 -16.781 -17.016  1.00 92.19           O  
ATOM   4210  N   GLU B  69      -6.941 -17.469 -19.062  1.00 90.88           N  
ATOM   4211  CA  GLU B  69      -5.785 -16.859 -18.406  1.00 90.88           C  
ATOM   4212  C   GLU B  69      -6.219 -15.859 -17.344  1.00 90.88           C  
ATOM   4213  CB  GLU B  69      -4.883 -16.172 -19.438  1.00 90.88           C  
ATOM   4214  O   GLU B  69      -7.156 -15.086 -17.547  1.00 90.88           O  
ATOM   4215  CG  GLU B  69      -3.488 -15.852 -18.922  1.00 90.88           C  
ATOM   4216  CD  GLU B  69      -2.551 -15.328 -19.984  1.00 90.88           C  
ATOM   4217  OE1 GLU B  69      -1.355 -15.102 -19.703  1.00 90.88           O  
ATOM   4218  OE2 GLU B  69      -3.016 -15.148 -21.141  1.00 90.88           O  
ATOM   4219  N   SER B  70      -5.555 -15.938 -16.266  1.00 91.56           N  
ATOM   4220  CA  SER B  70      -5.984 -15.109 -15.148  1.00 91.56           C  
ATOM   4221  C   SER B  70      -4.910 -14.094 -14.766  1.00 91.56           C  
ATOM   4222  CB  SER B  70      -6.328 -15.977 -13.938  1.00 91.56           C  
ATOM   4223  O   SER B  70      -3.725 -14.312 -15.008  1.00 91.56           O  
ATOM   4224  OG  SER B  70      -5.168 -16.609 -13.430  1.00 91.56           O  
ATOM   4225  N   GLU B  71      -5.289 -12.969 -14.289  1.00 90.50           N  
ATOM   4226  CA  GLU B  71      -4.469 -11.898 -13.734  1.00 90.50           C  
ATOM   4227  C   GLU B  71      -4.977 -11.461 -12.359  1.00 90.50           C  
ATOM   4228  CB  GLU B  71      -4.430 -10.703 -14.680  1.00 90.50           C  
ATOM   4229  O   GLU B  71      -6.152 -11.125 -12.211  1.00 90.50           O  
ATOM   4230  CG  GLU B  71      -3.504  -9.586 -14.227  1.00 90.50           C  
ATOM   4231  CD  GLU B  71      -3.500  -8.391 -15.164  1.00 90.50           C  
ATOM   4232  OE1 GLU B  71      -2.705  -7.445 -14.945  1.00 90.50           O  
ATOM   4233  OE2 GLU B  71      -4.297  -8.391 -16.125  1.00 90.50           O  
ATOM   4234  N   THR B  72      -4.059 -11.578 -11.445  1.00 88.06           N  
ATOM   4235  CA  THR B  72      -4.441 -11.195 -10.094  1.00 88.06           C  
ATOM   4236  C   THR B  72      -3.775  -9.875  -9.695  1.00 88.06           C  
ATOM   4237  CB  THR B  72      -4.062 -12.289  -9.078  1.00 88.06           C  
ATOM   4238  O   THR B  72      -2.691  -9.555 -10.188  1.00 88.06           O  
ATOM   4239  CG2 THR B  72      -4.770 -13.602  -9.391  1.00 88.06           C  
ATOM   4240  OG1 THR B  72      -2.646 -12.500  -9.109  1.00 88.06           O  
ATOM   4241  N   GLY B  73      -4.461  -9.094  -8.836  1.00 83.25           N  
ATOM   4242  CA  GLY B  73      -3.895  -7.863  -8.312  1.00 83.25           C  
ATOM   4243  C   GLY B  73      -3.938  -6.711  -9.297  1.00 83.25           C  
ATOM   4244  O   GLY B  73      -2.926  -6.387  -9.922  1.00 83.25           O  
ATOM   4245  N   PRO B  74      -4.906  -6.090  -9.516  1.00 85.88           N  
ATOM   4246  CA  PRO B  74      -5.016  -4.941 -10.414  1.00 85.88           C  
ATOM   4247  C   PRO B  74      -4.273  -3.711  -9.898  1.00 85.88           C  
ATOM   4248  CB  PRO B  74      -6.523  -4.684 -10.484  1.00 85.88           C  
ATOM   4249  O   PRO B  74      -4.047  -3.586  -8.695  1.00 85.88           O  
ATOM   4250  CG  PRO B  74      -7.047  -5.148  -9.164  1.00 85.88           C  
ATOM   4251  CD  PRO B  74      -6.211  -6.305  -8.695  1.00 85.88           C  
ATOM   4252  N   GLU B  75      -3.768  -2.906 -10.781  1.00 89.81           N  
ATOM   4253  CA  GLU B  75      -3.334  -1.555 -10.438  1.00 89.81           C  
ATOM   4254  C   GLU B  75      -4.520  -0.677 -10.047  1.00 89.81           C  
ATOM   4255  CB  GLU B  75      -2.570  -0.920 -11.602  1.00 89.81           C  
ATOM   4256  O   GLU B  75      -5.445  -0.486 -10.844  1.00 89.81           O  
ATOM   4257  CG  GLU B  75      -1.287  -1.653 -11.969  1.00 89.81           C  
ATOM   4258  CD  GLU B  75      -0.709  -1.222 -13.305  1.00 89.81           C  
ATOM   4259  OE1 GLU B  75       0.258  -1.857 -13.781  1.00 89.81           O  
ATOM   4260  OE2 GLU B  75      -1.228  -0.239 -13.875  1.00 89.81           O  
ATOM   4261  N   SER B  76      -4.531  -0.278  -8.930  1.00 92.12           N  
ATOM   4262  CA  SER B  76      -5.699   0.430  -8.422  1.00 92.12           C  
ATOM   4263  C   SER B  76      -5.340   1.848  -7.984  1.00 92.12           C  
ATOM   4264  CB  SER B  76      -6.312  -0.331  -7.246  1.00 92.12           C  
ATOM   4265  O   SER B  76      -4.215   2.102  -7.551  1.00 92.12           O  
ATOM   4266  OG  SER B  76      -5.547  -0.148  -6.070  1.00 92.12           O  
ATOM   4267  N   SER B  77      -6.227   2.807  -8.195  1.00 92.31           N  
ATOM   4268  CA  SER B  77      -6.180   4.188  -7.727  1.00 92.31           C  
ATOM   4269  C   SER B  77      -7.414   4.535  -6.898  1.00 92.31           C  
ATOM   4270  CB  SER B  77      -6.066   5.152  -8.914  1.00 92.31           C  
ATOM   4271  O   SER B  77      -8.547   4.285  -7.328  1.00 92.31           O  
ATOM   4272  OG  SER B  77      -6.203   6.496  -8.484  1.00 92.31           O  
ATOM   4273  N   ILE B  78      -7.172   5.109  -5.777  1.00 95.81           N  
ATOM   4274  CA  ILE B  78      -8.258   5.445  -4.859  1.00 95.81           C  
ATOM   4275  C   ILE B  78      -8.180   6.926  -4.492  1.00 95.81           C  
ATOM   4276  CB  ILE B  78      -8.211   4.574  -3.586  1.00 95.81           C  
ATOM   4277  O   ILE B  78      -7.113   7.426  -4.125  1.00 95.81           O  
ATOM   4278  CG1 ILE B  78      -8.406   3.096  -3.941  1.00 95.81           C  
ATOM   4279  CG2 ILE B  78      -9.258   5.043  -2.572  1.00 95.81           C  
ATOM   4280  CD1 ILE B  78      -7.910   2.129  -2.877  1.00 95.81           C  
ATOM   4281  N   ILE B  79      -9.227   7.648  -4.562  1.00 95.00           N  
ATOM   4282  CA  ILE B  79      -9.422   9.016  -4.102  1.00 95.00           C  
ATOM   4283  C   ILE B  79     -10.633   9.086  -3.172  1.00 95.00           C  
ATOM   4284  CB  ILE B  79      -9.602   9.992  -5.285  1.00 95.00           C  
ATOM   4285  O   ILE B  79     -11.711   8.586  -3.508  1.00 95.00           O  
ATOM   4286  CG1 ILE B  79      -8.359   9.984  -6.180  1.00 95.00           C  
ATOM   4287  CG2 ILE B  79      -9.898  11.406  -4.781  1.00 95.00           C  
ATOM   4288  CD1 ILE B  79      -8.547  10.695  -7.512  1.00 95.00           C  
ATOM   4289  N   THR B  80     -10.492   9.664  -2.096  1.00 96.81           N  
ATOM   4290  CA  THR B  80     -11.578   9.773  -1.125  1.00 96.81           C  
ATOM   4291  C   THR B  80     -11.828  11.234  -0.754  1.00 96.81           C  
ATOM   4292  CB  THR B  80     -11.273   8.961   0.148  1.00 96.81           C  
ATOM   4293  O   THR B  80     -10.906  12.047  -0.771  1.00 96.81           O  
ATOM   4294  CG2 THR B  80     -11.062   7.488  -0.175  1.00 96.81           C  
ATOM   4295  OG1 THR B  80     -10.086   9.477   0.759  1.00 96.81           O  
ATOM   4296  N   LYS B  81     -13.000  11.531  -0.494  1.00 95.31           N  
ATOM   4297  CA  LYS B  81     -13.445  12.844  -0.041  1.00 95.31           C  
ATOM   4298  C   LYS B  81     -14.578  12.719   0.976  1.00 95.31           C  
ATOM   4299  CB  LYS B  81     -13.898  13.695  -1.228  1.00 95.31           C  
ATOM   4300  O   LYS B  81     -15.602  12.102   0.697  1.00 95.31           O  
ATOM   4301  CG  LYS B  81     -14.086  15.172  -0.896  1.00 95.31           C  
ATOM   4302  CD  LYS B  81     -14.289  16.000  -2.154  1.00 95.31           C  
ATOM   4303  CE  LYS B  81     -14.367  17.484  -1.833  1.00 95.31           C  
ATOM   4304  NZ  LYS B  81     -14.383  18.328  -3.072  1.00 95.31           N  
ATOM   4305  N   VAL B  82     -14.438  13.336   2.098  1.00 97.25           N  
ATOM   4306  CA  VAL B  82     -15.445  13.328   3.156  1.00 97.25           C  
ATOM   4307  C   VAL B  82     -16.188  14.664   3.176  1.00 97.25           C  
ATOM   4308  CB  VAL B  82     -14.812  13.047   4.539  1.00 97.25           C  
ATOM   4309  O   VAL B  82     -15.586  15.711   2.936  1.00 97.25           O  
ATOM   4310  CG1 VAL B  82     -15.891  12.992   5.621  1.00 97.25           C  
ATOM   4311  CG2 VAL B  82     -14.016  11.742   4.504  1.00 97.25           C  
ATOM   4312  N   LYS B  83     -17.438  14.617   3.371  1.00 95.31           N  
ATOM   4313  CA  LYS B  83     -18.281  15.805   3.488  1.00 95.31           C  
ATOM   4314  C   LYS B  83     -19.156  15.734   4.734  1.00 95.31           C  
ATOM   4315  CB  LYS B  83     -19.141  15.977   2.240  1.00 95.31           C  
ATOM   4316  O   LYS B  83     -19.641  14.664   5.094  1.00 95.31           O  
ATOM   4317  CG  LYS B  83     -18.359  16.312   0.980  1.00 95.31           C  
ATOM   4318  CD  LYS B  83     -19.281  16.531  -0.209  1.00 95.31           C  
ATOM   4319  CE  LYS B  83     -18.500  16.906  -1.462  1.00 95.31           C  
ATOM   4320  NZ  LYS B  83     -19.406  17.125  -2.635  1.00 95.31           N  
ATOM   4321  N   GLY B  84     -19.281  16.875   5.332  1.00 95.38           N  
ATOM   4322  CA  GLY B  84     -20.109  16.984   6.523  1.00 95.38           C  
ATOM   4323  C   GLY B  84     -19.609  18.000   7.520  1.00 95.38           C  
ATOM   4324  O   GLY B  84     -18.469  18.453   7.426  1.00 95.38           O  
ATOM   4325  N   ILE B  85     -20.516  18.469   8.359  1.00 95.00           N  
ATOM   4326  CA  ILE B  85     -20.188  19.391   9.445  1.00 95.00           C  
ATOM   4327  C   ILE B  85     -20.781  18.875  10.750  1.00 95.00           C  
ATOM   4328  CB  ILE B  85     -20.688  20.828   9.156  1.00 95.00           C  
ATOM   4329  O   ILE B  85     -21.750  18.094  10.742  1.00 95.00           O  
ATOM   4330  CG1 ILE B  85     -22.203  20.828   8.922  1.00 95.00           C  
ATOM   4331  CG2 ILE B  85     -19.938  21.406   7.945  1.00 95.00           C  
ATOM   4332  CD1 ILE B  85     -22.812  22.219   8.875  1.00 95.00           C  
ATOM   4333  N   THR B  86     -20.234  19.172  11.781  1.00 94.19           N  
ATOM   4334  CA  THR B  86     -20.703  18.797  13.109  1.00 94.19           C  
ATOM   4335  C   THR B  86     -20.469  19.922  14.109  1.00 94.19           C  
ATOM   4336  CB  THR B  86     -20.000  17.516  13.602  1.00 94.19           C  
ATOM   4337  O   THR B  86     -19.781  20.891  13.805  1.00 94.19           O  
ATOM   4338  CG2 THR B  86     -18.531  17.766  13.883  1.00 94.19           C  
ATOM   4339  OG1 THR B  86     -20.641  17.062  14.805  1.00 94.19           O  
ATOM   4340  N   THR B  87     -21.156  19.844  15.164  1.00 92.25           N  
ATOM   4341  CA  THR B  87     -21.078  20.891  16.188  1.00 92.25           C  
ATOM   4342  C   THR B  87     -20.750  20.281  17.547  1.00 92.25           C  
ATOM   4343  CB  THR B  87     -22.391  21.688  16.266  1.00 92.25           C  
ATOM   4344  O   THR B  87     -21.109  19.141  17.828  1.00 92.25           O  
ATOM   4345  CG2 THR B  87     -22.781  22.234  14.898  1.00 92.25           C  
ATOM   4346  OG1 THR B  87     -23.422  20.828  16.750  1.00 92.25           O  
ATOM   4347  N   SER B  88     -19.984  20.953  18.219  1.00 89.56           N  
ATOM   4348  CA  SER B  88     -19.766  20.703  19.641  1.00 89.56           C  
ATOM   4349  C   SER B  88     -20.219  21.891  20.484  1.00 89.56           C  
ATOM   4350  CB  SER B  88     -18.281  20.422  19.906  1.00 89.56           C  
ATOM   4351  O   SER B  88     -20.906  22.781  19.984  1.00 89.56           O  
ATOM   4352  OG  SER B  88     -17.516  21.609  19.781  1.00 89.56           O  
ATOM   4353  N   GLU B  89     -20.156  21.922  21.781  1.00 80.25           N  
ATOM   4354  CA  GLU B  89     -20.719  22.922  22.688  1.00 80.25           C  
ATOM   4355  C   GLU B  89     -20.500  24.328  22.172  1.00 80.25           C  
ATOM   4356  CB  GLU B  89     -20.125  22.766  24.094  1.00 80.25           C  
ATOM   4357  O   GLU B  89     -21.438  25.141  22.125  1.00 80.25           O  
ATOM   4358  CG  GLU B  89     -20.703  21.609  24.891  1.00 80.25           C  
ATOM   4359  CD  GLU B  89     -20.094  21.484  26.281  1.00 80.25           C  
ATOM   4360  OE1 GLU B  89     -20.469  20.547  27.016  1.00 80.25           O  
ATOM   4361  OE2 GLU B  89     -19.250  22.328  26.641  1.00 80.25           O  
ATOM   4362  N   HIS B  90     -19.453  24.734  21.609  1.00 80.00           N  
ATOM   4363  CA  HIS B  90     -19.266  26.109  21.188  1.00 80.00           C  
ATOM   4364  C   HIS B  90     -18.422  26.219  19.922  1.00 80.00           C  
ATOM   4365  CB  HIS B  90     -18.625  26.938  22.312  1.00 80.00           C  
ATOM   4366  O   HIS B  90     -17.719  27.203  19.719  1.00 80.00           O  
ATOM   4367  CG  HIS B  90     -19.391  26.906  23.594  1.00 80.00           C  
ATOM   4368  CD2 HIS B  90     -19.062  26.438  24.828  1.00 80.00           C  
ATOM   4369  ND1 HIS B  90     -20.688  27.391  23.703  1.00 80.00           N  
ATOM   4370  CE1 HIS B  90     -21.109  27.219  24.953  1.00 80.00           C  
ATOM   4371  NE2 HIS B  90     -20.141  26.656  25.656  1.00 80.00           N  
ATOM   4372  N   LYS B  91     -18.516  25.219  19.109  1.00 88.81           N  
ATOM   4373  CA  LYS B  91     -17.641  25.219  17.938  1.00 88.81           C  
ATOM   4374  C   LYS B  91     -18.234  24.359  16.828  1.00 88.81           C  
ATOM   4375  CB  LYS B  91     -16.250  24.719  18.297  1.00 88.81           C  
ATOM   4376  O   LYS B  91     -18.859  23.328  17.094  1.00 88.81           O  
ATOM   4377  CG  LYS B  91     -15.273  24.688  17.125  1.00 88.81           C  
ATOM   4378  CD  LYS B  91     -13.922  24.125  17.547  1.00 88.81           C  
ATOM   4379  CE  LYS B  91     -13.000  23.938  16.344  1.00 88.81           C  
ATOM   4380  NZ  LYS B  91     -11.703  23.312  16.734  1.00 88.81           N  
ATOM   4381  N   VAL B  92     -18.203  24.828  15.625  1.00 93.44           N  
ATOM   4382  CA  VAL B  92     -18.547  24.047  14.438  1.00 93.44           C  
ATOM   4383  C   VAL B  92     -17.297  23.438  13.828  1.00 93.44           C  
ATOM   4384  CB  VAL B  92     -19.281  24.906  13.391  1.00 93.44           C  
ATOM   4385  O   VAL B  92     -16.266  24.109  13.695  1.00 93.44           O  
ATOM   4386  CG1 VAL B  92     -19.484  24.125  12.086  1.00 93.44           C  
ATOM   4387  CG2 VAL B  92     -20.625  25.391  13.938  1.00 93.44           C  
ATOM   4388  N   TRP B  93     -17.344  22.219  13.547  1.00 95.25           N  
ATOM   4389  CA  TRP B  93     -16.219  21.484  12.969  1.00 95.25           C  
ATOM   4390  C   TRP B  93     -16.500  21.141  11.508  1.00 95.25           C  
ATOM   4391  CB  TRP B  93     -15.945  20.203  13.773  1.00 95.25           C  
ATOM   4392  O   TRP B  93     -17.562  20.609  11.180  1.00 95.25           O  
ATOM   4393  CG  TRP B  93     -15.703  20.453  15.227  1.00 95.25           C  
ATOM   4394  CD1 TRP B  93     -16.641  20.703  16.188  1.00 95.25           C  
ATOM   4395  CD2 TRP B  93     -14.430  20.453  15.891  1.00 95.25           C  
ATOM   4396  CE2 TRP B  93     -14.672  20.719  17.250  1.00 95.25           C  
ATOM   4397  CE3 TRP B  93     -13.109  20.250  15.461  1.00 95.25           C  
ATOM   4398  NE1 TRP B  93     -16.016  20.875  17.406  1.00 95.25           N  
ATOM   4399  CH2 TRP B  93     -12.359  20.594  17.750  1.00 95.25           C  
ATOM   4400  CZ2 TRP B  93     -13.641  20.797  18.188  1.00 95.25           C  
ATOM   4401  CZ3 TRP B  93     -12.086  20.328  16.391  1.00 95.25           C  
ATOM   4402  N   ASP B  94     -15.617  21.422  10.648  1.00 95.06           N  
ATOM   4403  CA  ASP B  94     -15.734  21.062   9.234  1.00 95.06           C  
ATOM   4404  C   ASP B  94     -14.734  19.969   8.859  1.00 95.06           C  
ATOM   4405  CB  ASP B  94     -15.523  22.297   8.352  1.00 95.06           C  
ATOM   4406  O   ASP B  94     -14.039  19.438   9.727  1.00 95.06           O  
ATOM   4407  CG  ASP B  94     -14.125  22.875   8.461  1.00 95.06           C  
ATOM   4408  OD1 ASP B  94     -13.258  22.250   9.109  1.00 95.06           O  
ATOM   4409  OD2 ASP B  94     -13.891  23.953   7.887  1.00 95.06           O  
ATOM   4410  N   VAL B  95     -14.695  19.547   7.613  1.00 96.38           N  
ATOM   4411  CA  VAL B  95     -13.930  18.422   7.094  1.00 96.38           C  
ATOM   4412  C   VAL B  95     -12.438  18.656   7.309  1.00 96.38           C  
ATOM   4413  CB  VAL B  95     -14.219  18.172   5.598  1.00 96.38           C  
ATOM   4414  O   VAL B  95     -11.680  17.719   7.562  1.00 96.38           O  
ATOM   4415  CG1 VAL B  95     -13.695  19.328   4.750  1.00 96.38           C  
ATOM   4416  CG2 VAL B  95     -13.609  16.844   5.145  1.00 96.38           C  
ATOM   4417  N   GLU B  96     -11.930  19.812   7.203  1.00 96.19           N  
ATOM   4418  CA  GLU B  96     -10.516  20.141   7.363  1.00 96.19           C  
ATOM   4419  C   GLU B  96     -10.031  19.812   8.773  1.00 96.19           C  
ATOM   4420  CB  GLU B  96     -10.250  21.609   7.051  1.00 96.19           C  
ATOM   4421  O   GLU B  96      -8.867  19.453   8.969  1.00 96.19           O  
ATOM   4422  CG  GLU B  96      -8.797  22.031   7.215  1.00 96.19           C  
ATOM   4423  CD  GLU B  96      -8.422  22.328   8.656  1.00 96.19           C  
ATOM   4424  OE1 GLU B  96      -7.238  22.172   9.023  1.00 96.19           O  
ATOM   4425  OE2 GLU B  96      -9.320  22.750   9.422  1.00 96.19           O  
ATOM   4426  N   GLU B  97     -10.867  19.922   9.727  1.00 96.31           N  
ATOM   4427  CA  GLU B  97     -10.492  19.766  11.125  1.00 96.31           C  
ATOM   4428  C   GLU B  97     -10.539  18.297  11.547  1.00 96.31           C  
ATOM   4429  CB  GLU B  97     -11.414  20.594  12.023  1.00 96.31           C  
ATOM   4430  O   GLU B  97      -9.656  17.828  12.273  1.00 96.31           O  
ATOM   4431  CG  GLU B  97     -11.234  22.094  11.867  1.00 96.31           C  
ATOM   4432  CD  GLU B  97     -12.008  22.906  12.898  1.00 96.31           C  
ATOM   4433  OE1 GLU B  97     -11.406  23.312  13.922  1.00 96.31           O  
ATOM   4434  OE2 GLU B  97     -13.219  23.141  12.680  1.00 96.31           O  
ATOM   4435  N   TYR B  98     -11.539  17.516  11.047  1.00 97.19           N  
ATOM   4436  CA  TYR B  98     -11.727  16.203  11.641  1.00 97.19           C  
ATOM   4437  C   TYR B  98     -11.250  15.102  10.688  1.00 97.19           C  
ATOM   4438  CB  TYR B  98     -13.203  15.977  12.000  1.00 97.19           C  
ATOM   4439  O   TYR B  98     -11.258  13.922  11.039  1.00 97.19           O  
ATOM   4440  CG  TYR B  98     -14.125  16.016  10.805  1.00 97.19           C  
ATOM   4441  CD1 TYR B  98     -14.984  17.094  10.594  1.00 97.19           C  
ATOM   4442  CD2 TYR B  98     -14.148  14.961   9.891  1.00 97.19           C  
ATOM   4443  CE1 TYR B  98     -15.836  17.125   9.500  1.00 97.19           C  
ATOM   4444  CE2 TYR B  98     -15.000  14.992   8.789  1.00 97.19           C  
ATOM   4445  OH  TYR B  98     -16.688  16.109   7.520  1.00 97.19           O  
ATOM   4446  CZ  TYR B  98     -15.844  16.078   8.602  1.00 97.19           C  
ATOM   4447  N   VAL B  99     -10.852  15.375   9.523  1.00 98.12           N  
ATOM   4448  CA  VAL B  99     -10.297  14.367   8.617  1.00 98.12           C  
ATOM   4449  C   VAL B  99      -8.781  14.516   8.547  1.00 98.12           C  
ATOM   4450  CB  VAL B  99     -10.914  14.469   7.207  1.00 98.12           C  
ATOM   4451  O   VAL B  99      -8.273  15.594   8.219  1.00 98.12           O  
ATOM   4452  CG1 VAL B  99     -10.219  13.508   6.246  1.00 98.12           C  
ATOM   4453  CG2 VAL B  99     -12.414  14.188   7.262  1.00 98.12           C  
ATOM   4454  N   LYS B 100      -8.055  13.492   8.758  1.00 97.94           N  
ATOM   4455  CA  LYS B 100      -6.594  13.453   8.711  1.00 97.94           C  
ATOM   4456  C   LYS B 100      -6.098  12.156   8.070  1.00 97.94           C  
ATOM   4457  CB  LYS B 100      -6.004  13.609  10.109  1.00 97.94           C  
ATOM   4458  O   LYS B 100      -6.613  11.078   8.375  1.00 97.94           O  
ATOM   4459  CG  LYS B 100      -6.336  14.930  10.781  1.00 97.94           C  
ATOM   4460  CD  LYS B 100      -5.617  16.094  10.109  1.00 97.94           C  
ATOM   4461  CE  LYS B 100      -5.945  17.422  10.773  1.00 97.94           C  
ATOM   4462  NZ  LYS B 100      -5.500  18.578   9.953  1.00 97.94           N  
ATOM   4463  N   PRO B 101      -5.023  12.180   7.277  1.00 97.25           N  
ATOM   4464  CA  PRO B 101      -4.504  13.352   6.578  1.00 97.25           C  
ATOM   4465  C   PRO B 101      -5.488  13.922   5.562  1.00 97.25           C  
ATOM   4466  CB  PRO B 101      -3.246  12.828   5.887  1.00 97.25           C  
ATOM   4467  O   PRO B 101      -6.516  13.297   5.277  1.00 97.25           O  
ATOM   4468  CG  PRO B 101      -3.508  11.375   5.676  1.00 97.25           C  
ATOM   4469  CD  PRO B 101      -4.414  10.883   6.770  1.00 97.25           C  
ATOM   4470  N   PRO B 102      -5.316  15.008   5.023  1.00 97.50           N  
ATOM   4471  CA  PRO B 102      -6.305  15.703   4.199  1.00 97.50           C  
ATOM   4472  C   PRO B 102      -6.191  15.344   2.719  1.00 97.50           C  
ATOM   4473  CB  PRO B 102      -5.984  17.172   4.434  1.00 97.50           C  
ATOM   4474  O   PRO B 102      -7.047  15.734   1.920  1.00 97.50           O  
ATOM   4475  CG  PRO B 102      -4.531  17.203   4.781  1.00 97.50           C  
ATOM   4476  CD  PRO B 102      -4.203  15.953   5.543  1.00 97.50           C  
ATOM   4477  N   GLU B 103      -5.230  14.672   2.240  1.00 96.94           N  
ATOM   4478  CA  GLU B 103      -4.926  14.492   0.824  1.00 96.94           C  
ATOM   4479  C   GLU B 103      -5.895  13.508   0.172  1.00 96.94           C  
ATOM   4480  CB  GLU B 103      -3.486  14.008   0.640  1.00 96.94           C  
ATOM   4481  O   GLU B 103      -5.887  13.336  -1.049  1.00 96.94           O  
ATOM   4482  CG  GLU B 103      -2.438  15.023   1.072  1.00 96.94           C  
ATOM   4483  CD  GLU B 103      -2.156  14.992   2.566  1.00 96.94           C  
ATOM   4484  OE1 GLU B 103      -1.398  15.859   3.057  1.00 96.94           O  
ATOM   4485  OE2 GLU B 103      -2.699  14.102   3.252  1.00 96.94           O  
ATOM   4486  N   GLY B 104      -6.711  12.781   0.925  1.00 96.44           N  
ATOM   4487  CA  GLY B 104      -7.727  11.922   0.343  1.00 96.44           C  
ATOM   4488  C   GLY B 104      -7.156  10.641  -0.234  1.00 96.44           C  
ATOM   4489  O   GLY B 104      -7.480  10.258  -1.361  1.00 96.44           O  
ATOM   4490  N   GLY B 105      -6.297  10.023   0.475  1.00 94.75           N  
ATOM   4491  CA  GLY B 105      -5.754   8.734   0.074  1.00 94.75           C  
ATOM   4492  C   GLY B 105      -6.637   7.566   0.462  1.00 94.75           C  
ATOM   4493  O   GLY B 105      -7.828   7.742   0.733  1.00 94.75           O  
ATOM   4494  N   SER B 106      -6.137   6.402   0.367  1.00 96.25           N  
ATOM   4495  CA  SER B 106      -6.891   5.188   0.661  1.00 96.25           C  
ATOM   4496  C   SER B 106      -7.031   4.973   2.164  1.00 96.25           C  
ATOM   4497  CB  SER B 106      -6.215   3.969   0.027  1.00 96.25           C  
ATOM   4498  O   SER B 106      -7.863   4.180   2.609  1.00 96.25           O  
ATOM   4499  OG  SER B 106      -4.887   3.822   0.509  1.00 96.25           O  
ATOM   4500  N   VAL B 107      -6.238   5.629   2.922  1.00 97.12           N  
ATOM   4501  CA  VAL B 107      -6.293   5.535   4.375  1.00 97.12           C  
ATOM   4502  C   VAL B 107      -6.477   6.926   4.977  1.00 97.12           C  
ATOM   4503  CB  VAL B 107      -5.027   4.867   4.953  1.00 97.12           C  
ATOM   4504  O   VAL B 107      -5.652   7.816   4.750  1.00 97.12           O  
ATOM   4505  CG1 VAL B 107      -5.109   4.770   6.477  1.00 97.12           C  
ATOM   4506  CG2 VAL B 107      -4.828   3.482   4.336  1.00 97.12           C  
ATOM   4507  N   PHE B 108      -7.480   7.066   5.707  1.00 98.00           N  
ATOM   4508  CA  PHE B 108      -7.758   8.336   6.363  1.00 98.00           C  
ATOM   4509  C   PHE B 108      -8.539   8.125   7.652  1.00 98.00           C  
ATOM   4510  CB  PHE B 108      -8.531   9.273   5.426  1.00 98.00           C  
ATOM   4511  O   PHE B 108      -9.117   7.059   7.863  1.00 98.00           O  
ATOM   4512  CG  PHE B 108      -9.867   8.719   4.992  1.00 98.00           C  
ATOM   4513  CD1 PHE B 108      -9.961   7.867   3.900  1.00 98.00           C  
ATOM   4514  CD2 PHE B 108     -11.023   9.062   5.680  1.00 98.00           C  
ATOM   4515  CE1 PHE B 108     -11.195   7.359   3.496  1.00 98.00           C  
ATOM   4516  CE2 PHE B 108     -12.258   8.555   5.281  1.00 98.00           C  
ATOM   4517  CZ  PHE B 108     -12.344   7.707   4.188  1.00 98.00           C  
ATOM   4518  N   SER B 109      -8.523   9.070   8.516  1.00 98.19           N  
ATOM   4519  CA  SER B 109      -9.188   9.008   9.820  1.00 98.19           C  
ATOM   4520  C   SER B 109     -10.203  10.141   9.969  1.00 98.19           C  
ATOM   4521  CB  SER B 109      -8.156   9.086  10.945  1.00 98.19           C  
ATOM   4522  O   SER B 109      -9.961  11.258   9.523  1.00 98.19           O  
ATOM   4523  OG  SER B 109      -7.152   8.102  10.781  1.00 98.19           O  
ATOM   4524  N   ILE B 110     -11.289   9.836  10.531  1.00 98.56           N  
ATOM   4525  CA  ILE B 110     -12.328  10.781  10.914  1.00 98.56           C  
ATOM   4526  C   ILE B 110     -12.359  10.922  12.438  1.00 98.56           C  
ATOM   4527  CB  ILE B 110     -13.711  10.352  10.391  1.00 98.56           C  
ATOM   4528  O   ILE B 110     -12.766  10.000  13.141  1.00 98.56           O  
ATOM   4529  CG1 ILE B 110     -13.680  10.195   8.867  1.00 98.56           C  
ATOM   4530  CG2 ILE B 110     -14.789  11.359  10.812  1.00 98.56           C  
ATOM   4531  CD1 ILE B 110     -14.930   9.547   8.281  1.00 98.56           C  
ATOM   4532  N   ILE B 111     -11.984  12.008  12.906  1.00 98.25           N  
ATOM   4533  CA  ILE B 111     -11.914  12.273  14.336  1.00 98.25           C  
ATOM   4534  C   ILE B 111     -13.320  12.422  14.906  1.00 98.25           C  
ATOM   4535  CB  ILE B 111     -11.070  13.531  14.633  1.00 98.25           C  
ATOM   4536  O   ILE B 111     -14.117  13.219  14.414  1.00 98.25           O  
ATOM   4537  CG1 ILE B 111      -9.633  13.352  14.125  1.00 98.25           C  
ATOM   4538  CG2 ILE B 111     -11.086  13.852  16.125  1.00 98.25           C  
ATOM   4539  CD1 ILE B 111      -8.797  14.625  14.164  1.00 98.25           C  
ATOM   4540  N   THR B 112     -13.641  11.711  15.953  1.00 97.69           N  
ATOM   4541  CA  THR B 112     -14.969  11.711  16.562  1.00 97.69           C  
ATOM   4542  C   THR B 112     -14.906  12.242  17.984  1.00 97.69           C  
ATOM   4543  CB  THR B 112     -15.594  10.305  16.547  1.00 97.69           C  
ATOM   4544  O   THR B 112     -15.930  12.609  18.562  1.00 97.69           O  
ATOM   4545  CG2 THR B 112     -15.977   9.883  15.141  1.00 97.69           C  
ATOM   4546  OG1 THR B 112     -14.648   9.367  17.094  1.00 97.69           O  
ATOM   4547  N   ARG B 113     -13.750  12.250  18.594  1.00 96.31           N  
ATOM   4548  CA  ARG B 113     -13.547  12.773  19.938  1.00 96.31           C  
ATOM   4549  C   ARG B 113     -12.156  13.383  20.094  1.00 96.31           C  
ATOM   4550  CB  ARG B 113     -13.742  11.664  20.984  1.00 96.31           C  
ATOM   4551  O   ARG B 113     -11.180  12.844  19.578  1.00 96.31           O  
ATOM   4552  CG  ARG B 113     -13.648  12.148  22.422  1.00 96.31           C  
ATOM   4553  CD  ARG B 113     -13.898  11.016  23.406  1.00 96.31           C  
ATOM   4554  NE  ARG B 113     -12.719  10.180  23.578  1.00 96.31           N  
ATOM   4555  NH1 ARG B 113     -13.617   8.891  25.281  1.00 96.31           N  
ATOM   4556  NH2 ARG B 113     -11.484   8.492  24.531  1.00 96.31           N  
ATOM   4557  CZ  ARG B 113     -12.609   9.188  24.469  1.00 96.31           C  
ATOM   4558  N   VAL B 114     -12.047  14.461  20.797  1.00 96.19           N  
ATOM   4559  CA  VAL B 114     -10.766  15.141  20.984  1.00 96.19           C  
ATOM   4560  C   VAL B 114     -10.578  15.492  22.453  1.00 96.19           C  
ATOM   4561  CB  VAL B 114     -10.672  16.422  20.109  1.00 96.19           C  
ATOM   4562  O   VAL B 114     -11.547  15.805  23.156  1.00 96.19           O  
ATOM   4563  CG1 VAL B 114     -10.750  16.062  18.625  1.00 96.19           C  
ATOM   4564  CG2 VAL B 114     -11.773  17.406  20.500  1.00 96.19           C  
ATOM   4565  N   GLU B 115      -9.469  15.344  22.938  1.00 96.06           N  
ATOM   4566  CA  GLU B 115      -8.984  15.891  24.203  1.00 96.06           C  
ATOM   4567  C   GLU B 115      -7.879  16.922  23.969  1.00 96.06           C  
ATOM   4568  CB  GLU B 115      -8.469  14.766  25.109  1.00 96.06           C  
ATOM   4569  O   GLU B 115      -6.758  16.562  23.594  1.00 96.06           O  
ATOM   4570  CG  GLU B 115      -9.539  13.766  25.516  1.00 96.06           C  
ATOM   4571  CD  GLU B 115      -9.000  12.617  26.359  1.00 96.06           C  
ATOM   4572  OE1 GLU B 115      -9.797  11.742  26.766  1.00 96.06           O  
ATOM   4573  OE2 GLU B 115      -7.773  12.594  26.609  1.00 96.06           O  
ATOM   4574  N   ALA B 116      -8.156  18.156  24.203  1.00 95.12           N  
ATOM   4575  CA  ALA B 116      -7.250  19.250  23.859  1.00 95.12           C  
ATOM   4576  C   ALA B 116      -6.637  19.859  25.109  1.00 95.12           C  
ATOM   4577  CB  ALA B 116      -7.980  20.312  23.047  1.00 95.12           C  
ATOM   4578  O   ALA B 116      -7.340  20.125  26.094  1.00 95.12           O  
ATOM   4579  N   THR B 117      -5.410  20.000  25.172  1.00 96.25           N  
ATOM   4580  CA  THR B 117      -4.660  20.750  26.172  1.00 96.25           C  
ATOM   4581  C   THR B 117      -4.141  22.062  25.594  1.00 96.25           C  
ATOM   4582  CB  THR B 117      -3.477  19.922  26.719  1.00 96.25           C  
ATOM   4583  O   THR B 117      -3.150  22.062  24.859  1.00 96.25           O  
ATOM   4584  CG2 THR B 117      -2.830  20.609  27.922  1.00 96.25           C  
ATOM   4585  OG1 THR B 117      -3.949  18.625  27.125  1.00 96.25           O  
ATOM   4586  N   HIS B 118      -4.754  23.109  25.906  1.00 93.38           N  
ATOM   4587  CA  HIS B 118      -4.508  24.406  25.281  1.00 93.38           C  
ATOM   4588  C   HIS B 118      -3.303  25.109  25.906  1.00 93.38           C  
ATOM   4589  CB  HIS B 118      -5.742  25.297  25.391  1.00 93.38           C  
ATOM   4590  O   HIS B 118      -2.971  24.859  27.062  1.00 93.38           O  
ATOM   4591  CG  HIS B 118      -6.945  24.750  24.688  1.00 93.38           C  
ATOM   4592  CD2 HIS B 118      -8.047  24.125  25.156  1.00 93.38           C  
ATOM   4593  ND1 HIS B 118      -7.102  24.812  23.312  1.00 93.38           N  
ATOM   4594  CE1 HIS B 118      -8.250  24.250  22.984  1.00 93.38           C  
ATOM   4595  NE2 HIS B 118      -8.844  23.828  24.094  1.00 93.38           N  
ATOM   4596  N   SER B 119      -2.598  25.922  25.078  1.00 92.75           N  
ATOM   4597  CA  SER B 119      -1.616  26.906  25.500  1.00 92.75           C  
ATOM   4598  C   SER B 119      -0.449  26.266  26.234  1.00 92.75           C  
ATOM   4599  CB  SER B 119      -2.270  27.969  26.391  1.00 92.75           C  
ATOM   4600  O   SER B 119      -0.052  26.719  27.312  1.00 92.75           O  
ATOM   4601  OG  SER B 119      -3.383  28.562  25.750  1.00 92.75           O  
ATOM   4602  N   GLN B 120      -0.021  25.188  25.828  1.00 95.25           N  
ATOM   4603  CA  GLN B 120       1.184  24.578  26.391  1.00 95.25           C  
ATOM   4604  C   GLN B 120       2.426  25.375  26.000  1.00 95.25           C  
ATOM   4605  CB  GLN B 120       1.329  23.141  25.922  1.00 95.25           C  
ATOM   4606  O   GLN B 120       2.541  25.859  24.875  1.00 95.25           O  
ATOM   4607  CG  GLN B 120       0.299  22.188  26.531  1.00 95.25           C  
ATOM   4608  CD  GLN B 120       0.664  20.734  26.344  1.00 95.25           C  
ATOM   4609  NE2 GLN B 120       0.429  19.922  27.375  1.00 95.25           N  
ATOM   4610  OE1 GLN B 120       1.151  20.328  25.281  1.00 95.25           O  
ATOM   4611  N   THR B 121       3.330  25.562  26.859  1.00 95.88           N  
ATOM   4612  CA  THR B 121       4.621  26.219  26.672  1.00 95.88           C  
ATOM   4613  C   THR B 121       5.734  25.422  27.344  1.00 95.88           C  
ATOM   4614  CB  THR B 121       4.605  27.656  27.203  1.00 95.88           C  
ATOM   4615  O   THR B 121       5.477  24.625  28.250  1.00 95.88           O  
ATOM   4616  CG2 THR B 121       3.492  28.469  26.562  1.00 95.88           C  
ATOM   4617  OG1 THR B 121       4.398  27.625  28.625  1.00 95.88           O  
ATOM   4618  N   GLN B 122       6.938  25.531  26.906  1.00 95.31           N  
ATOM   4619  CA  GLN B 122       8.094  24.922  27.547  1.00 95.31           C  
ATOM   4620  C   GLN B 122       8.367  25.578  28.906  1.00 95.31           C  
ATOM   4621  CB  GLN B 122       9.328  25.031  26.656  1.00 95.31           C  
ATOM   4622  O   GLN B 122       8.578  26.797  28.984  1.00 95.31           O  
ATOM   4623  CG  GLN B 122       9.273  24.141  25.422  1.00 95.31           C  
ATOM   4624  CD  GLN B 122       9.727  22.719  25.703  1.00 95.31           C  
ATOM   4625  NE2 GLN B 122       9.461  21.812  24.781  1.00 95.31           N  
ATOM   4626  OE1 GLN B 122      10.312  22.438  26.766  1.00 95.31           O  
ATOM   4627  N   GLY B 123       8.195  24.875  29.875  1.00 95.94           N  
ATOM   4628  CA  GLY B 123       8.383  25.359  31.250  1.00 95.94           C  
ATOM   4629  C   GLY B 123       8.375  24.234  32.281  1.00 95.94           C  
ATOM   4630  O   GLY B 123       8.703  23.094  31.953  1.00 95.94           O  
ATOM   4631  N   THR B 124       8.227  24.625  33.500  1.00 97.19           N  
ATOM   4632  CA  THR B 124       8.211  23.656  34.594  1.00 97.19           C  
ATOM   4633  C   THR B 124       6.789  23.469  35.125  1.00 97.19           C  
ATOM   4634  CB  THR B 124       9.141  24.078  35.750  1.00 97.19           C  
ATOM   4635  O   THR B 124       6.016  24.422  35.219  1.00 97.19           O  
ATOM   4636  CG2 THR B 124      10.586  24.203  35.281  1.00 97.19           C  
ATOM   4637  OG1 THR B 124       8.711  25.344  36.250  1.00 97.19           O  
ATOM   4638  N   CYS B 125       6.402  22.344  35.406  1.00 96.81           N  
ATOM   4639  CA  CYS B 125       5.090  22.000  35.969  1.00 96.81           C  
ATOM   4640  C   CYS B 125       5.121  20.625  36.625  1.00 96.81           C  
ATOM   4641  CB  CYS B 125       4.043  22.000  34.844  1.00 96.81           C  
ATOM   4642  O   CYS B 125       6.117  19.906  36.531  1.00 96.81           O  
ATOM   4643  SG  CYS B 125       4.406  20.844  33.500  1.00 96.81           S  
ATOM   4644  N   PRO B 126       4.152  20.312  37.438  1.00 96.69           N  
ATOM   4645  CA  PRO B 126       4.105  18.984  38.062  1.00 96.69           C  
ATOM   4646  C   PRO B 126       3.920  17.859  37.031  1.00 96.69           C  
ATOM   4647  CB  PRO B 126       2.895  19.078  38.969  1.00 96.69           C  
ATOM   4648  O   PRO B 126       3.150  18.000  36.094  1.00 96.69           O  
ATOM   4649  CG  PRO B 126       2.605  20.531  39.094  1.00 96.69           C  
ATOM   4650  CD  PRO B 126       3.119  21.219  37.844  1.00 96.69           C  
ATOM   4651  N   GLU B 127       4.598  16.797  37.188  1.00 96.12           N  
ATOM   4652  CA  GLU B 127       4.461  15.594  36.375  1.00 96.12           C  
ATOM   4653  C   GLU B 127       3.102  14.938  36.594  1.00 96.12           C  
ATOM   4654  CB  GLU B 127       5.586  14.602  36.688  1.00 96.12           C  
ATOM   4655  O   GLU B 127       2.441  15.180  37.594  1.00 96.12           O  
ATOM   4656  CG  GLU B 127       5.523  13.328  35.844  1.00 96.12           C  
ATOM   4657  CD  GLU B 127       5.559  13.586  34.344  1.00 96.12           C  
ATOM   4658  OE1 GLU B 127       4.488  13.844  33.750  1.00 96.12           O  
ATOM   4659  OE2 GLU B 127       6.664  13.523  33.781  1.00 96.12           O  
ATOM   4660  N   SER B 128       2.689  14.227  35.688  1.00 94.50           N  
ATOM   4661  CA  SER B 128       1.445  13.469  35.781  1.00 94.50           C  
ATOM   4662  C   SER B 128       1.549  12.391  36.875  1.00 94.50           C  
ATOM   4663  CB  SER B 128       1.079  12.836  34.438  1.00 94.50           C  
ATOM   4664  O   SER B 128       2.551  11.672  36.938  1.00 94.50           O  
ATOM   4665  OG  SER B 128       0.002  11.930  34.594  1.00 94.50           O  
ATOM   4666  N   ILE B 129       0.572  12.172  37.625  1.00 92.75           N  
ATOM   4667  CA  ILE B 129       0.516  11.188  38.719  1.00 92.75           C  
ATOM   4668  C   ILE B 129       0.517   9.781  38.125  1.00 92.75           C  
ATOM   4669  CB  ILE B 129      -0.730  11.391  39.594  1.00 92.75           C  
ATOM   4670  O   ILE B 129       0.873   8.812  38.812  1.00 92.75           O  
ATOM   4671  CG1 ILE B 129      -0.520  10.742  40.969  1.00 92.75           C  
ATOM   4672  CG2 ILE B 129      -1.982  10.836  38.906  1.00 92.75           C  
ATOM   4673  CD1 ILE B 129      -1.430  11.281  42.062  1.00 92.75           C  
ATOM   4674  N   ARG B 130       0.168   9.680  36.812  1.00 88.81           N  
ATOM   4675  CA  ARG B 130       0.060   8.383  36.156  1.00 88.81           C  
ATOM   4676  C   ARG B 130       1.437   7.852  35.781  1.00 88.81           C  
ATOM   4677  CB  ARG B 130      -0.824   8.492  34.906  1.00 88.81           C  
ATOM   4678  O   ARG B 130       1.584   6.664  35.469  1.00 88.81           O  
ATOM   4679  CG  ARG B 130      -2.279   8.812  35.219  1.00 88.81           C  
ATOM   4680  CD  ARG B 130      -3.117   8.891  33.938  1.00 88.81           C  
ATOM   4681  NE  ARG B 130      -4.504   9.234  34.250  1.00 88.81           N  
ATOM   4682  NH1 ARG B 130      -5.117   9.508  32.031  1.00 88.81           N  
ATOM   4683  NH2 ARG B 130      -6.656   9.820  33.688  1.00 88.81           N  
ATOM   4684  CZ  ARG B 130      -5.422   9.523  33.312  1.00 88.81           C  
ATOM   4685  N   VAL B 131       2.420   8.672  35.688  1.00 91.81           N  
ATOM   4686  CA  VAL B 131       3.779   8.242  35.375  1.00 91.81           C  
ATOM   4687  C   VAL B 131       4.367   7.469  36.562  1.00 91.81           C  
ATOM   4688  CB  VAL B 131       4.684   9.453  35.031  1.00 91.81           C  
ATOM   4689  O   VAL B 131       4.156   7.832  37.719  1.00 91.81           O  
ATOM   4690  CG1 VAL B 131       6.121   8.992  34.812  1.00 91.81           C  
ATOM   4691  CG2 VAL B 131       4.141  10.195  33.812  1.00 91.81           C  
ATOM   4692  N   HIS B 132       5.047   6.457  36.281  1.00 87.31           N  
ATOM   4693  CA  HIS B 132       5.633   5.621  37.312  1.00 87.31           C  
ATOM   4694  C   HIS B 132       6.598   6.422  38.188  1.00 87.31           C  
ATOM   4695  CB  HIS B 132       6.355   4.422  36.688  1.00 87.31           C  
ATOM   4696  O   HIS B 132       7.402   7.203  37.656  1.00 87.31           O  
ATOM   4697  CG  HIS B 132       6.934   3.484  37.719  1.00 87.31           C  
ATOM   4698  CD2 HIS B 132       6.445   2.338  38.250  1.00 87.31           C  
ATOM   4699  ND1 HIS B 132       8.164   3.689  38.312  1.00 87.31           N  
ATOM   4700  CE1 HIS B 132       8.406   2.705  39.156  1.00 87.31           C  
ATOM   4701  NE2 HIS B 132       7.379   1.873  39.125  1.00 87.31           N  
ATOM   4702  N   ASN B 133       6.391   6.328  39.500  1.00 89.31           N  
ATOM   4703  CA  ASN B 133       7.277   6.930  40.469  1.00 89.31           C  
ATOM   4704  C   ASN B 133       7.254   8.453  40.406  1.00 89.31           C  
ATOM   4705  CB  ASN B 133       8.711   6.414  40.312  1.00 89.31           C  
ATOM   4706  O   ASN B 133       8.281   9.109  40.594  1.00 89.31           O  
ATOM   4707  CG  ASN B 133       8.859   4.965  40.719  1.00 89.31           C  
ATOM   4708  ND2 ASN B 133       9.984   4.355  40.375  1.00 89.31           N  
ATOM   4709  OD1 ASN B 133       7.980   4.398  41.375  1.00 89.31           O  
ATOM   4710  N   ALA B 134       6.160   8.992  40.000  1.00 94.19           N  
ATOM   4711  CA  ALA B 134       6.047  10.445  39.906  1.00 94.19           C  
ATOM   4712  C   ALA B 134       5.613  11.055  41.250  1.00 94.19           C  
ATOM   4713  CB  ALA B 134       5.059  10.828  38.812  1.00 94.19           C  
ATOM   4714  O   ALA B 134       5.922  12.211  41.531  1.00 94.19           O  
ATOM   4715  N   THR B 135       4.867  10.375  42.094  1.00 96.19           N  
ATOM   4716  CA  THR B 135       4.418  10.859  43.406  1.00 96.19           C  
ATOM   4717  C   THR B 135       5.594  11.016  44.375  1.00 96.19           C  
ATOM   4718  CB  THR B 135       3.369   9.922  44.031  1.00 96.19           C  
ATOM   4719  O   THR B 135       6.488  10.172  44.406  1.00 96.19           O  
ATOM   4720  CG2 THR B 135       2.711  10.555  45.250  1.00 96.19           C  
ATOM   4721  OG1 THR B 135       2.361   9.633  43.031  1.00 96.19           O  
ATOM   4722  N   CYS B 136       5.559  12.188  45.125  1.00 97.00           N  
ATOM   4723  CA  CYS B 136       6.672  12.492  46.031  1.00 97.00           C  
ATOM   4724  C   CYS B 136       6.176  13.102  47.344  1.00 97.00           C  
ATOM   4725  CB  CYS B 136       7.660  13.445  45.344  1.00 97.00           C  
ATOM   4726  O   CYS B 136       5.043  13.578  47.406  1.00 97.00           O  
ATOM   4727  SG  CYS B 136       6.980  15.086  45.031  1.00 97.00           S  
ATOM   4728  N   LEU B 137       6.910  12.953  48.281  1.00 96.06           N  
ATOM   4729  CA  LEU B 137       6.633  13.555  49.594  1.00 96.06           C  
ATOM   4730  C   LEU B 137       7.551  14.750  49.844  1.00 96.06           C  
ATOM   4731  CB  LEU B 137       6.793  12.523  50.688  1.00 96.06           C  
ATOM   4732  O   LEU B 137       7.148  15.719  50.469  1.00 96.06           O  
ATOM   4733  CG  LEU B 137       5.609  11.586  50.938  1.00 96.06           C  
ATOM   4734  CD1 LEU B 137       6.102  10.180  51.250  1.00 96.06           C  
ATOM   4735  CD2 LEU B 137       4.711  12.109  52.031  1.00 96.06           C  
ATOM   4736  N   SER B 138       8.812  14.680  49.344  1.00 95.56           N  
ATOM   4737  CA  SER B 138       9.820  15.727  49.500  1.00 95.56           C  
ATOM   4738  C   SER B 138      10.711  15.820  48.281  1.00 95.56           C  
ATOM   4739  CB  SER B 138      10.672  15.477  50.750  1.00 95.56           C  
ATOM   4740  O   SER B 138      10.625  14.984  47.375  1.00 95.56           O  
ATOM   4741  OG  SER B 138      11.633  14.461  50.500  1.00 95.56           O  
ATOM   4742  N   ASP B 139      11.492  16.844  48.156  1.00 96.31           N  
ATOM   4743  CA  ASP B 139      12.414  17.062  47.031  1.00 96.31           C  
ATOM   4744  C   ASP B 139      13.414  15.914  46.906  1.00 96.31           C  
ATOM   4745  CB  ASP B 139      13.164  18.391  47.219  1.00 96.31           C  
ATOM   4746  O   ASP B 139      13.898  15.617  45.812  1.00 96.31           O  
ATOM   4747  CG  ASP B 139      12.266  19.594  47.031  1.00 96.31           C  
ATOM   4748  OD1 ASP B 139      11.070  19.438  46.719  1.00 96.31           O  
ATOM   4749  OD2 ASP B 139      12.758  20.734  47.219  1.00 96.31           O  
ATOM   4750  N   ALA B 140      13.656  15.203  48.031  1.00 95.50           N  
ATOM   4751  CA  ALA B 140      14.609  14.094  48.062  1.00 95.50           C  
ATOM   4752  C   ALA B 140      14.125  12.930  47.188  1.00 95.50           C  
ATOM   4753  CB  ALA B 140      14.859  13.633  49.500  1.00 95.50           C  
ATOM   4754  O   ALA B 140      14.930  12.125  46.719  1.00 95.50           O  
ATOM   4755  N   ASP B 141      12.844  12.836  46.938  1.00 95.44           N  
ATOM   4756  CA  ASP B 141      12.234  11.766  46.156  1.00 95.44           C  
ATOM   4757  C   ASP B 141      12.359  12.039  44.656  1.00 95.44           C  
ATOM   4758  CB  ASP B 141      10.766  11.594  46.562  1.00 95.44           C  
ATOM   4759  O   ASP B 141      12.023  11.188  43.844  1.00 95.44           O  
ATOM   4760  CG  ASP B 141      10.570  11.195  48.000  1.00 95.44           C  
ATOM   4761  OD1 ASP B 141      11.469  10.547  48.594  1.00 95.44           O  
ATOM   4762  OD2 ASP B 141       9.508  11.531  48.562  1.00 95.44           O  
ATOM   4763  N   CYS B 142      12.695  13.188  44.344  1.00 96.69           N  
ATOM   4764  CA  CYS B 142      12.781  13.609  42.938  1.00 96.69           C  
ATOM   4765  C   CYS B 142      14.227  13.852  42.531  1.00 96.69           C  
ATOM   4766  CB  CYS B 142      11.961  14.883  42.719  1.00 96.69           C  
ATOM   4767  O   CYS B 142      14.844  14.836  42.938  1.00 96.69           O  
ATOM   4768  SG  CYS B 142      10.250  14.758  43.281  1.00 96.69           S  
ATOM   4769  N   VAL B 143      14.766  12.992  41.781  1.00 95.31           N  
ATOM   4770  CA  VAL B 143      16.156  13.102  41.344  1.00 95.31           C  
ATOM   4771  C   VAL B 143      16.250  14.055  40.156  1.00 95.31           C  
ATOM   4772  CB  VAL B 143      16.750  11.727  40.969  1.00 95.31           C  
ATOM   4773  O   VAL B 143      15.656  13.805  39.094  1.00 95.31           O  
ATOM   4774  CG1 VAL B 143      18.203  11.859  40.531  1.00 95.31           C  
ATOM   4775  CG2 VAL B 143      16.625  10.758  42.125  1.00 95.31           C  
ATOM   4776  N   ALA B 144      17.062  15.125  40.250  1.00 94.50           N  
ATOM   4777  CA  ALA B 144      17.234  16.109  39.188  1.00 94.50           C  
ATOM   4778  C   ALA B 144      17.922  15.492  37.969  1.00 94.50           C  
ATOM   4779  CB  ALA B 144      18.047  17.312  39.719  1.00 94.50           C  
ATOM   4780  O   ALA B 144      18.906  14.766  38.125  1.00 94.50           O  
ATOM   4781  N   GLY B 145      17.328  15.688  36.750  1.00 91.00           N  
ATOM   4782  CA  GLY B 145      17.938  15.203  35.531  1.00 91.00           C  
ATOM   4783  C   GLY B 145      17.422  13.844  35.094  1.00 91.00           C  
ATOM   4784  O   GLY B 145      17.750  13.359  34.000  1.00 91.00           O  
ATOM   4785  N   GLU B 146      16.719  13.258  36.000  1.00 91.06           N  
ATOM   4786  CA  GLU B 146      16.125  11.969  35.656  1.00 91.06           C  
ATOM   4787  C   GLU B 146      15.000  12.141  34.625  1.00 91.06           C  
ATOM   4788  CB  GLU B 146      15.586  11.273  36.906  1.00 91.06           C  
ATOM   4789  O   GLU B 146      14.227  13.102  34.688  1.00 91.06           O  
ATOM   4790  CG  GLU B 146      15.398   9.773  36.719  1.00 91.06           C  
ATOM   4791  CD  GLU B 146      14.906   9.086  38.000  1.00 91.06           C  
ATOM   4792  OE1 GLU B 146      14.664   7.855  37.969  1.00 91.06           O  
ATOM   4793  OE2 GLU B 146      14.758   9.781  39.031  1.00 91.06           O  
ATOM   4794  N   LEU B 147      15.070  11.266  33.719  1.00 89.25           N  
ATOM   4795  CA  LEU B 147      14.078  11.289  32.625  1.00 89.25           C  
ATOM   4796  C   LEU B 147      13.383   9.938  32.500  1.00 89.25           C  
ATOM   4797  CB  LEU B 147      14.734  11.672  31.297  1.00 89.25           C  
ATOM   4798  O   LEU B 147      14.039   8.914  32.344  1.00 89.25           O  
ATOM   4799  CG  LEU B 147      13.781  11.992  30.156  1.00 89.25           C  
ATOM   4800  CD1 LEU B 147      14.375  13.078  29.266  1.00 89.25           C  
ATOM   4801  CD2 LEU B 147      13.484  10.734  29.344  1.00 89.25           C  
ATOM   4802  N   ASP B 148      12.117   9.914  32.688  1.00 89.44           N  
ATOM   4803  CA  ASP B 148      11.312   8.727  32.438  1.00 89.44           C  
ATOM   4804  C   ASP B 148      10.820   8.695  31.000  1.00 89.44           C  
ATOM   4805  CB  ASP B 148      10.125   8.664  33.406  1.00 89.44           C  
ATOM   4806  O   ASP B 148      10.164   9.633  30.531  1.00 89.44           O  
ATOM   4807  CG  ASP B 148       9.422   7.320  33.406  1.00 89.44           C  
ATOM   4808  OD1 ASP B 148       9.266   6.715  32.312  1.00 89.44           O  
ATOM   4809  OD2 ASP B 148       9.031   6.855  34.500  1.00 89.44           O  
ATOM   4810  N   MET B 149      11.039   7.598  30.266  1.00 89.25           N  
ATOM   4811  CA  MET B 149      10.680   7.461  28.844  1.00 89.25           C  
ATOM   4812  C   MET B 149       9.172   7.598  28.656  1.00 89.25           C  
ATOM   4813  CB  MET B 149      11.164   6.121  28.297  1.00 89.25           C  
ATOM   4814  O   MET B 149       8.719   8.008  27.578  1.00 89.25           O  
ATOM   4815  CG  MET B 149      12.664   6.055  28.062  1.00 89.25           C  
ATOM   4816  SD  MET B 149      13.234   7.305  26.844  1.00 89.25           S  
ATOM   4817  CE  MET B 149      14.461   8.195  27.859  1.00 89.25           C  
ATOM   4818  N   LEU B 150       8.438   7.266  29.641  1.00 89.81           N  
ATOM   4819  CA  LEU B 150       6.984   7.363  29.547  1.00 89.81           C  
ATOM   4820  C   LEU B 150       6.477   8.625  30.234  1.00 89.81           C  
ATOM   4821  CB  LEU B 150       6.324   6.129  30.172  1.00 89.81           C  
ATOM   4822  O   LEU B 150       5.273   8.781  30.453  1.00 89.81           O  
ATOM   4823  CG  LEU B 150       6.633   4.785  29.500  1.00 89.81           C  
ATOM   4824  CD1 LEU B 150       5.969   3.650  30.281  1.00 89.81           C  
ATOM   4825  CD2 LEU B 150       6.176   4.793  28.047  1.00 89.81           C  
ATOM   4826  N   GLY B 151       7.395   9.477  30.672  1.00 92.75           N  
ATOM   4827  CA  GLY B 151       7.047  10.727  31.328  1.00 92.75           C  
ATOM   4828  C   GLY B 151       6.863  11.875  30.359  1.00 92.75           C  
ATOM   4829  O   GLY B 151       6.801  11.672  29.141  1.00 92.75           O  
ATOM   4830  N   ASN B 152       6.738  13.109  30.906  1.00 95.00           N  
ATOM   4831  CA  ASN B 152       6.406  14.273  30.094  1.00 95.00           C  
ATOM   4832  C   ASN B 152       7.562  15.273  30.047  1.00 95.00           C  
ATOM   4833  CB  ASN B 152       5.141  14.953  30.625  1.00 95.00           C  
ATOM   4834  O   ASN B 152       7.473  16.312  29.391  1.00 95.00           O  
ATOM   4835  CG  ASN B 152       3.910  14.086  30.484  1.00 95.00           C  
ATOM   4836  ND2 ASN B 152       3.369  13.633  31.609  1.00 95.00           N  
ATOM   4837  OD1 ASN B 152       3.447  13.820  29.375  1.00 95.00           O  
ATOM   4838  N   GLY B 153       8.672  14.906  30.750  1.00 95.06           N  
ATOM   4839  CA  GLY B 153       9.766  15.867  30.766  1.00 95.06           C  
ATOM   4840  C   GLY B 153      10.922  15.453  31.656  1.00 95.06           C  
ATOM   4841  O   GLY B 153      11.031  14.289  32.031  1.00 95.06           O  
ATOM   4842  N   LEU B 154      11.828  16.422  31.891  1.00 94.62           N  
ATOM   4843  CA  LEU B 154      13.016  16.250  32.719  1.00 94.62           C  
ATOM   4844  C   LEU B 154      12.758  16.734  34.156  1.00 94.62           C  
ATOM   4845  CB  LEU B 154      14.203  17.000  32.125  1.00 94.62           C  
ATOM   4846  O   LEU B 154      12.336  17.875  34.344  1.00 94.62           O  
ATOM   4847  CG  LEU B 154      15.570  16.703  32.719  1.00 94.62           C  
ATOM   4848  CD1 LEU B 154      16.047  15.312  32.312  1.00 94.62           C  
ATOM   4849  CD2 LEU B 154      16.578  17.766  32.312  1.00 94.62           C  
ATOM   4850  N   ARG B 155      13.047  15.953  35.094  1.00 95.94           N  
ATOM   4851  CA  ARG B 155      12.812  16.297  36.469  1.00 95.94           C  
ATOM   4852  C   ARG B 155      13.750  17.406  36.938  1.00 95.94           C  
ATOM   4853  CB  ARG B 155      12.992  15.062  37.375  1.00 95.94           C  
ATOM   4854  O   ARG B 155      14.945  17.375  36.656  1.00 95.94           O  
ATOM   4855  CG  ARG B 155      11.914  14.008  37.188  1.00 95.94           C  
ATOM   4856  CD  ARG B 155      12.062  12.859  38.188  1.00 95.94           C  
ATOM   4857  NE  ARG B 155      11.062  11.820  37.969  1.00 95.94           N  
ATOM   4858  NH1 ARG B 155      11.844  10.430  39.625  1.00 95.94           N  
ATOM   4859  NH2 ARG B 155      10.031   9.812  38.375  1.00 95.94           N  
ATOM   4860  CZ  ARG B 155      10.984  10.688  38.656  1.00 95.94           C  
ATOM   4861  N   THR B 156      13.281  18.391  37.594  1.00 96.81           N  
ATOM   4862  CA  THR B 156      14.047  19.531  38.094  1.00 96.81           C  
ATOM   4863  C   THR B 156      14.656  19.219  39.469  1.00 96.81           C  
ATOM   4864  CB  THR B 156      13.164  20.797  38.219  1.00 96.81           C  
ATOM   4865  O   THR B 156      15.617  19.859  39.875  1.00 96.81           O  
ATOM   4866  CG2 THR B 156      12.539  21.141  36.875  1.00 96.81           C  
ATOM   4867  OG1 THR B 156      12.117  20.547  39.156  1.00 96.81           O  
ATOM   4868  N   GLY B 157      14.086  18.250  40.219  1.00 97.19           N  
ATOM   4869  CA  GLY B 157      14.547  17.938  41.562  1.00 97.19           C  
ATOM   4870  C   GLY B 157      13.609  18.438  42.656  1.00 97.19           C  
ATOM   4871  O   GLY B 157      13.844  18.203  43.844  1.00 97.19           O  
ATOM   4872  N   ARG B 158      12.578  19.141  42.250  1.00 97.94           N  
ATOM   4873  CA  ARG B 158      11.641  19.688  43.250  1.00 97.94           C  
ATOM   4874  C   ARG B 158      10.359  18.875  43.312  1.00 97.94           C  
ATOM   4875  CB  ARG B 158      11.312  21.141  42.875  1.00 97.94           C  
ATOM   4876  O   ARG B 158       9.953  18.266  42.312  1.00 97.94           O  
ATOM   4877  CG  ARG B 158      12.500  22.094  42.969  1.00 97.94           C  
ATOM   4878  CD  ARG B 158      12.078  23.547  42.875  1.00 97.94           C  
ATOM   4879  NE  ARG B 158      11.492  23.844  41.562  1.00 97.94           N  
ATOM   4880  NH1 ARG B 158      10.789  25.969  42.125  1.00 97.94           N  
ATOM   4881  NH2 ARG B 158      10.398  25.156  40.031  1.00 97.94           N  
ATOM   4882  CZ  ARG B 158      10.898  24.984  41.250  1.00 97.94           C  
ATOM   4883  N   CYS B 159       9.773  18.766  44.438  1.00 97.81           N  
ATOM   4884  CA  CYS B 159       8.461  18.156  44.688  1.00 97.81           C  
ATOM   4885  C   CYS B 159       7.391  19.234  44.844  1.00 97.81           C  
ATOM   4886  CB  CYS B 159       8.492  17.281  45.938  1.00 97.81           C  
ATOM   4887  O   CYS B 159       7.449  20.062  45.750  1.00 97.81           O  
ATOM   4888  SG  CYS B 159       6.977  16.344  46.188  1.00 97.81           S  
ATOM   4889  N   VAL B 160       6.449  19.344  44.000  1.00 97.50           N  
ATOM   4890  CA  VAL B 160       5.477  20.438  43.969  1.00 97.50           C  
ATOM   4891  C   VAL B 160       4.062  19.859  44.031  1.00 97.50           C  
ATOM   4892  CB  VAL B 160       5.633  21.281  42.688  1.00 97.50           C  
ATOM   4893  O   VAL B 160       3.846  18.688  43.750  1.00 97.50           O  
ATOM   4894  CG1 VAL B 160       6.980  22.000  42.656  1.00 97.50           C  
ATOM   4895  CG2 VAL B 160       5.480  20.406  41.438  1.00 97.50           C  
ATOM   4896  N   PRO B 161       3.094  20.641  44.562  1.00 96.06           N  
ATOM   4897  CA  PRO B 161       1.701  20.188  44.625  1.00 96.06           C  
ATOM   4898  C   PRO B 161       1.121  19.875  43.250  1.00 96.06           C  
ATOM   4899  CB  PRO B 161       0.974  21.375  45.250  1.00 96.06           C  
ATOM   4900  O   PRO B 161       1.413  20.562  42.281  1.00 96.06           O  
ATOM   4901  CG  PRO B 161       2.055  22.203  45.875  1.00 96.06           C  
ATOM   4902  CD  PRO B 161       3.338  21.938  45.156  1.00 96.06           C  
ATOM   4903  N   TYR B 162       0.373  18.844  43.156  1.00 94.31           N  
ATOM   4904  CA  TYR B 162      -0.287  18.422  41.938  1.00 94.31           C  
ATOM   4905  C   TYR B 162      -1.416  19.375  41.562  1.00 94.31           C  
ATOM   4906  CB  TYR B 162      -0.834  17.000  42.094  1.00 94.31           C  
ATOM   4907  O   TYR B 162      -1.737  20.297  42.344  1.00 94.31           O  
ATOM   4908  CG  TYR B 162      -1.185  16.344  40.750  1.00 94.31           C  
ATOM   4909  CD1 TYR B 162      -2.477  15.898  40.500  1.00 94.31           C  
ATOM   4910  CD2 TYR B 162      -0.225  16.188  39.781  1.00 94.31           C  
ATOM   4911  CE1 TYR B 162      -2.803  15.297  39.312  1.00 94.31           C  
ATOM   4912  CE2 TYR B 162      -0.541  15.594  38.562  1.00 94.31           C  
ATOM   4913  OH  TYR B 162      -2.148  14.555  37.125  1.00 94.31           O  
ATOM   4914  CZ  TYR B 162      -1.830  15.148  38.344  1.00 94.31           C  
ATOM   4915  N   TYR B 163      -1.979  19.281  40.406  1.00 91.00           N  
ATOM   4916  CA  TYR B 163      -2.982  20.203  39.875  1.00 91.00           C  
ATOM   4917  C   TYR B 163      -4.250  20.172  40.719  1.00 91.00           C  
ATOM   4918  CB  TYR B 163      -3.320  19.844  38.406  1.00 91.00           C  
ATOM   4919  O   TYR B 163      -4.816  21.219  41.031  1.00 91.00           O  
ATOM   4920  CG  TYR B 163      -2.164  20.016  37.469  1.00 91.00           C  
ATOM   4921  CD1 TYR B 163      -1.801  21.281  37.000  1.00 91.00           C  
ATOM   4922  CD2 TYR B 163      -1.433  18.922  37.031  1.00 91.00           C  
ATOM   4923  CE1 TYR B 163      -0.736  21.438  36.125  1.00 91.00           C  
ATOM   4924  CE2 TYR B 163      -0.366  19.078  36.125  1.00 91.00           C  
ATOM   4925  OH  TYR B 163       1.028  20.500  34.812  1.00 91.00           O  
ATOM   4926  CZ  TYR B 163      -0.026  20.344  35.688  1.00 91.00           C  
ATOM   4927  N   GLN B 164      -4.645  19.078  41.031  1.00 87.81           N  
ATOM   4928  CA  GLN B 164      -5.844  18.906  41.844  1.00 87.81           C  
ATOM   4929  C   GLN B 164      -5.586  17.938  43.000  1.00 87.81           C  
ATOM   4930  CB  GLN B 164      -7.012  18.406  41.000  1.00 87.81           C  
ATOM   4931  O   GLN B 164      -4.770  17.016  42.875  1.00 87.81           O  
ATOM   4932  CG  GLN B 164      -7.367  19.328  39.844  1.00 87.81           C  
ATOM   4933  CD  GLN B 164      -8.422  18.750  38.938  1.00 87.81           C  
ATOM   4934  NE2 GLN B 164      -8.781  19.484  37.875  1.00 87.81           N  
ATOM   4935  OE1 GLN B 164      -8.906  17.625  39.156  1.00 87.81           O  
ATOM   4936  N   GLY B 165      -6.129  18.188  44.188  1.00 88.38           N  
ATOM   4937  CA  GLY B 165      -6.023  17.281  45.312  1.00 88.38           C
[truncated: 486,244 more chars]
