# Supplementary material for: Structural insights into the allosteric inhibition of P2X4 receptors
Source: Nat Commun. 2023 Oct 13;14:6437. doi: 10.1038/s41467-023-42164-y (PMC10575874; doi:10.1038/s41467-023-42164-y)
Supplement: Supplementary file 5 — Supplementary Dataset 2 [file 41467_2023_42164_MOESM5_ESM.zip › hP2X2trimer_488a3/hP2X2trimer_488a3_unrelaxed_rank_004_alphafold2_multimer_v3_model_1_seed_000.pdb]

MODEL     1                                                                     
ATOM      1  N   MET A   1     -22.172  95.312  -6.129  1.00 25.30           N  
ATOM      2  CA  MET A   1     -21.281  94.438  -6.895  1.00 25.30           C  
ATOM      3  C   MET A   1     -20.656  93.375  -5.996  1.00 25.30           C  
ATOM      4  CB  MET A   1     -20.203  95.188  -7.605  1.00 25.30           C  
ATOM      5  O   MET A   1     -19.766  93.688  -5.195  1.00 25.30           O  
ATOM      6  CG  MET A   1     -20.594  95.688  -9.000  1.00 25.30           C  
ATOM      7  SD  MET A   1     -19.219  96.500  -9.875  1.00 25.30           S  
ATOM      8  CE  MET A   1     -19.953  96.750 -11.516  1.00 25.30           C  
ATOM      9  N   ALA A   2     -21.500  92.500  -5.496  1.00 38.41           N  
ATOM     10  CA  ALA A   2     -21.281  91.375  -4.566  1.00 38.41           C  
ATOM     11  C   ALA A   2     -20.266  90.375  -5.137  1.00 38.41           C  
ATOM     12  CB  ALA A   2     -22.594  90.688  -4.250  1.00 38.41           C  
ATOM     13  O   ALA A   2     -20.516  89.812  -6.188  1.00 38.41           O  
ATOM     14  N   ALA A   3     -18.969  90.812  -5.020  1.00 41.00           N  
ATOM     15  CA  ALA A   3     -17.812  90.062  -5.469  1.00 41.00           C  
ATOM     16  C   ALA A   3     -17.938  88.562  -5.051  1.00 41.00           C  
ATOM     17  CB  ALA A   3     -16.531  90.625  -4.914  1.00 41.00           C  
ATOM     18  O   ALA A   3     -18.172  88.250  -3.877  1.00 41.00           O  
ATOM     19  N   ALA A   4     -18.297  87.812  -5.988  1.00 42.31           N  
ATOM     20  CA  ALA A   4     -18.500  86.375  -5.984  1.00 42.31           C  
ATOM     21  C   ALA A   4     -17.281  85.625  -5.422  1.00 42.31           C  
ATOM     22  CB  ALA A   4     -18.797  85.875  -7.398  1.00 42.31           C  
ATOM     23  O   ALA A   4     -16.141  85.875  -5.840  1.00 42.31           O  
ATOM     24  N   GLN A   5     -17.328  85.375  -4.078  1.00 38.06           N  
ATOM     25  CA  GLN A   5     -16.312  84.562  -3.414  1.00 38.06           C  
ATOM     26  C   GLN A   5     -15.836  83.438  -4.324  1.00 38.06           C  
ATOM     27  CB  GLN A   5     -16.859  83.938  -2.109  1.00 38.06           C  
ATOM     28  O   GLN A   5     -16.656  82.688  -4.938  1.00 38.06           O  
ATOM     29  CG  GLN A   5     -16.672  84.875  -0.904  1.00 38.06           C  
ATOM     30  CD  GLN A   5     -17.109  84.250   0.397  1.00 38.06           C  
ATOM     31  NE2 GLN A   5     -16.750  84.875   1.517  1.00 38.06           N  
ATOM     32  OE1 GLN A   5     -17.766  83.188   0.397  1.00 38.06           O  
ATOM     33  N   PRO A   6     -14.648  83.625  -4.965  1.00 42.78           N  
ATOM     34  CA  PRO A   6     -14.109  82.625  -5.895  1.00 42.78           C  
ATOM     35  C   PRO A   6     -14.242  81.188  -5.375  1.00 42.78           C  
ATOM     36  CB  PRO A   6     -12.641  83.000  -6.020  1.00 42.78           C  
ATOM     37  O   PRO A   6     -14.062  80.938  -4.180  1.00 42.78           O  
ATOM     38  CG  PRO A   6     -12.406  83.938  -4.891  1.00 42.78           C  
ATOM     39  CD  PRO A   6     -13.727  84.312  -4.258  1.00 42.78           C  
ATOM     40  N   LYS A   7     -15.141  80.438  -5.980  1.00 46.78           N  
ATOM     41  CA  LYS A   7     -15.312  79.000  -5.781  1.00 46.78           C  
ATOM     42  C   LYS A   7     -13.977  78.250  -5.848  1.00 46.78           C  
ATOM     43  CB  LYS A   7     -16.266  78.438  -6.828  1.00 46.78           C  
ATOM     44  O   LYS A   7     -13.242  78.375  -6.828  1.00 46.78           O  
ATOM     45  CG  LYS A   7     -17.719  78.375  -6.375  1.00 46.78           C  
ATOM     46  CD  LYS A   7     -18.609  77.688  -7.410  1.00 46.78           C  
ATOM     47  CE  LYS A   7     -20.062  77.625  -6.949  1.00 46.78           C  
ATOM     48  NZ  LYS A   7     -20.938  77.000  -7.988  1.00 46.78           N  
ATOM     49  N   TYR A   8     -13.305  78.250  -4.688  1.00 49.06           N  
ATOM     50  CA  TYR A   8     -12.109  77.375  -4.672  1.00 49.06           C  
ATOM     51  C   TYR A   8     -12.289  76.125  -5.531  1.00 49.06           C  
ATOM     52  CB  TYR A   8     -11.750  77.000  -3.236  1.00 49.06           C  
ATOM     53  O   TYR A   8     -13.305  75.438  -5.410  1.00 49.06           O  
ATOM     54  CG  TYR A   8     -10.977  78.062  -2.482  1.00 49.06           C  
ATOM     55  CD1 TYR A   8      -9.586  78.062  -2.529  1.00 49.06           C  
ATOM     56  CD2 TYR A   8     -11.641  79.000  -1.724  1.00 49.06           C  
ATOM     57  CE1 TYR A   8      -8.867  79.062  -1.835  1.00 49.06           C  
ATOM     58  CE2 TYR A   8     -10.930  80.000  -1.025  1.00 49.06           C  
ATOM     59  OH  TYR A   8      -8.844  80.938  -0.398  1.00 49.06           O  
ATOM     60  CZ  TYR A   8      -9.547  80.000  -1.088  1.00 49.06           C  
ATOM     61  N   PRO A   9     -11.750  76.062  -6.672  1.00 50.81           N  
ATOM     62  CA  PRO A   9     -11.977  75.000  -7.648  1.00 50.81           C  
ATOM     63  C   PRO A   9     -11.898  73.625  -7.031  1.00 50.81           C  
ATOM     64  CB  PRO A   9     -10.852  75.250  -8.664  1.00 50.81           C  
ATOM     65  O   PRO A   9     -11.195  73.438  -6.035  1.00 50.81           O  
ATOM     66  CG  PRO A   9      -9.922  76.188  -8.008  1.00 50.81           C  
ATOM     67  CD  PRO A   9     -10.539  76.625  -6.723  1.00 50.81           C  
ATOM     68  N   ALA A  10     -12.906  72.750  -7.223  1.00 60.28           N  
ATOM     69  CA  ALA A  10     -13.117  71.312  -6.883  1.00 60.28           C  
ATOM     70  C   ALA A  10     -11.805  70.562  -6.953  1.00 60.28           C  
ATOM     71  CB  ALA A  10     -14.156  70.688  -7.812  1.00 60.28           C  
ATOM     72  O   ALA A  10     -11.617  69.562  -6.215  1.00 60.28           O  
ATOM     73  N   GLY A  11     -10.930  70.938  -7.793  1.00 55.84           N  
ATOM     74  CA  GLY A  11      -9.664  70.188  -7.973  1.00 55.84           C  
ATOM     75  C   GLY A  11      -8.719  70.375  -6.801  1.00 55.84           C  
ATOM     76  O   GLY A  11      -7.941  69.500  -6.488  1.00 55.84           O  
ATOM     77  N   ALA A  12      -8.688  71.500  -6.191  1.00 62.03           N  
ATOM     78  CA  ALA A  12      -7.770  71.812  -5.090  1.00 62.03           C  
ATOM     79  C   ALA A  12      -8.156  71.000  -3.844  1.00 62.03           C  
ATOM     80  CB  ALA A  12      -7.742  73.312  -4.777  1.00 62.03           C  
ATOM     81  O   ALA A  12      -7.285  70.500  -3.121  1.00 62.03           O  
ATOM     82  N   THR A  13      -9.391  70.875  -3.592  1.00 62.62           N  
ATOM     83  CA  THR A  13      -9.859  70.125  -2.467  1.00 62.62           C  
ATOM     84  C   THR A  13      -9.531  68.625  -2.678  1.00 62.62           C  
ATOM     85  CB  THR A  13     -11.375  70.250  -2.254  1.00 62.62           C  
ATOM     86  O   THR A  13      -9.148  67.938  -1.736  1.00 62.62           O  
ATOM     87  CG2 THR A  13     -11.664  71.188  -1.088  1.00 62.62           C  
ATOM     88  OG1 THR A  13     -11.961  70.812  -3.445  1.00 62.62           O  
ATOM     89  N   ALA A  14      -9.734  68.250  -3.961  1.00 67.88           N  
ATOM     90  CA  ALA A  14      -9.383  66.875  -4.273  1.00 67.88           C  
ATOM     91  C   ALA A  14      -7.879  66.625  -4.117  1.00 67.88           C  
ATOM     92  CB  ALA A  14      -9.828  66.500  -5.688  1.00 67.88           C  
ATOM     93  O   ALA A  14      -7.457  65.562  -3.646  1.00 67.88           O  
ATOM     94  N   ARG A  15      -7.141  67.500  -4.590  1.00 66.94           N  
ATOM     95  CA  ARG A  15      -5.691  67.438  -4.453  1.00 66.94           C  
ATOM     96  C   ARG A  15      -5.273  67.438  -2.986  1.00 66.94           C  
ATOM     97  CB  ARG A  15      -4.988  68.500  -5.234  1.00 66.94           C  
ATOM     98  O   ARG A  15      -4.359  66.750  -2.570  1.00 66.94           O  
ATOM     99  CG  ARG A  15      -4.305  68.062  -6.508  1.00 66.94           C  
ATOM    100  CD  ARG A  15      -3.576  69.188  -7.219  1.00 66.94           C  
ATOM    101  NE  ARG A  15      -3.268  68.812  -8.602  1.00 66.94           N  
ATOM    102  NH1 ARG A  15      -1.968  70.688  -8.992  1.00 66.94           N  
ATOM    103  NH2 ARG A  15      -2.295  69.125 -10.656  1.00 66.94           N  
ATOM    104  CZ  ARG A  15      -2.510  69.562  -9.414  1.00 66.94           C  
ATOM    105  N   ARG A  16      -5.875  68.312  -2.182  1.00 64.50           N  
ATOM    106  CA  ARG A  16      -5.594  68.375  -0.750  1.00 64.50           C  
ATOM    107  C   ARG A  16      -6.016  67.062  -0.064  1.00 64.50           C  
ATOM    108  CB  ARG A  16      -6.305  69.562  -0.104  1.00 64.50           C  
ATOM    109  O   ARG A  16      -5.305  66.562   0.805  1.00 64.50           O  
ATOM    110  CG  ARG A  16      -5.363  70.625   0.413  1.00 64.50           C  
ATOM    111  CD  ARG A  16      -6.121  71.750   1.095  1.00 64.50           C  
ATOM    112  NE  ARG A  16      -5.258  72.938   1.340  1.00 64.50           N  
ATOM    113  NH1 ARG A  16      -6.832  74.125   2.547  1.00 64.50           N  
ATOM    114  NH2 ARG A  16      -4.750  75.000   2.188  1.00 64.50           N  
ATOM    115  CZ  ARG A  16      -5.613  74.000   2.023  1.00 64.50           C  
ATOM    116  N   LEU A  17      -7.113  66.688  -0.477  1.00 66.19           N  
ATOM    117  CA  LEU A  17      -7.582  65.375   0.076  1.00 66.19           C  
ATOM    118  C   LEU A  17      -6.684  64.250  -0.357  1.00 66.19           C  
ATOM    119  CB  LEU A  17      -9.023  65.125  -0.363  1.00 66.19           C  
ATOM    120  O   LEU A  17      -6.391  63.344   0.437  1.00 66.19           O  
ATOM    121  CG  LEU A  17     -10.125  65.562   0.608  1.00 66.19           C  
ATOM    122  CD1 LEU A  17     -11.430  65.812  -0.143  1.00 66.19           C  
ATOM    123  CD2 LEU A  17     -10.320  64.500   1.698  1.00 66.19           C  
ATOM    124  N   ALA A  18      -6.359  64.250  -1.652  1.00 69.62           N  
ATOM    125  CA  ALA A  18      -5.441  63.250  -2.141  1.00 69.62           C  
ATOM    126  C   ALA A  18      -4.086  63.344  -1.454  1.00 69.62           C  
ATOM    127  CB  ALA A  18      -5.281  63.344  -3.654  1.00 69.62           C  
ATOM    128  O   ALA A  18      -3.469  62.344  -1.125  1.00 69.62           O  
ATOM    129  N   ARG A  19      -3.568  64.562  -1.375  1.00 65.38           N  
ATOM    130  CA  ARG A  19      -2.307  64.750  -0.670  1.00 65.38           C  
ATOM    131  C   ARG A  19      -2.422  64.312   0.792  1.00 65.38           C  
ATOM    132  CB  ARG A  19      -1.872  66.188  -0.766  1.00 65.38           C  
ATOM    133  O   ARG A  19      -1.478  63.781   1.364  1.00 65.38           O  
ATOM    134  CG  ARG A  19      -0.457  66.375  -1.289  1.00 65.38           C  
ATOM    135  CD  ARG A  19      -0.083  67.875  -1.384  1.00 65.38           C  
ATOM    136  NE  ARG A  19       1.155  68.062  -2.133  1.00 65.38           N  
ATOM    137  NH1 ARG A  19       1.147  70.375  -1.950  1.00 65.38           N  
ATOM    138  NH2 ARG A  19       2.840  69.312  -3.078  1.00 65.38           N  
ATOM    139  CZ  ARG A  19       1.711  69.250  -2.385  1.00 65.38           C  
ATOM    140  N   GLY A  20      -3.518  64.625   1.425  1.00 62.44           N  
ATOM    141  CA  GLY A  20      -3.781  64.250   2.789  1.00 62.44           C  
ATOM    142  C   GLY A  20      -3.850  62.719   2.934  1.00 62.44           C  
ATOM    143  O   GLY A  20      -3.281  62.156   3.871  1.00 62.44           O  
ATOM    144  N   CYS A  21      -4.465  62.219   1.956  1.00 67.12           N  
ATOM    145  CA  CYS A  21      -4.586  60.750   1.965  1.00 67.12           C  
ATOM    146  C   CYS A  21      -3.230  60.094   1.749  1.00 67.12           C  
ATOM    147  CB  CYS A  21      -5.566  60.281   0.888  1.00 67.12           C  
ATOM    148  O   CYS A  21      -2.930  59.062   2.367  1.00 67.12           O  
ATOM    149  SG  CYS A  21      -7.258  60.094   1.487  1.00 67.12           S  
ATOM    150  N   TRP A  22      -2.537  60.688   0.846  1.00 71.88           N  
ATOM    151  CA  TRP A  22      -1.200  60.156   0.590  1.00 71.88           C  
ATOM    152  C   TRP A  22      -0.305  60.344   1.813  1.00 71.88           C  
ATOM    153  CB  TRP A  22      -0.570  60.875  -0.619  1.00 71.88           C  
ATOM    154  O   TRP A  22       0.464  59.438   2.156  1.00 71.88           O  
ATOM    155  CG  TRP A  22       0.746  60.281  -1.040  1.00 71.88           C  
ATOM    156  CD1 TRP A  22       1.984  60.844  -0.859  1.00 71.88           C  
ATOM    157  CD2 TRP A  22       0.953  59.031  -1.719  1.00 71.88           C  
ATOM    158  CE2 TRP A  22       2.344  58.906  -1.916  1.00 71.88           C  
ATOM    159  CE3 TRP A  22       0.096  58.031  -2.178  1.00 71.88           C  
ATOM    160  NE1 TRP A  22       2.951  60.000  -1.384  1.00 71.88           N  
ATOM    161  CH2 TRP A  22       2.037  56.812  -2.994  1.00 71.88           C  
ATOM    162  CZ2 TRP A  22       2.898  57.781  -2.555  1.00 71.88           C  
ATOM    163  CZ3 TRP A  22       0.649  56.938  -2.812  1.00 71.88           C  
ATOM    164  N   SER A  23      -0.398  61.406   2.473  1.00 74.88           N  
ATOM    165  CA  SER A  23       0.400  61.625   3.678  1.00 74.88           C  
ATOM    166  C   SER A  23      -0.040  60.688   4.797  1.00 74.88           C  
ATOM    167  CB  SER A  23       0.302  63.062   4.148  1.00 74.88           C  
ATOM    168  O   SER A  23       0.783  60.219   5.598  1.00 74.88           O  
ATOM    169  OG  SER A  23      -0.934  63.312   4.797  1.00 74.88           O  
ATOM    170  N   ALA A  24      -1.243  60.406   4.809  1.00 75.88           N  
ATOM    171  CA  ALA A  24      -1.777  59.500   5.840  1.00 75.88           C  
ATOM    172  C   ALA A  24      -1.288  58.062   5.641  1.00 75.88           C  
ATOM    173  CB  ALA A  24      -3.305  59.531   5.836  1.00 75.88           C  
ATOM    174  O   ALA A  24      -1.213  57.312   6.594  1.00 75.88           O  
ATOM    175  N   LEU A  25      -0.888  57.812   4.461  1.00 79.38           N  
ATOM    176  CA  LEU A  25      -0.411  56.469   4.148  1.00 79.38           C  
ATOM    177  C   LEU A  25       0.961  56.219   4.766  1.00 79.38           C  
ATOM    178  CB  LEU A  25      -0.345  56.250   2.631  1.00 79.38           C  
ATOM    179  O   LEU A  25       1.328  55.062   5.035  1.00 79.38           O  
ATOM    180  CG  LEU A  25      -0.814  54.906   2.109  1.00 79.38           C  
ATOM    181  CD1 LEU A  25      -2.029  55.062   1.204  1.00 79.38           C  
ATOM    182  CD2 LEU A  25       0.316  54.188   1.370  1.00 79.38           C  
ATOM    183  N   TRP A  26       1.649  57.281   5.074  1.00 79.38           N  
ATOM    184  CA  TRP A  26       3.006  57.125   5.598  1.00 79.38           C  
ATOM    185  C   TRP A  26       3.031  57.344   7.109  1.00 79.38           C  
ATOM    186  CB  TRP A  26       3.941  58.156   4.926  1.00 79.38           C  
ATOM    187  O   TRP A  26       4.102  57.375   7.719  1.00 79.38           O  
ATOM    188  CG  TRP A  26       3.955  58.062   3.428  1.00 79.38           C  
ATOM    189  CD1 TRP A  26       3.416  58.969   2.549  1.00 79.38           C  
ATOM    190  CD2 TRP A  26       4.535  57.031   2.637  1.00 79.38           C  
ATOM    191  CE2 TRP A  26       4.309  57.344   1.282  1.00 79.38           C  
ATOM    192  CE3 TRP A  26       5.223  55.844   2.941  1.00 79.38           C  
ATOM    193  NE1 TRP A  26       3.625  58.531   1.256  1.00 79.38           N  
ATOM    194  CH2 TRP A  26       5.418  55.406   0.558  1.00 79.38           C  
ATOM    195  CZ2 TRP A  26       4.746  56.531   0.232  1.00 79.38           C  
ATOM    196  CZ3 TRP A  26       5.660  55.031   1.895  1.00 79.38           C  
ATOM    197  N   ASP A  27       1.902  57.312   7.676  1.00 83.81           N  
ATOM    198  CA  ASP A  27       1.819  57.438   9.125  1.00 83.81           C  
ATOM    199  C   ASP A  27       1.891  56.094   9.812  1.00 83.81           C  
ATOM    200  CB  ASP A  27       0.531  58.188   9.523  1.00 83.81           C  
ATOM    201  O   ASP A  27       1.414  55.094   9.273  1.00 83.81           O  
ATOM    202  CG  ASP A  27       0.480  59.594   9.031  1.00 83.81           C  
ATOM    203  OD1 ASP A  27       1.531  60.156   8.633  1.00 83.81           O  
ATOM    204  OD2 ASP A  27      -0.621  60.188   9.047  1.00 83.81           O  
ATOM    205  N   TYR A  28       2.600  56.062  10.953  1.00 85.25           N  
ATOM    206  CA  TYR A  28       2.674  54.875  11.773  1.00 85.25           C  
ATOM    207  C   TYR A  28       1.820  55.000  13.023  1.00 85.25           C  
ATOM    208  CB  TYR A  28       4.125  54.562  12.156  1.00 85.25           C  
ATOM    209  O   TYR A  28       1.948  55.969  13.766  1.00 85.25           O  
ATOM    210  CG  TYR A  28       4.270  53.438  13.148  1.00 85.25           C  
ATOM    211  CD1 TYR A  28       4.750  53.656  14.430  1.00 85.25           C  
ATOM    212  CD2 TYR A  28       3.924  52.125  12.797  1.00 85.25           C  
ATOM    213  CE1 TYR A  28       4.887  52.625  15.352  1.00 85.25           C  
ATOM    214  CE2 TYR A  28       4.055  51.094  13.711  1.00 85.25           C  
ATOM    215  OH  TYR A  28       4.668  50.312  15.883  1.00 85.25           O  
ATOM    216  CZ  TYR A  28       4.535  51.344  14.977  1.00 85.25           C  
ATOM    217  N   GLU A  29       0.934  54.062  13.234  1.00 86.19           N  
ATOM    218  CA  GLU A  29       0.030  54.062  14.375  1.00 86.19           C  
ATOM    219  C   GLU A  29       0.466  53.031  15.430  1.00 86.19           C  
ATOM    220  CB  GLU A  29      -1.406  53.781  13.930  1.00 86.19           C  
ATOM    221  O   GLU A  29       0.783  51.906  15.094  1.00 86.19           O  
ATOM    222  CG  GLU A  29      -1.931  54.750  12.883  1.00 86.19           C  
ATOM    223  CD  GLU A  29      -3.312  54.375  12.367  1.00 86.19           C  
ATOM    224  OE1 GLU A  29      -3.791  55.031  11.406  1.00 86.19           O  
ATOM    225  OE2 GLU A  29      -3.922  53.438  12.930  1.00 86.19           O  
ATOM    226  N   THR A  30       0.665  53.438  16.750  1.00 87.31           N  
ATOM    227  CA  THR A  30       0.982  52.562  17.875  1.00 87.31           C  
ATOM    228  C   THR A  30       0.078  52.875  19.062  1.00 87.31           C  
ATOM    229  CB  THR A  30       2.457  52.719  18.297  1.00 87.31           C  
ATOM    230  O   THR A  30      -0.259  54.031  19.328  1.00 87.31           O  
ATOM    231  CG2 THR A  30       2.787  54.156  18.656  1.00 87.31           C  
ATOM    232  OG1 THR A  30       2.705  51.875  19.438  1.00 87.31           O  
ATOM    233  N   PRO A  31      -0.381  51.938  19.734  1.00 88.38           N  
ATOM    234  CA  PRO A  31      -1.280  52.156  20.875  1.00 88.38           C  
ATOM    235  C   PRO A  31      -0.574  52.781  22.078  1.00 88.38           C  
ATOM    236  CB  PRO A  31      -1.782  50.750  21.203  1.00 88.38           C  
ATOM    237  O   PRO A  31       0.586  52.438  22.344  1.00 88.38           O  
ATOM    238  CG  PRO A  31      -0.774  49.812  20.578  1.00 88.38           C  
ATOM    239  CD  PRO A  31      -0.091  50.562  19.453  1.00 88.38           C  
ATOM    240  N   LYS A  32      -1.301  53.688  22.766  1.00 88.62           N  
ATOM    241  CA  LYS A  32      -0.833  54.219  24.047  1.00 88.62           C  
ATOM    242  C   LYS A  32      -0.947  53.156  25.141  1.00 88.62           C  
ATOM    243  CB  LYS A  32      -1.623  55.469  24.422  1.00 88.62           C  
ATOM    244  O   LYS A  32      -1.932  52.438  25.203  1.00 88.62           O  
ATOM    245  CG  LYS A  32      -1.066  56.750  23.844  1.00 88.62           C  
ATOM    246  CD  LYS A  32      -1.787  57.969  24.391  1.00 88.62           C  
ATOM    247  CE  LYS A  32      -1.208  59.281  23.828  1.00 88.62           C  
ATOM    248  NZ  LYS A  32      -1.915  60.469  24.359  1.00 88.62           N  
ATOM    249  N   VAL A  33       0.099  53.031  25.969  1.00 90.06           N  
ATOM    250  CA  VAL A  33       0.143  51.938  26.938  1.00 90.06           C  
ATOM    251  C   VAL A  33       0.273  52.531  28.344  1.00 90.06           C  
ATOM    252  CB  VAL A  33       1.308  50.969  26.656  1.00 90.06           C  
ATOM    253  O   VAL A  33       0.846  53.594  28.531  1.00 90.06           O  
ATOM    254  CG1 VAL A  33       1.100  50.281  25.312  1.00 90.06           C  
ATOM    255  CG2 VAL A  33       2.641  51.719  26.656  1.00 90.06           C  
ATOM    256  N   ILE A  34      -0.420  51.875  29.250  1.00 87.50           N  
ATOM    257  CA  ILE A  34      -0.268  52.188  30.672  1.00 87.50           C  
ATOM    258  C   ILE A  34       0.718  51.219  31.297  1.00 87.50           C  
ATOM    259  CB  ILE A  34      -1.625  52.125  31.406  1.00 87.50           C  
ATOM    260  O   ILE A  34       0.635  50.000  31.078  1.00 87.50           O  
ATOM    261  CG1 ILE A  34      -2.645  53.062  30.719  1.00 87.50           C  
ATOM    262  CG2 ILE A  34      -1.454  52.500  32.875  1.00 87.50           C  
ATOM    263  CD1 ILE A  34      -4.082  52.812  31.172  1.00 87.50           C  
ATOM    264  N   VAL A  35       1.737  51.719  32.000  1.00 88.81           N  
ATOM    265  CA  VAL A  35       2.725  50.875  32.656  1.00 88.81           C  
ATOM    266  C   VAL A  35       2.383  50.750  34.156  1.00 88.81           C  
ATOM    267  CB  VAL A  35       4.156  51.438  32.500  1.00 88.81           C  
ATOM    268  O   VAL A  35       2.432  51.750  34.906  1.00 88.81           O  
ATOM    269  CG1 VAL A  35       5.176  50.531  33.188  1.00 88.81           C  
ATOM    270  CG2 VAL A  35       4.488  51.625  31.016  1.00 88.81           C  
ATOM    271  N   VAL A  36       1.987  49.594  34.469  1.00 85.44           N  
ATOM    272  CA  VAL A  36       1.673  49.312  35.875  1.00 85.44           C  
ATOM    273  C   VAL A  36       2.914  48.781  36.562  1.00 85.44           C  
ATOM    274  CB  VAL A  36       0.512  48.312  36.000  1.00 85.44           C  
ATOM    275  O   VAL A  36       3.449  47.719  36.219  1.00 85.44           O  
ATOM    276  CG1 VAL A  36       0.176  48.062  37.469  1.00 85.44           C  
ATOM    277  CG2 VAL A  36      -0.718  48.812  35.250  1.00 85.44           C  
ATOM    278  N   ARG A  37       3.348  49.438  37.625  1.00 85.50           N  
ATOM    279  CA  ARG A  37       4.527  49.031  38.375  1.00 85.50           C  
ATOM    280  C   ARG A  37       4.129  48.250  39.625  1.00 85.50           C  
ATOM    281  CB  ARG A  37       5.383  50.219  38.750  1.00 85.50           C  
ATOM    282  O   ARG A  37       4.145  48.812  40.719  1.00 85.50           O  
ATOM    283  CG  ARG A  37       6.207  50.781  37.594  1.00 85.50           C  
ATOM    284  CD  ARG A  37       7.219  51.812  38.062  1.00 85.50           C  
ATOM    285  NE  ARG A  37       8.094  52.250  36.969  1.00 85.50           N  
ATOM    286  NH1 ARG A  37       9.312  53.719  38.250  1.00 85.50           N  
ATOM    287  NH2 ARG A  37       9.805  53.469  36.031  1.00 85.50           N  
ATOM    288  CZ  ARG A  37       9.070  53.125  37.094  1.00 85.50           C  
ATOM    289  N   ASN A  38       3.609  47.125  39.438  1.00 83.06           N  
ATOM    290  CA  ASN A  38       3.299  46.188  40.531  1.00 83.06           C  
ATOM    291  C   ASN A  38       4.180  44.938  40.438  1.00 83.06           C  
ATOM    292  CB  ASN A  38       1.821  45.812  40.469  1.00 83.06           C  
ATOM    293  O   ASN A  38       4.152  44.219  39.469  1.00 83.06           O  
ATOM    294  CG  ASN A  38       1.352  45.156  41.781  1.00 83.06           C  
ATOM    295  ND2 ASN A  38       0.039  45.094  41.969  1.00 83.06           N  
ATOM    296  OD1 ASN A  38       2.162  44.750  42.594  1.00 83.06           O  
ATOM    297  N   ARG A  39       4.879  44.750  41.469  1.00 81.94           N  
ATOM    298  CA  ARG A  39       5.848  43.656  41.469  1.00 81.94           C  
ATOM    299  C   ARG A  39       5.156  42.312  41.344  1.00 81.94           C  
ATOM    300  CB  ARG A  39       6.668  43.688  42.781  1.00 81.94           C  
ATOM    301  O   ARG A  39       5.648  41.438  40.625  1.00 81.94           O  
ATOM    302  CG  ARG A  39       8.023  43.000  42.656  1.00 81.94           C  
ATOM    303  CD  ARG A  39       8.906  43.312  43.875  1.00 81.94           C  
ATOM    304  NE  ARG A  39      10.141  42.531  43.812  1.00 81.94           N  
ATOM    305  NH1 ARG A  39      11.078  43.562  45.688  1.00 81.94           N  
ATOM    306  NH2 ARG A  39      12.227  41.906  44.562  1.00 81.94           N  
ATOM    307  CZ  ARG A  39      11.148  42.656  44.688  1.00 81.94           C  
ATOM    308  N   ARG A  40       4.066  42.094  41.969  1.00 82.50           N  
ATOM    309  CA  ARG A  40       3.363  40.812  41.906  1.00 82.50           C  
ATOM    310  C   ARG A  40       2.814  40.531  40.500  1.00 82.50           C  
ATOM    311  CB  ARG A  40       2.227  40.781  42.938  1.00 82.50           C  
ATOM    312  O   ARG A  40       2.967  39.438  39.969  1.00 82.50           O  
ATOM    313  CG  ARG A  40       2.695  40.594  44.375  1.00 82.50           C  
ATOM    314  CD  ARG A  40       1.523  40.500  45.344  1.00 82.50           C  
ATOM    315  NE  ARG A  40       1.963  40.594  46.719  1.00 82.50           N  
ATOM    316  NH1 ARG A  40      -0.141  40.312  47.625  1.00 82.50           N  
ATOM    317  NH2 ARG A  40       1.667  40.625  49.000  1.00 82.50           N  
ATOM    318  CZ  ARG A  40       1.162  40.500  47.781  1.00 82.50           C  
ATOM    319  N   LEU A  41       2.199  41.562  39.969  1.00 86.31           N  
ATOM    320  CA  LEU A  41       1.655  41.406  38.625  1.00 86.31           C  
ATOM    321  C   LEU A  41       2.773  41.250  37.594  1.00 86.31           C  
ATOM    322  CB  LEU A  41       0.781  42.594  38.250  1.00 86.31           C  
ATOM    323  O   LEU A  41       2.637  40.500  36.625  1.00 86.31           O  
ATOM    324  CG  LEU A  41      -0.222  42.406  37.125  1.00 86.31           C  
ATOM    325  CD1 LEU A  41      -1.509  41.781  37.656  1.00 86.31           C  
ATOM    326  CD2 LEU A  41      -0.511  43.719  36.406  1.00 86.31           C  
ATOM    327  N   GLY A  42       3.807  41.969  37.812  1.00 87.69           N  
ATOM    328  CA  GLY A  42       4.949  41.844  36.906  1.00 87.69           C  
ATOM    329  C   GLY A  42       5.582  40.469  36.938  1.00 87.69           C  
ATOM    330  O   GLY A  42       5.914  39.906  35.906  1.00 87.69           O  
ATOM    331  N   VAL A  43       5.695  39.938  38.125  1.00 89.38           N  
ATOM    332  CA  VAL A  43       6.277  38.625  38.250  1.00 89.38           C  
ATOM    333  C   VAL A  43       5.348  37.562  37.625  1.00 89.38           C  
ATOM    334  CB  VAL A  43       6.551  38.250  39.719  1.00 89.38           C  
ATOM    335  O   VAL A  43       5.805  36.625  36.969  1.00 89.38           O  
ATOM    336  CG1 VAL A  43       6.934  36.781  39.875  1.00 89.38           C  
ATOM    337  CG2 VAL A  43       7.648  39.156  40.281  1.00 89.38           C  
ATOM    338  N   LEU A  44       4.070  37.750  37.812  1.00 88.81           N  
ATOM    339  CA  LEU A  44       3.102  36.812  37.219  1.00 88.81           C  
ATOM    340  C   LEU A  44       3.125  36.906  35.719  1.00 88.81           C  
ATOM    341  CB  LEU A  44       1.694  37.125  37.750  1.00 88.81           C  
ATOM    342  O   LEU A  44       3.051  35.875  35.031  1.00 88.81           O  
ATOM    343  CG  LEU A  44       0.710  35.938  37.781  1.00 88.81           C  
ATOM    344  CD1 LEU A  44       0.398  35.531  39.219  1.00 88.81           C  
ATOM    345  CD2 LEU A  44      -0.568  36.312  37.031  1.00 88.81           C  
ATOM    346  N   TYR A  45       3.180  38.094  35.188  1.00 90.56           N  
ATOM    347  CA  TYR A  45       3.229  38.281  33.750  1.00 90.56           C  
ATOM    348  C   TYR A  45       4.465  37.625  33.125  1.00 90.56           C  
ATOM    349  CB  TYR A  45       3.221  39.781  33.406  1.00 90.56           C  
ATOM    350  O   TYR A  45       4.375  36.938  32.125  1.00 90.56           O  
ATOM    351  CG  TYR A  45       3.361  40.094  31.922  1.00 90.56           C  
ATOM    352  CD1 TYR A  45       4.434  40.812  31.453  1.00 90.56           C  
ATOM    353  CD2 TYR A  45       2.424  39.594  31.016  1.00 90.56           C  
ATOM    354  CE1 TYR A  45       4.566  41.094  30.094  1.00 90.56           C  
ATOM    355  CE2 TYR A  45       2.547  39.875  29.656  1.00 90.56           C  
ATOM    356  OH  TYR A  45       3.748  40.875  27.859  1.00 90.56           O  
ATOM    357  CZ  TYR A  45       3.621  40.625  29.203  1.00 90.56           C  
ATOM    358  N   ARG A  46       5.602  37.781  33.750  1.00 91.12           N  
ATOM    359  CA  ARG A  46       6.844  37.219  33.281  1.00 91.12           C  
ATOM    360  C   ARG A  46       6.832  35.688  33.438  1.00 91.12           C  
ATOM    361  CB  ARG A  46       8.047  37.812  34.000  1.00 91.12           C  
ATOM    362  O   ARG A  46       7.406  34.969  32.625  1.00 91.12           O  
ATOM    363  CG  ARG A  46       8.281  39.281  33.688  1.00 91.12           C  
ATOM    364  CD  ARG A  46       8.578  39.500  32.219  1.00 91.12           C  
ATOM    365  NE  ARG A  46       8.711  40.938  31.922  1.00 91.12           N  
ATOM    366  NH1 ARG A  46       8.328  40.688  29.656  1.00 91.12           N  
ATOM    367  NH2 ARG A  46       8.742  42.781  30.547  1.00 91.12           N  
ATOM    368  CZ  ARG A  46       8.594  41.469  30.703  1.00 91.12           C  
ATOM    369  N   ALA A  47       6.230  35.281  34.500  1.00 92.31           N  
ATOM    370  CA  ALA A  47       6.121  33.844  34.719  1.00 92.31           C  
ATOM    371  C   ALA A  47       5.270  33.188  33.625  1.00 92.31           C  
ATOM    372  CB  ALA A  47       5.539  33.531  36.094  1.00 92.31           C  
ATOM    373  O   ALA A  47       5.598  32.125  33.125  1.00 92.31           O  
ATOM    374  N   VAL A  48       4.141  33.844  33.250  1.00 90.69           N  
ATOM    375  CA  VAL A  48       3.273  33.344  32.188  1.00 90.69           C  
ATOM    376  C   VAL A  48       4.016  33.344  30.844  1.00 90.69           C  
ATOM    377  CB  VAL A  48       1.968  34.156  32.062  1.00 90.69           C  
ATOM    378  O   VAL A  48       3.910  32.406  30.062  1.00 90.69           O  
ATOM    379  CG1 VAL A  48       1.196  33.781  30.812  1.00 90.69           C  
ATOM    380  CG2 VAL A  48       1.102  33.938  33.312  1.00 90.69           C  
ATOM    381  N   GLN A  49       4.750  34.375  30.562  1.00 90.38           N  
ATOM    382  CA  GLN A  49       5.535  34.469  29.344  1.00 90.38           C  
ATOM    383  C   GLN A  49       6.586  33.344  29.281  1.00 90.38           C  
ATOM    384  CB  GLN A  49       6.203  35.844  29.219  1.00 90.38           C  
ATOM    385  O   GLN A  49       6.809  32.750  28.234  1.00 90.38           O  
ATOM    386  CG  GLN A  49       5.250  36.938  28.828  1.00 90.38           C  
ATOM    387  CD  GLN A  49       5.957  38.281  28.594  1.00 90.38           C  
ATOM    388  NE2 GLN A  49       5.383  39.125  27.734  1.00 90.38           N  
ATOM    389  OE1 GLN A  49       7.008  38.531  29.188  1.00 90.38           O  
ATOM    390  N   LEU A  50       7.211  33.156  30.391  1.00 92.88           N  
ATOM    391  CA  LEU A  50       8.234  32.125  30.453  1.00 92.88           C  
ATOM    392  C   LEU A  50       7.625  30.750  30.219  1.00 92.88           C  
ATOM    393  CB  LEU A  50       8.953  32.156  31.797  1.00 92.88           C  
ATOM    394  O   LEU A  50       8.227  29.891  29.562  1.00 92.88           O  
ATOM    395  CG  LEU A  50      10.391  31.641  31.812  1.00 92.88           C  
ATOM    396  CD1 LEU A  50      11.383  32.812  31.719  1.00 92.88           C  
ATOM    397  CD2 LEU A  50      10.648  30.812  33.062  1.00 92.88           C  
ATOM    398  N   LEU A  51       6.484  30.547  30.828  1.00 91.94           N  
ATOM    399  CA  LEU A  51       5.801  29.266  30.641  1.00 91.94           C  
ATOM    400  C   LEU A  51       5.461  29.047  29.172  1.00 91.94           C  
ATOM    401  CB  LEU A  51       4.527  29.219  31.484  1.00 91.94           C  
ATOM    402  O   LEU A  51       5.621  27.938  28.656  1.00 91.94           O  
ATOM    403  CG  LEU A  51       4.551  28.281  32.688  1.00 91.94           C  
ATOM    404  CD1 LEU A  51       3.787  28.906  33.844  1.00 91.94           C  
ATOM    405  CD2 LEU A  51       3.967  26.922  32.312  1.00 91.94           C  
ATOM    406  N   ILE A  52       4.918  29.969  28.469  1.00 90.00           N  
ATOM    407  CA  ILE A  52       4.570  29.875  27.047  1.00 90.00           C  
ATOM    408  C   ILE A  52       5.836  29.625  26.234  1.00 90.00           C  
ATOM    409  CB  ILE A  52       3.840  31.141  26.562  1.00 90.00           C  
ATOM    410  O   ILE A  52       5.848  28.781  25.344  1.00 90.00           O  
ATOM    411  CG1 ILE A  52       2.471  31.266  27.234  1.00 90.00           C  
ATOM    412  CG2 ILE A  52       3.699  31.109  25.031  1.00 90.00           C  
ATOM    413  CD1 ILE A  52       1.778  32.594  26.984  1.00 90.00           C  
ATOM    414  N   LEU A  53       6.871  30.391  26.531  1.00 92.62           N  
ATOM    415  CA  LEU A  53       8.125  30.250  25.797  1.00 92.62           C  
ATOM    416  C   LEU A  53       8.711  28.859  26.016  1.00 92.62           C  
ATOM    417  CB  LEU A  53       9.133  31.312  26.234  1.00 92.62           C  
ATOM    418  O   LEU A  53       9.266  28.266  25.094  1.00 92.62           O  
ATOM    419  CG  LEU A  53       9.180  32.594  25.391  1.00 92.62           C  
ATOM    420  CD1 LEU A  53       9.797  33.719  26.188  1.00 92.62           C  
ATOM    421  CD2 LEU A  53       9.961  32.344  24.109  1.00 92.62           C  
ATOM    422  N   LEU A  54       8.695  28.375  27.234  1.00 94.00           N  
ATOM    423  CA  LEU A  54       9.203  27.031  27.547  1.00 94.00           C  
ATOM    424  C   LEU A  54       8.414  25.969  26.781  1.00 94.00           C  
ATOM    425  CB  LEU A  54       9.133  26.766  29.047  1.00 94.00           C  
ATOM    426  O   LEU A  54       8.984  24.984  26.328  1.00 94.00           O  
ATOM    427  CG  LEU A  54      10.406  27.031  29.844  1.00 94.00           C  
ATOM    428  CD1 LEU A  54      10.062  27.391  31.281  1.00 94.00           C  
ATOM    429  CD2 LEU A  54      11.336  25.828  29.797  1.00 94.00           C  
ATOM    430  N   TYR A  55       7.125  26.062  26.656  1.00 88.75           N  
ATOM    431  CA  TYR A  55       6.293  25.141  25.891  1.00 88.75           C  
ATOM    432  C   TYR A  55       6.707  25.109  24.438  1.00 88.75           C  
ATOM    433  CB  TYR A  55       4.816  25.531  26.016  1.00 88.75           C  
ATOM    434  O   TYR A  55       6.840  24.047  23.844  1.00 88.75           O  
ATOM    435  CG  TYR A  55       3.920  24.797  25.047  1.00 88.75           C  
ATOM    436  CD1 TYR A  55       3.486  25.406  23.875  1.00 88.75           C  
ATOM    437  CD2 TYR A  55       3.504  23.500  25.297  1.00 88.75           C  
ATOM    438  CE1 TYR A  55       2.660  24.750  22.969  1.00 88.75           C  
ATOM    439  CE2 TYR A  55       2.678  22.812  24.406  1.00 88.75           C  
ATOM    440  OH  TYR A  55       1.443  22.781  22.359  1.00 88.75           O  
ATOM    441  CZ  TYR A  55       2.262  23.453  23.250  1.00 88.75           C  
ATOM    442  N   PHE A  56       6.902  26.281  23.859  1.00 91.12           N  
ATOM    443  CA  PHE A  56       7.250  26.359  22.453  1.00 91.12           C  
ATOM    444  C   PHE A  56       8.641  25.781  22.203  1.00 91.12           C  
ATOM    445  CB  PHE A  56       7.180  27.797  21.938  1.00 91.12           C  
ATOM    446  O   PHE A  56       8.844  25.016  21.266  1.00 91.12           O  
ATOM    447  CG  PHE A  56       5.852  28.172  21.344  1.00 91.12           C  
ATOM    448  CD1 PHE A  56       5.605  27.953  19.984  1.00 91.12           C  
ATOM    449  CD2 PHE A  56       4.855  28.734  22.125  1.00 91.12           C  
ATOM    450  CE1 PHE A  56       4.375  28.281  19.422  1.00 91.12           C  
ATOM    451  CE2 PHE A  56       3.625  29.078  21.562  1.00 91.12           C  
ATOM    452  CZ  PHE A  56       3.389  28.859  20.219  1.00 91.12           C  
ATOM    453  N   VAL A  57       9.570  26.219  22.984  1.00 94.00           N  
ATOM    454  CA  VAL A  57      10.945  25.781  22.781  1.00 94.00           C  
ATOM    455  C   VAL A  57      11.055  24.281  23.031  1.00 94.00           C  
ATOM    456  CB  VAL A  57      11.930  26.547  23.703  1.00 94.00           C  
ATOM    457  O   VAL A  57      11.578  23.547  22.188  1.00 94.00           O  
ATOM    458  CG1 VAL A  57      13.320  25.922  23.641  1.00 94.00           C  
ATOM    459  CG2 VAL A  57      11.984  28.016  23.312  1.00 94.00           C  
ATOM    460  N   TRP A  58      10.531  23.812  24.125  1.00 93.12           N  
ATOM    461  CA  TRP A  58      10.695  22.422  24.516  1.00 93.12           C  
ATOM    462  C   TRP A  58       9.789  21.516  23.703  1.00 93.12           C  
ATOM    463  CB  TRP A  58      10.406  22.250  26.016  1.00 93.12           C  
ATOM    464  O   TRP A  58      10.242  20.516  23.141  1.00 93.12           O  
ATOM    465  CG  TRP A  58      10.859  20.938  26.578  1.00 93.12           C  
ATOM    466  CD1 TRP A  58      10.164  19.766  26.594  1.00 93.12           C  
ATOM    467  CD2 TRP A  58      12.117  20.656  27.203  1.00 93.12           C  
ATOM    468  CE2 TRP A  58      12.109  19.297  27.578  1.00 93.12           C  
ATOM    469  CE3 TRP A  58      13.250  21.438  27.484  1.00 93.12           C  
ATOM    470  NE1 TRP A  58      10.906  18.781  27.203  1.00 93.12           N  
ATOM    471  CH2 TRP A  58      14.289  19.484  28.484  1.00 93.12           C  
ATOM    472  CZ2 TRP A  58      13.195  18.703  28.219  1.00 93.12           C  
ATOM    473  CZ3 TRP A  58      14.328  20.844  28.125  1.00 93.12           C  
ATOM    474  N   TYR A  59       8.570  21.828  23.562  1.00 89.75           N  
ATOM    475  CA  TYR A  59       7.621  20.906  22.922  1.00 89.75           C  
ATOM    476  C   TYR A  59       7.566  21.141  21.422  1.00 89.75           C  
ATOM    477  CB  TYR A  59       6.223  21.078  23.531  1.00 89.75           C  
ATOM    478  O   TYR A  59       7.766  20.219  20.625  1.00 89.75           O  
ATOM    479  CG  TYR A  59       5.219  20.078  23.016  1.00 89.75           C  
ATOM    480  CD1 TYR A  59       4.215  20.453  22.125  1.00 89.75           C  
ATOM    481  CD2 TYR A  59       5.266  18.750  23.422  1.00 89.75           C  
ATOM    482  CE1 TYR A  59       3.285  19.531  21.656  1.00 89.75           C  
ATOM    483  CE2 TYR A  59       4.340  17.812  22.953  1.00 89.75           C  
ATOM    484  OH  TYR A  59       2.436  17.312  21.609  1.00 89.75           O  
ATOM    485  CZ  TYR A  59       3.355  18.219  22.078  1.00 89.75           C  
ATOM    486  N   VAL A  60       7.285  22.344  21.016  1.00 91.06           N  
ATOM    487  CA  VAL A  60       7.051  22.609  19.594  1.00 91.06           C  
ATOM    488  C   VAL A  60       8.359  22.484  18.828  1.00 91.06           C  
ATOM    489  CB  VAL A  60       6.434  24.016  19.375  1.00 91.06           C  
ATOM    490  O   VAL A  60       8.406  21.828  17.781  1.00 91.06           O  
ATOM    491  CG1 VAL A  60       6.309  24.312  17.891  1.00 91.06           C  
ATOM    492  CG2 VAL A  60       5.066  24.109  20.062  1.00 91.06           C  
ATOM    493  N   PHE A  61       9.461  23.000  19.312  1.00 93.62           N  
ATOM    494  CA  PHE A  61      10.688  23.062  18.531  1.00 93.62           C  
ATOM    495  C   PHE A  61      11.531  21.812  18.781  1.00 93.62           C  
ATOM    496  CB  PHE A  61      11.492  24.312  18.891  1.00 93.62           C  
ATOM    497  O   PHE A  61      12.117  21.266  17.844  1.00 93.62           O  
ATOM    498  CG  PHE A  61      11.156  25.500  18.031  1.00 93.62           C  
ATOM    499  CD1 PHE A  61      11.742  25.672  16.781  1.00 93.62           C  
ATOM    500  CD2 PHE A  61      10.258  26.469  18.484  1.00 93.62           C  
ATOM    501  CE1 PHE A  61      11.430  26.781  16.000  1.00 93.62           C  
ATOM    502  CE2 PHE A  61       9.945  27.578  17.703  1.00 93.62           C  
ATOM    503  CZ  PHE A  61      10.531  27.734  16.469  1.00 93.62           C  
ATOM    504  N   ILE A  62      11.586  21.359  19.969  1.00 92.88           N  
ATOM    505  CA  ILE A  62      12.516  20.266  20.250  1.00 92.88           C  
ATOM    506  C   ILE A  62      11.805  18.922  20.078  1.00 92.88           C  
ATOM    507  CB  ILE A  62      13.094  20.375  21.672  1.00 92.88           C  
ATOM    508  O   ILE A  62      12.305  18.047  19.359  1.00 92.88           O  
ATOM    509  CG1 ILE A  62      14.008  21.609  21.781  1.00 92.88           C  
ATOM    510  CG2 ILE A  62      13.844  19.094  22.062  1.00 92.88           C  
ATOM    511  CD1 ILE A  62      14.523  21.875  23.203  1.00 92.88           C  
ATOM    512  N   VAL A  63      10.688  18.812  20.672  1.00 90.62           N  
ATOM    513  CA  VAL A  63      10.016  17.516  20.641  1.00 90.62           C  
ATOM    514  C   VAL A  63       9.336  17.328  19.281  1.00 90.62           C  
ATOM    515  CB  VAL A  63       8.977  17.391  21.781  1.00 90.62           C  
ATOM    516  O   VAL A  63       9.547  16.312  18.625  1.00 90.62           O  
ATOM    517  CG1 VAL A  63       8.164  16.109  21.625  1.00 90.62           C  
ATOM    518  CG2 VAL A  63       9.672  17.406  23.141  1.00 90.62           C  
ATOM    519  N   GLN A  64       8.648  18.344  18.750  1.00 90.25           N  
ATOM    520  CA  GLN A  64       7.918  18.219  17.500  1.00 90.25           C  
ATOM    521  C   GLN A  64       8.797  18.594  16.312  1.00 90.25           C  
ATOM    522  CB  GLN A  64       6.664  19.109  17.516  1.00 90.25           C  
ATOM    523  O   GLN A  64       8.438  18.344  15.164  1.00 90.25           O  
ATOM    524  CG  GLN A  64       5.535  18.547  18.375  1.00 90.25           C  
ATOM    525  CD  GLN A  64       4.242  19.312  18.203  1.00 90.25           C  
ATOM    526  NE2 GLN A  64       3.119  18.672  18.500  1.00 90.25           N  
ATOM    527  OE1 GLN A  64       4.246  20.500  17.828  1.00 90.25           O  
ATOM    528  N   LYS A  65       9.945  19.219  16.578  1.00 93.25           N  
ATOM    529  CA  LYS A  65      10.883  19.625  15.531  1.00 93.25           C  
ATOM    530  C   LYS A  65      10.188  20.438  14.445  1.00 93.25           C  
ATOM    531  CB  LYS A  65      11.562  18.391  14.914  1.00 93.25           C  
ATOM    532  O   LYS A  65      10.305  20.125  13.258  1.00 93.25           O  
ATOM    533  CG  LYS A  65      12.438  17.609  15.883  1.00 93.25           C  
ATOM    534  CD  LYS A  65      13.273  16.562  15.164  1.00 93.25           C  
ATOM    535  CE  LYS A  65      14.172  15.805  16.141  1.00 93.25           C  
ATOM    536  NZ  LYS A  65      14.977  14.758  15.438  1.00 93.25           N  
ATOM    537  N   SER A  66       9.523  21.344  14.828  1.00 93.44           N  
ATOM    538  CA  SER A  66       8.727  22.156  13.922  1.00 93.44           C  
ATOM    539  C   SER A  66       9.609  23.031  13.039  1.00 93.44           C  
ATOM    540  CB  SER A  66       7.754  23.047  14.711  1.00 93.44           C  
ATOM    541  O   SER A  66       9.117  23.672  12.109  1.00 93.44           O  
ATOM    542  OG  SER A  66       8.461  23.953  15.539  1.00 93.44           O  
ATOM    543  N   TYR A  67      10.922  23.016  13.242  1.00 94.12           N  
ATOM    544  CA  TYR A  67      11.859  23.766  12.422  1.00 94.12           C  
ATOM    545  C   TYR A  67      12.234  23.000  11.164  1.00 94.12           C  
ATOM    546  CB  TYR A  67      13.117  24.109  13.227  1.00 94.12           C  
ATOM    547  O   TYR A  67      12.969  23.500  10.312  1.00 94.12           O  
ATOM    548  CG  TYR A  67      13.805  22.891  13.812  1.00 94.12           C  
ATOM    549  CD1 TYR A  67      13.461  22.422  15.086  1.00 94.12           C  
ATOM    550  CD2 TYR A  67      14.789  22.219  13.109  1.00 94.12           C  
ATOM    551  CE1 TYR A  67      14.094  21.312  15.633  1.00 94.12           C  
ATOM    552  CE2 TYR A  67      15.430  21.109  13.648  1.00 94.12           C  
ATOM    553  OH  TYR A  67      15.695  19.562  15.445  1.00 94.12           O  
ATOM    554  CZ  TYR A  67      15.070  20.656  14.906  1.00 94.12           C  
ATOM    555  N   GLN A  68      11.633  21.828  11.023  1.00 95.44           N  
ATOM    556  CA  GLN A  68      11.969  20.969   9.883  1.00 95.44           C  
ATOM    557  C   GLN A  68      10.773  20.781   8.961  1.00 95.44           C  
ATOM    558  CB  GLN A  68      12.492  19.625  10.359  1.00 95.44           C  
ATOM    559  O   GLN A  68       9.625  20.953   9.383  1.00 95.44           O  
ATOM    560  CG  GLN A  68      13.758  19.703  11.203  1.00 95.44           C  
ATOM    561  CD  GLN A  68      14.258  18.344  11.648  1.00 95.44           C  
ATOM    562  NE2 GLN A  68      15.531  18.266  12.023  1.00 95.44           N  
ATOM    563  OE1 GLN A  68      13.500  17.359  11.664  1.00 95.44           O  
ATOM    564  N   GLU A  69      11.156  20.562   7.715  1.00 94.56           N  
ATOM    565  CA  GLU A  69      10.172  20.016   6.789  1.00 94.56           C  
ATOM    566  C   GLU A  69      10.141  18.484   6.859  1.00 94.56           C  
ATOM    567  CB  GLU A  69      10.461  20.469   5.359  1.00 94.56           C  
ATOM    568  O   GLU A  69      11.188  17.844   6.969  1.00 94.56           O  
ATOM    569  CG  GLU A  69       9.234  20.500   4.461  1.00 94.56           C  
ATOM    570  CD  GLU A  69       9.516  21.031   3.068  1.00 94.56           C  
ATOM    571  OE1 GLU A  69       8.578  21.125   2.244  1.00 94.56           O  
ATOM    572  OE2 GLU A  69      10.695  21.375   2.801  1.00 94.56           O  
ATOM    573  N   SER A  70       8.977  18.000   6.906  1.00 93.75           N  
ATOM    574  CA  SER A  70       8.859  16.562   7.102  1.00 93.75           C  
ATOM    575  C   SER A  70       8.297  15.883   5.859  1.00 93.75           C  
ATOM    576  CB  SER A  70       7.980  16.250   8.312  1.00 93.75           C  
ATOM    577  O   SER A  70       7.555  16.500   5.090  1.00 93.75           O  
ATOM    578  OG  SER A  70       6.656  16.719   8.102  1.00 93.75           O  
ATOM    579  N   GLU A  71       8.734  14.688   5.609  1.00 92.62           N  
ATOM    580  CA  GLU A  71       8.234  13.797   4.570  1.00 92.62           C  
ATOM    581  C   GLU A  71       7.848  12.438   5.145  1.00 92.62           C  
ATOM    582  CB  GLU A  71       9.281  13.625   3.465  1.00 92.62           C  
ATOM    583  O   GLU A  71       8.648  11.797   5.824  1.00 92.62           O  
ATOM    584  CG  GLU A  71       8.773  12.836   2.262  1.00 92.62           C  
ATOM    585  CD  GLU A  71       9.828  12.656   1.181  1.00 92.62           C  
ATOM    586  OE1 GLU A  71       9.484  12.203   0.065  1.00 92.62           O  
ATOM    587  OE2 GLU A  71      11.016  12.961   1.453  1.00 92.62           O  
ATOM    588  N   THR A  72       6.527  12.141   4.918  1.00 90.19           N  
ATOM    589  CA  THR A  72       6.062  10.859   5.445  1.00 90.19           C  
ATOM    590  C   THR A  72       5.875   9.852   4.316  1.00 90.19           C  
ATOM    591  CB  THR A  72       4.738  11.023   6.219  1.00 90.19           C  
ATOM    592  O   THR A  72       5.648  10.227   3.166  1.00 90.19           O  
ATOM    593  CG2 THR A  72       4.926  11.906   7.449  1.00 90.19           C  
ATOM    594  OG1 THR A  72       3.762  11.617   5.359  1.00 90.19           O  
ATOM    595  N   GLY A  73       6.000   8.602   4.660  1.00 87.75           N  
ATOM    596  CA  GLY A  73       5.742   7.523   3.719  1.00 87.75           C  
ATOM    597  C   GLY A  73       6.812   7.391   2.652  1.00 87.75           C  
ATOM    598  O   GLY A  73       6.617   7.812   1.512  1.00 87.75           O  
ATOM    599  N   PRO A  74       7.891   6.805   2.854  1.00 90.69           N  
ATOM    600  CA  PRO A  74       8.938   6.609   1.853  1.00 90.69           C  
ATOM    601  C   PRO A  74       8.570   5.566   0.800  1.00 90.69           C  
ATOM    602  CB  PRO A  74      10.141   6.145   2.684  1.00 90.69           C  
ATOM    603  O   PRO A  74       7.719   4.711   1.048  1.00 90.69           O  
ATOM    604  CG  PRO A  74       9.539   5.418   3.846  1.00 90.69           C  
ATOM    605  CD  PRO A  74       8.234   6.082   4.203  1.00 90.69           C  
ATOM    606  N   GLU A  75       9.102   5.758  -0.380  1.00 91.12           N  
ATOM    607  CA  GLU A  75       9.062   4.680  -1.366  1.00 91.12           C  
ATOM    608  C   GLU A  75       9.953   3.518  -0.952  1.00 91.12           C  
ATOM    609  CB  GLU A  75       9.477   5.199  -2.746  1.00 91.12           C  
ATOM    610  O   GLU A  75      11.133   3.711  -0.650  1.00 91.12           O  
ATOM    611  CG  GLU A  75       8.562   6.281  -3.297  1.00 91.12           C  
ATOM    612  CD  GLU A  75       9.102   6.949  -4.551  1.00 91.12           C  
ATOM    613  OE1 GLU A  75       8.461   7.891  -5.066  1.00 91.12           O  
ATOM    614  OE2 GLU A  75      10.188   6.527  -5.016  1.00 91.12           O  
ATOM    615  N   SER A  76       9.352   2.441  -0.830  1.00 92.94           N  
ATOM    616  CA  SER A  76      10.109   1.314  -0.289  1.00 92.94           C  
ATOM    617  C   SER A  76      10.117   0.138  -1.261  1.00 92.94           C  
ATOM    618  CB  SER A  76       9.523   0.874   1.054  1.00 92.94           C  
ATOM    619  O   SER A  76       9.164  -0.047  -2.025  1.00 92.94           O  
ATOM    620  OG  SER A  76       8.805  -0.343   0.917  1.00 92.94           O  
ATOM    621  N   SER A  77      11.195  -0.536  -1.328  1.00 93.38           N  
ATOM    622  CA  SER A  77      11.359  -1.799  -2.041  1.00 93.38           C  
ATOM    623  C   SER A  77      11.742  -2.924  -1.088  1.00 93.38           C  
ATOM    624  CB  SER A  77      12.414  -1.663  -3.139  1.00 93.38           C  
ATOM    625  O   SER A  77      12.641  -2.764  -0.260  1.00 93.38           O  
ATOM    626  OG  SER A  77      12.977  -2.924  -3.453  1.00 93.38           O  
ATOM    627  N   ILE A  78      11.055  -4.016  -1.195  1.00 95.81           N  
ATOM    628  CA  ILE A  78      11.289  -5.145  -0.302  1.00 95.81           C  
ATOM    629  C   ILE A  78      11.547  -6.406  -1.123  1.00 95.81           C  
ATOM    630  CB  ILE A  78      10.102  -5.363   0.659  1.00 95.81           C  
ATOM    631  O   ILE A  78      10.781  -6.727  -2.037  1.00 95.81           O  
ATOM    632  CG1 ILE A  78       9.852  -4.105   1.500  1.00 95.81           C  
ATOM    633  CG2 ILE A  78      10.344  -6.582   1.554  1.00 95.81           C  
ATOM    634  CD1 ILE A  78       8.453  -4.020   2.088  1.00 95.81           C  
ATOM    635  N   ILE A  79      12.594  -7.098  -0.929  1.00 95.25           N  
ATOM    636  CA  ILE A  79      12.914  -8.414  -1.468  1.00 95.25           C  
ATOM    637  C   ILE A  79      13.164  -9.391  -0.323  1.00 95.25           C  
ATOM    638  CB  ILE A  79      14.148  -8.359  -2.398  1.00 95.25           C  
ATOM    639  O   ILE A  79      13.914  -9.094   0.609  1.00 95.25           O  
ATOM    640  CG1 ILE A  79      13.891  -7.395  -3.564  1.00 95.25           C  
ATOM    641  CG2 ILE A  79      14.500  -9.758  -2.908  1.00 95.25           C  
ATOM    642  CD1 ILE A  79      15.141  -7.047  -4.363  1.00 95.25           C  
ATOM    643  N   THR A  80      12.516 -10.469  -0.336  1.00 96.38           N  
ATOM    644  CA  THR A  80      12.688 -11.469   0.710  1.00 96.38           C  
ATOM    645  C   THR A  80      13.148 -12.797   0.116  1.00 96.38           C  
ATOM    646  CB  THR A  80      11.391 -11.680   1.502  1.00 96.38           C  
ATOM    647  O   THR A  80      12.789 -13.133  -1.014  1.00 96.38           O  
ATOM    648  CG2 THR A  80      10.930 -10.383   2.168  1.00 96.38           C  
ATOM    649  OG1 THR A  80      10.359 -12.133   0.609  1.00 96.38           O  
ATOM    650  N   LYS A  81      13.938 -13.484   0.839  1.00 94.75           N  
ATOM    651  CA  LYS A  81      14.414 -14.820   0.497  1.00 94.75           C  
ATOM    652  C   LYS A  81      14.484 -15.719   1.732  1.00 94.75           C  
ATOM    653  CB  LYS A  81      15.797 -14.742  -0.163  1.00 94.75           C  
ATOM    654  O   LYS A  81      15.039 -15.328   2.758  1.00 94.75           O  
ATOM    655  CG  LYS A  81      16.203 -16.016  -0.884  1.00 94.75           C  
ATOM    656  CD  LYS A  81      17.516 -15.828  -1.646  1.00 94.75           C  
ATOM    657  CE  LYS A  81      17.844 -17.047  -2.510  1.00 94.75           C  
ATOM    658  NZ  LYS A  81      19.062 -16.812  -3.344  1.00 94.75           N  
ATOM    659  N   VAL A  82      13.906 -16.891   1.605  1.00 96.94           N  
ATOM    660  CA  VAL A  82      13.914 -17.859   2.705  1.00 96.94           C  
ATOM    661  C   VAL A  82      14.883 -18.984   2.391  1.00 96.94           C  
ATOM    662  CB  VAL A  82      12.500 -18.422   2.975  1.00 96.94           C  
ATOM    663  O   VAL A  82      15.000 -19.422   1.239  1.00 96.94           O  
ATOM    664  CG1 VAL A  82      12.531 -19.422   4.121  1.00 96.94           C  
ATOM    665  CG2 VAL A  82      11.523 -17.281   3.283  1.00 96.94           C  
ATOM    666  N   LYS A  83      15.617 -19.391   3.406  1.00 94.81           N  
ATOM    667  CA  LYS A  83      16.531 -20.531   3.287  1.00 94.81           C  
ATOM    668  C   LYS A  83      16.297 -21.531   4.402  1.00 94.81           C  
ATOM    669  CB  LYS A  83      17.984 -20.047   3.305  1.00 94.81           C  
ATOM    670  O   LYS A  83      15.953 -21.156   5.527  1.00 94.81           O  
ATOM    671  CG  LYS A  83      18.391 -19.266   2.072  1.00 94.81           C  
ATOM    672  CD  LYS A  83      19.875 -18.891   2.109  1.00 94.81           C  
ATOM    673  CE  LYS A  83      20.297 -18.156   0.844  1.00 94.81           C  
ATOM    674  NZ  LYS A  83      21.766 -17.906   0.822  1.00 94.81           N  
ATOM    675  N   GLY A  84      16.422 -22.766   4.012  1.00 95.25           N  
ATOM    676  CA  GLY A  84      16.266 -23.844   4.965  1.00 95.25           C  
ATOM    677  C   GLY A  84      15.664 -25.094   4.352  1.00 95.25           C  
ATOM    678  O   GLY A  84      15.031 -25.031   3.295  1.00 95.25           O  
ATOM    679  N   ILE A  85      15.969 -26.266   4.949  1.00 94.88           N  
ATOM    680  CA  ILE A  85      15.383 -27.547   4.531  1.00 94.88           C  
ATOM    681  C   ILE A  85      14.828 -28.281   5.746  1.00 94.88           C  
ATOM    682  CB  ILE A  85      16.422 -28.422   3.799  1.00 94.88           C  
ATOM    683  O   ILE A  85      15.242 -28.016   6.879  1.00 94.88           O  
ATOM    684  CG1 ILE A  85      17.656 -28.641   4.684  1.00 94.88           C  
ATOM    685  CG2 ILE A  85      16.812 -27.797   2.459  1.00 94.88           C  
ATOM    686  CD1 ILE A  85      18.641 -29.672   4.129  1.00 94.88           C  
ATOM    687  N   THR A  86      13.852 -29.000   5.516  1.00 94.56           N  
ATOM    688  CA  THR A  86      13.258 -29.812   6.578  1.00 94.56           C  
ATOM    689  C   THR A  86      12.898 -31.203   6.066  1.00 94.56           C  
ATOM    690  CB  THR A  86      11.992 -29.141   7.148  1.00 94.56           C  
ATOM    691  O   THR A  86      12.953 -31.469   4.859  1.00 94.56           O  
ATOM    692  CG2 THR A  86      10.867 -29.109   6.125  1.00 94.56           C  
ATOM    693  OG1 THR A  86      11.562 -29.859   8.312  1.00 94.56           O  
ATOM    694  N   THR A  87      12.766 -32.125   6.992  1.00 93.25           N  
ATOM    695  CA  THR A  87      12.406 -33.500   6.652  1.00 93.25           C  
ATOM    696  C   THR A  87      11.117 -33.906   7.359  1.00 93.25           C  
ATOM    697  CB  THR A  87      13.531 -34.469   7.016  1.00 93.25           C  
ATOM    698  O   THR A  87      10.852 -33.469   8.484  1.00 93.25           O  
ATOM    699  CG2 THR A  87      14.906 -33.844   6.750  1.00 93.25           C  
ATOM    700  OG1 THR A  87      13.438 -34.812   8.406  1.00 93.25           O  
ATOM    701  N   SER A  88      10.266 -34.500   6.617  1.00 91.12           N  
ATOM    702  CA  SER A  88       9.047 -35.125   7.152  1.00 91.12           C  
ATOM    703  C   SER A  88       8.719 -36.406   6.434  1.00 91.12           C  
ATOM    704  CB  SER A  88       7.871 -34.156   7.031  1.00 91.12           C  
ATOM    705  O   SER A  88       8.672 -36.469   5.203  1.00 91.12           O  
ATOM    706  OG  SER A  88       6.648 -34.812   7.312  1.00 91.12           O  
ATOM    707  N   GLU A  89       8.445 -37.500   7.180  1.00 88.12           N  
ATOM    708  CA  GLU A  89       8.055 -38.812   6.660  1.00 88.12           C  
ATOM    709  C   GLU A  89       8.984 -39.250   5.527  1.00 88.12           C  
ATOM    710  CB  GLU A  89       6.605 -38.812   6.176  1.00 88.12           C  
ATOM    711  O   GLU A  89       8.516 -39.594   4.434  1.00 88.12           O  
ATOM    712  CG  GLU A  89       5.582 -38.750   7.301  1.00 88.12           C  
ATOM    713  CD  GLU A  89       4.918 -40.094   7.582  1.00 88.12           C  
ATOM    714  OE1 GLU A  89       4.371 -40.281   8.688  1.00 88.12           O  
ATOM    715  OE2 GLU A  89       4.953 -40.938   6.684  1.00 88.12           O  
ATOM    716  N   HIS A  90      10.211 -39.125   5.656  1.00 85.94           N  
ATOM    717  CA  HIS A  90      11.250 -39.625   4.758  1.00 85.94           C  
ATOM    718  C   HIS A  90      11.281 -38.844   3.459  1.00 85.94           C  
ATOM    719  CB  HIS A  90      11.031 -41.125   4.461  1.00 85.94           C  
ATOM    720  O   HIS A  90      11.562 -39.375   2.393  1.00 85.94           O  
ATOM    721  CG  HIS A  90      11.250 -42.000   5.641  1.00 85.94           C  
ATOM    722  CD2 HIS A  90      10.445 -42.938   6.215  1.00 85.94           C  
ATOM    723  ND1 HIS A  90      12.414 -42.000   6.379  1.00 85.94           N  
ATOM    724  CE1 HIS A  90      12.312 -42.875   7.359  1.00 85.94           C  
ATOM    725  NE2 HIS A  90      11.133 -43.469   7.281  1.00 85.94           N  
ATOM    726  N   LYS A  91      10.773 -37.688   3.504  1.00 91.44           N  
ATOM    727  CA  LYS A  91      10.867 -36.750   2.389  1.00 91.44           C  
ATOM    728  C   LYS A  91      11.547 -35.438   2.818  1.00 91.44           C  
ATOM    729  CB  LYS A  91       9.484 -36.438   1.817  1.00 91.44           C  
ATOM    730  O   LYS A  91      11.352 -35.000   3.941  1.00 91.44           O  
ATOM    731  CG  LYS A  91       9.500 -35.531   0.592  1.00 91.44           C  
ATOM    732  CD  LYS A  91       8.094 -35.188   0.134  1.00 91.44           C  
ATOM    733  CE  LYS A  91       8.102 -34.125  -0.958  1.00 91.44           C  
ATOM    734  NZ  LYS A  91       6.723 -33.750  -1.386  1.00 91.44           N  
ATOM    735  N   VAL A  92      12.398 -34.969   1.975  1.00 94.06           N  
ATOM    736  CA  VAL A  92      13.047 -33.688   2.229  1.00 94.06           C  
ATOM    737  C   VAL A  92      12.250 -32.562   1.559  1.00 94.06           C  
ATOM    738  CB  VAL A  92      14.508 -33.688   1.729  1.00 94.06           C  
ATOM    739  O   VAL A  92      11.844 -32.688   0.401  1.00 94.06           O  
ATOM    740  CG1 VAL A  92      15.109 -32.281   1.847  1.00 94.06           C  
ATOM    741  CG2 VAL A  92      15.344 -34.688   2.510  1.00 94.06           C  
ATOM    742  N   TRP A  93      11.938 -31.594   2.338  1.00 95.25           N  
ATOM    743  CA  TRP A  93      11.234 -30.406   1.850  1.00 95.25           C  
ATOM    744  C   TRP A  93      12.180 -29.219   1.729  1.00 95.25           C  
ATOM    745  CB  TRP A  93      10.062 -30.062   2.777  1.00 95.25           C  
ATOM    746  O   TRP A  93      12.867 -28.859   2.689  1.00 95.25           O  
ATOM    747  CG  TRP A  93       9.008 -31.125   2.855  1.00 95.25           C  
ATOM    748  CD1 TRP A  93       9.102 -32.312   3.500  1.00 95.25           C  
ATOM    749  CD2 TRP A  93       7.707 -31.078   2.262  1.00 95.25           C  
ATOM    750  CE2 TRP A  93       7.059 -32.281   2.590  1.00 95.25           C  
ATOM    751  CE3 TRP A  93       7.027 -30.125   1.486  1.00 95.25           C  
ATOM    752  NE1 TRP A  93       7.930 -33.031   3.344  1.00 95.25           N  
ATOM    753  CH2 TRP A  93       5.117 -31.641   1.408  1.00 95.25           C  
ATOM    754  CZ2 TRP A  93       5.762 -32.594   2.166  1.00 95.25           C  
ATOM    755  CZ3 TRP A  93       5.734 -30.422   1.066  1.00 95.25           C  
ATOM    756  N   ASP A  94      12.195 -28.625   0.592  1.00 95.25           N  
ATOM    757  CA  ASP A  94      13.055 -27.469   0.388  1.00 95.25           C  
ATOM    758  C   ASP A  94      12.227 -26.188   0.257  1.00 95.25           C  
ATOM    759  CB  ASP A  94      13.930 -27.656  -0.852  1.00 95.25           C  
ATOM    760  O   ASP A  94      11.008 -26.203   0.447  1.00 95.25           O  
ATOM    761  CG  ASP A  94      13.117 -27.781  -2.133  1.00 95.25           C  
ATOM    762  OD1 ASP A  94      11.875 -27.703  -2.078  1.00 95.25           O  
ATOM    763  OD2 ASP A  94      13.734 -27.969  -3.203  1.00 95.25           O  
ATOM    764  N   VAL A  95      12.891 -25.062  -0.027  1.00 96.06           N  
ATOM    765  CA  VAL A  95      12.297 -23.734  -0.032  1.00 96.06           C  
ATOM    766  C   VAL A  95      11.234 -23.641  -1.128  1.00 96.06           C  
ATOM    767  CB  VAL A  95      13.367 -22.641  -0.235  1.00 96.06           C  
ATOM    768  O   VAL A  95      10.211 -22.984  -0.955  1.00 96.06           O  
ATOM    769  CG1 VAL A  95      13.164 -21.922  -1.568  1.00 96.06           C  
ATOM    770  CG2 VAL A  95      13.336 -21.641   0.922  1.00 96.06           C  
ATOM    771  N   GLU A  96      11.414 -24.250  -2.266  1.00 96.31           N  
ATOM    772  CA  GLU A  96      10.453 -24.188  -3.365  1.00 96.31           C  
ATOM    773  C   GLU A  96       9.125 -24.812  -2.973  1.00 96.31           C  
ATOM    774  CB  GLU A  96      11.016 -24.875  -4.609  1.00 96.31           C  
ATOM    775  O   GLU A  96       8.062 -24.406  -3.451  1.00 96.31           O  
ATOM    776  CG  GLU A  96      10.102 -24.781  -5.828  1.00 96.31           C  
ATOM    777  CD  GLU A  96       8.977 -25.797  -5.805  1.00 96.31           C  
ATOM    778  OE1 GLU A  96       7.914 -25.547  -6.410  1.00 96.31           O  
ATOM    779  OE2 GLU A  96       9.164 -26.875  -5.180  1.00 96.31           O  
ATOM    780  N   GLU A  97       9.180 -25.703  -2.078  1.00 96.19           N  
ATOM    781  CA  GLU A  97       7.984 -26.469  -1.721  1.00 96.19           C  
ATOM    782  C   GLU A  97       7.191 -25.766  -0.625  1.00 96.19           C  
ATOM    783  CB  GLU A  97       8.359 -27.875  -1.271  1.00 96.19           C  
ATOM    784  O   GLU A  97       5.961 -25.719  -0.675  1.00 96.19           O  
ATOM    785  CG  GLU A  97       8.930 -28.750  -2.383  1.00 96.19           C  
ATOM    786  CD  GLU A  97       9.297 -30.156  -1.922  1.00 96.19           C  
ATOM    787  OE1 GLU A  97       8.516 -31.094  -2.178  1.00 96.19           O  
ATOM    788  OE2 GLU A  97      10.367 -30.312  -1.299  1.00 96.19           O  
ATOM    789  N   TYR A  98       7.902 -25.203   0.341  1.00 97.00           N  
ATOM    790  CA  TYR A  98       7.141 -24.734   1.496  1.00 97.00           C  
ATOM    791  C   TYR A  98       6.996 -23.219   1.484  1.00 97.00           C  
ATOM    792  CB  TYR A  98       7.812 -25.188   2.797  1.00 97.00           C  
ATOM    793  O   TYR A  98       6.285 -22.656   2.316  1.00 97.00           O  
ATOM    794  CG  TYR A  98       9.195 -24.625   2.990  1.00 97.00           C  
ATOM    795  CD1 TYR A  98      10.328 -25.438   2.867  1.00 97.00           C  
ATOM    796  CD2 TYR A  98       9.391 -23.281   3.297  1.00 97.00           C  
ATOM    797  CE1 TYR A  98      11.602 -24.922   3.047  1.00 97.00           C  
ATOM    798  CE2 TYR A  98      10.664 -22.766   3.479  1.00 97.00           C  
ATOM    799  OH  TYR A  98      13.031 -23.078   3.531  1.00 97.00           O  
ATOM    800  CZ  TYR A  98      11.766 -23.594   3.352  1.00 97.00           C  
ATOM    801  N   VAL A  99       7.582 -22.516   0.587  1.00 98.06           N  
ATOM    802  CA  VAL A  99       7.398 -21.062   0.491  1.00 98.06           C  
ATOM    803  C   VAL A  99       6.492 -20.734  -0.695  1.00 98.06           C  
ATOM    804  CB  VAL A  99       8.750 -20.328   0.351  1.00 98.06           C  
ATOM    805  O   VAL A  99       6.758 -21.172  -1.821  1.00 98.06           O  
ATOM    806  CG1 VAL A  99       8.523 -18.844   0.105  1.00 98.06           C  
ATOM    807  CG2 VAL A  99       9.609 -20.547   1.596  1.00 98.06           C  
ATOM    808  N   LYS A 100       5.398 -20.000  -0.410  1.00 97.69           N  
ATOM    809  CA  LYS A 100       4.449 -19.547  -1.429  1.00 97.69           C  
ATOM    810  C   LYS A 100       3.990 -18.125  -1.167  1.00 97.69           C  
ATOM    811  CB  LYS A 100       3.242 -20.484  -1.482  1.00 97.69           C  
ATOM    812  O   LYS A 100       3.711 -17.750  -0.024  1.00 97.69           O  
ATOM    813  CG  LYS A 100       3.594 -21.922  -1.818  1.00 97.69           C  
ATOM    814  CD  LYS A 100       4.008 -22.078  -3.277  1.00 97.69           C  
ATOM    815  CE  LYS A 100       4.418 -23.516  -3.600  1.00 97.69           C  
ATOM    816  NZ  LYS A 100       5.109 -23.609  -4.918  1.00 97.69           N  
ATOM    817  N   PRO A 101       3.844 -17.250  -2.139  1.00 96.69           N  
ATOM    818  CA  PRO A 101       4.383 -17.438  -3.488  1.00 96.69           C  
ATOM    819  C   PRO A 101       5.910 -17.375  -3.525  1.00 96.69           C  
ATOM    820  CB  PRO A 101       3.775 -16.266  -4.273  1.00 96.69           C  
ATOM    821  O   PRO A 101       6.539 -16.938  -2.559  1.00 96.69           O  
ATOM    822  CG  PRO A 101       3.516 -15.211  -3.246  1.00 96.69           C  
ATOM    823  CD  PRO A 101       3.221 -15.883  -1.936  1.00 96.69           C  
ATOM    824  N   PRO A 102       6.520 -17.766  -4.582  1.00 97.44           N  
ATOM    825  CA  PRO A 102       7.977 -17.922  -4.605  1.00 97.44           C  
ATOM    826  C   PRO A 102       8.711 -16.656  -5.016  1.00 97.44           C  
ATOM    827  CB  PRO A 102       8.188 -19.031  -5.641  1.00 97.44           C  
ATOM    828  O   PRO A 102       9.930 -16.562  -4.879  1.00 97.44           O  
ATOM    829  CG  PRO A 102       7.012 -18.922  -6.559  1.00 97.44           C  
ATOM    830  CD  PRO A 102       5.820 -18.484  -5.758  1.00 97.44           C  
ATOM    831  N   GLU A 103       8.062 -15.602  -5.508  1.00 96.44           N  
ATOM    832  CA  GLU A 103       8.719 -14.453  -6.141  1.00 96.44           C  
ATOM    833  C   GLU A 103       9.422 -13.586  -5.105  1.00 96.44           C  
ATOM    834  CB  GLU A 103       7.695 -13.625  -6.918  1.00 96.44           C  
ATOM    835  O   GLU A 103      10.203 -12.695  -5.461  1.00 96.44           O  
ATOM    836  CG  GLU A 103       7.102 -14.344  -8.117  1.00 96.44           C  
ATOM    837  CD  GLU A 103       5.918 -15.227  -7.766  1.00 96.44           C  
ATOM    838  OE1 GLU A 103       5.398 -15.938  -8.656  1.00 96.44           O  
ATOM    839  OE2 GLU A 103       5.508 -15.219  -6.582  1.00 96.44           O  
ATOM    840  N   GLY A 104       9.195 -13.812  -3.832  1.00 95.62           N  
ATOM    841  CA  GLY A 104       9.914 -13.078  -2.801  1.00 95.62           C  
ATOM    842  C   GLY A 104       9.445 -11.641  -2.658  1.00 95.62           C  
ATOM    843  O   GLY A 104      10.258 -10.711  -2.646  1.00 95.62           O  
ATOM    844  N   GLY A 105       8.188 -11.453  -2.566  1.00 93.50           N  
ATOM    845  CA  GLY A 105       7.625 -10.133  -2.334  1.00 93.50           C  
ATOM    846  C   GLY A 105       7.512  -9.781  -0.863  1.00 93.50           C  
ATOM    847  O   GLY A 105       8.188 -10.383  -0.023  1.00 93.50           O  
ATOM    848  N   SER A 106       6.785  -8.789  -0.578  1.00 95.31           N  
ATOM    849  CA  SER A 106       6.648  -8.336   0.800  1.00 95.31           C  
ATOM    850  C   SER A 106       5.754  -9.266   1.608  1.00 95.31           C  
ATOM    851  CB  SER A 106       6.082  -6.914   0.838  1.00 95.31           C  
ATOM    852  O   SER A 106       5.746  -9.219   2.840  1.00 95.31           O  
ATOM    853  OG  SER A 106       4.828  -6.855   0.179  1.00 95.31           O  
ATOM    854  N   VAL A 107       4.957 -10.031   0.916  1.00 96.69           N  
ATOM    855  CA  VAL A 107       4.070 -10.977   1.586  1.00 96.69           C  
ATOM    856  C   VAL A 107       4.344 -12.391   1.078  1.00 96.69           C  
ATOM    857  CB  VAL A 107       2.584 -10.609   1.372  1.00 96.69           C  
ATOM    858  O   VAL A 107       4.312 -12.641  -0.129  1.00 96.69           O  
ATOM    859  CG1 VAL A 107       1.674 -11.625   2.064  1.00 96.69           C  
ATOM    860  CG2 VAL A 107       2.305  -9.203   1.884  1.00 96.69           C  
ATOM    861  N   PHE A 108       4.656 -13.281   2.018  1.00 97.44           N  
ATOM    862  CA  PHE A 108       4.871 -14.680   1.667  1.00 97.44           C  
ATOM    863  C   PHE A 108       4.496 -15.594   2.826  1.00 97.44           C  
ATOM    864  CB  PHE A 108       6.332 -14.914   1.268  1.00 97.44           C  
ATOM    865  O   PHE A 108       4.371 -15.141   3.967  1.00 97.44           O  
ATOM    866  CG  PHE A 108       7.320 -14.602   2.361  1.00 97.44           C  
ATOM    867  CD1 PHE A 108       7.777 -13.305   2.553  1.00 97.44           C  
ATOM    868  CD2 PHE A 108       7.789 -15.609   3.197  1.00 97.44           C  
ATOM    869  CE1 PHE A 108       8.688 -13.016   3.562  1.00 97.44           C  
ATOM    870  CE2 PHE A 108       8.703 -15.320   4.211  1.00 97.44           C  
ATOM    871  CZ  PHE A 108       9.148 -14.023   4.391  1.00 97.44           C  
ATOM    872  N   SER A 109       4.270 -16.844   2.480  1.00 97.69           N  
ATOM    873  CA  SER A 109       3.881 -17.828   3.479  1.00 97.69           C  
ATOM    874  C   SER A 109       4.887 -18.969   3.541  1.00 97.69           C  
ATOM    875  CB  SER A 109       2.488 -18.375   3.170  1.00 97.69           C  
ATOM    876  O   SER A 109       5.434 -19.391   2.516  1.00 97.69           O  
ATOM    877  OG  SER A 109       1.709 -17.422   2.477  1.00 97.69           O  
ATOM    878  N   ILE A 110       5.129 -19.375   4.719  1.00 98.25           N  
ATOM    879  CA  ILE A 110       5.926 -20.578   4.973  1.00 98.25           C  
ATOM    880  C   ILE A 110       5.023 -21.688   5.477  1.00 98.25           C  
ATOM    881  CB  ILE A 110       7.055 -20.297   5.992  1.00 98.25           C  
ATOM    882  O   ILE A 110       4.465 -21.609   6.574  1.00 98.25           O  
ATOM    883  CG1 ILE A 110       7.957 -19.156   5.488  1.00 98.25           C  
ATOM    884  CG2 ILE A 110       7.863 -21.562   6.258  1.00 98.25           C  
ATOM    885  CD1 ILE A 110       8.969 -18.672   6.516  1.00 98.25           C  
ATOM    886  N   ILE A 111       4.914 -22.719   4.711  1.00 98.06           N  
ATOM    887  CA  ILE A 111       4.035 -23.844   5.035  1.00 98.06           C  
ATOM    888  C   ILE A 111       4.664 -24.688   6.141  1.00 98.06           C  
ATOM    889  CB  ILE A 111       3.752 -24.719   3.793  1.00 98.06           C  
ATOM    890  O   ILE A 111       5.824 -25.094   6.039  1.00 98.06           O  
ATOM    891  CG1 ILE A 111       3.084 -23.875   2.693  1.00 98.06           C  
ATOM    892  CG2 ILE A 111       2.887 -25.922   4.168  1.00 98.06           C  
ATOM    893  CD1 ILE A 111       2.982 -24.594   1.352  1.00 98.06           C  
ATOM    894  N   THR A 112       3.920 -24.906   7.195  1.00 97.44           N  
ATOM    895  CA  THR A 112       4.430 -25.672   8.328  1.00 97.44           C  
ATOM    896  C   THR A 112       3.674 -26.984   8.492  1.00 97.44           C  
ATOM    897  CB  THR A 112       4.328 -24.859   9.633  1.00 97.44           C  
ATOM    898  O   THR A 112       4.125 -27.891   9.195  1.00 97.44           O  
ATOM    899  CG2 THR A 112       5.297 -23.672   9.625  1.00 97.44           C  
ATOM    900  OG1 THR A 112       2.992 -24.359   9.781  1.00 97.44           O  
ATOM    901  N   ARG A 113       2.539 -27.062   7.891  1.00 96.56           N  
ATOM    902  CA  ARG A 113       1.739 -28.281   7.914  1.00 96.56           C  
ATOM    903  C   ARG A 113       0.959 -28.438   6.613  1.00 96.56           C  
ATOM    904  CB  ARG A 113       0.778 -28.266   9.102  1.00 96.56           C  
ATOM    905  O   ARG A 113       0.443 -27.469   6.062  1.00 96.56           O  
ATOM    906  CG  ARG A 113      -0.019 -29.547   9.266  1.00 96.56           C  
ATOM    907  CD  ARG A 113      -0.954 -29.484  10.461  1.00 96.56           C  
ATOM    908  NE  ARG A 113      -2.330 -29.219  10.062  1.00 96.56           N  
ATOM    909  NH1 ARG A 113      -3.289 -30.578  11.656  1.00 96.56           N  
ATOM    910  NH2 ARG A 113      -4.613 -29.422  10.188  1.00 96.56           N  
ATOM    911  CZ  ARG A 113      -3.408 -29.734  10.641  1.00 96.56           C  
ATOM    912  N   VAL A 114       0.887 -29.734   6.160  1.00 96.31           N  
ATOM    913  CA  VAL A 114       0.178 -30.000   4.914  1.00 96.31           C  
ATOM    914  C   VAL A 114      -0.766 -31.188   5.086  1.00 96.31           C  
ATOM    915  CB  VAL A 114       1.158 -30.266   3.748  1.00 96.31           C  
ATOM    916  O   VAL A 114      -0.467 -32.125   5.836  1.00 96.31           O  
ATOM    917  CG1 VAL A 114       1.990 -29.016   3.449  1.00 96.31           C  
ATOM    918  CG2 VAL A 114       2.064 -31.438   4.074  1.00 96.31           C  
ATOM    919  N   GLU A 115      -1.912 -31.078   4.543  1.00 96.38           N  
ATOM    920  CA  GLU A 115      -2.834 -32.188   4.316  1.00 96.38           C  
ATOM    921  C   GLU A 115      -3.020 -32.469   2.828  1.00 96.38           C  
ATOM    922  CB  GLU A 115      -4.188 -31.906   4.973  1.00 96.38           C  
ATOM    923  O   GLU A 115      -3.682 -31.688   2.129  1.00 96.38           O  
ATOM    924  CG  GLU A 115      -4.141 -31.875   6.492  1.00 96.38           C  
ATOM    925  CD  GLU A 115      -5.492 -31.594   7.129  1.00 96.38           C  
ATOM    926  OE1 GLU A 115      -5.594 -31.609   8.383  1.00 96.38           O  
ATOM    927  OE2 GLU A 115      -6.465 -31.375   6.375  1.00 96.38           O  
ATOM    928  N   ALA A 116      -2.447 -33.594   2.375  1.00 95.94           N  
ATOM    929  CA  ALA A 116      -2.439 -33.875   0.942  1.00 95.94           C  
ATOM    930  C   ALA A 116      -3.414 -35.000   0.603  1.00 95.94           C  
ATOM    931  CB  ALA A 116      -1.031 -34.219   0.478  1.00 95.94           C  
ATOM    932  O   ALA A 116      -3.488 -36.000   1.317  1.00 95.94           O  
ATOM    933  N   THR A 117      -4.266 -34.781  -0.344  1.00 96.56           N  
ATOM    934  CA  THR A 117      -5.102 -35.812  -0.961  1.00 96.56           C  
ATOM    935  C   THR A 117      -4.562 -36.188  -2.336  1.00 96.56           C  
ATOM    936  CB  THR A 117      -6.562 -35.344  -1.093  1.00 96.56           C  
ATOM    937  O   THR A 117      -4.766 -35.469  -3.312  1.00 96.56           O  
ATOM    938  CG2 THR A 117      -7.488 -36.500  -1.440  1.00 96.56           C  
ATOM    939  OG1 THR A 117      -6.980 -34.750   0.149  1.00 96.56           O  
ATOM    940  N   HIS A 118      -3.965 -37.344  -2.398  1.00 93.69           N  
ATOM    941  CA  HIS A 118      -3.232 -37.750  -3.596  1.00 93.69           C  
ATOM    942  C   HIS A 118      -4.164 -38.375  -4.629  1.00 93.69           C  
ATOM    943  CB  HIS A 118      -2.111 -38.719  -3.236  1.00 93.69           C  
ATOM    944  O   HIS A 118      -5.223 -38.906  -4.277  1.00 93.69           O  
ATOM    945  CG  HIS A 118      -1.064 -38.156  -2.344  1.00 93.69           C  
ATOM    946  CD2 HIS A 118      -0.854 -38.281  -1.013  1.00 93.69           C  
ATOM    947  ND1 HIS A 118      -0.079 -37.312  -2.809  1.00 93.69           N  
ATOM    948  CE1 HIS A 118       0.695 -36.938  -1.798  1.00 93.69           C  
ATOM    949  NE2 HIS A 118       0.246 -37.531  -0.698  1.00 93.69           N  
ATOM    950  N   SER A 119      -3.814 -38.250  -5.863  1.00 93.00           N  
ATOM    951  CA  SER A 119      -4.352 -39.000  -7.000  1.00 93.00           C  
ATOM    952  C   SER A 119      -5.848 -38.750  -7.160  1.00 93.00           C  
ATOM    953  CB  SER A 119      -4.090 -40.500  -6.832  1.00 93.00           C  
ATOM    954  O   SER A 119      -6.625 -39.719  -7.312  1.00 93.00           O  
ATOM    955  OG  SER A 119      -2.729 -40.750  -6.508  1.00 93.00           O  
ATOM    956  N   GLN A 120      -6.215 -37.562  -6.992  1.00 96.00           N  
ATOM    957  CA  GLN A 120      -7.609 -37.219  -7.273  1.00 96.00           C  
ATOM    958  C   GLN A 120      -7.883 -37.219  -8.773  1.00 96.00           C  
ATOM    959  CB  GLN A 120      -7.969 -35.844  -6.676  1.00 96.00           C  
ATOM    960  O   GLN A 120      -7.043 -36.781  -9.562  1.00 96.00           O  
ATOM    961  CG  GLN A 120      -8.117 -35.875  -5.160  1.00 96.00           C  
ATOM    962  CD  GLN A 120      -8.766 -34.594  -4.621  1.00 96.00           C  
ATOM    963  NE2 GLN A 120      -9.547 -34.750  -3.561  1.00 96.00           N  
ATOM    964  OE1 GLN A 120      -8.562 -33.500  -5.156  1.00 96.00           O  
ATOM    965  N   THR A 121      -8.969 -37.812  -9.188  1.00 96.00           N  
ATOM    966  CA  THR A 121      -9.453 -37.781 -10.562  1.00 96.00           C  
ATOM    967  C   THR A 121     -10.945 -37.438 -10.609  1.00 96.00           C  
ATOM    968  CB  THR A 121      -9.219 -39.125 -11.258  1.00 96.00           C  
ATOM    969  O   THR A 121     -11.656 -37.625  -9.617  1.00 96.00           O  
ATOM    970  CG2 THR A 121      -7.727 -39.375 -11.492  1.00 96.00           C  
ATOM    971  OG1 THR A 121      -9.727 -40.188 -10.422  1.00 96.00           O  
ATOM    972  N   GLN A 122     -11.367 -36.875 -11.750  1.00 95.75           N  
ATOM    973  CA  GLN A 122     -12.797 -36.594 -11.922  1.00 95.75           C  
ATOM    974  C   GLN A 122     -13.578 -37.906 -12.039  1.00 95.75           C  
ATOM    975  CB  GLN A 122     -13.039 -35.719 -13.148  1.00 95.75           C  
ATOM    976  O   GLN A 122     -13.281 -38.750 -12.906  1.00 95.75           O  
ATOM    977  CG  GLN A 122     -12.844 -34.250 -12.891  1.00 95.75           C  
ATOM    978  CD  GLN A 122     -14.117 -33.438 -13.094  1.00 95.75           C  
ATOM    979  NE2 GLN A 122     -14.055 -32.156 -12.789  1.00 95.75           N  
ATOM    980  OE1 GLN A 122     -15.141 -33.969 -13.508  1.00 95.75           O  
ATOM    981  N   GLY A 123     -14.422 -38.125 -11.109  1.00 96.25           N  
ATOM    982  CA  GLY A 123     -15.227 -39.312 -11.062  1.00 96.25           C  
ATOM    983  C   GLY A 123     -16.297 -39.281  -9.984  1.00 96.25           C  
ATOM    984  O   GLY A 123     -16.766 -38.219  -9.609  1.00 96.25           O  
ATOM    985  N   THR A 124     -16.781 -40.469  -9.672  1.00 97.06           N  
ATOM    986  CA  THR A 124     -17.812 -40.562  -8.656  1.00 97.06           C  
ATOM    987  C   THR A 124     -17.266 -41.156  -7.367  1.00 97.06           C  
ATOM    988  CB  THR A 124     -19.000 -41.438  -9.148  1.00 97.06           C  
ATOM    989  O   THR A 124     -16.406 -42.062  -7.402  1.00 97.06           O  
ATOM    990  CG2 THR A 124     -19.656 -40.812 -10.375  1.00 97.06           C  
ATOM    991  OG1 THR A 124     -18.516 -42.750  -9.492  1.00 97.06           O  
ATOM    992  N   CYS A 125     -17.625 -40.656  -6.309  1.00 96.69           N  
ATOM    993  CA  CYS A 125     -17.219 -41.125  -4.992  1.00 96.69           C  
ATOM    994  C   CYS A 125     -18.188 -40.625  -3.916  1.00 96.69           C  
ATOM    995  CB  CYS A 125     -15.805 -40.656  -4.664  1.00 96.69           C  
ATOM    996  O   CYS A 125     -19.062 -39.812  -4.188  1.00 96.69           O  
ATOM    997  SG  CYS A 125     -15.586 -38.875  -4.762  1.00 96.69           S  
ATOM    998  N   PRO A 126     -18.125 -41.219  -2.738  1.00 96.31           N  
ATOM    999  CA  PRO A 126     -19.000 -40.750  -1.664  1.00 96.31           C  
ATOM   1000  C   PRO A 126     -18.672 -39.312  -1.219  1.00 96.31           C  
ATOM   1001  CB  PRO A 126     -18.750 -41.750  -0.533  1.00 96.31           C  
ATOM   1002  O   PRO A 126     -17.484 -38.969  -1.147  1.00 96.31           O  
ATOM   1003  CG  PRO A 126     -17.625 -42.594  -1.024  1.00 96.31           C  
ATOM   1004  CD  PRO A 126     -17.359 -42.250  -2.457  1.00 96.31           C  
ATOM   1005  N   GLU A 127     -19.688 -38.562  -0.962  1.00 95.94           N  
ATOM   1006  CA  GLU A 127     -19.516 -37.219  -0.441  1.00 95.94           C  
ATOM   1007  C   GLU A 127     -18.938 -37.219   0.975  1.00 95.94           C  
ATOM   1008  CB  GLU A 127     -20.844 -36.469  -0.461  1.00 95.94           C  
ATOM   1009  O   GLU A 127     -19.016 -38.250   1.661  1.00 95.94           O  
ATOM   1010  CG  GLU A 127     -20.750 -35.031   0.052  1.00 95.94           C  
ATOM   1011  CD  GLU A 127     -19.766 -34.156  -0.729  1.00 95.94           C  
ATOM   1012  OE1 GLU A 127     -18.547 -34.312  -0.502  1.00 95.94           O  
ATOM   1013  OE2 GLU A 127     -20.219 -33.375  -1.573  1.00 95.94           O  
ATOM   1014  N   SER A 128     -18.344 -36.125   1.321  1.00 94.38           N  
ATOM   1015  CA  SER A 128     -17.812 -35.969   2.674  1.00 94.38           C  
ATOM   1016  C   SER A 128     -18.922 -36.000   3.711  1.00 94.38           C  
ATOM   1017  CB  SER A 128     -17.000 -34.688   2.805  1.00 94.38           C  
ATOM   1018  O   SER A 128     -19.984 -35.375   3.502  1.00 94.38           O  
ATOM   1019  OG  SER A 128     -16.891 -34.312   4.164  1.00 94.38           O  
ATOM   1020  N   ILE A 129     -18.734 -36.594   4.812  1.00 91.06           N  
ATOM   1021  CA  ILE A 129     -19.719 -36.688   5.895  1.00 91.06           C  
ATOM   1022  C   ILE A 129     -19.906 -35.312   6.543  1.00 91.06           C  
ATOM   1023  CB  ILE A 129     -19.281 -37.719   6.957  1.00 91.06           C  
ATOM   1024  O   ILE A 129     -20.906 -35.062   7.203  1.00 91.06           O  
ATOM   1025  CG1 ILE A 129     -20.516 -38.375   7.590  1.00 91.06           C  
ATOM   1026  CG2 ILE A 129     -18.391 -37.062   8.023  1.00 91.06           C  
ATOM   1027  CD1 ILE A 129     -20.266 -39.812   8.086  1.00 91.06           C  
ATOM   1028  N   ARG A 130     -18.938 -34.438   6.332  1.00 88.06           N  
ATOM   1029  CA  ARG A 130     -18.953 -33.125   6.980  1.00 88.06           C  
ATOM   1030  C   ARG A 130     -19.891 -32.156   6.254  1.00 88.06           C  
ATOM   1031  CB  ARG A 130     -17.547 -32.531   7.043  1.00 88.06           C  
ATOM   1032  O   ARG A 130     -20.250 -31.109   6.793  1.00 88.06           O  
ATOM   1033  CG  ARG A 130     -16.594 -33.312   7.941  1.00 88.06           C  
ATOM   1034  CD  ARG A 130     -15.289 -32.562   8.172  1.00 88.06           C  
ATOM   1035  NE  ARG A 130     -14.398 -33.281   9.070  1.00 88.06           N  
ATOM   1036  NH1 ARG A 130     -12.719 -31.688   9.016  1.00 88.06           N  
ATOM   1037  NH2 ARG A 130     -12.469 -33.594  10.281  1.00 88.06           N  
ATOM   1038  CZ  ARG A 130     -13.195 -32.844   9.453  1.00 88.06           C  
ATOM   1039  N   VAL A 131     -20.219 -32.469   5.000  1.00 91.56           N  
ATOM   1040  CA  VAL A 131     -21.125 -31.625   4.238  1.00 91.56           C  
ATOM   1041  C   VAL A 131     -22.547 -31.766   4.793  1.00 91.56           C  
ATOM   1042  CB  VAL A 131     -21.109 -31.984   2.734  1.00 91.56           C  
ATOM   1043  O   VAL A 131     -22.969 -32.875   5.152  1.00 91.56           O  
ATOM   1044  CG1 VAL A 131     -22.125 -31.141   1.972  1.00 91.56           C  
ATOM   1045  CG2 VAL A 131     -19.703 -31.781   2.160  1.00 91.56           C  
ATOM   1046  N   HIS A 132     -23.219 -30.703   4.828  1.00 87.25           N  
ATOM   1047  CA  HIS A 132     -24.562 -30.703   5.367  1.00 87.25           C  
ATOM   1048  C   HIS A 132     -25.484 -31.609   4.547  1.00 87.25           C  
ATOM   1049  CB  HIS A 132     -25.141 -29.281   5.410  1.00 87.25           C  
ATOM   1050  O   HIS A 132     -25.484 -31.547   3.314  1.00 87.25           O  
ATOM   1051  CG  HIS A 132     -25.906 -28.984   6.660  1.00 87.25           C  
ATOM   1052  CD2 HIS A 132     -25.547 -28.312   7.781  1.00 87.25           C  
ATOM   1053  ND1 HIS A 132     -27.203 -29.406   6.848  1.00 87.25           N  
ATOM   1054  CE1 HIS A 132     -27.625 -29.000   8.039  1.00 87.25           C  
ATOM   1055  NE2 HIS A 132     -26.641 -28.328   8.625  1.00 87.25           N  
ATOM   1056  N   ASN A 133     -26.203 -32.469   5.164  1.00 88.12           N  
ATOM   1057  CA  ASN A 133     -27.203 -33.344   4.562  1.00 88.12           C  
ATOM   1058  C   ASN A 133     -26.578 -34.344   3.588  1.00 88.12           C  
ATOM   1059  CB  ASN A 133     -28.281 -32.531   3.859  1.00 88.12           C  
ATOM   1060  O   ASN A 133     -27.156 -34.656   2.553  1.00 88.12           O  
ATOM   1061  CG  ASN A 133     -29.375 -32.062   4.809  1.00 88.12           C  
ATOM   1062  ND2 ASN A 133     -30.266 -31.219   4.309  1.00 88.12           N  
ATOM   1063  OD1 ASN A 133     -29.406 -32.469   5.977  1.00 88.12           O  
ATOM   1064  N   ALA A 134     -25.359 -34.656   3.844  1.00 93.19           N  
ATOM   1065  CA  ALA A 134     -24.688 -35.625   2.959  1.00 93.19           C  
ATOM   1066  C   ALA A 134     -24.969 -37.062   3.369  1.00 93.19           C  
ATOM   1067  CB  ALA A 134     -23.172 -35.344   2.957  1.00 93.19           C  
ATOM   1068  O   ALA A 134     -24.922 -37.969   2.539  1.00 93.19           O  
ATOM   1069  N   THR A 135     -25.234 -37.312   4.668  1.00 95.38           N  
ATOM   1070  CA  THR A 135     -25.516 -38.656   5.148  1.00 95.38           C  
ATOM   1071  C   THR A 135     -26.859 -39.156   4.617  1.00 95.38           C  
ATOM   1072  CB  THR A 135     -25.531 -38.719   6.688  1.00 95.38           C  
ATOM   1073  O   THR A 135     -27.812 -38.375   4.500  1.00 95.38           O  
ATOM   1074  CG2 THR A 135     -24.266 -39.375   7.219  1.00 95.38           C  
ATOM   1075  OG1 THR A 135     -25.609 -37.406   7.207  1.00 95.38           O  
ATOM   1076  N   CYS A 136     -26.844 -40.469   4.316  1.00 96.38           N  
ATOM   1077  CA  CYS A 136     -28.062 -41.031   3.715  1.00 96.38           C  
ATOM   1078  C   CYS A 136     -28.297 -42.469   4.191  1.00 96.38           C  
ATOM   1079  CB  CYS A 136     -27.953 -41.000   2.189  1.00 96.38           C  
ATOM   1080  O   CYS A 136     -27.375 -43.125   4.703  1.00 96.38           O  
ATOM   1081  SG  CYS A 136     -26.578 -41.969   1.531  1.00 96.38           S  
ATOM   1082  N   LEU A 137     -29.562 -42.812   4.133  1.00 95.12           N  
ATOM   1083  CA  LEU A 137     -29.938 -44.188   4.465  1.00 95.12           C  
ATOM   1084  C   LEU A 137     -30.281 -44.969   3.205  1.00 95.12           C  
ATOM   1085  CB  LEU A 137     -31.125 -44.188   5.430  1.00 95.12           C  
ATOM   1086  O   LEU A 137     -30.109 -46.188   3.160  1.00 95.12           O  
ATOM   1087  CG  LEU A 137     -30.828 -43.812   6.875  1.00 95.12           C  
ATOM   1088  CD1 LEU A 137     -32.062 -43.188   7.527  1.00 95.12           C  
ATOM   1089  CD2 LEU A 137     -30.344 -45.000   7.668  1.00 95.12           C  
ATOM   1090  N   SER A 138     -30.859 -44.250   2.172  1.00 95.19           N  
ATOM   1091  CA  SER A 138     -31.266 -44.844   0.900  1.00 95.19           C  
ATOM   1092  C   SER A 138     -31.047 -43.875  -0.257  1.00 95.19           C  
ATOM   1093  CB  SER A 138     -32.719 -45.281   0.946  1.00 95.19           C  
ATOM   1094  O   SER A 138     -30.781 -42.688  -0.040  1.00 95.19           O  
ATOM   1095  OG  SER A 138     -33.594 -44.188   0.728  1.00 95.19           O  
ATOM   1096  N   ASP A 139     -31.125 -44.344  -1.461  1.00 96.56           N  
ATOM   1097  CA  ASP A 139     -30.953 -43.531  -2.660  1.00 96.56           C  
ATOM   1098  C   ASP A 139     -31.984 -42.406  -2.715  1.00 96.56           C  
ATOM   1099  CB  ASP A 139     -31.047 -44.406  -3.916  1.00 96.56           C  
ATOM   1100  O   ASP A 139     -31.719 -41.344  -3.285  1.00 96.56           O  
ATOM   1101  CG  ASP A 139     -29.859 -45.312  -4.094  1.00 96.56           C  
ATOM   1102  OD1 ASP A 139     -28.938 -45.312  -3.240  1.00 96.56           O  
ATOM   1103  OD2 ASP A 139     -29.828 -46.062  -5.098  1.00 96.56           O  
ATOM   1104  N   ALA A 140     -33.156 -42.625  -2.068  1.00 94.88           N  
ATOM   1105  CA  ALA A 140     -34.250 -41.625  -2.092  1.00 94.88           C  
ATOM   1106  C   ALA A 140     -33.844 -40.344  -1.353  1.00 94.88           C  
ATOM   1107  CB  ALA A 140     -35.500 -42.219  -1.479  1.00 94.88           C  
ATOM   1108  O   ALA A 140     -34.375 -39.281  -1.622  1.00 94.88           O  
ATOM   1109  N   ASP A 141     -32.812 -40.469  -0.496  1.00 95.69           N  
ATOM   1110  CA  ASP A 141     -32.344 -39.312   0.290  1.00 95.69           C  
ATOM   1111  C   ASP A 141     -31.422 -38.438  -0.532  1.00 95.69           C  
ATOM   1112  CB  ASP A 141     -31.641 -39.812   1.555  1.00 95.69           C  
ATOM   1113  O   ASP A 141     -31.078 -37.344  -0.112  1.00 95.69           O  
ATOM   1114  CG  ASP A 141     -32.531 -40.656   2.447  1.00 95.69           C  
ATOM   1115  OD1 ASP A 141     -33.750 -40.469   2.445  1.00 95.69           O  
ATOM   1116  OD2 ASP A 141     -31.984 -41.531   3.162  1.00 95.69           O  
ATOM   1117  N   CYS A 142     -30.969 -38.969  -1.652  1.00 96.56           N  
ATOM   1118  CA  CYS A 142     -30.000 -38.250  -2.486  1.00 96.56           C  
ATOM   1119  C   CYS A 142     -30.641 -37.781  -3.781  1.00 96.56           C  
ATOM   1120  CB  CYS A 142     -28.797 -39.156  -2.801  1.00 96.56           C  
ATOM   1121  O   CYS A 142     -31.031 -38.594  -4.625  1.00 96.56           O  
ATOM   1122  SG  CYS A 142     -28.062 -39.906  -1.341  1.00 96.56           S  
ATOM   1123  N   VAL A 143     -30.766 -36.531  -3.941  1.00 95.12           N  
ATOM   1124  CA  VAL A 143     -31.391 -35.938  -5.133  1.00 95.12           C  
ATOM   1125  C   VAL A 143     -30.344 -35.812  -6.238  1.00 95.12           C  
ATOM   1126  CB  VAL A 143     -32.062 -34.594  -4.832  1.00 95.12           C  
ATOM   1127  O   VAL A 143     -29.375 -35.031  -6.090  1.00 95.12           O  
ATOM   1128  CG1 VAL A 143     -32.750 -34.031  -6.086  1.00 95.12           C  
ATOM   1129  CG2 VAL A 143     -33.062 -34.719  -3.693  1.00 95.12           C  
ATOM   1130  N   ALA A 144     -30.594 -36.438  -7.383  1.00 95.25           N  
ATOM   1131  CA  ALA A 144     -29.672 -36.375  -8.516  1.00 95.25           C  
ATOM   1132  C   ALA A 144     -29.609 -34.938  -9.078  1.00 95.25           C  
ATOM   1133  CB  ALA A 144     -30.094 -37.344  -9.609  1.00 95.25           C  
ATOM   1134  O   ALA A 144     -30.656 -34.312  -9.266  1.00 95.25           O  
ATOM   1135  N   GLY A 145     -28.406 -34.406  -9.297  1.00 92.00           N  
ATOM   1136  CA  GLY A 145     -28.250 -33.094  -9.914  1.00 92.00           C  
ATOM   1137  C   GLY A 145     -28.141 -31.969  -8.906  1.00 92.00           C  
ATOM   1138  O   GLY A 145     -27.922 -30.828  -9.273  1.00 92.00           O  
ATOM   1139  N   GLU A 146     -28.344 -32.344  -7.719  1.00 91.94           N  
ATOM   1140  CA  GLU A 146     -28.234 -31.328  -6.676  1.00 91.94           C  
ATOM   1141  C   GLU A 146     -26.766 -30.984  -6.406  1.00 91.94           C  
ATOM   1142  CB  GLU A 146     -28.906 -31.797  -5.387  1.00 91.94           C  
ATOM   1143  O   GLU A 146     -25.906 -31.859  -6.379  1.00 91.94           O  
ATOM   1144  CG  GLU A 146     -29.203 -30.688  -4.402  1.00 91.94           C  
ATOM   1145  CD  GLU A 146     -29.859 -31.172  -3.121  1.00 91.94           C  
ATOM   1146  OE1 GLU A 146     -30.125 -30.344  -2.221  1.00 91.94           O  
ATOM   1147  OE2 GLU A 146     -30.125 -32.375  -3.020  1.00 91.94           O  
ATOM   1148  N   LEU A 147     -26.531 -29.625  -6.406  1.00 90.25           N  
ATOM   1149  CA  LEU A 147     -25.188 -29.109  -6.133  1.00 90.25           C  
ATOM   1150  C   LEU A 147     -25.172 -28.297  -4.848  1.00 90.25           C  
ATOM   1151  CB  LEU A 147     -24.688 -28.266  -7.301  1.00 90.25           C  
ATOM   1152  O   LEU A 147     -25.891 -27.281  -4.746  1.00 90.25           O  
ATOM   1153  CG  LEU A 147     -23.188 -28.281  -7.562  1.00 90.25           C  
ATOM   1154  CD1 LEU A 147     -22.906 -28.562  -9.039  1.00 90.25           C  
ATOM   1155  CD2 LEU A 147     -22.547 -26.969  -7.133  1.00 90.25           C  
ATOM   1156  N   ASP A 148     -24.469 -28.781  -3.869  1.00 89.69           N  
ATOM   1157  CA  ASP A 148     -24.281 -28.016  -2.643  1.00 89.69           C  
ATOM   1158  C   ASP A 148     -23.062 -27.094  -2.754  1.00 89.69           C  
ATOM   1159  CB  ASP A 148     -24.125 -28.953  -1.443  1.00 89.69           C  
ATOM   1160  O   ASP A 148     -21.953 -27.562  -3.016  1.00 89.69           O  
ATOM   1161  CG  ASP A 148     -24.422 -28.266  -0.119  1.00 89.69           C  
ATOM   1162  OD1 ASP A 148     -24.219 -27.047   0.000  1.00 89.69           O  
ATOM   1163  OD2 ASP A 148     -24.875 -28.969   0.815  1.00 89.69           O  
ATOM   1164  N   MET A 149     -23.219 -25.812  -2.479  1.00 88.88           N  
ATOM   1165  CA  MET A 149     -22.141 -24.812  -2.617  1.00 88.88           C  
ATOM   1166  C   MET A 149     -20.969 -25.156  -1.715  1.00 88.88           C  
ATOM   1167  CB  MET A 149     -22.672 -23.422  -2.293  1.00 88.88           C  
ATOM   1168  O   MET A 149     -19.828 -24.812  -2.020  1.00 88.88           O  
ATOM   1169  CG  MET A 149     -23.438 -22.766  -3.434  1.00 88.88           C  
ATOM   1170  SD  MET A 149     -22.375 -22.406  -4.883  1.00 88.88           S  
ATOM   1171  CE  MET A 149     -23.641 -22.062  -6.133  1.00 88.88           C  
ATOM   1172  N   LEU A 150     -21.203 -25.844  -0.654  1.00 89.69           N  
ATOM   1173  CA  LEU A 150     -20.125 -26.188   0.280  1.00 89.69           C  
ATOM   1174  C   LEU A 150     -19.734 -27.656   0.138  1.00 89.69           C  
ATOM   1175  CB  LEU A 150     -20.562 -25.891   1.720  1.00 89.69           C  
ATOM   1176  O   LEU A 150     -19.000 -28.188   0.973  1.00 89.69           O  
ATOM   1177  CG  LEU A 150     -20.875 -24.438   2.055  1.00 89.69           C  
ATOM   1178  CD1 LEU A 150     -21.375 -24.328   3.492  1.00 89.69           C  
ATOM   1179  CD2 LEU A 150     -19.656 -23.562   1.830  1.00 89.69           C  
ATOM   1180  N   GLY A 151     -20.266 -28.266  -0.870  1.00 92.44           N  
ATOM   1181  CA  GLY A 151     -19.953 -29.656  -1.123  1.00 92.44           C  
ATOM   1182  C   GLY A 151     -18.781 -29.844  -2.084  1.00 92.44           C  
ATOM   1183  O   GLY A 151     -18.031 -28.891  -2.344  1.00 92.44           O  
ATOM   1184  N   ASN A 152     -18.594 -31.109  -2.564  1.00 94.62           N  
ATOM   1185  CA  ASN A 152     -17.422 -31.422  -3.377  1.00 94.62           C  
ATOM   1186  C   ASN A 152     -17.812 -31.797  -4.801  1.00 94.62           C  
ATOM   1187  CB  ASN A 152     -16.625 -32.562  -2.730  1.00 94.62           C  
ATOM   1188  O   ASN A 152     -16.953 -32.031  -5.648  1.00 94.62           O  
ATOM   1189  CG  ASN A 152     -16.031 -32.156  -1.387  1.00 94.62           C  
ATOM   1190  ND2 ASN A 152     -16.531 -32.781  -0.323  1.00 94.62           N  
ATOM   1191  OD1 ASN A 152     -15.156 -31.297  -1.306  1.00 94.62           O  
ATOM   1192  N   GLY A 153     -19.141 -31.781  -5.039  1.00 95.19           N  
ATOM   1193  CA  GLY A 153     -19.516 -32.188  -6.387  1.00 95.19           C  
ATOM   1194  C   GLY A 153     -21.016 -32.250  -6.602  1.00 95.19           C  
ATOM   1195  O   GLY A 153     -21.781 -31.703  -5.797  1.00 95.19           O  
ATOM   1196  N   LEU A 154     -21.344 -32.844  -7.762  1.00 95.19           N  
ATOM   1197  CA  LEU A 154     -22.734 -33.031  -8.164  1.00 95.19           C  
ATOM   1198  C   LEU A 154     -23.266 -34.375  -7.738  1.00 95.19           C  
ATOM   1199  CB  LEU A 154     -22.891 -32.844  -9.672  1.00 95.19           C  
ATOM   1200  O   LEU A 154     -22.672 -35.406  -8.070  1.00 95.19           O  
ATOM   1201  CG  LEU A 154     -24.078 -32.000 -10.148  1.00 95.19           C  
ATOM   1202  CD1 LEU A 154     -23.609 -30.625 -10.602  1.00 95.19           C  
ATOM   1203  CD2 LEU A 154     -24.812 -32.719 -11.273  1.00 95.19           C  
ATOM   1204  N   ARG A 155     -24.391 -34.406  -7.066  1.00 96.44           N  
ATOM   1205  CA  ARG A 155     -24.953 -35.656  -6.590  1.00 96.44           C  
ATOM   1206  C   ARG A 155     -25.453 -36.500  -7.754  1.00 96.44           C  
ATOM   1207  CB  ARG A 155     -26.094 -35.375  -5.609  1.00 96.44           C  
ATOM   1208  O   ARG A 155     -26.062 -36.000  -8.695  1.00 96.44           O  
ATOM   1209  CG  ARG A 155     -25.641 -34.844  -4.262  1.00 96.44           C  
ATOM   1210  CD  ARG A 155     -26.812 -34.719  -3.291  1.00 96.44           C  
ATOM   1211  NE  ARG A 155     -26.375 -34.125  -2.018  1.00 96.44           N  
ATOM   1212  NH1 ARG A 155     -28.469 -34.188  -1.046  1.00 96.44           N  
ATOM   1213  NH2 ARG A 155     -26.688 -33.375   0.130  1.00 96.44           N  
ATOM   1214  CZ  ARG A 155     -27.172 -33.906  -0.981  1.00 96.44           C  
ATOM   1215  N   THR A 156     -25.156 -37.719  -7.719  1.00 96.75           N  
ATOM   1216  CA  THR A 156     -25.547 -38.656  -8.781  1.00 96.75           C  
ATOM   1217  C   THR A 156     -26.922 -39.250  -8.492  1.00 96.75           C  
ATOM   1218  CB  THR A 156     -24.516 -39.781  -8.953  1.00 96.75           C  
ATOM   1219  O   THR A 156     -27.578 -39.781  -9.398  1.00 96.75           O  
ATOM   1220  CG2 THR A 156     -23.125 -39.219  -9.258  1.00 96.75           C  
ATOM   1221  OG1 THR A 156     -24.453 -40.531  -7.746  1.00 96.75           O  
ATOM   1222  N   GLY A 157     -27.328 -39.281  -7.156  1.00 97.12           N  
ATOM   1223  CA  GLY A 157     -28.609 -39.875  -6.777  1.00 97.12           C  
ATOM   1224  C   GLY A 157     -28.469 -41.188  -6.035  1.00 97.12           C  
ATOM   1225  O   GLY A 157     -29.453 -41.750  -5.570  1.00 97.12           O  
ATOM   1226  N   ARG A 158     -27.266 -41.656  -5.902  1.00 97.75           N  
ATOM   1227  CA  ARG A 158     -27.031 -42.938  -5.254  1.00 97.75           C  
ATOM   1228  C   ARG A 158     -26.484 -42.750  -3.840  1.00 97.75           C  
ATOM   1229  CB  ARG A 158     -26.062 -43.781  -6.074  1.00 97.75           C  
ATOM   1230  O   ARG A 158     -25.781 -41.781  -3.570  1.00 97.75           O  
ATOM   1231  CG  ARG A 158     -26.641 -44.281  -7.387  1.00 97.75           C  
ATOM   1232  CD  ARG A 158     -25.719 -45.312  -8.055  1.00 97.75           C  
ATOM   1233  NE  ARG A 158     -24.375 -44.750  -8.266  1.00 97.75           N  
ATOM   1234  NH1 ARG A 158     -23.547 -46.656  -9.289  1.00 97.75           N  
ATOM   1235  NH2 ARG A 158     -22.203 -44.844  -8.992  1.00 97.75           N  
ATOM   1236  CZ  ARG A 158     -23.375 -45.438  -8.852  1.00 97.75           C  
ATOM   1237  N   CYS A 159     -26.906 -43.594  -2.951  1.00 97.94           N  
ATOM   1238  CA  CYS A 159     -26.375 -43.688  -1.598  1.00 97.94           C  
ATOM   1239  C   CYS A 159     -25.312 -44.781  -1.485  1.00 97.94           C  
ATOM   1240  CB  CYS A 159     -27.484 -43.938  -0.586  1.00 97.94           C  
ATOM   1241  O   CYS A 159     -25.625 -45.938  -1.667  1.00 97.94           O  
ATOM   1242  SG  CYS A 159     -26.953 -43.781   1.135  1.00 97.94           S  
ATOM   1243  N   VAL A 160     -24.141 -44.438  -1.271  1.00 97.44           N  
ATOM   1244  CA  VAL A 160     -23.031 -45.375  -1.303  1.00 97.44           C  
ATOM   1245  C   VAL A 160     -22.297 -45.375   0.044  1.00 97.44           C  
ATOM   1246  CB  VAL A 160     -22.031 -45.062  -2.439  1.00 97.44           C  
ATOM   1247  O   VAL A 160     -22.422 -44.438   0.815  1.00 97.44           O  
ATOM   1248  CG1 VAL A 160     -22.672 -45.281  -3.805  1.00 97.44           C  
ATOM   1249  CG2 VAL A 160     -21.547 -43.625  -2.318  1.00 97.44           C  
ATOM   1250  N   PRO A 161     -21.609 -46.500   0.439  1.00 95.88           N  
ATOM   1251  CA  PRO A 161     -20.844 -46.531   1.688  1.00 95.88           C  
ATOM   1252  C   PRO A 161     -19.703 -45.531   1.713  1.00 95.88           C  
ATOM   1253  CB  PRO A 161     -20.312 -47.969   1.729  1.00 95.88           C  
ATOM   1254  O   PRO A 161     -19.047 -45.312   0.693  1.00 95.88           O  
ATOM   1255  CG  PRO A 161     -20.922 -48.625   0.549  1.00 95.88           C  
ATOM   1256  CD  PRO A 161     -21.734 -47.625  -0.214  1.00 95.88           C  
ATOM   1257  N   TYR A 162     -19.531 -44.906   2.814  1.00 94.38           N  
ATOM   1258  CA  TYR A 162     -18.453 -43.938   3.008  1.00 94.38           C  
ATOM   1259  C   TYR A 162     -17.094 -44.625   3.033  1.00 94.38           C  
ATOM   1260  CB  TYR A 162     -18.656 -43.156   4.305  1.00 94.38           C  
ATOM   1261  O   TYR A 162     -17.016 -45.875   3.057  1.00 94.38           O  
ATOM   1262  CG  TYR A 162     -17.797 -41.906   4.410  1.00 94.38           C  
ATOM   1263  CD1 TYR A 162     -16.891 -41.750   5.461  1.00 94.38           C  
ATOM   1264  CD2 TYR A 162     -17.875 -40.906   3.461  1.00 94.38           C  
ATOM   1265  CE1 TYR A 162     -16.094 -40.625   5.562  1.00 94.38           C  
ATOM   1266  CE2 TYR A 162     -17.094 -39.750   3.553  1.00 94.38           C  
ATOM   1267  OH  TYR A 162     -15.422 -38.500   4.703  1.00 94.38           O  
ATOM   1268  CZ  TYR A 162     -16.203 -39.625   4.605  1.00 94.38           C  
ATOM   1269  N   TYR A 163     -16.016 -43.906   2.973  1.00 90.69           N  
ATOM   1270  CA  TYR A 163     -14.656 -44.438   2.867  1.00 90.69           C  
ATOM   1271  C   TYR A 163     -14.312 -45.312   4.062  1.00 90.69           C  
ATOM   1272  CB  TYR A 163     -13.641 -43.281   2.766  1.00 90.69           C  
ATOM   1273  O   TYR A 163     -13.734 -46.406   3.898  1.00 90.69           O  
ATOM   1274  CG  TYR A 163     -13.773 -42.469   1.497  1.00 90.69           C  
ATOM   1275  CD1 TYR A 163     -13.203 -42.906   0.304  1.00 90.69           C  
ATOM   1276  CD2 TYR A 163     -14.453 -41.281   1.488  1.00 90.69           C  
ATOM   1277  CE1 TYR A 163     -13.312 -42.188  -0.866  1.00 90.69           C  
ATOM   1278  CE2 TYR A 163     -14.578 -40.531   0.323  1.00 90.69           C  
ATOM   1279  OH  TYR A 163     -14.117 -40.250  -2.002  1.00 90.69           O  
ATOM   1280  CZ  TYR A 163     -14.000 -40.969  -0.847  1.00 90.69           C  
ATOM   1281  N   GLN A 164     -14.570 -44.781   5.223  1.00 86.44           N  
ATOM   1282  CA  GLN A 164     -14.312 -45.531   6.441  1.00 86.44           C  
ATOM   1283  C   GLN A 164     -15.539 -45.562   7.344  1.00 86.44           C  
ATOM   1284  CB  GLN A 164     -13.117 -44.969   7.199  1.00 86.44           C  
ATOM   1285  O   GLN A 164     -16.297 -44.594   7.406  1.00 86.44           O  
ATOM   1286  CG  GLN A 164     -11.836 -44.906   6.375  1.00 86.44           C  
ATOM   1287  CD  GLN A 164     -10.680 -44.281   7.141  1.00 86.44           C  
ATOM   1288  NE2 GLN A 164      -9.570 -44.062   6.449  1.00 86.44           N  
ATOM   1289  OE1 GLN A 164     -10.781 -44.031   8.344  1.00 86.44           O  
ATOM   1290  N   GLY A 165     -15.773 -46.688   7.941  1.00 86.31           N  
ATOM   1291  CA  GLY A 165     -16.859 -46.781   8.906  1.00 86.31           C  
ATOM   1292  C   GLY A 165     -18.156 -47.250   8.289  1.00 86.31           C  
ATOM   1293  O   GLY A 165     -18.219 -47.562   7.098  1.00 86.31           O  
ATOM   1294  N   PRO A 166     -19.219 -47.312   9.062  1.00 89.88           N  
ATOM   1295  CA  PRO A 166     -20.516 -47.844   8.625  1.00 89.88           C  
ATOM   1296  C   PRO A 166     -21.422 -46.750   8.016  1.00 89.88           C  
ATOM   1297  CB  PRO A 166     -21.125 -48.375   9.914  1.00 89.88           C  
ATOM   1298  O   PRO A 166     -22.484 -47.062   7.492  1.00 89.88           O  
ATOM   1299  CG  PRO A 166     -20.469 -47.594  11.008  1.00 89.88           C  
ATOM   1300  CD  PRO A 166     -19.141 -47.094  10.508  1.00 89.88           C  
ATOM   1301  N   SER A 167     -20.938 -45.562   7.988  1.00 92.31           N  
ATOM   1302  CA  SER A 167     -21.781 -44.469   7.516  1.00 92.31           C  
ATOM   1303  C   SER A 167     -21.906 -44.469   5.996  1.00 92.31           C  
ATOM   1304  CB  SER A 167     -21.219 -43.125   7.969  1.00 92.31           C  
ATOM   1305  O   SER A 167     -21.047 -45.031   5.301  1.00 92.31           O  
ATOM   1306  OG  SER A 167     -20.359 -43.281   9.094  1.00 92.31           O  
ATOM   1307  N   LYS A 168     -23.062 -44.031   5.512  1.00 96.69           N  
ATOM   1308  CA  LYS A 168     -23.297 -43.844   4.086  1.00 96.69           C  
ATOM   1309  C   LYS A 168     -23.531 -42.375   3.738  1.00 96.69           C  
ATOM   1310  CB  LYS A 168     -24.516 -44.688   3.643  1.00 96.69           C  
ATOM   1311  O   LYS A 168     -24.062 -41.625   4.551  1.00 96.69           O  
ATOM   1312  CG  LYS A 168     -24.297 -46.188   3.756  1.00 96.69           C  
ATOM   1313  CD  LYS A 168     -25.500 -46.969   3.250  1.00 96.69           C  
ATOM   1314  CE  LYS A 168     -25.094 -48.219   2.484  1.00 96.69           C  
ATOM   1315  NZ  LYS A 168     -26.266 -48.969   1.991  1.00 96.69           N  
ATOM   1316  N   THR A 169     -23.047 -42.031   2.586  1.00 96.75           N  
ATOM   1317  CA  THR A 169     -23.266 -40.656   2.107  1.00 96.75           C  
ATOM   1318  C   THR A 169     -23.688 -40.688   0.642  1.00 96.75           C  
ATOM   1319  CB  THR A 169     -22.000 -39.812   2.277  1.00 96.75           C  
ATOM   1320  O   THR A 169     -23.594 -41.688  -0.036  1.00 96.75           O  
ATOM   1321  CG2 THR A 169     -21.609 -39.688   3.746  1.00 96.75           C  
ATOM   1322  OG1 THR A 169     -20.922 -40.406   1.553  1.00 96.75           O  
ATOM   1323  N   CYS A 170     -24.234 -39.625   0.219  1.00 97.44           N  
ATOM   1324  CA  CYS A 170     -24.656 -39.469  -1.169  1.00 97.44           C  
ATOM   1325  C   CYS A 170     -23.453 -39.438  -2.109  1.00 97.44           C  
ATOM   1326  CB  CYS A 170     -25.500 -38.219  -1.350  1.00 97.44           C  
ATOM   1327  O   CYS A 170     -22.453 -38.812  -1.813  1.00 97.44           O  
ATOM   1328  SG  CYS A 170     -27.062 -38.250  -0.450  1.00 97.44           S  
ATOM   1329  N   GLU A 171     -23.562 -40.188  -3.203  1.00 97.75           N  
ATOM   1330  CA  GLU A 171     -22.516 -40.219  -4.219  1.00 97.75           C  
ATOM   1331  C   GLU A 171     -22.484 -38.906  -4.992  1.00 97.75           C  
ATOM   1332  CB  GLU A 171     -22.719 -41.375  -5.184  1.00 97.75           C  
ATOM   1333  O   GLU A 171     -23.531 -38.344  -5.336  1.00 97.75           O  
ATOM   1334  CG  GLU A 171     -21.578 -41.594  -6.168  1.00 97.75           C  
ATOM   1335  CD  GLU A 171     -21.844 -42.656  -7.207  1.00 97.75           C  
ATOM   1336  OE1 GLU A 171     -21.016 -43.562  -7.371  1.00 97.75           O  
ATOM   1337  OE2 GLU A 171     -22.922 -42.594  -7.859  1.00 97.75           O  
ATOM   1338  N   VAL A 172     -21.344 -38.406  -5.219  1.00 96.75           N  
ATOM   1339  CA  VAL A 172     -21.203 -37.156  -5.969  1.00 96.75           C  
ATOM   1340  C   VAL A 172     -20.188 -37.375  -7.102  1.00 96.75           C  
ATOM   1341  CB  VAL A 172     -20.750 -36.000  -5.055  1.00 96.75           C  
ATOM   1342  O   VAL A 172     -19.328 -38.250  -7.031  1.00 96.75           O  
ATOM   1343  CG1 VAL A 172     -21.844 -35.688  -4.035  1.00 96.75           C  
ATOM   1344  CG2 VAL A 172     -19.438 -36.344  -4.348  1.00 96.75           C  
ATOM   1345  N   PHE A 173     -20.344 -36.625  -8.125  1.00 97.31           N  
ATOM   1346  CA  PHE A 173     -19.391 -36.531  -9.219  1.00 97.31           C  
ATOM   1347  C   PHE A 173     -18.484 -35.312  -9.055  1.00 97.31           C  
ATOM   1348  CB  PHE A 173     -20.109 -36.469 -10.570  1.00 97.31           C  
ATOM   1349  O   PHE A 173     -18.984 -34.188  -8.930  1.00 97.31           O  
ATOM   1350  CG  PHE A 173     -19.188 -36.406 -11.750  1.00 97.31           C  
ATOM   1351  CD1 PHE A 173     -18.922 -35.188 -12.367  1.00 97.31           C  
ATOM   1352  CD2 PHE A 173     -18.578 -37.562 -12.250  1.00 97.31           C  
ATOM   1353  CE1 PHE A 173     -18.062 -35.125 -13.469  1.00 97.31           C  
ATOM   1354  CE2 PHE A 173     -17.734 -37.500 -13.344  1.00 97.31           C  
ATOM   1355  CZ  PHE A 173     -17.469 -36.281 -13.953  1.00 97.31           C  
ATOM   1356  N   GLY A 174     -17.234 -35.438  -8.969  1.00 96.25           N  
ATOM   1357  CA  GLY A 174     -16.234 -34.406  -8.797  1.00 96.25           C  
ATOM   1358  C   GLY A 174     -14.828 -34.938  -8.656  1.00 96.25           C  
ATOM   1359  O   GLY A 174     -14.500 -35.969  -9.234  1.00 96.25           O  
ATOM   1360  N   TRP A 175     -13.977 -34.219  -8.039  1.00 96.62           N  
ATOM   1361  CA  TRP A 175     -12.633 -34.688  -7.754  1.00 96.62           C  
ATOM   1362  C   TRP A 175     -12.664 -35.750  -6.645  1.00 96.62           C  
ATOM   1363  CB  TRP A 175     -11.711 -33.531  -7.359  1.00 96.62           C  
ATOM   1364  O   TRP A 175     -13.031 -35.438  -5.508  1.00 96.62           O  
ATOM   1365  CG  TRP A 175     -11.398 -32.594  -8.484  1.00 96.62           C  
ATOM   1366  CD1 TRP A 175     -11.984 -31.406  -8.750  1.00 96.62           C  
ATOM   1367  CD2 TRP A 175     -10.406 -32.812  -9.500  1.00 96.62           C  
ATOM   1368  CE2 TRP A 175     -10.461 -31.672 -10.352  1.00 96.62           C  
ATOM   1369  CE3 TRP A 175      -9.484 -33.812  -9.781  1.00 96.62           C  
ATOM   1370  NE1 TRP A 175     -11.430 -30.844  -9.867  1.00 96.62           N  
ATOM   1371  CH2 TRP A 175      -8.727 -32.531 -11.711  1.00 96.62           C  
ATOM   1372  CZ2 TRP A 175      -9.617 -31.531 -11.461  1.00 96.62           C  
ATOM   1373  CZ3 TRP A 175      -8.656 -33.688 -10.883  1.00 96.62           C  
ATOM   1374  N   CYS A 176     -12.312 -36.969  -6.926  1.00 96.19           N  
ATOM   1375  CA  CYS A 176     -12.367 -38.094  -6.000  1.00 96.19           C  
ATOM   1376  C   CYS A 176     -10.984 -38.688  -5.773  1.00 96.19           C  
ATOM   1377  CB  CYS A 176     -13.312 -39.188  -6.527  1.00 96.19           C  
ATOM   1378  O   CYS A 176     -10.188 -38.812  -6.711  1.00 96.19           O  
ATOM   1379  SG  CYS A 176     -15.047 -38.688  -6.547  1.00 96.19           S  
ATOM   1380  N   PRO A 177     -10.680 -39.094  -4.574  1.00 95.94           N  
ATOM   1381  CA  PRO A 177     -11.531 -39.062  -3.385  1.00 95.94           C  
ATOM   1382  C   PRO A 177     -11.648 -37.656  -2.789  1.00 95.94           C  
ATOM   1383  CB  PRO A 177     -10.828 -40.000  -2.412  1.00 95.94           C  
ATOM   1384  O   PRO A 177     -10.844 -36.781  -3.111  1.00 95.94           O  
ATOM   1385  CG  PRO A 177      -9.375 -39.906  -2.762  1.00 95.94           C  
ATOM   1386  CD  PRO A 177      -9.258 -39.719  -4.246  1.00 95.94           C  
ATOM   1387  N   VAL A 178     -12.648 -37.500  -2.021  1.00 95.00           N  
ATOM   1388  CA  VAL A 178     -12.828 -36.188  -1.374  1.00 95.00           C  
ATOM   1389  C   VAL A 178     -11.797 -36.031  -0.263  1.00 95.00           C  
ATOM   1390  CB  VAL A 178     -14.258 -36.031  -0.803  1.00 95.00           C  
ATOM   1391  O   VAL A 178     -11.242 -37.000   0.236  1.00 95.00           O  
ATOM   1392  CG1 VAL A 178     -15.289 -36.062  -1.926  1.00 95.00           C  
ATOM   1393  CG2 VAL A 178     -14.547 -37.125   0.213  1.00 95.00           C  
ATOM   1394  N   GLU A 179     -11.422 -34.844   0.128  1.00 91.81           N  
ATOM   1395  CA  GLU A 179     -10.359 -34.500   1.062  1.00 91.81           C  
ATOM   1396  C   GLU A 179     -10.547 -35.219   2.396  1.00 91.81           C  
ATOM   1397  CB  GLU A 179     -10.289 -32.969   1.280  1.00 91.81           C  
ATOM   1398  O   GLU A 179      -9.602 -35.812   2.928  1.00 91.81           O  
ATOM   1399  CG  GLU A 179      -9.164 -32.531   2.205  1.00 91.81           C  
ATOM   1400  CD  GLU A 179      -9.180 -31.047   2.508  1.00 91.81           C  
ATOM   1401  OE1 GLU A 179      -8.477 -30.609   3.447  1.00 91.81           O  
ATOM   1402  OE2 GLU A 179      -9.906 -30.312   1.802  1.00 91.81           O  
ATOM   1403  N   ASP A 180     -11.711 -35.188   3.086  1.00 85.38           N  
ATOM   1404  CA  ASP A 180     -11.953 -35.750   4.410  1.00 85.38           C  
ATOM   1405  C   ASP A 180     -11.844 -37.281   4.379  1.00 85.38           C  
ATOM   1406  CB  ASP A 180     -13.328 -35.344   4.934  1.00 85.38           C  
ATOM   1407  O   ASP A 180     -11.633 -37.906   5.414  1.00 85.38           O  
ATOM   1408  CG  ASP A 180     -13.414 -33.844   5.234  1.00 85.38           C  
ATOM   1409  OD1 ASP A 180     -12.398 -33.250   5.629  1.00 85.38           O  
ATOM   1410  OD2 ASP A 180     -14.516 -33.281   5.078  1.00 85.38           O  
ATOM   1411  N   GLY A 181     -11.812 -37.844   3.299  1.00 72.50           N  
ATOM   1412  CA  GLY A 181     -11.773 -39.312   3.170  1.00 72.50           C  
ATOM   1413  C   GLY A 181     -10.367 -39.844   3.061  1.00 72.50           C  
ATOM   1414  O   GLY A 181     -10.117 -41.000   3.428  1.00 72.50           O  
ATOM   1415  N   ALA A 182      -9.430 -39.094   2.619  1.00 81.19           N  
ATOM   1416  CA  ALA A 182      -8.172 -39.719   2.227  1.00 81.19           C  
ATOM   1417  C   ALA A 182      -6.992 -38.781   2.480  1.00 81.19           C  
ATOM   1418  CB  ALA A 182      -8.219 -40.125   0.756  1.00 81.19           C  
ATOM   1419  O   ALA A 182      -5.875 -39.062   2.037  1.00 81.19           O  
ATOM   1420  N   SER A 183      -7.137 -37.812   3.209  1.00 86.69           N  
ATOM   1421  CA  SER A 183      -6.035 -36.875   3.361  1.00 86.69           C  
ATOM   1422  C   SER A 183      -4.984 -37.406   4.332  1.00 86.69           C  
ATOM   1423  CB  SER A 183      -6.559 -35.531   3.844  1.00 86.69           C  
ATOM   1424  O   SER A 183      -5.316 -38.094   5.297  1.00 86.69           O  
ATOM   1425  OG  SER A 183      -7.090 -35.625   5.152  1.00 86.69           O  
ATOM   1426  N   VAL A 184      -3.721 -37.188   4.004  1.00 89.88           N  
ATOM   1427  CA  VAL A 184      -2.584 -37.500   4.859  1.00 89.88           C  
ATOM   1428  C   VAL A 184      -1.926 -36.219   5.352  1.00 89.88           C  
ATOM   1429  CB  VAL A 184      -1.551 -38.375   4.125  1.00 89.88           C  
ATOM   1430  O   VAL A 184      -1.612 -35.344   4.555  1.00 89.88           O  
ATOM   1431  CG1 VAL A 184      -0.382 -38.719   5.047  1.00 89.88           C  
ATOM   1432  CG2 VAL A 184      -2.213 -39.656   3.596  1.00 89.88           C  
ATOM   1433  N   SER A 185      -1.743 -36.156   6.629  1.00 92.06           N  
ATOM   1434  CA  SER A 185      -1.183 -34.938   7.227  1.00 92.06           C  
ATOM   1435  C   SER A 185       0.313 -35.094   7.484  1.00 92.06           C  
ATOM   1436  CB  SER A 185      -1.901 -34.594   8.539  1.00 92.06           C  
ATOM   1437  O   SER A 185       0.777 -36.156   7.852  1.00 92.06           O  
ATOM   1438  OG  SER A 185      -0.976 -34.188   9.531  1.00 92.06           O  
ATOM   1439  N   GLN A 186       1.060 -34.094   7.121  1.00 93.12           N  
ATOM   1440  CA  GLN A 186       2.486 -34.000   7.422  1.00 93.12           C  
ATOM   1441  C   GLN A 186       2.828 -32.719   8.141  1.00 93.12           C  
ATOM   1442  CB  GLN A 186       3.311 -34.125   6.137  1.00 93.12           C  
ATOM   1443  O   GLN A 186       2.338 -31.641   7.773  1.00 93.12           O  
ATOM   1444  CG  GLN A 186       3.268 -35.500   5.508  1.00 93.12           C  
ATOM   1445  CD  GLN A 186       4.148 -35.625   4.277  1.00 93.12           C  
ATOM   1446  NE2 GLN A 186       4.086 -36.781   3.605  1.00 93.12           N  
ATOM   1447  OE1 GLN A 186       4.879 -34.688   3.932  1.00 93.12           O  
ATOM   1448  N   PHE A 187       3.605 -32.875   9.164  1.00 93.44           N  
ATOM   1449  CA  PHE A 187       4.035 -31.703   9.938  1.00 93.44           C  
ATOM   1450  C   PHE A 187       5.465 -31.312   9.578  1.00 93.44           C  
ATOM   1451  CB  PHE A 187       3.932 -31.984  11.438  1.00 93.44           C  
ATOM   1452  O   PHE A 187       6.387 -32.125   9.719  1.00 93.44           O  
ATOM   1453  CG  PHE A 187       4.277 -30.812  12.305  1.00 93.44           C  
ATOM   1454  CD1 PHE A 187       5.406 -30.828  13.117  1.00 93.44           C  
ATOM   1455  CD2 PHE A 187       3.469 -29.672  12.312  1.00 93.44           C  
ATOM   1456  CE1 PHE A 187       5.727 -29.734  13.914  1.00 93.44           C  
ATOM   1457  CE2 PHE A 187       3.783 -28.578  13.109  1.00 93.44           C  
ATOM   1458  CZ  PHE A 187       4.914 -28.609  13.914  1.00 93.44           C  
ATOM   1459  N   LEU A 188       5.664 -30.109   9.109  1.00 91.81           N  
ATOM   1460  CA  LEU A 188       6.957 -29.609   8.656  1.00 91.81           C  
ATOM   1461  C   LEU A 188       7.570 -28.672   9.688  1.00 91.81           C  
ATOM   1462  CB  LEU A 188       6.812 -28.875   7.312  1.00 91.81           C  
ATOM   1463  O   LEU A 188       8.656 -28.125   9.477  1.00 91.81           O  
ATOM   1464  CG  LEU A 188       6.172 -29.688   6.176  1.00 91.81           C  
ATOM   1465  CD1 LEU A 188       5.746 -28.750   5.047  1.00 91.81           C  
ATOM   1466  CD2 LEU A 188       7.137 -30.750   5.664  1.00 91.81           C  
ATOM   1467  N   GLY A 189       7.031 -28.562  10.828  1.00 85.81           N  
ATOM   1468  CA  GLY A 189       7.387 -27.500  11.750  1.00 85.81           C  
ATOM   1469  C   GLY A 189       8.562 -27.844  12.641  1.00 85.81           C  
ATOM   1470  O   GLY A 189       9.062 -27.000  13.375  1.00 85.81           O  
ATOM   1471  N   THR A 190       9.102 -28.984  12.484  1.00 87.00           N  
ATOM   1472  CA  THR A 190      10.133 -29.391  13.422  1.00 87.00           C  
ATOM   1473  C   THR A 190      11.414 -28.578  13.211  1.00 87.00           C  
ATOM   1474  CB  THR A 190      10.445 -30.891  13.289  1.00 87.00           C  
ATOM   1475  O   THR A 190      12.000 -28.078  14.172  1.00 87.00           O  
ATOM   1476  CG2 THR A 190      10.961 -31.469  14.609  1.00 87.00           C  
ATOM   1477  OG1 THR A 190       9.250 -31.594  12.922  1.00 87.00           O  
ATOM   1478  N   MET A 191      11.836 -28.359  12.000  1.00 91.38           N  
ATOM   1479  CA  MET A 191      13.070 -27.625  11.727  1.00 91.38           C  
ATOM   1480  C   MET A 191      12.766 -26.219  11.227  1.00 91.38           C  
ATOM   1481  CB  MET A 191      13.914 -28.375  10.695  1.00 91.38           C  
ATOM   1482  O   MET A 191      13.688 -25.438  10.977  1.00 91.38           O  
ATOM   1483  CG  MET A 191      14.391 -29.750  11.164  1.00 91.38           C  
ATOM   1484  SD  MET A 191      15.648 -29.625  12.500  1.00 91.38           S  
ATOM   1485  CE  MET A 191      16.531 -31.203  12.242  1.00 91.38           C  
ATOM   1486  N   ALA A 192      11.500 -25.875  11.156  1.00 94.62           N  
ATOM   1487  CA  ALA A 192      11.062 -24.625  10.547  1.00 94.62           C  
ATOM   1488  C   ALA A 192      11.562 -23.422  11.344  1.00 94.62           C  
ATOM   1489  CB  ALA A 192       9.547 -24.594  10.422  1.00 94.62           C  
ATOM   1490  O   ALA A 192      11.914 -22.391  10.773  1.00 94.62           O  
ATOM   1491  N   PRO A 193      11.664 -23.531  12.734  1.00 95.69           N  
ATOM   1492  CA  PRO A 193      12.156 -22.375  13.500  1.00 95.69           C  
ATOM   1493  C   PRO A 193      13.570 -21.953  13.094  1.00 95.69           C  
ATOM   1494  CB  PRO A 193      12.133 -22.875  14.945  1.00 95.69           C  
ATOM   1495  O   PRO A 193      13.977 -20.812  13.328  1.00 95.69           O  
ATOM   1496  CG  PRO A 193      11.102 -23.969  14.953  1.00 95.69           C  
ATOM   1497  CD  PRO A 193      11.117 -24.641  13.617  1.00 95.69           C  
ATOM   1498  N   ASN A 194      14.289 -22.812  12.430  1.00 94.31           N  
ATOM   1499  CA  ASN A 194      15.680 -22.531  12.078  1.00 94.31           C  
ATOM   1500  C   ASN A 194      15.797 -21.984  10.656  1.00 94.31           C  
ATOM   1501  CB  ASN A 194      16.547 -23.781  12.234  1.00 94.31           C  
ATOM   1502  O   ASN A 194      16.891 -21.641  10.203  1.00 94.31           O  
ATOM   1503  CG  ASN A 194      16.656 -24.234  13.680  1.00 94.31           C  
ATOM   1504  ND2 ASN A 194      16.641 -25.547  13.891  1.00 94.31           N  
ATOM   1505  OD1 ASN A 194      16.750 -23.406  14.594  1.00 94.31           O  
ATOM   1506  N   PHE A 195      14.688 -21.891  10.023  1.00 96.25           N  
ATOM   1507  CA  PHE A 195      14.742 -21.234   8.719  1.00 96.25           C  
ATOM   1508  C   PHE A 195      15.211 -19.797   8.844  1.00 96.25           C  
ATOM   1509  CB  PHE A 195      13.367 -21.281   8.039  1.00 96.25           C  
ATOM   1510  O   PHE A 195      15.000 -19.156   9.875  1.00 96.25           O  
ATOM   1511  CG  PHE A 195      12.891 -22.672   7.727  1.00 96.25           C  
ATOM   1512  CD1 PHE A 195      13.766 -23.750   7.750  1.00 96.25           C  
ATOM   1513  CD2 PHE A 195      11.555 -22.906   7.410  1.00 96.25           C  
ATOM   1514  CE1 PHE A 195      13.328 -25.047   7.461  1.00 96.25           C  
ATOM   1515  CE2 PHE A 195      11.109 -24.203   7.117  1.00 96.25           C  
ATOM   1516  CZ  PHE A 195      12.000 -25.266   7.145  1.00 96.25           C  
ATOM   1517  N   THR A 196      15.859 -19.312   7.875  1.00 95.44           N  
ATOM   1518  CA  THR A 196      16.344 -17.938   7.871  1.00 95.44           C  
ATOM   1519  C   THR A 196      15.656 -17.125   6.770  1.00 95.44           C  
ATOM   1520  CB  THR A 196      17.859 -17.875   7.684  1.00 95.44           C  
ATOM   1521  O   THR A 196      15.422 -17.641   5.672  1.00 95.44           O  
ATOM   1522  CG2 THR A 196      18.594 -18.500   8.875  1.00 95.44           C  
ATOM   1523  OG1 THR A 196      18.219 -18.594   6.496  1.00 95.44           O  
ATOM   1524  N   ILE A 197      15.312 -15.953   7.082  1.00 96.50           N  
ATOM   1525  CA  ILE A 197      14.656 -15.039   6.156  1.00 96.50           C  
ATOM   1526  C   ILE A 197      15.547 -13.820   5.906  1.00 96.50           C  
ATOM   1527  CB  ILE A 197      13.273 -14.586   6.695  1.00 96.50           C  
ATOM   1528  O   ILE A 197      15.914 -13.109   6.844  1.00 96.50           O  
ATOM   1529  CG1 ILE A 197      12.406 -15.805   7.016  1.00 96.50           C  
ATOM   1530  CG2 ILE A 197      12.578 -13.664   5.688  1.00 96.50           C  
ATOM   1531  CD1 ILE A 197      11.180 -15.484   7.859  1.00 96.50           C  
ATOM   1532  N   LEU A 198      15.961 -13.664   4.750  1.00 94.69           N  
ATOM   1533  CA  LEU A 198      16.672 -12.461   4.324  1.00 94.69           C  
ATOM   1534  C   LEU A 198      15.688 -11.391   3.875  1.00 94.69           C  
ATOM   1535  CB  LEU A 198      17.641 -12.789   3.186  1.00 94.69           C  
ATOM   1536  O   LEU A 198      14.859 -11.625   2.988  1.00 94.69           O  
ATOM   1537  CG  LEU A 198      18.312 -11.594   2.506  1.00 94.69           C  
ATOM   1538  CD1 LEU A 198      19.438 -11.047   3.385  1.00 94.69           C  
ATOM   1539  CD2 LEU A 198      18.844 -11.992   1.135  1.00 94.69           C  
ATOM   1540  N   ILE A 199      15.672 -10.273   4.438  1.00 94.62           N  
ATOM   1541  CA  ILE A 199      14.820  -9.148   4.066  1.00 94.62           C  
ATOM   1542  C   ILE A 199      15.680  -7.996   3.559  1.00 94.62           C  
ATOM   1543  CB  ILE A 199      13.945  -8.688   5.250  1.00 94.62           C  
ATOM   1544  O   ILE A 199      16.359  -7.336   4.340  1.00 94.62           O  
ATOM   1545  CG1 ILE A 199      13.102  -9.852   5.785  1.00 94.62           C  
ATOM   1546  CG2 ILE A 199      13.047  -7.512   4.836  1.00 94.62           C  
ATOM   1547  CD1 ILE A 199      12.336  -9.531   7.062  1.00 94.62           C  
ATOM   1548  N   LYS A 200      15.656  -7.723   2.326  1.00 92.44           N  
ATOM   1549  CA  LYS A 200      16.312  -6.566   1.720  1.00 92.44           C  
ATOM   1550  C   LYS A 200      15.336  -5.406   1.559  1.00 92.44           C  
ATOM   1551  CB  LYS A 200      16.906  -6.941   0.363  1.00 92.44           C  
ATOM   1552  O   LYS A 200      14.367  -5.500   0.798  1.00 92.44           O  
ATOM   1553  CG  LYS A 200      18.219  -7.703   0.456  1.00 92.44           C  
ATOM   1554  CD  LYS A 200      18.719  -8.117  -0.921  1.00 92.44           C  
ATOM   1555  CE  LYS A 200      19.875  -7.234  -1.389  1.00 92.44           C  
ATOM   1556  NZ  LYS A 200      20.438  -7.703  -2.689  1.00 92.44           N  
ATOM   1557  N   ASN A 201      15.586  -4.344   2.297  1.00 94.50           N  
ATOM   1558  CA  ASN A 201      14.711  -3.176   2.256  1.00 94.50           C  
ATOM   1559  C   ASN A 201      15.477  -1.915   1.866  1.00 94.50           C  
ATOM   1560  CB  ASN A 201      14.008  -2.980   3.604  1.00 94.50           C  
ATOM   1561  O   ASN A 201      16.516  -1.619   2.439  1.00 94.50           O  
ATOM   1562  CG  ASN A 201      13.219  -1.688   3.670  1.00 94.50           C  
ATOM   1563  ND2 ASN A 201      12.320  -1.495   2.713  1.00 94.50           N  
ATOM   1564  OD1 ASN A 201      13.422  -0.871   4.570  1.00 94.50           O  
ATOM   1565  N   SER A 202      15.008  -1.311   0.849  1.00 92.50           N  
ATOM   1566  CA  SER A 202      15.547  -0.020   0.427  1.00 92.50           C  
ATOM   1567  C   SER A 202      14.469   1.059   0.448  1.00 92.50           C  
ATOM   1568  CB  SER A 202      16.141  -0.121  -0.976  1.00 92.50           C  
ATOM   1569  O   SER A 202      13.336   0.821   0.020  1.00 92.50           O  
ATOM   1570  OG  SER A 202      15.180  -0.576  -1.906  1.00 92.50           O  
ATOM   1571  N   ILE A 203      14.820   2.213   0.963  1.00 93.44           N  
ATOM   1572  CA  ILE A 203      13.859   3.301   1.053  1.00 93.44           C  
ATOM   1573  C   ILE A 203      14.383   4.523   0.310  1.00 93.44           C  
ATOM   1574  CB  ILE A 203      13.547   3.660   2.523  1.00 93.44           C  
ATOM   1575  O   ILE A 203      15.594   4.668   0.118  1.00 93.44           O  
ATOM   1576  CG1 ILE A 203      14.836   3.969   3.283  1.00 93.44           C  
ATOM   1577  CG2 ILE A 203      12.766   2.529   3.201  1.00 93.44           C  
ATOM   1578  CD1 ILE A 203      15.164   5.453   3.375  1.00 93.44           C  
ATOM   1579  N   HIS A 204      13.477   5.297  -0.217  1.00 92.62           N  
ATOM   1580  CA  HIS A 204      13.789   6.547  -0.900  1.00 92.62           C  
ATOM   1581  C   HIS A 204      12.828   7.656  -0.485  1.00 92.62           C  
ATOM   1582  CB  HIS A 204      13.742   6.355  -2.418  1.00 92.62           C  
ATOM   1583  O   HIS A 204      11.609   7.473  -0.521  1.00 92.62           O  
ATOM   1584  CG  HIS A 204      14.062   7.594  -3.189  1.00 92.62           C  
ATOM   1585  CD2 HIS A 204      13.297   8.344  -4.023  1.00 92.62           C  
ATOM   1586  ND1 HIS A 204      15.297   8.203  -3.150  1.00 92.62           N  
ATOM   1587  CE1 HIS A 204      15.281   9.273  -3.928  1.00 92.62           C  
ATOM   1588  NE2 HIS A 204      14.078   9.375  -4.469  1.00 92.62           N  
ATOM   1589  N   TYR A 205      13.406   8.750  -0.004  1.00 94.00           N  
ATOM   1590  CA  TYR A 205      12.656   9.977   0.235  1.00 94.00           C  
ATOM   1591  C   TYR A 205      12.812  10.945  -0.930  1.00 94.00           C  
ATOM   1592  CB  TYR A 205      13.109  10.648   1.535  1.00 94.00           C  
ATOM   1593  O   TYR A 205      13.789  11.695  -0.998  1.00 94.00           O  
ATOM   1594  CG  TYR A 205      12.711   9.883   2.779  1.00 94.00           C  
ATOM   1595  CD1 TYR A 205      11.391   9.859   3.209  1.00 94.00           C  
ATOM   1596  CD2 TYR A 205      13.664   9.195   3.525  1.00 94.00           C  
ATOM   1597  CE1 TYR A 205      11.016   9.164   4.355  1.00 94.00           C  
ATOM   1598  CE2 TYR A 205      13.305   8.492   4.672  1.00 94.00           C  
ATOM   1599  OH  TYR A 205      11.617   7.797   6.215  1.00 94.00           O  
ATOM   1600  CZ  TYR A 205      11.984   8.484   5.078  1.00 94.00           C  
ATOM   1601  N   PRO A 206      11.852  10.969  -1.778  1.00 90.06           N  
ATOM   1602  CA  PRO A 206      11.992  11.742  -3.012  1.00 90.06           C  
ATOM   1603  C   PRO A 206      12.148  13.242  -2.750  1.00 90.06           C  
ATOM   1604  CB  PRO A 206      10.688  11.453  -3.764  1.00 90.06           C  
ATOM   1605  O   PRO A 206      12.875  13.922  -3.473  1.00 90.06           O  
ATOM   1606  CG  PRO A 206       9.844  10.711  -2.783  1.00 90.06           C  
ATOM   1607  CD  PRO A 206      10.719  10.219  -1.670  1.00 90.06           C  
ATOM   1608  N   LYS A 207      11.469  13.805  -1.786  1.00 90.19           N  
ATOM   1609  CA  LYS A 207      11.539  15.234  -1.511  1.00 90.19           C  
ATOM   1610  C   LYS A 207      12.969  15.656  -1.168  1.00 90.19           C  
ATOM   1611  CB  LYS A 207      10.594  15.609  -0.370  1.00 90.19           C  
ATOM   1612  O   LYS A 207      13.430  16.719  -1.604  1.00 90.19           O  
ATOM   1613  CG  LYS A 207      10.469  17.109  -0.139  1.00 90.19           C  
ATOM   1614  CD  LYS A 207       9.445  17.422   0.944  1.00 90.19           C  
ATOM   1615  CE  LYS A 207       9.344  18.922   1.203  1.00 90.19           C  
ATOM   1616  NZ  LYS A 207       8.312  19.234   2.234  1.00 90.19           N  
ATOM   1617  N   PHE A 208      13.703  14.828  -0.436  1.00 94.25           N  
ATOM   1618  CA  PHE A 208      15.039  15.172   0.037  1.00 94.25           C  
ATOM   1619  C   PHE A 208      16.109  14.453  -0.778  1.00 94.25           C  
ATOM   1620  CB  PHE A 208      15.195  14.828   1.521  1.00 94.25           C  
ATOM   1621  O   PHE A 208      17.297  14.617  -0.530  1.00 94.25           O  
ATOM   1622  CG  PHE A 208      14.156  15.469   2.402  1.00 94.25           C  
ATOM   1623  CD1 PHE A 208      13.969  16.844   2.391  1.00 94.25           C  
ATOM   1624  CD2 PHE A 208      13.367  14.695   3.244  1.00 94.25           C  
ATOM   1625  CE1 PHE A 208      13.008  17.438   3.205  1.00 94.25           C  
ATOM   1626  CE2 PHE A 208      12.406  15.281   4.062  1.00 94.25           C  
ATOM   1627  CZ  PHE A 208      12.227  16.656   4.039  1.00 94.25           C  
ATOM   1628  N   HIS A 209      15.750  13.648  -1.683  1.00 91.44           N  
ATOM   1629  CA  HIS A 209      16.656  12.867  -2.516  1.00 91.44           C  
ATOM   1630  C   HIS A 209      17.609  12.039  -1.661  1.00 91.44           C  
ATOM   1631  CB  HIS A 209      17.453  13.789  -3.441  1.00 91.44           C  
ATOM   1632  O   HIS A 209      18.828  12.070  -1.863  1.00 91.44           O  
ATOM   1633  CG  HIS A 209      16.609  14.492  -4.457  1.00 91.44           C  
ATOM   1634  CD2 HIS A 209      16.219  15.789  -4.539  1.00 91.44           C  
ATOM   1635  ND1 HIS A 209      16.078  13.852  -5.547  1.00 91.44           N  
ATOM   1636  CE1 HIS A 209      15.383  14.727  -6.262  1.00 91.44           C  
ATOM   1637  NE2 HIS A 209      15.453  15.906  -5.672  1.00 91.44           N  
ATOM   1638  N   PHE A 210      17.078  11.445  -0.695  1.00 93.38           N  
ATOM   1639  CA  PHE A 210      17.828  10.602   0.228  1.00 93.38           C  
ATOM   1640  C   PHE A 210      17.422   9.141   0.066  1.00 93.38           C  
ATOM   1641  CB  PHE A 210      17.594  11.047   1.675  1.00 93.38           C  
ATOM   1642  O   PHE A 210      16.234   8.812   0.069  1.00 93.38           O  
ATOM   1643  CG  PHE A 210      18.297  10.188   2.695  1.00 93.38           C  
ATOM   1644  CD1 PHE A 210      17.609   9.180   3.359  1.00 93.38           C  
ATOM   1645  CD2 PHE A 210      19.641  10.391   2.988  1.00 93.38           C  
ATOM   1646  CE1 PHE A 210      18.250   8.383   4.305  1.00 93.38           C  
ATOM   1647  CE2 PHE A 210      20.281   9.602   3.932  1.00 93.38           C  
ATOM   1648  CZ  PHE A 210      19.594   8.602   4.586  1.00 93.38           C  
ATOM   1649  N   SER A 211      18.391   8.266  -0.146  1.00 92.06           N  
ATOM   1650  CA  SER A 211      18.156   6.828  -0.263  1.00 92.06           C  
ATOM   1651  C   SER A 211      19.062   6.043   0.677  1.00 92.06           C  
ATOM   1652  CB  SER A 211      18.375   6.363  -1.704  1.00 92.06           C  
ATOM   1653  O   SER A 211      20.219   6.422   0.889  1.00 92.06           O  
ATOM   1654  OG  SER A 211      17.547   7.082  -2.598  1.00 92.06           O  
ATOM   1655  N   LYS A 212      18.531   4.988   1.248  1.00 91.75           N  
ATOM   1656  CA  LYS A 212      19.312   4.129   2.135  1.00 91.75           C  
ATOM   1657  C   LYS A 212      18.719   2.727   2.201  1.00 91.75           C  
ATOM   1658  CB  LYS A 212      19.391   4.734   3.537  1.00 91.75           C  
ATOM   1659  O   LYS A 212      17.500   2.551   2.025  1.00 91.75           O  
ATOM   1660  CG  LYS A 212      20.469   4.125   4.414  1.00 91.75           C  
ATOM   1661  CD  LYS A 212      20.672   4.918   5.699  1.00 91.75           C  
ATOM   1662  CE  LYS A 212      21.766   4.328   6.562  1.00 91.75           C  
ATOM   1663  NZ  LYS A 212      21.953   5.098   7.828  1.00 91.75           N  
ATOM   1664  N   GLY A 213      19.531   1.760   2.420  1.00 90.88           N  
ATOM   1665  CA  GLY A 213      19.125   0.374   2.580  1.00 90.88           C  
ATOM   1666  C   GLY A 213      19.516  -0.214   3.922  1.00 90.88           C  
ATOM   1667  O   GLY A 213      20.344   0.358   4.641  1.00 90.88           O  
ATOM   1668  N   ASN A 214      18.922  -1.298   4.254  1.00 90.06           N  
ATOM   1669  CA  ASN A 214      19.188  -1.922   5.543  1.00 90.06           C  
ATOM   1670  C   ASN A 214      20.406  -2.854   5.465  1.00 90.06           C  
ATOM   1671  CB  ASN A 214      17.969  -2.684   6.047  1.00 90.06           C  
ATOM   1672  O   ASN A 214      20.734  -3.527   6.441  1.00 90.06           O  
ATOM   1673  CG  ASN A 214      17.625  -3.883   5.184  1.00 90.06           C  
ATOM   1674  ND2 ASN A 214      17.031  -4.902   5.789  1.00 90.06           N  
ATOM   1675  OD1 ASN A 214      17.906  -3.893   3.979  1.00 90.06           O  
ATOM   1676  N   ILE A 215      21.031  -2.980   4.316  1.00 86.31           N  
ATOM   1677  CA  ILE A 215      22.203  -3.826   4.180  1.00 86.31           C  
ATOM   1678  C   ILE A 215      23.469  -2.969   4.250  1.00 86.31           C  
ATOM   1679  CB  ILE A 215      22.172  -4.625   2.855  1.00 86.31           C  
ATOM   1680  O   ILE A 215      23.562  -1.935   3.582  1.00 86.31           O  
ATOM   1681  CG1 ILE A 215      20.922  -5.500   2.791  1.00 86.31           C  
ATOM   1682  CG2 ILE A 215      23.438  -5.473   2.707  1.00 86.31           C  
ATOM   1683  CD1 ILE A 215      20.703  -6.188   1.448  1.00 86.31           C  
ATOM   1684  N   ALA A 216      24.406  -3.447   5.109  1.00 76.75           N  
ATOM   1685  CA  ALA A 216      25.672  -2.740   5.258  1.00 76.75           C  
ATOM   1686  C   ALA A 216      26.562  -2.930   4.027  1.00 76.75           C  
ATOM   1687  CB  ALA A 216      26.406  -3.215   6.512  1.00 76.75           C  
ATOM   1688  O   ALA A 216      26.547  -3.994   3.402  1.00 76.75           O  
ATOM   1689  N   ASP A 217      27.125  -1.912   3.613  1.00 73.81           N  
ATOM   1690  CA  ASP A 217      28.078  -1.985   2.504  1.00 73.81           C  
ATOM   1691  C   ASP A 217      29.406  -2.555   2.963  1.00 73.81           C  
ATOM   1692  CB  ASP A 217      28.266  -0.604   1.879  1.00 73.81           C  
ATOM   1693  O   ASP A 217      30.391  -1.822   3.076  1.00 73.81           O  
ATOM   1694  CG  ASP A 217      28.812  -0.668   0.460  1.00 73.81           C  
ATOM   1695  OD1 ASP A 217      29.031  -1.784  -0.060  1.00 73.81           O  
ATOM   1696  OD2 ASP A 217      29.016   0.407  -0.142  1.00 73.81           O  
ATOM   1697  N   ARG A 218      29.344  -3.811   3.379  1.00 71.44           N  
ATOM   1698  CA  ARG A 218      30.578  -4.441   3.836  1.00 71.44           C  
ATOM   1699  C   ARG A 218      31.016  -5.547   2.877  1.00 71.44           C  
ATOM   1700  CB  ARG A 218      30.406  -5.012   5.246  1.00 71.44           C  
ATOM   1701  O   ARG A 218      30.188  -6.227   2.285  1.00 71.44           O  
ATOM   1702  CG  ARG A 218      30.109  -3.963   6.301  1.00 71.44           C  
ATOM   1703  CD  ARG A 218      30.078  -4.559   7.703  1.00 71.44           C  
ATOM   1704  NE  ARG A 218      30.156  -3.525   8.727  1.00 71.44           N  
ATOM   1705  NH1 ARG A 218      30.203  -5.000  10.508  1.00 71.44           N  
ATOM   1706  NH2 ARG A 218      30.281  -2.742  10.883  1.00 71.44           N  
ATOM   1707  CZ  ARG A 218      30.219  -3.760  10.039  1.00 71.44           C  
ATOM   1708  N   THR A 219      32.312  -5.656   2.627  1.00 66.50           N  
ATOM   1709  CA  THR A 219      32.844  -6.609   1.664  1.00 66.50           C  
ATOM   1710  C   THR A 219      33.312  -7.879   2.367  1.00 66.50           C  
ATOM   1711  CB  THR A 219      34.000  -5.992   0.872  1.00 66.50           C  
ATOM   1712  O   THR A 219      33.750  -8.828   1.717  1.00 66.50           O  
ATOM   1713  CG2 THR A 219      33.500  -5.133  -0.281  1.00 66.50           C  
ATOM   1714  OG1 THR A 219      34.812  -5.176   1.749  1.00 66.50           O  
ATOM   1715  N   ASP A 220      33.219  -8.039   3.621  1.00 66.00           N  
ATOM   1716  CA  ASP A 220      33.938  -9.117   4.301  1.00 66.00           C  
ATOM   1717  C   ASP A 220      33.031 -10.344   4.465  1.00 66.00           C  
ATOM   1718  CB  ASP A 220      34.438  -8.656   5.664  1.00 66.00           C  
ATOM   1719  O   ASP A 220      33.219 -11.148   5.383  1.00 66.00           O  
ATOM   1720  CG  ASP A 220      33.344  -8.062   6.535  1.00 66.00           C  
ATOM   1721  OD1 ASP A 220      32.281  -7.668   6.004  1.00 66.00           O  
ATOM   1722  OD2 ASP A 220      33.531  -7.992   7.770  1.00 66.00           O  
ATOM   1723  N   GLY A 221      32.156 -10.578   3.684  1.00 71.75           N  
ATOM   1724  CA  GLY A 221      31.344 -11.766   3.834  1.00 71.75           C  
ATOM   1725  C   GLY A 221      30.406 -11.695   5.027  1.00 71.75           C  
ATOM   1726  O   GLY A 221      29.953 -12.727   5.527  1.00 71.75           O  
ATOM   1727  N   TYR A 222      30.266 -10.641   5.668  1.00 76.81           N  
ATOM   1728  CA  TYR A 222      29.422 -10.383   6.832  1.00 76.81           C  
ATOM   1729  C   TYR A 222      28.031 -10.969   6.633  1.00 76.81           C  
ATOM   1730  CB  TYR A 222      29.328  -8.883   7.105  1.00 76.81           C  
ATOM   1731  O   TYR A 222      27.500 -11.641   7.516  1.00 76.81           O  
ATOM   1732  CG  TYR A 222      28.281  -8.516   8.133  1.00 76.81           C  
ATOM   1733  CD1 TYR A 222      27.078  -7.945   7.750  1.00 76.81           C  
ATOM   1734  CD2 TYR A 222      28.500  -8.742   9.484  1.00 76.81           C  
ATOM   1735  CE1 TYR A 222      26.109  -7.605   8.695  1.00 76.81           C  
ATOM   1736  CE2 TYR A 222      27.547  -8.406  10.438  1.00 76.81           C  
ATOM   1737  OH  TYR A 222      25.406  -7.508  10.977  1.00 76.81           O  
ATOM   1738  CZ  TYR A 222      26.359  -7.844  10.031  1.00 76.81           C  
ATOM   1739  N   LEU A 223      27.500 -10.891   5.410  1.00 77.19           N  
ATOM   1740  CA  LEU A 223      26.141 -11.289   5.113  1.00 77.19           C  
ATOM   1741  C   LEU A 223      25.969 -12.805   5.223  1.00 77.19           C  
ATOM   1742  CB  LEU A 223      25.734 -10.828   3.715  1.00 77.19           C  
ATOM   1743  O   LEU A 223      24.891 -13.297   5.570  1.00 77.19           O  
ATOM   1744  CG  LEU A 223      24.375 -10.133   3.596  1.00 77.19           C  
ATOM   1745  CD1 LEU A 223      24.547  -8.648   3.332  1.00 77.19           C  
ATOM   1746  CD2 LEU A 223      23.531 -10.781   2.494  1.00 77.19           C  
ATOM   1747  N   LYS A 224      27.062 -13.469   5.023  1.00 77.19           N  
ATOM   1748  CA  LYS A 224      26.984 -14.922   5.031  1.00 77.19           C  
ATOM   1749  C   LYS A 224      26.922 -15.461   6.457  1.00 77.19           C  
ATOM   1750  CB  LYS A 224      28.172 -15.531   4.289  1.00 77.19           C  
ATOM   1751  O   LYS A 224      26.422 -16.562   6.688  1.00 77.19           O  
ATOM   1752  CG  LYS A 224      28.125 -15.336   2.779  1.00 77.19           C  
ATOM   1753  CD  LYS A 224      29.281 -16.047   2.088  1.00 77.19           C  
ATOM   1754  CE  LYS A 224      29.281 -15.789   0.587  1.00 77.19           C  
ATOM   1755  NZ  LYS A 224      30.438 -16.453  -0.091  1.00 77.19           N  
ATOM   1756  N   ARG A 225      27.422 -14.609   7.457  1.00 79.19           N  
ATOM   1757  CA  ARG A 225      27.547 -15.180   8.797  1.00 79.19           C  
ATOM   1758  C   ARG A 225      26.734 -14.391   9.805  1.00 79.19           C  
ATOM   1759  CB  ARG A 225      29.016 -15.227   9.227  1.00 79.19           C  
ATOM   1760  O   ARG A 225      26.578 -14.805  10.961  1.00 79.19           O  
ATOM   1761  CG  ARG A 225      29.875 -16.141   8.367  1.00 79.19           C  
ATOM   1762  CD  ARG A 225      31.328 -16.156   8.844  1.00 79.19           C  
ATOM   1763  NE  ARG A 225      32.219 -16.688   7.816  1.00 79.19           N  
ATOM   1764  NH1 ARG A 225      34.156 -16.344   9.047  1.00 79.19           N  
ATOM   1765  NH2 ARG A 225      34.281 -17.250   6.941  1.00 79.19           N  
ATOM   1766  CZ  ARG A 225      33.531 -16.766   7.938  1.00 79.19           C  
ATOM   1767  N   CYS A 226      25.969 -13.422   9.344  1.00 83.50           N  
ATOM   1768  CA  CYS A 226      25.344 -12.555  10.344  1.00 83.50           C  
ATOM   1769  C   CYS A 226      23.938 -13.023  10.672  1.00 83.50           C  
ATOM   1770  CB  CYS A 226      25.312 -11.109   9.844  1.00 83.50           C  
ATOM   1771  O   CYS A 226      23.328 -13.758   9.898  1.00 83.50           O  
ATOM   1772  SG  CYS A 226      24.062 -10.812   8.570  1.00 83.50           S  
ATOM   1773  N   THR A 227      23.531 -12.836  11.883  1.00 85.62           N  
ATOM   1774  CA  THR A 227      22.156 -13.000  12.359  1.00 85.62           C  
ATOM   1775  C   THR A 227      21.688 -11.750  13.086  1.00 85.62           C  
ATOM   1776  CB  THR A 227      22.031 -14.219  13.297  1.00 85.62           C  
ATOM   1777  O   THR A 227      22.438 -11.141  13.852  1.00 85.62           O  
ATOM   1778  CG2 THR A 227      20.578 -14.531  13.602  1.00 85.62           C  
ATOM   1779  OG1 THR A 227      22.641 -15.359  12.664  1.00 85.62           O  
ATOM   1780  N   PHE A 228      20.500 -11.445  12.812  1.00 88.38           N  
ATOM   1781  CA  PHE A 228      19.984 -10.195  13.359  1.00 88.38           C  
ATOM   1782  C   PHE A 228      19.969 -10.242  14.883  1.00 88.38           C  
ATOM   1783  CB  PHE A 228      18.578  -9.914  12.828  1.00 88.38           C  
ATOM   1784  O   PHE A 228      19.609 -11.258  15.477  1.00 88.38           O  
ATOM   1785  CG  PHE A 228      17.938  -8.695  13.430  1.00 88.38           C  
ATOM   1786  CD1 PHE A 228      16.984  -8.820  14.430  1.00 88.38           C  
ATOM   1787  CD2 PHE A 228      18.281  -7.422  12.992  1.00 88.38           C  
ATOM   1788  CE1 PHE A 228      16.375  -7.691  14.984  1.00 88.38           C  
ATOM   1789  CE2 PHE A 228      17.688  -6.293  13.547  1.00 88.38           C  
ATOM   1790  CZ  PHE A 228      16.734  -6.430  14.539  1.00 88.38           C  
ATOM   1791  N   HIS A 229      20.406  -9.164  15.328  1.00 82.12           N  
ATOM   1792  CA  HIS A 229      20.312  -8.875  16.750  1.00 82.12           C  
ATOM   1793  C   HIS A 229      20.016  -7.402  17.000  1.00 82.12           C  
ATOM   1794  CB  HIS A 229      21.609  -9.273  17.469  1.00 82.12           C  
ATOM   1795  O   HIS A 229      20.609  -6.523  16.391  1.00 82.12           O  
ATOM   1796  CG  HIS A 229      21.484  -9.312  18.953  1.00 82.12           C  
ATOM   1797  CD2 HIS A 229      21.266 -10.352  19.797  1.00 82.12           C  
ATOM   1798  ND1 HIS A 229      21.594  -8.188  19.750  1.00 82.12           N  
ATOM   1799  CE1 HIS A 229      21.438  -8.531  21.016  1.00 82.12           C  
ATOM   1800  NE2 HIS A 229      21.234  -9.836  21.078  1.00 82.12           N  
ATOM   1801  N   GLU A 230      19.047  -7.105  17.828  1.00 81.88           N  
ATOM   1802  CA  GLU A 230      18.516  -5.770  18.047  1.00 81.88           C  
ATOM   1803  C   GLU A 230      19.594  -4.805  18.516  1.00 81.88           C  
ATOM   1804  CB  GLU A 230      17.375  -5.805  19.047  1.00 81.88           C  
ATOM   1805  O   GLU A 230      19.578  -3.619  18.172  1.00 81.88           O  
ATOM   1806  CG  GLU A 230      16.422  -4.621  18.953  1.00 81.88           C  
ATOM   1807  CD  GLU A 230      15.188  -4.766  19.828  1.00 81.88           C  
ATOM   1808  OE1 GLU A 230      14.328  -3.854  19.828  1.00 81.88           O  
ATOM   1809  OE2 GLU A 230      15.078  -5.797  20.531  1.00 81.88           O  
ATOM   1810  N   ALA A 231      20.594  -5.207  19.219  1.00 79.25           N  
ATOM   1811  CA  ALA A 231      21.594  -4.316  19.812  1.00 79.25           C  
ATOM   1812  C   ALA A 231      22.891  -4.324  19.016  1.00 79.25           C  
ATOM   1813  CB  ALA A 231      21.859  -4.711  21.266  1.00 79.25           C  
ATOM   1814  O   ALA A 231      23.453  -3.266  18.734  1.00 79.25           O  
ATOM   1815  N   SER A 232      23.312  -5.414  18.453  1.00 78.62           N  
ATOM   1816  CA  SER A 232      24.656  -5.531  17.922  1.00 78.62           C  
ATOM   1817  C   SER A 232      24.672  -5.523  16.406  1.00 78.62           C  
ATOM   1818  CB  SER A 232      25.328  -6.812  18.438  1.00 78.62           C  
ATOM   1819  O   SER A 232      25.609  -5.020  15.781  1.00 78.62           O  
ATOM   1820  OG  SER A 232      24.562  -7.949  18.094  1.00 78.62           O  
ATOM   1821  N   ASP A 233      23.641  -6.000  15.820  1.00 82.00           N  
ATOM   1822  CA  ASP A 233      23.688  -6.176  14.367  1.00 82.00           C  
ATOM   1823  C   ASP A 233      22.406  -5.664  13.711  1.00 82.00           C  
ATOM   1824  CB  ASP A 233      23.906  -7.648  14.016  1.00 82.00           C  
ATOM   1825  O   ASP A 233      21.672  -6.430  13.078  1.00 82.00           O  
ATOM   1826  CG  ASP A 233      25.359  -8.078  14.133  1.00 82.00           C  
ATOM   1827  OD1 ASP A 233      26.250  -7.312  13.711  1.00 82.00           O  
ATOM   1828  OD2 ASP A 233      25.609  -9.188  14.641  1.00 82.00           O  
ATOM   1829  N   LEU A 234      22.359  -4.402  13.680  1.00 80.62           N  
ATOM   1830  CA  LEU A 234      21.156  -3.785  13.141  1.00 80.62           C  
ATOM   1831  C   LEU A 234      21.125  -3.891  11.617  1.00 80.62           C  
ATOM   1832  CB  LEU A 234      21.062  -2.316  13.562  1.00 80.62           C  
ATOM   1833  O   LEU A 234      20.062  -3.834  11.000  1.00 80.62           O  
ATOM   1834  CG  LEU A 234      20.609  -2.051  14.992  1.00 80.62           C  
ATOM   1835  CD1 LEU A 234      21.219  -0.754  15.516  1.00 80.62           C  
ATOM   1836  CD2 LEU A 234      19.094  -1.995  15.070  1.00 80.62           C  
ATOM   1837  N   TYR A 235      22.266  -4.102  11.070  1.00 82.62           N  
ATOM   1838  CA  TYR A 235      22.328  -4.082   9.609  1.00 82.62           C  
ATOM   1839  C   TYR A 235      22.406  -5.500   9.055  1.00 82.62           C  
ATOM   1840  CB  TYR A 235      23.547  -3.273   9.141  1.00 82.62           C  
ATOM   1841  O   TYR A 235      22.672  -5.691   7.863  1.00 82.62           O  
ATOM   1842  CG  TYR A 235      23.344  -1.778   9.219  1.00 82.62           C  
ATOM   1843  CD1 TYR A 235      22.656  -1.093   8.227  1.00 82.62           C  
ATOM   1844  CD2 TYR A 235      23.844  -1.051  10.297  1.00 82.62           C  
ATOM   1845  CE1 TYR A 235      22.469   0.284   8.297  1.00 82.62           C  
ATOM   1846  CE2 TYR A 235      23.672   0.326  10.375  1.00 82.62           C  
ATOM   1847  OH  TYR A 235      22.797   2.348   9.453  1.00 82.62           O  
ATOM   1848  CZ  TYR A 235      22.969   0.984   9.375  1.00 82.62           C  
ATOM   1849  N   CYS A 236      22.234  -6.453   9.945  1.00 86.81           N  
ATOM   1850  CA  CYS A 236      22.062  -7.809   9.438  1.00 86.81           C  
ATOM   1851  C   CYS A 236      20.625  -8.062   9.031  1.00 86.81           C  
ATOM   1852  CB  CYS A 236      22.500  -8.828  10.484  1.00 86.81           C  
ATOM   1853  O   CYS A 236      19.734  -8.109   9.891  1.00 86.81           O  
ATOM   1854  SG  CYS A 236      22.422 -10.539   9.914  1.00 86.81           S  
ATOM   1855  N   PRO A 237      20.359  -8.297   7.820  1.00 88.69           N  
ATOM   1856  CA  PRO A 237      19.000  -8.469   7.316  1.00 88.69           C  
ATOM   1857  C   PRO A 237      18.516  -9.914   7.395  1.00 88.69           C  
ATOM   1858  CB  PRO A 237      19.109  -8.008   5.859  1.00 88.69           C  
ATOM   1859  O   PRO A 237      17.516 -10.266   6.766  1.00 88.69           O  
ATOM   1860  CG  PRO A 237      20.484  -8.383   5.441  1.00 88.69           C  
ATOM   1861  CD  PRO A 237      21.406  -8.234   6.625  1.00 88.69           C  
ATOM   1862  N   ILE A 238      19.203 -10.812   8.141  1.00 92.56           N  
ATOM   1863  CA  ILE A 238      18.844 -12.227   8.211  1.00 92.56           C  
ATOM   1864  C   ILE A 238      18.188 -12.523   9.555  1.00 92.56           C  
ATOM   1865  CB  ILE A 238      20.094 -13.125   8.016  1.00 92.56           C  
ATOM   1866  O   ILE A 238      18.781 -12.312  10.609  1.00 92.56           O  
ATOM   1867  CG1 ILE A 238      20.750 -12.836   6.660  1.00 92.56           C  
ATOM   1868  CG2 ILE A 238      19.719 -14.602   8.141  1.00 92.56           C  
ATOM   1869  CD1 ILE A 238      22.094 -13.523   6.469  1.00 92.56           C  
ATOM   1870  N   PHE A 239      17.031 -13.070   9.492  1.00 95.06           N  
ATOM   1871  CA  PHE A 239      16.234 -13.383  10.680  1.00 95.06           C  
ATOM   1872  C   PHE A 239      15.891 -14.867  10.719  1.00 95.06           C  
ATOM   1873  CB  PHE A 239      14.953 -12.547  10.711  1.00 95.06           C  
ATOM   1874  O   PHE A 239      15.578 -15.469   9.688  1.00 95.06           O  
ATOM   1875  CG  PHE A 239      15.188 -11.062  10.602  1.00 95.06           C  
ATOM   1876  CD1 PHE A 239      15.344 -10.289  11.750  1.00 95.06           C  
ATOM   1877  CD2 PHE A 239      15.266 -10.445   9.359  1.00 95.06           C  
ATOM   1878  CE1 PHE A 239      15.562  -8.922  11.656  1.00 95.06           C  
ATOM   1879  CE2 PHE A 239      15.484  -9.078   9.266  1.00 95.06           C  
ATOM   1880  CZ  PHE A 239      15.633  -8.312  10.406  1.00 95.06           C  
ATOM   1881  N   LYS A 240      15.977 -15.422  11.859  1.00 95.44           N  
ATOM   1882  CA  LYS A 240      15.453 -16.766  12.039  1.00 95.44           C  
ATOM   1883  C   LYS A 240      13.938 -16.750  12.242  1.00 95.44           C  
ATOM   1884  CB  LYS A 240      16.125 -17.453  13.227  1.00 95.44           C  
ATOM   1885  O   LYS A 240      13.414 -15.875  12.938  1.00 95.44           O  
ATOM   1886  CG  LYS A 240      17.578 -17.859  12.969  1.00 95.44           C  
ATOM   1887  CD  LYS A 240      18.156 -18.641  14.133  1.00 95.44           C  
ATOM   1888  CE  LYS A 240      19.578 -19.094  13.852  1.00 95.44           C  
ATOM   1889  NZ  LYS A 240      20.141 -19.922  14.969  1.00 95.44           N  
ATOM   1890  N   LEU A 241      13.258 -17.688  11.664  1.00 97.00           N  
ATOM   1891  CA  LEU A 241      11.805 -17.734  11.773  1.00 97.00           C  
ATOM   1892  C   LEU A 241      11.375 -17.891  13.227  1.00 97.00           C  
ATOM   1893  CB  LEU A 241      11.242 -18.891  10.938  1.00 97.00           C  
ATOM   1894  O   LEU A 241      10.422 -17.250  13.672  1.00 97.00           O  
ATOM   1895  CG  LEU A 241       9.727 -19.062  10.953  1.00 97.00           C  
ATOM   1896  CD1 LEU A 241       9.039 -17.812  10.422  1.00 97.00           C  
ATOM   1897  CD2 LEU A 241       9.320 -20.281  10.141  1.00 97.00           C  
ATOM   1898  N   GLY A 242      12.102 -18.750  13.969  1.00 96.31           N  
ATOM   1899  CA  GLY A 242      11.797 -18.922  15.383  1.00 96.31           C  
ATOM   1900  C   GLY A 242      11.930 -17.625  16.188  1.00 96.31           C  
ATOM   1901  O   GLY A 242      11.125 -17.359  17.062  1.00 96.31           O  
ATOM   1902  N   PHE A 243      12.938 -16.766  15.859  1.00 94.38           N  
ATOM   1903  CA  PHE A 243      13.156 -15.484  16.516  1.00 94.38           C  
ATOM   1904  C   PHE A 243      11.992 -14.539  16.266  1.00 94.38           C  
ATOM   1905  CB  PHE A 243      14.461 -14.852  16.016  1.00 94.38           C  
ATOM   1906  O   PHE A 243      11.508 -13.891  17.203  1.00 94.38           O  
ATOM   1907  CG  PHE A 243      14.695 -13.461  16.547  1.00 94.38           C  
ATOM   1908  CD1 PHE A 243      14.352 -12.352  15.781  1.00 94.38           C  
ATOM   1909  CD2 PHE A 243      15.258 -13.258  17.797  1.00 94.38           C  
ATOM   1910  CE1 PHE A 243      14.562 -11.062  16.266  1.00 94.38           C  
ATOM   1911  CE2 PHE A 243      15.469 -11.977  18.281  1.00 94.38           C  
ATOM   1912  CZ  PHE A 243      15.125 -10.875  17.516  1.00 94.38           C  
ATOM   1913  N   ILE A 244      11.484 -14.516  15.000  1.00 96.50           N  
ATOM   1914  CA  ILE A 244      10.391 -13.633  14.609  1.00 96.50           C  
ATOM   1915  C   ILE A 244       9.125 -14.008  15.383  1.00 96.50           C  
ATOM   1916  CB  ILE A 244      10.133 -13.695  13.086  1.00 96.50           C  
ATOM   1917  O   ILE A 244       8.453 -13.133  15.938  1.00 96.50           O  
ATOM   1918  CG1 ILE A 244      11.305 -13.086  12.320  1.00 96.50           C  
ATOM   1919  CG2 ILE A 244       8.820 -12.984  12.734  1.00 96.50           C  
ATOM   1920  CD1 ILE A 244      11.219 -13.266  10.812  1.00 96.50           C  
ATOM   1921  N   VAL A 245       8.812 -15.266  15.484  1.00 96.94           N  
ATOM   1922  CA  VAL A 245       7.598 -15.742  16.141  1.00 96.94           C  
ATOM   1923  C   VAL A 245       7.688 -15.492  17.641  1.00 96.94           C  
ATOM   1924  CB  VAL A 245       7.352 -17.234  15.859  1.00 96.94           C  
ATOM   1925  O   VAL A 245       6.715 -15.062  18.266  1.00 96.94           O  
ATOM   1926  CG1 VAL A 245       6.188 -17.766  16.703  1.00 96.94           C  
ATOM   1927  CG2 VAL A 245       7.082 -17.469  14.367  1.00 96.94           C  
ATOM   1928  N   GLU A 246       8.867 -15.719  18.234  1.00 96.00           N  
ATOM   1929  CA  GLU A 246       9.062 -15.484  19.656  1.00 96.00           C  
ATOM   1930  C   GLU A 246       8.938 -14.000  20.000  1.00 96.00           C  
ATOM   1931  CB  GLU A 246      10.430 -16.016  20.094  1.00 96.00           C  
ATOM   1932  O   GLU A 246       8.297 -13.641  20.984  1.00 96.00           O  
ATOM   1933  CG  GLU A 246      10.633 -16.000  21.609  1.00 96.00           C  
ATOM   1934  CD  GLU A 246      12.031 -16.438  22.031  1.00 96.00           C  
ATOM   1935  OE1 GLU A 246      12.359 -16.344  23.234  1.00 96.00           O  
ATOM   1936  OE2 GLU A 246      12.812 -16.859  21.141  1.00 96.00           O  
ATOM   1937  N   LYS A 247       9.531 -13.164  19.156  1.00 95.06           N  
ATOM   1938  CA  LYS A 247       9.484 -11.727  19.391  1.00 95.06           C  
ATOM   1939  C   LYS A 247       8.078 -11.180  19.203  1.00 95.06           C  
ATOM   1940  CB  LYS A 247      10.461 -10.992  18.469  1.00 95.06           C  
ATOM   1941  O   LYS A 247       7.727 -10.133  19.750  1.00 95.06           O  
ATOM   1942  CG  LYS A 247      11.922 -11.141  18.859  1.00 95.06           C  
ATOM   1943  CD  LYS A 247      12.234 -10.414  20.156  1.00 95.06           C  
ATOM   1944  CE  LYS A 247      13.719 -10.477  20.484  1.00 95.06           C  
ATOM   1945  NZ  LYS A 247      14.023  -9.773  21.766  1.00 95.06           N  
ATOM   1946  N   ALA A 248       7.270 -11.844  18.422  1.00 95.19           N  
ATOM   1947  CA  ALA A 248       5.867 -11.477  18.250  1.00 95.19           C  
ATOM   1948  C   ALA A 248       5.027 -11.961  19.422  1.00 95.19           C  
ATOM   1949  CB  ALA A 248       5.320 -12.031  16.938  1.00 95.19           C  
ATOM   1950  O   ALA A 248       3.830 -11.672  19.500  1.00 95.19           O  
ATOM   1951  N   GLY A 249       5.574 -12.750  20.359  1.00 94.06           N  
ATOM   1952  CA  GLY A 249       4.898 -13.195  21.562  1.00 94.06           C  
ATOM   1953  C   GLY A 249       4.035 -14.422  21.344  1.00 94.06           C  
ATOM   1954  O   GLY A 249       3.066 -14.648  22.062  1.00 94.06           O  
ATOM   1955  N   GLU A 250       4.344 -15.180  20.344  1.00 93.88           N  
ATOM   1956  CA  GLU A 250       3.533 -16.359  20.016  1.00 93.88           C  
ATOM   1957  C   GLU A 250       4.324 -17.641  20.203  1.00 93.88           C  
ATOM   1958  CB  GLU A 250       3.006 -16.266  18.594  1.00 93.88           C  
ATOM   1959  O   GLU A 250       5.559 -17.641  20.172  1.00 93.88           O  
ATOM   1960  CG  GLU A 250       2.170 -15.023  18.312  1.00 93.88           C  
ATOM   1961  CD  GLU A 250       0.865 -14.992  19.094  1.00 93.88           C  
ATOM   1962  OE1 GLU A 250       0.368 -13.891  19.406  1.00 93.88           O  
ATOM   1963  OE2 GLU A 250       0.335 -16.094  19.391  1.00 93.88           O  
ATOM   1964  N   SER A 251       3.549 -18.703  20.453  1.00 93.81           N  
ATOM   1965  CA  SER A 251       4.152 -20.031  20.484  1.00 93.81           C  
ATOM   1966  C   SER A 251       4.312 -20.594  19.062  1.00 93.81           C  
ATOM   1967  CB  SER A 251       3.312 -20.984  21.328  1.00 93.81           C  
ATOM   1968  O   SER A 251       3.334 -20.688  18.328  1.00 93.81           O  
ATOM   1969  OG  SER A 251       3.330 -22.297  20.766  1.00 93.81           O  
ATOM   1970  N   PHE A 252       5.504 -21.062  18.797  1.00 95.50           N  
ATOM   1971  CA  PHE A 252       5.781 -21.547  17.453  1.00 95.50           C  
ATOM   1972  C   PHE A 252       4.961 -22.781  17.141  1.00 95.50           C  
ATOM   1973  CB  PHE A 252       7.273 -21.844  17.281  1.00 95.50           C  
ATOM   1974  O   PHE A 252       4.410 -22.922  16.047  1.00 95.50           O  
ATOM   1975  CG  PHE A 252       7.672 -22.141  15.852  1.00 95.50           C  
ATOM   1976  CD1 PHE A 252       7.602 -23.438  15.359  1.00 95.50           C  
ATOM   1977  CD2 PHE A 252       8.117 -21.125  15.016  1.00 95.50           C  
ATOM   1978  CE1 PHE A 252       7.969 -23.719  14.047  1.00 95.50           C  
ATOM   1979  CE2 PHE A 252       8.484 -21.406  13.703  1.00 95.50           C  
ATOM   1980  CZ  PHE A 252       8.414 -22.703  13.219  1.00 95.50           C  
ATOM   1981  N   THR A 253       4.859 -23.656  18.031  1.00 93.94           N  
ATOM   1982  CA  THR A 253       4.176 -24.938  17.797  1.00 93.94           C  
ATOM   1983  C   THR A 253       2.688 -24.703  17.547  1.00 93.94           C  
ATOM   1984  CB  THR A 253       4.355 -25.891  19.000  1.00 93.94           C  
ATOM   1985  O   THR A 253       2.119 -25.281  16.609  1.00 93.94           O  
ATOM   1986  CG2 THR A 253       4.246 -27.344  18.562  1.00 93.94           C  
ATOM   1987  OG1 THR A 253       5.645 -25.672  19.578  1.00 93.94           O  
ATOM   1988  N   GLU A 254       2.137 -23.906  18.359  1.00 91.50           N  
ATOM   1989  CA  GLU A 254       0.716 -23.625  18.172  1.00 91.50           C  
ATOM   1990  C   GLU A 254       0.460 -22.906  16.859  1.00 91.50           C  
ATOM   1991  CB  GLU A 254       0.180 -22.797  19.344  1.00 91.50           C  
ATOM   1992  O   GLU A 254      -0.477 -23.250  16.125  1.00 91.50           O  
ATOM   1993  CG  GLU A 254      -1.202 -23.219  19.812  1.00 91.50           C  
ATOM   1994  CD  GLU A 254      -1.782 -22.297  20.875  1.00 91.50           C  
ATOM   1995  OE1 GLU A 254      -2.955 -22.484  21.266  1.00 91.50           O  
ATOM   1996  OE2 GLU A 254      -1.057 -21.375  21.312  1.00 91.50           O  
ATOM   1997  N   LEU A 255       1.281 -21.969  16.609  1.00 93.88           N  
ATOM   1998  CA  LEU A 255       1.142 -21.203  15.375  1.00 93.88           C  
ATOM   1999  C   LEU A 255       1.377 -22.094  14.156  1.00 93.88           C  
ATOM   2000  CB  LEU A 255       2.119 -20.031  15.359  1.00 93.88           C  
ATOM   2001  O   LEU A 255       0.708 -21.938  13.125  1.00 93.88           O  
ATOM   2002  CG  LEU A 255       1.806 -18.891  14.375  1.00 93.88           C  
ATOM   2003  CD1 LEU A 255       0.666 -18.031  14.898  1.00 93.88           C  
ATOM   2004  CD2 LEU A 255       3.049 -18.047  14.109  1.00 93.88           C  
ATOM   2005  N   ALA A 256       2.314 -22.984  14.234  1.00 94.88           N  
ATOM   2006  CA  ALA A 256       2.664 -23.859  13.125  1.00 94.88           C  
ATOM   2007  C   ALA A 256       1.529 -24.844  12.812  1.00 94.88           C  
ATOM   2008  CB  ALA A 256       3.947 -24.641  13.430  1.00 94.88           C  
ATOM   2009  O   ALA A 256       1.374 -25.266  11.664  1.00 94.88           O  
ATOM   2010  N   HIS A 257       0.736 -25.172  13.773  1.00 93.88           N  
ATOM   2011  CA  HIS A 257      -0.349 -26.125  13.555  1.00 93.88           C  
ATOM   2012  C   HIS A 257      -1.570 -25.438  12.953  1.00 93.88           C  
ATOM   2013  CB  HIS A 257      -0.728 -26.797  14.867  1.00 93.88           C  
ATOM   2014  O   HIS A 257      -2.217 -25.984  12.062  1.00 93.88           O  
ATOM   2015  CG  HIS A 257       0.022 -28.078  15.125  1.00 93.88           C  
ATOM   2016  CD2 HIS A 257      -0.356 -29.375  15.000  1.00 93.88           C  
ATOM   2017  ND1 HIS A 257       1.328 -28.094  15.562  1.00 93.88           N  
ATOM   2018  CE1 HIS A 257       1.724 -29.344  15.695  1.00 93.88           C  
ATOM   2019  NE2 HIS A 257       0.720 -30.141  15.359  1.00 93.88           N  
ATOM   2020  N   LYS A 258      -1.876 -24.250  13.398  1.00 92.56           N  
ATOM   2021  CA  LYS A 258      -3.098 -23.562  12.977  1.00 92.56           C  
ATOM   2022  C   LYS A 258      -2.818 -22.578  11.852  1.00 92.56           C  
ATOM   2023  CB  LYS A 258      -3.746 -22.844  14.164  1.00 92.56           C  
ATOM   2024  O   LYS A 258      -3.717 -22.234  11.078  1.00 92.56           O  
ATOM   2025  CG  LYS A 258      -4.281 -23.766  15.234  1.00 92.56           C  
ATOM   2026  CD  LYS A 258      -4.973 -23.000  16.359  1.00 92.56           C  
ATOM   2027  CE  LYS A 258      -5.504 -23.922  17.438  1.00 92.56           C  
ATOM   2028  NZ  LYS A 258      -6.203 -23.172  18.516  1.00 92.56           N  
ATOM   2029  N   GLY A 259      -1.615 -22.156  11.820  1.00 94.62           N  
ATOM   2030  CA  GLY A 259      -1.289 -21.078  10.906  1.00 94.62           C  
ATOM   2031  C   GLY A 259      -1.585 -19.703  11.469  1.00 94.62           C  
ATOM   2032  O   GLY A 259      -2.332 -19.562  12.438  1.00 94.62           O  
ATOM   2033  N   GLY A 260      -0.978 -18.703  10.914  1.00 94.75           N  
ATOM   2034  CA  GLY A 260      -1.179 -17.328  11.359  1.00 94.75           C  
ATOM   2035  C   GLY A 260      -0.416 -16.328  10.531  1.00 94.75           C  
ATOM   2036  O   GLY A 260       0.298 -16.688   9.594  1.00 94.75           O  
ATOM   2037  N   VAL A 261      -0.691 -15.062  10.789  1.00 95.50           N  
ATOM   2038  CA  VAL A 261      -0.045 -13.961  10.078  1.00 95.50           C  
ATOM   2039  C   VAL A 261       0.815 -13.156  11.055  1.00 95.50           C  
ATOM   2040  CB  VAL A 261      -1.081 -13.039   9.398  1.00 95.50           C  
ATOM   2041  O   VAL A 261       0.330 -12.703  12.094  1.00 95.50           O  
ATOM   2042  CG1 VAL A 261      -0.383 -11.930   8.609  1.00 95.50           C  
ATOM   2043  CG2 VAL A 261      -2.000 -13.844   8.484  1.00 95.50           C  
ATOM   2044  N   ILE A 262       2.092 -13.016  10.773  1.00 96.44           N  
ATOM   2045  CA  ILE A 262       3.023 -12.227  11.570  1.00 96.44           C  
ATOM   2046  C   ILE A 262       3.523 -11.039  10.750  1.00 96.44           C  
ATOM   2047  CB  ILE A 262       4.215 -13.078  12.062  1.00 96.44           C  
ATOM   2048  O   ILE A 262       3.840 -11.188   9.562  1.00 96.44           O  
ATOM   2049  CG1 ILE A 262       3.721 -14.219  12.953  1.00 96.44           C  
ATOM   2050  CG2 ILE A 262       5.234 -12.203  12.797  1.00 96.44           C  
ATOM   2051  CD1 ILE A 262       3.648 -13.859  14.430  1.00 96.44           C  
ATOM   2052  N   GLY A 263       3.504  -9.906  11.359  1.00 96.19           N  
ATOM   2053  CA  GLY A 263       4.023  -8.703  10.711  1.00 96.19           C  
ATOM   2054  C   GLY A 263       5.430  -8.352  11.164  1.00 96.19           C  
ATOM   2055  O   GLY A 263       5.730  -8.367  12.359  1.00 96.19           O  
ATOM   2056  N   VAL A 264       6.301  -8.148  10.180  1.00 96.81           N  
ATOM   2057  CA  VAL A 264       7.609  -7.551  10.406  1.00 96.81           C  
ATOM   2058  C   VAL A 264       7.574  -6.070  10.031  1.00 96.81           C  
ATOM   2059  CB  VAL A 264       8.711  -8.273   9.602  1.00 96.81           C  
ATOM   2060  O   VAL A 264       7.551  -5.719   8.852  1.00 96.81           O  
ATOM   2061  CG1 VAL A 264      10.078  -7.633   9.844  1.00 96.81           C  
ATOM   2062  CG2 VAL A 264       8.742  -9.758   9.953  1.00 96.81           C  
ATOM   2063  N   ILE A 265       7.652  -5.219  10.953  1.00 95.25           N  
ATOM   2064  CA  ILE A 265       7.520  -3.781  10.742  1.00 95.25           C  
ATOM   2065  C   ILE A 265       8.898  -3.125  10.781  1.00 95.25           C  
ATOM   2066  CB  ILE A 265       6.590  -3.135  11.789  1.00 95.25           C  
ATOM   2067  O   ILE A 265       9.641  -3.281  11.758  1.00 95.25           O  
ATOM   2068  CG1 ILE A 265       5.230  -3.842  11.812  1.00 95.25           C  
ATOM   2069  CG2 ILE A 265       6.422  -1.637  11.516  1.00 95.25           C  
ATOM   2070  CD1 ILE A 265       4.980  -4.676  13.062  1.00 95.25           C  
ATOM   2071  N   ILE A 266       9.234  -2.504   9.750  1.00 95.25           N  
ATOM   2072  CA  ILE A 266      10.484  -1.758   9.656  1.00 95.25           C  
ATOM   2073  C   ILE A 266      10.195  -0.259   9.664  1.00 95.25           C  
ATOM   2074  CB  ILE A 266      11.281  -2.146   8.398  1.00 95.25           C  
ATOM   2075  O   ILE A 266       9.484   0.242   8.789  1.00 95.25           O  
ATOM   2076  CG1 ILE A 266      11.406  -3.670   8.289  1.00 95.25           C  
ATOM   2077  CG2 ILE A 266      12.664  -1.483   8.406  1.00 95.25           C  
ATOM   2078  CD1 ILE A 266      12.078  -4.148   7.008  1.00 95.25           C  
ATOM   2079  N   ASN A 267      10.727   0.454  10.602  1.00 94.56           N  
ATOM   2080  CA  ASN A 267      10.500   1.891  10.719  1.00 94.56           C  
ATOM   2081  C   ASN A 267      11.773   2.684  10.438  1.00 94.56           C  
ATOM   2082  CB  ASN A 267       9.961   2.236  12.109  1.00 94.56           C  
ATOM   2083  O   ASN A 267      12.812   2.443  11.055  1.00 94.56           O  
ATOM   2084  CG  ASN A 267       9.195   3.543  12.133  1.00 94.56           C  
ATOM   2085  ND2 ASN A 267       8.656   3.898  13.289  1.00 94.56           N  
ATOM   2086  OD1 ASN A 267       9.086   4.230  11.109  1.00 94.56           O  
ATOM   2087  N   TRP A 268      11.711   3.604   9.523  1.00 95.44           N  
ATOM   2088  CA  TRP A 268      12.797   4.508   9.164  1.00 95.44           C  
ATOM   2089  C   TRP A 268      12.484   5.934   9.609  1.00 95.44           C  
ATOM   2090  CB  TRP A 268      13.055   4.473   7.656  1.00 95.44           C  
ATOM   2091  O   TRP A 268      11.984   6.742   8.812  1.00 95.44           O  
ATOM   2092  CG  TRP A 268      13.570   3.154   7.160  1.00 95.44           C  
ATOM   2093  CD1 TRP A 268      12.828   2.096   6.715  1.00 95.44           C  
ATOM   2094  CD2 TRP A 268      14.938   2.752   7.062  1.00 95.44           C  
ATOM   2095  CE2 TRP A 268      14.953   1.437   6.547  1.00 95.44           C  
ATOM   2096  CE3 TRP A 268      16.156   3.377   7.359  1.00 95.44           C  
ATOM   2097  NE1 TRP A 268      13.656   1.061   6.344  1.00 95.44           N  
ATOM   2098  CH2 TRP A 268      17.312   1.370   6.625  1.00 95.44           C  
ATOM   2099  CZ2 TRP A 268      16.141   0.735   6.324  1.00 95.44           C  
ATOM   2100  CZ3 TRP A 268      17.344   2.678   7.137  1.00 95.44           C  
ATOM   2101  N   ASP A 269      12.758   6.234  10.789  1.00 94.56           N  
ATOM   2102  CA  ASP A 269      12.680   7.613  11.266  1.00 94.56           C  
ATOM   2103  C   ASP A 269      14.031   8.312  11.141  1.00 94.56           C  
ATOM   2104  CB  ASP A 269      12.203   7.652  12.719  1.00 94.56           C  
ATOM   2105  O   ASP A 269      14.922   8.109  11.969  1.00 94.56           O  
ATOM   2106  CG  ASP A 269      10.859   8.336  12.883  1.00 94.56           C  
ATOM   2107  OD1 ASP A 269      10.352   8.930  11.906  1.00 94.56           O  
ATOM   2108  OD2 ASP A 269      10.297   8.289  14.000  1.00 94.56           O  
ATOM   2109  N   CYS A 270      14.148   9.219  10.219  1.00 95.62           N  
ATOM   2110  CA  CYS A 270      15.453   9.773   9.867  1.00 95.62           C  
ATOM   2111  C   CYS A 270      15.469  11.289  10.055  1.00 95.62           C  
ATOM   2112  CB  CYS A 270      15.812   9.422   8.422  1.00 95.62           C  
ATOM   2113  O   CYS A 270      14.648  12.000   9.477  1.00 95.62           O  
ATOM   2114  SG  CYS A 270      15.953   7.652   8.117  1.00 95.62           S  
ATOM   2115  N   ASP A 271      16.359  11.719  10.898  1.00 96.31           N  
ATOM   2116  CA  ASP A 271      16.703  13.133  10.969  1.00 96.31           C  
ATOM   2117  C   ASP A 271      17.828  13.477  10.000  1.00 96.31           C  
ATOM   2118  CB  ASP A 271      17.094  13.523  12.398  1.00 96.31           C  
ATOM   2119  O   ASP A 271      19.000  13.273  10.312  1.00 96.31           O  
ATOM   2120  CG  ASP A 271      17.234  15.023  12.578  1.00 96.31           C  
ATOM   2121  OD1 ASP A 271      17.250  15.766  11.570  1.00 96.31           O  
ATOM   2122  OD2 ASP A 271      17.328  15.477  13.742  1.00 96.31           O  
ATOM   2123  N   LEU A 272      17.547  14.086   8.961  1.00 96.50           N  
ATOM   2124  CA  LEU A 272      18.500  14.305   7.887  1.00 96.50           C  
ATOM   2125  C   LEU A 272      19.391  15.500   8.188  1.00 96.50           C  
ATOM   2126  CB  LEU A 272      17.781  14.516   6.555  1.00 96.50           C  
ATOM   2127  O   LEU A 272      20.266  15.852   7.391  1.00 96.50           O  
ATOM   2128  CG  LEU A 272      16.938  13.344   6.047  1.00 96.50           C  
ATOM   2129  CD1 LEU A 272      16.312  13.688   4.699  1.00 96.50           C  
ATOM   2130  CD2 LEU A 272      17.781  12.078   5.949  1.00 96.50           C  
ATOM   2131  N   ASP A 273      19.172  16.156   9.305  1.00 95.06           N  
ATOM   2132  CA  ASP A 273      20.125  17.156   9.781  1.00 95.06           C  
ATOM   2133  C   ASP A 273      21.375  16.484  10.375  1.00 95.06           C  
ATOM   2134  CB  ASP A 273      19.484  18.062  10.820  1.00 95.06           C  
ATOM   2135  O   ASP A 273      22.422  17.125  10.492  1.00 95.06           O  
ATOM   2136  CG  ASP A 273      18.297  18.844  10.273  1.00 95.06           C  
ATOM   2137  OD1 ASP A 273      18.281  19.156   9.062  1.00 95.06           O  
ATOM   2138  OD2 ASP A 273      17.375  19.156  11.055  1.00 95.06           O  
ATOM   2139  N   LEU A 274      21.234  15.312  10.734  1.00 95.62           N  
ATOM   2140  CA  LEU A 274      22.344  14.492  11.211  1.00 95.62           C  
ATOM   2141  C   LEU A 274      22.953  13.680  10.070  1.00 95.62           C  
ATOM   2142  CB  LEU A 274      21.875  13.547  12.320  1.00 95.62           C  
ATOM   2143  O   LEU A 274      22.375  13.602   8.984  1.00 95.62           O  
ATOM   2144  CG  LEU A 274      21.219  14.203  13.539  1.00 95.62           C  
ATOM   2145  CD1 LEU A 274      20.641  13.148  14.469  1.00 95.62           C  
ATOM   2146  CD2 LEU A 274      22.234  15.086  14.273  1.00 95.62           C  
ATOM   2147  N   PRO A 275      24.094  13.125  10.297  1.00 94.31           N  
ATOM   2148  CA  PRO A 275      24.719  12.320   9.242  1.00 94.31           C  
ATOM   2149  C   PRO A 275      23.891  11.086   8.883  1.00 94.31           C  
ATOM   2150  CB  PRO A 275      26.062  11.922   9.844  1.00 94.31           C  
ATOM   2151  O   PRO A 275      23.094  10.609   9.703  1.00 94.31           O  
ATOM   2152  CG  PRO A 275      26.172  12.734  11.094  1.00 94.31           C  
ATOM   2153  CD  PRO A 275      24.844  13.352  11.383  1.00 94.31           C  
ATOM   2154  N   ALA A 276      24.062  10.570   7.711  1.00 91.38           N  
ATOM   2155  CA  ALA A 276      23.312   9.445   7.152  1.00 91.38           C  
ATOM   2156  C   ALA A 276      23.484   8.195   8.008  1.00 91.38           C  
ATOM   2157  CB  ALA A 276      23.766   9.172   5.719  1.00 91.38           C  
ATOM   2158  O   ALA A 276      22.609   7.324   8.031  1.00 91.38           O  
ATOM   2159  N   SER A 277      24.516   8.102   8.758  1.00 89.75           N  
ATOM   2160  CA  SER A 277      24.781   6.930   9.586  1.00 89.75           C  
ATOM   2161  C   SER A 277      23.828   6.844  10.766  1.00 89.75           C  
ATOM   2162  CB  SER A 277      26.234   6.965  10.094  1.00 89.75           C  
ATOM   2163  O   SER A 277      23.641   5.773  11.352  1.00 89.75           O  
ATOM   2164  OG  SER A 277      26.484   8.156  10.828  1.00 89.75           O  
ATOM   2165  N   GLU A 278      23.234   7.945  11.031  1.00 91.88           N  
ATOM   2166  CA  GLU A 278      22.328   7.957  12.172  1.00 91.88           C  
ATOM   2167  C   GLU A 278      20.922   7.531  11.758  1.00 91.88           C  
ATOM   2168  CB  GLU A 278      22.281   9.344  12.812  1.00 91.88           C  
ATOM   2169  O   GLU A 278      20.047   7.324  12.617  1.00 91.88           O  
ATOM   2170  CG  GLU A 278      23.578   9.734  13.500  1.00 91.88           C  
ATOM   2171  CD  GLU A 278      23.906   8.867  14.703  1.00 91.88           C  
ATOM   2172  OE1 GLU A 278      25.109   8.648  14.992  1.00 91.88           O  
ATOM   2173  OE2 GLU A 278      22.953   8.398  15.367  1.00 91.88           O  
ATOM   2174  N   CYS A 279      20.703   7.402  10.516  1.00 93.44           N  
ATOM   2175  CA  CYS A 279      19.438   6.867  10.039  1.00 93.44           C  
ATOM   2176  C   CYS A 279      19.469   5.344  10.008  1.00 93.44           C  
ATOM   2177  CB  CYS A 279      19.109   7.402   8.641  1.00 93.44           C  
ATOM   2178  O   CYS A 279      20.031   4.742   9.094  1.00 93.44           O  
ATOM   2179  SG  CYS A 279      17.500   6.883   8.016  1.00 93.44           S  
ATOM   2180  N   ASN A 280      18.844   4.766  11.000  1.00 93.12           N  
ATOM   2181  CA  ASN A 280      18.875   3.312  11.133  1.00 93.12           C  
ATOM   2182  C   ASN A 280      17.484   2.715  11.180  1.00 93.12           C  
ATOM   2183  CB  ASN A 280      19.672   2.908  12.375  1.00 93.12           C  
ATOM   2184  O   ASN A 280      16.547   3.336  11.703  1.00 93.12           O  
ATOM   2185  CG  ASN A 280      21.094   3.445  12.367  1.00 93.12           C  
ATOM   2186  ND2 ASN A 280      21.516   4.020  13.492  1.00 93.12           N  
ATOM   2187  OD1 ASN A 280      21.797   3.348  11.367  1.00 93.12           O  
ATOM   2188  N   PRO A 281      17.359   1.523  10.602  1.00 93.12           N  
ATOM   2189  CA  PRO A 281      16.062   0.849  10.656  1.00 93.12           C  
ATOM   2190  C   PRO A 281      15.758   0.263  12.031  1.00 93.12           C  
ATOM   2191  CB  PRO A 281      16.203  -0.260   9.609  1.00 93.12           C  
ATOM   2192  O   PRO A 281      16.672  -0.227  12.711  1.00 93.12           O  
ATOM   2193  CG  PRO A 281      17.672  -0.558   9.555  1.00 93.12           C  
ATOM   2194  CD  PRO A 281      18.422   0.705   9.859  1.00 93.12           C  
ATOM   2195  N   LYS A 282      14.609   0.410  12.484  1.00 93.69           N  
ATOM   2196  CA  LYS A 282      14.109  -0.218  13.703  1.00 93.69           C  
ATOM   2197  C   LYS A 282      13.086  -1.309  13.383  1.00 93.69           C  
ATOM   2198  CB  LYS A 282      13.484   0.827  14.633  1.00 93.69           C  
ATOM   2199  O   LYS A 282      12.109  -1.061  12.680  1.00 93.69           O  
ATOM   2200  CG  LYS A 282      14.492   1.669  15.391  1.00 93.69           C  
ATOM   2201  CD  LYS A 282      13.812   2.654  16.328  1.00 93.69           C  
ATOM   2202  CE  LYS A 282      14.820   3.582  17.000  1.00 93.69           C  
ATOM   2203  NZ  LYS A 282      14.148   4.570  17.891  1.00 93.69           N  
ATOM   2204  N   TYR A 283      13.289  -2.512  13.977  1.00 94.50           N  
ATOM   2205  CA  TYR A 283      12.438  -3.658  13.672  1.00 94.50           C  
ATOM   2206  C   TYR A 283      11.500  -3.961  14.836  1.00 94.50           C  
ATOM   2207  CB  TYR A 283      13.289  -4.891  13.359  1.00 94.50           C  
ATOM   2208  O   TYR A 283      11.898  -3.896  16.000  1.00 94.50           O  
ATOM   2209  CG  TYR A 283      14.180  -4.719  12.156  1.00 94.50           C  
ATOM   2210  CD1 TYR A 283      13.703  -4.969  10.867  1.00 94.50           C  
ATOM   2211  CD2 TYR A 283      15.508  -4.309  12.297  1.00 94.50           C  
ATOM   2212  CE1 TYR A 283      14.523  -4.812   9.758  1.00 94.50           C  
ATOM   2213  CE2 TYR A 283      16.328  -4.148  11.188  1.00 94.50           C  
ATOM   2214  OH  TYR A 283      16.656  -4.250   8.828  1.00 94.50           O  
ATOM   2215  CZ  TYR A 283      15.836  -4.402   9.922  1.00 94.50           C  
ATOM   2216  N   SER A 284      10.297  -4.172  14.500  1.00 93.06           N  
ATOM   2217  CA  SER A 284       9.289  -4.641  15.445  1.00 93.06           C  
ATOM   2218  C   SER A 284       8.492  -5.801  14.867  1.00 93.06           C  
ATOM   2219  CB  SER A 284       8.352  -3.502  15.836  1.00 93.06           C  
ATOM   2220  O   SER A 284       8.328  -5.910  13.656  1.00 93.06           O  
ATOM   2221  OG  SER A 284       8.812  -2.268  15.312  1.00 93.06           O  
ATOM   2222  N   PHE A 285       8.023  -6.699  15.797  1.00 94.69           N  
ATOM   2223  CA  PHE A 285       7.309  -7.902  15.398  1.00 94.69           C  
ATOM   2224  C   PHE A 285       5.992  -8.031  16.156  1.00 94.69           C  
ATOM   2225  CB  PHE A 285       8.172  -9.148  15.633  1.00 94.69           C  
ATOM   2226  O   PHE A 285       5.941  -7.801  17.359  1.00 94.69           O  
ATOM   2227  CG  PHE A 285       9.555  -9.047  15.047  1.00 94.69           C  
ATOM   2228  CD1 PHE A 285       9.789  -9.367  13.719  1.00 94.69           C  
ATOM   2229  CD2 PHE A 285      10.625  -8.633  15.836  1.00 94.69           C  
ATOM   2230  CE1 PHE A 285      11.070  -9.273  13.180  1.00 94.69           C  
ATOM   2231  CE2 PHE A 285      11.906  -8.531  15.305  1.00 94.69           C  
ATOM   2232  CZ  PHE A 285      12.125  -8.859  13.977  1.00 94.69           C  
ATOM   2233  N   ARG A 286       4.957  -8.344  15.406  1.00 93.25           N  
ATOM   2234  CA  ARG A 286       3.658  -8.516  16.047  1.00 93.25           C  
ATOM   2235  C   ARG A 286       2.760  -9.438  15.227  1.00 93.25           C  
ATOM   2236  CB  ARG A 286       2.975  -7.160  16.250  1.00 93.25           C  
ATOM   2237  O   ARG A 286       2.900  -9.523  14.008  1.00 93.25           O  
ATOM   2238  CG  ARG A 286       1.784  -6.930  15.336  1.00 93.25           C  
ATOM   2239  CD  ARG A 286       1.130  -5.578  15.586  1.00 93.25           C  
ATOM   2240  NE  ARG A 286       1.418  -4.629  14.516  1.00 93.25           N  
ATOM   2241  NH1 ARG A 286       0.072  -2.951  15.367  1.00 93.25           N  
ATOM   2242  NH2 ARG A 286       1.238  -2.621  13.422  1.00 93.25           N  
ATOM   2243  CZ  ARG A 286       0.909  -3.402  14.438  1.00 93.25           C  
ATOM   2244  N   ARG A 287       1.880 -10.078  15.859  1.00 93.06           N  
ATOM   2245  CA  ARG A 287       0.868 -10.875  15.180  1.00 93.06           C  
ATOM   2246  C   ARG A 287      -0.263 -10.000  14.656  1.00 93.06           C  
ATOM   2247  CB  ARG A 287       0.307 -11.953  16.109  1.00 93.06           C  
ATOM   2248  O   ARG A 287      -0.823  -9.188  15.398  1.00 93.06           O  
ATOM   2249  CG  ARG A 287      -0.710 -12.867  15.461  1.00 93.06           C  
ATOM   2250  CD  ARG A 287      -1.029 -14.070  16.344  1.00 93.06           C  
ATOM   2251  NE  ARG A 287      -2.078 -14.906  15.750  1.00 93.06           N  
ATOM   2252  NH1 ARG A 287      -1.864 -16.609  17.281  1.00 93.06           N  
ATOM   2253  NH2 ARG A 287      -3.418 -16.766  15.602  1.00 93.06           N  
ATOM   2254  CZ  ARG A 287      -2.451 -16.094  16.219  1.00 93.06           C  
ATOM   2255  N   LEU A 288      -0.647 -10.125  13.398  1.00 90.25           N  
ATOM   2256  CA  LEU A 288      -1.612  -9.234  12.766  1.00 90.25           C  
ATOM   2257  C   LEU A 288      -3.010  -9.844  12.789  1.00 90.25           C  
ATOM   2258  CB  LEU A 288      -1.197  -8.930  11.328  1.00 90.25           C  
ATOM   2259  O   LEU A 288      -4.008  -9.117  12.836  1.00 90.25           O  
ATOM   2260  CG  LEU A 288       0.144  -8.219  11.141  1.00 90.25           C  
ATOM   2261  CD1 LEU A 288       0.455  -8.055   9.656  1.00 90.25           C  
ATOM   2262  CD2 LEU A 288       0.133  -6.867  11.844  1.00 90.25           C  
ATOM   2263  N   ASP A 289      -3.184 -11.141  12.664  1.00 86.88           N  
ATOM   2264  CA  ASP A 289      -4.500 -11.766  12.711  1.00 86.88           C  
ATOM   2265  C   ASP A 289      -4.977 -11.938  14.148  1.00 86.88           C  
ATOM   2266  CB  ASP A 289      -4.473 -13.125  12.000  1.00 86.88           C  
ATOM   2267  O   ASP A 289      -4.168 -12.008  15.078  1.00 86.88           O  
ATOM   2268  CG  ASP A 289      -3.498 -14.102  12.633  1.00 86.88           C  
ATOM   2269  OD1 ASP A 289      -2.330 -13.727  12.875  1.00 86.88           O  
ATOM   2270  OD2 ASP A 289      -3.900 -15.258  12.883  1.00 86.88           O  
ATOM   2271  N   PRO A 290      -6.332 -11.992  14.242  1.00 77.75           N  
ATOM   2272  CA  PRO A 290      -6.848 -12.094  15.617  1.00 77.75           C  
ATOM   2273  C   PRO A 290      -6.535 -13.445  16.266  1.00 77.75           C  
ATOM   2274  CB  PRO A 290      -8.352 -11.906  15.438  1.00 77.75           C  
ATOM   2275  O   PRO A 290      -6.645 -14.484  15.602  1.00 77.75           O  
ATOM   2276  CG  PRO A 290      -8.594 -12.086  13.977  1.00 77.75           C  
ATOM   2277  CD  PRO A 290      -7.277 -12.000  13.258  1.00 77.75           C  
ATOM   2278  N   LYS A 291      -6.082 -13.414  17.484  1.00 70.44           N  
ATOM   2279  CA  LYS A 291      -5.699 -14.609  18.219  1.00 70.44           C  
ATOM   2280  C   LYS A 291      -6.930 -15.352  18.734  1.00 70.44           C  
ATOM   2281  CB  LYS A 291      -4.781 -14.242  19.391  1.00 70.44           C  
ATOM   2282  O   LYS A 291      -6.953 -16.594  18.734  1.00 70.44           O  
ATOM   2283  CG  LYS A 291      -3.436 -14.953  19.359  1.00 70.44           C  
ATOM   2284  CD  LYS A 291      -2.576 -14.555  20.562  1.00 70.44           C  
ATOM   2285  CE  LYS A 291      -1.266 -15.336  20.578  1.00 70.44           C  
ATOM   2286  NZ  LYS A 291      -0.440 -14.992  21.781  1.00 70.44           N  
ATOM   2287  N   HIS A 292      -7.902 -14.641  19.109  1.00 65.94           N  
ATOM   2288  CA  HIS A 292      -8.867 -15.281  20.000  1.00 65.94           C  
ATOM   2289  C   HIS A 292     -10.195 -15.523  19.281  1.00 65.94           C  
ATOM   2290  CB  HIS A 292      -9.086 -14.430  21.250  1.00 65.94           C  
ATOM   2291  O   HIS A 292     -11.242 -15.586  19.922  1.00 65.94           O  
ATOM   2292  CG  HIS A 292      -7.859 -14.250  22.078  1.00 65.94           C  
ATOM   2293  CD2 HIS A 292      -7.094 -13.156  22.312  1.00 65.94           C  
ATOM   2294  ND1 HIS A 292      -7.281 -15.281  22.781  1.00 65.94           N  
ATOM   2295  CE1 HIS A 292      -6.215 -14.836  23.422  1.00 65.94           C  
ATOM   2296  NE2 HIS A 292      -6.074 -13.547  23.141  1.00 65.94           N  
ATOM   2297  N   VAL A 293     -10.148 -15.594  18.031  1.00 67.50           N  
ATOM   2298  CA  VAL A 293     -11.430 -15.914  17.422  1.00 67.50           C  
ATOM   2299  C   VAL A 293     -11.539 -17.422  17.188  1.00 67.50           C  
ATOM   2300  CB  VAL A 293     -11.625 -15.164  16.078  1.00 67.50           C  
ATOM   2301  O   VAL A 293     -10.914 -17.969  16.281  1.00 67.50           O  
ATOM   2302  CG1 VAL A 293     -13.047 -15.352  15.555  1.00 67.50           C  
ATOM   2303  CG2 VAL A 293     -11.305 -13.680  16.250  1.00 67.50           C  
ATOM   2304  N   PRO A 294     -12.281 -18.062  18.094  1.00 65.69           N  
ATOM   2305  CA  PRO A 294     -12.352 -19.531  18.016  1.00 65.69           C  
ATOM   2306  C   PRO A 294     -12.859 -20.031  16.672  1.00 65.69           C  
ATOM   2307  CB  PRO A 294     -13.320 -19.891  19.141  1.00 65.69           C  
ATOM   2308  O   PRO A 294     -12.430 -21.078  16.203  1.00 65.69           O  
ATOM   2309  CG  PRO A 294     -13.648 -18.578  19.797  1.00 65.69           C  
ATOM   2310  CD  PRO A 294     -12.977 -17.484  19.031  1.00 65.69           C  
ATOM   2311  N   ALA A 295     -13.773 -19.312  16.109  1.00 63.97           N  
ATOM   2312  CA  ALA A 295     -14.406 -19.812  14.883  1.00 63.97           C  
ATOM   2313  C   ALA A 295     -13.438 -19.766  13.711  1.00 63.97           C  
ATOM   2314  CB  ALA A 295     -15.664 -19.000  14.570  1.00 63.97           C  
ATOM   2315  O   ALA A 295     -13.578 -20.531  12.750  1.00 63.97           O  
ATOM   2316  N   SER A 296     -12.461 -18.984  13.820  1.00 70.06           N  
ATOM   2317  CA  SER A 296     -11.523 -18.859  12.719  1.00 70.06           C  
ATOM   2318  C   SER A 296     -10.117 -18.516  13.219  1.00 70.06           C  
ATOM   2319  CB  SER A 296     -11.992 -17.781  11.734  1.00 70.06           C  
ATOM   2320  O   SER A 296      -9.656 -17.391  13.070  1.00 70.06           O  
ATOM   2321  OG  SER A 296     -11.039 -17.594  10.703  1.00 70.06           O  
ATOM   2322  N   SER A 297      -9.406 -19.500  13.727  1.00 74.38           N  
ATOM   2323  CA  SER A 297      -8.188 -19.188  14.461  1.00 74.38           C  
ATOM   2324  C   SER A 297      -6.949 -19.406  13.602  1.00 74.38           C  
ATOM   2325  CB  SER A 297      -8.094 -20.031  15.734  1.00 74.38           C  
ATOM   2326  O   SER A 297      -5.852 -18.984  13.969  1.00 74.38           O  
ATOM   2327  OG  SER A 297      -8.031 -21.406  15.414  1.00 74.38           O  
ATOM   2328  N   GLY A 298      -7.152 -19.688  12.312  1.00 87.38           N  
ATOM   2329  CA  GLY A 298      -5.895 -19.953  11.633  1.00 87.38           C  
ATOM   2330  C   GLY A 298      -5.879 -19.453  10.195  1.00 87.38           C  
ATOM   2331  O   GLY A 298      -6.723 -18.641   9.805  1.00 87.38           O  
ATOM   2332  N   TYR A 299      -4.723 -19.688   9.648  1.00 93.62           N  
ATOM   2333  CA  TYR A 299      -4.484 -19.328   8.258  1.00 93.62           C  
ATOM   2334  C   TYR A 299      -4.105 -20.547   7.434  1.00 93.62           C  
ATOM   2335  CB  TYR A 299      -3.379 -18.266   8.156  1.00 93.62           C  
ATOM   2336  O   TYR A 299      -3.152 -21.266   7.762  1.00 93.62           O  
ATOM   2337  CG  TYR A 299      -2.906 -18.016   6.742  1.00 93.62           C  
ATOM   2338  CD1 TYR A 299      -1.650 -18.453   6.320  1.00 93.62           C  
ATOM   2339  CD2 TYR A 299      -3.715 -17.344   5.828  1.00 93.62           C  
ATOM   2340  CE1 TYR A 299      -1.210 -18.219   5.020  1.00 93.62           C  
ATOM   2341  CE2 TYR A 299      -3.285 -17.109   4.527  1.00 93.62           C  
ATOM   2342  OH  TYR A 299      -1.604 -17.312   2.846  1.00 93.62           O  
ATOM   2343  CZ  TYR A 299      -2.033 -17.547   4.133  1.00 93.62           C  
ATOM   2344  N   ASN A 300      -4.902 -20.828   6.469  1.00 95.62           N  
ATOM   2345  CA  ASN A 300      -4.645 -21.922   5.547  1.00 95.62           C  
ATOM   2346  C   ASN A 300      -5.172 -21.625   4.148  1.00 95.62           C  
ATOM   2347  CB  ASN A 300      -5.266 -23.219   6.078  1.00 95.62           C  
ATOM   2348  O   ASN A 300      -5.965 -20.703   3.967  1.00 95.62           O  
ATOM   2349  CG  ASN A 300      -6.777 -23.141   6.188  1.00 95.62           C  
ATOM   2350  ND2 ASN A 300      -7.277 -23.094   7.418  1.00 95.62           N  
ATOM   2351  OD1 ASN A 300      -7.484 -23.125   5.180  1.00 95.62           O  
ATOM   2352  N   PHE A 301      -4.715 -22.312   3.164  1.00 96.69           N  
ATOM   2353  CA  PHE A 301      -5.168 -22.188   1.782  1.00 96.69           C  
ATOM   2354  C   PHE A 301      -4.949 -23.500   1.026  1.00 96.69           C  
ATOM   2355  CB  PHE A 301      -4.434 -21.047   1.074  1.00 96.69           C  
ATOM   2356  O   PHE A 301      -4.297 -24.406   1.530  1.00 96.69           O  
ATOM   2357  CG  PHE A 301      -2.947 -21.250   0.962  1.00 96.69           C  
ATOM   2358  CD1 PHE A 301      -2.107 -20.938   2.023  1.00 96.69           C  
ATOM   2359  CD2 PHE A 301      -2.393 -21.766  -0.204  1.00 96.69           C  
ATOM   2360  CE1 PHE A 301      -0.730 -21.141   1.923  1.00 96.69           C  
ATOM   2361  CE2 PHE A 301      -1.018 -21.953  -0.312  1.00 96.69           C  
ATOM   2362  CZ  PHE A 301      -0.189 -21.641   0.752  1.00 96.69           C  
ATOM   2363  N   ARG A 302      -5.531 -23.594  -0.141  1.00 97.19           N  
ATOM   2364  CA  ARG A 302      -5.480 -24.828  -0.923  1.00 97.19           C  
ATOM   2365  C   ARG A 302      -4.848 -24.578  -2.289  1.00 97.19           C  
ATOM   2366  CB  ARG A 302      -6.883 -25.406  -1.093  1.00 97.19           C  
ATOM   2367  O   ARG A 302      -5.059 -23.531  -2.898  1.00 97.19           O  
ATOM   2368  CG  ARG A 302      -7.457 -26.016   0.179  1.00 97.19           C  
ATOM   2369  CD  ARG A 302      -8.836 -26.625  -0.055  1.00 97.19           C  
ATOM   2370  NE  ARG A 302      -9.352 -27.250   1.152  1.00 97.19           N  
ATOM   2371  NH1 ARG A 302     -10.359 -25.344   1.970  1.00 97.19           N  
ATOM   2372  NH2 ARG A 302     -10.492 -27.297   3.146  1.00 97.19           N  
ATOM   2373  CZ  ARG A 302     -10.070 -26.625   2.086  1.00 97.19           C  
ATOM   2374  N   PHE A 303      -4.051 -25.500  -2.688  1.00 96.69           N  
ATOM   2375  CA  PHE A 303      -3.531 -25.531  -4.051  1.00 96.69           C  
ATOM   2376  C   PHE A 303      -3.330 -26.969  -4.520  1.00 96.69           C  
ATOM   2377  CB  PHE A 303      -2.211 -24.766  -4.141  1.00 96.69           C  
ATOM   2378  O   PHE A 303      -3.439 -27.906  -3.730  1.00 96.69           O  
ATOM   2379  CG  PHE A 303      -1.070 -25.422  -3.416  1.00 96.69           C  
ATOM   2380  CD1 PHE A 303      -0.895 -25.234  -2.051  1.00 96.69           C  
ATOM   2381  CD2 PHE A 303      -0.172 -26.234  -4.102  1.00 96.69           C  
ATOM   2382  CE1 PHE A 303       0.160 -25.859  -1.377  1.00 96.69           C  
ATOM   2383  CE2 PHE A 303       0.885 -26.844  -3.438  1.00 96.69           C  
ATOM   2384  CZ  PHE A 303       1.050 -26.656  -2.074  1.00 96.69           C  
ATOM   2385  N   ALA A 304      -3.127 -27.125  -5.797  1.00 96.88           N  
ATOM   2386  CA  ALA A 304      -3.033 -28.484  -6.340  1.00 96.88           C  
ATOM   2387  C   ALA A 304      -1.877 -28.594  -7.328  1.00 96.88           C  
ATOM   2388  CB  ALA A 304      -4.348 -28.875  -7.016  1.00 96.88           C  
ATOM   2389  O   ALA A 304      -1.439 -27.594  -7.902  1.00 96.88           O  
ATOM   2390  N   LYS A 305      -1.318 -29.781  -7.402  1.00 94.81           N  
ATOM   2391  CA  LYS A 305      -0.362 -30.172  -8.430  1.00 94.81           C  
ATOM   2392  C   LYS A 305      -1.004 -31.125  -9.445  1.00 94.81           C  
ATOM   2393  CB  LYS A 305       0.862 -30.844  -7.801  1.00 94.81           C  
ATOM   2394  O   LYS A 305      -1.582 -32.156  -9.070  1.00 94.81           O  
ATOM   2395  CG  LYS A 305       1.629 -29.953  -6.840  1.00 94.81           C  
ATOM   2396  CD  LYS A 305       2.744 -30.703  -6.133  1.00 94.81           C  
ATOM   2397  CE  LYS A 305       3.502 -29.812  -5.160  1.00 94.81           C  
ATOM   2398  NZ  LYS A 305       4.551 -30.562  -4.414  1.00 94.81           N  
ATOM   2399  N   TYR A 306      -0.906 -30.844 -10.695  1.00 94.75           N  
ATOM   2400  CA  TYR A 306      -1.602 -31.594 -11.734  1.00 94.75           C  
ATOM   2401  C   TYR A 306      -0.642 -32.531 -12.477  1.00 94.75           C  
ATOM   2402  CB  TYR A 306      -2.277 -30.641 -12.727  1.00 94.75           C  
ATOM   2403  O   TYR A 306       0.522 -32.188 -12.695  1.00 94.75           O  
ATOM   2404  CG  TYR A 306      -3.424 -29.859 -12.125  1.00 94.75           C  
ATOM   2405  CD1 TYR A 306      -4.727 -30.359 -12.172  1.00 94.75           C  
ATOM   2406  CD2 TYR A 306      -3.209 -28.625 -11.523  1.00 94.75           C  
ATOM   2407  CE1 TYR A 306      -5.785 -29.641 -11.625  1.00 94.75           C  
ATOM   2408  CE2 TYR A 306      -4.262 -27.906 -10.977  1.00 94.75           C  
ATOM   2409  OH  TYR A 306      -6.590 -27.703 -10.484  1.00 94.75           O  
ATOM   2410  CZ  TYR A 306      -5.543 -28.422 -11.031  1.00 94.75           C  
ATOM   2411  N   TYR A 307      -1.192 -33.656 -12.867  1.00 92.25           N  
ATOM   2412  CA  TYR A 307      -0.472 -34.688 -13.625  1.00 92.25           C  
ATOM   2413  C   TYR A 307      -1.365 -35.312 -14.688  1.00 92.25           C  
ATOM   2414  CB  TYR A 307       0.059 -35.750 -12.680  1.00 92.25           C  
ATOM   2415  O   TYR A 307      -2.594 -35.219 -14.609  1.00 92.25           O  
ATOM   2416  CG  TYR A 307       0.628 -35.219 -11.391  1.00 92.25           C  
ATOM   2417  CD1 TYR A 307       1.948 -34.781 -11.320  1.00 92.25           C  
ATOM   2418  CD2 TYR A 307      -0.154 -35.156 -10.242  1.00 92.25           C  
ATOM   2419  CE1 TYR A 307       2.479 -34.281 -10.133  1.00 92.25           C  
ATOM   2420  CE2 TYR A 307       0.365 -34.656  -9.055  1.00 92.25           C  
ATOM   2421  OH  TYR A 307       2.197 -33.750  -7.828  1.00 92.25           O  
ATOM   2422  CZ  TYR A 307       1.680 -34.219  -9.008  1.00 92.25           C  
ATOM   2423  N   LYS A 308      -0.714 -35.781 -15.703  1.00 90.12           N  
ATOM   2424  CA  LYS A 308      -1.425 -36.625 -16.688  1.00 90.12           C  
ATOM   2425  C   LYS A 308      -0.915 -38.062 -16.672  1.00 90.12           C  
ATOM   2426  CB  LYS A 308      -1.283 -36.031 -18.094  1.00 90.12           C  
ATOM   2427  O   LYS A 308       0.269 -38.281 -16.922  1.00 90.12           O  
ATOM   2428  CG  LYS A 308      -2.580 -36.000 -18.891  1.00 90.12           C  
ATOM   2429  CD  LYS A 308      -2.420 -35.219 -20.188  1.00 90.12           C  
ATOM   2430  CE  LYS A 308      -3.732 -35.156 -20.953  1.00 90.12           C  
ATOM   2431  NZ  LYS A 308      -3.625 -34.250 -22.156  1.00 90.12           N  
ATOM   2432  N   ILE A 309      -1.795 -38.938 -16.250  1.00 86.25           N  
ATOM   2433  CA  ILE A 309      -1.465 -40.344 -16.203  1.00 86.25           C  
ATOM   2434  C   ILE A 309      -2.379 -41.125 -17.141  1.00 86.25           C  
ATOM   2435  CB  ILE A 309      -1.584 -40.906 -14.758  1.00 86.25           C  
ATOM   2436  O   ILE A 309      -3.602 -41.125 -16.969  1.00 86.25           O  
ATOM   2437  CG1 ILE A 309      -0.729 -40.094 -13.797  1.00 86.25           C  
ATOM   2438  CG2 ILE A 309      -1.182 -42.375 -14.719  1.00 86.25           C  
ATOM   2439  CD1 ILE A 309      -0.838 -40.531 -12.336  1.00 86.25           C  
ATOM   2440  N   ASN A 310      -1.893 -41.812 -18.078  1.00 84.25           N  
ATOM   2441  CA  ASN A 310      -2.643 -42.625 -19.047  1.00 84.25           C  
ATOM   2442  C   ASN A 310      -3.750 -41.781 -19.703  1.00 84.25           C  
ATOM   2443  CB  ASN A 310      -3.229 -43.875 -18.391  1.00 84.25           C  
ATOM   2444  O   ASN A 310      -4.895 -42.219 -19.781  1.00 84.25           O  
ATOM   2445  CG  ASN A 310      -2.215 -44.969 -18.250  1.00 84.25           C  
ATOM   2446  ND2 ASN A 310      -2.549 -46.000 -17.469  1.00 84.25           N  
ATOM   2447  OD1 ASN A 310      -1.143 -44.938 -18.859  1.00 84.25           O  
ATOM   2448  N   GLY A 311      -3.516 -40.562 -19.953  1.00 84.06           N  
ATOM   2449  CA  GLY A 311      -4.453 -39.688 -20.672  1.00 84.06           C  
ATOM   2450  C   GLY A 311      -5.453 -39.031 -19.750  1.00 84.06           C  
ATOM   2451  O   GLY A 311      -6.227 -38.156 -20.203  1.00 84.06           O  
ATOM   2452  N   THR A 312      -5.496 -39.406 -18.547  1.00 90.00           N  
ATOM   2453  CA  THR A 312      -6.422 -38.812 -17.578  1.00 90.00           C  
ATOM   2454  C   THR A 312      -5.707 -37.812 -16.688  1.00 90.00           C  
ATOM   2455  CB  THR A 312      -7.086 -39.906 -16.719  1.00 90.00           C  
ATOM   2456  O   THR A 312      -4.570 -38.031 -16.266  1.00 90.00           O  
ATOM   2457  CG2 THR A 312      -8.602 -39.750 -16.719  1.00 90.00           C  
ATOM   2458  OG1 THR A 312      -6.734 -41.188 -17.219  1.00 90.00           O  
ATOM   2459  N   THR A 313      -6.410 -36.688 -16.484  1.00 92.44           N  
ATOM   2460  CA  THR A 313      -5.848 -35.656 -15.625  1.00 92.44           C  
ATOM   2461  C   THR A 313      -6.055 -36.031 -14.156  1.00 92.44           C  
ATOM   2462  CB  THR A 313      -6.473 -34.281 -15.922  1.00 92.44           C  
ATOM   2463  O   THR A 313      -7.172 -36.344 -13.742  1.00 92.44           O  
ATOM   2464  CG2 THR A 313      -5.762 -33.188 -15.141  1.00 92.44           C  
ATOM   2465  OG1 THR A 313      -6.367 -34.031 -17.328  1.00 92.44           O  
ATOM   2466  N   THR A 314      -5.012 -36.156 -13.398  1.00 94.25           N  
ATOM   2467  CA  THR A 314      -5.027 -36.406 -11.961  1.00 94.25           C  
ATOM   2468  C   THR A 314      -4.355 -35.250 -11.219  1.00 94.25           C  
ATOM   2469  CB  THR A 314      -4.332 -37.719 -11.602  1.00 94.25           C  
ATOM   2470  O   THR A 314      -3.557 -34.500 -11.797  1.00 94.25           O  
ATOM   2471  CG2 THR A 314      -3.793 -38.406 -12.844  1.00 94.25           C  
ATOM   2472  OG1 THR A 314      -3.242 -37.469 -10.711  1.00 94.25           O  
ATOM   2473  N   ARG A 315      -4.812 -35.062  -9.969  1.00 95.44           N  
ATOM   2474  CA  ARG A 315      -4.176 -33.969  -9.211  1.00 95.44           C  
ATOM   2475  C   ARG A 315      -3.959 -34.375  -7.758  1.00 95.44           C  
ATOM   2476  CB  ARG A 315      -5.020 -32.688  -9.273  1.00 95.44           C  
ATOM   2477  O   ARG A 315      -4.574 -35.344  -7.273  1.00 95.44           O  
ATOM   2478  CG  ARG A 315      -6.262 -32.750  -8.406  1.00 95.44           C  
ATOM   2479  CD  ARG A 315      -7.055 -31.438  -8.492  1.00 95.44           C  
ATOM   2480  NE  ARG A 315      -8.203 -31.438  -7.598  1.00 95.44           N  
ATOM   2481  NH1 ARG A 315      -9.070 -29.438  -8.352  1.00 95.44           N  
ATOM   2482  NH2 ARG A 315     -10.141 -30.594  -6.695  1.00 95.44           N  
ATOM   2483  CZ  ARG A 315      -9.133 -30.500  -7.551  1.00 95.44           C  
ATOM   2484  N   THR A 316      -2.998 -33.812  -7.137  1.00 95.75           N  
ATOM   2485  CA  THR A 316      -2.803 -33.875  -5.691  1.00 95.75           C  
ATOM   2486  C   THR A 316      -3.252 -32.562  -5.035  1.00 95.75           C  
ATOM   2487  CB  THR A 316      -1.330 -34.156  -5.336  1.00 95.75           C  
ATOM   2488  O   THR A 316      -2.668 -31.516  -5.281  1.00 95.75           O  
ATOM   2489  CG2 THR A 316      -1.134 -34.219  -3.826  1.00 95.75           C  
ATOM   2490  OG1 THR A 316      -0.928 -35.375  -5.922  1.00 95.75           O  
ATOM   2491  N   LEU A 317      -4.312 -32.656  -4.301  1.00 97.56           N  
ATOM   2492  CA  LEU A 317      -4.824 -31.484  -3.586  1.00 97.56           C  
ATOM   2493  C   LEU A 317      -4.113 -31.312  -2.250  1.00 97.56           C  
ATOM   2494  CB  LEU A 317      -6.332 -31.625  -3.359  1.00 97.56           C  
ATOM   2495  O   LEU A 317      -3.990 -32.250  -1.477  1.00 97.56           O  
ATOM   2496  CG  LEU A 317      -7.020 -30.438  -2.660  1.00 97.56           C  
ATOM   2497  CD1 LEU A 317      -7.051 -29.234  -3.578  1.00 97.56           C  
ATOM   2498  CD2 LEU A 317      -8.430 -30.828  -2.225  1.00 97.56           C  
ATOM   2499  N   ILE A 318      -3.602 -30.109  -2.006  1.00 97.19           N  
ATOM   2500  CA  ILE A 318      -2.855 -29.844  -0.782  1.00 97.19           C  
ATOM   2501  C   ILE A 318      -3.535 -28.719  -0.004  1.00 97.19           C  
ATOM   2502  CB  ILE A 318      -1.387 -29.469  -1.085  1.00 97.19           C  
ATOM   2503  O   ILE A 318      -3.734 -27.625  -0.533  1.00 97.19           O  
ATOM   2504  CG1 ILE A 318      -0.693 -30.609  -1.837  1.00 97.19           C  
ATOM   2505  CG2 ILE A 318      -0.638 -29.141   0.207  1.00 97.19           C  
ATOM   2506  CD1 ILE A 318       0.536 -30.188  -2.623  1.00 97.19           C  
ATOM   2507  N   LYS A 319      -3.977 -28.969   1.144  1.00 96.62           N  
ATOM   2508  CA  LYS A 319      -4.352 -27.938   2.119  1.00 96.62           C  
ATOM   2509  C   LYS A 319      -3.154 -27.531   2.967  1.00 96.62           C  
ATOM   2510  CB  LYS A 319      -5.480 -28.453   3.020  1.00 96.62           C  
ATOM   2511  O   LYS A 319      -2.625 -28.328   3.740  1.00 96.62           O  
ATOM   2512  CG  LYS A 319      -6.055 -27.391   3.947  1.00 96.62           C  
ATOM   2513  CD  LYS A 319      -7.184 -27.953   4.805  1.00 96.62           C  
ATOM   2514  CE  LYS A 319      -7.801 -26.875   5.691  1.00 96.62           C  
ATOM   2515  NZ  LYS A 319      -8.914 -27.422   6.523  1.00 96.62           N  
ATOM   2516  N   ALA A 320      -2.748 -26.328   2.836  1.00 97.25           N  
ATOM   2517  CA  ALA A 320      -1.517 -25.844   3.465  1.00 97.25           C  
ATOM   2518  C   ALA A 320      -1.818 -24.922   4.641  1.00 97.25           C  
ATOM   2519  CB  ALA A 320      -0.639 -25.141   2.443  1.00 97.25           C  
ATOM   2520  O   ALA A 320      -2.588 -23.969   4.508  1.00 97.25           O  
ATOM   2521  N   TYR A 321      -1.277 -25.281   5.781  1.00 96.25           N  
ATOM   2522  CA  TYR A 321      -1.240 -24.406   6.949  1.00 96.25           C  
ATOM   2523  C   TYR A 321       0.130 -23.766   7.102  1.00 96.25           C  
ATOM   2524  CB  TYR A 321      -1.591 -25.188   8.219  1.00 96.25           C  
ATOM   2525  O   TYR A 321       1.158 -24.438   7.004  1.00 96.25           O  
ATOM   2526  CG  TYR A 321      -2.936 -25.875   8.156  1.00 96.25           C  
ATOM   2527  CD1 TYR A 321      -4.051 -25.312   8.773  1.00 96.25           C  
ATOM   2528  CD2 TYR A 321      -3.092 -27.078   7.488  1.00 96.25           C  
ATOM   2529  CE1 TYR A 321      -5.293 -25.938   8.719  1.00 96.25           C  
ATOM   2530  CE2 TYR A 321      -4.328 -27.719   7.430  1.00 96.25           C  
ATOM   2531  OH  TYR A 321      -6.645 -27.766   7.996  1.00 96.25           O  
ATOM   2532  CZ  TYR A 321      -5.422 -27.141   8.047  1.00 96.25           C  
ATOM   2533  N   GLY A 322       0.141 -22.516   7.223  1.00 96.56           N  
ATOM   2534  CA  GLY A 322       1.450 -21.891   7.293  1.00 96.56           C  
ATOM   2535  C   GLY A 322       1.436 -20.562   8.023  1.00 96.56           C  
ATOM   2536  O   GLY A 322       0.392 -20.125   8.516  1.00 96.56           O  
ATOM   2537  N   ILE A 323       2.617 -20.000   8.156  1.00 97.06           N  
ATOM   2538  CA  ILE A 323       2.842 -18.688   8.734  1.00 97.06           C  
ATOM   2539  C   ILE A 323       3.061 -17.672   7.617  1.00 97.06           C  
ATOM   2540  CB  ILE A 323       4.047 -18.688   9.703  1.00 97.06           C  
ATOM   2541  O   ILE A 323       4.059 -17.734   6.891  1.00 97.06           O  
ATOM   2542  CG1 ILE A 323       3.871 -19.766  10.766  1.00 97.06           C  
ATOM   2543  CG2 ILE A 323       4.223 -17.312  10.344  1.00 97.06           C  
ATOM   2544  CD1 ILE A 323       5.121 -20.031  11.602  1.00 97.06           C  
ATOM   2545  N   ARG A 324       2.145 -16.797   7.492  1.00 97.62           N  
ATOM   2546  CA  ARG A 324       2.297 -15.719   6.527  1.00 97.62           C  
ATOM   2547  C   ARG A 324       3.076 -14.555   7.129  1.00 97.62           C  
ATOM   2548  CB  ARG A 324       0.928 -15.234   6.039  1.00 97.62           C  
ATOM   2549  O   ARG A 324       2.775 -14.102   8.234  1.00 97.62           O  
ATOM   2550  CG  ARG A 324       0.999 -14.211   4.922  1.00 97.62           C  
ATOM   2551  CD  ARG A 324      -0.387 -13.766   4.477  1.00 97.62           C  
ATOM   2552  NE  ARG A 324      -0.992 -12.844   5.441  1.00 97.62           N  
ATOM   2553  NH1 ARG A 324      -2.795 -12.305   4.102  1.00 97.62           N  
ATOM   2554  NH2 ARG A 324      -2.582 -11.367   6.184  1.00 97.62           N  
ATOM   2555  CZ  ARG A 324      -2.121 -12.172   5.238  1.00 97.62           C  
ATOM   2556  N   ILE A 325       4.062 -14.102   6.473  1.00 97.75           N  
ATOM   2557  CA  ILE A 325       4.879 -12.977   6.914  1.00 97.75           C  
ATOM   2558  C   ILE A 325       4.586 -11.758   6.039  1.00 97.75           C  
ATOM   2559  CB  ILE A 325       6.383 -13.320   6.871  1.00 97.75           C  
ATOM   2560  O   ILE A 325       4.691 -11.828   4.812  1.00 97.75           O  
ATOM   2561  CG1 ILE A 325       6.680 -14.539   7.750  1.00 97.75           C  
ATOM   2562  CG2 ILE A 325       7.223 -12.109   7.309  1.00 97.75           C  
ATOM   2563  CD1 ILE A 325       7.125 -14.188   9.164  1.00 97.75           C  
ATOM   2564  N   ASP A 326       4.152 -10.727   6.637  1.00 96.75           N  
ATOM   2565  CA  ASP A 326       3.961  -9.438   5.984  1.00 96.75           C  
ATOM   2566  C   ASP A 326       5.043  -8.445   6.402  1.00 96.75           C  
ATOM   2567  CB  ASP A 326       2.576  -8.867   6.305  1.00 96.75           C  
ATOM   2568  O   ASP A 326       5.129  -8.062   7.574  1.00 96.75           O  
ATOM   2569  CG  ASP A 326       1.447  -9.688   5.703  1.00 96.75           C  
ATOM   2570  OD1 ASP A 326       1.700 -10.812   5.215  1.00 96.75           O  
ATOM   2571  OD2 ASP A 326       0.295  -9.203   5.715  1.00 96.75           O  
ATOM   2572  N   VAL A 327       5.812  -8.008   5.469  1.00 97.12           N  
ATOM   2573  CA  VAL A 327       6.801  -6.977   5.750  1.00 97.12           C  
ATOM   2574  C   VAL A 327       6.203  -5.598   5.477  1.00 97.12           C  
ATOM   2575  CB  VAL A 327       8.086  -7.180   4.918  1.00 97.12           C  
ATOM   2576  O   VAL A 327       5.805  -5.305   4.348  1.00 97.12           O  
ATOM   2577  CG1 VAL A 327       9.141  -6.141   5.293  1.00 97.12           C  
ATOM   2578  CG2 VAL A 327       8.633  -8.594   5.113  1.00 97.12           C  
ATOM   2579  N   ILE A 328       6.105  -4.805   6.469  1.00 94.88           N  
ATOM   2580  CA  ILE A 328       5.516  -3.475   6.379  1.00 94.88           C  
ATOM   2581  C   ILE A 328       6.578  -2.418   6.676  1.00 94.88           C  
ATOM   2582  CB  ILE A 328       4.320  -3.318   7.344  1.00 94.88           C  
ATOM   2583  O   ILE A 328       7.312  -2.527   7.660  1.00 94.88           O  
ATOM   2584  CG1 ILE A 328       3.283  -4.418   7.090  1.00 94.88           C  
ATOM   2585  CG2 ILE A 328       3.689  -1.931   7.203  1.00 94.88           C  
ATOM   2586  CD1 ILE A 328       2.260  -4.578   8.203  1.00 94.88           C  
ATOM   2587  N   VAL A 329       6.652  -1.404   5.855  1.00 94.88           N  
ATOM   2588  CA  VAL A 329       7.664  -0.367   6.016  1.00 94.88           C  
ATOM   2589  C   VAL A 329       6.992   0.980   6.266  1.00 94.88           C  
ATOM   2590  CB  VAL A 329       8.586  -0.279   4.777  1.00 94.88           C  
ATOM   2591  O   VAL A 329       6.086   1.378   5.527  1.00 94.88           O  
ATOM   2592  CG1 VAL A 329       9.586   0.867   4.926  1.00 94.88           C  
ATOM   2593  CG2 VAL A 329       9.312  -1.604   4.559  1.00 94.88           C  
ATOM   2594  N   HIS A 330       7.387   1.605   7.363  1.00 91.69           N  
ATOM   2595  CA  HIS A 330       6.984   2.963   7.715  1.00 91.69           C  
ATOM   2596  C   HIS A 330       8.195   3.879   7.855  1.00 91.69           C  
ATOM   2597  CB  HIS A 330       6.172   2.959   9.016  1.00 91.69           C  
ATOM   2598  O   HIS A 330       9.328   3.406   7.961  1.00 91.69           O  
ATOM   2599  CG  HIS A 330       5.121   1.898   9.062  1.00 91.69           C  
ATOM   2600  CD2 HIS A 330       4.156   1.562   8.172  1.00 91.69           C  
ATOM   2601  ND1 HIS A 330       4.977   1.039  10.133  1.00 91.69           N  
ATOM   2602  CE1 HIS A 330       3.969   0.217   9.891  1.00 91.69           C  
ATOM   2603  NE2 HIS A 330       3.453   0.513   8.711  1.00 91.69           N  
ATOM   2604  N   GLY A 331       7.875   5.152   7.758  1.00 93.56           N  
ATOM   2605  CA  GLY A 331       8.977   6.066   8.008  1.00 93.56           C  
ATOM   2606  C   GLY A 331       8.594   7.523   7.828  1.00 93.56           C  
ATOM   2607  O   GLY A 331       7.574   7.832   7.211  1.00 93.56           O  
ATOM   2608  N   GLN A 332       9.414   8.320   8.438  1.00 94.31           N  
ATOM   2609  CA  GLN A 332       9.336   9.773   8.312  1.00 94.31           C  
ATOM   2610  C   GLN A 332      10.727  10.398   8.312  1.00 94.31           C  
ATOM   2611  CB  GLN A 332       8.500  10.367   9.445  1.00 94.31           C  
ATOM   2612  O   GLN A 332      11.617   9.945   9.031  1.00 94.31           O  
ATOM   2613  CG  GLN A 332       8.492  11.891   9.477  1.00 94.31           C  
ATOM   2614  CD  GLN A 332       7.629  12.453  10.594  1.00 94.31           C  
ATOM   2615  NE2 GLN A 332       7.594  13.773  10.703  1.00 94.31           N  
ATOM   2616  OE1 GLN A 332       7.004  11.703  11.352  1.00 94.31           O  
ATOM   2617  N   ALA A 333      10.883  11.367   7.496  1.00 97.12           N  
ATOM   2618  CA  ALA A 333      12.148  12.094   7.430  1.00 97.12           C  
ATOM   2619  C   ALA A 333      11.930  13.586   7.625  1.00 97.12           C  
ATOM   2620  CB  ALA A 333      12.844  11.828   6.094  1.00 97.12           C  
ATOM   2621  O   ALA A 333      10.906  14.133   7.207  1.00 97.12           O  
ATOM   2622  N   GLY A 334      12.875  14.211   8.344  1.00 96.88           N  
ATOM   2623  CA  GLY A 334      12.859  15.648   8.547  1.00 96.88           C  
ATOM   2624  C   GLY A 334      14.180  16.312   8.211  1.00 96.88           C  
ATOM   2625  O   GLY A 334      15.250  15.758   8.461  1.00 96.88           O  
ATOM   2626  N   LYS A 335      14.078  17.469   7.676  1.00 97.06           N  
ATOM   2627  CA  LYS A 335      15.250  18.297   7.355  1.00 97.06           C  
ATOM   2628  C   LYS A 335      14.977  19.766   7.633  1.00 97.06           C  
ATOM   2629  CB  LYS A 335      15.656  18.094   5.895  1.00 97.06           C  
ATOM   2630  O   LYS A 335      13.867  20.250   7.414  1.00 97.06           O  
ATOM   2631  CG  LYS A 335      17.000  18.719   5.539  1.00 97.06           C  
ATOM   2632  CD  LYS A 335      17.344  18.484   4.074  1.00 97.06           C  
ATOM   2633  CE  LYS A 335      18.672  19.125   3.709  1.00 97.06           C  
ATOM   2634  NZ  LYS A 335      19.031  18.906   2.273  1.00 97.06           N  
ATOM   2635  N   PHE A 336      16.094  20.484   8.055  1.00 95.94           N  
ATOM   2636  CA  PHE A 336      15.969  21.891   8.398  1.00 95.94           C  
ATOM   2637  C   PHE A 336      15.516  22.703   7.188  1.00 95.94           C  
ATOM   2638  CB  PHE A 336      17.297  22.438   8.930  1.00 95.94           C  
ATOM   2639  O   PHE A 336      15.984  22.469   6.070  1.00 95.94           O  
ATOM   2640  CG  PHE A 336      17.312  23.922   9.109  1.00 95.94           C  
ATOM   2641  CD1 PHE A 336      17.891  24.750   8.148  1.00 95.94           C  
ATOM   2642  CD2 PHE A 336      16.766  24.516  10.242  1.00 95.94           C  
ATOM   2643  CE1 PHE A 336      17.906  26.125   8.320  1.00 95.94           C  
ATOM   2644  CE2 PHE A 336      16.781  25.891  10.414  1.00 95.94           C  
ATOM   2645  CZ  PHE A 336      17.359  26.703   9.453  1.00 95.94           C  
ATOM   2646  N   SER A 337      14.453  23.453   7.535  1.00 95.12           N  
ATOM   2647  CA  SER A 337      13.984  24.406   6.531  1.00 95.12           C  
ATOM   2648  C   SER A 337      13.734  25.781   7.145  1.00 95.12           C  
ATOM   2649  CB  SER A 337      12.703  23.891   5.871  1.00 95.12           C  
ATOM   2650  O   SER A 337      13.289  25.875   8.289  1.00 95.12           O  
ATOM   2651  OG  SER A 337      11.797  24.953   5.637  1.00 95.12           O  
ATOM   2652  N   LEU A 338      13.977  26.844   6.441  1.00 92.31           N  
ATOM   2653  CA  LEU A 338      13.891  28.219   6.930  1.00 92.31           C  
ATOM   2654  C   LEU A 338      12.430  28.641   7.066  1.00 92.31           C  
ATOM   2655  CB  LEU A 338      14.633  29.172   5.992  1.00 92.31           C  
ATOM   2656  O   LEU A 338      12.062  29.312   8.039  1.00 92.31           O  
ATOM   2657  CG  LEU A 338      14.711  30.625   6.434  1.00 92.31           C  
ATOM   2658  CD1 LEU A 338      15.586  30.750   7.676  1.00 92.31           C  
ATOM   2659  CD2 LEU A 338      15.242  31.500   5.305  1.00 92.31           C  
ATOM   2660  N   ILE A 339      11.594  28.203   6.219  1.00 86.94           N  
ATOM   2661  CA  ILE A 339      10.227  28.703   6.160  1.00 86.94           C  
ATOM   2662  C   ILE A 339       9.445  28.219   7.383  1.00 86.94           C  
ATOM   2663  CB  ILE A 339       9.516  28.250   4.863  1.00 86.94           C  
ATOM   2664  O   ILE A 339       8.898  29.031   8.133  1.00 86.94           O  
ATOM   2665  CG1 ILE A 339      10.125  28.953   3.648  1.00 86.94           C  
ATOM   2666  CG2 ILE A 339       8.008  28.516   4.953  1.00 86.94           C  
ATOM   2667  CD1 ILE A 339       9.656  28.406   2.311  1.00 86.94           C  
ATOM   2668  N   PRO A 340       9.469  26.922   7.598  1.00 90.44           N  
ATOM   2669  CA  PRO A 340       8.758  26.500   8.805  1.00 90.44           C  
ATOM   2670  C   PRO A 340       9.367  27.078  10.086  1.00 90.44           C  
ATOM   2671  CB  PRO A 340       8.883  24.984   8.781  1.00 90.44           C  
ATOM   2672  O   PRO A 340       8.648  27.344  11.047  1.00 90.44           O  
ATOM   2673  CG  PRO A 340       9.867  24.688   7.691  1.00 90.44           C  
ATOM   2674  CD  PRO A 340      10.000  25.922   6.840  1.00 90.44           C  
ATOM   2675  N   THR A 341      10.602  27.328  10.125  1.00 93.69           N  
ATOM   2676  CA  THR A 341      11.250  27.906  11.297  1.00 93.69           C  
ATOM   2677  C   THR A 341      10.750  29.328  11.539  1.00 93.69           C  
ATOM   2678  CB  THR A 341      12.781  27.922  11.133  1.00 93.69           C  
ATOM   2679  O   THR A 341      10.375  29.672  12.656  1.00 93.69           O  
ATOM   2680  CG2 THR A 341      13.469  28.422  12.398  1.00 93.69           C  
ATOM   2681  OG1 THR A 341      13.242  26.594  10.844  1.00 93.69           O  
ATOM   2682  N   ILE A 342      10.711  30.125  10.508  1.00 87.69           N  
ATOM   2683  CA  ILE A 342      10.297  31.516  10.625  1.00 87.69           C  
ATOM   2684  C   ILE A 342       8.828  31.594  11.023  1.00 87.69           C  
ATOM   2685  CB  ILE A 342      10.531  32.281   9.305  1.00 87.69           C  
ATOM   2686  O   ILE A 342       8.445  32.406  11.875  1.00 87.69           O  
ATOM   2687  CG1 ILE A 342      12.031  32.469   9.039  1.00 87.69           C  
ATOM   2688  CG2 ILE A 342       9.836  33.656   9.352  1.00 87.69           C  
ATOM   2689  CD1 ILE A 342      12.359  33.094   7.688  1.00 87.69           C  
ATOM   2690  N   ILE A 343       8.031  30.750  10.430  1.00 84.56           N  
ATOM   2691  CA  ILE A 343       6.602  30.750  10.727  1.00 84.56           C  
ATOM   2692  C   ILE A 343       6.375  30.344  12.180  1.00 84.56           C  
ATOM   2693  CB  ILE A 343       5.828  29.797   9.781  1.00 84.56           C  
ATOM   2694  O   ILE A 343       5.586  30.969  12.891  1.00 84.56           O  
ATOM   2695  CG1 ILE A 343       5.828  30.359   8.352  1.00 84.56           C  
ATOM   2696  CG2 ILE A 343       4.398  29.578  10.281  1.00 84.56           C  
ATOM   2697  CD1 ILE A 343       5.195  29.422   7.328  1.00 84.56           C  
ATOM   2698  N   ASN A 344       7.098  29.391  12.594  1.00 89.25           N  
ATOM   2699  CA  ASN A 344       6.914  28.938  13.969  1.00 89.25           C  
ATOM   2700  C   ASN A 344       7.492  29.922  14.977  1.00 89.25           C  
ATOM   2701  CB  ASN A 344       7.539  27.547  14.164  1.00 89.25           C  
ATOM   2702  O   ASN A 344       6.969  30.062  16.078  1.00 89.25           O  
ATOM   2703  CG  ASN A 344       6.723  26.438  13.523  1.00 89.25           C  
ATOM   2704  ND2 ASN A 344       7.402  25.500  12.875  1.00 89.25           N  
ATOM   2705  OD1 ASN A 344       5.492  26.438  13.602  1.00 89.25           O  
ATOM   2706  N   LEU A 345       8.523  30.609  14.641  1.00 88.25           N  
ATOM   2707  CA  LEU A 345       9.055  31.656  15.492  1.00 88.25           C  
ATOM   2708  C   LEU A 345       8.070  32.812  15.617  1.00 88.25           C  
ATOM   2709  CB  LEU A 345      10.391  32.188  14.945  1.00 88.25           C  
ATOM   2710  O   LEU A 345       7.863  33.344  16.703  1.00 88.25           O  
ATOM   2711  CG  LEU A 345      11.508  32.375  15.969  1.00 88.25           C  
ATOM   2712  CD1 LEU A 345      12.617  31.359  15.773  1.00 88.25           C  
ATOM   2713  CD2 LEU A 345      12.070  33.812  15.859  1.00 88.25           C  
ATOM   2714  N   ALA A 346       7.520  33.125  14.492  1.00 82.88           N  
ATOM   2715  CA  ALA A 346       6.512  34.188  14.508  1.00 82.88           C  
ATOM   2716  C   ALA A 346       5.301  33.781  15.344  1.00 82.88           C  
ATOM   2717  CB  ALA A 346       6.078  34.531  13.078  1.00 82.88           C  
ATOM   2718  O   ALA A 346       4.742  34.625  16.062  1.00 82.88           O  
ATOM   2719  N   THR A 347       4.906  32.531  15.195  1.00 85.00           N  
ATOM   2720  CA  THR A 347       3.783  32.031  15.984  1.00 85.00           C  
ATOM   2721  C   THR A 347       4.117  32.062  17.469  1.00 85.00           C  
ATOM   2722  CB  THR A 347       3.385  30.609  15.555  1.00 85.00           C  
ATOM   2723  O   THR A 347       3.262  32.344  18.297  1.00 85.00           O  
ATOM   2724  CG2 THR A 347       2.125  30.156  16.281  1.00 85.00           C  
ATOM   2725  OG1 THR A 347       3.143  30.594  14.141  1.00 85.00           O  
ATOM   2726  N   ALA A 348       5.289  31.719  17.797  1.00 87.38           N  
ATOM   2727  CA  ALA A 348       5.719  31.734  19.188  1.00 87.38           C  
ATOM   2728  C   ALA A 348       5.695  33.156  19.750  1.00 87.38           C  
ATOM   2729  CB  ALA A 348       7.113  31.125  19.328  1.00 87.38           C  
ATOM   2730  O   ALA A 348       5.188  33.375  20.844  1.00 87.38           O  
ATOM   2731  N   LEU A 349       6.156  34.125  19.031  1.00 84.31           N  
ATOM   2732  CA  LEU A 349       6.219  35.500  19.469  1.00 84.31           C  
ATOM   2733  C   LEU A 349       4.816  36.094  19.625  1.00 84.31           C  
ATOM   2734  CB  LEU A 349       7.027  36.344  18.484  1.00 84.31           C  
ATOM   2735  O   LEU A 349       4.555  36.844  20.562  1.00 84.31           O  
ATOM   2736  CG  LEU A 349       8.547  36.188  18.547  1.00 84.31           C  
ATOM   2737  CD1 LEU A 349       9.188  36.688  17.250  1.00 84.31           C  
ATOM   2738  CD2 LEU A 349       9.102  36.969  19.750  1.00 84.31           C  
ATOM   2739  N   THR A 350       4.020  35.688  18.703  1.00 81.44           N  
ATOM   2740  CA  THR A 350       2.650  36.188  18.781  1.00 81.44           C  
ATOM   2741  C   THR A 350       1.901  35.531  19.953  1.00 81.44           C  
ATOM   2742  CB  THR A 350       1.887  35.938  17.469  1.00 81.44           C  
ATOM   2743  O   THR A 350       1.055  36.156  20.578  1.00 81.44           O  
ATOM   2744  CG2 THR A 350       1.676  37.219  16.703  1.00 81.44           C  
ATOM   2745  OG1 THR A 350       2.635  35.031  16.656  1.00 81.44           O  
ATOM   2746  N   SER A 351       2.244  34.344  20.281  1.00 85.25           N  
ATOM   2747  CA  SER A 351       1.555  33.625  21.344  1.00 85.25           C  
ATOM   2748  C   SER A 351       1.937  34.156  22.719  1.00 85.25           C  
ATOM   2749  CB  SER A 351       1.872  32.125  21.281  1.00 85.25           C  
ATOM   2750  O   SER A 351       1.172  34.031  23.688  1.00 85.25           O  
ATOM   2751  OG  SER A 351       2.154  31.750  19.938  1.00 85.25           O  
ATOM   2752  N   VAL A 352       3.018  34.719  22.844  1.00 85.06           N  
ATOM   2753  CA  VAL A 352       3.439  35.281  24.125  1.00 85.06           C  
ATOM   2754  C   VAL A 352       2.500  36.438  24.500  1.00 85.06           C  
ATOM   2755  CB  VAL A 352       4.898  35.812  24.062  1.00 85.06           C  
ATOM   2756  O   VAL A 352       2.246  36.656  25.688  1.00 85.06           O  
ATOM   2757  CG1 VAL A 352       5.254  36.562  25.328  1.00 85.06           C  
ATOM   2758  CG2 VAL A 352       5.859  34.625  23.859  1.00 85.06           C  
ATOM   2759  N   GLY A 353       1.887  37.062  23.562  1.00 80.44           N  
ATOM   2760  CA  GLY A 353       0.962  38.156  23.797  1.00 80.44           C  
ATOM   2761  C   GLY A 353      -0.362  37.688  24.375  1.00 80.44           C  
ATOM   2762  O   GLY A 353      -1.088  38.500  24.969  1.00 80.44           O  
ATOM   2763  N   VAL A 354      -0.616  36.438  24.281  1.00 82.44           N  
ATOM   2764  CA  VAL A 354      -1.885  35.938  24.781  1.00 82.44           C  
ATOM   2765  C   VAL A 354      -1.912  36.031  26.312  1.00 82.44           C  
ATOM   2766  CB  VAL A 354      -2.125  34.469  24.344  1.00 82.44           C  
ATOM   2767  O   VAL A 354      -2.980  36.156  26.906  1.00 82.44           O  
ATOM   2768  CG1 VAL A 354      -3.369  33.906  25.016  1.00 82.44           C  
ATOM   2769  CG2 VAL A 354      -2.254  34.406  22.812  1.00 82.44           C  
ATOM   2770  N   GLY A 355      -0.844  36.031  26.969  1.00 83.94           N  
ATOM   2771  CA  GLY A 355      -0.764  36.156  28.406  1.00 83.94           C  
ATOM   2772  C   GLY A 355      -1.279  37.500  28.922  1.00 83.94           C  
ATOM   2773  O   GLY A 355      -1.723  37.594  30.062  1.00 83.94           O  
ATOM   2774  N   SER A 356      -1.328  38.531  28.094  1.00 86.06           N  
ATOM   2775  CA  SER A 356      -1.782  39.844  28.516  1.00 86.06           C  
ATOM   2776  C   SER A 356      -3.271  39.844  28.844  1.00 86.06           C  
ATOM   2777  CB  SER A 356      -1.494  40.906  27.422  1.00 86.06           C  
ATOM   2778  O   SER A 356      -3.725  40.594  29.719  1.00 86.06           O  
ATOM   2779  OG  SER A 356      -1.960  40.438  26.172  1.00 86.06           O  
ATOM   2780  N   PHE A 357      -3.971  38.969  28.188  1.00 82.56           N  
ATOM   2781  CA  PHE A 357      -5.398  38.875  28.484  1.00 82.56           C  
ATOM   2782  C   PHE A 357      -5.629  38.375  29.891  1.00 82.56           C  
ATOM   2783  CB  PHE A 357      -6.105  37.969  27.469  1.00 82.56           C  
ATOM   2784  O   PHE A 357      -6.492  38.875  30.609  1.00 82.56           O  
ATOM   2785  CG  PHE A 357      -6.699  38.688  26.297  1.00 82.56           C  
ATOM   2786  CD1 PHE A 357      -7.930  39.344  26.406  1.00 82.56           C  
ATOM   2787  CD2 PHE A 357      -6.023  38.750  25.094  1.00 82.56           C  
ATOM   2788  CE1 PHE A 357      -8.484  40.000  25.328  1.00 82.56           C  
ATOM   2789  CE2 PHE A 357      -6.570  39.438  24.000  1.00 82.56           C  
ATOM   2790  CZ  PHE A 357      -7.801  40.062  24.125  1.00 82.56           C  
ATOM   2791  N   LEU A 358      -4.902  37.406  30.234  1.00 84.62           N  
ATOM   2792  CA  LEU A 358      -5.031  36.844  31.578  1.00 84.62           C  
ATOM   2793  C   LEU A 358      -4.559  37.844  32.625  1.00 84.62           C  
ATOM   2794  CB  LEU A 358      -4.238  35.531  31.703  1.00 84.62           C  
ATOM   2795  O   LEU A 358      -5.191  38.000  33.688  1.00 84.62           O  
ATOM   2796  CG  LEU A 358      -4.773  34.500  32.719  1.00 84.62           C  
ATOM   2797  CD1 LEU A 358      -5.488  33.375  31.969  1.00 84.62           C  
ATOM   2798  CD2 LEU A 358      -3.641  33.969  33.562  1.00 84.62           C  
ATOM   2799  N   CYS A 359      -3.512  38.500  32.344  1.00 86.56           N  
ATOM   2800  CA  CYS A 359      -2.977  39.469  33.281  1.00 86.56           C  
ATOM   2801  C   CYS A 359      -3.898  40.688  33.438  1.00 86.56           C  
ATOM   2802  CB  CYS A 359      -1.582  39.938  32.844  1.00 86.56           C  
ATOM   2803  O   CYS A 359      -4.047  41.219  34.531  1.00 86.56           O  
ATOM   2804  SG  CYS A 359      -0.281  38.719  33.188  1.00 86.56           S  
ATOM   2805  N   ASP A 360      -4.473  41.094  32.344  1.00 86.75           N  
ATOM   2806  CA  ASP A 360      -5.449  42.188  32.406  1.00 86.75           C  
ATOM   2807  C   ASP A 360      -6.664  41.781  33.250  1.00 86.75           C  
ATOM   2808  CB  ASP A 360      -5.883  42.594  31.000  1.00 86.75           C  
ATOM   2809  O   ASP A 360      -7.195  42.594  34.000  1.00 86.75           O  
ATOM   2810  CG  ASP A 360      -5.074  43.750  30.438  1.00 86.75           C  
ATOM   2811  OD1 ASP A 360      -4.164  44.250  31.141  1.00 86.75           O  
ATOM   2812  OD2 ASP A 360      -5.352  44.188  29.297  1.00 86.75           O  
ATOM   2813  N   TRP A 361      -7.066  40.594  33.125  1.00 85.12           N  
ATOM   2814  CA  TRP A 361      -8.195  40.094  33.906  1.00 85.12           C  
ATOM   2815  C   TRP A 361      -7.855  40.062  35.375  1.00 85.12           C  
ATOM   2816  CB  TRP A 361      -8.602  38.688  33.406  1.00 85.12           C  
ATOM   2817  O   TRP A 361      -8.688  40.406  36.219  1.00 85.12           O  
ATOM   2818  CG  TRP A 361      -9.781  38.125  34.156  1.00 85.12           C  
ATOM   2819  CD1 TRP A 361     -11.062  38.562  34.125  1.00 85.12           C  
ATOM   2820  CD2 TRP A 361      -9.773  36.969  35.000  1.00 85.12           C  
ATOM   2821  CE2 TRP A 361     -11.094  36.812  35.469  1.00 85.12           C  
ATOM   2822  CE3 TRP A 361      -8.773  36.094  35.438  1.00 85.12           C  
ATOM   2823  NE1 TRP A 361     -11.859  37.781  34.938  1.00 85.12           N  
ATOM   2824  CH2 TRP A 361     -10.445  34.906  36.750  1.00 85.12           C  
ATOM   2825  CZ2 TRP A 361     -11.438  35.750  36.344  1.00 85.12           C  
ATOM   2826  CZ3 TRP A 361      -9.125  35.062  36.312  1.00 85.12           C  
ATOM   2827  N   ILE A 362      -6.684  39.656  35.656  1.00 85.56           N  
ATOM   2828  CA  ILE A 362      -6.246  39.594  37.031  1.00 85.56           C  
ATOM   2829  C   ILE A 362      -6.117  41.031  37.594  1.00 85.56           C  
ATOM   2830  CB  ILE A 362      -4.906  38.844  37.188  1.00 85.56           C  
ATOM   2831  O   ILE A 362      -6.535  41.312  38.719  1.00 85.56           O  
ATOM   2832  CG1 ILE A 362      -5.086  37.375  36.812  1.00 85.56           C  
ATOM   2833  CG2 ILE A 362      -4.352  39.000  38.594  1.00 85.56           C  
ATOM   2834  CD1 ILE A 362      -3.779  36.594  36.688  1.00 85.56           C  
ATOM   2835  N   LEU A 363      -5.551  41.938  36.812  1.00 83.19           N  
ATOM   2836  CA  LEU A 363      -5.359  43.312  37.219  1.00 83.19           C  
ATOM   2837  C   LEU A 363      -6.703  44.000  37.500  1.00 83.19           C  
ATOM   2838  CB  LEU A 363      -4.594  44.094  36.156  1.00 83.19           C  
ATOM   2839  O   LEU A 363      -6.871  44.688  38.500  1.00 83.19           O  
ATOM   2840  CG  LEU A 363      -3.996  45.438  36.562  1.00 83.19           C  
ATOM   2841  CD1 LEU A 363      -2.475  45.375  36.594  1.00 83.19           C  
ATOM   2842  CD2 LEU A 363      -4.473  46.562  35.656  1.00 83.19           C  
ATOM   2843  N   LEU A 364      -7.680  43.750  36.656  1.00 82.31           N  
ATOM   2844  CA  LEU A 364      -8.961  44.438  36.750  1.00 82.31           C  
ATOM   2845  C   LEU A 364      -9.867  43.781  37.781  1.00 82.31           C  
ATOM   2846  CB  LEU A 364      -9.648  44.469  35.375  1.00 82.31           C  
ATOM   2847  O   LEU A 364     -10.734  44.469  38.344  1.00 82.31           O  
ATOM   2848  CG  LEU A 364      -9.023  45.375  34.312  1.00 82.31           C  
ATOM   2849  CD1 LEU A 364      -9.555  45.031  32.938  1.00 82.31           C  
ATOM   2850  CD2 LEU A 364      -9.297  46.844  34.625  1.00 82.31           C  
ATOM   2851  N   THR A 365      -9.648  42.562  38.031  1.00 79.94           N  
ATOM   2852  CA  THR A 365     -10.539  41.906  38.969  1.00 79.94           C  
ATOM   2853  C   THR A 365      -9.953  41.875  40.375  1.00 79.94           C  
ATOM   2854  CB  THR A 365     -10.820  40.438  38.531  1.00 79.94           C  
ATOM   2855  O   THR A 365     -10.672  42.094  41.375  1.00 79.94           O  
ATOM   2856  CG2 THR A 365     -12.281  40.281  38.094  1.00 79.94           C  
ATOM   2857  OG1 THR A 365      -9.977  40.125  37.406  1.00 79.94           O  
ATOM   2858  N   PHE A 366      -8.680  41.625  40.500  1.00 77.44           N  
ATOM   2859  CA  PHE A 366      -8.141  41.375  41.812  1.00 77.44           C  
ATOM   2860  C   PHE A 366      -7.387  42.594  42.344  1.00 77.44           C  
ATOM   2861  CB  PHE A 366      -7.215  40.156  41.812  1.00 77.44           C  
ATOM   2862  O   PHE A 366      -7.270  42.812  43.531  1.00 77.44           O  
ATOM   2863  CG  PHE A 366      -7.934  38.844  41.594  1.00 77.44           C  
ATOM   2864  CD1 PHE A 366      -8.727  38.312  42.594  1.00 77.44           C  
ATOM   2865  CD2 PHE A 366      -7.809  38.156  40.406  1.00 77.44           C  
ATOM   2866  CE1 PHE A 366      -9.398  37.094  42.406  1.00 77.44           C  
ATOM   2867  CE2 PHE A 366      -8.469  36.938  40.219  1.00 77.44           C  
ATOM   2868  CZ  PHE A 366      -9.266  36.438  41.219  1.00 77.44           C  
ATOM   2869  N   MET A 367      -6.844  43.438  41.438  1.00 69.50           N  
ATOM   2870  CA  MET A 367      -5.957  44.500  41.906  1.00 69.50           C  
ATOM   2871  C   MET A 367      -6.605  45.875  41.750  1.00 69.50           C  
ATOM   2872  CB  MET A 367      -4.617  44.438  41.188  1.00 69.50           C  
ATOM   2873  O   MET A 367      -5.957  46.875  41.969  1.00 69.50           O  
ATOM   2874  CG  MET A 367      -3.809  43.188  41.438  1.00 69.50           C  
ATOM   2875  SD  MET A 367      -2.156  43.219  40.656  1.00 69.50           S  
ATOM   2876  CE  MET A 367      -1.336  44.469  41.688  1.00 69.50           C  
ATOM   2877  N   ASN A 368      -7.836  45.875  41.250  1.00 69.81           N  
ATOM   2878  CA  ASN A 368      -8.469  47.188  40.969  1.00 69.81           C  
ATOM   2879  C   ASN A 368      -8.953  47.844  42.281  1.00 69.81           C  
ATOM   2880  CB  ASN A 368      -9.633  47.000  40.000  1.00 69.81           C  
ATOM   2881  O   ASN A 368     -10.148  47.844  42.562  1.00 69.81           O  
ATOM   2882  CG  ASN A 368      -9.883  48.250  39.188  1.00 69.81           C  
ATOM   2883  ND2 ASN A 368     -11.023  48.312  38.500  1.00 69.81           N  
ATOM   2884  OD1 ASN A 368      -9.055  49.188  39.156  1.00 69.81           O  
ATOM   2885  N   LYS A 369      -7.836  48.281  43.062  1.00 61.34           N  
ATOM   2886  CA  LYS A 369      -8.211  48.969  44.312  1.00 61.34           C  
ATOM   2887  C   LYS A 369      -8.758  50.375  44.000  1.00 61.34           C  
ATOM   2888  CB  LYS A 369      -7.016  49.062  45.250  1.00 61.34           C  
ATOM   2889  O   LYS A 369      -8.078  51.188  43.344  1.00 61.34           O  
ATOM   2890  CG  LYS A 369      -6.754  47.812  46.062  1.00 61.34           C  
ATOM   2891  CD  LYS A 369      -5.715  48.031  47.125  1.00 61.34           C  
ATOM   2892  CE  LYS A 369      -5.449  46.781  47.938  1.00 61.34           C  
ATOM   2893  NZ  LYS A 369      -4.426  47.000  49.000  1.00 61.34           N  
ATOM   2894  N   ASN A 370      -9.898  50.719  44.438  1.00 59.66           N  
ATOM   2895  CA  ASN A 370     -10.594  52.000  44.281  1.00 59.66           C  
ATOM   2896  C   ASN A 370     -10.734  52.406  42.812  1.00 59.66           C  
ATOM   2897  CB  ASN A 370      -9.875  53.094  45.062  1.00 59.66           C  
ATOM   2898  O   ASN A 370     -10.688  53.594  42.500  1.00 59.66           O  
ATOM   2899  CG  ASN A 370     -10.078  52.969  46.562  1.00 59.66           C  
ATOM   2900  ND2 ASN A 370      -9.328  53.781  47.344  1.00 59.66           N  
ATOM   2901  OD1 ASN A 370     -10.898  52.188  47.031  1.00 59.66           O  
ATOM   2902  N   LYS A 371     -10.625  51.469  41.812  1.00 71.06           N  
ATOM   2903  CA  LYS A 371     -10.922  51.625  40.406  1.00 71.06           C  
ATOM   2904  C   LYS A 371      -9.914  52.562  39.750  1.00 71.06           C  
ATOM   2905  CB  LYS A 371     -12.336  52.188  40.188  1.00 71.06           C  
ATOM   2906  O   LYS A 371     -10.258  53.312  38.812  1.00 71.06           O  
ATOM   2907  CG  LYS A 371     -13.430  51.156  40.531  1.00 71.06           C  
ATOM   2908  CD  LYS A 371     -14.797  51.656  40.062  1.00 71.06           C  
ATOM   2909  CE  LYS A 371     -15.891  50.625  40.375  1.00 71.06           C  
ATOM   2910  NZ  LYS A 371     -17.234  51.094  39.906  1.00 71.06           N  
ATOM   2911  N   VAL A 372      -8.711  52.688  40.406  1.00 75.31           N  
ATOM   2912  CA  VAL A 372      -7.691  53.594  39.875  1.00 75.31           C  
ATOM   2913  C   VAL A 372      -7.207  53.094  38.531  1.00 75.31           C  
ATOM   2914  CB  VAL A 372      -6.500  53.750  40.844  1.00 75.31           C  
ATOM   2915  O   VAL A 372      -7.098  53.875  37.562  1.00 75.31           O  
ATOM   2916  CG1 VAL A 372      -5.371  54.562  40.219  1.00 75.31           C  
ATOM   2917  CG2 VAL A 372      -6.953  54.375  42.156  1.00 75.31           C  
ATOM   2918  N   TYR A 373      -7.039  51.875  38.531  1.00 79.19           N  
ATOM   2919  CA  TYR A 373      -6.520  51.344  37.281  1.00 79.19           C  
ATOM   2920  C   TYR A 373      -7.598  51.312  36.219  1.00 79.19           C  
ATOM   2921  CB  TYR A 373      -5.965  49.906  37.500  1.00 79.19           C  
ATOM   2922  O   TYR A 373      -7.316  51.562  35.031  1.00 79.19           O  
ATOM   2923  CG  TYR A 373      -4.750  49.875  38.375  1.00 79.19           C  
ATOM   2924  CD1 TYR A 373      -3.531  50.406  37.969  1.00 79.19           C  
ATOM   2925  CD2 TYR A 373      -4.824  49.281  39.656  1.00 79.19           C  
ATOM   2926  CE1 TYR A 373      -2.410  50.344  38.781  1.00 79.19           C  
ATOM   2927  CE2 TYR A 373      -3.709  49.250  40.469  1.00 79.19           C  
ATOM   2928  OH  TYR A 373      -1.402  49.719  40.875  1.00 79.19           O  
ATOM   2929  CZ  TYR A 373      -2.508  49.781  40.031  1.00 79.19           C  
ATOM   2930  N   SER A 374      -8.797  51.094  36.562  1.00 81.44           N  
ATOM   2931  CA  SER A 374      -9.898  51.094  35.594  1.00 81.44           C  
ATOM   2932  C   SER A 374     -10.133  52.500  35.031  1.00 81.44           C  
ATOM   2933  CB  SER A 374     -11.180  50.594  36.281  1.00 81.44           C  
ATOM   2934  O   SER A 374     -10.398  52.625  33.844  1.00 81.44           O  
ATOM   2935  OG  SER A 374     -12.297  50.812  35.438  1.00 81.44           O  
ATOM   2936  N   HIS A 375      -9.953  53.500  35.844  1.00 81.44           N  
ATOM   2937  CA  HIS A 375     -10.172  54.844  35.375  1.00 81.44           C  
ATOM   2938  C   HIS A 375      -9.047  55.312  34.469  1.00 81.44           C  
ATOM   2939  CB  HIS A 375     -10.305  55.812  36.562  1.00 81.44           C  
ATOM   2940  O   HIS A 375      -9.266  56.094  33.562  1.00 81.44           O  
ATOM   2941  CG  HIS A 375     -11.703  56.250  36.812  1.00 81.44           C  
ATOM   2942  CD2 HIS A 375     -12.578  55.906  37.812  1.00 81.44           C  
ATOM   2943  ND1 HIS A 375     -12.359  57.156  36.031  1.00 81.44           N  
ATOM   2944  CE1 HIS A 375     -13.578  57.375  36.500  1.00 81.44           C  
ATOM   2945  NE2 HIS A 375     -13.734  56.625  37.562  1.00 81.44           N  
ATOM   2946  N   LYS A 376      -7.941  54.750  34.656  1.00 82.06           N  
ATOM   2947  CA  LYS A 376      -6.809  55.156  33.812  1.00 82.06           C  
ATOM   2948  C   LYS A 376      -6.797  54.375  32.500  1.00 82.06           C  
ATOM   2949  CB  LYS A 376      -5.492  54.938  34.562  1.00 82.06           C  
ATOM   2950  O   LYS A 376      -6.379  54.875  31.469  1.00 82.06           O  
ATOM   2951  CG  LYS A 376      -5.086  56.125  35.438  1.00 82.06           C  
ATOM   2952  CD  LYS A 376      -3.598  56.062  35.781  1.00 82.06           C  
ATOM   2953  CE  LYS A 376      -3.188  57.250  36.656  1.00 82.06           C  
ATOM   2954  NZ  LYS A 376      -1.737  57.188  37.000  1.00 82.06           N  
ATOM   2955  N   LYS A 377      -7.301  53.250  32.625  1.00 85.88           N  
ATOM   2956  CA  LYS A 377      -7.254  52.375  31.453  1.00 85.88           C  
ATOM   2957  C   LYS A 377      -8.422  52.656  30.516  1.00 85.88           C  
ATOM   2958  CB  LYS A 377      -7.270  50.906  31.875  1.00 85.88           C  
ATOM   2959  O   LYS A 377      -8.250  52.688  29.297  1.00 85.88           O  
ATOM   2960  CG  LYS A 377      -7.223  49.938  30.703  1.00 85.88           C  
ATOM   2961  CD  LYS A 377      -7.266  48.500  31.188  1.00 85.88           C  
ATOM   2962  CE  LYS A 377      -7.316  47.500  30.016  1.00 85.88           C  
ATOM   2963  NZ  LYS A 377      -6.168  46.562  30.047  1.00 85.88           N  
ATOM   2964  N   PHE A 378      -9.656  52.938  31.109  1.00 84.69           N  
ATOM   2965  CA  PHE A 378     -10.859  53.062  30.312  1.00 84.69           C  
ATOM   2966  C   PHE A 378     -11.266  54.531  30.203  1.00 84.69           C  
ATOM   2967  CB  PHE A 378     -12.016  52.250  30.891  1.00 84.69           C  
ATOM   2968  O   PHE A 378     -11.461  55.219  31.219  1.00 84.69           O  
ATOM   2969  CG  PHE A 378     -11.719  50.781  30.984  1.00 84.69           C  
ATOM   2970  CD1 PHE A 378     -11.773  49.969  29.859  1.00 84.69           C  
ATOM   2971  CD2 PHE A 378     -11.398  50.188  32.219  1.00 84.69           C  
ATOM   2972  CE1 PHE A 378     -11.508  48.625  29.938  1.00 84.69           C  
ATOM   2973  CE2 PHE A 378     -11.125  48.844  32.281  1.00 84.69           C  
ATOM   2974  CZ  PHE A 378     -11.188  48.031  31.156  1.00 84.69           C  
ATOM   2975  N   ASP A 379     -11.258  55.031  28.969  1.00 83.06           N  
ATOM   2976  CA  ASP A 379     -11.797  56.375  28.688  1.00 83.06           C  
ATOM   2977  C   ASP A 379     -13.180  56.281  28.062  1.00 83.06           C  
ATOM   2978  CB  ASP A 379     -10.852  57.156  27.781  1.00 83.06           C  
ATOM   2979  O   ASP A 379     -13.328  55.812  26.938  1.00 83.06           O  
ATOM   2980  CG  ASP A 379     -11.031  58.656  27.875  1.00 83.06           C  
ATOM   2981  OD1 ASP A 379     -11.961  59.094  28.578  1.00 83.06           O  
ATOM   2982  OD2 ASP A 379     -10.234  59.375  27.250  1.00 83.06           O  
ATOM   2983  N   LYS A 380     -14.305  56.656  28.766  1.00 81.56           N  
ATOM   2984  CA  LYS A 380     -15.688  56.500  28.312  1.00 81.56           C  
ATOM   2985  C   LYS A 380     -16.109  57.688  27.469  1.00 81.56           C  
ATOM   2986  CB  LYS A 380     -16.625  56.344  29.500  1.00 81.56           C  
ATOM   2987  O   LYS A 380     -15.867  58.844  27.828  1.00 81.56           O  
ATOM   2988  CG  LYS A 380     -16.422  55.062  30.281  1.00 81.56           C  
ATOM   2989  CD  LYS A 380     -17.359  54.969  31.484  1.00 81.56           C  
ATOM   2990  CE  LYS A 380     -17.094  53.750  32.312  1.00 81.56           C  
ATOM   2991  NZ  LYS A 380     -17.953  53.688  33.531  1.00 81.56           N  
ATOM   2992  N   VAL A 381     -16.438  57.469  26.219  1.00 76.88           N  
ATOM   2993  CA  VAL A 381     -16.969  58.500  25.344  1.00 76.88           C  
ATOM   2994  C   VAL A 381     -18.453  58.281  25.094  1.00 76.88           C  
ATOM   2995  CB  VAL A 381     -16.203  58.562  24.000  1.00 76.88           C  
ATOM   2996  O   VAL A 381     -18.859  57.188  24.703  1.00 76.88           O  
ATOM   2997  CG1 VAL A 381     -16.750  59.688  23.125  1.00 76.88           C  
ATOM   2998  CG2 VAL A 381     -14.703  58.750  24.250  1.00 76.88           C  
ATOM   2999  N   CYS A 382     -19.359  59.094  25.672  1.00 65.81           N  
ATOM   3000  CA  CYS A 382     -20.797  59.000  25.469  1.00 65.81           C  
ATOM   3001  C   CYS A 382     -21.219  59.656  24.156  1.00 65.81           C  
ATOM   3002  CB  CYS A 382     -21.547  59.656  26.625  1.00 65.81           C  
ATOM   3003  O   CYS A 382     -20.609  60.656  23.719  1.00 65.81           O  
ATOM   3004  SG  CYS A 382     -21.562  58.656  28.141  1.00 65.81           S  
ATOM   3005  N   THR A 383     -21.922  59.031  23.203  1.00 62.94           N  
ATOM   3006  CA  THR A 383     -22.438  59.562  21.938  1.00 62.94           C  
ATOM   3007  C   THR A 383     -23.219  60.844  22.188  1.00 62.94           C  
ATOM   3008  CB  THR A 383     -23.344  58.531  21.234  1.00 62.94           C  
ATOM   3009  O   THR A 383     -24.016  60.938  23.125  1.00 62.94           O  
ATOM   3010  CG2 THR A 383     -22.547  57.719  20.234  1.00 62.94           C  
ATOM   3011  OG1 THR A 383     -23.906  57.656  22.219  1.00 62.94           O  
ATOM   3012  N   PRO A 384     -22.734  61.969  21.594  1.00 56.41           N  
ATOM   3013  CA  PRO A 384     -23.641  63.125  21.703  1.00 56.41           C  
ATOM   3014  C   PRO A 384     -25.047  62.781  21.234  1.00 56.41           C  
ATOM   3015  CB  PRO A 384     -22.984  64.188  20.797  1.00 56.41           C  
ATOM   3016  O   PRO A 384     -25.234  62.000  20.312  1.00 56.41           O  
ATOM   3017  CG  PRO A 384     -21.906  63.438  20.062  1.00 56.41           C  
ATOM   3018  CD  PRO A 384     -21.844  62.031  20.594  1.00 56.41           C  
ATOM   3019  N   SER A 385     -25.922  62.781  22.109  1.00 47.38           N  
ATOM   3020  CA  SER A 385     -27.344  62.531  21.891  1.00 47.38           C  
ATOM   3021  C   SER A 385     -27.828  63.219  20.625  1.00 47.38           C  
ATOM   3022  CB  SER A 385     -28.156  63.031  23.094  1.00 47.38           C  
ATOM   3023  O   SER A 385     -28.500  64.250  20.688  1.00 47.38           O  
ATOM   3024  OG  SER A 385     -27.328  63.656  24.047  1.00 47.38           O  
ATOM   3025  N   HIS A 386     -27.141  63.750  19.625  1.00 45.62           N  
ATOM   3026  CA  HIS A 386     -28.078  64.375  18.688  1.00 45.62           C  
ATOM   3027  C   HIS A 386     -29.094  63.344  18.172  1.00 45.62           C  
ATOM   3028  CB  HIS A 386     -27.312  64.938  17.516  1.00 45.62           C  
ATOM   3029  O   HIS A 386     -28.844  62.125  18.172  1.00 45.62           O  
ATOM   3030  CG  HIS A 386     -27.062  66.438  17.656  1.00 45.62           C  
ATOM   3031  CD2 HIS A 386     -25.938  67.125  18.016  1.00 45.62           C  
ATOM   3032  ND1 HIS A 386     -28.031  67.375  17.438  1.00 45.62           N  
ATOM   3033  CE1 HIS A 386     -27.516  68.562  17.641  1.00 45.62           C  
ATOM   3034  NE2 HIS A 386     -26.250  68.438  18.000  1.00 45.62           N  
ATOM   3035  N   PRO A 387     -30.391  63.906  17.734  1.00 44.34           N  
ATOM   3036  CA  PRO A 387     -31.500  63.125  17.172  1.00 44.34           C  
ATOM   3037  C   PRO A 387     -31.031  62.062  16.203  1.00 44.34           C  
ATOM   3038  CB  PRO A 387     -32.344  64.188  16.453  1.00 44.34           C  
ATOM   3039  O   PRO A 387     -30.016  62.219  15.523  1.00 44.34           O  
ATOM   3040  CG  PRO A 387     -31.469  65.375  16.391  1.00 44.34           C  
ATOM   3041  CD  PRO A 387     -30.234  65.125  17.219  1.00 44.34           C  
ATOM   3042  N   SER A 388     -31.391  60.812  16.453  1.00 42.25           N  
ATOM   3043  CA  SER A 388     -31.250  59.531  15.820  1.00 42.25           C  
ATOM   3044  C   SER A 388     -31.344  59.625  14.305  1.00 42.25           C  
ATOM   3045  CB  SER A 388     -32.312  58.531  16.344  1.00 42.25           C  
ATOM   3046  O   SER A 388     -32.438  59.688  13.750  1.00 42.25           O  
ATOM   3047  OG  SER A 388     -33.562  59.188  16.484  1.00 42.25           O  
ATOM   3048  N   GLY A 389     -30.781  60.562  13.609  1.00 39.72           N  
ATOM   3049  CA  GLY A 389     -31.031  60.375  12.188  1.00 39.72           C  
ATOM   3050  C   GLY A 389     -30.844  58.938  11.734  1.00 39.72           C  
ATOM   3051  O   GLY A 389     -30.141  58.156  12.375  1.00 39.72           O  
ATOM   3052  N   SER A 390     -31.922  58.344  11.047  1.00 40.91           N  
ATOM   3053  CA  SER A 390     -32.219  57.000  10.539  1.00 40.91           C  
ATOM   3054  C   SER A 390     -31.000  56.375   9.891  1.00 40.91           C  
ATOM   3055  CB  SER A 390     -33.375  57.062   9.523  1.00 40.91           C  
ATOM   3056  O   SER A 390     -30.469  56.906   8.914  1.00 40.91           O  
ATOM   3057  OG  SER A 390     -33.062  57.969   8.461  1.00 40.91           O  
ATOM   3058  N   TRP A 391     -30.219  55.812  10.531  1.00 42.97           N  
ATOM   3059  CA  TRP A 391     -29.047  55.031  10.164  1.00 42.97           C  
ATOM   3060  C   TRP A 391     -29.344  54.156   8.969  1.00 42.97           C  
ATOM   3061  CB  TRP A 391     -28.562  54.188  11.352  1.00 42.97           C  
ATOM   3062  O   TRP A 391     -28.438  53.812   8.195  1.00 42.97           O  
ATOM   3063  CG  TRP A 391     -27.109  54.344  11.641  1.00 42.97           C  
ATOM   3064  CD1 TRP A 391     -26.484  55.375  12.273  1.00 42.97           C  
ATOM   3065  CD2 TRP A 391     -26.078  53.406  11.312  1.00 42.97           C  
ATOM   3066  CE2 TRP A 391     -24.859  53.938  11.773  1.00 42.97           C  
ATOM   3067  CE3 TRP A 391     -26.078  52.156  10.672  1.00 42.97           C  
ATOM   3068  NE1 TRP A 391     -25.125  55.125  12.352  1.00 42.97           N  
ATOM   3069  CH2 TRP A 391     -23.672  52.031  10.977  1.00 42.97           C  
ATOM   3070  CZ2 TRP A 391     -23.641  53.250  11.609  1.00 42.97           C  
ATOM   3071  CZ3 TRP A 391     -24.875  51.469  10.508  1.00 42.97           C  
ATOM   3072  N   PRO A 392     -30.625  53.562   8.961  1.00 44.25           N  
ATOM   3073  CA  PRO A 392     -30.875  52.781   7.762  1.00 44.25           C  
ATOM   3074  C   PRO A 392     -30.703  53.562   6.473  1.00 44.25           C  
ATOM   3075  CB  PRO A 392     -32.312  52.312   7.938  1.00 44.25           C  
ATOM   3076  O   PRO A 392     -30.406  53.000   5.422  1.00 44.25           O  
ATOM   3077  CG  PRO A 392     -32.781  52.969   9.195  1.00 44.25           C  
ATOM   3078  CD  PRO A 392     -31.656  53.812   9.742  1.00 44.25           C  
ATOM   3079  N   VAL A 393     -30.969  54.906   6.520  1.00 43.41           N  
ATOM   3080  CA  VAL A 393     -31.000  55.688   5.297  1.00 43.41           C  
ATOM   3081  C   VAL A 393     -29.562  55.969   4.824  1.00 43.41           C  
ATOM   3082  CB  VAL A 393     -31.734  57.031   5.504  1.00 43.41           C  
ATOM   3083  O   VAL A 393     -29.297  56.000   3.621  1.00 43.41           O  
ATOM   3084  CG1 VAL A 393     -31.953  57.750   4.168  1.00 43.41           C  
ATOM   3085  CG2 VAL A 393     -33.062  56.812   6.203  1.00 43.41           C  
ATOM   3086  N   THR A 394     -28.609  56.062   5.719  1.00 42.69           N  
ATOM   3087  CA  THR A 394     -27.266  56.344   5.238  1.00 42.69           C  
ATOM   3088  C   THR A 394     -26.594  55.094   4.715  1.00 42.69           C  
ATOM   3089  CB  THR A 394     -26.391  56.969   6.344  1.00 42.69           C  
ATOM   3090  O   THR A 394     -25.906  55.125   3.689  1.00 42.69           O  
ATOM   3091  CG2 THR A 394     -25.469  58.062   5.781  1.00 42.69           C  
ATOM   3092  OG1 THR A 394     -27.234  57.562   7.344  1.00 42.69           O  
ATOM   3093  N   LEU A 395     -26.734  53.969   5.414  1.00 42.66           N  
ATOM   3094  CA  LEU A 395     -26.219  52.750   4.809  1.00 42.66           C  
ATOM   3095  C   LEU A 395     -26.906  52.438   3.486  1.00 42.66           C  
ATOM   3096  CB  LEU A 395     -26.375  51.562   5.762  1.00 42.66           C  
ATOM   3097  O   LEU A 395     -26.266  52.031   2.518  1.00 42.66           O  
ATOM   3098  CG  LEU A 395     -25.172  50.625   5.898  1.00 42.66           C  
ATOM   3099  CD1 LEU A 395     -24.641  50.656   7.332  1.00 42.66           C  
ATOM   3100  CD2 LEU A 395     -25.531  49.219   5.465  1.00 42.66           C  
ATOM   3101  N   ALA A 396     -28.297  52.625   3.428  1.00 42.03           N  
ATOM   3102  CA  ALA A 396     -29.031  52.500   2.172  1.00 42.03           C  
ATOM   3103  C   ALA A 396     -28.547  53.531   1.152  1.00 42.03           C  
ATOM   3104  CB  ALA A 396     -30.531  52.656   2.418  1.00 42.03           C  
ATOM   3105  O   ALA A 396     -28.516  53.250  -0.047  1.00 42.03           O  
ATOM   3106  N   ARG A 397     -28.234  54.781   1.566  1.00 45.41           N  
ATOM   3107  CA  ARG A 397     -27.750  55.781   0.635  1.00 45.41           C  
ATOM   3108  C   ARG A 397     -26.375  55.438   0.108  1.00 45.41           C  
ATOM   3109  CB  ARG A 397     -27.719  57.156   1.307  1.00 45.41           C  
ATOM   3110  O   ARG A 397     -26.078  55.625  -1.073  1.00 45.41           O  
ATOM   3111  CG  ARG A 397     -28.438  58.250   0.524  1.00 45.41           C  
ATOM   3112  CD  ARG A 397     -28.406  59.594   1.261  1.00 45.41           C  
ATOM   3113  NE  ARG A 397     -29.031  60.656   0.475  1.00 45.41           N  
ATOM   3114  NH1 ARG A 397     -28.859  62.250   2.127  1.00 45.41           N  
ATOM   3115  NH2 ARG A 397     -29.812  62.781   0.106  1.00 45.41           N  
ATOM   3116  CZ  ARG A 397     -29.234  61.906   0.904  1.00 45.41           C  
ATOM   3117  N   VAL A 398     -25.562  54.938   0.967  1.00 41.69           N  
ATOM   3118  CA  VAL A 398     -24.234  54.562   0.497  1.00 41.69           C  
ATOM   3119  C   VAL A 398     -24.344  53.281  -0.346  1.00 41.69           C  
ATOM   3120  CB  VAL A 398     -23.266  54.344   1.673  1.00 41.69           C  
ATOM   3121  O   VAL A 398     -23.609  53.125  -1.334  1.00 41.69           O  
ATOM   3122  CG1 VAL A 398     -21.938  53.781   1.173  1.00 41.69           C  
ATOM   3123  CG2 VAL A 398     -23.031  55.656   2.426  1.00 41.69           C  
ATOM   3124  N   LEU A 399     -25.219  52.344   0.161  1.00 42.91           N  
ATOM   3125  CA  LEU A 399     -25.375  51.156  -0.680  1.00 42.91           C  
ATOM   3126  C   LEU A 399     -26.297  51.469  -1.864  1.00 42.91           C  
ATOM   3127  CB  LEU A 399     -25.953  50.000   0.136  1.00 42.91           C  
ATOM   3128  O   LEU A 399     -26.641  50.562  -2.629  1.00 42.91           O  
ATOM   3129  CG  LEU A 399     -24.953  49.188   0.970  1.00 42.91           C  
ATOM   3130  CD1 LEU A 399     -25.672  48.375   2.045  1.00 42.91           C  
ATOM   3131  CD2 LEU A 399     -24.125  48.281   0.076  1.00 42.91           C  
ATOM   3132  N   GLY A 400     -26.391  52.750  -2.369  1.00 41.09           N  
ATOM   3133  CA  GLY A 400     -26.969  53.281  -3.594  1.00 41.09           C  
ATOM   3134  C   GLY A 400     -28.484  53.156  -3.635  1.00 41.09           C  
ATOM   3135  O   GLY A 400     -29.109  53.375  -4.680  1.00 41.09           O  
ATOM   3136  N   GLN A 401     -29.047  52.469  -2.707  1.00 37.22           N  
ATOM   3137  CA  GLN A 401     -30.453  52.188  -2.961  1.00 37.22           C  
ATOM   3138  C   GLN A 401     -31.328  53.312  -2.410  1.00 37.22           C  
ATOM   3139  CB  GLN A 401     -30.875  50.875  -2.348  1.00 37.22           C  
ATOM   3140  O   GLN A 401     -32.250  53.062  -1.628  1.00 37.22           O  
ATOM   3141  CG  GLN A 401     -30.328  49.656  -3.098  1.00 37.22           C  
ATOM   3142  CD  GLN A 401     -30.859  48.344  -2.547  1.00 37.22           C  
ATOM   3143  NE2 GLN A 401     -30.531  47.250  -3.219  1.00 37.22           N  
ATOM   3144  OE1 GLN A 401     -31.562  48.312  -1.524  1.00 37.22           O  
ATOM   3145  N   ALA A 402     -30.812  54.562  -2.111  1.00 38.16           N  
ATOM   3146  CA  ALA A 402     -31.656  55.594  -1.544  1.00 38.16           C  
ATOM   3147  C   ALA A 402     -32.812  55.938  -2.477  1.00 38.16           C  
ATOM   3148  CB  ALA A 402     -30.828  56.844  -1.256  1.00 38.16           C  
ATOM   3149  O   ALA A 402     -32.625  56.219  -3.662  1.00 38.16           O  
ATOM   3150  N   PRO A 403     -34.062  55.438  -2.244  1.00 37.16           N  
ATOM   3151  CA  PRO A 403     -35.156  55.875  -3.123  1.00 37.16           C  
ATOM   3152  C   PRO A 403     -35.281  57.375  -3.260  1.00 37.16           C  
ATOM   3153  CB  PRO A 403     -36.406  55.281  -2.436  1.00 37.16           C  
ATOM   3154  O   PRO A 403     -34.844  58.125  -2.367  1.00 37.16           O  
ATOM   3155  CG  PRO A 403     -35.938  54.906  -1.071  1.00 37.16           C  
ATOM   3156  CD  PRO A 403     -34.469  55.062  -1.012  1.00 37.16           C  
ATOM   3157  N   PRO A 404     -35.500  57.969  -4.422  1.00 34.50           N  
ATOM   3158  CA  PRO A 404     -35.562  59.406  -4.707  1.00 34.50           C  
ATOM   3159  C   PRO A 404     -36.562  60.156  -3.816  1.00 34.50           C  
ATOM   3160  CB  PRO A 404     -36.000  59.469  -6.176  1.00 34.50           C  
ATOM   3161  O   PRO A 404     -37.531  59.531  -3.348  1.00 34.50           O  
ATOM   3162  CG  PRO A 404     -36.562  58.094  -6.453  1.00 34.50           C  
ATOM   3163  CD  PRO A 404     -36.188  57.188  -5.305  1.00 34.50           C  
ATOM   3164  N   GLU A 405     -36.219  61.125  -3.057  1.00 31.89           N  
ATOM   3165  CA  GLU A 405     -37.000  61.969  -2.176  1.00 31.89           C  
ATOM   3166  C   GLU A 405     -38.250  62.469  -2.871  1.00 31.89           C  
ATOM   3167  CB  GLU A 405     -36.156  63.188  -1.700  1.00 31.89           C  
ATOM   3168  O   GLU A 405     -38.188  63.000  -3.979  1.00 31.89           O  
ATOM   3169  CG  GLU A 405     -35.375  62.906  -0.422  1.00 31.89           C  
ATOM   3170  CD  GLU A 405     -34.906  64.188   0.274  1.00 31.89           C  
ATOM   3171  OE1 GLU A 405     -34.375  64.062   1.399  1.00 31.89           O  
ATOM   3172  OE2 GLU A 405     -35.094  65.250  -0.311  1.00 31.89           O  
ATOM   3173  N   PRO A 406     -39.438  61.844  -2.684  1.00 32.22           N  
ATOM   3174  CA  PRO A 406     -40.594  62.375  -3.377  1.00 32.22           C  
ATOM   3175  C   PRO A 406     -40.812  63.875  -3.100  1.00 32.22           C  
ATOM   3176  CB  PRO A 406     -41.750  61.562  -2.820  1.00 32.22           C  
ATOM   3177  O   PRO A 406     -40.406  64.375  -2.051  1.00 32.22           O  
ATOM   3178  CG  PRO A 406     -41.219  60.906  -1.602  1.00 32.22           C  
ATOM   3179  CD  PRO A 406     -39.750  61.188  -1.532  1.00 32.22           C  
ATOM   3180  N   GLY A 407     -40.812  64.750  -4.098  1.00 28.12           N  
ATOM   3181  CA  GLY A 407     -41.094  66.188  -4.195  1.00 28.12           C  
ATOM   3182  C   GLY A 407     -42.344  66.625  -3.432  1.00 28.12           C  
ATOM   3183  O   GLY A 407     -43.344  65.938  -3.477  1.00 28.12           O  
ATOM   3184  N   HIS A 408     -42.156  67.250  -2.283  1.00 26.31           N  
ATOM   3185  CA  HIS A 408     -43.188  67.750  -1.381  1.00 26.31           C  
ATOM   3186  C   HIS A 408     -44.188  68.625  -2.131  1.00 26.31           C  
ATOM   3187  CB  HIS A 408     -42.531  68.562  -0.252  1.00 26.31           C  
ATOM   3188  O   HIS A 408     -43.875  69.750  -2.521  1.00 26.31           O  
ATOM   3189  CG  HIS A 408     -42.156  67.750   0.940  1.00 26.31           C  
ATOM   3190  CD2 HIS A 408     -40.969  67.250   1.379  1.00 26.31           C  
ATOM   3191  ND1 HIS A 408     -43.094  67.250   1.839  1.00 26.31           N  
ATOM   3192  CE1 HIS A 408     -42.500  66.562   2.781  1.00 26.31           C  
ATOM   3193  NE2 HIS A 408     -41.188  66.562   2.525  1.00 26.31           N  
ATOM   3194  N   ARG A 409     -44.906  68.000  -3.104  1.00 23.02           N  
ATOM   3195  CA  ARG A 409     -45.906  68.938  -3.605  1.00 23.02           C  
ATOM   3196  C   ARG A 409     -46.719  69.500  -2.461  1.00 23.02           C  
ATOM   3197  CB  ARG A 409     -46.844  68.188  -4.582  1.00 23.02           C  
ATOM   3198  O   ARG A 409     -46.938  68.875  -1.430  1.00 23.02           O  
ATOM   3199  CG  ARG A 409     -46.375  68.250  -6.027  1.00 23.02           C  
ATOM   3200  CD  ARG A 409     -47.406  67.625  -6.977  1.00 23.02           C  
ATOM   3201  NE  ARG A 409     -46.938  67.625  -8.359  1.00 23.02           N  
ATOM   3202  NH1 ARG A 409     -48.812  66.625  -9.219  1.00 23.02           N  
ATOM   3203  NH2 ARG A 409     -47.094  67.188 -10.609  1.00 23.02           N  
ATOM   3204  CZ  ARG A 409     -47.625  67.188  -9.391  1.00 23.02           C  
ATOM   3205  N   SER A 410     -46.906  70.875  -2.506  1.00 23.44           N  
ATOM   3206  CA  SER A 410     -47.500  71.938  -1.705  1.00 23.44           C  
ATOM   3207  C   SER A 410     -49.000  71.688  -1.468  1.00 23.44           C  
ATOM   3208  CB  SER A 410     -47.281  73.312  -2.387  1.00 23.44           C  
ATOM   3209  O   SER A 410     -49.688  72.562  -0.918  1.00 23.44           O  
ATOM   3210  OG  SER A 410     -47.906  73.312  -3.664  1.00 23.44           O  
ATOM   3211  N   GLU A 411     -49.469  70.438  -1.800  1.00 20.06           N  
ATOM   3212  CA  GLU A 411     -50.906  70.625  -2.025  1.00 20.06           C  
ATOM   3213  C   GLU A 411     -51.625  71.125  -0.791  1.00 20.06           C  
ATOM   3214  CB  GLU A 411     -51.531  69.250  -2.410  1.00 20.06           C  
ATOM   3215  O   GLU A 411     -51.250  70.812   0.340  1.00 20.06           O  
ATOM   3216  CG  GLU A 411     -51.969  69.125  -3.867  1.00 20.06           C  
ATOM   3217  CD  GLU A 411     -52.500  67.812  -4.250  1.00 20.06           C  
ATOM   3218  OE1 GLU A 411     -53.000  67.625  -5.387  1.00 20.06           O  
ATOM   3219  OE2 GLU A 411     -52.438  66.875  -3.400  1.00 20.06           O  
ATOM   3220  N   ASP A 412     -52.500  72.188  -1.021  1.00 20.70           N  
ATOM   3221  CA  ASP A 412     -53.375  73.188  -0.379  1.00 20.70           C  
ATOM   3222  C   ASP A 412     -54.406  72.500   0.512  1.00 20.70           C  
ATOM   3223  CB  ASP A 412     -54.062  74.062  -1.429  1.00 20.70           C  
ATOM   3224  O   ASP A 412     -54.938  73.125   1.429  1.00 20.70           O  
ATOM   3225  CG  ASP A 412     -53.281  75.312  -1.748  1.00 20.70           C  
ATOM   3226  OD1 ASP A 412     -52.406  75.688  -0.953  1.00 20.70           O  
ATOM   3227  OD2 ASP A 412     -53.562  75.938  -2.805  1.00 20.70           O  
ATOM   3228  N   GLN A 413     -54.938  71.312  -0.018  1.00 18.75           N  
ATOM   3229  CA  GLN A 413     -56.375  71.312   0.089  1.00 18.75           C  
ATOM   3230  C   GLN A 413     -56.844  71.125   1.543  1.00 18.75           C  
ATOM   3231  CB  GLN A 413     -56.969  70.125  -0.749  1.00 18.75           C  
ATOM   3232  O   GLN A 413     -56.156  70.500   2.342  1.00 18.75           O  
ATOM   3233  CG  GLN A 413     -57.250  70.500  -2.193  1.00 18.75           C  
ATOM   3234  CD  GLN A 413     -57.750  69.375  -3.021  1.00 18.75           C  
ATOM   3235  NE2 GLN A 413     -58.062  69.625  -4.281  1.00 18.75           N  
ATOM   3236  OE1 GLN A 413     -57.844  68.250  -2.531  1.00 18.75           O  
ATOM   3237  N   HIS A 414     -57.844  71.938   1.936  1.00 20.77           N  
ATOM   3238  CA  HIS A 414     -58.562  72.375   3.133  1.00 20.77           C  
ATOM   3239  C   HIS A 414     -59.312  71.250   3.785  1.00 20.77           C  
ATOM   3240  CB  HIS A 414     -59.531  73.500   2.795  1.00 20.77           C  
ATOM   3241  O   HIS A 414     -60.031  71.438   4.758  1.00 20.77           O  
ATOM   3242  CG  HIS A 414     -59.094  74.875   3.303  1.00 20.77           C  
ATOM   3243  CD2 HIS A 414     -58.625  75.938   2.650  1.00 20.77           C  
ATOM   3244  ND1 HIS A 414     -59.125  75.188   4.641  1.00 20.77           N  
ATOM   3245  CE1 HIS A 414     -58.688  76.438   4.789  1.00 20.77           C  
ATOM   3246  NE2 HIS A 414     -58.375  76.938   3.596  1.00 20.77           N  
ATOM   3247  N   PRO A 415     -58.875  70.000   3.520  1.00 18.69           N  
ATOM   3248  CA  PRO A 415     -60.000  69.062   3.672  1.00 18.69           C  
ATOM   3249  C   PRO A 415     -60.719  69.188   5.016  1.00 18.69           C  
ATOM   3250  CB  PRO A 415     -59.344  67.688   3.555  1.00 18.69           C  
ATOM   3251  O   PRO A 415     -60.094  69.625   5.992  1.00 18.69           O  
ATOM   3252  CG  PRO A 415     -57.906  67.938   3.900  1.00 18.69           C  
ATOM   3253  CD  PRO A 415     -57.656  69.375   3.908  1.00 18.69           C  
ATOM   3254  N   SER A 416     -62.094  69.062   4.906  1.00 19.25           N  
ATOM   3255  CA  SER A 416     -63.344  69.250   5.625  1.00 19.25           C  
ATOM   3256  C   SER A 416     -63.375  68.375   6.898  1.00 19.25           C  
ATOM   3257  CB  SER A 416     -64.562  68.875   4.734  1.00 19.25           C  
ATOM   3258  O   SER A 416     -62.625  67.438   7.016  1.00 19.25           O  
ATOM   3259  OG  SER A 416     -64.188  68.938   3.363  1.00 19.25           O  
ATOM   3260  N   PRO A 417     -64.250  68.812   7.816  1.00 20.23           N  
ATOM   3261  CA  PRO A 417     -64.375  68.750   9.273  1.00 20.23           C  
ATOM   3262  C   PRO A 417     -64.812  67.375   9.766  1.00 20.23           C  
ATOM   3263  CB  PRO A 417     -65.375  69.812   9.617  1.00 20.23           C  
ATOM   3264  O   PRO A 417     -64.750  67.125  10.969  1.00 20.23           O  
ATOM   3265  CG  PRO A 417     -66.062  70.125   8.312  1.00 20.23           C  
ATOM   3266  CD  PRO A 417     -65.250  69.500   7.211  1.00 20.23           C  
ATOM   3267  N   PRO A 418     -65.062  66.375   8.719  1.00 17.16           N  
ATOM   3268  CA  PRO A 418     -66.312  65.750   9.078  1.00 17.16           C  
ATOM   3269  C   PRO A 418     -66.312  65.125  10.484  1.00 17.16           C  
ATOM   3270  CB  PRO A 418     -66.500  64.688   8.016  1.00 17.16           C  
ATOM   3271  O   PRO A 418     -65.250  64.938  11.047  1.00 17.16           O  
ATOM   3272  CG  PRO A 418     -65.125  64.438   7.469  1.00 17.16           C  
ATOM   3273  CD  PRO A 418     -64.250  65.562   7.934  1.00 17.16           C  
ATOM   3274  N   SER A 419     -67.562  64.625  10.875  1.00 16.98           N  
ATOM   3275  CA  SER A 419     -68.438  64.500  12.008  1.00 16.98           C  
ATOM   3276  C   SER A 419     -68.125  63.250  12.828  1.00 16.98           C  
ATOM   3277  CB  SER A 419     -69.938  64.375  11.516  1.00 16.98           C  
ATOM   3278  O   SER A 419     -68.062  63.312  14.055  1.00 16.98           O  
ATOM   3279  OG  SER A 419     -70.125  63.188  10.812  1.00 16.98           O  
ATOM   3280  N   GLY A 420     -68.312  62.031  12.203  1.00 15.34           N  
ATOM   3281  CA  GLY A 420     -69.375  61.219  12.820  1.00 15.34           C  
ATOM   3282  C   GLY A 420     -68.938  60.531  14.086  1.00 15.34           C  
ATOM   3283  O   GLY A 420     -67.750  60.625  14.469  1.00 15.34           O  
ATOM   3284  N   GLN A 421     -69.312  59.156  14.102  1.00 15.30           N  
ATOM   3285  CA  GLN A 421     -70.188  58.344  14.938  1.00 15.30           C  
ATOM   3286  C   GLN A 421     -69.438  57.688  16.094  1.00 15.30           C  
ATOM   3287  CB  GLN A 421     -70.875  57.250  14.102  1.00 15.30           C  
ATOM   3288  O   GLN A 421     -68.438  58.281  16.578  1.00 15.30           O  
ATOM   3289  CG  GLN A 421     -72.250  57.656  13.609  1.00 15.30           C  
ATOM   3290  CD  GLN A 421     -72.938  56.562  12.766  1.00 15.30           C  
ATOM   3291  NE2 GLN A 421     -74.188  56.719  12.492  1.00 15.30           N  
ATOM   3292  OE1 GLN A 421     -72.250  55.594  12.359  1.00 15.30           O  
ATOM   3293  N   GLU A 422     -69.625  56.312  16.219  1.00 16.16           N  
ATOM   3294  CA  GLU A 422     -70.312  55.438  17.156  1.00 16.16           C  
ATOM   3295  C   GLU A 422     -69.375  54.875  18.203  1.00 16.16           C  
ATOM   3296  CB  GLU A 422     -71.062  54.312  16.422  1.00 16.16           C  
ATOM   3297  O   GLU A 422     -68.188  54.906  18.016  1.00 16.16           O  
ATOM   3298  CG  GLU A 422     -72.500  54.594  16.078  1.00 16.16           C  
ATOM   3299  CD  GLU A 422     -73.125  53.500  15.266  1.00 16.16           C  
ATOM   3300  OE1 GLU A 422     -74.375  53.594  15.000  1.00 16.16           O  
ATOM   3301  OE2 GLU A 422     -72.438  52.531  14.891  1.00 16.16           O  
ATOM   3302  N   GLY A 423     -69.938  53.969  19.109  1.00 15.31           N  
ATOM   3303  CA  GLY A 423     -70.125  53.594  20.516  1.00 15.31           C  
ATOM   3304  C   GLY A 423     -69.062  52.594  20.969  1.00 15.31           C  
ATOM   3305  O   GLY A 423     -68.500  52.719  22.047  1.00 15.31           O  
ATOM   3306  N   GLN A 424     -69.000  51.344  20.250  1.00 15.13           N  
ATOM   3307  CA  GLN A 424     -69.375  50.094  20.922  1.00 15.13           C  
ATOM   3308  C   GLN A 424     -68.250  49.625  21.859  1.00 15.13           C  
ATOM   3309  CB  GLN A 424     -69.688  49.000  19.906  1.00 15.13           C  
ATOM   3310  O   GLN A 424     -67.062  49.938  21.625  1.00 15.13           O  
ATOM   3311  CG  GLN A 424     -71.188  48.906  19.578  1.00 15.13           C  
ATOM   3312  CD  GLN A 424     -71.500  47.844  18.531  1.00 15.13           C  
ATOM   3313  NE2 GLN A 424     -72.750  47.688  18.219  1.00 15.13           N  
ATOM   3314  OE1 GLN A 424     -70.562  47.188  18.031  1.00 15.13           O  
ATOM   3315  N   GLN A 425     -68.688  48.844  22.906  1.00 15.72           N  
ATOM   3316  CA  GLN A 425     -68.562  48.375  24.281  1.00 15.72           C  
ATOM   3317  C   GLN A 425     -67.438  47.344  24.406  1.00 15.72           C  
ATOM   3318  CB  GLN A 425     -69.875  47.844  24.812  1.00 15.72           C  
ATOM   3319  O   GLN A 425     -66.688  47.375  25.344  1.00 15.72           O  
ATOM   3320  CG  GLN A 425     -70.625  48.812  25.672  1.00 15.72           C  
ATOM   3321  CD  GLN A 425     -72.062  48.344  26.031  1.00 15.72           C  
ATOM   3322  NE2 GLN A 425     -72.750  49.094  26.844  1.00 15.72           N  
ATOM   3323  OE1 GLN A 425     -72.500  47.281  25.578  1.00 15.72           O  
ATOM   3324  N   GLY A 426     -67.500  46.219  23.500  1.00 14.62           N  
ATOM   3325  CA  GLY A 426     -67.812  44.969  24.156  1.00 14.62           C  
ATOM   3326  C   GLY A 426     -66.625  44.438  24.953  1.00 14.62           C  
ATOM   3327  O   GLY A 426     -66.750  44.094  26.125  1.00 14.62           O  
ATOM   3328  N   ALA A 427     -65.688  43.688  24.234  1.00 16.05           N  
ATOM   3329  CA  ALA A 427     -65.688  42.250  24.516  1.00 16.05           C  
ATOM   3330  C   ALA A 427     -64.750  41.938  25.719  1.00 16.05           C  
ATOM   3331  CB  ALA A 427     -65.188  41.469  23.281  1.00 16.05           C  
ATOM   3332  O   ALA A 427     -63.750  42.562  25.906  1.00 16.05           O  
ATOM   3333  N   GLU A 428     -65.375  41.125  26.609  1.00 16.34           N  
ATOM   3334  CA  GLU A 428     -65.250  40.594  27.969  1.00 16.34           C  
ATOM   3335  C   GLU A 428     -64.062  39.656  28.141  1.00 16.34           C  
ATOM   3336  CB  GLU A 428     -66.562  39.844  28.328  1.00 16.34           C  
ATOM   3337  O   GLU A 428     -63.812  39.188  29.234  1.00 16.34           O  
ATOM   3338  CG  GLU A 428     -67.625  40.719  28.938  1.00 16.34           C  
ATOM   3339  CD  GLU A 428     -68.875  39.938  29.375  1.00 16.34           C  
ATOM   3340  OE1 GLU A 428     -69.750  40.531  30.000  1.00 16.34           O  
ATOM   3341  OE2 GLU A 428     -68.938  38.719  29.094  1.00 16.34           O  
ATOM   3342  N   CYS A 429     -63.188  39.562  27.125  1.00 16.03           N  
ATOM   3343  CA  CYS A 429     -62.688  38.188  27.156  1.00 16.03           C  
ATOM   3344  C   CYS A 429     -62.281  37.781  28.578  1.00 16.03           C  
ATOM   3345  CB  CYS A 429     -61.500  38.031  26.219  1.00 16.03           C  
ATOM   3346  O   CYS A 429     -61.594  38.531  29.266  1.00 16.03           O  
ATOM   3347  SG  CYS A 429     -61.906  37.125  24.703  1.00 16.03           S  
ATOM   3348  N   GLY A 430     -62.875  36.688  28.969  1.00 14.98           N  
ATOM   3349  CA  GLY A 430     -63.219  35.906  30.156  1.00 14.98           C  
ATOM   3350  C   GLY A 430     -62.031  35.594  31.016  1.00 14.98           C  
ATOM   3351  O   GLY A 430     -60.875  35.969  30.688  1.00 14.98           O  
ATOM   3352  N   PRO A 431     -61.938  34.219  31.250  1.00 15.87           N  
ATOM   3353  CA  PRO A 431     -62.125  33.562  32.531  1.00 15.87           C  
ATOM   3354  C   PRO A 431     -60.812  33.438  33.344  1.00 15.87           C  
ATOM   3355  CB  PRO A 431     -62.656  32.188  32.156  1.00 15.87           C  
ATOM   3356  O   PRO A 431     -59.719  33.625  32.781  1.00 15.87           O  
ATOM   3357  CG  PRO A 431     -62.250  31.984  30.750  1.00 15.87           C  
ATOM   3358  CD  PRO A 431     -61.750  33.281  30.203  1.00 15.87           C  
ATOM   3359  N   ALA A 432     -60.906  32.812  34.500  1.00 16.61           N  
ATOM   3360  CA  ALA A 432     -60.562  32.656  35.906  1.00 16.61           C  
ATOM   3361  C   ALA A 432     -59.344  31.719  36.031  1.00 16.61           C  
ATOM   3362  CB  ALA A 432     -61.750  32.125  36.688  1.00 16.61           C  
ATOM   3363  O   ALA A 432     -59.094  30.906  35.156  1.00 16.61           O  
ATOM   3364  N   PHE A 433     -58.531  31.953  36.969  1.00 17.41           N  
ATOM   3365  CA  PHE A 433     -57.250  31.469  37.469  1.00 17.41           C  
ATOM   3366  C   PHE A 433     -57.375  30.000  37.875  1.00 17.41           C  
ATOM   3367  CB  PHE A 433     -56.781  32.312  38.656  1.00 17.41           C  
ATOM   3368  O   PHE A 433     -56.344  29.344  38.156  1.00 17.41           O  
ATOM   3369  CG  PHE A 433     -56.000  33.531  38.281  1.00 17.41           C  
ATOM   3370  CD1 PHE A 433     -54.625  33.438  38.062  1.00 17.41           C  
ATOM   3371  CD2 PHE A 433     -56.625  34.750  38.125  1.00 17.41           C  
ATOM   3372  CE1 PHE A 433     -53.906  34.562  37.688  1.00 17.41           C  
ATOM   3373  CE2 PHE A 433     -55.906  35.875  37.750  1.00 17.41           C  
ATOM   3374  CZ  PHE A 433     -54.531  35.781  37.531  1.00 17.41           C  
ATOM   3375  N   PRO A 434     -57.938  29.047  36.969  1.00 15.62           N  
ATOM   3376  CA  PRO A 434     -58.406  27.953  37.812  1.00 15.62           C  
ATOM   3377  C   PRO A 434     -57.406  27.547  38.906  1.00 15.62           C  
ATOM   3378  CB  PRO A 434     -58.625  26.812  36.812  1.00 15.62           C  
ATOM   3379  O   PRO A 434     -56.219  27.812  38.781  1.00 15.62           O  
ATOM   3380  CG  PRO A 434     -57.812  27.203  35.625  1.00 15.62           C  
ATOM   3381  CD  PRO A 434     -57.406  28.641  35.750  1.00 15.62           C  
ATOM   3382  N   PRO A 435     -57.969  26.828  40.000  1.00 16.25           N  
ATOM   3383  CA  PRO A 435     -57.781  26.547  41.406  1.00 16.25           C  
ATOM   3384  C   PRO A 435     -56.656  25.547  41.656  1.00 16.25           C  
ATOM   3385  CB  PRO A 435     -59.125  25.984  41.875  1.00 16.25           C  
ATOM   3386  O   PRO A 435     -55.938  25.656  42.656  1.00 16.25           O  
ATOM   3387  CG  PRO A 435     -59.812  25.562  40.594  1.00 16.25           C  
ATOM   3388  CD  PRO A 435     -59.031  26.109  39.438  1.00 16.25           C  
ATOM   3389  N   LEU A 436     -56.531  24.578  40.594  1.00 15.92           N  
ATOM   3390  CA  LEU A 436     -56.781  23.297  41.250  1.00 15.92           C  
ATOM   3391  C   LEU A 436     -55.750  23.016  42.312  1.00 15.92           C  
ATOM   3392  CB  LEU A 436     -56.812  22.156  40.219  1.00 15.92           C  
ATOM   3393  O   LEU A 436     -54.625  23.531  42.250  1.00 15.92           O  
ATOM   3394  CG  LEU A 436     -58.156  21.828  39.594  1.00 15.92           C  
ATOM   3395  CD1 LEU A 436     -57.938  21.203  38.219  1.00 15.92           C  
ATOM   3396  CD2 LEU A 436     -58.969  20.906  40.469  1.00 15.92           C  
ATOM   3397  N   ARG A 437     -56.062  21.969  43.062  1.00 16.11           N  
ATOM   3398  CA  ARG A 437     -56.125  21.422  44.438  1.00 16.11           C  
ATOM   3399  C   ARG A 437     -54.781  20.859  44.875  1.00 16.11           C  
ATOM   3400  CB  ARG A 437     -57.188  20.328  44.500  1.00 16.11           C  
ATOM   3401  O   ARG A 437     -54.250  21.219  45.938  1.00 16.11           O  
ATOM   3402  CG  ARG A 437     -58.562  20.828  44.969  1.00 16.11           C  
ATOM   3403  CD  ARG A 437     -59.531  19.688  45.219  1.00 16.11           C  
ATOM   3404  NE  ARG A 437     -60.812  20.156  45.688  1.00 16.11           N  
ATOM   3405  NH1 ARG A 437     -61.719  18.062  46.031  1.00 16.11           N  
ATOM   3406  NH2 ARG A 437     -62.969  19.922  46.469  1.00 16.11           N  
ATOM   3407  CZ  ARG A 437     -61.812  19.375  46.062  1.00 16.11           C  
ATOM   3408  N   PRO A 438     -54.625  19.453  44.625  1.00 16.77           N  
ATOM   3409  CA  PRO A 438     -54.656  18.562  45.781  1.00 16.77           C  
ATOM   3410  C   PRO A 438     -53.312  18.438  46.500  1.00 16.77           C  
ATOM   3411  CB  PRO A 438     -55.094  17.219  45.188  1.00 16.77           C  
ATOM   3412  O   PRO A 438     -52.281  18.641  45.875  1.00 16.77           O  
ATOM   3413  CG  PRO A 438     -54.781  17.344  43.750  1.00 16.77           C  
ATOM   3414  CD  PRO A 438     -54.469  18.766  43.438  1.00 16.77           C  
ATOM   3415  N   CYS A 439     -53.312  18.609  47.812  1.00 16.58           N  
ATOM   3416  CA  CYS A 439     -52.406  18.672  48.969  1.00 16.58           C  
ATOM   3417  C   CYS A 439     -51.562  17.422  49.031  1.00 16.58           C  
ATOM   3418  CB  CYS A 439     -53.219  18.844  50.250  1.00 16.58           C  
ATOM   3419  O   CYS A 439     -50.344  17.516  49.281  1.00 16.58           O  
ATOM   3420  SG  CYS A 439     -53.375  20.562  50.781  1.00 16.58           S  
ATOM   3421  N   PRO A 440     -52.281  16.172  49.031  1.00 16.06           N  
ATOM   3422  CA  PRO A 440     -52.094  15.484  50.312  1.00 16.06           C  
ATOM   3423  C   PRO A 440     -50.750  14.742  50.375  1.00 16.06           C  
ATOM   3424  CB  PRO A 440     -53.250  14.500  50.375  1.00 16.06           C  
ATOM   3425  O   PRO A 440     -50.344  14.312  51.469  1.00 16.06           O  
ATOM   3426  CG  PRO A 440     -53.688  14.352  48.938  1.00 16.06           C  
ATOM   3427  CD  PRO A 440     -53.000  15.414  48.125  1.00 16.06           C  
ATOM   3428  N   ILE A 441     -49.938  14.578  49.438  1.00 17.47           N  
ATOM   3429  CA  ILE A 441     -49.531  13.172  49.469  1.00 17.47           C  
ATOM   3430  C   ILE A 441     -49.000  12.828  50.844  1.00 17.47           C  
ATOM   3431  CB  ILE A 441     -48.469  12.844  48.375  1.00 17.47           C  
ATOM   3432  O   ILE A 441     -48.031  13.438  51.312  1.00 17.47           O  
ATOM   3433  CG1 ILE A 441     -49.031  13.164  47.000  1.00 17.47           C  
ATOM   3434  CG2 ILE A 441     -48.031  11.383  48.500  1.00 17.47           C  
ATOM   3435  CD1 ILE A 441     -47.969  13.172  45.906  1.00 17.47           C  
ATOM   3436  N   SER A 442     -49.812  12.000  51.625  1.00 16.08           N  
ATOM   3437  CA  SER A 442     -49.844  11.414  52.969  1.00 16.08           C  
ATOM   3438  C   SER A 442     -48.469  10.844  53.344  1.00 16.08           C  
ATOM   3439  CB  SER A 442     -50.906  10.320  53.062  1.00 16.08           C  
ATOM   3440  O   SER A 442     -47.656  10.547  52.469  1.00 16.08           O  
ATOM   3441  OG  SER A 442     -52.188  10.836  52.750  1.00 16.08           O  
ATOM   3442  N   ALA A 443     -48.438  10.531  54.594  1.00 16.80           N  
ATOM   3443  CA  ALA A 443     -47.594  10.398  55.781  1.00 16.80           C  
ATOM   3444  C   ALA A 443     -46.844   9.070  55.812  1.00 16.80           C  
ATOM   3445  CB  ALA A 443     -48.438  10.547  57.062  1.00 16.80           C  
ATOM   3446  O   ALA A 443     -45.656   9.008  56.156  1.00 16.80           O  
ATOM   3447  N   PRO A 444     -47.594   7.746  55.531  1.00 15.66           N  
ATOM   3448  CA  PRO A 444     -47.688   6.926  56.750  1.00 15.66           C  
ATOM   3449  C   PRO A 444     -46.344   6.387  57.219  1.00 15.66           C  
ATOM   3450  CB  PRO A 444     -48.625   5.785  56.312  1.00 15.66           C  
ATOM   3451  O   PRO A 444     -45.344   6.430  56.469  1.00 15.66           O  
ATOM   3452  CG  PRO A 444     -48.625   5.836  54.812  1.00 15.66           C  
ATOM   3453  CD  PRO A 444     -47.906   7.078  54.375  1.00 15.66           C  
ATOM   3454  N   SER A 445     -46.438   5.191  58.188  1.00 15.35           N  
ATOM   3455  CA  SER A 445     -46.125   4.629  59.500  1.00 15.35           C  
ATOM   3456  C   SER A 445     -44.969   3.670  59.406  1.00 15.35           C  
ATOM   3457  CB  SER A 445     -47.344   3.906  60.062  1.00 15.35           C  
ATOM   3458  O   SER A 445     -44.000   3.807  60.156  1.00 15.35           O  
ATOM   3459  OG  SER A 445     -47.000   3.162  61.219  1.00 15.35           O  
ATOM   3460  N   GLU A 446     -45.219   2.215  59.219  1.00 15.90           N  
ATOM   3461  CA  GLU A 446     -45.125   1.229  60.281  1.00 15.90           C  
ATOM   3462  C   GLU A 446     -43.688   0.756  60.469  1.00 15.90           C  
ATOM   3463  CB  GLU A 446     -46.031   0.034  60.031  1.00 15.90           C  
ATOM   3464  O   GLU A 446     -42.844   0.969  59.562  1.00 15.90           O  
ATOM   3465  CG  GLU A 446     -47.344   0.079  60.812  1.00 15.90           C  
ATOM   3466  CD  GLU A 446     -48.219  -1.156  60.594  1.00 15.90           C  
ATOM   3467  OE1 GLU A 446     -49.250  -1.283  61.250  1.00 15.90           O  
ATOM   3468  OE2 GLU A 446     -47.844  -2.004  59.750  1.00 15.90           O  
ATOM   3469  N   GLN A 447     -43.500  -0.739  60.969  1.00 15.68           N  
ATOM   3470  CA  GLN A 447     -43.156  -1.603  62.062  1.00 15.68           C  
ATOM   3471  C   GLN A 447     -41.750  -2.201  61.875  1.00 15.68           C  
ATOM   3472  CB  GLN A 447     -44.188  -2.717  62.250  1.00 15.68           C  
ATOM   3473  O   GLN A 447     -41.219  -2.195  60.750  1.00 15.68           O  
ATOM   3474  CG  GLN A 447     -45.312  -2.367  63.219  1.00 15.68           C  
ATOM   3475  CD  GLN A 447     -46.312  -3.479  63.375  1.00 15.68           C  
ATOM   3476  NE2 GLN A 447     -47.188  -3.359  64.375  1.00 15.68           N  
ATOM   3477  OE1 GLN A 447     -46.344  -4.438  62.594  1.00 15.68           O  
ATOM   3478  N   MET A 448     -41.531  -3.529  62.625  1.00 15.92           N  
ATOM   3479  CA  MET A 448     -40.781  -4.176  63.688  1.00 15.92           C  
ATOM   3480  C   MET A 448     -39.625  -4.973  63.094  1.00 15.92           C  
ATOM   3481  CB  MET A 448     -41.688  -5.090  64.500  1.00 15.92           C  
ATOM   3482  O   MET A 448     -38.469  -4.812  63.531  1.00 15.92           O  
ATOM   3483  CG  MET A 448     -42.000  -4.539  65.875  1.00 15.92           C  
ATOM   3484  SD  MET A 448     -43.094  -5.648  66.875  1.00 15.92           S  
ATOM   3485  CE  MET A 448     -43.469  -4.586  68.250  1.00 15.92           C  
ATOM   3486  N   VAL A 449     -39.812  -6.430  62.719  1.00 16.05           N  
ATOM   3487  CA  VAL A 449     -39.406  -7.547  63.562  1.00 16.05           C  
ATOM   3488  C   VAL A 449     -38.031  -8.023  63.156  1.00 16.05           C  
ATOM   3489  CB  VAL A 449     -40.406  -8.719  63.500  1.00 16.05           C  
ATOM   3490  O   VAL A 449     -37.562  -7.715  62.062  1.00 16.05           O  
ATOM   3491  CG1 VAL A 449     -40.250  -9.656  64.688  1.00 16.05           C  
ATOM   3492  CG2 VAL A 449     -41.844  -8.180  63.438  1.00 16.05           C  
ATOM   3493  N   ASP A 450     -37.656  -9.477  63.469  1.00 15.45           N  
ATOM   3494  CA  ASP A 450     -36.812 -10.359  64.250  1.00 15.45           C  
ATOM   3495  C   ASP A 450     -35.688 -10.969  63.438  1.00 15.45           C  
ATOM   3496  CB  ASP A 450     -37.656 -11.477  64.875  1.00 15.45           C  
ATOM   3497  O   ASP A 450     -34.531 -10.922  63.812  1.00 15.45           O  
ATOM   3498  CG  ASP A 450     -38.000 -11.195  66.375  1.00 15.45           C  
ATOM   3499  OD1 ASP A 450     -37.312 -10.367  67.000  1.00 15.45           O  
ATOM   3500  OD2 ASP A 450     -38.969 -11.812  66.875  1.00 15.45           O  
ATOM   3501  N   THR A 451     -35.969 -12.195  62.656  1.00 16.06           N  
ATOM   3502  CA  THR A 451     -35.469 -13.461  63.188  1.00 16.06           C  
ATOM   3503  C   THR A 451     -34.062 -13.727  62.688  1.00 16.06           C  
ATOM   3504  CB  THR A 451     -36.375 -14.633  62.781  1.00 16.06           C  
ATOM   3505  O   THR A 451     -33.656 -13.250  61.594  1.00 16.06           O  
ATOM   3506  CG2 THR A 451     -36.312 -15.750  63.812  1.00 16.06           C  
ATOM   3507  OG1 THR A 451     -37.719 -14.156  62.688  1.00 16.06           O  
ATOM   3508  N   PRO A 452     -33.469 -15.039  62.969  1.00 17.30           N  
ATOM   3509  CA  PRO A 452     -32.344 -15.742  63.594  1.00 17.30           C  
ATOM   3510  C   PRO A 452     -31.234 -16.047  62.625  1.00 17.30           C  
ATOM   3511  CB  PRO A 452     -33.000 -17.031  64.125  1.00 17.30           C  
ATOM   3512  O   PRO A 452     -30.078 -15.656  62.844  1.00 17.30           O  
ATOM   3513  CG  PRO A 452     -34.281 -17.156  63.375  1.00 17.30           C  
ATOM   3514  CD  PRO A 452     -34.531 -15.875  62.625  1.00 17.30           C  
ATOM   3515  N   ALA A 453     -31.094 -17.484  62.188  1.00 16.02           N  
ATOM   3516  CA  ALA A 453     -30.266 -18.578  62.656  1.00 16.02           C  
ATOM   3517  C   ALA A 453     -29.109 -18.844  61.688  1.00 16.02           C  
ATOM   3518  CB  ALA A 453     -31.109 -19.844  62.844  1.00 16.02           C  
ATOM   3519  O   ALA A 453     -27.953 -18.875  62.094  1.00 16.02           O  
ATOM   3520  N   SER A 454     -29.031 -20.219  61.000  1.00 15.82           N  
ATOM   3521  CA  SER A 454     -28.219 -21.406  61.219  1.00 15.82           C  
ATOM   3522  C   SER A 454     -27.141 -21.547  60.156  1.00 15.82           C  
ATOM   3523  CB  SER A 454     -29.109 -22.656  61.219  1.00 15.82           C  
ATOM   3524  O   SER A 454     -25.953 -21.656  60.469  1.00 15.82           O  
ATOM   3525  OG  SER A 454     -30.281 -22.438  62.000  1.00 15.82           O  
ATOM   3526  N   GLU A 455     -27.203 -22.594  59.188  1.00 16.45           N  
ATOM   3527  CA  GLU A 455     -26.500 -23.875  59.250  1.00 16.45           C  
ATOM   3528  C   GLU A 455     -25.281 -23.859  58.312  1.00 16.45           C  
ATOM   3529  CB  GLU A 455     -27.438 -25.016  58.875  1.00 16.45           C  
ATOM   3530  O   GLU A 455     -25.188 -23.031  57.438  1.00 16.45           O  
ATOM   3531  CG  GLU A 455     -27.641 -26.031  60.000  1.00 16.45           C  
ATOM   3532  CD  GLU A 455     -28.562 -27.172  59.594  1.00 16.45           C  
ATOM   3533  OE1 GLU A 455     -28.734 -28.125  60.406  1.00 16.45           O  
ATOM   3534  OE2 GLU A 455     -29.125 -27.125  58.500  1.00 16.45           O  
ATOM   3535  N   PRO A 456     -24.859 -25.125  57.750  1.00 17.28           N  
ATOM   3536  CA  PRO A 456     -23.750 -26.062  57.875  1.00 17.28           C  
ATOM   3537  C   PRO A 456     -22.766 -25.953  56.688  1.00 17.28           C  
ATOM   3538  CB  PRO A 456     -24.438 -27.422  57.875  1.00 17.28           C  
ATOM   3539  O   PRO A 456     -21.547 -25.844  56.906  1.00 17.28           O  
ATOM   3540  CG  PRO A 456     -25.797 -27.172  57.312  1.00 17.28           C  
ATOM   3541  CD  PRO A 456     -26.000 -25.672  57.250  1.00 17.28           C  
ATOM   3542  N   ALA A 457     -23.047 -26.547  55.406  1.00 15.89           N  
ATOM   3543  CA  ALA A 457     -22.531 -27.859  55.000  1.00 15.89           C  
ATOM   3544  C   ALA A 457     -21.250 -27.719  54.188  1.00 15.89           C  
ATOM   3545  CB  ALA A 457     -23.594 -28.609  54.188  1.00 15.89           C  
ATOM   3546  O   ALA A 457     -20.938 -26.625  53.719  1.00 15.89           O  
ATOM   3547  N   GLN A 458     -20.969 -28.797  53.156  1.00 15.67           N  
ATOM   3548  CA  GLN A 458     -20.094 -29.922  52.844  1.00 15.67           C  
ATOM   3549  C   GLN A 458     -19.250 -29.609  51.594  1.00 15.67           C  
ATOM   3550  CB  GLN A 458     -20.922 -31.188  52.594  1.00 15.67           C  
ATOM   3551  O   GLN A 458     -19.781 -29.453  50.500  1.00 15.67           O  
ATOM   3552  CG  GLN A 458     -21.125 -32.031  53.875  1.00 15.67           C  
ATOM   3553  CD  GLN A 458     -21.984 -33.250  53.625  1.00 15.67           C  
ATOM   3554  NE2 GLN A 458     -21.844 -34.250  54.469  1.00 15.67           N  
ATOM   3555  OE1 GLN A 458     -22.766 -33.281  52.656  1.00 15.67           O  
ATOM   3556  N   ALA A 459     -18.344 -28.750  51.594  1.00 17.27           N  
ATOM   3557  CA  ALA A 459     -17.609 -28.516  50.344  1.00 17.27           C  
ATOM   3558  C   ALA A 459     -16.969 -29.797  49.844  1.00 17.27           C  
ATOM   3559  CB  ALA A 459     -16.562 -27.438  50.562  1.00 17.27           C  
ATOM   3560  O   ALA A 459     -16.172 -30.422  50.562  1.00 17.27           O  
ATOM   3561  N   SER A 460     -17.500 -30.516  48.781  1.00 16.44           N  
ATOM   3562  CA  SER A 460     -17.250 -31.781  48.125  1.00 16.44           C  
ATOM   3563  C   SER A 460     -15.852 -31.797  47.500  1.00 16.44           C  
ATOM   3564  CB  SER A 460     -18.297 -32.031  47.031  1.00 16.44           C  
ATOM   3565  O   SER A 460     -15.336 -30.750  47.094  1.00 16.44           O  
ATOM   3566  OG  SER A 460     -18.672 -30.828  46.406  1.00 16.44           O  
ATOM   3567  N   THR A 461     -15.094 -33.000  47.500  1.00 16.80           N  
ATOM   3568  CA  THR A 461     -13.859 -33.781  47.438  1.00 16.80           C  
ATOM   3569  C   THR A 461     -13.359 -33.875  46.000  1.00 16.80           C  
ATOM   3570  CB  THR A 461     -14.039 -35.188  48.000  1.00 16.80           C  
ATOM   3571  O   THR A 461     -12.156 -33.969  45.750  1.00 16.80           O  
ATOM   3572  CG2 THR A 461     -13.242 -35.375  49.281  1.00 16.80           C  
ATOM   3573  OG1 THR A 461     -15.430 -35.406  48.281  1.00 16.80           O  
ATOM   3574  N   PRO A 462     -14.180 -33.812  44.812  1.00 17.14           N  
ATOM   3575  CA  PRO A 462     -13.945 -35.031  44.031  1.00 17.14           C  
ATOM   3576  C   PRO A 462     -12.531 -35.094  43.469  1.00 17.14           C  
ATOM   3577  CB  PRO A 462     -14.984 -34.938  42.906  1.00 17.14           C  
ATOM   3578  O   PRO A 462     -11.820 -34.094  43.406  1.00 17.14           O  
ATOM   3579  CG  PRO A 462     -15.461 -33.531  42.938  1.00 17.14           C  
ATOM   3580  CD  PRO A 462     -14.852 -32.844  44.125  1.00 17.14           C  
ATOM   3581  N   THR A 463     -12.266 -36.062  42.219  1.00 16.77           N  
ATOM   3582  CA  THR A 463     -11.680 -37.312  41.719  1.00 16.77           C  
ATOM   3583  C   THR A 463     -10.586 -37.031  40.719  1.00 16.77           C  
ATOM   3584  CB  THR A 463     -12.750 -38.219  41.094  1.00 16.77           C  
ATOM   3585  O   THR A 463      -9.484 -37.562  40.781  1.00 16.77           O  
ATOM   3586  CG2 THR A 463     -12.445 -39.688  41.344  1.00 16.77           C  
ATOM   3587  OG1 THR A 463     -14.031 -37.906  41.656  1.00 16.77           O  
ATOM   3588  N   ASP A 464     -10.836 -36.531  39.312  1.00 18.05           N  
ATOM   3589  CA  ASP A 464     -10.469 -37.438  38.219  1.00 18.05           C  
ATOM   3590  C   ASP A 464      -8.984 -37.312  37.875  1.00 18.05           C  
ATOM   3591  CB  ASP A 464     -11.320 -37.156  36.969  1.00 18.05           C  
ATOM   3592  O   ASP A 464      -8.359 -36.281  38.188  1.00 18.05           O  
ATOM   3593  CG  ASP A 464     -11.719 -38.406  36.219  1.00 18.05           C  
ATOM   3594  OD1 ASP A 464     -11.234 -39.500  36.594  1.00 18.05           O  
ATOM   3595  OD2 ASP A 464     -12.516 -38.312  35.281  1.00 18.05           O  
ATOM   3596  N   PRO A 465      -8.492 -38.188  36.688  1.00 19.83           N  
ATOM   3597  CA  PRO A 465      -7.445 -39.062  36.219  1.00 19.83           C  
ATOM   3598  C   PRO A 465      -6.395 -38.344  35.375  1.00 19.83           C  
ATOM   3599  CB  PRO A 465      -8.219 -40.094  35.344  1.00 19.83           C  
ATOM   3600  O   PRO A 465      -6.684 -37.312  34.781  1.00 19.83           O  
ATOM   3601  CG  PRO A 465      -9.531 -39.438  35.094  1.00 19.83           C  
ATOM   3602  CD  PRO A 465      -9.648 -38.219  35.969  1.00 19.83           C  
ATOM   3603  N   LYS A 466      -5.043 -38.562  35.406  1.00 22.17           N  
ATOM   3604  CA  LYS A 466      -3.650 -38.219  35.094  1.00 22.17           C  
ATOM   3605  C   LYS A 466      -3.273 -38.688  33.688  1.00 22.17           C  
ATOM   3606  CB  LYS A 466      -2.717 -38.875  36.125  1.00 22.17           C  
ATOM   3607  O   LYS A 466      -2.094 -38.719  33.344  1.00 22.17           O  
ATOM   3608  CG  LYS A 466      -2.391 -37.969  37.312  1.00 22.17           C  
ATOM   3609  CD  LYS A 466      -1.343 -38.594  38.219  1.00 22.17           C  
ATOM   3610  CE  LYS A 466      -1.070 -37.750  39.438  1.00 22.17           C  
ATOM   3611  NZ  LYS A 466      -0.008 -38.312  40.312  1.00 22.17           N  
ATOM   3612  N   GLY A 467      -4.371 -38.969  32.938  1.00 18.45           N  
ATOM   3613  CA  GLY A 467      -3.980 -39.812  31.797  1.00 18.45           C  
ATOM   3614  C   GLY A 467      -2.746 -39.312  31.078  1.00 18.45           C  
ATOM   3615  O   GLY A 467      -2.248 -38.219  31.375  1.00 18.45           O  
ATOM   3616  N   LEU A 468      -2.664 -39.719  29.734  1.00 18.81           N  
ATOM   3617  CA  LEU A 468      -1.906 -40.312  28.641  1.00 18.81           C  
ATOM   3618  C   LEU A 468      -1.196 -39.250  27.812  1.00 18.81           C  
ATOM   3619  CB  LEU A 468      -2.828 -41.125  27.734  1.00 18.81           C  
ATOM   3620  O   LEU A 468      -1.841 -38.469  27.094  1.00 18.81           O  
ATOM   3621  CG  LEU A 468      -2.922 -42.625  28.031  1.00 18.81           C  
ATOM   3622  CD1 LEU A 468      -4.293 -43.156  27.641  1.00 18.81           C  
ATOM   3623  CD2 LEU A 468      -1.817 -43.406  27.312  1.00 18.81           C  
ATOM   3624  N   ALA A 469      -0.483 -38.406  28.297  1.00 18.19           N  
ATOM   3625  CA  ALA A 469       0.201 -37.531  27.344  1.00 18.19           C  
ATOM   3626  C   ALA A 469       1.092 -38.344  26.406  1.00 18.19           C  
ATOM   3627  CB  ALA A 469       1.026 -36.469  28.078  1.00 18.19           C  
ATOM   3628  O   ALA A 469       2.303 -38.438  26.625  1.00 18.19           O  
ATOM   3629  N   GLN A 470       0.758 -39.719  26.297  1.00 19.11           N  
ATOM   3630  CA  GLN A 470       1.347 -40.812  25.516  1.00 19.11           C  
ATOM   3631  C   GLN A 470       1.698 -40.344  24.094  1.00 19.11           C  
ATOM   3632  CB  GLN A 470       0.395 -42.000  25.438  1.00 19.11           C  
ATOM   3633  O   GLN A 470       2.818 -40.562  23.625  1.00 19.11           O  
ATOM   3634  CG  GLN A 470       0.708 -43.094  26.453  1.00 19.11           C  
ATOM   3635  CD  GLN A 470      -0.239 -44.281  26.344  1.00 19.11           C  
ATOM   3636  NE2 GLN A 470       0.074 -45.344  27.062  1.00 19.11           N  
ATOM   3637  OE1 GLN A 470      -1.243 -44.219  25.641  1.00 19.11           O  
ATOM   3638  N   LEU A 471       0.675 -40.656  23.281  1.00 18.31           N  
ATOM   3639  CA  LEU A 471       0.766 -41.031  21.891  1.00 18.31           C  
ATOM   3640  C   LEU A 471       1.187 -39.875  21.016  1.00 18.31           C  
ATOM   3641  CB  LEU A 471      -0.573 -41.594  21.406  1.00 18.31           C  
ATOM   3642  O   LEU A 471       0.680 -38.750  21.172  1.00 18.31           O  
ATOM   3643  CG  LEU A 471      -0.758 -43.125  21.516  1.00 18.31           C  
ATOM   3644  CD1 LEU A 471      -2.238 -43.469  21.656  1.00 18.31           C  
ATOM   3645  CD2 LEU A 471      -0.153 -43.812  20.312  1.00 18.31           C  
TER    3646      LEU A 471                                                      
ATOM   3647  N   MET B   1      41.781  77.062  42.844  1.00 25.83           N  
ATOM   3648  CA  MET B   1      41.781  75.625  42.969  1.00 25.83           C  
ATOM   3649  C   MET B   1      40.406  75.000  42.719  1.00 25.83           C  
ATOM   3650  CB  MET B   1      42.281  75.188  44.375  1.00 25.83           C  
ATOM   3651  O   MET B   1      39.469  75.312  43.469  1.00 25.83           O  
ATOM   3652  CG  MET B   1      43.812  75.000  44.438  1.00 25.83           C  
ATOM   3653  SD  MET B   1      44.344  74.375  46.062  1.00 25.83           S  
ATOM   3654  CE  MET B   1      46.094  74.062  45.719  1.00 25.83           C  
ATOM   3655  N   ALA B   2      40.094  75.000  41.438  1.00 38.25           N  
ATOM   3656  CA  ALA B   2      38.844  74.500  40.844  1.00 38.25           C  
ATOM   3657  C   ALA B   2      38.531  73.062  41.219  1.00 38.25           C  
ATOM   3658  CB  ALA B   2      38.906  74.688  39.312  1.00 38.25           C  
ATOM   3659  O   ALA B   2      39.344  72.188  40.906  1.00 38.25           O  
ATOM   3660  N   ALA B   3      38.031  72.938  42.438  1.00 41.38           N  
ATOM   3661  CA  ALA B   3      37.625  71.688  43.031  1.00 41.38           C  
ATOM   3662  C   ALA B   3      36.875  70.812  42.000  1.00 41.38           C  
ATOM   3663  CB  ALA B   3      36.781  71.875  44.250  1.00 41.38           C  
ATOM   3664  O   ALA B   3      35.906  71.312  41.375  1.00 41.38           O  
ATOM   3665  N   ALA B   4      37.562  69.875  41.500  1.00 41.75           N  
ATOM   3666  CA  ALA B   4      37.188  68.875  40.500  1.00 41.75           C  
ATOM   3667  C   ALA B   4      35.906  68.188  40.938  1.00 41.75           C  
ATOM   3668  CB  ALA B   4      38.312  67.875  40.312  1.00 41.75           C  
ATOM   3669  O   ALA B   4      35.781  67.750  42.094  1.00 41.75           O  
ATOM   3670  N   GLN B   5      34.750  68.688  40.438  1.00 37.16           N  
ATOM   3671  CA  GLN B   5      33.438  68.062  40.562  1.00 37.16           C  
ATOM   3672  C   GLN B   5      33.594  66.500  40.531  1.00 37.16           C  
ATOM   3673  CB  GLN B   5      32.469  68.500  39.469  1.00 37.16           C  
ATOM   3674  O   GLN B   5      34.312  66.000  39.688  1.00 37.16           O  
ATOM   3675  CG  GLN B   5      31.688  69.750  39.812  1.00 37.16           C  
ATOM   3676  CD  GLN B   5      30.641  70.062  38.781  1.00 37.16           C  
ATOM   3677  NE2 GLN B   5      29.750  71.000  39.125  1.00 37.16           N  
ATOM   3678  OE1 GLN B   5      30.641  69.500  37.688  1.00 37.16           O  
ATOM   3679  N   PRO B   6      33.625  65.875  41.750  1.00 43.03           N  
ATOM   3680  CA  PRO B   6      33.781  64.438  41.844  1.00 43.03           C  
ATOM   3681  C   PRO B   6      32.969  63.688  40.781  1.00 43.03           C  
ATOM   3682  CB  PRO B   6      33.281  64.125  43.250  1.00 43.03           C  
ATOM   3683  O   PRO B   6      31.844  64.062  40.469  1.00 43.03           O  
ATOM   3684  CG  PRO B   6      32.562  65.312  43.688  1.00 43.03           C  
ATOM   3685  CD  PRO B   6      32.812  66.438  42.688  1.00 43.03           C  
ATOM   3686  N   LYS B   7      33.719  63.125  39.781  1.00 45.47           N  
ATOM   3687  CA  LYS B   7      33.188  62.250  38.750  1.00 45.47           C  
ATOM   3688  C   LYS B   7      32.344  61.125  39.375  1.00 45.47           C  
ATOM   3689  CB  LYS B   7      34.312  61.656  37.906  1.00 45.47           C  
ATOM   3690  O   LYS B   7      32.812  60.406  40.250  1.00 45.47           O  
ATOM   3691  CG  LYS B   7      34.625  62.438  36.656  1.00 45.47           C  
ATOM   3692  CD  LYS B   7      35.688  61.750  35.812  1.00 45.47           C  
ATOM   3693  CE  LYS B   7      36.000  62.531  34.531  1.00 45.47           C  
ATOM   3694  NZ  LYS B   7      37.094  61.906  33.750  1.00 45.47           N  
ATOM   3695  N   TYR B   8      31.062  61.438  39.594  1.00 48.75           N  
ATOM   3696  CA  TYR B   8      30.219  60.312  39.969  1.00 48.75           C  
ATOM   3697  C   TYR B   8      30.656  59.031  39.312  1.00 48.75           C  
ATOM   3698  CB  TYR B   8      28.750  60.594  39.625  1.00 48.75           C  
ATOM   3699  O   TYR B   8      30.875  58.969  38.094  1.00 48.75           O  
ATOM   3700  CG  TYR B   8      28.031  61.438  40.656  1.00 48.75           C  
ATOM   3701  CD1 TYR B   8      27.375  60.875  41.719  1.00 48.75           C  
ATOM   3702  CD2 TYR B   8      28.016  62.844  40.531  1.00 48.75           C  
ATOM   3703  CE1 TYR B   8      26.703  61.625  42.688  1.00 48.75           C  
ATOM   3704  CE2 TYR B   8      27.344  63.625  41.469  1.00 48.75           C  
ATOM   3705  OH  TYR B   8      26.047  63.781  43.469  1.00 48.75           O  
ATOM   3706  CZ  TYR B   8      26.703  63.000  42.531  1.00 48.75           C  
ATOM   3707  N   PRO B   9      31.344  58.156  40.000  1.00 50.75           N  
ATOM   3708  CA  PRO B   9      31.953  56.969  39.406  1.00 50.75           C  
ATOM   3709  C   PRO B   9      31.016  56.219  38.469  1.00 50.75           C  
ATOM   3710  CB  PRO B   9      32.281  56.125  40.656  1.00 50.75           C  
ATOM   3711  O   PRO B   9      29.797  56.250  38.625  1.00 50.75           O  
ATOM   3712  CG  PRO B   9      31.562  56.781  41.781  1.00 50.75           C  
ATOM   3713  CD  PRO B   9      30.938  58.031  41.281  1.00 50.75           C  
ATOM   3714  N   ALA B  10      31.453  55.906  37.219  1.00 59.56           N  
ATOM   3715  CA  ALA B  10      30.875  55.156  36.125  1.00 59.56           C  
ATOM   3716  C   ALA B  10      30.078  53.938  36.656  1.00 59.56           C  
ATOM   3717  CB  ALA B  10      31.969  54.656  35.188  1.00 59.56           C  
ATOM   3718  O   ALA B  10      29.094  53.531  36.031  1.00 59.56           O  
ATOM   3719  N   GLY B  11      30.438  53.406  37.750  1.00 55.88           N  
ATOM   3720  CA  GLY B  11      29.766  52.250  38.312  1.00 55.88           C  
ATOM   3721  C   GLY B  11      28.391  52.531  38.844  1.00 55.88           C  
ATOM   3722  O   GLY B  11      27.500  51.656  38.781  1.00 55.88           O  
ATOM   3723  N   ALA B  12      28.172  53.656  39.438  1.00 61.75           N  
ATOM   3724  CA  ALA B  12      26.875  54.000  40.031  1.00 61.75           C  
ATOM   3725  C   ALA B  12      25.812  54.219  38.969  1.00 61.75           C  
ATOM   3726  CB  ALA B  12      27.016  55.250  40.938  1.00 61.75           C  
ATOM   3727  O   ALA B  12      24.656  53.844  39.125  1.00 61.75           O  
ATOM   3728  N   THR B  13      26.188  54.812  37.938  1.00 62.56           N  
ATOM   3729  CA  THR B  13      25.281  55.000  36.812  1.00 62.56           C  
ATOM   3730  C   THR B  13      24.906  53.656  36.188  1.00 62.56           C  
ATOM   3731  CB  THR B  13      25.891  55.938  35.719  1.00 62.56           C  
ATOM   3732  O   THR B  13      23.750  53.438  35.812  1.00 62.56           O  
ATOM   3733  CG2 THR B  13      25.344  57.344  35.812  1.00 62.56           C  
ATOM   3734  OG1 THR B  13      27.312  55.969  35.906  1.00 62.56           O  
ATOM   3735  N   ALA B  14      25.969  52.844  36.094  1.00 67.81           N  
ATOM   3736  CA  ALA B  14      25.703  51.500  35.594  1.00 67.81           C  
ATOM   3737  C   ALA B  14      24.766  50.750  36.531  1.00 67.81           C  
ATOM   3738  CB  ALA B  14      27.000  50.750  35.375  1.00 67.81           C  
ATOM   3739  O   ALA B  14      23.891  50.000  36.062  1.00 67.81           O  
ATOM   3740  N   ARG B  15      25.000  50.812  37.750  1.00 66.81           N  
ATOM   3741  CA  ARG B  15      24.141  50.156  38.719  1.00 66.81           C  
ATOM   3742  C   ARG B  15      22.734  50.719  38.719  1.00 66.81           C  
ATOM   3743  CB  ARG B  15      24.734  50.250  40.125  1.00 66.81           C  
ATOM   3744  O   ARG B  15      21.750  50.000  38.844  1.00 66.81           O  
ATOM   3745  CG  ARG B  15      25.312  48.969  40.656  1.00 66.81           C  
ATOM   3746  CD  ARG B  15      25.828  49.125  42.094  1.00 66.81           C  
ATOM   3747  NE  ARG B  15      26.734  48.031  42.469  1.00 66.81           N  
ATOM   3748  NH1 ARG B  15      26.938  48.656  44.656  1.00 66.81           N  
ATOM   3749  NH2 ARG B  15      28.047  46.812  43.875  1.00 66.81           N  
ATOM   3750  CZ  ARG B  15      27.234  47.812  43.656  1.00 66.81           C  
ATOM   3751  N   ARG B  16      22.594  52.031  38.625  1.00 64.12           N  
ATOM   3752  CA  ARG B  16      21.281  52.688  38.500  1.00 64.12           C  
ATOM   3753  C   ARG B  16      20.594  52.250  37.219  1.00 64.12           C  
ATOM   3754  CB  ARG B  16      21.422  54.188  38.562  1.00 64.12           C  
ATOM   3755  O   ARG B  16      19.375  52.000  37.219  1.00 64.12           O  
ATOM   3756  CG  ARG B  16      20.766  54.844  39.781  1.00 64.12           C  
ATOM   3757  CD  ARG B  16      20.875  56.344  39.750  1.00 64.12           C  
ATOM   3758  NE  ARG B  16      20.469  56.938  41.031  1.00 64.12           N  
ATOM   3759  NH1 ARG B  16      20.641  59.125  40.312  1.00 64.12           N  
ATOM   3760  NH2 ARG B  16      20.000  58.688  42.469  1.00 64.12           N  
ATOM   3761  CZ  ARG B  16      20.375  58.250  41.250  1.00 64.12           C  
ATOM   3762  N   LEU B  17      21.359  52.219  36.250  1.00 66.19           N  
ATOM   3763  CA  LEU B  17      20.812  51.750  35.000  1.00 66.19           C  
ATOM   3764  C   LEU B  17      20.422  50.281  35.062  1.00 66.19           C  
ATOM   3765  CB  LEU B  17      21.812  51.969  33.844  1.00 66.19           C  
ATOM   3766  O   LEU B  17      19.375  49.906  34.531  1.00 66.19           O  
ATOM   3767  CG  LEU B  17      21.672  53.281  33.062  1.00 66.19           C  
ATOM   3768  CD1 LEU B  17      23.000  53.656  32.438  1.00 66.19           C  
ATOM   3769  CD2 LEU B  17      20.578  53.125  31.984  1.00 66.19           C  
ATOM   3770  N   ALA B  18      21.328  49.500  35.625  1.00 69.00           N  
ATOM   3771  CA  ALA B  18      21.016  48.094  35.781  1.00 69.00           C  
ATOM   3772  C   ALA B  18      19.797  47.906  36.688  1.00 69.00           C  
ATOM   3773  CB  ALA B  18      22.219  47.344  36.375  1.00 69.00           C  
ATOM   3774  O   ALA B  18      18.953  47.031  36.438  1.00 69.00           O  
ATOM   3775  N   ARG B  19      19.766  48.594  37.781  1.00 65.56           N  
ATOM   3776  CA  ARG B  19      18.609  48.531  38.688  1.00 65.56           C  
ATOM   3777  C   ARG B  19      17.344  49.000  37.969  1.00 65.56           C  
ATOM   3778  CB  ARG B  19      18.859  49.375  39.938  1.00 65.56           C  
ATOM   3779  O   ARG B  19      16.266  48.438  38.188  1.00 65.56           O  
ATOM   3780  CG  ARG B  19      18.578  48.625  41.219  1.00 65.56           C  
ATOM   3781  CD  ARG B  19      18.859  49.500  42.438  1.00 65.56           C  
ATOM   3782  NE  ARG B  19      18.969  48.688  43.656  1.00 65.56           N  
ATOM   3783  NH1 ARG B  19      19.375  50.500  45.062  1.00 65.56           N  
ATOM   3784  NH2 ARG B  19      19.281  48.375  45.906  1.00 65.56           N  
ATOM   3785  CZ  ARG B  19      19.219  49.188  44.875  1.00 65.56           C  
ATOM   3786  N   GLY B  20      17.453  50.031  37.219  1.00 61.84           N  
ATOM   3787  CA  GLY B  20      16.344  50.531  36.406  1.00 61.84           C  
ATOM   3788  C   GLY B  20      15.859  49.531  35.375  1.00 61.84           C  
ATOM   3789  O   GLY B  20      14.656  49.344  35.219  1.00 61.84           O  
ATOM   3790  N   CYS B  21      16.859  48.938  34.844  1.00 66.62           N  
ATOM   3791  CA  CYS B  21      16.531  47.938  33.844  1.00 66.62           C  
ATOM   3792  C   CYS B  21      15.852  46.750  34.469  1.00 66.62           C  
ATOM   3793  CB  CYS B  21      17.781  47.500  33.094  1.00 66.62           C  
ATOM   3794  O   CYS B  21      14.922  46.156  33.906  1.00 66.62           O  
ATOM   3795  SG  CYS B  21      18.047  48.344  31.531  1.00 66.62           S  
ATOM   3796  N   TRP B  22      16.391  46.406  35.594  1.00 71.25           N  
ATOM   3797  CA  TRP B  22      15.797  45.281  36.312  1.00 71.25           C  
ATOM   3798  C   TRP B  22      14.383  45.625  36.781  1.00 71.25           C  
ATOM   3799  CB  TRP B  22      16.672  44.906  37.531  1.00 71.25           C  
ATOM   3800  O   TRP B  22      13.477  44.781  36.719  1.00 71.25           O  
ATOM   3801  CG  TRP B  22      16.203  43.688  38.250  1.00 71.25           C  
ATOM   3802  CD1 TRP B  22      15.594  43.625  39.469  1.00 71.25           C  
ATOM   3803  CD2 TRP B  22      16.312  42.312  37.812  1.00 71.25           C  
ATOM   3804  CE2 TRP B  22      15.750  41.500  38.812  1.00 71.25           C  
ATOM   3805  CE3 TRP B  22      16.844  41.719  36.656  1.00 71.25           C  
ATOM   3806  NE1 TRP B  22      15.320  42.312  39.812  1.00 71.25           N  
ATOM   3807  CH2 TRP B  22      16.219  39.562  37.531  1.00 71.25           C  
ATOM   3808  CZ2 TRP B  22      15.695  40.125  38.688  1.00 71.25           C  
ATOM   3809  CZ3 TRP B  22      16.781  40.344  36.531  1.00 71.25           C  
ATOM   3810  N   SER B  23      14.188  46.812  37.188  1.00 74.12           N  
ATOM   3811  CA  SER B  23      12.852  47.219  37.625  1.00 74.12           C  
ATOM   3812  C   SER B  23      11.891  47.281  36.438  1.00 74.12           C  
ATOM   3813  CB  SER B  23      12.898  48.562  38.344  1.00 74.12           C  
ATOM   3814  O   SER B  23      10.703  46.969  36.594  1.00 74.12           O  
ATOM   3815  OG  SER B  23      13.055  49.625  37.406  1.00 74.12           O  
ATOM   3816  N   ALA B  24      12.391  47.594  35.375  1.00 75.12           N  
ATOM   3817  CA  ALA B  24      11.570  47.719  34.156  1.00 75.12           C  
ATOM   3818  C   ALA B  24      11.109  46.344  33.688  1.00 75.12           C  
ATOM   3819  CB  ALA B  24      12.336  48.406  33.062  1.00 75.12           C  
ATOM   3820  O   ALA B  24      10.078  46.188  33.031  1.00 75.12           O  
ATOM   3821  N   LEU B  25      11.812  45.375  34.125  1.00 78.62           N  
ATOM   3822  CA  LEU B  25      11.477  44.000  33.719  1.00 78.62           C  
ATOM   3823  C   LEU B  25      10.227  43.531  34.438  1.00 78.62           C  
ATOM   3824  CB  LEU B  25      12.648  43.062  34.031  1.00 78.62           C  
ATOM   3825  O   LEU B  25       9.516  42.656  33.969  1.00 78.62           O  
ATOM   3826  CG  LEU B  25      12.977  42.031  32.969  1.00 78.62           C  
ATOM   3827  CD1 LEU B  25      14.406  42.219  32.469  1.00 78.62           C  
ATOM   3828  CD2 LEU B  25      12.781  40.625  33.500  1.00 78.62           C  
ATOM   3829  N   TRP B  26       9.898  44.188  35.531  1.00 79.06           N  
ATOM   3830  CA  TRP B  26       8.758  43.750  36.312  1.00 79.06           C  
ATOM   3831  C   TRP B  26       7.543  44.625  36.062  1.00 79.06           C  
ATOM   3832  CB  TRP B  26       9.117  43.750  37.812  1.00 79.06           C  
ATOM   3833  O   TRP B  26       6.520  44.500  36.750  1.00 79.06           O  
ATOM   3834  CG  TRP B  26      10.336  42.938  38.125  1.00 79.06           C  
ATOM   3835  CD1 TRP B  26      11.570  43.406  38.500  1.00 79.06           C  
ATOM   3836  CD2 TRP B  26      10.438  41.500  38.125  1.00 79.06           C  
ATOM   3837  CE2 TRP B  26      11.766  41.188  38.500  1.00 79.06           C  
ATOM   3838  CE3 TRP B  26       9.539  40.469  37.844  1.00 79.06           C  
ATOM   3839  NE1 TRP B  26      12.430  42.344  38.719  1.00 79.06           N  
ATOM   3840  CH2 TRP B  26      11.305  38.844  38.312  1.00 79.06           C  
ATOM   3841  CZ2 TRP B  26      12.211  39.844  38.594  1.00 79.06           C  
ATOM   3842  CZ3 TRP B  26       9.984  39.156  37.938  1.00 79.06           C  
ATOM   3843  N   ASP B  27       7.637  45.406  35.094  1.00 83.38           N  
ATOM   3844  CA  ASP B  27       6.516  46.250  34.750  1.00 83.38           C  
ATOM   3845  C   ASP B  27       5.551  45.562  33.781  1.00 83.38           C  
ATOM   3846  CB  ASP B  27       7.012  47.562  34.125  1.00 83.38           C  
ATOM   3847  O   ASP B  27       5.973  44.781  32.938  1.00 83.38           O  
ATOM   3848  CG  ASP B  27       7.820  48.406  35.125  1.00 83.38           C  
ATOM   3849  OD1 ASP B  27       7.754  48.156  36.344  1.00 83.38           O  
ATOM   3850  OD2 ASP B  27       8.523  49.344  34.656  1.00 83.38           O  
ATOM   3851  N   TYR B  28       4.250  45.812  34.062  1.00 85.00           N  
ATOM   3852  CA  TYR B  28       3.223  45.281  33.156  1.00 85.00           C  
ATOM   3853  C   TYR B  28       2.633  46.406  32.312  1.00 85.00           C  
ATOM   3854  CB  TYR B  28       2.113  44.594  33.969  1.00 85.00           C  
ATOM   3855  O   TYR B  28       2.203  47.438  32.844  1.00 85.00           O  
ATOM   3856  CG  TYR B  28       0.929  44.188  33.125  1.00 85.00           C  
ATOM   3857  CD1 TYR B  28      -0.320  44.781  33.312  1.00 85.00           C  
ATOM   3858  CD2 TYR B  28       1.057  43.188  32.156  1.00 85.00           C  
ATOM   3859  CE1 TYR B  28      -1.413  44.406  32.531  1.00 85.00           C  
ATOM   3860  CE2 TYR B  28      -0.030  42.812  31.375  1.00 85.00           C  
ATOM   3861  OH  TYR B  28      -2.338  43.031  30.812  1.00 85.00           O  
ATOM   3862  CZ  TYR B  28      -1.259  43.406  31.578  1.00 85.00           C  
ATOM   3863  N   GLU B  29       2.662  46.188  31.016  1.00 85.81           N  
ATOM   3864  CA  GLU B  29       2.150  47.188  30.062  1.00 85.81           C  
ATOM   3865  C   GLU B  29       0.802  46.750  29.484  1.00 85.81           C  
ATOM   3866  CB  GLU B  29       3.152  47.406  28.922  1.00 85.81           C  
ATOM   3867  O   GLU B  29       0.631  45.594  29.094  1.00 85.81           O  
ATOM   3868  CG  GLU B  29       4.531  47.844  29.391  1.00 85.81           C  
ATOM   3869  CD  GLU B  29       5.551  47.938  28.266  1.00 85.81           C  
ATOM   3870  OE1 GLU B  29       6.750  48.156  28.547  1.00 85.81           O  
ATOM   3871  OE2 GLU B  29       5.141  47.781  27.094  1.00 85.81           O  
ATOM   3872  N   THR B  30      -0.272  47.625  29.547  1.00 87.44           N  
ATOM   3873  CA  THR B  30      -1.587  47.375  28.969  1.00 87.44           C  
ATOM   3874  C   THR B  30      -2.057  48.594  28.172  1.00 87.44           C  
ATOM   3875  CB  THR B  30      -2.625  47.031  30.047  1.00 87.44           C  
ATOM   3876  O   THR B  30      -1.806  49.750  28.578  1.00 87.44           O  
ATOM   3877  CG2 THR B  30      -2.711  48.125  31.094  1.00 87.44           C  
ATOM   3878  OG1 THR B  30      -3.912  46.875  29.438  1.00 87.44           O  
ATOM   3879  N   PRO B  31      -2.625  48.406  27.094  1.00 88.44           N  
ATOM   3880  CA  PRO B  31      -3.068  49.562  26.266  1.00 88.44           C  
ATOM   3881  C   PRO B  31      -4.258  50.281  26.875  1.00 88.44           C  
ATOM   3882  CB  PRO B  31      -3.457  48.875  24.953  1.00 88.44           C  
ATOM   3883  O   PRO B  31      -5.137  49.656  27.484  1.00 88.44           O  
ATOM   3884  CG  PRO B  31      -3.678  47.438  25.281  1.00 88.44           C  
ATOM   3885  CD  PRO B  31      -2.896  47.125  26.531  1.00 88.44           C  
ATOM   3886  N   LYS B  32      -4.234  51.656  26.719  1.00 88.81           N  
ATOM   3887  CA  LYS B  32      -5.391  52.469  27.078  1.00 88.81           C  
ATOM   3888  C   LYS B  32      -6.520  52.281  26.062  1.00 88.81           C  
ATOM   3889  CB  LYS B  32      -4.996  53.938  27.172  1.00 88.81           C  
ATOM   3890  O   LYS B  32      -6.277  52.219  24.859  1.00 88.81           O  
ATOM   3891  CG  LYS B  32      -4.516  54.375  28.547  1.00 88.81           C  
ATOM   3892  CD  LYS B  32      -4.293  55.875  28.609  1.00 88.81           C  
ATOM   3893  CE  LYS B  32      -3.848  56.312  30.000  1.00 88.81           C  
ATOM   3894  NZ  LYS B  32      -3.633  57.781  30.078  1.00 88.81           N  
ATOM   3895  N   VAL B  33      -7.750  52.125  26.562  1.00 90.12           N  
ATOM   3896  CA  VAL B  33      -8.859  51.781  25.688  1.00 90.12           C  
ATOM   3897  C   VAL B  33      -9.953  52.844  25.797  1.00 90.12           C  
ATOM   3898  CB  VAL B  33      -9.445  50.406  26.016  1.00 90.12           C  
ATOM   3899  O   VAL B  33     -10.109  53.500  26.844  1.00 90.12           O  
ATOM   3900  CG1 VAL B  33      -8.414  49.312  25.734  1.00 90.12           C  
ATOM   3901  CG2 VAL B  33      -9.906  50.344  27.469  1.00 90.12           C  
ATOM   3902  N   ILE B  34     -10.516  53.156  24.656  1.00 87.62           N  
ATOM   3903  CA  ILE B  34     -11.695  54.031  24.609  1.00 87.62           C  
ATOM   3904  C   ILE B  34     -12.961  53.156  24.578  1.00 87.62           C  
ATOM   3905  CB  ILE B  34     -11.656  54.969  23.391  1.00 87.62           C  
ATOM   3906  O   ILE B  34     -13.039  52.188  23.812  1.00 87.62           O  
ATOM   3907  CG1 ILE B  34     -10.344  55.750  23.359  1.00 87.62           C  
ATOM   3908  CG2 ILE B  34     -12.867  55.906  23.391  1.00 87.62           C  
ATOM   3909  CD1 ILE B  34     -10.070  56.469  22.047  1.00 87.62           C  
ATOM   3910  N   VAL B  35     -13.898  53.438  25.469  1.00 88.81           N  
ATOM   3911  CA  VAL B  35     -15.156  52.688  25.516  1.00 88.81           C  
ATOM   3912  C   VAL B  35     -16.250  53.500  24.828  1.00 88.81           C  
ATOM   3913  CB  VAL B  35     -15.570  52.375  26.969  1.00 88.81           C  
ATOM   3914  O   VAL B  35     -16.625  54.594  25.281  1.00 88.81           O  
ATOM   3915  CG1 VAL B  35     -16.875  51.594  27.000  1.00 88.81           C  
ATOM   3916  CG2 VAL B  35     -14.453  51.625  27.688  1.00 88.81           C  
ATOM   3917  N   VAL B  36     -16.625  52.969  23.719  1.00 85.38           N  
ATOM   3918  CA  VAL B  36     -17.719  53.625  22.969  1.00 85.38           C  
ATOM   3919  C   VAL B  36     -19.047  53.031  23.391  1.00 85.38           C  
ATOM   3920  CB  VAL B  36     -17.516  53.469  21.453  1.00 85.38           C  
ATOM   3921  O   VAL B  36     -19.281  51.812  23.219  1.00 85.38           O  
ATOM   3922  CG1 VAL B  36     -18.641  54.156  20.688  1.00 85.38           C  
ATOM   3923  CG2 VAL B  36     -16.156  54.000  21.031  1.00 85.38           C  
ATOM   3924  N   ARG B  37     -19.953  53.812  23.875  1.00 85.25           N  
ATOM   3925  CA  ARG B  37     -21.266  53.375  24.312  1.00 85.25           C  
ATOM   3926  C   ARG B  37     -22.328  53.594  23.219  1.00 85.25           C  
ATOM   3927  CB  ARG B  37     -21.688  54.062  25.609  1.00 85.25           C  
ATOM   3928  O   ARG B  37     -23.078  54.562  23.312  1.00 85.25           O  
ATOM   3929  CG  ARG B  37     -21.000  53.500  26.844  1.00 85.25           C  
ATOM   3930  CD  ARG B  37     -21.656  54.000  28.125  1.00 85.25           C  
ATOM   3931  NE  ARG B  37     -21.078  53.375  29.312  1.00 85.25           N  
ATOM   3932  NH1 ARG B  37     -22.438  54.500  30.812  1.00 85.25           N  
ATOM   3933  NH2 ARG B  37     -20.859  53.000  31.562  1.00 85.25           N  
ATOM   3934  CZ  ARG B  37     -21.453  53.625  30.562  1.00 85.25           C  
ATOM   3935  N   ASN B  38     -22.219  52.906  22.188  1.00 83.19           N  
ATOM   3936  CA  ASN B  38     -23.203  52.875  21.109  1.00 83.19           C  
ATOM   3937  C   ASN B  38     -23.891  51.531  21.000  1.00 83.19           C  
ATOM   3938  CB  ASN B  38     -22.531  53.250  19.766  1.00 83.19           C  
ATOM   3939  O   ASN B  38     -23.250  50.500  20.766  1.00 83.19           O  
ATOM   3940  CG  ASN B  38     -23.547  53.625  18.703  1.00 83.19           C  
ATOM   3941  ND2 ASN B  38     -23.062  54.250  17.641  1.00 83.19           N  
ATOM   3942  OD1 ASN B  38     -24.734  53.344  18.828  1.00 83.19           O  
ATOM   3943  N   ARG B  39     -25.125  51.562  21.156  1.00 82.00           N  
ATOM   3944  CA  ARG B  39     -25.906  50.344  21.203  1.00 82.00           C  
ATOM   3945  C   ARG B  39     -25.797  49.562  19.875  1.00 82.00           C  
ATOM   3946  CB  ARG B  39     -27.359  50.625  21.516  1.00 82.00           C  
ATOM   3947  O   ARG B  39     -25.688  48.344  19.875  1.00 82.00           O  
ATOM   3948  CG  ARG B  39     -28.078  49.500  22.219  1.00 82.00           C  
ATOM   3949  CD  ARG B  39     -29.406  49.938  22.828  1.00 82.00           C  
ATOM   3950  NE  ARG B  39     -30.172  48.812  23.344  1.00 82.00           N  
ATOM   3951  NH1 ARG B  39     -31.844  50.125  24.266  1.00 82.00           N  
ATOM   3952  NH2 ARG B  39     -31.938  47.844  24.453  1.00 82.00           N  
ATOM   3953  CZ  ARG B  39     -31.312  48.938  24.016  1.00 82.00           C  
ATOM   3954  N   ARG B  40     -25.844  50.219  18.781  1.00 82.25           N  
ATOM   3955  CA  ARG B  40     -25.797  49.562  17.469  1.00 82.25           C  
ATOM   3956  C   ARG B  40     -24.422  48.906  17.234  1.00 82.25           C  
ATOM   3957  CB  ARG B  40     -26.094  50.562  16.359  1.00 82.25           C  
ATOM   3958  O   ARG B  40     -24.344  47.781  16.797  1.00 82.25           O  
ATOM   3959  CG  ARG B  40     -27.562  50.938  16.234  1.00 82.25           C  
ATOM   3960  CD  ARG B  40     -27.812  51.875  15.062  1.00 82.25           C  
ATOM   3961  NE  ARG B  40     -29.156  52.438  15.109  1.00 82.25           N  
ATOM   3962  NH1 ARG B  40     -28.969  53.594  13.117  1.00 82.25           N  
ATOM   3963  NH2 ARG B  40     -30.906  53.719  14.336  1.00 82.25           N  
ATOM   3964  CZ  ARG B  40     -29.672  53.250  14.188  1.00 82.25           C  
ATOM   3965  N   LEU B  41     -23.391  49.688  17.531  1.00 86.44           N  
ATOM   3966  CA  LEU B  41     -22.047  49.125  17.359  1.00 86.44           C  
ATOM   3967  C   LEU B  41     -21.797  48.000  18.344  1.00 86.44           C  
ATOM   3968  CB  LEU B  41     -21.000  50.250  17.547  1.00 86.44           C  
ATOM   3969  O   LEU B  41     -21.125  47.031  18.016  1.00 86.44           O  
ATOM   3970  CG  LEU B  41     -19.625  49.969  16.938  1.00 86.44           C  
ATOM   3971  CD1 LEU B  41     -19.609  50.344  15.461  1.00 86.44           C  
ATOM   3972  CD2 LEU B  41     -18.547  50.719  17.703  1.00 86.44           C  
ATOM   3973  N   GLY B  42     -22.297  48.188  19.516  1.00 87.81           N  
ATOM   3974  CA  GLY B  42     -22.156  47.125  20.500  1.00 87.81           C  
ATOM   3975  C   GLY B  42     -22.844  45.844  20.125  1.00 87.81           C  
ATOM   3976  O   GLY B  42     -22.281  44.750  20.281  1.00 87.81           O  
ATOM   3977  N   VAL B  43     -23.984  45.969  19.578  1.00 89.31           N  
ATOM   3978  CA  VAL B  43     -24.734  44.781  19.156  1.00 89.31           C  
ATOM   3979  C   VAL B  43     -24.031  44.125  17.969  1.00 89.31           C  
ATOM   3980  CB  VAL B  43     -26.188  45.125  18.766  1.00 89.31           C  
ATOM   3981  O   VAL B  43     -23.969  42.906  17.875  1.00 89.31           O  
ATOM   3982  CG1 VAL B  43     -26.891  43.938  18.109  1.00 89.31           C  
ATOM   3983  CG2 VAL B  43     -26.969  45.594  20.000  1.00 89.31           C  
ATOM   3984  N   LEU B  44     -23.531  44.906  17.078  1.00 88.62           N  
ATOM   3985  CA  LEU B  44     -22.812  44.375  15.930  1.00 88.62           C  
ATOM   3986  C   LEU B  44     -21.531  43.656  16.375  1.00 88.62           C  
ATOM   3987  CB  LEU B  44     -22.469  45.500  14.945  1.00 88.62           C  
ATOM   3988  O   LEU B  44     -21.203  42.594  15.844  1.00 88.62           O  
ATOM   3989  CG  LEU B  44     -22.359  45.094  13.469  1.00 88.62           C  
ATOM   3990  CD1 LEU B  44     -23.500  45.688  12.672  1.00 88.62           C  
ATOM   3991  CD2 LEU B  44     -21.016  45.500  12.898  1.00 88.62           C  
ATOM   3992  N   TYR B  45     -20.812  44.281  17.281  1.00 90.44           N  
ATOM   3993  CA  TYR B  45     -19.578  43.688  17.797  1.00 90.44           C  
ATOM   3994  C   TYR B  45     -19.859  42.344  18.453  1.00 90.44           C  
ATOM   3995  CB  TYR B  45     -18.906  44.625  18.797  1.00 90.44           C  
ATOM   3996  O   TYR B  45     -19.156  41.344  18.219  1.00 90.44           O  
ATOM   3997  CG  TYR B  45     -17.672  44.031  19.438  1.00 90.44           C  
ATOM   3998  CD1 TYR B  45     -17.594  43.875  20.828  1.00 90.44           C  
ATOM   3999  CD2 TYR B  45     -16.578  43.656  18.672  1.00 90.44           C  
ATOM   4000  CE1 TYR B  45     -16.453  43.344  21.422  1.00 90.44           C  
ATOM   4001  CE2 TYR B  45     -15.438  43.125  19.266  1.00 90.44           C  
ATOM   4002  OH  TYR B  45     -14.258  42.438  21.219  1.00 90.44           O  
ATOM   4003  CZ  TYR B  45     -15.391  42.969  20.641  1.00 90.44           C  
ATOM   4004  N   ARG B  46     -20.906  42.250  19.266  1.00 91.06           N  
ATOM   4005  CA  ARG B  46     -21.250  41.000  19.938  1.00 91.06           C  
ATOM   4006  C   ARG B  46     -21.781  39.969  18.953  1.00 91.06           C  
ATOM   4007  CB  ARG B  46     -22.297  41.281  21.031  1.00 91.06           C  
ATOM   4008  O   ARG B  46     -21.578  38.781  19.141  1.00 91.06           O  
ATOM   4009  CG  ARG B  46     -21.766  42.094  22.188  1.00 91.06           C  
ATOM   4010  CD  ARG B  46     -20.625  41.406  22.906  1.00 91.06           C  
ATOM   4011  NE  ARG B  46     -20.062  42.250  23.969  1.00 91.06           N  
ATOM   4012  NH1 ARG B  46     -18.062  41.125  24.109  1.00 91.06           N  
ATOM   4013  NH2 ARG B  46     -18.453  42.906  25.469  1.00 91.06           N  
ATOM   4014  CZ  ARG B  46     -18.859  42.094  24.516  1.00 91.06           C  
ATOM   4015  N   ALA B  47     -22.484  40.469  17.984  1.00 92.31           N  
ATOM   4016  CA  ALA B  47     -22.969  39.562  16.953  1.00 92.31           C  
ATOM   4017  C   ALA B  47     -21.812  38.938  16.188  1.00 92.31           C  
ATOM   4018  CB  ALA B  47     -23.906  40.281  16.000  1.00 92.31           C  
ATOM   4019  O   ALA B  47     -21.844  37.719  15.891  1.00 92.31           O  
ATOM   4020  N   VAL B  48     -20.797  39.719  15.852  1.00 90.62           N  
ATOM   4021  CA  VAL B  48     -19.625  39.219  15.141  1.00 90.62           C  
ATOM   4022  C   VAL B  48     -18.875  38.219  16.031  1.00 90.62           C  
ATOM   4023  CB  VAL B  48     -18.672  40.344  14.695  1.00 90.62           C  
ATOM   4024  O   VAL B  48     -18.422  37.156  15.570  1.00 90.62           O  
ATOM   4025  CG1 VAL B  48     -17.344  39.781  14.195  1.00 90.62           C  
ATOM   4026  CG2 VAL B  48     -19.344  41.188  13.617  1.00 90.62           C  
ATOM   4027  N   GLN B  49     -18.734  38.531  17.297  1.00 90.31           N  
ATOM   4028  CA  GLN B  49     -18.078  37.625  18.234  1.00 90.31           C  
ATOM   4029  C   GLN B  49     -18.844  36.312  18.359  1.00 90.31           C  
ATOM   4030  CB  GLN B  49     -17.953  38.281  19.609  1.00 90.31           C  
ATOM   4031  O   GLN B  49     -18.234  35.219  18.406  1.00 90.31           O  
ATOM   4032  CG  GLN B  49     -16.844  39.312  19.688  1.00 90.31           C  
ATOM   4033  CD  GLN B  49     -16.656  39.875  21.094  1.00 90.31           C  
ATOM   4034  NE2 GLN B  49     -15.438  40.312  21.391  1.00 90.31           N  
ATOM   4035  OE1 GLN B  49     -17.594  39.906  21.891  1.00 90.31           O  
ATOM   4036  N   LEU B  50     -20.094  36.406  18.438  1.00 92.81           N  
ATOM   4037  CA  LEU B  50     -20.922  35.219  18.531  1.00 92.81           C  
ATOM   4038  C   LEU B  50     -20.797  34.344  17.281  1.00 92.81           C  
ATOM   4039  CB  LEU B  50     -22.391  35.594  18.766  1.00 92.81           C  
ATOM   4040  O   LEU B  50     -20.766  33.125  17.375  1.00 92.81           O  
ATOM   4041  CG  LEU B  50     -23.234  34.562  19.531  1.00 92.81           C  
ATOM   4042  CD1 LEU B  50     -23.359  34.969  20.984  1.00 92.81           C  
ATOM   4043  CD2 LEU B  50     -24.625  34.438  18.875  1.00 92.81           C  
ATOM   4044  N   LEU B  51     -20.781  35.031  16.156  1.00 91.88           N  
ATOM   4045  CA  LEU B  51     -20.625  34.312  14.906  1.00 91.88           C  
ATOM   4046  C   LEU B  51     -19.297  33.562  14.867  1.00 91.88           C  
ATOM   4047  CB  LEU B  51     -20.719  35.250  13.711  1.00 91.88           C  
ATOM   4048  O   LEU B  51     -19.234  32.406  14.422  1.00 91.88           O  
ATOM   4049  CG  LEU B  51     -21.969  35.125  12.844  1.00 91.88           C  
ATOM   4050  CD1 LEU B  51     -22.422  36.500  12.375  1.00 91.88           C  
ATOM   4051  CD2 LEU B  51     -21.703  34.219  11.648  1.00 91.88           C  
ATOM   4052  N   ILE B  52     -18.203  34.125  15.219  1.00 89.94           N  
ATOM   4053  CA  ILE B  52     -16.891  33.500  15.250  1.00 89.94           C  
ATOM   4054  C   ILE B  52     -16.891  32.344  16.250  1.00 89.94           C  
ATOM   4055  CB  ILE B  52     -15.781  34.531  15.609  1.00 89.94           C  
ATOM   4056  O   ILE B  52     -16.375  31.266  15.953  1.00 89.94           O  
ATOM   4057  CG1 ILE B  52     -15.633  35.562  14.492  1.00 89.94           C  
ATOM   4058  CG2 ILE B  52     -14.453  33.812  15.859  1.00 89.94           C  
ATOM   4059  CD1 ILE B  52     -14.742  36.750  14.859  1.00 89.94           C  
ATOM   4060  N   LEU B  53     -17.469  32.594  17.406  1.00 92.44           N  
ATOM   4061  CA  LEU B  53     -17.516  31.562  18.422  1.00 92.44           C  
ATOM   4062  C   LEU B  53     -18.344  30.375  17.953  1.00 92.44           C  
ATOM   4063  CB  LEU B  53     -18.094  32.125  19.719  1.00 92.44           C  
ATOM   4064  O   LEU B  53     -18.000  29.219  18.219  1.00 92.44           O  
ATOM   4065  CG  LEU B  53     -17.094  32.656  20.750  1.00 92.44           C  
ATOM   4066  CD1 LEU B  53     -17.766  33.594  21.734  1.00 92.44           C  
ATOM   4067  CD2 LEU B  53     -16.422  31.484  21.484  1.00 92.44           C  
ATOM   4068  N   LEU B  54     -19.453  30.641  17.328  1.00 94.06           N  
ATOM   4069  CA  LEU B  54     -20.312  29.578  16.812  1.00 94.06           C  
ATOM   4070  C   LEU B  54     -19.562  28.766  15.750  1.00 94.06           C  
ATOM   4071  CB  LEU B  54     -21.594  30.156  16.203  1.00 94.06           C  
ATOM   4072  O   LEU B  54     -19.719  27.547  15.672  1.00 94.06           O  
ATOM   4073  CG  LEU B  54     -22.828  30.109  17.094  1.00 94.06           C  
ATOM   4074  CD1 LEU B  54     -23.766  31.266  16.781  1.00 94.06           C  
ATOM   4075  CD2 LEU B  54     -23.562  28.781  16.922  1.00 94.06           C  
ATOM   4076  N   TYR B  55     -18.781  29.344  14.922  1.00 89.88           N  
ATOM   4077  CA  TYR B  55     -17.984  28.641  13.922  1.00 89.88           C  
ATOM   4078  C   TYR B  55     -16.984  27.703  14.578  1.00 89.88           C  
ATOM   4079  CB  TYR B  55     -17.250  29.656  13.023  1.00 89.88           C  
ATOM   4080  O   TYR B  55     -16.844  26.547  14.172  1.00 89.88           O  
ATOM   4081  CG  TYR B  55     -16.188  29.031  12.156  1.00 89.88           C  
ATOM   4082  CD1 TYR B  55     -14.836  29.094  12.508  1.00 89.88           C  
ATOM   4083  CD2 TYR B  55     -16.531  28.375  10.977  1.00 89.88           C  
ATOM   4084  CE1 TYR B  55     -13.859  28.516  11.711  1.00 89.88           C  
ATOM   4085  CE2 TYR B  55     -15.555  27.797  10.172  1.00 89.88           C  
ATOM   4086  OH  TYR B  55     -13.250  27.297   9.750  1.00 89.88           O  
ATOM   4087  CZ  TYR B  55     -14.219  27.875  10.547  1.00 89.88           C  
ATOM   4088  N   PHE B  56     -16.297  28.234  15.562  1.00 91.19           N  
ATOM   4089  CA  PHE B  56     -15.273  27.422  16.219  1.00 91.19           C  
ATOM   4090  C   PHE B  56     -15.906  26.250  16.953  1.00 91.19           C  
ATOM   4091  CB  PHE B  56     -14.445  28.281  17.172  1.00 91.19           C  
ATOM   4092  O   PHE B  56     -15.430  25.125  16.859  1.00 91.19           O  
ATOM   4093  CG  PHE B  56     -13.203  28.859  16.562  1.00 91.19           C  
ATOM   4094  CD1 PHE B  56     -12.008  28.141  16.562  1.00 91.19           C  
ATOM   4095  CD2 PHE B  56     -13.219  30.109  15.977  1.00 91.19           C  
ATOM   4096  CE1 PHE B  56     -10.859  28.672  15.984  1.00 91.19           C  
ATOM   4097  CE2 PHE B  56     -12.070  30.656  15.406  1.00 91.19           C  
ATOM   4098  CZ  PHE B  56     -10.891  29.938  15.414  1.00 91.19           C  
ATOM   4099  N   VAL B  57     -16.922  26.547  17.719  1.00 94.00           N  
ATOM   4100  CA  VAL B  57     -17.531  25.500  18.531  1.00 94.00           C  
ATOM   4101  C   VAL B  57     -18.188  24.469  17.625  1.00 94.00           C  
ATOM   4102  CB  VAL B  57     -18.578  26.078  19.516  1.00 94.00           C  
ATOM   4103  O   VAL B  57     -17.922  23.266  17.766  1.00 94.00           O  
ATOM   4104  CG1 VAL B  57     -19.375  24.953  20.188  1.00 94.00           C  
ATOM   4105  CG2 VAL B  57     -17.906  26.969  20.562  1.00 94.00           C  
ATOM   4106  N   TRP B  58     -18.938  24.906  16.688  1.00 93.38           N  
ATOM   4107  CA  TRP B  58     -19.719  23.984  15.844  1.00 93.38           C  
ATOM   4108  C   TRP B  58     -18.828  23.328  14.805  1.00 93.38           C  
ATOM   4109  CB  TRP B  58     -20.859  24.734  15.156  1.00 93.38           C  
ATOM   4110  O   TRP B  58     -18.844  22.094  14.664  1.00 93.38           O  
ATOM   4111  CG  TRP B  58     -21.891  23.828  14.539  1.00 93.38           C  
ATOM   4112  CD1 TRP B  58     -21.859  23.281  13.297  1.00 93.38           C  
ATOM   4113  CD2 TRP B  58     -23.109  23.391  15.148  1.00 93.38           C  
ATOM   4114  CE2 TRP B  58     -23.766  22.562  14.211  1.00 93.38           C  
ATOM   4115  CE3 TRP B  58     -23.719  23.625  16.391  1.00 93.38           C  
ATOM   4116  NE1 TRP B  58     -22.984  22.516  13.086  1.00 93.38           N  
ATOM   4117  CH2 TRP B  58     -25.562  22.203  15.703  1.00 93.38           C  
ATOM   4118  CZ2 TRP B  58     -25.000  21.969  14.477  1.00 93.38           C  
ATOM   4119  CZ3 TRP B  58     -24.938  23.016  16.656  1.00 93.38           C  
ATOM   4120  N   TYR B  59     -18.047  24.000  14.133  1.00 89.81           N  
ATOM   4121  CA  TYR B  59     -17.297  23.438  13.023  1.00 89.81           C  
ATOM   4122  C   TYR B  59     -15.961  22.875  13.492  1.00 89.81           C  
ATOM   4123  CB  TYR B  59     -17.078  24.484  11.930  1.00 89.81           C  
ATOM   4124  O   TYR B  59     -15.648  21.703  13.266  1.00 89.81           O  
ATOM   4125  CG  TYR B  59     -16.422  23.922  10.688  1.00 89.81           C  
ATOM   4126  CD1 TYR B  59     -15.094  24.203  10.383  1.00 89.81           C  
ATOM   4127  CD2 TYR B  59     -17.141  23.125   9.805  1.00 89.81           C  
ATOM   4128  CE1 TYR B  59     -14.492  23.703   9.234  1.00 89.81           C  
ATOM   4129  CE2 TYR B  59     -16.547  22.625   8.648  1.00 89.81           C  
ATOM   4130  OH  TYR B  59     -14.641  22.406   7.238  1.00 89.81           O  
ATOM   4131  CZ  TYR B  59     -15.234  22.906   8.375  1.00 89.81           C  
ATOM   4132  N   VAL B  60     -15.172  23.719  14.102  1.00 91.25           N  
ATOM   4133  CA  VAL B  60     -13.812  23.312  14.438  1.00 91.25           C  
ATOM   4134  C   VAL B  60     -13.844  22.250  15.531  1.00 91.25           C  
ATOM   4135  CB  VAL B  60     -12.961  24.516  14.891  1.00 91.25           C  
ATOM   4136  O   VAL B  60     -13.172  21.219  15.422  1.00 91.25           O  
ATOM   4137  CG1 VAL B  60     -11.578  24.062  15.359  1.00 91.25           C  
ATOM   4138  CG2 VAL B  60     -12.828  25.547  13.758  1.00 91.25           C  
ATOM   4139  N   PHE B  61     -14.664  22.391  16.562  1.00 93.69           N  
ATOM   4140  CA  PHE B  61     -14.609  21.500  17.703  1.00 93.69           C  
ATOM   4141  C   PHE B  61     -15.539  20.297  17.516  1.00 93.69           C  
ATOM   4142  CB  PHE B  61     -14.969  22.234  19.000  1.00 93.69           C  
ATOM   4143  O   PHE B  61     -15.195  19.172  17.844  1.00 93.69           O  
ATOM   4144  CG  PHE B  61     -13.789  22.859  19.688  1.00 93.69           C  
ATOM   4145  CD1 PHE B  61     -12.992  22.094  20.547  1.00 93.69           C  
ATOM   4146  CD2 PHE B  61     -13.469  24.188  19.500  1.00 93.69           C  
ATOM   4147  CE1 PHE B  61     -11.898  22.656  21.188  1.00 93.69           C  
ATOM   4148  CE2 PHE B  61     -12.375  24.766  20.141  1.00 93.69           C  
ATOM   4149  CZ  PHE B  61     -11.594  24.000  20.984  1.00 93.69           C  
ATOM   4150  N   ILE B  62     -16.672  20.531  16.969  1.00 92.81           N  
ATOM   4151  CA  ILE B  62     -17.641  19.438  16.922  1.00 92.81           C  
ATOM   4152  C   ILE B  62     -17.500  18.672  15.609  1.00 92.81           C  
ATOM   4153  CB  ILE B  62     -19.094  19.969  17.062  1.00 92.81           C  
ATOM   4154  O   ILE B  62     -17.375  17.453  15.617  1.00 92.81           O  
ATOM   4155  CG1 ILE B  62     -19.312  20.531  18.484  1.00 92.81           C  
ATOM   4156  CG2 ILE B  62     -20.109  18.875  16.750  1.00 92.81           C  
ATOM   4157  CD1 ILE B  62     -20.672  21.188  18.672  1.00 92.81           C  
ATOM   4158  N   VAL B  63     -17.469  19.391  14.547  1.00 90.69           N  
ATOM   4159  CA  VAL B  63     -17.453  18.719  13.250  1.00 90.69           C  
ATOM   4160  C   VAL B  63     -16.031  18.203  12.969  1.00 90.69           C  
ATOM   4161  CB  VAL B  63     -17.922  19.656  12.109  1.00 90.69           C  
ATOM   4162  O   VAL B  63     -15.852  17.016  12.648  1.00 90.69           O  
ATOM   4163  CG1 VAL B  63     -17.703  18.984  10.750  1.00 90.69           C  
ATOM   4164  CG2 VAL B  63     -19.375  20.031  12.305  1.00 90.69           C  
ATOM   4165  N   GLN B  64     -15.023  19.031  13.219  1.00 90.31           N  
ATOM   4166  CA  GLN B  64     -13.648  18.641  12.906  1.00 90.31           C  
ATOM   4167  C   GLN B  64     -13.000  17.922  14.086  1.00 90.31           C  
ATOM   4168  CB  GLN B  64     -12.820  19.859  12.508  1.00 90.31           C  
ATOM   4169  O   GLN B  64     -11.930  17.328  13.953  1.00 90.31           O  
ATOM   4170  CG  GLN B  64     -13.117  20.375  11.109  1.00 90.31           C  
ATOM   4171  CD  GLN B  64     -12.148  21.453  10.664  1.00 90.31           C  
ATOM   4172  NE2 GLN B  64     -12.008  21.625   9.352  1.00 90.31           N  
ATOM   4173  OE1 GLN B  64     -11.523  22.125  11.492  1.00 90.31           O  
ATOM   4174  N   LYS B  65     -13.609  18.000  15.266  1.00 93.25           N  
ATOM   4175  CA  LYS B  65     -13.102  17.359  16.469  1.00 93.25           C  
ATOM   4176  C   LYS B  65     -11.648  17.734  16.734  1.00 93.25           C  
ATOM   4177  CB  LYS B  65     -13.242  15.836  16.375  1.00 93.25           C  
ATOM   4178  O   LYS B  65     -10.797  16.859  16.922  1.00 93.25           O  
ATOM   4179  CG  LYS B  65     -14.680  15.352  16.297  1.00 93.25           C  
ATOM   4180  CD  LYS B  65     -14.773  13.836  16.469  1.00 93.25           C  
ATOM   4181  CE  LYS B  65     -16.219  13.352  16.406  1.00 93.25           C  
ATOM   4182  NZ  LYS B  65     -16.312  11.867  16.578  1.00 93.25           N  
ATOM   4183  N   SER B  66     -11.406  18.891  16.703  1.00 93.31           N  
ATOM   4184  CA  SER B  66     -10.047  19.406  16.844  1.00 93.31           C  
ATOM   4185  C   SER B  66      -9.523  19.203  18.266  1.00 93.31           C  
ATOM   4186  CB  SER B  66      -9.992  20.875  16.484  1.00 93.31           C  
ATOM   4187  O   SER B  66      -8.344  19.438  18.531  1.00 93.31           O  
ATOM   4188  OG  SER B  66     -10.789  21.656  17.359  1.00 93.31           O  
ATOM   4189  N   TYR B  67     -10.344  18.703  19.188  1.00 94.06           N  
ATOM   4190  CA  TYR B  67      -9.938  18.438  20.562  1.00 94.06           C  
ATOM   4191  C   TYR B  67      -9.273  17.062  20.672  1.00 94.06           C  
ATOM   4192  CB  TYR B  67     -11.141  18.516  21.500  1.00 94.06           C  
ATOM   4193  O   TYR B  67      -8.812  16.672  21.750  1.00 94.06           O  
ATOM   4194  CG  TYR B  67     -12.281  17.609  21.094  1.00 94.06           C  
ATOM   4195  CD1 TYR B  67     -13.289  18.047  20.250  1.00 94.06           C  
ATOM   4196  CD2 TYR B  67     -12.359  16.297  21.578  1.00 94.06           C  
ATOM   4197  CE1 TYR B  67     -14.344  17.219  19.875  1.00 94.06           C  
ATOM   4198  CE2 TYR B  67     -13.414  15.461  21.219  1.00 94.06           C  
ATOM   4199  OH  TYR B  67     -15.438  15.102  20.000  1.00 94.06           O  
ATOM   4200  CZ  TYR B  67     -14.391  15.930  20.359  1.00 94.06           C  
ATOM   4201  N   GLN B  68      -9.156  16.391  19.531  1.00 95.38           N  
ATOM   4202  CA  GLN B  68      -8.602  15.039  19.547  1.00 95.38           C  
ATOM   4203  C   GLN B  68      -7.293  14.977  18.766  1.00 95.38           C  
ATOM   4204  CB  GLN B  68      -9.602  14.031  18.969  1.00 95.38           C  
ATOM   4205  O   GLN B  68      -7.035  15.828  17.906  1.00 95.38           O  
ATOM   4206  CG  GLN B  68     -10.898  13.953  19.766  1.00 95.38           C  
ATOM   4207  CD  GLN B  68     -11.875  12.945  19.172  1.00 95.38           C  
ATOM   4208  NE2 GLN B  68     -12.828  12.500  19.984  1.00 95.38           N  
ATOM   4209  OE1 GLN B  68     -11.766  12.562  18.000  1.00 95.38           O  
ATOM   4210  N   GLU B  69      -6.496  14.016  19.219  1.00 94.31           N  
ATOM   4211  CA  GLU B  69      -5.387  13.594  18.359  1.00 94.31           C  
ATOM   4212  C   GLU B  69      -5.828  12.516  17.375  1.00 94.31           C  
ATOM   4213  CB  GLU B  69      -4.219  13.086  19.219  1.00 94.31           C  
ATOM   4214  O   GLU B  69      -6.598  11.617  17.734  1.00 94.31           O  
ATOM   4215  CG  GLU B  69      -2.867  13.188  18.531  1.00 94.31           C  
ATOM   4216  CD  GLU B  69      -1.708  12.766  19.422  1.00 94.31           C  
ATOM   4217  OE1 GLU B  69      -0.543  12.812  18.953  1.00 94.31           O  
ATOM   4218  OE2 GLU B  69      -1.968  12.375  20.578  1.00 94.31           O  
ATOM   4219  N   SER B  70      -5.410  12.703  16.203  1.00 93.56           N  
ATOM   4220  CA  SER B  70      -5.891  11.789  15.180  1.00 93.56           C  
ATOM   4221  C   SER B  70      -4.758  10.922  14.641  1.00 93.56           C  
ATOM   4222  CB  SER B  70      -6.547  12.555  14.031  1.00 93.56           C  
ATOM   4223  O   SER B  70      -3.596  11.328  14.656  1.00 93.56           O  
ATOM   4224  OG  SER B  70      -5.598  13.375  13.367  1.00 93.56           O  
ATOM   4225  N   GLU B  71      -5.086   9.703  14.297  1.00 92.38           N  
ATOM   4226  CA  GLU B  71      -4.203   8.750  13.633  1.00 92.38           C  
ATOM   4227  C   GLU B  71      -4.844   8.203  12.359  1.00 92.38           C  
ATOM   4228  CB  GLU B  71      -3.846   7.602  14.578  1.00 92.38           C  
ATOM   4229  O   GLU B  71      -5.969   7.703  12.391  1.00 92.38           O  
ATOM   4230  CG  GLU B  71      -2.811   6.641  14.008  1.00 92.38           C  
ATOM   4231  CD  GLU B  71      -2.479   5.492  14.953  1.00 92.38           C  
ATOM   4232  OE1 GLU B  71      -1.500   4.758  14.688  1.00 92.38           O  
ATOM   4233  OE2 GLU B  71      -3.201   5.328  15.961  1.00 92.38           O  
ATOM   4234  N   THR B  72      -4.074   8.477  11.250  1.00 89.94           N  
ATOM   4235  CA  THR B  72      -4.613   7.996   9.977  1.00 89.94           C  
ATOM   4236  C   THR B  72      -3.848   6.770   9.492  1.00 89.94           C  
ATOM   4237  CB  THR B  72      -4.559   9.094   8.906  1.00 89.94           C  
ATOM   4238  O   THR B  72      -2.684   6.578   9.852  1.00 89.94           O  
ATOM   4239  CG2 THR B  72      -5.449  10.281   9.273  1.00 89.94           C  
ATOM   4240  OG1 THR B  72      -3.207   9.555   8.766  1.00 89.94           O  
ATOM   4241  N   GLY B  73      -4.539   5.957   8.750  1.00 87.56           N  
ATOM   4242  CA  GLY B  73      -3.910   4.809   8.117  1.00 87.56           C  
ATOM   4243  C   GLY B  73      -3.582   3.699   9.094  1.00 87.56           C  
ATOM   4244  O   GLY B  73      -2.424   3.527   9.484  1.00 87.56           O  
ATOM   4245  N   PRO B  74      -4.426   2.887   9.477  1.00 90.44           N  
ATOM   4246  CA  PRO B  74      -4.156   1.771  10.383  1.00 90.44           C  
ATOM   4247  C   PRO B  74      -3.363   0.648   9.719  1.00 90.44           C  
ATOM   4248  CB  PRO B  74      -5.555   1.293  10.781  1.00 90.44           C  
ATOM   4249  O   PRO B  74      -3.381   0.518   8.492  1.00 90.44           O  
ATOM   4250  CG  PRO B  74      -6.414   1.600   9.602  1.00 90.44           C  
ATOM   4251  CD  PRO B  74      -5.910   2.859   8.953  1.00 90.44           C  
ATOM   4252  N   GLU B  75      -2.574  -0.048  10.531  1.00 90.62           N  
ATOM   4253  CA  GLU B  75      -2.010  -1.316  10.078  1.00 90.62           C  
ATOM   4254  C   GLU B  75      -3.094  -2.379   9.922  1.00 90.62           C  
ATOM   4255  CB  GLU B  75      -0.931  -1.802  11.047  1.00 90.62           C  
ATOM   4256  O   GLU B  75      -3.875  -2.615  10.852  1.00 90.62           O  
ATOM   4257  CG  GLU B  75       0.254  -0.856  11.172  1.00 90.62           C  
ATOM   4258  CD  GLU B  75       1.202  -1.229  12.305  1.00 90.62           C  
ATOM   4259  OE1 GLU B  75       2.188  -0.492  12.539  1.00 90.62           O  
ATOM   4260  OE2 GLU B  75       0.958  -2.266  12.961  1.00 90.62           O  
ATOM   4261  N   SER B  76      -3.182  -2.828   8.773  1.00 92.81           N  
ATOM   4262  CA  SER B  76      -4.289  -3.738   8.508  1.00 92.81           C  
ATOM   4263  C   SER B  76      -3.787  -5.094   8.023  1.00 92.81           C  
ATOM   4264  CB  SER B  76      -5.238  -3.139   7.469  1.00 92.81           C  
ATOM   4265  O   SER B  76      -2.736  -5.184   7.383  1.00 92.81           O  
ATOM   4266  OG  SER B  76      -5.105  -3.803   6.223  1.00 92.81           O  
ATOM   4267  N   SER B  77      -4.430  -6.125   8.430  1.00 93.06           N  
ATOM   4268  CA  SER B  77      -4.238  -7.492   7.945  1.00 93.06           C  
ATOM   4269  C   SER B  77      -5.512  -8.031   7.305  1.00 93.06           C  
ATOM   4270  CB  SER B  77      -3.803  -8.406   9.086  1.00 93.06           C  
ATOM   4271  O   SER B  77      -6.602  -7.910   7.875  1.00 93.06           O  
ATOM   4272  OG  SER B  77      -4.164  -9.750   8.820  1.00 93.06           O  
ATOM   4273  N   ILE B  78      -5.375  -8.578   6.148  1.00 95.69           N  
ATOM   4274  CA  ILE B  78      -6.527  -9.086   5.406  1.00 95.69           C  
ATOM   4275  C   ILE B  78      -6.293 -10.547   5.023  1.00 95.69           C  
ATOM   4276  CB  ILE B  78      -6.797  -8.234   4.141  1.00 95.69           C  
ATOM   4277  O   ILE B  78      -5.238 -10.891   4.492  1.00 95.69           O  
ATOM   4278  CG1 ILE B  78      -7.055  -6.773   4.523  1.00 95.69           C  
ATOM   4279  CG2 ILE B  78      -7.977  -8.812   3.350  1.00 95.69           C  
ATOM   4280  CD1 ILE B  78      -6.848  -5.789   3.383  1.00 95.69           C  
ATOM   4281  N   ILE B  79      -7.156 -11.422   5.324  1.00 95.06           N  
ATOM   4282  CA  ILE B  79      -7.207 -12.812   4.887  1.00 95.06           C  
ATOM   4283  C   ILE B  79      -8.531 -13.078   4.180  1.00 95.06           C  
ATOM   4284  CB  ILE B  79      -7.023 -13.781   6.070  1.00 95.06           C  
ATOM   4285  O   ILE B  79      -9.602 -12.734   4.691  1.00 95.06           O  
ATOM   4286  CG1 ILE B  79      -5.676 -13.531   6.762  1.00 95.06           C  
ATOM   4287  CG2 ILE B  79      -7.133 -15.234   5.598  1.00 95.06           C  
ATOM   4288  CD1 ILE B  79      -5.531 -14.234   8.109  1.00 95.06           C  
ATOM   4289  N   THR B  80      -8.484 -13.602   3.045  1.00 96.19           N  
ATOM   4290  CA  THR B  80      -9.695 -13.906   2.291  1.00 96.19           C  
ATOM   4291  C   THR B  80      -9.766 -15.391   1.964  1.00 96.19           C  
ATOM   4292  CB  THR B  80      -9.766 -13.086   0.989  1.00 96.19           C  
ATOM   4293  O   THR B  80      -8.742 -16.047   1.766  1.00 96.19           O  
ATOM   4294  CG2 THR B  80      -9.758 -11.586   1.279  1.00 96.19           C  
ATOM   4295  OG1 THR B  80      -8.633 -13.406   0.171  1.00 96.19           O  
ATOM   4296  N   LYS B  81     -10.938 -15.891   1.938  1.00 94.62           N  
ATOM   4297  CA  LYS B  81     -11.234 -17.266   1.559  1.00 94.62           C  
ATOM   4298  C   LYS B  81     -12.523 -17.359   0.746  1.00 94.62           C  
ATOM   4299  CB  LYS B  81     -11.344 -18.156   2.801  1.00 94.62           C  
ATOM   4300  O   LYS B  81     -13.555 -16.812   1.150  1.00 94.62           O  
ATOM   4301  CG  LYS B  81     -11.289 -19.656   2.502  1.00 94.62           C  
ATOM   4302  CD  LYS B  81     -11.250 -20.469   3.781  1.00 94.62           C  
ATOM   4303  CE  LYS B  81     -11.047 -21.953   3.488  1.00 94.62           C  
ATOM   4304  NZ  LYS B  81     -10.906 -22.750   4.742  1.00 94.62           N  
ATOM   4305  N   VAL B  82     -12.438 -18.031  -0.375  1.00 96.81           N  
ATOM   4306  CA  VAL B  82     -13.602 -18.203  -1.237  1.00 96.81           C  
ATOM   4307  C   VAL B  82     -14.109 -19.641  -1.138  1.00 96.81           C  
ATOM   4308  CB  VAL B  82     -13.273 -17.859  -2.707  1.00 96.81           C  
ATOM   4309  O   VAL B  82     -13.312 -20.578  -1.019  1.00 96.81           O  
ATOM   4310  CG1 VAL B  82     -14.500 -18.047  -3.594  1.00 96.81           C  
ATOM   4311  CG2 VAL B  82     -12.750 -16.422  -2.812  1.00 96.81           C  
ATOM   4312  N   LYS B  83     -15.414 -19.766  -1.102  1.00 94.69           N  
ATOM   4313  CA  LYS B  83     -16.062 -21.078  -1.094  1.00 94.69           C  
ATOM   4314  C   LYS B  83     -17.125 -21.172  -2.172  1.00 94.69           C  
ATOM   4315  CB  LYS B  83     -16.656 -21.375   0.279  1.00 94.69           C  
ATOM   4316  O   LYS B  83     -17.797 -20.188  -2.479  1.00 94.69           O  
ATOM   4317  CG  LYS B  83     -15.633 -21.562   1.382  1.00 94.69           C  
ATOM   4318  CD  LYS B  83     -16.281 -21.938   2.703  1.00 94.69           C  
ATOM   4319  CE  LYS B  83     -15.250 -22.203   3.791  1.00 94.69           C  
ATOM   4320  NZ  LYS B  83     -15.883 -22.703   5.047  1.00 94.69           N  
ATOM   4321  N   GLY B  84     -17.188 -22.344  -2.723  1.00 95.12           N  
ATOM   4322  CA  GLY B  84     -18.188 -22.609  -3.746  1.00 95.12           C  
ATOM   4323  C   GLY B  84     -17.703 -23.562  -4.816  1.00 95.12           C  
ATOM   4324  O   GLY B  84     -16.500 -23.766  -4.980  1.00 95.12           O  
ATOM   4325  N   ILE B  85     -18.656 -24.266  -5.457  1.00 94.88           N  
ATOM   4326  CA  ILE B  85     -18.359 -25.156  -6.574  1.00 94.88           C  
ATOM   4327  C   ILE B  85     -19.281 -24.844  -7.746  1.00 94.88           C  
ATOM   4328  CB  ILE B  85     -18.500 -26.641  -6.168  1.00 94.88           C  
ATOM   4329  O   ILE B  85     -20.359 -24.266  -7.559  1.00 94.88           O  
ATOM   4330  CG1 ILE B  85     -19.906 -26.906  -5.605  1.00 94.88           C  
ATOM   4331  CG2 ILE B  85     -17.422 -27.031  -5.156  1.00 94.88           C  
ATOM   4332  CD1 ILE B  85     -20.203 -28.391  -5.375  1.00 94.88           C  
ATOM   4333  N   THR B  86     -18.781 -25.047  -8.867  1.00 94.50           N  
ATOM   4334  CA  THR B  86     -19.578 -24.844 -10.078  1.00 94.50           C  
ATOM   4335  C   THR B  86     -19.344 -25.984 -11.078  1.00 94.50           C  
ATOM   4336  CB  THR B  86     -19.250 -23.500 -10.742  1.00 94.50           C  
ATOM   4337  O   THR B  86     -18.438 -26.797 -10.891  1.00 94.50           O  
ATOM   4338  CG2 THR B  86     -17.828 -23.500 -11.312  1.00 94.50           C  
ATOM   4339  OG1 THR B  86     -20.188 -23.250 -11.805  1.00 94.50           O  
ATOM   4340  N   THR B  87     -20.281 -26.125 -11.953  1.00 93.44           N  
ATOM   4341  CA  THR B  87     -20.188 -27.156 -12.984  1.00 93.44           C  
ATOM   4342  C   THR B  87     -20.250 -26.547 -14.375  1.00 93.44           C  
ATOM   4343  CB  THR B  87     -21.312 -28.203 -12.836  1.00 93.44           C  
ATOM   4344  O   THR B  87     -20.938 -25.547 -14.586  1.00 93.44           O  
ATOM   4345  CG2 THR B  87     -21.547 -28.547 -11.367  1.00 93.44           C  
ATOM   4346  OG1 THR B  87     -22.516 -27.688 -13.398  1.00 93.44           O  
ATOM   4347  N   SER B  88     -19.359 -26.984 -15.211  1.00 91.19           N  
ATOM   4348  CA  SER B  88     -19.359 -26.625 -16.625  1.00 91.19           C  
ATOM   4349  C   SER B  88     -18.938 -27.797 -17.500  1.00 91.19           C  
ATOM   4350  CB  SER B  88     -18.438 -25.438 -16.875  1.00 91.19           C  
ATOM   4351  O   SER B  88     -17.906 -28.438 -17.234  1.00 91.19           O  
ATOM   4352  OG  SER B  88     -18.266 -25.203 -18.266  1.00 91.19           O  
ATOM   4353  N   GLU B  89     -19.719 -28.109 -18.562  1.00 88.25           N  
ATOM   4354  CA  GLU B  89     -19.422 -29.172 -19.531  1.00 88.25           C  
ATOM   4355  C   GLU B  89     -19.047 -30.469 -18.828  1.00 88.25           C  
ATOM   4356  CB  GLU B  89     -18.297 -28.734 -20.469  1.00 88.25           C  
ATOM   4357  O   GLU B  89     -18.000 -31.047 -19.109  1.00 88.25           O  
ATOM   4358  CG  GLU B  89     -18.719 -27.672 -21.469  1.00 88.25           C  
ATOM   4359  CD  GLU B  89     -18.984 -28.219 -22.859  1.00 88.25           C  
ATOM   4360  OE1 GLU B  89     -19.688 -27.562 -23.656  1.00 88.25           O  
ATOM   4361  OE2 GLU B  89     -18.484 -29.328 -23.172  1.00 88.25           O  
ATOM   4362  N   HIS B  90     -19.734 -30.875 -17.875  1.00 86.06           N  
ATOM   4363  CA  HIS B  90     -19.625 -32.156 -17.188  1.00 86.06           C  
ATOM   4364  C   HIS B  90     -18.359 -32.219 -16.344  1.00 86.06           C  
ATOM   4365  CB  HIS B  90     -19.641 -33.312 -18.188  1.00 86.06           C  
ATOM   4366  O   HIS B  90     -17.750 -33.281 -16.219  1.00 86.06           O  
ATOM   4367  CG  HIS B  90     -20.969 -33.500 -18.875  1.00 86.06           C  
ATOM   4368  CD2 HIS B  90     -21.281 -33.562 -20.188  1.00 86.06           C  
ATOM   4369  ND1 HIS B  90     -22.156 -33.625 -18.172  1.00 86.06           N  
ATOM   4370  CE1 HIS B  90     -23.141 -33.750 -19.031  1.00 86.06           C  
ATOM   4371  NE2 HIS B  90     -22.656 -33.719 -20.266  1.00 86.06           N  
ATOM   4372  N   LYS B  91     -17.844 -31.141 -16.016  1.00 91.50           N  
ATOM   4373  CA  LYS B  91     -16.719 -31.031 -15.086  1.00 91.50           C  
ATOM   4374  C   LYS B  91     -17.078 -30.156 -13.883  1.00 91.50           C  
ATOM   4375  CB  LYS B  91     -15.492 -30.469 -15.797  1.00 91.50           C  
ATOM   4376  O   LYS B  91     -17.812 -29.172 -14.023  1.00 91.50           O  
ATOM   4377  CG  LYS B  91     -14.234 -30.453 -14.938  1.00 91.50           C  
ATOM   4378  CD  LYS B  91     -13.070 -29.797 -15.664  1.00 91.50           C  
ATOM   4379  CE  LYS B  91     -11.883 -29.594 -14.734  1.00 91.50           C  
ATOM   4380  NZ  LYS B  91     -10.750 -28.906 -15.422  1.00 91.50           N  
ATOM   4381  N   VAL B  92     -16.672 -30.594 -12.742  1.00 94.25           N  
ATOM   4382  CA  VAL B  92     -16.875 -29.812 -11.531  1.00 94.25           C  
ATOM   4383  C   VAL B  92     -15.633 -28.953 -11.266  1.00 94.25           C  
ATOM   4384  CB  VAL B  92     -17.172 -30.719 -10.312  1.00 94.25           C  
ATOM   4385  O   VAL B  92     -14.508 -29.453 -11.352  1.00 94.25           O  
ATOM   4386  CG1 VAL B  92     -17.203 -29.891  -9.031  1.00 94.25           C  
ATOM   4387  CG2 VAL B  92     -18.500 -31.453 -10.516  1.00 94.25           C  
ATOM   4388  N   TRP B  93     -15.867 -27.703 -11.078  1.00 95.31           N  
ATOM   4389  CA  TRP B  93     -14.812 -26.766 -10.758  1.00 95.31           C  
ATOM   4390  C   TRP B  93     -14.867 -26.359  -9.289  1.00 95.31           C  
ATOM   4391  CB  TRP B  93     -14.914 -25.516 -11.641  1.00 95.31           C  
ATOM   4392  O   TRP B  93     -15.914 -25.938  -8.789  1.00 95.31           O  
ATOM   4393  CG  TRP B  93     -14.742 -25.781 -13.102  1.00 95.31           C  
ATOM   4394  CD1 TRP B  93     -15.633 -26.391 -13.938  1.00 95.31           C  
ATOM   4395  CD2 TRP B  93     -13.594 -25.469 -13.898  1.00 95.31           C  
ATOM   4396  CE2 TRP B  93     -13.867 -25.906 -15.219  1.00 95.31           C  
ATOM   4397  CE3 TRP B  93     -12.367 -24.844 -13.633  1.00 95.31           C  
ATOM   4398  NE1 TRP B  93     -15.117 -26.469 -15.211  1.00 95.31           N  
ATOM   4399  CH2 TRP B  93     -11.758 -25.141 -15.969  1.00 95.31           C  
ATOM   4400  CZ2 TRP B  93     -12.953 -25.750 -16.266  1.00 95.31           C  
ATOM   4401  CZ3 TRP B  93     -11.461 -24.688 -14.672  1.00 95.31           C  
ATOM   4402  N   ASP B  94     -13.781 -26.500  -8.633  1.00 95.31           N  
ATOM   4403  CA  ASP B  94     -13.734 -26.125  -7.223  1.00 95.31           C  
ATOM   4404  C   ASP B  94     -12.891 -24.859  -7.020  1.00 95.31           C  
ATOM   4405  CB  ASP B  94     -13.180 -27.266  -6.379  1.00 95.31           C  
ATOM   4406  O   ASP B  94     -12.461 -24.234  -7.992  1.00 95.31           O  
ATOM   4407  CG  ASP B  94     -11.758 -27.641  -6.746  1.00 95.31           C  
ATOM   4408  OD1 ASP B  94     -11.156 -26.969  -7.617  1.00 95.31           O  
ATOM   4409  OD2 ASP B  94     -11.227 -28.609  -6.160  1.00 95.31           O  
ATOM   4410  N   VAL B  95     -12.695 -24.469  -5.766  1.00 96.12           N  
ATOM   4411  CA  VAL B  95     -12.055 -23.219  -5.383  1.00 96.12           C  
ATOM   4412  C   VAL B  95     -10.602 -23.203  -5.844  1.00 96.12           C  
ATOM   4413  CB  VAL B  95     -12.125 -22.984  -3.855  1.00 96.12           C  
ATOM   4414  O   VAL B  95     -10.070 -22.172  -6.246  1.00 96.12           O  
ATOM   4415  CG1 VAL B  95     -10.734 -23.000  -3.238  1.00 96.12           C  
ATOM   4416  CG2 VAL B  95     -12.828 -21.656  -3.553  1.00 96.12           C  
ATOM   4417  N   GLU B  96      -9.891 -24.312  -5.793  1.00 96.25           N  
ATOM   4418  CA  GLU B  96      -8.484 -24.375  -6.195  1.00 96.25           C  
ATOM   4419  C   GLU B  96      -8.328 -24.062  -7.680  1.00 96.25           C  
ATOM   4420  CB  GLU B  96      -7.902 -25.750  -5.883  1.00 96.25           C  
ATOM   4421  O   GLU B  96      -7.297 -23.516  -8.094  1.00 96.25           O  
ATOM   4422  CG  GLU B  96      -6.422 -25.891  -6.211  1.00 96.25           C  
ATOM   4423  CD  GLU B  96      -6.156 -26.141  -7.688  1.00 96.25           C  
ATOM   4424  OE1 GLU B  96      -5.066 -25.781  -8.180  1.00 96.25           O  
ATOM   4425  OE2 GLU B  96      -7.043 -26.734  -8.352  1.00 96.25           O  
ATOM   4426  N   GLU B  97      -9.328 -24.297  -8.414  1.00 96.19           N  
ATOM   4427  CA  GLU B  97      -9.234 -24.141  -9.867  1.00 96.19           C  
ATOM   4428  C   GLU B  97      -9.578 -22.719 -10.297  1.00 96.19           C  
ATOM   4429  CB  GLU B  97     -10.156 -25.141 -10.570  1.00 96.19           C  
ATOM   4430  O   GLU B  97      -8.914 -22.156 -11.172  1.00 96.19           O  
ATOM   4431  CG  GLU B  97      -9.742 -26.594 -10.406  1.00 96.19           C  
ATOM   4432  CD  GLU B  97     -10.680 -27.562 -11.094  1.00 96.19           C  
ATOM   4433  OE1 GLU B  97     -10.344 -28.047 -12.203  1.00 96.19           O  
ATOM   4434  OE2 GLU B  97     -11.758 -27.844 -10.523  1.00 96.19           O  
ATOM   4435  N   TYR B  98     -10.578 -22.141  -9.656  1.00 97.00           N  
ATOM   4436  CA  TYR B  98     -11.047 -20.891 -10.227  1.00 97.00           C  
ATOM   4437  C   TYR B  98     -10.578 -19.703  -9.391  1.00 97.00           C  
ATOM   4438  CB  TYR B  98     -12.578 -20.875 -10.328  1.00 97.00           C  
ATOM   4439  O   TYR B  98     -10.773 -18.547  -9.781  1.00 97.00           O  
ATOM   4440  CG  TYR B  98     -13.273 -20.984  -9.000  1.00 97.00           C  
ATOM   4441  CD1 TYR B  98     -13.938 -22.156  -8.633  1.00 97.00           C  
ATOM   4442  CD2 TYR B  98     -13.273 -19.922  -8.109  1.00 97.00           C  
ATOM   4443  CE1 TYR B  98     -14.586 -22.250  -7.402  1.00 97.00           C  
ATOM   4444  CE2 TYR B  98     -13.922 -20.000  -6.875  1.00 97.00           C  
ATOM   4445  OH  TYR B  98     -15.211 -21.281  -5.320  1.00 97.00           O  
ATOM   4446  CZ  TYR B  98     -14.570 -21.172  -6.535  1.00 97.00           C  
ATOM   4447  N   VAL B  99      -9.930 -19.875  -8.297  1.00 98.06           N  
ATOM   4448  CA  VAL B  99      -9.383 -18.766  -7.520  1.00 98.06           C  
ATOM   4449  C   VAL B  99      -7.871 -18.703  -7.695  1.00 98.06           C  
ATOM   4450  CB  VAL B  99      -9.742 -18.891  -6.020  1.00 98.06           C  
ATOM   4451  O   VAL B  99      -7.172 -19.703  -7.480  1.00 98.06           O  
ATOM   4452  CG1 VAL B  99      -9.047 -17.812  -5.203  1.00 98.06           C  
ATOM   4453  CG2 VAL B  99     -11.258 -18.828  -5.824  1.00 98.06           C  
ATOM   4454  N   LYS B 100      -7.367 -17.516  -8.117  1.00 97.62           N  
ATOM   4455  CA  LYS B 100      -5.938 -17.266  -8.297  1.00 97.62           C  
ATOM   4456  C   LYS B 100      -5.562 -15.867  -7.816  1.00 97.62           C  
ATOM   4457  CB  LYS B 100      -5.543 -17.438  -9.766  1.00 97.62           C  
ATOM   4458  O   LYS B 100      -6.277 -14.898  -8.086  1.00 97.62           O  
ATOM   4459  CG  LYS B 100      -5.809 -18.828 -10.312  1.00 97.62           C  
ATOM   4460  CD  LYS B 100      -4.840 -19.859  -9.734  1.00 97.62           C  
ATOM   4461  CE  LYS B 100      -5.145 -21.266 -10.234  1.00 97.62           C  
ATOM   4462  NZ  LYS B 100      -4.402 -22.297  -9.461  1.00 97.62           N  
ATOM   4463  N   PRO B 101      -4.469 -15.648  -7.145  1.00 96.56           N  
ATOM   4464  CA  PRO B 101      -3.660 -16.688  -6.516  1.00 96.56           C  
ATOM   4465  C   PRO B 101      -4.367 -17.359  -5.336  1.00 96.56           C  
ATOM   4466  CB  PRO B 101      -2.412 -15.938  -6.051  1.00 96.56           C  
ATOM   4467  O   PRO B 101      -5.367 -16.828  -4.836  1.00 96.56           O  
ATOM   4468  CG  PRO B 101      -2.867 -14.531  -5.844  1.00 96.56           C  
ATOM   4469  CD  PRO B 101      -3.982 -14.242  -6.809  1.00 96.56           C  
ATOM   4470  N   PRO B 102      -3.881 -18.438  -4.867  1.00 97.38           N  
ATOM   4471  CA  PRO B 102      -4.621 -19.219  -3.877  1.00 97.38           C  
ATOM   4472  C   PRO B 102      -4.312 -18.812  -2.441  1.00 97.38           C  
ATOM   4473  CB  PRO B 102      -4.152 -20.656  -4.145  1.00 97.38           C  
ATOM   4474  O   PRO B 102      -5.008 -19.234  -1.511  1.00 97.38           O  
ATOM   4475  CG  PRO B 102      -2.783 -20.516  -4.727  1.00 97.38           C  
ATOM   4476  CD  PRO B 102      -2.746 -19.250  -5.543  1.00 97.38           C  
ATOM   4477  N   GLU B 103      -3.312 -17.984  -2.146  1.00 96.31           N  
ATOM   4478  CA  GLU B 103      -2.812 -17.734  -0.797  1.00 96.31           C  
ATOM   4479  C   GLU B 103      -3.795 -16.891   0.008  1.00 96.31           C  
ATOM   4480  CB  GLU B 103      -1.445 -17.062  -0.847  1.00 96.31           C  
ATOM   4481  O   GLU B 103      -3.656 -16.766   1.226  1.00 96.31           O  
ATOM   4482  CG  GLU B 103      -0.342 -17.922  -1.432  1.00 96.31           C  
ATOM   4483  CD  GLU B 103      -0.279 -17.875  -2.949  1.00 96.31           C  
ATOM   4484  OE1 GLU B 103       0.543 -18.609  -3.549  1.00 96.31           O  
ATOM   4485  OE2 GLU B 103      -1.057 -17.094  -3.545  1.00 96.31           O  
ATOM   4486  N   GLY B 104      -4.809 -16.312  -0.624  1.00 95.31           N  
ATOM   4487  CA  GLY B 104      -5.824 -15.578   0.106  1.00 95.31           C  
ATOM   4488  C   GLY B 104      -5.336 -14.234   0.612  1.00 95.31           C  
ATOM   4489  O   GLY B 104      -5.500 -13.906   1.789  1.00 95.31           O  
ATOM   4490  N   GLY B 105      -4.750 -13.492  -0.233  1.00 93.12           N  
ATOM   4491  CA  GLY B 105      -4.324 -12.141   0.103  1.00 93.12           C  
ATOM   4492  C   GLY B 105      -5.402 -11.102  -0.127  1.00 93.12           C  
ATOM   4493  O   GLY B 105      -6.590 -11.430  -0.188  1.00 93.12           O  
ATOM   4494  N   SER B 106      -5.035  -9.906  -0.125  1.00 95.12           N  
ATOM   4495  CA  SER B 106      -5.992  -8.812  -0.286  1.00 95.12           C  
ATOM   4496  C   SER B 106      -6.465  -8.703  -1.731  1.00 95.12           C  
ATOM   4497  CB  SER B 106      -5.379  -7.488   0.161  1.00 95.12           C  
ATOM   4498  O   SER B 106      -7.473  -8.055  -2.012  1.00 95.12           O  
ATOM   4499  OG  SER B 106      -4.195  -7.211  -0.572  1.00 95.12           O  
ATOM   4500  N   VAL B 107      -5.703  -9.266  -2.625  1.00 96.50           N  
ATOM   4501  CA  VAL B 107      -6.070  -9.234  -4.039  1.00 96.50           C  
ATOM   4502  C   VAL B 107      -6.145 -10.664  -4.586  1.00 96.50           C  
ATOM   4503  CB  VAL B 107      -5.070  -8.398  -4.867  1.00 96.50           C  
ATOM   4504  O   VAL B 107      -5.188 -11.430  -4.457  1.00 96.50           O  
ATOM   4505  CG1 VAL B 107      -5.461  -8.398  -6.344  1.00 96.50           C  
ATOM   4506  CG2 VAL B 107      -4.996  -6.973  -4.328  1.00 96.50           C  
ATOM   4507  N   PHE B 108      -7.273 -10.977  -5.148  1.00 97.44           N  
ATOM   4508  CA  PHE B 108      -7.445 -12.289  -5.766  1.00 97.44           C  
ATOM   4509  C   PHE B 108      -8.469 -12.219  -6.895  1.00 97.44           C  
ATOM   4510  CB  PHE B 108      -7.883 -13.320  -4.723  1.00 97.44           C  
ATOM   4511  O   PHE B 108      -9.242 -11.266  -6.988  1.00 97.44           O  
ATOM   4512  CG  PHE B 108      -9.195 -13.000  -4.066  1.00 97.44           C  
ATOM   4513  CD1 PHE B 108      -9.250 -12.148  -2.969  1.00 97.44           C  
ATOM   4514  CD2 PHE B 108     -10.383 -13.547  -4.543  1.00 97.44           C  
ATOM   4515  CE1 PHE B 108     -10.469 -11.852  -2.355  1.00 97.44           C  
ATOM   4516  CE2 PHE B 108     -11.594 -13.258  -3.938  1.00 97.44           C  
ATOM   4517  CZ  PHE B 108     -11.641 -12.406  -2.842  1.00 97.44           C  
ATOM   4518  N   SER B 109      -8.406 -13.219  -7.723  1.00 97.56           N  
ATOM   4519  CA  SER B 109      -9.305 -13.289  -8.875  1.00 97.56           C  
ATOM   4520  C   SER B 109     -10.148 -14.555  -8.844  1.00 97.56           C  
ATOM   4521  CB  SER B 109      -8.516 -13.219 -10.180  1.00 97.56           C  
ATOM   4522  O   SER B 109      -9.680 -15.609  -8.422  1.00 97.56           O  
ATOM   4523  OG  SER B 109      -7.281 -12.547  -9.984  1.00 97.56           O  
ATOM   4524  N   ILE B 110     -11.352 -14.391  -9.211  1.00 98.19           N  
ATOM   4525  CA  ILE B 110     -12.266 -15.508  -9.422  1.00 98.19           C  
ATOM   4526  C   ILE B 110     -12.531 -15.688 -10.914  1.00 98.19           C  
ATOM   4527  CB  ILE B 110     -13.594 -15.305  -8.664  1.00 98.19           C  
ATOM   4528  O   ILE B 110     -13.148 -14.820 -11.547  1.00 98.19           O  
ATOM   4529  CG1 ILE B 110     -13.336 -15.125  -7.164  1.00 98.19           C  
ATOM   4530  CG2 ILE B 110     -14.547 -16.484  -8.914  1.00 98.19           C  
ATOM   4531  CD1 ILE B 110     -14.562 -14.703  -6.367  1.00 98.19           C  
ATOM   4532  N   ILE B 111     -12.102 -16.781 -11.445  1.00 98.06           N  
ATOM   4533  CA  ILE B 111     -12.234 -17.047 -12.867  1.00 98.06           C  
ATOM   4534  C   ILE B 111     -13.680 -17.406 -13.195  1.00 98.06           C  
ATOM   4535  CB  ILE B 111     -11.281 -18.188 -13.312  1.00 98.06           C  
ATOM   4536  O   ILE B 111     -14.266 -18.281 -12.555  1.00 98.06           O  
ATOM   4537  CG1 ILE B 111      -9.828 -17.812 -13.023  1.00 98.06           C  
ATOM   4538  CG2 ILE B 111     -11.484 -18.500 -14.797  1.00 98.06           C  
ATOM   4539  CD1 ILE B 111      -8.844 -18.969 -13.211  1.00 98.06           C  
ATOM   4540  N   THR B 112     -14.242 -16.719 -14.164  1.00 97.38           N  
ATOM   4541  CA  THR B 112     -15.641 -16.953 -14.531  1.00 97.38           C  
ATOM   4542  C   THR B 112     -15.742 -17.500 -15.945  1.00 97.38           C  
ATOM   4543  CB  THR B 112     -16.469 -15.648 -14.422  1.00 97.38           C  
ATOM   4544  O   THR B 112     -16.781 -18.031 -16.344  1.00 97.38           O  
ATOM   4545  CG2 THR B 112     -16.641 -15.227 -12.969  1.00 97.38           C  
ATOM   4546  OG1 THR B 112     -15.789 -14.602 -15.133  1.00 97.38           O  
ATOM   4547  N   ARG B 113     -14.695 -17.344 -16.703  1.00 96.50           N  
ATOM   4548  CA  ARG B 113     -14.633 -17.875 -18.062  1.00 96.50           C  
ATOM   4549  C   ARG B 113     -13.219 -18.297 -18.422  1.00 96.50           C  
ATOM   4550  CB  ARG B 113     -15.148 -16.844 -19.062  1.00 96.50           C  
ATOM   4551  O   ARG B 113     -12.250 -17.625 -18.062  1.00 96.50           O  
ATOM   4552  CG  ARG B 113     -15.219 -17.344 -20.484  1.00 96.50           C  
ATOM   4553  CD  ARG B 113     -15.750 -16.297 -21.438  1.00 96.50           C  
ATOM   4554  NE  ARG B 113     -14.664 -15.609 -22.156  1.00 96.50           N  
ATOM   4555  NH1 ARG B 113     -15.781 -15.484 -24.172  1.00 96.50           N  
ATOM   4556  NH2 ARG B 113     -13.664 -14.625 -23.969  1.00 96.50           N  
ATOM   4557  CZ  ARG B 113     -14.703 -15.242 -23.422  1.00 96.50           C  
ATOM   4558  N   VAL B 114     -13.148 -19.453 -19.141  1.00 96.38           N  
ATOM   4559  CA  VAL B 114     -11.828 -19.953 -19.516  1.00 96.38           C  
ATOM   4560  C   VAL B 114     -11.812 -20.328 -21.000  1.00 96.38           C  
ATOM   4561  CB  VAL B 114     -11.414 -21.172 -18.656  1.00 96.38           C  
ATOM   4562  O   VAL B 114     -12.820 -20.781 -21.547  1.00 96.38           O  
ATOM   4563  CG1 VAL B 114     -11.258 -20.766 -17.203  1.00 96.38           C  
ATOM   4564  CG2 VAL B 114     -12.445 -22.297 -18.797  1.00 96.38           C  
ATOM   4565  N   GLU B 115     -10.766 -19.984 -21.656  1.00 96.38           N  
ATOM   4566  CA  GLU B 115     -10.414 -20.500 -22.969  1.00 96.38           C  
ATOM   4567  C   GLU B 115      -9.148 -21.359 -22.906  1.00 96.38           C  
ATOM   4568  CB  GLU B 115     -10.211 -19.359 -23.969  1.00 96.38           C  
ATOM   4569  O   GLU B 115      -8.047 -20.844 -22.734  1.00 96.38           O  
ATOM   4570  CG  GLU B 115     -11.492 -18.594 -24.281  1.00 96.38           C  
ATOM   4571  CD  GLU B 115     -11.281 -17.469 -25.281  1.00 96.38           C  
ATOM   4572  OE1 GLU B 115     -12.273 -16.812 -25.672  1.00 96.38           O  
ATOM   4573  OE2 GLU B 115     -10.117 -17.234 -25.688  1.00 96.38           O  
ATOM   4574  N   ALA B 116      -9.344 -22.688 -23.062  1.00 95.94           N  
ATOM   4575  CA  ALA B 116      -8.234 -23.625 -22.875  1.00 95.94           C  
ATOM   4576  C   ALA B 116      -7.766 -24.188 -24.219  1.00 95.94           C  
ATOM   4577  CB  ALA B 116      -8.648 -24.766 -21.938  1.00 95.94           C  
ATOM   4578  O   ALA B 116      -8.578 -24.531 -25.078  1.00 95.94           O  
ATOM   4579  N   THR B 117      -6.508 -24.125 -24.484  1.00 96.62           N  
ATOM   4580  CA  THR B 117      -5.844 -24.812 -25.594  1.00 96.62           C  
ATOM   4581  C   THR B 117      -5.062 -26.031 -25.078  1.00 96.62           C  
ATOM   4582  CB  THR B 117      -4.891 -23.875 -26.344  1.00 96.62           C  
ATOM   4583  O   THR B 117      -3.967 -25.875 -24.531  1.00 96.62           O  
ATOM   4584  CG2 THR B 117      -4.438 -24.484 -27.672  1.00 96.62           C  
ATOM   4585  OG1 THR B 117      -5.570 -22.641 -26.609  1.00 96.62           O  
ATOM   4586  N   HIS B 118      -5.586 -27.203 -25.328  1.00 93.50           N  
ATOM   4587  CA  HIS B 118      -5.055 -28.422 -24.734  1.00 93.50           C  
ATOM   4588  C   HIS B 118      -3.898 -28.969 -25.547  1.00 93.50           C  
ATOM   4589  CB  HIS B 118      -6.156 -29.469 -24.594  1.00 93.50           C  
ATOM   4590  O   HIS B 118      -3.795 -28.703 -26.750  1.00 93.50           O  
ATOM   4591  CG  HIS B 118      -7.270 -29.062 -23.672  1.00 93.50           C  
ATOM   4592  CD2 HIS B 118      -8.516 -28.609 -23.938  1.00 93.50           C  
ATOM   4593  ND1 HIS B 118      -7.152 -29.094 -22.297  1.00 93.50           N  
ATOM   4594  CE1 HIS B 118      -8.281 -28.672 -21.766  1.00 93.50           C  
ATOM   4595  NE2 HIS B 118      -9.125 -28.375 -22.734  1.00 93.50           N  
ATOM   4596  N   SER B 119      -3.014 -29.656 -24.906  1.00 92.88           N  
ATOM   4597  CA  SER B 119      -1.999 -30.531 -25.469  1.00 92.88           C  
ATOM   4598  C   SER B 119      -1.062 -29.766 -26.406  1.00 92.88           C  
ATOM   4599  CB  SER B 119      -2.654 -31.688 -26.250  1.00 92.88           C  
ATOM   4600  O   SER B 119      -0.795 -30.188 -27.516  1.00 92.88           O  
ATOM   4601  OG  SER B 119      -3.635 -32.312 -25.453  1.00 92.88           O  
ATOM   4602  N   GLN B 120      -0.723 -28.594 -25.984  1.00 95.88           N  
ATOM   4603  CA  GLN B 120       0.283 -27.875 -26.750  1.00 95.88           C  
ATOM   4604  C   GLN B 120       1.664 -28.500 -26.578  1.00 95.88           C  
ATOM   4605  CB  GLN B 120       0.317 -26.406 -26.328  1.00 95.88           C  
ATOM   4606  O   GLN B 120       2.020 -28.938 -25.484  1.00 95.88           O  
ATOM   4607  CG  GLN B 120      -0.864 -25.578 -26.828  1.00 95.88           C  
ATOM   4608  CD  GLN B 120      -0.660 -24.094 -26.672  1.00 95.88           C  
ATOM   4609  NE2 GLN B 120      -1.182 -23.312 -27.609  1.00 95.88           N  
ATOM   4610  OE1 GLN B 120      -0.040 -23.641 -25.703  1.00 95.88           O  
ATOM   4611  N   THR B 121       2.385 -28.656 -27.641  1.00 95.88           N  
ATOM   4612  CA  THR B 121       3.768 -29.125 -27.656  1.00 95.88           C  
ATOM   4613  C   THR B 121       4.633 -28.219 -28.531  1.00 95.88           C  
ATOM   4614  CB  THR B 121       3.867 -30.578 -28.141  1.00 95.88           C  
ATOM   4615  O   THR B 121       4.121 -27.547 -29.422  1.00 95.88           O  
ATOM   4616  CG2 THR B 121       3.293 -31.547 -27.109  1.00 95.88           C  
ATOM   4617  OG1 THR B 121       3.137 -30.719 -29.359  1.00 95.88           O  
ATOM   4618  N   GLN B 122       5.941 -28.156 -28.203  1.00 95.69           N  
ATOM   4619  CA  GLN B 122       6.859 -27.422 -29.062  1.00 95.69           C  
ATOM   4620  C   GLN B 122       7.016 -28.094 -30.422  1.00 95.69           C  
ATOM   4621  CB  GLN B 122       8.227 -27.281 -28.391  1.00 95.69           C  
ATOM   4622  O   GLN B 122       7.371 -29.281 -30.500  1.00 95.69           O  
ATOM   4623  CG  GLN B 122       8.305 -26.125 -27.406  1.00 95.69           C  
ATOM   4624  CD  GLN B 122       9.344 -25.094 -27.797  1.00 95.69           C  
ATOM   4625  NE2 GLN B 122       9.414 -24.000 -27.047  1.00 95.69           N  
ATOM   4626  OE1 GLN B 122      10.086 -25.266 -28.781  1.00 95.69           O  
ATOM   4627  N   GLY B 123       6.598 -27.406 -31.422  1.00 96.31           N  
ATOM   4628  CA  GLY B 123       6.648 -27.906 -32.781  1.00 96.31           C  
ATOM   4629  C   GLY B 123       6.293 -26.875 -33.812  1.00 96.31           C  
ATOM   4630  O   GLY B 123       6.492 -25.672 -33.594  1.00 96.31           O  
ATOM   4631  N   THR B 124       5.973 -27.375 -35.000  1.00 97.06           N  
ATOM   4632  CA  THR B 124       5.617 -26.484 -36.094  1.00 97.06           C  
ATOM   4633  C   THR B 124       4.117 -26.531 -36.344  1.00 97.06           C  
ATOM   4634  CB  THR B 124       6.387 -26.828 -37.375  1.00 97.06           C  
ATOM   4635  O   THR B 124       3.496 -27.578 -36.250  1.00 97.06           O  
ATOM   4636  CG2 THR B 124       7.891 -26.672 -37.156  1.00 97.06           C  
ATOM   4637  OG1 THR B 124       6.102 -28.188 -37.750  1.00 97.06           O  
ATOM   4638  N   CYS B 125       3.568 -25.453 -36.562  1.00 96.75           N  
ATOM   4639  CA  CYS B 125       2.152 -25.328 -36.875  1.00 96.75           C  
ATOM   4640  C   CYS B 125       1.862 -24.000 -37.562  1.00 96.75           C  
ATOM   4641  CB  CYS B 125       1.301 -25.453 -35.625  1.00 96.75           C  
ATOM   4642  O   CYS B 125       2.734 -23.125 -37.656  1.00 96.75           O  
ATOM   4643  SG  CYS B 125       1.738 -24.266 -34.344  1.00 96.75           S  
ATOM   4644  N   PRO B 126       0.704 -23.859 -38.188  1.00 96.31           N  
ATOM   4645  CA  PRO B 126       0.369 -22.578 -38.812  1.00 96.31           C  
ATOM   4646  C   PRO B 126       0.197 -21.453 -37.812  1.00 96.31           C  
ATOM   4647  CB  PRO B 126      -0.950 -22.875 -39.531  1.00 96.31           C  
ATOM   4648  O   PRO B 126      -0.353 -21.672 -36.719  1.00 96.31           O  
ATOM   4649  CG  PRO B 126      -1.304 -24.266 -39.125  1.00 96.31           C  
ATOM   4650  CD  PRO B 126      -0.166 -24.844 -38.344  1.00 96.31           C  
ATOM   4651  N   GLU B 127       0.669 -20.328 -38.125  1.00 96.00           N  
ATOM   4652  CA  GLU B 127       0.503 -19.141 -37.312  1.00 96.00           C  
ATOM   4653  C   GLU B 127      -0.958 -18.703 -37.250  1.00 96.00           C  
ATOM   4654  CB  GLU B 127       1.374 -18.000 -37.844  1.00 96.00           C  
ATOM   4655  O   GLU B 127      -1.760 -19.094 -38.094  1.00 96.00           O  
ATOM   4656  CG  GLU B 127       1.270 -16.719 -37.000  1.00 96.00           C  
ATOM   4657  CD  GLU B 127       1.651 -16.922 -35.531  1.00 96.00           C  
ATOM   4658  OE1 GLU B 127       0.817 -17.422 -34.750  1.00 96.00           O  
ATOM   4659  OE2 GLU B 127       2.793 -16.547 -35.188  1.00 96.00           O  
ATOM   4660  N   SER B 128      -1.244 -17.984 -36.188  1.00 94.50           N  
ATOM   4661  CA  SER B 128      -2.596 -17.453 -36.062  1.00 94.50           C  
ATOM   4662  C   SER B 128      -2.908 -16.453 -37.156  1.00 94.50           C  
ATOM   4663  CB  SER B 128      -2.771 -16.797 -34.688  1.00 94.50           C  
ATOM   4664  O   SER B 128      -2.059 -15.633 -37.500  1.00 94.50           O  
ATOM   4665  OG  SER B 128      -3.846 -15.875 -34.719  1.00 94.50           O  
ATOM   4666  N   ILE B 129      -4.086 -16.422 -37.656  1.00 91.25           N  
ATOM   4667  CA  ILE B 129      -4.527 -15.516 -38.719  1.00 91.25           C  
ATOM   4668  C   ILE B 129      -4.617 -14.094 -38.188  1.00 91.25           C  
ATOM   4669  CB  ILE B 129      -5.891 -15.961 -39.312  1.00 91.25           C  
ATOM   4670  O   ILE B 129      -4.605 -13.133 -38.969  1.00 91.25           O  
ATOM   4671  CG1 ILE B 129      -5.984 -15.578 -40.781  1.00 91.25           C  
ATOM   4672  CG2 ILE B 129      -7.043 -15.344 -38.500  1.00 91.25           C  
ATOM   4673  CD1 ILE B 129      -6.848 -16.516 -41.625  1.00 91.25           C  
ATOM   4674  N   ARG B 130      -4.672 -13.977 -36.875  1.00 88.44           N  
ATOM   4675  CA  ARG B 130      -4.867 -12.672 -36.219  1.00 88.44           C  
ATOM   4676  C   ARG B 130      -3.553 -11.898 -36.156  1.00 88.44           C  
ATOM   4677  CB  ARG B 130      -5.465 -12.828 -34.844  1.00 88.44           C  
ATOM   4678  O   ARG B 130      -3.549 -10.695 -35.906  1.00 88.44           O  
ATOM   4679  CG  ARG B 130      -6.895 -13.344 -34.844  1.00 88.44           C  
ATOM   4680  CD  ARG B 130      -7.566 -13.148 -33.469  1.00 88.44           C  
ATOM   4681  NE  ARG B 130      -8.945 -13.617 -33.500  1.00 88.44           N  
ATOM   4682  NH1 ARG B 130      -9.344 -13.133 -31.266  1.00 88.44           N  
ATOM   4683  NH2 ARG B 130     -11.000 -14.047 -32.562  1.00 88.44           N  
ATOM   4684  CZ  ARG B 130      -9.766 -13.602 -32.438  1.00 88.44           C  
ATOM   4685  N   VAL B 131      -2.449 -12.617 -36.281  1.00 91.81           N  
ATOM   4686  CA  VAL B 131      -1.147 -11.953 -36.250  1.00 91.81           C  
ATOM   4687  C   VAL B 131      -0.939 -11.148 -37.531  1.00 91.81           C  
ATOM   4688  CB  VAL B 131       0.000 -12.977 -36.062  1.00 91.81           C  
ATOM   4689  O   VAL B 131      -1.314 -11.594 -38.625  1.00 91.81           O  
ATOM   4690  CG1 VAL B 131       1.356 -12.273 -36.125  1.00 91.81           C  
ATOM   4691  CG2 VAL B 131      -0.166 -13.734 -34.750  1.00 91.81           C  
ATOM   4692  N   HIS B 132      -0.362 -10.031 -37.375  1.00 87.50           N  
ATOM   4693  CA  HIS B 132      -0.139  -9.164 -38.531  1.00 87.50           C  
ATOM   4694  C   HIS B 132       0.762  -9.836 -39.562  1.00 87.50           C  
ATOM   4695  CB  HIS B 132       0.472  -7.836 -38.062  1.00 87.50           C  
ATOM   4696  O   HIS B 132       1.797 -10.406 -39.188  1.00 87.50           O  
ATOM   4697  CG  HIS B 132      -0.065  -6.652 -38.812  1.00 87.50           C  
ATOM   4698  CD2 HIS B 132      -0.987  -5.723 -38.469  1.00 87.50           C  
ATOM   4699  ND1 HIS B 132       0.349  -6.316 -40.094  1.00 87.50           N  
ATOM   4700  CE1 HIS B 132      -0.295  -5.234 -40.469  1.00 87.50           C  
ATOM   4701  NE2 HIS B 132      -1.112  -4.855 -39.531  1.00 87.50           N  
ATOM   4702  N   ASN B 133       0.371  -9.859 -40.781  1.00 88.50           N  
ATOM   4703  CA  ASN B 133       1.140 -10.367 -41.906  1.00 88.50           C  
ATOM   4704  C   ASN B 133       1.381 -11.867 -41.812  1.00 88.50           C  
ATOM   4705  CB  ASN B 133       2.473  -9.617 -42.031  1.00 88.50           C  
ATOM   4706  O   ASN B 133       2.449 -12.359 -42.188  1.00 88.50           O  
ATOM   4707  CG  ASN B 133       2.344  -8.312 -42.781  1.00 88.50           C  
ATOM   4708  ND2 ASN B 133       3.424  -7.539 -42.812  1.00 88.50           N  
ATOM   4709  OD1 ASN B 133       1.285  -7.996 -43.344  1.00 88.50           O  
ATOM   4710  N   ALA B 134       0.474 -12.523 -41.156  1.00 93.50           N  
ATOM   4711  CA  ALA B 134       0.627 -13.969 -41.000  1.00 93.50           C  
ATOM   4712  C   ALA B 134       0.062 -14.703 -42.219  1.00 93.50           C  
ATOM   4713  CB  ALA B 134      -0.057 -14.453 -39.719  1.00 93.50           C  
ATOM   4714  O   ALA B 134       0.498 -15.812 -42.531  1.00 93.50           O  
ATOM   4715  N   THR B 135      -0.944 -14.141 -42.938  1.00 95.50           N  
ATOM   4716  CA  THR B 135      -1.545 -14.773 -44.094  1.00 95.50           C  
ATOM   4717  C   THR B 135      -0.560 -14.805 -45.281  1.00 95.50           C  
ATOM   4718  CB  THR B 135      -2.832 -14.047 -44.531  1.00 95.50           C  
ATOM   4719  O   THR B 135       0.208 -13.859 -45.469  1.00 95.50           O  
ATOM   4720  CG2 THR B 135      -4.070 -14.852 -44.156  1.00 95.50           C  
ATOM   4721  OG1 THR B 135      -2.887 -12.766 -43.875  1.00 95.50           O  
ATOM   4722  N   CYS B 136      -0.659 -15.953 -46.000  1.00 96.50           N  
ATOM   4723  CA  CYS B 136       0.293 -16.125 -47.094  1.00 96.50           C  
ATOM   4724  C   CYS B 136      -0.353 -16.844 -48.281  1.00 96.50           C  
ATOM   4725  CB  CYS B 136       1.519 -16.906 -46.625  1.00 96.50           C  
ATOM   4726  O   CYS B 136      -1.396 -17.484 -48.125  1.00 96.50           O  
ATOM   4727  SG  CYS B 136       1.135 -18.562 -46.000  1.00 96.50           S  
ATOM   4728  N   LEU B 137       0.224 -16.547 -49.406  1.00 95.19           N  
ATOM   4729  CA  LEU B 137      -0.217 -17.234 -50.625  1.00 95.19           C  
ATOM   4730  C   LEU B 137       0.798 -18.281 -51.062  1.00 95.19           C  
ATOM   4731  CB  LEU B 137      -0.435 -16.219 -51.750  1.00 95.19           C  
ATOM   4732  O   LEU B 137       0.432 -19.297 -51.656  1.00 95.19           O  
ATOM   4733  CG  LEU B 137      -1.685 -15.352 -51.656  1.00 95.19           C  
ATOM   4734  CD1 LEU B 137      -1.456 -14.016 -52.344  1.00 95.19           C  
ATOM   4735  CD2 LEU B 137      -2.893 -16.062 -52.250  1.00 95.19           C  
ATOM   4736  N   SER B 138       2.107 -18.016 -50.781  1.00 95.38           N  
ATOM   4737  CA  SER B 138       3.205 -18.906 -51.125  1.00 95.38           C  
ATOM   4738  C   SER B 138       4.309 -18.859 -50.094  1.00 95.38           C  
ATOM   4739  CB  SER B 138       3.777 -18.562 -52.500  1.00 95.38           C  
ATOM   4740  O   SER B 138       4.301 -18.000 -49.219  1.00 95.38           O  
ATOM   4741  OG  SER B 138       4.688 -17.469 -52.406  1.00 95.38           O  
ATOM   4742  N   ASP B 139       5.242 -19.750 -50.094  1.00 96.62           N  
ATOM   4743  CA  ASP B 139       6.363 -19.828 -49.188  1.00 96.62           C  
ATOM   4744  C   ASP B 139       7.207 -18.562 -49.219  1.00 96.62           C  
ATOM   4745  CB  ASP B 139       7.230 -21.047 -49.469  1.00 96.62           C  
ATOM   4746  O   ASP B 139       7.824 -18.172 -48.250  1.00 96.62           O  
ATOM   4747  CG  ASP B 139       6.551 -22.359 -49.125  1.00 96.62           C  
ATOM   4748  OD1 ASP B 139       5.391 -22.344 -48.656  1.00 96.62           O  
ATOM   4749  OD2 ASP B 139       7.180 -23.422 -49.312  1.00 96.62           O  
ATOM   4750  N   ALA B 140       7.207 -17.859 -50.406  1.00 94.81           N  
ATOM   4751  CA  ALA B 140       8.016 -16.656 -50.594  1.00 94.81           C  
ATOM   4752  C   ALA B 140       7.527 -15.531 -49.688  1.00 94.81           C  
ATOM   4753  CB  ALA B 140       7.984 -16.219 -52.062  1.00 94.81           C  
ATOM   4754  O   ALA B 140       8.289 -14.625 -49.344  1.00 94.81           O  
ATOM   4755  N   ASP B 141       6.281 -15.633 -49.219  1.00 95.75           N  
ATOM   4756  CA  ASP B 141       5.684 -14.617 -48.344  1.00 95.75           C  
ATOM   4757  C   ASP B 141       6.133 -14.789 -46.906  1.00 95.75           C  
ATOM   4758  CB  ASP B 141       4.156 -14.664 -48.438  1.00 95.75           C  
ATOM   4759  O   ASP B 141       5.895 -13.914 -46.062  1.00 95.75           O  
ATOM   4760  CG  ASP B 141       3.637 -14.461 -49.844  1.00 95.75           C  
ATOM   4761  OD1 ASP B 141       4.305 -13.766 -50.656  1.00 95.75           O  
ATOM   4762  OD2 ASP B 141       2.549 -14.984 -50.188  1.00 95.75           O  
ATOM   4763  N   CYS B 142       6.715 -15.922 -46.625  1.00 96.69           N  
ATOM   4764  CA  CYS B 142       7.113 -16.250 -45.250  1.00 96.69           C  
ATOM   4765  C   CYS B 142       8.633 -16.250 -45.125  1.00 96.69           C  
ATOM   4766  CB  CYS B 142       6.551 -17.609 -44.844  1.00 96.69           C  
ATOM   4767  O   CYS B 142       9.312 -17.094 -45.688  1.00 96.69           O  
ATOM   4768  SG  CYS B 142       4.777 -17.781 -45.125  1.00 96.69           S  
ATOM   4769  N   VAL B 143       9.141 -15.352 -44.375  1.00 95.19           N  
ATOM   4770  CA  VAL B 143      10.586 -15.234 -44.219  1.00 95.19           C  
ATOM   4771  C   VAL B 143      11.031 -16.141 -43.062  1.00 95.19           C  
ATOM   4772  CB  VAL B 143      11.016 -13.781 -43.938  1.00 95.19           C  
ATOM   4773  O   VAL B 143      10.633 -15.938 -41.906  1.00 95.19           O  
ATOM   4774  CG1 VAL B 143      12.531 -13.672 -43.812  1.00 95.19           C  
ATOM   4775  CG2 VAL B 143      10.508 -12.859 -45.031  1.00 95.19           C  
ATOM   4776  N   ALA B 144      11.945 -17.078 -43.344  1.00 95.38           N  
ATOM   4777  CA  ALA B 144      12.461 -18.000 -42.344  1.00 95.38           C  
ATOM   4778  C   ALA B 144      13.258 -17.250 -41.281  1.00 95.38           C  
ATOM   4779  CB  ALA B 144      13.328 -19.078 -42.969  1.00 95.38           C  
ATOM   4780  O   ALA B 144      14.094 -16.391 -41.594  1.00 95.38           O  
ATOM   4781  N   GLY B 145      12.969 -17.516 -39.969  1.00 92.19           N  
ATOM   4782  CA  GLY B 145      13.734 -16.922 -38.906  1.00 92.19           C  
ATOM   4783  C   GLY B 145      13.141 -15.625 -38.375  1.00 92.19           C  
ATOM   4784  O   GLY B 145      13.641 -15.062 -37.406  1.00 92.19           O  
ATOM   4785  N   GLU B 146      12.172 -15.227 -39.062  1.00 92.00           N  
ATOM   4786  CA  GLU B 146      11.516 -14.008 -38.594  1.00 92.00           C  
ATOM   4787  C   GLU B 146      10.656 -14.266 -37.375  1.00 92.00           C  
ATOM   4788  CB  GLU B 146      10.656 -13.406 -39.719  1.00 92.00           C  
ATOM   4789  O   GLU B 146       9.984 -15.289 -37.281  1.00 92.00           O  
ATOM   4790  CG  GLU B 146      10.297 -11.945 -39.500  1.00 92.00           C  
ATOM   4791  CD  GLU B 146       9.438 -11.375 -40.625  1.00 92.00           C  
ATOM   4792  OE1 GLU B 146       9.039 -10.188 -40.531  1.00 92.00           O  
ATOM   4793  OE2 GLU B 146       9.148 -12.117 -41.594  1.00 92.00           O  
ATOM   4794  N   LEU B 147      10.867 -13.352 -36.344  1.00 90.31           N  
ATOM   4795  CA  LEU B 147      10.109 -13.430 -35.094  1.00 90.31           C  
ATOM   4796  C   LEU B 147       9.250 -12.188 -34.906  1.00 90.31           C  
ATOM   4797  CB  LEU B 147      11.047 -13.609 -33.906  1.00 90.31           C  
ATOM   4798  O   LEU B 147       9.773 -11.070 -34.844  1.00 90.31           O  
ATOM   4799  CG  LEU B 147      10.547 -14.500 -32.781  1.00 90.31           C  
ATOM   4800  CD1 LEU B 147      11.594 -15.547 -32.406  1.00 90.31           C  
ATOM   4801  CD2 LEU B 147      10.180 -13.656 -31.562  1.00 90.31           C  
ATOM   4802  N   ASP B 148       7.973 -12.375 -34.938  1.00 89.75           N  
ATOM   4803  CA  ASP B 148       7.055 -11.281 -34.625  1.00 89.75           C  
ATOM   4804  C   ASP B 148       6.777 -11.203 -33.125  1.00 89.75           C  
ATOM   4805  CB  ASP B 148       5.742 -11.445 -35.406  1.00 89.75           C  
ATOM   4806  O   ASP B 148       6.316 -12.180 -32.531  1.00 89.75           O  
ATOM   4807  CG  ASP B 148       4.965 -10.148 -35.531  1.00 89.75           C  
ATOM   4808  OD1 ASP B 148       5.074  -9.281 -34.625  1.00 89.75           O  
ATOM   4809  OD2 ASP B 148       4.234 -10.000 -36.531  1.00 89.75           O  
ATOM   4810  N   MET B 149       6.965 -10.031 -32.500  1.00 89.19           N  
ATOM   4811  CA  MET B 149       6.809  -9.844 -31.062  1.00 89.19           C  
ATOM   4812  C   MET B 149       5.387 -10.172 -30.625  1.00 89.19           C  
ATOM   4813  CB  MET B 149       7.160  -8.406 -30.672  1.00 89.19           C  
ATOM   4814  O   MET B 149       5.168 -10.578 -29.484  1.00 89.19           O  
ATOM   4815  CG  MET B 149       8.656  -8.148 -30.562  1.00 89.19           C  
ATOM   4816  SD  MET B 149       9.422  -9.062 -29.172  1.00 89.19           S  
ATOM   4817  CE  MET B 149      11.172  -8.984 -29.656  1.00 89.19           C  
ATOM   4818  N   LEU B 150       4.445 -10.047 -31.484  1.00 90.06           N  
ATOM   4819  CA  LEU B 150       3.053 -10.320 -31.141  1.00 90.06           C  
ATOM   4820  C   LEU B 150       2.596 -11.648 -31.703  1.00 90.06           C  
ATOM   4821  CB  LEU B 150       2.146  -9.188 -31.641  1.00 90.06           C  
ATOM   4822  O   LEU B 150       1.399 -11.953 -31.719  1.00 90.06           O  
ATOM   4823  CG  LEU B 150       2.400  -7.801 -31.062  1.00 90.06           C  
ATOM   4824  CD1 LEU B 150       1.516  -6.766 -31.750  1.00 90.06           C  
ATOM   4825  CD2 LEU B 150       2.162  -7.801 -29.547  1.00 90.06           C  
ATOM   4826  N   GLY B 151       3.543 -12.359 -32.219  1.00 92.56           N  
ATOM   4827  CA  GLY B 151       3.234 -13.664 -32.781  1.00 92.56           C  
ATOM   4828  C   GLY B 151       3.416 -14.797 -31.797  1.00 92.56           C  
ATOM   4829  O   GLY B 151       3.498 -14.562 -30.594  1.00 92.56           O  
ATOM   4830  N   ASN B 152       3.395 -16.078 -32.312  1.00 94.75           N  
ATOM   4831  CA  ASN B 152       3.406 -17.250 -31.438  1.00 94.75           C  
ATOM   4832  C   ASN B 152       4.684 -18.062 -31.609  1.00 94.75           C  
ATOM   4833  CB  ASN B 152       2.180 -18.125 -31.688  1.00 94.75           C  
ATOM   4834  O   ASN B 152       4.898 -19.047 -30.906  1.00 94.75           O  
ATOM   4835  CG  ASN B 152       0.879 -17.422 -31.359  1.00 94.75           C  
ATOM   4836  ND2 ASN B 152       0.081 -17.125 -32.375  1.00 94.75           N  
ATOM   4837  OD1 ASN B 152       0.595 -17.141 -30.188  1.00 94.75           O  
ATOM   4838  N   GLY B 153       5.527 -17.578 -32.531  1.00 95.31           N  
ATOM   4839  CA  GLY B 153       6.723 -18.391 -32.719  1.00 95.31           C  
ATOM   4840  C   GLY B 153       7.629 -17.859 -33.812  1.00 95.31           C  
ATOM   4841  O   GLY B 153       7.480 -16.719 -34.250  1.00 95.31           O  
ATOM   4842  N   LEU B 154       8.609 -18.734 -34.156  1.00 95.31           N  
ATOM   4843  CA  LEU B 154       9.586 -18.438 -35.188  1.00 95.31           C  
ATOM   4844  C   LEU B 154       9.148 -19.000 -36.531  1.00 95.31           C  
ATOM   4845  CB  LEU B 154      10.961 -19.000 -34.812  1.00 95.31           C  
ATOM   4846  O   LEU B 154       8.867 -20.203 -36.656  1.00 95.31           O  
ATOM   4847  CG  LEU B 154      12.164 -18.094 -35.094  1.00 95.31           C  
ATOM   4848  CD1 LEU B 154      12.664 -17.469 -33.812  1.00 95.31           C  
ATOM   4849  CD2 LEU B 154      13.281 -18.891 -35.781  1.00 95.31           C  
ATOM   4850  N   ARG B 155       9.133 -18.172 -37.531  1.00 96.50           N  
ATOM   4851  CA  ARG B 155       8.695 -18.609 -38.844  1.00 96.50           C  
ATOM   4852  C   ARG B 155       9.695 -19.594 -39.469  1.00 96.50           C  
ATOM   4853  CB  ARG B 155       8.516 -17.422 -39.781  1.00 96.50           C  
ATOM   4854  O   ARG B 155      10.906 -19.406 -39.375  1.00 96.50           O  
ATOM   4855  CG  ARG B 155       7.305 -16.562 -39.469  1.00 96.50           C  
ATOM   4856  CD  ARG B 155       7.117 -15.438 -40.469  1.00 96.50           C  
ATOM   4857  NE  ARG B 155       5.992 -14.578 -40.125  1.00 96.50           N  
ATOM   4858  NH1 ARG B 155       6.180 -13.219 -42.000  1.00 96.50           N  
ATOM   4859  NH2 ARG B 155       4.539 -12.828 -40.438  1.00 96.50           N  
ATOM   4860  CZ  ARG B 155       5.574 -13.539 -40.844  1.00 96.50           C  
ATOM   4861  N   THR B 156       9.195 -20.625 -40.000  1.00 96.88           N  
ATOM   4862  CA  THR B 156      10.039 -21.656 -40.594  1.00 96.88           C  
ATOM   4863  C   THR B 156      10.328 -21.344 -42.062  1.00 96.88           C  
ATOM   4864  CB  THR B 156       9.383 -23.047 -40.500  1.00 96.88           C  
ATOM   4865  O   THR B 156      11.266 -21.906 -42.656  1.00 96.88           O  
ATOM   4866  CG2 THR B 156       9.102 -23.406 -39.031  1.00 96.88           C  
ATOM   4867  OG1 THR B 156       8.156 -23.047 -41.219  1.00 96.88           O  
ATOM   4868  N   GLY B 157       9.414 -20.547 -42.750  1.00 97.19           N  
ATOM   4869  CA  GLY B 157       9.578 -20.219 -44.156  1.00 97.19           C  
ATOM   4870  C   GLY B 157       8.547 -20.891 -45.031  1.00 97.19           C  
ATOM   4871  O   GLY B 157       8.500 -20.641 -46.250  1.00 97.19           O  
ATOM   4872  N   ARG B 158       7.711 -21.688 -44.469  1.00 97.81           N  
ATOM   4873  CA  ARG B 158       6.723 -22.422 -45.250  1.00 97.81           C  
ATOM   4874  C   ARG B 158       5.332 -21.812 -45.094  1.00 97.81           C  
ATOM   4875  CB  ARG B 158       6.703 -23.891 -44.844  1.00 97.81           C  
ATOM   4876  O   ARG B 158       5.008 -21.281 -44.031  1.00 97.81           O  
ATOM   4877  CG  ARG B 158       7.945 -24.672 -45.250  1.00 97.81           C  
ATOM   4878  CD  ARG B 158       7.770 -26.172 -45.062  1.00 97.81           C  
ATOM   4879  NE  ARG B 158       7.406 -26.484 -43.688  1.00 97.81           N  
ATOM   4880  NH1 ARG B 158       7.301 -28.766 -44.031  1.00 97.81           N  
ATOM   4881  NH2 ARG B 158       6.863 -27.906 -41.938  1.00 97.81           N  
ATOM   4882  CZ  ARG B 158       7.191 -27.719 -43.219  1.00 97.81           C  
ATOM   4883  N   CYS B 159       4.602 -21.828 -46.156  1.00 98.00           N  
ATOM   4884  CA  CYS B 159       3.195 -21.453 -46.125  1.00 98.00           C  
ATOM   4885  C   CYS B 159       2.297 -22.672 -46.062  1.00 98.00           C  
ATOM   4886  CB  CYS B 159       2.846 -20.625 -47.375  1.00 98.00           C  
ATOM   4887  O   CYS B 159       2.291 -23.500 -46.969  1.00 98.00           O  
ATOM   4888  SG  CYS B 159       1.190 -19.906 -47.344  1.00 98.00           S  
ATOM   4889  N   VAL B 160       1.608 -22.859 -45.031  1.00 97.50           N  
ATOM   4890  CA  VAL B 160       0.844 -24.078 -44.781  1.00 97.50           C  
ATOM   4891  C   VAL B 160      -0.629 -23.734 -44.562  1.00 97.50           C  
ATOM   4892  CB  VAL B 160       1.385 -24.844 -43.531  1.00 97.50           C  
ATOM   4893  O   VAL B 160      -0.966 -22.578 -44.250  1.00 97.50           O  
ATOM   4894  CG1 VAL B 160       2.770 -25.422 -43.844  1.00 97.50           C  
ATOM   4895  CG2 VAL B 160       1.428 -23.922 -42.312  1.00 97.50           C  
ATOM   4896  N   PRO B 161      -1.577 -24.672 -44.844  1.00 96.00           N  
ATOM   4897  CA  PRO B 161      -3.002 -24.422 -44.625  1.00 96.00           C  
ATOM   4898  C   PRO B 161      -3.322 -24.172 -43.125  1.00 96.00           C  
ATOM   4899  CB  PRO B 161      -3.668 -25.703 -45.094  1.00 96.00           C  
ATOM   4900  O   PRO B 161      -2.746 -24.812 -42.250  1.00 96.00           O  
ATOM   4901  CG  PRO B 161      -2.549 -26.531 -45.656  1.00 96.00           C  
ATOM   4902  CD  PRO B 161      -1.263 -25.797 -45.438  1.00 96.00           C  
ATOM   4903  N   TYR B 162      -4.164 -23.234 -42.906  1.00 94.44           N  
ATOM   4904  CA  TYR B 162      -4.609 -22.906 -41.562  1.00 94.44           C  
ATOM   4905  C   TYR B 162      -5.480 -24.016 -40.969  1.00 94.44           C  
ATOM   4906  CB  TYR B 162      -5.379 -21.578 -41.562  1.00 94.44           C  
ATOM   4907  O   TYR B 162      -5.852 -24.953 -41.688  1.00 94.44           O  
ATOM   4908  CG  TYR B 162      -5.570 -21.000 -40.156  1.00 94.44           C  
ATOM   4909  CD1 TYR B 162      -6.848 -20.766 -39.656  1.00 94.44           C  
ATOM   4910  CD2 TYR B 162      -4.477 -20.672 -39.375  1.00 94.44           C  
ATOM   4911  CE1 TYR B 162      -7.027 -20.219 -38.406  1.00 94.44           C  
ATOM   4912  CE2 TYR B 162      -4.645 -20.141 -38.094  1.00 94.44           C  
ATOM   4913  OH  TYR B 162      -6.094 -19.375 -36.375  1.00 94.44           O  
ATOM   4914  CZ  TYR B 162      -5.922 -19.906 -37.625  1.00 94.44           C  
ATOM   4915  N   TYR B 163      -5.770 -24.000 -39.719  1.00 90.81           N  
ATOM   4916  CA  TYR B 163      -6.488 -25.047 -39.000  1.00 90.81           C  
ATOM   4917  C   TYR B 163      -7.875 -25.266 -39.594  1.00 90.81           C  
ATOM   4918  CB  TYR B 163      -6.609 -24.703 -37.500  1.00 90.81           C  
ATOM   4919  O   TYR B 163      -8.305 -26.406 -39.781  1.00 90.81           O  
ATOM   4920  CG  TYR B 163      -5.285 -24.672 -36.781  1.00 90.81           C  
ATOM   4921  CD1 TYR B 163      -4.691 -25.844 -36.312  1.00 90.81           C  
ATOM   4922  CD2 TYR B 163      -4.625 -23.469 -36.562  1.00 90.81           C  
ATOM   4923  CE1 TYR B 163      -3.473 -25.812 -35.656  1.00 90.81           C  
ATOM   4924  CE2 TYR B 163      -3.406 -23.422 -35.875  1.00 90.81           C  
ATOM   4925  OH  TYR B 163      -1.633 -24.578 -34.781  1.00 90.81           O  
ATOM   4926  CZ  TYR B 163      -2.840 -24.609 -35.438  1.00 90.81           C  
ATOM   4927  N   GLN B 164      -8.578 -24.188 -39.750  1.00 86.69           N  
ATOM   4928  CA  GLN B 164      -9.914 -24.266 -40.344  1.00 86.69           C  
ATOM   4929  C   GLN B 164     -10.062 -23.281 -41.500  1.00 86.69           C  
ATOM   4930  CB  GLN B 164     -10.977 -23.984 -39.281  1.00 86.69           C  
ATOM   4931  O   GLN B 164      -9.484 -22.188 -41.469  1.00 86.69           O  
ATOM   4932  CG  GLN B 164     -10.914 -24.922 -38.062  1.00 86.69           C  
ATOM   4933  CD  GLN B 164     -11.953 -24.594 -37.000  1.00 86.69           C  
ATOM   4934  NE2 GLN B 164     -11.852 -25.250 -35.875  1.00 86.69           N  
ATOM   4935  OE1 GLN B 164     -12.836 -23.750 -37.219  1.00 86.69           O  
ATOM   4936  N   GLY B 165     -10.711 -23.703 -42.500  1.00 86.69           N  
ATOM   4937  CA  GLY B 165     -11.000 -22.812 -43.625  1.00 86.69           C
[truncated: 486,244 more chars]
