# Supplementary material for: Structural insights into the allosteric inhibition of P2X4 receptors
Source: Nat Commun. 2023 Oct 13;14:6437. doi: 10.1038/s41467-023-42164-y (PMC10575874; doi:10.1038/s41467-023-42164-y)
Supplement: Supplementary file 5 — Supplementary Dataset 2 [file 41467_2023_42164_MOESM5_ESM.zip › hP2X2trimer_488a3/hP2X2trimer_488a3_unrelaxed_rank_005_alphafold2_multimer_v3_model_4_seed_000.pdb]

MODEL     1                                                                     
ATOM      1  N   MET A   1     -42.156 -89.312  -8.570  1.00 27.84           N  
ATOM      2  CA  MET A   1     -41.500 -88.375  -7.625  1.00 27.84           C  
ATOM      3  C   MET A   1     -40.375 -87.625  -8.305  1.00 27.84           C  
ATOM      4  CB  MET A   1     -40.969 -89.125  -6.418  1.00 27.84           C  
ATOM      5  O   MET A   1     -39.406 -88.188  -8.781  1.00 27.84           O  
ATOM      6  CG  MET A   1     -41.969 -89.312  -5.285  1.00 27.84           C  
ATOM      7  SD  MET A   1     -41.250 -90.125  -3.822  1.00 27.84           S  
ATOM      8  CE  MET A   1     -42.656 -90.000  -2.666  1.00 27.84           C  
ATOM      9  N   ALA A   2     -40.688 -86.562  -9.117  1.00 33.44           N  
ATOM     10  CA  ALA A   2     -39.812 -85.750  -9.938  1.00 33.44           C  
ATOM     11  C   ALA A   2     -38.688 -85.125  -9.102  1.00 33.44           C  
ATOM     12  CB  ALA A   2     -40.625 -84.625 -10.617  1.00 33.44           C  
ATOM     13  O   ALA A   2     -38.938 -84.562  -8.023  1.00 33.44           O  
ATOM     14  N   ALA A   3     -37.531 -85.750  -9.023  1.00 33.62           N  
ATOM     15  CA  ALA A   3     -36.312 -85.375  -8.320  1.00 33.62           C  
ATOM     16  C   ALA A   3     -36.000 -83.875  -8.594  1.00 33.62           C  
ATOM     17  CB  ALA A   3     -35.125 -86.250  -8.727  1.00 33.62           C  
ATOM     18  O   ALA A   3     -36.031 -83.438  -9.742  1.00 33.62           O  
ATOM     19  N   ALA A   4     -36.344 -82.938  -7.734  1.00 34.97           N  
ATOM     20  CA  ALA A   4     -36.188 -81.500  -7.699  1.00 34.97           C  
ATOM     21  C   ALA A   4     -34.750 -81.062  -7.980  1.00 34.97           C  
ATOM     22  CB  ALA A   4     -36.625 -80.938  -6.344  1.00 34.97           C  
ATOM     23  O   ALA A   4     -33.812 -81.688  -7.480  1.00 34.97           O  
ATOM     24  N   GLN A   5     -34.375 -80.688  -9.219  1.00 37.44           N  
ATOM     25  CA  GLN A   5     -33.094 -80.125  -9.641  1.00 37.44           C  
ATOM     26  C   GLN A   5     -32.531 -79.125  -8.602  1.00 37.44           C  
ATOM     27  CB  GLN A   5     -33.219 -79.438 -10.992  1.00 37.44           C  
ATOM     28  O   GLN A   5     -33.250 -78.250  -8.109  1.00 37.44           O  
ATOM     29  CG  GLN A   5     -33.156 -80.375 -12.180  1.00 37.44           C  
ATOM     30  CD  GLN A   5     -33.031 -79.625 -13.508  1.00 37.44           C  
ATOM     31  NE2 GLN A   5     -32.688 -80.375 -14.562  1.00 37.44           N  
ATOM     32  OE1 GLN A   5     -33.250 -78.438 -13.586  1.00 37.44           O  
ATOM     33  N   PRO A   6     -31.578 -79.625  -7.699  1.00 39.75           N  
ATOM     34  CA  PRO A   6     -31.000 -78.750  -6.684  1.00 39.75           C  
ATOM     35  C   PRO A   6     -30.641 -77.375  -7.234  1.00 39.75           C  
ATOM     36  CB  PRO A   6     -29.750 -79.500  -6.227  1.00 39.75           C  
ATOM     37  O   PRO A   6     -30.031 -77.250  -8.297  1.00 39.75           O  
ATOM     38  CG  PRO A   6     -29.578 -80.562  -7.223  1.00 39.75           C  
ATOM     39  CD  PRO A   6     -30.766 -80.562  -8.148  1.00 39.75           C  
ATOM     40  N   LYS A   7     -31.484 -76.312  -7.133  1.00 39.72           N  
ATOM     41  CA  LYS A   7     -31.234 -74.938  -7.426  1.00 39.72           C  
ATOM     42  C   LYS A   7     -29.906 -74.500  -6.855  1.00 39.72           C  
ATOM     43  CB  LYS A   7     -32.375 -74.062  -6.867  1.00 39.72           C  
ATOM     44  O   LYS A   7     -29.625 -74.688  -5.668  1.00 39.72           O  
ATOM     45  CG  LYS A   7     -33.562 -73.875  -7.809  1.00 39.72           C  
ATOM     46  CD  LYS A   7     -34.594 -72.938  -7.246  1.00 39.72           C  
ATOM     47  CE  LYS A   7     -35.781 -72.750  -8.188  1.00 39.72           C  
ATOM     48  NZ  LYS A   7     -36.812 -71.875  -7.617  1.00 39.72           N  
ATOM     49  N   TYR A   8     -28.812 -74.750  -7.594  1.00 40.69           N  
ATOM     50  CA  TYR A   8     -27.547 -74.188  -7.145  1.00 40.69           C  
ATOM     51  C   TYR A   8     -27.750 -72.750  -6.547  1.00 40.69           C  
ATOM     52  CB  TYR A   8     -26.547 -74.062  -8.305  1.00 40.69           C  
ATOM     53  O   TYR A   8     -28.406 -71.938  -7.145  1.00 40.69           O  
ATOM     54  CG  TYR A   8     -25.906 -75.438  -8.633  1.00 40.69           C  
ATOM     55  CD1 TYR A   8     -24.766 -75.812  -7.953  1.00 40.69           C  
ATOM     56  CD2 TYR A   8     -26.422 -76.250  -9.625  1.00 40.69           C  
ATOM     57  CE1 TYR A   8     -24.156 -77.062  -8.250  1.00 40.69           C  
ATOM     58  CE2 TYR A   8     -25.828 -77.438  -9.930  1.00 40.69           C  
ATOM     59  OH  TYR A   8     -24.109 -79.062  -9.539  1.00 40.69           O  
ATOM     60  CZ  TYR A   8     -24.703 -77.875  -9.242  1.00 40.69           C  
ATOM     61  N   PRO A   9     -27.828 -72.625  -5.246  1.00 45.75           N  
ATOM     62  CA  PRO A   9     -28.125 -71.375  -4.582  1.00 45.75           C  
ATOM     63  C   PRO A   9     -27.406 -70.188  -5.215  1.00 45.75           C  
ATOM     64  CB  PRO A   9     -27.641 -71.625  -3.148  1.00 45.75           C  
ATOM     65  O   PRO A   9     -26.281 -70.312  -5.691  1.00 45.75           O  
ATOM     66  CG  PRO A   9     -26.875 -72.875  -3.205  1.00 45.75           C  
ATOM     67  CD  PRO A   9     -27.000 -73.438  -4.590  1.00 45.75           C  
ATOM     68  N   ALA A  10     -28.109 -69.250  -5.820  1.00 49.69           N  
ATOM     69  CA  ALA A  10     -27.750 -67.938  -6.352  1.00 49.69           C  
ATOM     70  C   ALA A  10     -26.609 -67.312  -5.551  1.00 49.69           C  
ATOM     71  CB  ALA A  10     -28.953 -67.000  -6.352  1.00 49.69           C  
ATOM     72  O   ALA A  10     -25.750 -66.625  -6.109  1.00 49.69           O  
ATOM     73  N   GLY A  11     -26.547 -67.562  -4.223  1.00 50.16           N  
ATOM     74  CA  GLY A  11     -25.531 -67.000  -3.354  1.00 50.16           C  
ATOM     75  C   GLY A  11     -24.141 -67.500  -3.680  1.00 50.16           C  
ATOM     76  O   GLY A  11     -23.156 -66.812  -3.387  1.00 50.16           O  
ATOM     77  N   ALA A  12     -23.953 -68.750  -4.121  1.00 55.62           N  
ATOM     78  CA  ALA A  12     -22.625 -69.312  -4.398  1.00 55.62           C  
ATOM     79  C   ALA A  12     -22.016 -68.688  -5.656  1.00 55.62           C  
ATOM     80  CB  ALA A  12     -22.703 -70.812  -4.539  1.00 55.62           C  
ATOM     81  O   ALA A  12     -20.812 -68.500  -5.738  1.00 55.62           O  
ATOM     82  N   THR A  13     -22.859 -68.312  -6.672  1.00 55.94           N  
ATOM     83  CA  THR A  13     -22.359 -67.688  -7.891  1.00 55.94           C  
ATOM     84  C   THR A  13     -21.859 -66.312  -7.602  1.00 55.94           C  
ATOM     85  CB  THR A  13     -23.438 -67.688  -8.977  1.00 55.94           C  
ATOM     86  O   THR A  13     -20.828 -65.875  -8.133  1.00 55.94           O  
ATOM     87  CG2 THR A  13     -23.312 -68.812  -9.945  1.00 55.94           C  
ATOM     88  OG1 THR A  13     -24.734 -67.688  -8.359  1.00 55.94           O  
ATOM     89  N   ALA A  14     -22.703 -65.688  -6.711  1.00 60.41           N  
ATOM     90  CA  ALA A  14     -22.266 -64.375  -6.320  1.00 60.41           C  
ATOM     91  C   ALA A  14     -20.953 -64.438  -5.535  1.00 60.41           C  
ATOM     92  CB  ALA A  14     -23.344 -63.656  -5.496  1.00 60.41           C  
ATOM     93  O   ALA A  14     -20.078 -63.562  -5.703  1.00 60.41           O  
ATOM     94  N   ARG A  15     -20.828 -65.375  -4.645  1.00 60.69           N  
ATOM     95  CA  ARG A  15     -19.594 -65.562  -3.865  1.00 60.69           C  
ATOM     96  C   ARG A  15     -18.422 -65.938  -4.766  1.00 60.69           C  
ATOM     97  CB  ARG A  15     -19.797 -66.625  -2.793  1.00 60.69           C  
ATOM     98  O   ARG A  15     -17.297 -65.500  -4.547  1.00 60.69           O  
ATOM     99  CG  ARG A  15     -19.953 -66.062  -1.387  1.00 60.69           C  
ATOM    100  CD  ARG A  15     -20.078 -67.188  -0.351  1.00 60.69           C  
ATOM    101  NE  ARG A  15     -20.484 -66.688   0.950  1.00 60.69           N  
ATOM    102  NH1 ARG A  15     -20.203 -68.688   2.074  1.00 60.69           N  
ATOM    103  NH2 ARG A  15     -20.922 -66.812   3.201  1.00 60.69           N  
ATOM    104  CZ  ARG A  15     -20.531 -67.375   2.072  1.00 60.69           C  
ATOM    105  N   ARG A  16     -18.578 -66.812  -5.828  1.00 57.69           N  
ATOM    106  CA  ARG A  16     -17.531 -67.188  -6.770  1.00 57.69           C  
ATOM    107  C   ARG A  16     -17.109 -66.000  -7.633  1.00 57.69           C  
ATOM    108  CB  ARG A  16     -17.984 -68.312  -7.656  1.00 57.69           C  
ATOM    109  O   ARG A  16     -15.930 -65.750  -7.887  1.00 57.69           O  
ATOM    110  CG  ARG A  16     -17.297 -69.625  -7.348  1.00 57.69           C  
ATOM    111  CD  ARG A  16     -17.750 -70.750  -8.281  1.00 57.69           C  
ATOM    112  NE  ARG A  16     -17.266 -72.062  -7.848  1.00 57.69           N  
ATOM    113  NH1 ARG A  16     -17.734 -73.125  -9.852  1.00 57.69           N  
ATOM    114  NH2 ARG A  16     -16.797 -74.312  -8.109  1.00 57.69           N  
ATOM    115  CZ  ARG A  16     -17.266 -73.188  -8.602  1.00 57.69           C  
ATOM    116  N   LEU A  17     -18.125 -65.250  -7.996  1.00 58.09           N  
ATOM    117  CA  LEU A  17     -17.844 -64.062  -8.766  1.00 58.09           C  
ATOM    118  C   LEU A  17     -17.141 -63.000  -7.902  1.00 58.09           C  
ATOM    119  CB  LEU A  17     -19.141 -63.438  -9.320  1.00 58.09           C  
ATOM    120  O   LEU A  17     -16.219 -62.312  -8.375  1.00 58.09           O  
ATOM    121  CG  LEU A  17     -19.516 -63.844 -10.750  1.00 58.09           C  
ATOM    122  CD1 LEU A  17     -21.031 -63.812 -10.945  1.00 58.09           C  
ATOM    123  CD2 LEU A  17     -18.828 -62.938 -11.758  1.00 58.09           C  
ATOM    124  N   ALA A  18     -17.656 -62.906  -6.672  1.00 61.69           N  
ATOM    125  CA  ALA A  18     -16.984 -62.000  -5.754  1.00 61.69           C  
ATOM    126  C   ALA A  18     -15.555 -62.469  -5.473  1.00 61.69           C  
ATOM    127  CB  ALA A  18     -17.766 -61.875  -4.449  1.00 61.69           C  
ATOM    128  O   ALA A  18     -14.641 -61.656  -5.379  1.00 61.69           O  
ATOM    129  N   ARG A  19     -15.352 -63.812  -5.305  1.00 60.22           N  
ATOM    130  CA  ARG A  19     -14.016 -64.375  -5.078  1.00 60.22           C  
ATOM    131  C   ARG A  19     -13.133 -64.188  -6.305  1.00 60.22           C  
ATOM    132  CB  ARG A  19     -14.109 -65.812  -4.719  1.00 60.22           C  
ATOM    133  O   ARG A  19     -11.938 -63.875  -6.176  1.00 60.22           O  
ATOM    134  CG  ARG A  19     -13.383 -66.188  -3.441  1.00 60.22           C  
ATOM    135  CD  ARG A  19     -13.492 -67.688  -3.137  1.00 60.22           C  
ATOM    136  NE  ARG A  19     -13.320 -68.000  -1.713  1.00 60.22           N  
ATOM    137  NH1 ARG A  19     -13.375 -70.250  -1.938  1.00 60.22           N  
ATOM    138  NH2 ARG A  19     -13.109 -69.312   0.133  1.00 60.22           N  
ATOM    139  CZ  ARG A  19     -13.273 -69.188  -1.176  1.00 60.22           C  
ATOM    140  N   GLY A  20     -13.656 -64.438  -7.496  1.00 57.78           N  
ATOM    141  CA  GLY A  20     -12.914 -64.188  -8.727  1.00 57.78           C  
ATOM    142  C   GLY A  20     -12.562 -62.719  -8.938  1.00 57.78           C  
ATOM    143  O   GLY A  20     -11.438 -62.375  -9.328  1.00 57.78           O  
ATOM    144  N   CYS A  21     -13.586 -61.906  -8.695  1.00 60.88           N  
ATOM    145  CA  CYS A  21     -13.359 -60.469  -8.828  1.00 60.88           C  
ATOM    146  C   CYS A  21     -12.320 -60.000  -7.820  1.00 60.88           C  
ATOM    147  CB  CYS A  21     -14.672 -59.719  -8.633  1.00 60.88           C  
ATOM    148  O   CYS A  21     -11.500 -59.125  -8.141  1.00 60.88           O  
ATOM    149  SG  CYS A  21     -15.086 -58.625 -10.008  1.00 60.88           S  
ATOM    150  N   TRP A  22     -12.438 -60.500  -6.625  1.00 64.38           N  
ATOM    151  CA  TRP A  22     -11.477 -60.125  -5.590  1.00 64.38           C  
ATOM    152  C   TRP A  22     -10.078 -60.656  -5.941  1.00 64.38           C  
ATOM    153  CB  TRP A  22     -11.906 -60.688  -4.234  1.00 64.38           C  
ATOM    154  O   TRP A  22      -9.086 -59.938  -5.711  1.00 64.38           O  
ATOM    155  CG  TRP A  22     -11.078 -60.219  -3.082  1.00 64.38           C  
ATOM    156  CD1 TRP A  22     -10.109 -60.906  -2.412  1.00 64.38           C  
ATOM    157  CD2 TRP A  22     -11.164 -58.906  -2.459  1.00 64.38           C  
ATOM    158  CE2 TRP A  22     -10.211 -58.906  -1.420  1.00 64.38           C  
ATOM    159  CE3 TRP A  22     -11.953 -57.781  -2.682  1.00 64.38           C  
ATOM    160  NE1 TRP A  22      -9.578 -60.125  -1.413  1.00 64.38           N  
ATOM    161  CH2 TRP A  22     -10.805 -56.688  -0.842  1.00 64.38           C  
ATOM    162  CZ2 TRP A  22     -10.023 -57.781  -0.603  1.00 64.38           C  
ATOM    163  CZ3 TRP A  22     -11.766 -56.688  -1.867  1.00 64.38           C  
ATOM    164  N   SER A  23      -9.945 -61.812  -6.590  1.00 66.50           N  
ATOM    165  CA  SER A  23      -8.633 -62.312  -7.004  1.00 66.50           C  
ATOM    166  C   SER A  23      -8.070 -61.469  -8.156  1.00 66.50           C  
ATOM    167  CB  SER A  23      -8.719 -63.781  -7.410  1.00 66.50           C  
ATOM    168  O   SER A  23      -6.855 -61.281  -8.242  1.00 66.50           O  
ATOM    169  OG  SER A  23      -9.477 -63.906  -8.602  1.00 66.50           O  
ATOM    170  N   ALA A  24      -8.961 -61.031  -8.898  1.00 70.25           N  
ATOM    171  CA  ALA A  24      -8.539 -60.219 -10.039  1.00 70.25           C  
ATOM    172  C   ALA A  24      -8.008 -58.875  -9.578  1.00 70.25           C  
ATOM    173  CB  ALA A  24      -9.695 -60.031 -11.016  1.00 70.25           C  
ATOM    174  O   ALA A  24      -7.184 -58.250 -10.266  1.00 70.25           O  
ATOM    175  N   LEU A  25      -8.344 -58.500  -8.398  1.00 76.38           N  
ATOM    176  CA  LEU A  25      -7.902 -57.219  -7.867  1.00 76.38           C  
ATOM    177  C   LEU A  25      -6.441 -57.281  -7.434  1.00 76.38           C  
ATOM    178  CB  LEU A  25      -8.781 -56.781  -6.684  1.00 76.38           C  
ATOM    179  O   LEU A  25      -5.766 -56.250  -7.383  1.00 76.38           O  
ATOM    180  CG  LEU A  25      -9.555 -55.469  -6.844  1.00 76.38           C  
ATOM    181  CD1 LEU A  25     -11.016 -55.688  -6.453  1.00 76.38           C  
ATOM    182  CD2 LEU A  25      -8.914 -54.375  -6.000  1.00 76.38           C  
ATOM    183  N   TRP A  26      -5.977 -58.500  -7.227  1.00 77.62           N  
ATOM    184  CA  TRP A  26      -4.605 -58.656  -6.758  1.00 77.62           C  
ATOM    185  C   TRP A  26      -3.670 -59.000  -7.914  1.00 77.62           C  
ATOM    186  CB  TRP A  26      -4.531 -59.750  -5.691  1.00 77.62           C  
ATOM    187  O   TRP A  26      -2.480 -59.250  -7.707  1.00 77.62           O  
ATOM    188  CG  TRP A  26      -5.445 -59.531  -4.523  1.00 77.62           C  
ATOM    189  CD1 TRP A  26      -6.609 -60.219  -4.254  1.00 77.62           C  
ATOM    190  CD2 TRP A  26      -5.273 -58.594  -3.473  1.00 77.62           C  
ATOM    191  CE2 TRP A  26      -6.375 -58.719  -2.598  1.00 77.62           C  
ATOM    192  CE3 TRP A  26      -4.297 -57.625  -3.186  1.00 77.62           C  
ATOM    193  NE1 TRP A  26      -7.172 -59.719  -3.096  1.00 77.62           N  
ATOM    194  CH2 TRP A  26      -5.551 -57.000  -1.193  1.00 77.62           C  
ATOM    195  CZ2 TRP A  26      -6.520 -57.938  -1.451  1.00 77.62           C  
ATOM    196  CZ3 TRP A  26      -4.445 -56.844  -2.045  1.00 77.62           C  
ATOM    197  N   ASP A  27      -4.176 -58.812  -9.094  1.00 79.12           N  
ATOM    198  CA  ASP A  27      -3.344 -59.062 -10.266  1.00 79.12           C  
ATOM    199  C   ASP A  27      -2.602 -57.812 -10.695  1.00 79.12           C  
ATOM    200  CB  ASP A  27      -4.191 -59.594 -11.422  1.00 79.12           C  
ATOM    201  O   ASP A  27      -3.115 -56.688 -10.547  1.00 79.12           O  
ATOM    202  CG  ASP A  27      -4.785 -60.969 -11.141  1.00 79.12           C  
ATOM    203  OD1 ASP A  27      -4.324 -61.656 -10.203  1.00 79.12           O  
ATOM    204  OD2 ASP A  27      -5.719 -61.375 -11.867  1.00 79.12           O  
ATOM    205  N   TYR A  28      -1.298 -57.938 -11.086  1.00 83.62           N  
ATOM    206  CA  TYR A  28      -0.480 -56.844 -11.586  1.00 83.62           C  
ATOM    207  C   TYR A  28      -0.372 -56.875 -13.102  1.00 83.62           C  
ATOM    208  CB  TYR A  28       0.918 -56.875 -10.961  1.00 83.62           C  
ATOM    209  O   TYR A  28       0.001 -57.906 -13.672  1.00 83.62           O  
ATOM    210  CG  TYR A  28       1.874 -55.875 -11.547  1.00 83.62           C  
ATOM    211  CD1 TYR A  28       3.006 -56.281 -12.242  1.00 83.62           C  
ATOM    212  CD2 TYR A  28       1.647 -54.500 -11.391  1.00 83.62           C  
ATOM    213  CE1 TYR A  28       3.891 -55.344 -12.781  1.00 83.62           C  
ATOM    214  CE2 TYR A  28       2.525 -53.562 -11.930  1.00 83.62           C  
ATOM    215  OH  TYR A  28       4.516 -53.062 -13.148  1.00 83.62           O  
ATOM    216  CZ  TYR A  28       3.643 -54.000 -12.617  1.00 83.62           C  
ATOM    217  N   GLU A  29      -0.804 -55.812 -13.734  1.00 83.06           N  
ATOM    218  CA  GLU A  29      -0.774 -55.750 -15.188  1.00 83.06           C  
ATOM    219  C   GLU A  29       0.417 -54.906 -15.672  1.00 83.06           C  
ATOM    220  CB  GLU A  29      -2.078 -55.125 -15.719  1.00 83.06           C  
ATOM    221  O   GLU A  29       0.658 -53.812 -15.172  1.00 83.06           O  
ATOM    222  CG  GLU A  29      -3.322 -55.906 -15.320  1.00 83.06           C  
ATOM    223  CD  GLU A  29      -4.617 -55.219 -15.734  1.00 83.06           C  
ATOM    224  OE1 GLU A  29      -5.703 -55.688 -15.328  1.00 83.06           O  
ATOM    225  OE2 GLU A  29      -4.539 -54.219 -16.484  1.00 83.06           O  
ATOM    226  N   THR A  30       1.353 -55.438 -16.562  1.00 85.56           N  
ATOM    227  CA  THR A  30       2.471 -54.719 -17.188  1.00 85.56           C  
ATOM    228  C   THR A  30       2.455 -54.938 -18.703  1.00 85.56           C  
ATOM    229  CB  THR A  30       3.818 -55.219 -16.625  1.00 85.56           C  
ATOM    230  O   THR A  30       2.100 -56.000 -19.188  1.00 85.56           O  
ATOM    231  CG2 THR A  30       4.000 -56.719 -16.828  1.00 85.56           C  
ATOM    232  OG1 THR A  30       4.883 -54.500 -17.281  1.00 85.56           O  
ATOM    233  N   PRO A  31       2.705 -53.938 -19.500  1.00 86.00           N  
ATOM    234  CA  PRO A  31       2.688 -54.062 -20.969  1.00 86.00           C  
ATOM    235  C   PRO A  31       3.852 -54.875 -21.500  1.00 86.00           C  
ATOM    236  CB  PRO A  31       2.787 -52.594 -21.438  1.00 86.00           C  
ATOM    237  O   PRO A  31       4.945 -54.875 -20.938  1.00 86.00           O  
ATOM    238  CG  PRO A  31       3.418 -51.875 -20.297  1.00 86.00           C  
ATOM    239  CD  PRO A  31       3.096 -52.594 -19.031  1.00 86.00           C  
ATOM    240  N   LYS A  32       3.541 -55.688 -22.578  1.00 85.69           N  
ATOM    241  CA  LYS A  32       4.586 -56.375 -23.328  1.00 85.69           C  
ATOM    242  C   LYS A  32       5.402 -55.406 -24.172  1.00 85.69           C  
ATOM    243  CB  LYS A  32       3.977 -57.469 -24.203  1.00 85.69           C  
ATOM    244  O   LYS A  32       4.848 -54.531 -24.812  1.00 85.69           O  
ATOM    245  CG  LYS A  32       4.914 -58.625 -24.484  1.00 85.69           C  
ATOM    246  CD  LYS A  32       4.207 -59.750 -25.250  1.00 85.69           C  
ATOM    247  CE  LYS A  32       5.172 -60.875 -25.609  1.00 85.69           C  
ATOM    248  NZ  LYS A  32       4.477 -62.000 -26.328  1.00 85.69           N  
ATOM    249  N   VAL A  33       6.707 -55.469 -24.031  1.00 87.56           N  
ATOM    250  CA  VAL A  33       7.566 -54.469 -24.672  1.00 87.56           C  
ATOM    251  C   VAL A  33       8.445 -55.156 -25.719  1.00 87.56           C  
ATOM    252  CB  VAL A  33       8.445 -53.719 -23.641  1.00 87.56           C  
ATOM    253  O   VAL A  33       8.797 -56.344 -25.578  1.00 87.56           O  
ATOM    254  CG1 VAL A  33       7.578 -52.938 -22.672  1.00 87.56           C  
ATOM    255  CG2 VAL A  33       9.328 -54.719 -22.875  1.00 87.56           C  
ATOM    256  N   ILE A  34       8.664 -54.469 -26.828  1.00 85.38           N  
ATOM    257  CA  ILE A  34       9.609 -54.906 -27.859  1.00 85.38           C  
ATOM    258  C   ILE A  34      10.938 -54.188 -27.672  1.00 85.38           C  
ATOM    259  CB  ILE A  34       9.047 -54.656 -29.266  1.00 85.38           C  
ATOM    260  O   ILE A  34      10.969 -52.969 -27.438  1.00 85.38           O  
ATOM    261  CG1 ILE A  34       7.680 -55.312 -29.438  1.00 85.38           C  
ATOM    262  CG2 ILE A  34      10.031 -55.156 -30.344  1.00 85.38           C  
ATOM    263  CD1 ILE A  34       6.934 -54.906 -30.703  1.00 85.38           C  
ATOM    264  N   VAL A  35      12.086 -54.906 -27.672  1.00 86.88           N  
ATOM    265  CA  VAL A  35      13.414 -54.344 -27.516  1.00 86.88           C  
ATOM    266  C   VAL A  35      14.102 -54.250 -28.875  1.00 86.88           C  
ATOM    267  CB  VAL A  35      14.273 -55.156 -26.516  1.00 86.88           C  
ATOM    268  O   VAL A  35      14.406 -55.281 -29.484  1.00 86.88           O  
ATOM    269  CG1 VAL A  35      15.641 -54.500 -26.344  1.00 86.88           C  
ATOM    270  CG2 VAL A  35      13.562 -55.281 -25.172  1.00 86.88           C  
ATOM    271  N   VAL A  36      14.242 -53.062 -29.328  1.00 83.50           N  
ATOM    272  CA  VAL A  36      14.922 -52.844 -30.594  1.00 83.50           C  
ATOM    273  C   VAL A  36      16.406 -52.594 -30.344  1.00 83.50           C  
ATOM    274  CB  VAL A  36      14.312 -51.656 -31.359  1.00 83.50           C  
ATOM    275  O   VAL A  36      16.797 -51.656 -29.656  1.00 83.50           O  
ATOM    276  CG1 VAL A  36      15.008 -51.469 -32.719  1.00 83.50           C  
ATOM    277  CG2 VAL A  36      12.812 -51.844 -31.547  1.00 83.50           C  
ATOM    278  N   ARG A  37      17.281 -53.344 -30.891  1.00 82.19           N  
ATOM    279  CA  ARG A  37      18.734 -53.219 -30.703  1.00 82.19           C  
ATOM    280  C   ARG A  37      19.375 -52.469 -31.875  1.00 82.19           C  
ATOM    281  CB  ARG A  37      19.375 -54.625 -30.578  1.00 82.19           C  
ATOM    282  O   ARG A  37      20.109 -53.062 -32.656  1.00 82.19           O  
ATOM    283  CG  ARG A  37      19.016 -55.344 -29.281  1.00 82.19           C  
ATOM    284  CD  ARG A  37      19.844 -56.594 -29.094  1.00 82.19           C  
ATOM    285  NE  ARG A  37      19.547 -57.250 -27.812  1.00 82.19           N  
ATOM    286  NH1 ARG A  37      21.016 -59.000 -28.141  1.00 82.19           N  
ATOM    287  NH2 ARG A  37      19.781 -58.875 -26.219  1.00 82.19           N  
ATOM    288  CZ  ARG A  37      20.109 -58.375 -27.391  1.00 82.19           C  
ATOM    289  N   ASN A  38      18.906 -51.344 -32.094  1.00 79.94           N  
ATOM    290  CA  ASN A  38      19.531 -50.406 -33.031  1.00 79.94           C  
ATOM    291  C   ASN A  38      20.359 -49.344 -32.312  1.00 79.94           C  
ATOM    292  CB  ASN A  38      18.469 -49.750 -33.906  1.00 79.94           C  
ATOM    293  O   ASN A  38      19.828 -48.594 -31.500  1.00 79.94           O  
ATOM    294  CG  ASN A  38      19.078 -49.000 -35.094  1.00 79.94           C  
ATOM    295  ND2 ASN A  38      18.312 -48.812 -36.156  1.00 79.94           N  
ATOM    296  OD1 ASN A  38      20.250 -48.562 -35.031  1.00 79.94           O  
ATOM    297  N   ARG A  39      21.656 -49.250 -32.594  1.00 81.06           N  
ATOM    298  CA  ARG A  39      22.578 -48.375 -31.891  1.00 81.06           C  
ATOM    299  C   ARG A  39      22.219 -46.906 -32.125  1.00 81.06           C  
ATOM    300  CB  ARG A  39      24.016 -48.625 -32.312  1.00 81.06           C  
ATOM    301  O   ARG A  39      22.297 -46.094 -31.219  1.00 81.06           O  
ATOM    302  CG  ARG A  39      25.016 -48.625 -31.188  1.00 81.06           C  
ATOM    303  CD  ARG A  39      26.422 -48.906 -31.672  1.00 81.06           C  
ATOM    304  NE  ARG A  39      27.406 -48.750 -30.609  1.00 81.06           N  
ATOM    305  NH1 ARG A  39      29.234 -49.281 -31.922  1.00 81.06           N  
ATOM    306  NH2 ARG A  39      29.531 -48.719 -29.719  1.00 81.06           N  
ATOM    307  CZ  ARG A  39      28.719 -48.906 -30.750  1.00 81.06           C  
ATOM    308  N   ARG A  40      21.797 -46.531 -33.344  1.00 82.50           N  
ATOM    309  CA  ARG A  40      21.469 -45.156 -33.656  1.00 82.50           C  
ATOM    310  C   ARG A  40      20.234 -44.688 -32.906  1.00 82.50           C  
ATOM    311  CB  ARG A  40      21.266 -44.969 -35.188  1.00 82.50           C  
ATOM    312  O   ARG A  40      20.203 -43.594 -32.344  1.00 82.50           O  
ATOM    313  CG  ARG A  40      22.547 -45.094 -36.000  1.00 82.50           C  
ATOM    314  CD  ARG A  40      22.297 -44.844 -37.469  1.00 82.50           C  
ATOM    315  NE  ARG A  40      23.516 -45.031 -38.250  1.00 82.50           N  
ATOM    316  NH1 ARG A  40      22.516 -44.531 -40.281  1.00 82.50           N  
ATOM    317  NH2 ARG A  40      24.750 -45.062 -40.188  1.00 82.50           N  
ATOM    318  CZ  ARG A  40      23.594 -44.875 -39.594  1.00 82.50           C  
ATOM    319  N   LEU A  41      19.250 -45.500 -32.875  1.00 83.81           N  
ATOM    320  CA  LEU A  41      18.016 -45.156 -32.188  1.00 83.81           C  
ATOM    321  C   LEU A  41      18.219 -45.156 -30.672  1.00 83.81           C  
ATOM    322  CB  LEU A  41      16.906 -46.156 -32.562  1.00 83.81           C  
ATOM    323  O   LEU A  41      17.672 -44.312 -29.969  1.00 83.81           O  
ATOM    324  CG  LEU A  41      15.508 -45.812 -32.031  1.00 83.81           C  
ATOM    325  CD1 LEU A  41      14.977 -44.531 -32.688  1.00 83.81           C  
ATOM    326  CD2 LEU A  41      14.555 -46.969 -32.281  1.00 83.81           C  
ATOM    327  N   GLY A  42      19.016 -46.094 -30.219  1.00 86.00           N  
ATOM    328  CA  GLY A  42      19.312 -46.125 -28.797  1.00 86.00           C  
ATOM    329  C   GLY A  42      20.062 -44.875 -28.312  1.00 86.00           C  
ATOM    330  O   GLY A  42      19.734 -44.344 -27.266  1.00 86.00           O  
ATOM    331  N   VAL A  43      21.016 -44.469 -29.109  1.00 88.12           N  
ATOM    332  CA  VAL A  43      21.797 -43.281 -28.734  1.00 88.12           C  
ATOM    333  C   VAL A  43      20.891 -42.062 -28.781  1.00 88.12           C  
ATOM    334  CB  VAL A  43      23.000 -43.094 -29.672  1.00 88.12           C  
ATOM    335  O   VAL A  43      20.984 -41.188 -27.906  1.00 88.12           O  
ATOM    336  CG1 VAL A  43      23.625 -41.719 -29.469  1.00 88.12           C  
ATOM    337  CG2 VAL A  43      24.047 -44.188 -29.438  1.00 88.12           C  
ATOM    338  N   LEU A  44      20.031 -41.969 -29.797  1.00 88.06           N  
ATOM    339  CA  LEU A  44      19.094 -40.844 -29.891  1.00 88.06           C  
ATOM    340  C   LEU A  44      18.141 -40.844 -28.719  1.00 88.06           C  
ATOM    341  CB  LEU A  44      18.312 -40.906 -31.203  1.00 88.06           C  
ATOM    342  O   LEU A  44      17.844 -39.781 -28.156  1.00 88.06           O  
ATOM    343  CG  LEU A  44      17.547 -39.656 -31.609  1.00 88.06           C  
ATOM    344  CD1 LEU A  44      18.047 -39.156 -32.969  1.00 88.06           C  
ATOM    345  CD2 LEU A  44      16.047 -39.906 -31.641  1.00 88.06           C  
ATOM    346  N   TYR A  45      17.625 -41.969 -28.281  1.00 88.81           N  
ATOM    347  CA  TYR A  45      16.703 -42.062 -27.156  1.00 88.81           C  
ATOM    348  C   TYR A  45      17.375 -41.625 -25.859  1.00 88.81           C  
ATOM    349  CB  TYR A  45      16.219 -43.500 -27.000  1.00 88.81           C  
ATOM    350  O   TYR A  45      16.797 -40.844 -25.094  1.00 88.81           O  
ATOM    351  CG  TYR A  45      15.336 -43.719 -25.797  1.00 88.81           C  
ATOM    352  CD1 TYR A  45      15.719 -44.594 -24.781  1.00 88.81           C  
ATOM    353  CD2 TYR A  45      14.125 -43.062 -25.672  1.00 88.81           C  
ATOM    354  CE1 TYR A  45      14.914 -44.812 -23.672  1.00 88.81           C  
ATOM    355  CE2 TYR A  45      13.305 -43.281 -24.562  1.00 88.81           C  
ATOM    356  OH  TYR A  45      12.906 -44.344 -22.469  1.00 88.81           O  
ATOM    357  CZ  TYR A  45      13.711 -44.125 -23.562  1.00 88.81           C  
ATOM    358  N   ARG A  46      18.625 -42.031 -25.562  1.00 89.38           N  
ATOM    359  CA  ARG A  46      19.344 -41.625 -24.359  1.00 89.38           C  
ATOM    360  C   ARG A  46      19.703 -40.156 -24.406  1.00 89.38           C  
ATOM    361  CB  ARG A  46      20.609 -42.469 -24.188  1.00 89.38           C  
ATOM    362  O   ARG A  46      19.734 -39.469 -23.375  1.00 89.38           O  
ATOM    363  CG  ARG A  46      20.344 -43.969 -24.000  1.00 89.38           C  
ATOM    364  CD  ARG A  46      19.500 -44.219 -22.766  1.00 89.38           C  
ATOM    365  NE  ARG A  46      19.266 -45.656 -22.562  1.00 89.38           N  
ATOM    366  NH1 ARG A  46      17.703 -45.375 -20.891  1.00 89.38           N  
ATOM    367  NH2 ARG A  46      18.281 -47.469 -21.594  1.00 89.38           N  
ATOM    368  CZ  ARG A  46      18.422 -46.156 -21.688  1.00 89.38           C  
ATOM    369  N   ALA A  47      20.016 -39.750 -25.641  1.00 90.94           N  
ATOM    370  CA  ALA A  47      20.328 -38.312 -25.766  1.00 90.94           C  
ATOM    371  C   ALA A  47      19.109 -37.469 -25.438  1.00 90.94           C  
ATOM    372  CB  ALA A  47      20.812 -38.000 -27.172  1.00 90.94           C  
ATOM    373  O   ALA A  47      19.234 -36.438 -24.750  1.00 90.94           O  
ATOM    374  N   VAL A  48      17.875 -37.812 -25.906  1.00 89.06           N  
ATOM    375  CA  VAL A  48      16.656 -37.094 -25.625  1.00 89.06           C  
ATOM    376  C   VAL A  48      16.359 -37.125 -24.125  1.00 89.06           C  
ATOM    377  CB  VAL A  48      15.453 -37.656 -26.422  1.00 89.06           C  
ATOM    378  O   VAL A  48      15.977 -36.125 -23.516  1.00 89.06           O  
ATOM    379  CG1 VAL A  48      14.133 -37.094 -25.875  1.00 89.06           C  
ATOM    380  CG2 VAL A  48      15.602 -37.344 -27.906  1.00 89.06           C  
ATOM    381  N   GLN A  49      16.531 -38.250 -23.469  1.00 88.12           N  
ATOM    382  CA  GLN A  49      16.328 -38.375 -22.031  1.00 88.12           C  
ATOM    383  C   GLN A  49      17.281 -37.500 -21.250  1.00 88.12           C  
ATOM    384  CB  GLN A  49      16.500 -39.844 -21.609  1.00 88.12           C  
ATOM    385  O   GLN A  49      16.875 -36.844 -20.266  1.00 88.12           O  
ATOM    386  CG  GLN A  49      15.359 -40.750 -22.031  1.00 88.12           C  
ATOM    387  CD  GLN A  49      15.500 -42.156 -21.500  1.00 88.12           C  
ATOM    388  NE2 GLN A  49      14.375 -42.875 -21.344  1.00 88.12           N  
ATOM    389  OE1 GLN A  49      16.609 -42.625 -21.234  1.00 88.12           O  
ATOM    390  N   LEU A  50      18.516 -37.500 -21.656  1.00 91.06           N  
ATOM    391  CA  LEU A  50      19.500 -36.688 -20.984  1.00 91.06           C  
ATOM    392  C   LEU A  50      19.172 -35.188 -21.125  1.00 91.06           C  
ATOM    393  CB  LEU A  50      20.906 -36.938 -21.547  1.00 91.06           C  
ATOM    394  O   LEU A  50      19.328 -34.406 -20.188  1.00 91.06           O  
ATOM    395  CG  LEU A  50      22.062 -36.219 -20.875  1.00 91.06           C  
ATOM    396  CD1 LEU A  50      22.219 -36.688 -19.438  1.00 91.06           C  
ATOM    397  CD2 LEU A  50      23.359 -36.438 -21.656  1.00 91.06           C  
ATOM    398  N   LEU A  51      18.734 -34.844 -22.312  1.00 90.25           N  
ATOM    399  CA  LEU A  51      18.359 -33.438 -22.547  1.00 90.25           C  
ATOM    400  C   LEU A  51      17.203 -33.031 -21.625  1.00 90.25           C  
ATOM    401  CB  LEU A  51      17.969 -33.219 -24.000  1.00 90.25           C  
ATOM    402  O   LEU A  51      17.219 -31.953 -21.047  1.00 90.25           O  
ATOM    403  CG  LEU A  51      17.984 -31.766 -24.500  1.00 90.25           C  
ATOM    404  CD1 LEU A  51      19.031 -31.594 -25.594  1.00 90.25           C  
ATOM    405  CD2 LEU A  51      16.594 -31.359 -25.000  1.00 90.25           C  
ATOM    406  N   ILE A  52      16.172 -33.812 -21.469  1.00 87.19           N  
ATOM    407  CA  ILE A  52      15.023 -33.531 -20.609  1.00 87.19           C  
ATOM    408  C   ILE A  52      15.477 -33.469 -19.156  1.00 87.19           C  
ATOM    409  CB  ILE A  52      13.922 -34.594 -20.781  1.00 87.19           C  
ATOM    410  O   ILE A  52      15.086 -32.562 -18.422  1.00 87.19           O  
ATOM    411  CG1 ILE A  52      13.320 -34.531 -22.188  1.00 87.19           C  
ATOM    412  CG2 ILE A  52      12.836 -34.438 -19.719  1.00 87.19           C  
ATOM    413  CD1 ILE A  52      12.375 -35.656 -22.531  1.00 87.19           C  
ATOM    414  N   LEU A  53      16.281 -34.406 -18.766  1.00 90.31           N  
ATOM    415  CA  LEU A  53      16.766 -34.469 -17.391  1.00 90.31           C  
ATOM    416  C   LEU A  53      17.609 -33.219 -17.078  1.00 90.31           C  
ATOM    417  CB  LEU A  53      17.578 -35.719 -17.156  1.00 90.31           C  
ATOM    418  O   LEU A  53      17.484 -32.656 -15.992  1.00 90.31           O  
ATOM    419  CG  LEU A  53      16.859 -36.875 -16.453  1.00 90.31           C  
ATOM    420  CD1 LEU A  53      17.359 -38.219 -16.984  1.00 90.31           C  
ATOM    421  CD2 LEU A  53      17.047 -36.781 -14.945  1.00 90.31           C  
ATOM    422  N   LEU A  54      18.484 -32.906 -17.969  1.00 92.69           N  
ATOM    423  CA  LEU A  54      19.312 -31.734 -17.781  1.00 92.69           C  
ATOM    424  C   LEU A  54      18.453 -30.484 -17.672  1.00 92.69           C  
ATOM    425  CB  LEU A  54      20.312 -31.578 -18.922  1.00 92.69           C  
ATOM    426  O   LEU A  54      18.719 -29.594 -16.844  1.00 92.69           O  
ATOM    427  CG  LEU A  54      21.547 -32.469 -18.859  1.00 92.69           C  
ATOM    428  CD1 LEU A  54      22.344 -32.375 -20.172  1.00 92.69           C  
ATOM    429  CD2 LEU A  54      22.422 -32.062 -17.672  1.00 92.69           C  
ATOM    430  N   TYR A  55      17.453 -30.422 -18.406  1.00 88.38           N  
ATOM    431  CA  TYR A  55      16.547 -29.281 -18.344  1.00 88.38           C  
ATOM    432  C   TYR A  55      15.859 -29.203 -16.984  1.00 88.38           C  
ATOM    433  CB  TYR A  55      15.500 -29.359 -19.469  1.00 88.38           C  
ATOM    434  O   TYR A  55      15.805 -28.141 -16.375  1.00 88.38           O  
ATOM    435  CG  TYR A  55      14.375 -28.375 -19.312  1.00 88.38           C  
ATOM    436  CD1 TYR A  55      13.141 -28.766 -18.797  1.00 88.38           C  
ATOM    437  CD2 TYR A  55      14.539 -27.047 -19.688  1.00 88.38           C  
ATOM    438  CE1 TYR A  55      12.094 -27.859 -18.672  1.00 88.38           C  
ATOM    439  CE2 TYR A  55      13.508 -26.125 -19.547  1.00 88.38           C  
ATOM    440  OH  TYR A  55      11.258 -25.641 -18.906  1.00 88.38           O  
ATOM    441  CZ  TYR A  55      12.289 -26.547 -19.047  1.00 88.38           C  
ATOM    442  N   PHE A  56      15.336 -30.297 -16.500  1.00 88.69           N  
ATOM    443  CA  PHE A  56      14.625 -30.312 -15.234  1.00 88.69           C  
ATOM    444  C   PHE A  56      15.562 -30.000 -14.078  1.00 88.69           C  
ATOM    445  CB  PHE A  56      13.945 -31.656 -15.008  1.00 88.69           C  
ATOM    446  O   PHE A  56      15.250 -29.188 -13.203  1.00 88.69           O  
ATOM    447  CG  PHE A  56      12.508 -31.703 -15.453  1.00 88.69           C  
ATOM    448  CD1 PHE A  56      11.484 -31.422 -14.555  1.00 88.69           C  
ATOM    449  CD2 PHE A  56      12.180 -32.031 -16.766  1.00 88.69           C  
ATOM    450  CE1 PHE A  56      10.148 -31.453 -14.961  1.00 88.69           C  
ATOM    451  CE2 PHE A  56      10.852 -32.062 -17.172  1.00 88.69           C  
ATOM    452  CZ  PHE A  56       9.836 -31.781 -16.281  1.00 88.69           C  
ATOM    453  N   VAL A  57      16.672 -30.594 -14.102  1.00 92.06           N  
ATOM    454  CA  VAL A  57      17.609 -30.422 -12.984  1.00 92.06           C  
ATOM    455  C   VAL A  57      18.141 -29.000 -12.977  1.00 92.06           C  
ATOM    456  CB  VAL A  57      18.766 -31.438 -13.055  1.00 92.06           C  
ATOM    457  O   VAL A  57      18.109 -28.312 -11.953  1.00 92.06           O  
ATOM    458  CG1 VAL A  57      19.844 -31.094 -12.031  1.00 92.06           C  
ATOM    459  CG2 VAL A  57      18.250 -32.875 -12.828  1.00 92.06           C  
ATOM    460  N   TRP A  58      18.625 -28.547 -14.078  1.00 92.12           N  
ATOM    461  CA  TRP A  58      19.297 -27.250 -14.125  1.00 92.12           C  
ATOM    462  C   TRP A  58      18.266 -26.125 -14.055  1.00 92.12           C  
ATOM    463  CB  TRP A  58      20.125 -27.109 -15.406  1.00 92.12           C  
ATOM    464  O   TRP A  58      18.406 -25.203 -13.242  1.00 92.12           O  
ATOM    465  CG  TRP A  58      20.969 -25.875 -15.453  1.00 92.12           C  
ATOM    466  CD1 TRP A  58      20.656 -24.672 -16.016  1.00 92.12           C  
ATOM    467  CD2 TRP A  58      22.297 -25.734 -14.922  1.00 92.12           C  
ATOM    468  CE2 TRP A  58      22.703 -24.406 -15.195  1.00 92.12           C  
ATOM    469  CE3 TRP A  58      23.172 -26.594 -14.242  1.00 92.12           C  
ATOM    470  NE1 TRP A  58      21.688 -23.781 -15.859  1.00 92.12           N  
ATOM    471  CH2 TRP A  58      24.797 -24.797 -14.148  1.00 92.12           C  
ATOM    472  CZ2 TRP A  58      23.969 -23.922 -14.812  1.00 92.12           C  
ATOM    473  CZ3 TRP A  58      24.422 -26.109 -13.859  1.00 92.12           C  
ATOM    474  N   TYR A  59      17.234 -26.219 -14.805  1.00 87.44           N  
ATOM    475  CA  TYR A  59      16.328 -25.078 -14.891  1.00 87.44           C  
ATOM    476  C   TYR A  59      15.250 -25.172 -13.820  1.00 87.44           C  
ATOM    477  CB  TYR A  59      15.680 -25.016 -16.281  1.00 87.44           C  
ATOM    478  O   TYR A  59      15.055 -24.219 -13.047  1.00 87.44           O  
ATOM    479  CG  TYR A  59      14.789 -23.812 -16.469  1.00 87.44           C  
ATOM    480  CD1 TYR A  59      13.398 -23.953 -16.500  1.00 87.44           C  
ATOM    481  CD2 TYR A  59      15.328 -22.547 -16.641  1.00 87.44           C  
ATOM    482  CE1 TYR A  59      12.578 -22.844 -16.688  1.00 87.44           C  
ATOM    483  CE2 TYR A  59      14.508 -21.438 -16.812  1.00 87.44           C  
ATOM    484  OH  TYR A  59      12.328 -20.500 -17.031  1.00 87.44           O  
ATOM    485  CZ  TYR A  59      13.141 -21.594 -16.844  1.00 87.44           C  
ATOM    486  N   VAL A  60      14.570 -26.266 -13.742  1.00 88.00           N  
ATOM    487  CA  VAL A  60      13.414 -26.359 -12.859  1.00 88.00           C  
ATOM    488  C   VAL A  60      13.883 -26.438 -11.406  1.00 88.00           C  
ATOM    489  CB  VAL A  60      12.539 -27.594 -13.203  1.00 88.00           C  
ATOM    490  O   VAL A  60      13.383 -25.703 -10.547  1.00 88.00           O  
ATOM    491  CG1 VAL A  60      11.406 -27.750 -12.180  1.00 88.00           C  
ATOM    492  CG2 VAL A  60      11.969 -27.453 -14.617  1.00 88.00           C  
ATOM    493  N   PHE A  61      14.891 -27.172 -11.086  1.00 92.12           N  
ATOM    494  CA  PHE A  61      15.266 -27.406  -9.695  1.00 92.12           C  
ATOM    495  C   PHE A  61      16.297 -26.391  -9.234  1.00 92.12           C  
ATOM    496  CB  PHE A  61      15.828 -28.828  -9.531  1.00 92.12           C  
ATOM    497  O   PHE A  61      16.188 -25.859  -8.125  1.00 92.12           O  
ATOM    498  CG  PHE A  61      14.773 -29.859  -9.227  1.00 92.12           C  
ATOM    499  CD1 PHE A  61      14.414 -30.141  -7.914  1.00 92.12           C  
ATOM    500  CD2 PHE A  61      14.148 -30.547 -10.258  1.00 92.12           C  
ATOM    501  CE1 PHE A  61      13.445 -31.094  -7.633  1.00 92.12           C  
ATOM    502  CE2 PHE A  61      13.172 -31.516  -9.984  1.00 92.12           C  
ATOM    503  CZ  PHE A  61      12.820 -31.781  -8.672  1.00 92.12           C  
ATOM    504  N   ILE A  62      17.250 -26.062 -10.102  1.00 92.19           N  
ATOM    505  CA  ILE A  62      18.328 -25.203  -9.633  1.00 92.19           C  
ATOM    506  C   ILE A  62      17.953 -23.734  -9.852  1.00 92.19           C  
ATOM    507  CB  ILE A  62      19.672 -25.531 -10.344  1.00 92.19           C  
ATOM    508  O   ILE A  62      18.000 -22.938  -8.914  1.00 92.19           O  
ATOM    509  CG1 ILE A  62      20.156 -26.922  -9.930  1.00 92.19           C  
ATOM    510  CG2 ILE A  62      20.719 -24.453 -10.039  1.00 92.19           C  
ATOM    511  CD1 ILE A  62      21.422 -27.375 -10.664  1.00 92.19           C  
ATOM    512  N   VAL A  63      17.609 -23.422 -11.031  1.00 89.50           N  
ATOM    513  CA  VAL A  63      17.359 -22.016 -11.336  1.00 89.50           C  
ATOM    514  C   VAL A  63      16.031 -21.578 -10.734  1.00 89.50           C  
ATOM    515  CB  VAL A  63      17.375 -21.750 -12.859  1.00 89.50           C  
ATOM    516  O   VAL A  63      15.961 -20.578 -10.023  1.00 89.50           O  
ATOM    517  CG1 VAL A  63      16.906 -20.328 -13.172  1.00 89.50           C  
ATOM    518  CG2 VAL A  63      18.766 -21.984 -13.438  1.00 89.50           C  
ATOM    519  N   GLN A  64      14.953 -22.359 -10.867  1.00 88.94           N  
ATOM    520  CA  GLN A  64      13.625 -21.969 -10.383  1.00 88.94           C  
ATOM    521  C   GLN A  64      13.422 -22.406  -8.938  1.00 88.94           C  
ATOM    522  CB  GLN A  64      12.539 -22.578 -11.273  1.00 88.94           C  
ATOM    523  O   GLN A  64      12.438 -22.031  -8.297  1.00 88.94           O  
ATOM    524  CG  GLN A  64      12.438 -21.938 -12.648  1.00 88.94           C  
ATOM    525  CD  GLN A  64      11.781 -20.562 -12.609  1.00 88.94           C  
ATOM    526  NE2 GLN A  64      12.047 -19.750 -13.633  1.00 88.94           N  
ATOM    527  OE1 GLN A  64      11.047 -20.234 -11.680  1.00 88.94           O  
ATOM    528  N   LYS A  65      14.359 -23.234  -8.391  1.00 92.69           N  
ATOM    529  CA  LYS A  65      14.305 -23.719  -7.012  1.00 92.69           C  
ATOM    530  C   LYS A  65      12.922 -24.297  -6.688  1.00 92.69           C  
ATOM    531  CB  LYS A  65      14.648 -22.609  -6.031  1.00 92.69           C  
ATOM    532  O   LYS A  65      12.320 -23.938  -5.672  1.00 92.69           O  
ATOM    533  CG  LYS A  65      16.078 -22.094  -6.152  1.00 92.69           C  
ATOM    534  CD  LYS A  65      16.391 -21.047  -5.094  1.00 92.69           C  
ATOM    535  CE  LYS A  65      17.828 -20.562  -5.191  1.00 92.69           C  
ATOM    536  NZ  LYS A  65      18.141 -19.531  -4.152  1.00 92.69           N  
ATOM    537  N   SER A  66      12.453 -25.125  -7.500  1.00 90.94           N  
ATOM    538  CA  SER A  66      11.117 -25.719  -7.375  1.00 90.94           C  
ATOM    539  C   SER A  66      11.047 -26.672  -6.188  1.00 90.94           C  
ATOM    540  CB  SER A  66      10.734 -26.453  -8.656  1.00 90.94           C  
ATOM    541  O   SER A  66       9.969 -27.156  -5.844  1.00 90.94           O  
ATOM    542  OG  SER A  66      11.617 -27.531  -8.898  1.00 90.94           O  
ATOM    543  N   TYR A  67      12.141 -26.891  -5.504  1.00 92.88           N  
ATOM    544  CA  TYR A  67      12.164 -27.750  -4.332  1.00 92.88           C  
ATOM    545  C   TYR A  67      11.797 -26.984  -3.072  1.00 92.88           C  
ATOM    546  CB  TYR A  67      13.547 -28.391  -4.168  1.00 92.88           C  
ATOM    547  O   TYR A  67      11.742 -27.547  -1.980  1.00 92.88           O  
ATOM    548  CG  TYR A  67      14.672 -27.391  -4.090  1.00 92.88           C  
ATOM    549  CD1 TYR A  67      15.352 -26.984  -5.238  1.00 92.88           C  
ATOM    550  CD2 TYR A  67      15.070 -26.859  -2.869  1.00 92.88           C  
ATOM    551  CE1 TYR A  67      16.391 -26.078  -5.168  1.00 92.88           C  
ATOM    552  CE2 TYR A  67      16.109 -25.938  -2.789  1.00 92.88           C  
ATOM    553  OH  TYR A  67      17.797 -24.641  -3.869  1.00 92.88           O  
ATOM    554  CZ  TYR A  67      16.766 -25.547  -3.943  1.00 92.88           C  
ATOM    555  N   GLN A  68      11.578 -25.703  -3.223  1.00 93.75           N  
ATOM    556  CA  GLN A  68      11.266 -24.859  -2.074  1.00 93.75           C  
ATOM    557  C   GLN A  68       9.828 -24.375  -2.125  1.00 93.75           C  
ATOM    558  CB  GLN A  68      12.227 -23.672  -2.016  1.00 93.75           C  
ATOM    559  O   GLN A  68       9.219 -24.312  -3.197  1.00 93.75           O  
ATOM    560  CG  GLN A  68      13.680 -24.062  -1.813  1.00 93.75           C  
ATOM    561  CD  GLN A  68      14.609 -22.859  -1.729  1.00 93.75           C  
ATOM    562  NE2 GLN A  68      15.789 -23.062  -1.161  1.00 93.75           N  
ATOM    563  OE1 GLN A  68      14.258 -21.750  -2.172  1.00 93.75           O  
ATOM    564  N   GLU A  69       9.266 -24.172  -0.933  1.00 92.88           N  
ATOM    565  CA  GLU A  69       8.047 -23.375  -0.814  1.00 92.88           C  
ATOM    566  C   GLU A  69       8.359 -21.891  -0.780  1.00 92.88           C  
ATOM    567  CB  GLU A  69       7.262 -23.781   0.439  1.00 92.88           C  
ATOM    568  O   GLU A  69       9.328 -21.469  -0.147  1.00 92.88           O  
ATOM    569  CG  GLU A  69       5.820 -23.281   0.446  1.00 92.88           C  
ATOM    570  CD  GLU A  69       5.008 -23.844   1.604  1.00 92.88           C  
ATOM    571  OE1 GLU A  69       3.791 -23.562   1.682  1.00 92.88           O  
ATOM    572  OE2 GLU A  69       5.590 -24.562   2.443  1.00 92.88           O  
ATOM    573  N   SER A  70       7.617 -21.203  -1.544  1.00 92.75           N  
ATOM    574  CA  SER A  70       7.938 -19.781  -1.664  1.00 92.75           C  
ATOM    575  C   SER A  70       6.844 -18.922  -1.044  1.00 92.75           C  
ATOM    576  CB  SER A  70       8.133 -19.406  -3.131  1.00 92.75           C  
ATOM    577  O   SER A  70       5.688 -19.344  -0.956  1.00 92.75           O  
ATOM    578  OG  SER A  70       6.914 -19.516  -3.846  1.00 92.75           O  
ATOM    579  N   GLU A  71       7.176 -17.781  -0.477  1.00 91.81           N  
ATOM    580  CA  GLU A  71       6.297 -16.734   0.043  1.00 91.81           C  
ATOM    581  C   GLU A  71       6.652 -15.367  -0.548  1.00 91.81           C  
ATOM    582  CB  GLU A  71       6.375 -16.672   1.570  1.00 91.81           C  
ATOM    583  O   GLU A  71       7.816 -14.961  -0.531  1.00 91.81           O  
ATOM    584  CG  GLU A  71       5.391 -15.703   2.201  1.00 91.81           C  
ATOM    585  CD  GLU A  71       5.473 -15.664   3.719  1.00 91.81           C  
ATOM    586  OE1 GLU A  71       4.605 -15.023   4.355  1.00 91.81           O  
ATOM    587  OE2 GLU A  71       6.414 -16.281   4.273  1.00 91.81           O  
ATOM    588  N   THR A  72       5.598 -14.789  -1.187  1.00 88.50           N  
ATOM    589  CA  THR A  72       5.836 -13.477  -1.783  1.00 88.50           C  
ATOM    590  C   THR A  72       5.160 -12.383  -0.964  1.00 88.50           C  
ATOM    591  CB  THR A  72       5.324 -13.422  -3.234  1.00 88.50           C  
ATOM    592  O   THR A  72       4.180 -12.641  -0.261  1.00 88.50           O  
ATOM    593  CG2 THR A  72       6.020 -14.469  -4.102  1.00 88.50           C  
ATOM    594  OG1 THR A  72       3.914 -13.672  -3.250  1.00 88.50           O  
ATOM    595  N   GLY A  73       5.750 -11.242  -0.982  1.00 84.50           N  
ATOM    596  CA  GLY A  73       5.164 -10.078  -0.335  1.00 84.50           C  
ATOM    597  C   GLY A  73       5.332 -10.094   1.172  1.00 84.50           C  
ATOM    598  O   GLY A  73       4.398 -10.414   1.904  1.00 84.50           O  
ATOM    599  N   PRO A  74       6.363  -9.711   1.729  1.00 88.44           N  
ATOM    600  CA  PRO A  74       6.570  -9.648   3.178  1.00 88.44           C  
ATOM    601  C   PRO A  74       5.801  -8.516   3.840  1.00 88.44           C  
ATOM    602  CB  PRO A  74       8.078  -9.438   3.309  1.00 88.44           C  
ATOM    603  O   PRO A  74       5.441  -7.535   3.178  1.00 88.44           O  
ATOM    604  CG  PRO A  74       8.469  -8.680   2.078  1.00 88.44           C  
ATOM    605  CD  PRO A  74       7.613  -9.156   0.938  1.00 88.44           C  
ATOM    606  N   GLU A  75       5.441  -8.734   5.039  1.00 89.44           N  
ATOM    607  CA  GLU A  75       4.988  -7.617   5.867  1.00 89.44           C  
ATOM    608  C   GLU A  75       6.141  -6.672   6.195  1.00 89.44           C  
ATOM    609  CB  GLU A  75       4.344  -8.133   7.156  1.00 89.44           C  
ATOM    610  O   GLU A  75       7.172  -7.102   6.719  1.00 89.44           O  
ATOM    611  CG  GLU A  75       3.111  -8.992   6.926  1.00 89.44           C  
ATOM    612  CD  GLU A  75       2.654  -9.734   8.172  1.00 89.44           C  
ATOM    613  OE1 GLU A  75       1.673 -10.508   8.094  1.00 89.44           O  
ATOM    614  OE2 GLU A  75       3.283  -9.539   9.234  1.00 89.44           O  
ATOM    615  N   SER A  76       6.004  -5.539   5.805  1.00 91.25           N  
ATOM    616  CA  SER A  76       7.125  -4.613   5.949  1.00 91.25           C  
ATOM    617  C   SER A  76       6.734  -3.396   6.781  1.00 91.25           C  
ATOM    618  CB  SER A  76       7.629  -4.164   4.578  1.00 91.25           C  
ATOM    619  O   SER A  76       5.562  -3.006   6.805  1.00 91.25           O  
ATOM    620  OG  SER A  76       6.770  -3.180   4.023  1.00 91.25           O  
ATOM    621  N   SER A  77       7.684  -2.836   7.559  1.00 92.00           N  
ATOM    622  CA  SER A  77       7.590  -1.585   8.305  1.00 92.00           C  
ATOM    623  C   SER A  77       8.719  -0.631   7.930  1.00 92.00           C  
ATOM    624  CB  SER A  77       7.617  -1.855   9.812  1.00 92.00           C  
ATOM    625  O   SER A  77       9.883  -1.033   7.859  1.00 92.00           O  
ATOM    626  OG  SER A  77       7.746  -0.645  10.531  1.00 92.00           O  
ATOM    627  N   ILE A  78       8.312   0.613   7.699  1.00 95.38           N  
ATOM    628  CA  ILE A  78       9.297   1.600   7.270  1.00 95.38           C  
ATOM    629  C   ILE A  78       9.219   2.832   8.172  1.00 95.38           C  
ATOM    630  CB  ILE A  78       9.094   1.999   5.793  1.00 95.38           C  
ATOM    631  O   ILE A  78       8.133   3.359   8.414  1.00 95.38           O  
ATOM    632  CG1 ILE A  78       9.227   0.770   4.887  1.00 95.38           C  
ATOM    633  CG2 ILE A  78      10.094   3.088   5.383  1.00 95.38           C  
ATOM    634  CD1 ILE A  78       8.547   0.926   3.531  1.00 95.38           C  
ATOM    635  N   ILE A  79      10.320   3.291   8.703  1.00 95.00           N  
ATOM    636  CA  ILE A  79      10.484   4.543   9.438  1.00 95.00           C  
ATOM    637  C   ILE A  79      11.578   5.383   8.781  1.00 95.00           C  
ATOM    638  CB  ILE A  79      10.828   4.289  10.922  1.00 95.00           C  
ATOM    639  O   ILE A  79      12.672   4.887   8.500  1.00 95.00           O  
ATOM    640  CG1 ILE A  79       9.711   3.484  11.602  1.00 95.00           C  
ATOM    641  CG2 ILE A  79      11.070   5.609  11.656  1.00 95.00           C  
ATOM    642  CD1 ILE A  79      10.078   2.959  12.984  1.00 95.00           C  
ATOM    643  N   THR A  80      11.273   6.617   8.547  1.00 96.44           N  
ATOM    644  CA  THR A  80      12.242   7.492   7.902  1.00 96.44           C  
ATOM    645  C   THR A  80      12.484   8.742   8.742  1.00 96.44           C  
ATOM    646  CB  THR A  80      11.773   7.898   6.492  1.00 96.44           C  
ATOM    647  O   THR A  80      11.594   9.203   9.453  1.00 96.44           O  
ATOM    648  CG2 THR A  80      11.602   6.676   5.598  1.00 96.44           C  
ATOM    649  OG1 THR A  80      10.523   8.594   6.590  1.00 96.44           O  
ATOM    650  N   LYS A  81      13.648   9.211   8.727  1.00 94.75           N  
ATOM    651  CA  LYS A  81      14.055  10.453   9.375  1.00 94.75           C  
ATOM    652  C   LYS A  81      15.055  11.219   8.508  1.00 94.75           C  
ATOM    653  CB  LYS A  81      14.672  10.164  10.742  1.00 94.75           C  
ATOM    654  O   LYS A  81      16.062  10.656   8.062  1.00 94.75           O  
ATOM    655  CG  LYS A  81      14.836  11.398  11.625  1.00 94.75           C  
ATOM    656  CD  LYS A  81      15.250  11.023  13.039  1.00 94.75           C  
ATOM    657  CE  LYS A  81      15.266  12.234  13.953  1.00 94.75           C  
ATOM    658  NZ  LYS A  81      15.586  11.867  15.367  1.00 94.75           N  
ATOM    659  N   VAL A  82      14.789  12.492   8.305  1.00 96.94           N  
ATOM    660  CA  VAL A  82      15.672  13.352   7.523  1.00 96.94           C  
ATOM    661  C   VAL A  82      16.438  14.289   8.453  1.00 96.94           C  
ATOM    662  CB  VAL A  82      14.891  14.172   6.473  1.00 96.94           C  
ATOM    663  O   VAL A  82      15.898  14.750   9.461  1.00 96.94           O  
ATOM    664  CG1 VAL A  82      15.836  15.047   5.652  1.00 96.94           C  
ATOM    665  CG2 VAL A  82      14.086  13.242   5.562  1.00 96.94           C  
ATOM    666  N   LYS A  83      17.688  14.453   8.180  1.00 94.88           N  
ATOM    667  CA  LYS A  83      18.531  15.406   8.906  1.00 94.88           C  
ATOM    668  C   LYS A  83      19.250  16.344   7.941  1.00 94.88           C  
ATOM    669  CB  LYS A  83      19.547  14.664   9.773  1.00 94.88           C  
ATOM    670  O   LYS A  83      19.656  15.938   6.852  1.00 94.88           O  
ATOM    671  CG  LYS A  83      18.922  13.898  10.938  1.00 94.88           C  
ATOM    672  CD  LYS A  83      19.984  13.266  11.820  1.00 94.88           C  
ATOM    673  CE  LYS A  83      19.375  12.547  13.008  1.00 94.88           C  
ATOM    674  NZ  LYS A  83      20.422  11.945  13.898  1.00 94.88           N  
ATOM    675  N   GLY A  84      19.297  17.578   8.344  1.00 95.25           N  
ATOM    676  CA  GLY A  84      19.984  18.594   7.555  1.00 95.25           C  
ATOM    677  C   GLY A  84      19.422  19.984   7.766  1.00 95.25           C  
ATOM    678  O   GLY A  84      18.312  20.141   8.273  1.00 95.25           O  
ATOM    679  N   ILE A  85      20.281  20.984   7.520  1.00 94.38           N  
ATOM    680  CA  ILE A  85      19.875  22.391   7.621  1.00 94.38           C  
ATOM    681  C   ILE A  85      20.297  23.141   6.363  1.00 94.38           C  
ATOM    682  CB  ILE A  85      20.469  23.062   8.875  1.00 94.38           C  
ATOM    683  O   ILE A  85      21.266  22.766   5.703  1.00 94.38           O  
ATOM    684  CG1 ILE A  85      20.219  22.203  10.117  1.00 94.38           C  
ATOM    685  CG2 ILE A  85      19.906  24.469   9.062  1.00 94.38           C  
ATOM    686  CD1 ILE A  85      21.000  22.641  11.352  1.00 94.38           C  
ATOM    687  N   THR A  86      19.531  24.047   5.965  1.00 93.62           N  
ATOM    688  CA  THR A  86      19.859  24.891   4.816  1.00 93.62           C  
ATOM    689  C   THR A  86      19.516  26.344   5.109  1.00 93.62           C  
ATOM    690  CB  THR A  86      19.109  24.422   3.557  1.00 93.62           C  
ATOM    691  O   THR A  86      18.891  26.656   6.125  1.00 93.62           O  
ATOM    692  CG2 THR A  86      17.609  24.688   3.684  1.00 93.62           C  
ATOM    693  OG1 THR A  86      19.609  25.141   2.420  1.00 93.62           O  
ATOM    694  N   THR A  87      20.078  27.203   4.363  1.00 91.38           N  
ATOM    695  CA  THR A  87      19.875  28.625   4.566  1.00 91.38           C  
ATOM    696  C   THR A  87      19.422  29.297   3.273  1.00 91.38           C  
ATOM    697  CB  THR A  87      21.156  29.312   5.086  1.00 91.38           C  
ATOM    698  O   THR A  87      19.781  28.844   2.182  1.00 91.38           O  
ATOM    699  CG2 THR A  87      21.672  28.625   6.355  1.00 91.38           C  
ATOM    700  OG1 THR A  87      22.172  29.234   4.078  1.00 91.38           O  
ATOM    701  N   SER A  88      18.531  30.172   3.455  1.00 87.69           N  
ATOM    702  CA  SER A  88      18.188  31.125   2.406  1.00 87.69           C  
ATOM    703  C   SER A  88      18.578  32.562   2.803  1.00 87.69           C  
ATOM    704  CB  SER A  88      16.688  31.062   2.100  1.00 87.69           C  
ATOM    705  O   SER A  88      19.312  32.750   3.770  1.00 87.69           O  
ATOM    706  OG  SER A  88      15.938  31.688   3.123  1.00 87.69           O  
ATOM    707  N   GLU A  89      18.406  33.625   2.035  1.00 79.00           N  
ATOM    708  CA  GLU A  89      18.906  34.969   2.242  1.00 79.00           C  
ATOM    709  C   GLU A  89      18.672  35.438   3.680  1.00 79.00           C  
ATOM    710  CB  GLU A  89      18.219  35.938   1.269  1.00 79.00           C  
ATOM    711  O   GLU A  89      19.578  35.969   4.320  1.00 79.00           O  
ATOM    712  CG  GLU A  89      18.812  35.906  -0.133  1.00 79.00           C  
ATOM    713  CD  GLU A  89      18.156  36.906  -1.078  1.00 79.00           C  
ATOM    714  OE1 GLU A  89      18.594  37.000  -2.252  1.00 79.00           O  
ATOM    715  OE2 GLU A  89      17.219  37.594  -0.642  1.00 79.00           O  
ATOM    716  N   HIS A  90      17.594  35.094   4.352  1.00 78.50           N  
ATOM    717  CA  HIS A  90      17.422  35.594   5.699  1.00 78.50           C  
ATOM    718  C   HIS A  90      16.719  34.594   6.598  1.00 78.50           C  
ATOM    719  CB  HIS A  90      16.625  36.906   5.668  1.00 78.50           C  
ATOM    720  O   HIS A  90      16.062  34.969   7.570  1.00 78.50           O  
ATOM    721  CG  HIS A  90      17.266  37.969   4.828  1.00 78.50           C  
ATOM    722  CD2 HIS A  90      16.844  38.594   3.695  1.00 78.50           C  
ATOM    723  ND1 HIS A  90      18.484  38.531   5.125  1.00 78.50           N  
ATOM    724  CE1 HIS A  90      18.797  39.438   4.211  1.00 78.50           C  
ATOM    725  NE2 HIS A  90      17.797  39.500   3.332  1.00 78.50           N  
ATOM    726  N   LYS A  91      16.875  33.375   6.289  1.00 87.62           N  
ATOM    727  CA  LYS A  91      16.156  32.406   7.082  1.00 87.62           C  
ATOM    728  C   LYS A  91      16.875  31.047   7.055  1.00 87.62           C  
ATOM    729  CB  LYS A  91      14.719  32.219   6.570  1.00 87.62           C  
ATOM    730  O   LYS A  91      17.453  30.672   6.039  1.00 87.62           O  
ATOM    731  CG  LYS A  91      13.875  31.266   7.391  1.00 87.62           C  
ATOM    732  CD  LYS A  91      12.469  31.141   6.820  1.00 87.62           C  
ATOM    733  CE  LYS A  91      11.648  30.094   7.582  1.00 87.62           C  
ATOM    734  NZ  LYS A  91      10.297  29.906   6.977  1.00 87.62           N  
ATOM    735  N   VAL A  92      17.031  30.406   8.188  1.00 92.19           N  
ATOM    736  CA  VAL A  92      17.531  29.047   8.289  1.00 92.19           C  
ATOM    737  C   VAL A  92      16.359  28.062   8.250  1.00 92.19           C  
ATOM    738  CB  VAL A  92      18.359  28.828   9.578  1.00 92.19           C  
ATOM    739  O   VAL A  92      15.344  28.281   8.914  1.00 92.19           O  
ATOM    740  CG1 VAL A  92      18.703  27.359   9.766  1.00 92.19           C  
ATOM    741  CG2 VAL A  92      19.641  29.672   9.531  1.00 92.19           C  
ATOM    742  N   TRP A  93      16.531  27.094   7.434  1.00 94.50           N  
ATOM    743  CA  TRP A  93      15.484  26.078   7.273  1.00 94.50           C  
ATOM    744  C   TRP A  93      15.930  24.750   7.848  1.00 94.50           C  
ATOM    745  CB  TRP A  93      15.117  25.922   5.793  1.00 94.50           C  
ATOM    746  O   TRP A  93      16.922  24.156   7.391  1.00 94.50           O  
ATOM    747  CG  TRP A  93      14.664  27.188   5.137  1.00 94.50           C  
ATOM    748  CD1 TRP A  93      15.445  28.234   4.719  1.00 94.50           C  
ATOM    749  CD2 TRP A  93      13.312  27.547   4.828  1.00 94.50           C  
ATOM    750  CE2 TRP A  93      13.352  28.828   4.223  1.00 94.50           C  
ATOM    751  CE3 TRP A  93      12.070  26.922   5.004  1.00 94.50           C  
ATOM    752  NE1 TRP A  93      14.656  29.219   4.168  1.00 94.50           N  
ATOM    753  CH2 TRP A  93      10.992  28.844   3.977  1.00 94.50           C  
ATOM    754  CZ2 TRP A  93      12.195  29.484   3.791  1.00 94.50           C  
ATOM    755  CZ3 TRP A  93      10.922  27.578   4.574  1.00 94.50           C  
ATOM    756  N   ASP A  94      15.266  24.281   8.859  1.00 95.00           N  
ATOM    757  CA  ASP A  94      15.547  22.969   9.430  1.00 95.00           C  
ATOM    758  C   ASP A  94      14.547  21.938   8.930  1.00 95.00           C  
ATOM    759  CB  ASP A  94      15.516  23.047  10.961  1.00 95.00           C  
ATOM    760  O   ASP A  94      13.750  22.203   8.039  1.00 95.00           O  
ATOM    761  CG  ASP A  94      14.180  23.516  11.508  1.00 95.00           C  
ATOM    762  OD1 ASP A  94      13.227  23.703  10.719  1.00 95.00           O  
ATOM    763  OD2 ASP A  94      14.078  23.719  12.734  1.00 95.00           O  
ATOM    764  N   VAL A  95      14.609  20.703   9.461  1.00 95.44           N  
ATOM    765  CA  VAL A  95      13.859  19.547   8.984  1.00 95.44           C  
ATOM    766  C   VAL A  95      12.359  19.812   9.133  1.00 95.44           C  
ATOM    767  CB  VAL A  95      14.266  18.266   9.742  1.00 95.44           C  
ATOM    768  O   VAL A  95      11.570  19.406   8.281  1.00 95.44           O  
ATOM    769  CG1 VAL A  95      13.367  17.094   9.328  1.00 95.44           C  
ATOM    770  CG2 VAL A  95      15.734  17.938   9.484  1.00 95.44           C  
ATOM    771  N   GLU A  96      11.859  20.484  10.172  1.00 96.00           N  
ATOM    772  CA  GLU A  96      10.445  20.734  10.430  1.00 96.00           C  
ATOM    773  C   GLU A  96       9.859  21.703   9.398  1.00 96.00           C  
ATOM    774  CB  GLU A  96      10.242  21.281  11.844  1.00 96.00           C  
ATOM    775  O   GLU A  96       8.648  21.750   9.203  1.00 96.00           O  
ATOM    776  CG  GLU A  96      10.641  20.312  12.938  1.00 96.00           C  
ATOM    777  CD  GLU A  96      12.148  20.234  13.156  1.00 96.00           C  
ATOM    778  OE1 GLU A  96      12.625  19.250  13.773  1.00 96.00           O  
ATOM    779  OE2 GLU A  96      12.852  21.172  12.711  1.00 96.00           O  
ATOM    780  N   GLU A  97      10.727  22.391   8.758  1.00 95.25           N  
ATOM    781  CA  GLU A  97      10.281  23.375   7.781  1.00 95.25           C  
ATOM    782  C   GLU A  97      10.156  22.766   6.391  1.00 95.25           C  
ATOM    783  CB  GLU A  97      11.242  24.578   7.750  1.00 95.25           C  
ATOM    784  O   GLU A  97       9.203  23.062   5.664  1.00 95.25           O  
ATOM    785  CG  GLU A  97      11.258  25.391   9.031  1.00 95.25           C  
ATOM    786  CD  GLU A  97      10.102  26.375   9.133  1.00 95.25           C  
ATOM    787  OE1 GLU A  97       9.461  26.453  10.203  1.00 95.25           O  
ATOM    788  OE2 GLU A  97       9.828  27.062   8.125  1.00 95.25           O  
ATOM    789  N   TYR A  98      11.125  21.859   6.027  1.00 97.06           N  
ATOM    790  CA  TYR A  98      11.172  21.484   4.621  1.00 97.06           C  
ATOM    791  C   TYR A  98      10.734  20.031   4.430  1.00 97.06           C  
ATOM    792  CB  TYR A  98      12.578  21.688   4.047  1.00 97.06           C  
ATOM    793  O   TYR A  98      10.602  19.562   3.297  1.00 97.06           O  
ATOM    794  CG  TYR A  98      13.633  20.828   4.719  1.00 97.06           C  
ATOM    795  CD1 TYR A  98      14.555  21.406   5.590  1.00 97.06           C  
ATOM    796  CD2 TYR A  98      13.703  19.469   4.480  1.00 97.06           C  
ATOM    797  CE1 TYR A  98      15.531  20.625   6.211  1.00 97.06           C  
ATOM    798  CE2 TYR A  98      14.672  18.688   5.094  1.00 97.06           C  
ATOM    799  OH  TYR A  98      16.547  18.500   6.566  1.00 97.06           O  
ATOM    800  CZ  TYR A  98      15.586  19.266   5.957  1.00 97.06           C  
ATOM    801  N   VAL A  99      10.492  19.281   5.445  1.00 98.12           N  
ATOM    802  CA  VAL A  99      10.016  17.922   5.289  1.00 98.12           C  
ATOM    803  C   VAL A  99       8.516  17.859   5.594  1.00 98.12           C  
ATOM    804  CB  VAL A  99      10.781  16.938   6.203  1.00 98.12           C  
ATOM    805  O   VAL A  99       8.070  18.328   6.641  1.00 98.12           O  
ATOM    806  CG1 VAL A  99      10.156  15.547   6.152  1.00 98.12           C  
ATOM    807  CG2 VAL A  99      12.258  16.875   5.797  1.00 98.12           C  
ATOM    808  N   LYS A 100       7.734  17.234   4.691  1.00 97.75           N  
ATOM    809  CA  LYS A 100       6.293  17.047   4.840  1.00 97.75           C  
ATOM    810  C   LYS A 100       5.852  15.703   4.254  1.00 97.75           C  
ATOM    811  CB  LYS A 100       5.531  18.188   4.168  1.00 97.75           C  
ATOM    812  O   LYS A 100       6.297  15.312   3.172  1.00 97.75           O  
ATOM    813  CG  LYS A 100       5.859  19.562   4.730  1.00 97.75           C  
ATOM    814  CD  LYS A 100       5.254  19.750   6.113  1.00 97.75           C  
ATOM    815  CE  LYS A 100       5.551  21.141   6.664  1.00 97.75           C  
ATOM    816  NZ  LYS A 100       5.047  21.312   8.062  1.00 97.75           N  
ATOM    817  N   PRO A 101       4.895  14.961   4.867  1.00 96.81           N  
ATOM    818  CA  PRO A 101       4.484  15.133   6.262  1.00 96.81           C  
ATOM    819  C   PRO A 101       5.590  14.781   7.254  1.00 96.81           C  
ATOM    820  CB  PRO A 101       3.297  14.172   6.402  1.00 96.81           C  
ATOM    821  O   PRO A 101       6.617  14.227   6.863  1.00 96.81           O  
ATOM    822  CG  PRO A 101       3.566  13.086   5.410  1.00 96.81           C  
ATOM    823  CD  PRO A 101       4.301  13.680   4.242  1.00 96.81           C  
ATOM    824  N   PRO A 102       5.426  15.062   8.508  1.00 97.62           N  
ATOM    825  CA  PRO A 102       6.531  14.953   9.461  1.00 97.62           C  
ATOM    826  C   PRO A 102       6.570  13.594  10.172  1.00 97.62           C  
ATOM    827  CB  PRO A 102       6.254  16.078  10.461  1.00 97.62           C  
ATOM    828  O   PRO A 102       7.535  13.297  10.883  1.00 97.62           O  
ATOM    829  CG  PRO A 102       4.770  16.250  10.430  1.00 97.62           C  
ATOM    830  CD  PRO A 102       4.285  15.992   9.031  1.00 97.62           C  
ATOM    831  N   GLU A 103       5.621  12.703  10.000  1.00 96.56           N  
ATOM    832  CA  GLU A 103       5.492  11.508  10.828  1.00 96.56           C  
ATOM    833  C   GLU A 103       6.516  10.445  10.430  1.00 96.56           C  
ATOM    834  CB  GLU A 103       4.074  10.930  10.727  1.00 96.56           C  
ATOM    835  O   GLU A 103       6.668   9.438  11.117  1.00 96.56           O  
ATOM    836  CG  GLU A 103       2.994  11.859  11.258  1.00 96.56           C  
ATOM    837  CD  GLU A 103       2.494  12.859  10.227  1.00 96.56           C  
ATOM    838  OE1 GLU A 103       1.605  13.680  10.547  1.00 96.56           O  
ATOM    839  OE2 GLU A 103       2.996  12.820   9.078  1.00 96.56           O  
ATOM    840  N   GLY A 104       7.242  10.594   9.367  1.00 96.06           N  
ATOM    841  CA  GLY A 104       8.289   9.656   8.992  1.00 96.06           C  
ATOM    842  C   GLY A 104       7.750   8.359   8.422  1.00 96.06           C  
ATOM    843  O   GLY A 104       8.180   7.277   8.812  1.00 96.06           O  
ATOM    844  N   GLY A 105       6.824   8.453   7.562  1.00 93.94           N  
ATOM    845  CA  GLY A 105       6.293   7.281   6.887  1.00 93.94           C  
ATOM    846  C   GLY A 105       7.105   6.871   5.672  1.00 93.94           C  
ATOM    847  O   GLY A 105       8.258   7.281   5.523  1.00 93.94           O  
ATOM    848  N   SER A 106       6.570   6.027   4.863  1.00 95.88           N  
ATOM    849  CA  SER A 106       7.266   5.516   3.688  1.00 95.88           C  
ATOM    850  C   SER A 106       7.270   6.543   2.557  1.00 95.88           C  
ATOM    851  CB  SER A 106       6.621   4.219   3.205  1.00 95.88           C  
ATOM    852  O   SER A 106       8.039   6.418   1.603  1.00 95.88           O  
ATOM    853  OG  SER A 106       5.254   4.418   2.896  1.00 95.88           O  
ATOM    854  N   VAL A 107       6.391   7.520   2.680  1.00 96.81           N  
ATOM    855  CA  VAL A 107       6.309   8.562   1.667  1.00 96.81           C  
ATOM    856  C   VAL A 107       6.465   9.938   2.324  1.00 96.81           C  
ATOM    857  CB  VAL A 107       4.980   8.500   0.882  1.00 96.81           C  
ATOM    858  O   VAL A 107       5.719  10.273   3.248  1.00 96.81           O  
ATOM    859  CG1 VAL A 107       4.918   9.602  -0.172  1.00 96.81           C  
ATOM    860  CG2 VAL A 107       4.816   7.125   0.234  1.00 96.81           C  
ATOM    861  N   PHE A 108       7.426  10.648   1.870  1.00 97.75           N  
ATOM    862  CA  PHE A 108       7.637  12.000   2.383  1.00 97.75           C  
ATOM    863  C   PHE A 108       8.250  12.898   1.312  1.00 97.75           C  
ATOM    864  CB  PHE A 108       8.539  11.969   3.619  1.00 97.75           C  
ATOM    865  O   PHE A 108       8.773  12.406   0.311  1.00 97.75           O  
ATOM    866  CG  PHE A 108       9.906  11.398   3.361  1.00 97.75           C  
ATOM    867  CD1 PHE A 108      10.117  10.023   3.391  1.00 97.75           C  
ATOM    868  CD2 PHE A 108      10.984  12.234   3.088  1.00 97.75           C  
ATOM    869  CE1 PHE A 108      11.383   9.492   3.150  1.00 97.75           C  
ATOM    870  CE2 PHE A 108      12.250  11.711   2.848  1.00 97.75           C  
ATOM    871  CZ  PHE A 108      12.445  10.336   2.881  1.00 97.75           C  
ATOM    872  N   SER A 109       8.109  14.188   1.490  1.00 97.94           N  
ATOM    873  CA  SER A 109       8.609  15.180   0.545  1.00 97.94           C  
ATOM    874  C   SER A 109       9.617  16.109   1.205  1.00 97.94           C  
ATOM    875  CB  SER A 109       7.449  15.992  -0.033  1.00 97.94           C  
ATOM    876  O   SER A 109       9.453  16.484   2.367  1.00 97.94           O  
ATOM    877  OG  SER A 109       6.453  15.148  -0.575  1.00 97.94           O  
ATOM    878  N   ILE A 110      10.641  16.375   0.500  1.00 98.31           N  
ATOM    879  CA  ILE A 110      11.633  17.375   0.883  1.00 98.31           C  
ATOM    880  C   ILE A 110      11.500  18.609  -0.002  1.00 98.31           C  
ATOM    881  CB  ILE A 110      13.070  16.797   0.788  1.00 98.31           C  
ATOM    882  O   ILE A 110      11.758  18.547  -1.205  1.00 98.31           O  
ATOM    883  CG1 ILE A 110      13.203  15.547   1.663  1.00 98.31           C  
ATOM    884  CG2 ILE A 110      14.102  17.859   1.185  1.00 98.31           C  
ATOM    885  CD1 ILE A 110      14.508  14.789   1.451  1.00 98.31           C  
ATOM    886  N   ILE A 111      11.156  19.688   0.554  1.00 97.94           N  
ATOM    887  CA  ILE A 111      10.922  20.922  -0.178  1.00 97.94           C  
ATOM    888  C   ILE A 111      12.258  21.562  -0.552  1.00 97.94           C  
ATOM    889  CB  ILE A 111      10.062  21.922   0.645  1.00 97.94           C  
ATOM    890  O   ILE A 111      13.125  21.750   0.304  1.00 97.94           O  
ATOM    891  CG1 ILE A 111       8.703  21.297   0.979  1.00 97.94           C  
ATOM    892  CG2 ILE A 111       9.891  23.234  -0.110  1.00 97.94           C  
ATOM    893  CD1 ILE A 111       7.883  22.109   1.973  1.00 97.94           C  
ATOM    894  N   THR A 112      12.430  21.906  -1.816  1.00 97.25           N  
ATOM    895  CA  THR A 112      13.672  22.484  -2.307  1.00 97.25           C  
ATOM    896  C   THR A 112      13.445  23.906  -2.818  1.00 97.25           C  
ATOM    897  CB  THR A 112      14.289  21.625  -3.426  1.00 97.25           C  
ATOM    898  O   THR A 112      14.398  24.672  -2.982  1.00 97.25           O  
ATOM    899  CG2 THR A 112      14.773  20.281  -2.885  1.00 97.25           C  
ATOM    900  OG1 THR A 112      13.305  21.391  -4.438  1.00 97.25           O  
ATOM    901  N   ARG A 113      12.219  24.234  -3.119  1.00 96.06           N  
ATOM    902  CA  ARG A 113      11.867  25.578  -3.559  1.00 96.06           C  
ATOM    903  C   ARG A 113      10.492  25.969  -3.051  1.00 96.06           C  
ATOM    904  CB  ARG A 113      11.914  25.672  -5.086  1.00 96.06           C  
ATOM    905  O   ARG A 113       9.570  25.156  -3.033  1.00 96.06           O  
ATOM    906  CG  ARG A 113      11.695  27.078  -5.621  1.00 96.06           C  
ATOM    907  CD  ARG A 113      11.859  27.141  -7.133  1.00 96.06           C  
ATOM    908  NE  ARG A 113      10.734  26.500  -7.820  1.00 96.06           N  
ATOM    909  NH1 ARG A 113      10.188  28.375  -9.078  1.00 96.06           N  
ATOM    910  NH2 ARG A 113       8.969  26.438  -9.289  1.00 96.06           N  
ATOM    911  CZ  ARG A 113       9.969  27.109  -8.727  1.00 96.06           C  
ATOM    912  N   VAL A 114      10.375  27.234  -2.631  1.00 95.81           N  
ATOM    913  CA  VAL A 114       9.102  27.719  -2.115  1.00 95.81           C  
ATOM    914  C   VAL A 114       8.750  29.047  -2.752  1.00 95.81           C  
ATOM    915  CB  VAL A 114       9.117  27.844  -0.575  1.00 95.81           C  
ATOM    916  O   VAL A 114       9.633  29.875  -3.023  1.00 95.81           O  
ATOM    917  CG1 VAL A 114       9.336  26.484   0.079  1.00 95.81           C  
ATOM    918  CG2 VAL A 114      10.203  28.828  -0.140  1.00 95.81           C  
ATOM    919  N   GLU A 115       7.559  29.219  -3.107  1.00 95.69           N  
ATOM    920  CA  GLU A 115       6.949  30.516  -3.438  1.00 95.69           C  
ATOM    921  C   GLU A 115       5.891  30.891  -2.412  1.00 95.69           C  
ATOM    922  CB  GLU A 115       6.340  30.469  -4.840  1.00 95.69           C  
ATOM    923  O   GLU A 115       4.820  30.281  -2.357  1.00 95.69           O  
ATOM    924  CG  GLU A 115       7.352  30.203  -5.945  1.00 95.69           C  
ATOM    925  CD  GLU A 115       6.719  30.094  -7.324  1.00 95.69           C  
ATOM    926  OE1 GLU A 115       7.453  29.859  -8.312  1.00 95.69           O  
ATOM    927  OE2 GLU A 115       5.480  30.234  -7.414  1.00 95.69           O  
ATOM    928  N   ALA A 116       6.172  31.953  -1.604  1.00 95.06           N  
ATOM    929  CA  ALA A 116       5.301  32.281  -0.485  1.00 95.06           C  
ATOM    930  C   ALA A 116       4.562  33.594  -0.748  1.00 95.06           C  
ATOM    931  CB  ALA A 116       6.105  32.375   0.808  1.00 95.06           C  
ATOM    932  O   ALA A 116       5.160  34.562  -1.226  1.00 95.06           O  
ATOM    933  N   THR A 117       3.285  33.625  -0.592  1.00 95.81           N  
ATOM    934  CA  THR A 117       2.445  34.812  -0.576  1.00 95.81           C  
ATOM    935  C   THR A 117       2.008  35.156   0.847  1.00 95.81           C  
ATOM    936  CB  THR A 117       1.204  34.625  -1.469  1.00 95.81           C  
ATOM    937  O   THR A 117       1.111  34.500   1.394  1.00 95.81           O  
ATOM    938  CG2 THR A 117       0.472  35.969  -1.666  1.00 95.81           C  
ATOM    939  OG1 THR A 117       1.610  34.125  -2.748  1.00 95.81           O  
ATOM    940  N   HIS A 118       2.611  36.156   1.422  1.00 93.31           N  
ATOM    941  CA  HIS A 118       2.445  36.438   2.840  1.00 93.31           C  
ATOM    942  C   HIS A 118       1.203  37.312   3.082  1.00 93.31           C  
ATOM    943  CB  HIS A 118       3.684  37.156   3.385  1.00 93.31           C  
ATOM    944  O   HIS A 118       0.771  38.031   2.199  1.00 93.31           O  
ATOM    945  CG  HIS A 118       4.938  36.344   3.281  1.00 93.31           C  
ATOM    946  CD2 HIS A 118       5.984  36.438   2.424  1.00 93.31           C  
ATOM    947  ND1 HIS A 118       5.219  35.312   4.129  1.00 93.31           N  
ATOM    948  CE1 HIS A 118       6.387  34.781   3.799  1.00 93.31           C  
ATOM    949  NE2 HIS A 118       6.871  35.438   2.768  1.00 93.31           N  
ATOM    950  N   SER A 119       0.595  37.156   4.266  1.00 92.62           N  
ATOM    951  CA  SER A 119      -0.407  38.031   4.863  1.00 92.62           C  
ATOM    952  C   SER A 119      -1.657  38.094   3.994  1.00 92.62           C  
ATOM    953  CB  SER A 119       0.167  39.406   5.082  1.00 92.62           C  
ATOM    954  O   SER A 119      -2.156  39.188   3.721  1.00 92.62           O  
ATOM    955  OG  SER A 119       1.353  39.375   5.859  1.00 92.62           O  
ATOM    956  N   GLN A 120      -2.047  37.000   3.473  1.00 94.94           N  
ATOM    957  CA  GLN A 120      -3.318  37.000   2.758  1.00 94.94           C  
ATOM    958  C   GLN A 120      -4.492  37.156   3.719  1.00 94.94           C  
ATOM    959  CB  GLN A 120      -3.469  35.688   1.963  1.00 94.94           C  
ATOM    960  O   GLN A 120      -4.477  36.625   4.824  1.00 94.94           O  
ATOM    961  CG  GLN A 120      -2.502  35.562   0.792  1.00 94.94           C  
ATOM    962  CD  GLN A 120      -2.857  34.438  -0.150  1.00 94.94           C  
ATOM    963  NE2 GLN A 120      -2.828  34.719  -1.449  1.00 94.94           N  
ATOM    964  OE1 GLN A 120      -3.156  33.312   0.286  1.00 94.94           O  
ATOM    965  N   THR A 121      -5.469  37.875   3.393  1.00 95.50           N  
ATOM    966  CA  THR A 121      -6.723  38.062   4.117  1.00 95.50           C  
ATOM    967  C   THR A 121      -7.910  38.000   3.164  1.00 95.50           C  
ATOM    968  CB  THR A 121      -6.746  39.375   4.891  1.00 95.50           C  
ATOM    969  O   THR A 121      -7.758  38.188   1.957  1.00 95.50           O  
ATOM    970  CG2 THR A 121      -5.590  39.469   5.883  1.00 95.50           C  
ATOM    971  OG1 THR A 121      -6.645  40.469   3.961  1.00 95.50           O  
ATOM    972  N   GLN A 122      -9.039  37.625   3.674  1.00 95.25           N  
ATOM    973  CA  GLN A 122     -10.250  37.625   2.855  1.00 95.25           C  
ATOM    974  C   GLN A 122     -10.680  39.062   2.518  1.00 95.25           C  
ATOM    975  CB  GLN A 122     -11.383  36.906   3.568  1.00 95.25           C  
ATOM    976  O   GLN A 122     -10.836  39.875   3.412  1.00 95.25           O  
ATOM    977  CG  GLN A 122     -11.180  35.375   3.666  1.00 95.25           C  
ATOM    978  CD  GLN A 122     -11.719  34.656   2.459  1.00 95.25           C  
ATOM    979  NE2 GLN A 122     -11.320  33.375   2.312  1.00 95.25           N  
ATOM    980  OE1 GLN A 122     -12.484  35.188   1.667  1.00 95.25           O  
ATOM    981  N   GLY A 123     -10.680  39.344   1.297  1.00 95.44           N  
ATOM    982  CA  GLY A 123     -11.039  40.656   0.796  1.00 95.44           C  
ATOM    983  C   GLY A 123     -11.180  40.688  -0.714  1.00 95.44           C  
ATOM    984  O   GLY A 123     -11.484  39.688  -1.347  1.00 95.44           O  
ATOM    985  N   THR A 124     -11.188  41.875  -1.213  1.00 97.00           N  
ATOM    986  CA  THR A 124     -11.305  42.062  -2.656  1.00 97.00           C  
ATOM    987  C   THR A 124      -9.969  42.500  -3.254  1.00 97.00           C  
ATOM    988  CB  THR A 124     -12.391  43.094  -3.006  1.00 97.00           C  
ATOM    989  O   THR A 124      -9.227  43.281  -2.637  1.00 97.00           O  
ATOM    990  CG2 THR A 124     -13.758  42.625  -2.510  1.00 97.00           C  
ATOM    991  OG1 THR A 124     -12.062  44.344  -2.395  1.00 97.00           O  
ATOM    992  N   CYS A 125      -9.594  42.000  -4.328  1.00 96.56           N  
ATOM    993  CA  CYS A 125      -8.352  42.312  -5.035  1.00 96.56           C  
ATOM    994  C   CYS A 125      -8.445  41.906  -6.496  1.00 96.56           C  
ATOM    995  CB  CYS A 125      -7.164  41.625  -4.371  1.00 96.56           C  
ATOM    996  O   CYS A 125      -9.398  41.219  -6.902  1.00 96.56           O  
ATOM    997  SG  CYS A 125      -7.305  39.812  -4.324  1.00 96.56           S  
ATOM    998  N   PRO A 126      -7.516  42.375  -7.332  1.00 95.50           N  
ATOM    999  CA  PRO A 126      -7.539  42.000  -8.742  1.00 95.50           C  
ATOM   1000  C   PRO A 126      -7.227  40.500  -8.945  1.00 95.50           C  
ATOM   1001  CB  PRO A 126      -6.453  42.875  -9.375  1.00 95.50           C  
ATOM   1002  O   PRO A 126      -6.383  39.938  -8.242  1.00 95.50           O  
ATOM   1003  CG  PRO A 126      -5.633  43.344  -8.219  1.00 95.50           C  
ATOM   1004  CD  PRO A 126      -6.457  43.219  -6.969  1.00 95.50           C  
ATOM   1005  N   GLU A 127      -7.902  39.875  -9.812  1.00 95.00           N  
ATOM   1006  CA  GLU A 127      -7.660  38.469 -10.195  1.00 95.00           C  
ATOM   1007  C   GLU A 127      -6.320  38.312 -10.906  1.00 95.00           C  
ATOM   1008  CB  GLU A 127      -8.789  37.969 -11.078  1.00 95.00           C  
ATOM   1009  O   GLU A 127      -5.762  39.312 -11.406  1.00 95.00           O  
ATOM   1010  CG  GLU A 127      -8.633  36.500 -11.477  1.00 95.00           C  
ATOM   1011  CD  GLU A 127      -8.555  35.562 -10.289  1.00 95.00           C  
ATOM   1012  OE1 GLU A 127      -7.465  35.438  -9.680  1.00 95.00           O  
ATOM   1013  OE2 GLU A 127      -9.586  34.938  -9.961  1.00 95.00           O  
ATOM   1014  N   SER A 128      -5.848  37.219 -10.891  1.00 93.00           N  
ATOM   1015  CA  SER A 128      -4.598  36.906 -11.578  1.00 93.00           C  
ATOM   1016  C   SER A 128      -4.766  37.031 -13.094  1.00 93.00           C  
ATOM   1017  CB  SER A 128      -4.094  35.500 -11.219  1.00 93.00           C  
ATOM   1018  O   SER A 128      -5.770  36.562 -13.648  1.00 93.00           O  
ATOM   1019  OG  SER A 128      -3.029  35.125 -12.070  1.00 93.00           O  
ATOM   1020  N   ILE A 129      -3.789  37.531 -13.766  1.00 90.19           N  
ATOM   1021  CA  ILE A 129      -3.803  37.719 -15.219  1.00 90.19           C  
ATOM   1022  C   ILE A 129      -3.729  36.344 -15.898  1.00 90.19           C  
ATOM   1023  CB  ILE A 129      -2.639  38.625 -15.695  1.00 90.19           C  
ATOM   1024  O   ILE A 129      -4.125  36.188 -17.062  1.00 90.19           O  
ATOM   1025  CG1 ILE A 129      -2.926  39.156 -17.094  1.00 90.19           C  
ATOM   1026  CG2 ILE A 129      -1.315  37.844 -15.664  1.00 90.19           C  
ATOM   1027  CD1 ILE A 129      -2.152  40.438 -17.438  1.00 90.19           C  
ATOM   1028  N   ARG A 130      -3.293  35.344 -15.172  1.00 87.50           N  
ATOM   1029  CA  ARG A 130      -3.092  34.000 -15.734  1.00 87.50           C  
ATOM   1030  C   ARG A 130      -4.414  33.250 -15.844  1.00 87.50           C  
ATOM   1031  CB  ARG A 130      -2.102  33.219 -14.883  1.00 87.50           C  
ATOM   1032  O   ARG A 130      -4.504  32.250 -16.562  1.00 87.50           O  
ATOM   1033  CG  ARG A 130      -0.685  33.750 -14.906  1.00 87.50           C  
ATOM   1034  CD  ARG A 130       0.280  32.875 -14.141  1.00 87.50           C  
ATOM   1035  NE  ARG A 130       1.650  33.375 -14.211  1.00 87.50           N  
ATOM   1036  NH1 ARG A 130       2.537  31.734 -12.844  1.00 87.50           N  
ATOM   1037  NH2 ARG A 130       3.896  33.344 -13.734  1.00 87.50           N  
ATOM   1038  CZ  ARG A 130       2.691  32.812 -13.594  1.00 87.50           C  
ATOM   1039  N   VAL A 131      -5.422  33.656 -15.117  1.00 90.00           N  
ATOM   1040  CA  VAL A 131      -6.730  33.031 -15.203  1.00 90.00           C  
ATOM   1041  C   VAL A 131      -7.398  33.375 -16.531  1.00 90.00           C  
ATOM   1042  CB  VAL A 131      -7.637  33.438 -14.016  1.00 90.00           C  
ATOM   1043  O   VAL A 131      -7.324  34.531 -16.984  1.00 90.00           O  
ATOM   1044  CG1 VAL A 131      -9.023  32.812 -14.164  1.00 90.00           C  
ATOM   1045  CG2 VAL A 131      -7.000  33.031 -12.695  1.00 90.00           C  
ATOM   1046  N   HIS A 132      -8.016  32.469 -17.109  1.00 86.19           N  
ATOM   1047  CA  HIS A 132      -8.664  32.688 -18.391  1.00 86.19           C  
ATOM   1048  C   HIS A 132      -9.781  33.719 -18.266  1.00 86.19           C  
ATOM   1049  CB  HIS A 132      -9.219  31.375 -18.953  1.00 86.19           C  
ATOM   1050  O   HIS A 132     -10.555  33.688 -17.312  1.00 86.19           O  
ATOM   1051  CG  HIS A 132      -9.680  31.484 -20.375  1.00 86.19           C  
ATOM   1052  CD2 HIS A 132      -9.031  31.234 -21.531  1.00 86.19           C  
ATOM   1053  ND1 HIS A 132     -10.953  31.875 -20.719  1.00 86.19           N  
ATOM   1054  CE1 HIS A 132     -11.070  31.875 -22.031  1.00 86.19           C  
ATOM   1055  NE2 HIS A 132      -9.922  31.500 -22.547  1.00 86.19           N  
ATOM   1056  N   ASN A 133      -9.789  34.719 -19.125  1.00 87.50           N  
ATOM   1057  CA  ASN A 133     -10.820  35.750 -19.234  1.00 87.50           C  
ATOM   1058  C   ASN A 133     -10.805  36.688 -18.031  1.00 87.50           C  
ATOM   1059  CB  ASN A 133     -12.203  35.125 -19.391  1.00 87.50           C  
ATOM   1060  O   ASN A 133     -11.859  37.156 -17.594  1.00 87.50           O  
ATOM   1061  CG  ASN A 133     -12.367  34.406 -20.734  1.00 87.50           C  
ATOM   1062  ND2 ASN A 133     -13.352  33.531 -20.812  1.00 87.50           N  
ATOM   1063  OD1 ASN A 133     -11.625  34.688 -21.688  1.00 87.50           O  
ATOM   1064  N   ALA A 134      -9.688  36.812 -17.438  1.00 92.19           N  
ATOM   1065  CA  ALA A 134      -9.586  37.688 -16.281  1.00 92.19           C  
ATOM   1066  C   ALA A 134      -9.297  39.125 -16.703  1.00 92.19           C  
ATOM   1067  CB  ALA A 134      -8.508  37.188 -15.320  1.00 92.19           C  
ATOM   1068  O   ALA A 134      -9.656  40.062 -16.000  1.00 92.19           O  
ATOM   1069  N   THR A 135      -8.602  39.344 -17.812  1.00 94.88           N  
ATOM   1070  CA  THR A 135      -8.281  40.688 -18.297  1.00 94.88           C  
ATOM   1071  C   THR A 135      -9.539  41.406 -18.750  1.00 94.88           C  
ATOM   1072  CB  THR A 135      -7.270  40.625 -19.453  1.00 94.88           C  
ATOM   1073  O   THR A 135     -10.430  40.812 -19.359  1.00 94.88           O  
ATOM   1074  CG2 THR A 135      -5.867  40.312 -18.953  1.00 94.88           C  
ATOM   1075  OG1 THR A 135      -7.680  39.625 -20.391  1.00 94.88           O  
ATOM   1076  N   CYS A 136      -9.625  42.719 -18.344  1.00 95.38           N  
ATOM   1077  CA  CYS A 136     -10.820  43.500 -18.641  1.00 95.38           C  
ATOM   1078  C   CYS A 136     -10.461  44.938 -19.047  1.00 95.38           C  
ATOM   1079  CB  CYS A 136     -11.758  43.531 -17.438  1.00 95.38           C  
ATOM   1080  O   CYS A 136      -9.352  45.375 -18.781  1.00 95.38           O  
ATOM   1081  SG  CYS A 136     -11.062  44.344 -15.992  1.00 95.38           S  
ATOM   1082  N   LEU A 137     -11.266  45.469 -19.781  1.00 95.31           N  
ATOM   1083  CA  LEU A 137     -11.125  46.844 -20.188  1.00 95.31           C  
ATOM   1084  C   LEU A 137     -12.102  47.750 -19.422  1.00 95.31           C  
ATOM   1085  CB  LEU A 137     -11.352  47.000 -21.688  1.00 95.31           C  
ATOM   1086  O   LEU A 137     -11.789  48.875 -19.094  1.00 95.31           O  
ATOM   1087  CG  LEU A 137     -10.305  46.375 -22.594  1.00 95.31           C  
ATOM   1088  CD1 LEU A 137     -10.875  46.156 -24.000  1.00 95.31           C  
ATOM   1089  CD2 LEU A 137      -9.039  47.219 -22.656  1.00 95.31           C  
ATOM   1090  N   SER A 138     -13.312  47.219 -19.125  1.00 95.19           N  
ATOM   1091  CA  SER A 138     -14.352  47.906 -18.375  1.00 95.19           C  
ATOM   1092  C   SER A 138     -15.094  46.969 -17.438  1.00 95.19           C  
ATOM   1093  CB  SER A 138     -15.344  48.594 -19.328  1.00 95.19           C  
ATOM   1094  O   SER A 138     -14.883  45.750 -17.484  1.00 95.19           O  
ATOM   1095  OG  SER A 138     -16.219  47.625 -19.891  1.00 95.19           O  
ATOM   1096  N   ASP A 139     -15.891  47.500 -16.562  1.00 95.69           N  
ATOM   1097  CA  ASP A 139     -16.672  46.719 -15.609  1.00 95.69           C  
ATOM   1098  C   ASP A 139     -17.625  45.750 -16.344  1.00 95.69           C  
ATOM   1099  CB  ASP A 139     -17.453  47.625 -14.672  1.00 95.69           C  
ATOM   1100  O   ASP A 139     -17.969  44.688 -15.820  1.00 95.69           O  
ATOM   1101  CG  ASP A 139     -16.562  48.344 -13.680  1.00 95.69           C  
ATOM   1102  OD1 ASP A 139     -15.344  48.125 -13.664  1.00 95.69           O  
ATOM   1103  OD2 ASP A 139     -17.094  49.188 -12.906  1.00 95.69           O  
ATOM   1104  N   ALA A 140     -18.016  46.094 -17.609  1.00 95.00           N  
ATOM   1105  CA  ALA A 140     -18.953  45.281 -18.375  1.00 95.00           C  
ATOM   1106  C   ALA A 140     -18.344  43.938 -18.734  1.00 95.00           C  
ATOM   1107  CB  ALA A 140     -19.391  46.031 -19.641  1.00 95.00           C  
ATOM   1108  O   ALA A 140     -19.078  42.969 -18.984  1.00 95.00           O  
ATOM   1109  N   ASP A 141     -17.047  43.812 -18.719  1.00 94.81           N  
ATOM   1110  CA  ASP A 141     -16.344  42.594 -19.078  1.00 94.81           C  
ATOM   1111  C   ASP A 141     -16.312  41.625 -17.891  1.00 94.81           C  
ATOM   1112  CB  ASP A 141     -14.922  42.875 -19.547  1.00 94.81           C  
ATOM   1113  O   ASP A 141     -15.914  40.469 -18.047  1.00 94.81           O  
ATOM   1114  CG  ASP A 141     -14.891  43.719 -20.828  1.00 94.81           C  
ATOM   1115  OD1 ASP A 141     -15.852  43.625 -21.625  1.00 94.81           O  
ATOM   1116  OD2 ASP A 141     -13.898  44.438 -21.031  1.00 94.81           O  
ATOM   1117  N   CYS A 142     -16.656  42.094 -16.797  1.00 95.19           N  
ATOM   1118  CA  CYS A 142     -16.609  41.281 -15.586  1.00 95.19           C  
ATOM   1119  C   CYS A 142     -18.016  40.969 -15.078  1.00 95.19           C  
ATOM   1120  CB  CYS A 142     -15.812  42.000 -14.500  1.00 95.19           C  
ATOM   1121  O   CYS A 142     -18.750  41.875 -14.680  1.00 95.19           O  
ATOM   1122  SG  CYS A 142     -14.148  42.469 -15.008  1.00 95.19           S  
ATOM   1123  N   VAL A 143     -18.391  39.750 -15.008  1.00 95.06           N  
ATOM   1124  CA  VAL A 143     -19.719  39.344 -14.562  1.00 95.06           C  
ATOM   1125  C   VAL A 143     -19.703  39.094 -13.055  1.00 95.06           C  
ATOM   1126  CB  VAL A 143     -20.203  38.094 -15.305  1.00 95.06           C  
ATOM   1127  O   VAL A 143     -19.000  38.219 -12.570  1.00 95.06           O  
ATOM   1128  CG1 VAL A 143     -21.609  37.688 -14.836  1.00 95.06           C  
ATOM   1129  CG2 VAL A 143     -20.188  38.312 -16.812  1.00 95.06           C  
ATOM   1130  N   ALA A 144     -20.547  39.875 -12.328  1.00 94.19           N  
ATOM   1131  CA  ALA A 144     -20.641  39.750 -10.875  1.00 94.19           C  
ATOM   1132  C   ALA A 144     -21.203  38.375 -10.484  1.00 94.19           C  
ATOM   1133  CB  ALA A 144     -21.500  40.875 -10.289  1.00 94.19           C  
ATOM   1134  O   ALA A 144     -22.172  37.906 -11.070  1.00 94.19           O  
ATOM   1135  N   GLY A 145     -20.531  37.656  -9.539  1.00 91.31           N  
ATOM   1136  CA  GLY A 145     -21.031  36.375  -9.016  1.00 91.31           C  
ATOM   1137  C   GLY A 145     -20.469  35.188  -9.750  1.00 91.31           C  
ATOM   1138  O   GLY A 145     -20.750  34.031  -9.367  1.00 91.31           O  
ATOM   1139  N   GLU A 146     -19.812  35.469 -10.812  1.00 90.50           N  
ATOM   1140  CA  GLU A 146     -19.219  34.375 -11.555  1.00 90.50           C  
ATOM   1141  C   GLU A 146     -18.047  33.781 -10.789  1.00 90.50           C  
ATOM   1142  CB  GLU A 146     -18.734  34.875 -12.930  1.00 90.50           C  
ATOM   1143  O   GLU A 146     -17.250  34.500 -10.172  1.00 90.50           O  
ATOM   1144  CG  GLU A 146     -18.297  33.750 -13.859  1.00 90.50           C  
ATOM   1145  CD  GLU A 146     -17.844  34.250 -15.219  1.00 90.50           C  
ATOM   1146  OE1 GLU A 146     -17.406  33.406 -16.047  1.00 90.50           O  
ATOM   1147  OE2 GLU A 146     -17.922  35.469 -15.461  1.00 90.50           O  
ATOM   1148  N   LEU A 147     -18.109  32.469 -10.766  1.00 88.19           N  
ATOM   1149  CA  LEU A 147     -17.047  31.719 -10.109  1.00 88.19           C  
ATOM   1150  C   LEU A 147     -16.297  30.844 -11.109  1.00 88.19           C  
ATOM   1151  CB  LEU A 147     -17.609  30.859  -8.977  1.00 88.19           C  
ATOM   1152  O   LEU A 147     -16.891  29.922 -11.688  1.00 88.19           O  
ATOM   1153  CG  LEU A 147     -16.734  30.719  -7.730  1.00 88.19           C  
ATOM   1154  CD1 LEU A 147     -17.469  31.250  -6.500  1.00 88.19           C  
ATOM   1155  CD2 LEU A 147     -16.328  29.250  -7.535  1.00 88.19           C  
ATOM   1156  N   ASP A 148     -15.039  31.188 -11.383  1.00 88.38           N  
ATOM   1157  CA  ASP A 148     -14.188  30.359 -12.227  1.00 88.38           C  
ATOM   1158  C   ASP A 148     -13.469  29.281 -11.398  1.00 88.38           C  
ATOM   1159  CB  ASP A 148     -13.164  31.219 -12.969  1.00 88.38           C  
ATOM   1160  O   ASP A 148     -12.766  29.609 -10.438  1.00 88.38           O  
ATOM   1161  CG  ASP A 148     -12.430  30.453 -14.055  1.00 88.38           C  
ATOM   1162  OD1 ASP A 148     -12.406  29.203 -14.023  1.00 88.38           O  
ATOM   1163  OD2 ASP A 148     -11.852  31.109 -14.953  1.00 88.38           O  
ATOM   1164  N   MET A 149     -13.578  27.984 -11.750  1.00 88.38           N  
ATOM   1165  CA  MET A 149     -12.992  26.875 -11.008  1.00 88.38           C  
ATOM   1166  C   MET A 149     -11.469  26.969 -11.000  1.00 88.38           C  
ATOM   1167  CB  MET A 149     -13.438  25.547 -11.609  1.00 88.38           C  
ATOM   1168  O   MET A 149     -10.820  26.438 -10.102  1.00 88.38           O  
ATOM   1169  CG  MET A 149     -14.914  25.250 -11.445  1.00 88.38           C  
ATOM   1170  SD  MET A 149     -15.430  25.172  -9.688  1.00 88.38           S  
ATOM   1171  CE  MET A 149     -16.984  26.094  -9.758  1.00 88.38           C  
ATOM   1172  N   LEU A 150     -10.922  27.641 -11.945  1.00 89.44           N  
ATOM   1173  CA  LEU A 150      -9.469  27.797 -12.008  1.00 89.44           C  
ATOM   1174  C   LEU A 150      -9.055  29.172 -11.500  1.00 89.44           C  
ATOM   1175  CB  LEU A 150      -8.969  27.594 -13.438  1.00 89.44           C  
ATOM   1176  O   LEU A 150      -7.887  29.562 -11.625  1.00 89.44           O  
ATOM   1177  CG  LEU A 150      -9.195  26.203 -14.039  1.00 89.44           C  
ATOM   1178  CD1 LEU A 150      -8.750  26.188 -15.500  1.00 89.44           C  
ATOM   1179  CD2 LEU A 150      -8.453  25.141 -13.234  1.00 89.44           C  
ATOM   1180  N   GLY A 151     -10.031  29.953 -11.016  1.00 91.44           N  
ATOM   1181  CA  GLY A 151      -9.750  31.281 -10.492  1.00 91.44           C  
ATOM   1182  C   GLY A 151      -9.438  31.297  -9.008  1.00 91.44           C  
ATOM   1183  O   GLY A 151      -9.242  30.234  -8.406  1.00 91.44           O  
ATOM   1184  N   ASN A 152      -9.367  32.500  -8.398  1.00 93.88           N  
ATOM   1185  CA  ASN A 152      -8.938  32.656  -7.016  1.00 93.88           C  
ATOM   1186  C   ASN A 152     -10.055  33.188  -6.129  1.00 93.88           C  
ATOM   1187  CB  ASN A 152      -7.703  33.562  -6.930  1.00 93.88           C  
ATOM   1188  O   ASN A 152      -9.875  33.344  -4.922  1.00 93.88           O  
ATOM   1189  CG  ASN A 152      -6.492  32.969  -7.613  1.00 93.88           C  
ATOM   1190  ND2 ASN A 152      -6.055  33.594  -8.703  1.00 93.88           N  
ATOM   1191  OD1 ASN A 152      -5.949  31.953  -7.172  1.00 93.88           O  
ATOM   1192  N   GLY A 153     -11.242  33.406  -6.770  1.00 94.44           N  
ATOM   1193  CA  GLY A 153     -12.320  33.938  -5.957  1.00 94.44           C  
ATOM   1194  C   GLY A 153     -13.586  34.219  -6.754  1.00 94.44           C  
ATOM   1195  O   GLY A 153     -13.719  33.781  -7.895  1.00 94.44           O  
ATOM   1196  N   LEU A 154     -14.516  34.875  -6.066  1.00 94.12           N  
ATOM   1197  CA  LEU A 154     -15.789  35.281  -6.648  1.00 94.12           C  
ATOM   1198  C   LEU A 154     -15.688  36.688  -7.262  1.00 94.12           C  
ATOM   1199  CB  LEU A 154     -16.891  35.250  -5.586  1.00 94.12           C  
ATOM   1200  O   LEU A 154     -15.297  37.625  -6.586  1.00 94.12           O  
ATOM   1201  CG  LEU A 154     -18.328  35.438  -6.090  1.00 94.12           C  
ATOM   1202  CD1 LEU A 154     -18.797  34.219  -6.848  1.00 94.12           C  
ATOM   1203  CD2 LEU A 154     -19.266  35.750  -4.930  1.00 94.12           C  
ATOM   1204  N   ARG A 155     -16.094  36.844  -8.461  1.00 95.31           N  
ATOM   1205  CA  ARG A 155     -16.000  38.125  -9.156  1.00 95.31           C  
ATOM   1206  C   ARG A 155     -17.000  39.125  -8.586  1.00 95.31           C  
ATOM   1207  CB  ARG A 155     -16.234  37.938 -10.656  1.00 95.31           C  
ATOM   1208  O   ARG A 155     -18.156  38.781  -8.344  1.00 95.31           O  
ATOM   1209  CG  ARG A 155     -15.117  37.188 -11.375  1.00 95.31           C  
ATOM   1210  CD  ARG A 155     -15.328  37.188 -12.883  1.00 95.31           C  
ATOM   1211  NE  ARG A 155     -14.273  36.438 -13.562  1.00 95.31           N  
ATOM   1212  NH1 ARG A 155     -15.000  36.938 -15.695  1.00 95.31           N  
ATOM   1213  NH2 ARG A 155     -13.141  35.625 -15.398  1.00 95.31           N  
ATOM   1214  CZ  ARG A 155     -14.141  36.344 -14.883  1.00 95.31           C  
ATOM   1215  N   THR A 156     -16.594  40.312  -8.336  1.00 96.00           N  
ATOM   1216  CA  THR A 156     -17.438  41.344  -7.785  1.00 96.00           C  
ATOM   1217  C   THR A 156     -18.156  42.125  -8.898  1.00 96.00           C  
ATOM   1218  CB  THR A 156     -16.609  42.344  -6.941  1.00 96.00           C  
ATOM   1219  O   THR A 156     -19.172  42.750  -8.664  1.00 96.00           O  
ATOM   1220  CG2 THR A 156     -15.875  41.625  -5.812  1.00 96.00           C  
ATOM   1221  OG1 THR A 156     -15.648  43.000  -7.777  1.00 96.00           O  
ATOM   1222  N   GLY A 157     -17.594  42.156 -10.125  1.00 96.62           N  
ATOM   1223  CA  GLY A 157     -18.172  42.875 -11.234  1.00 96.62           C  
ATOM   1224  C   GLY A 157     -17.391  44.125 -11.594  1.00 96.62           C  
ATOM   1225  O   GLY A 157     -17.734  44.844 -12.547  1.00 96.62           O  
ATOM   1226  N   ARG A 158     -16.375  44.406 -10.844  1.00 97.69           N  
ATOM   1227  CA  ARG A 158     -15.578  45.625 -11.094  1.00 97.69           C  
ATOM   1228  C   ARG A 158     -14.289  45.281 -11.828  1.00 97.69           C  
ATOM   1229  CB  ARG A 158     -15.266  46.344  -9.781  1.00 97.69           C  
ATOM   1230  O   ARG A 158     -13.727  44.188 -11.641  1.00 97.69           O  
ATOM   1231  CG  ARG A 158     -16.484  46.875  -9.070  1.00 97.69           C  
ATOM   1232  CD  ARG A 158     -16.109  47.812  -7.918  1.00 97.69           C  
ATOM   1233  NE  ARG A 158     -15.328  47.094  -6.902  1.00 97.69           N  
ATOM   1234  NH1 ARG A 158     -14.938  48.969  -5.605  1.00 97.69           N  
ATOM   1235  NH2 ARG A 158     -14.102  46.938  -4.973  1.00 97.69           N  
ATOM   1236  CZ  ARG A 158     -14.789  47.656  -5.828  1.00 97.69           C  
ATOM   1237  N   CYS A 159     -13.859  46.094 -12.734  1.00 97.19           N  
ATOM   1238  CA  CYS A 159     -12.570  46.000 -13.406  1.00 97.19           C  
ATOM   1239  C   CYS A 159     -11.547  46.906 -12.734  1.00 97.19           C  
ATOM   1240  CB  CYS A 159     -12.711  46.375 -14.883  1.00 97.19           C  
ATOM   1241  O   CYS A 159     -11.727  48.125 -12.695  1.00 97.19           O  
ATOM   1242  SG  CYS A 159     -11.219  46.094 -15.852  1.00 97.19           S  
ATOM   1243  N   VAL A 160     -10.570  46.469 -12.141  1.00 96.94           N  
ATOM   1244  CA  VAL A 160      -9.617  47.219 -11.344  1.00 96.94           C  
ATOM   1245  C   VAL A 160      -8.211  47.031 -11.906  1.00 96.94           C  
ATOM   1246  CB  VAL A 160      -9.656  46.812  -9.859  1.00 96.94           C  
ATOM   1247  O   VAL A 160      -7.949  46.094 -12.641  1.00 96.94           O  
ATOM   1248  CG1 VAL A 160     -11.008  47.156  -9.234  1.00 96.94           C  
ATOM   1249  CG2 VAL A 160      -9.367  45.312  -9.711  1.00 96.94           C  
ATOM   1250  N   PRO A 161      -7.266  48.000 -11.742  1.00 95.31           N  
ATOM   1251  CA  PRO A 161      -5.883  47.875 -12.195  1.00 95.31           C  
ATOM   1252  C   PRO A 161      -5.168  46.688 -11.547  1.00 95.31           C  
ATOM   1253  CB  PRO A 161      -5.230  49.188 -11.781  1.00 95.31           C  
ATOM   1254  O   PRO A 161      -5.387  46.406 -10.367  1.00 95.31           O  
ATOM   1255  CG  PRO A 161      -6.379  50.094 -11.500  1.00 95.31           C  
ATOM   1256  CD  PRO A 161      -7.586  49.281 -11.172  1.00 95.31           C  
ATOM   1257  N   TYR A 162      -4.395  45.969 -12.289  1.00 93.31           N  
ATOM   1258  CA  TYR A 162      -3.617  44.812 -11.805  1.00 93.31           C  
ATOM   1259  C   TYR A 162      -2.479  45.281 -10.906  1.00 93.31           C  
ATOM   1260  CB  TYR A 162      -3.059  44.000 -12.977  1.00 93.31           C  
ATOM   1261  O   TYR A 162      -2.229  46.500 -10.773  1.00 93.31           O  
ATOM   1262  CG  TYR A 162      -2.566  42.656 -12.586  1.00 93.31           C  
ATOM   1263  CD1 TYR A 162      -1.239  42.281 -12.797  1.00 93.31           C  
ATOM   1264  CD2 TYR A 162      -3.426  41.719 -12.016  1.00 93.31           C  
ATOM   1265  CE1 TYR A 162      -0.782  41.000 -12.445  1.00 93.31           C  
ATOM   1266  CE2 TYR A 162      -2.979  40.438 -11.656  1.00 93.31           C  
ATOM   1267  OH  TYR A 162      -1.210  38.844 -11.516  1.00 93.31           O  
ATOM   1268  CZ  TYR A 162      -1.657  40.094 -11.867  1.00 93.31           C  
ATOM   1269  N   TYR A 163      -1.817  44.406 -10.203  1.00 88.62           N  
ATOM   1270  CA  TYR A 163      -0.785  44.719  -9.219  1.00 88.62           C  
ATOM   1271  C   TYR A 163       0.377  45.469  -9.875  1.00 88.62           C  
ATOM   1272  CB  TYR A 163      -0.277  43.469  -8.539  1.00 88.62           C  
ATOM   1273  O   TYR A 163       0.868  46.469  -9.344  1.00 88.62           O  
ATOM   1274  CG  TYR A 163      -1.315  42.781  -7.688  1.00 88.62           C  
ATOM   1275  CD1 TYR A 163      -1.588  43.219  -6.395  1.00 88.62           C  
ATOM   1276  CD2 TYR A 163      -2.025  41.688  -8.172  1.00 88.62           C  
ATOM   1277  CE1 TYR A 163      -2.543  42.594  -5.605  1.00 88.62           C  
ATOM   1278  CE2 TYR A 163      -2.982  41.031  -7.391  1.00 88.62           C  
ATOM   1279  OH  TYR A 163      -4.180  40.875  -5.332  1.00 88.62           O  
ATOM   1280  CZ  TYR A 163      -3.234  41.500  -6.113  1.00 88.62           C  
ATOM   1281  N   GLN A 164       0.801  44.969 -10.969  1.00 85.88           N  
ATOM   1282  CA  GLN A 164       1.910  45.562 -11.695  1.00 85.88           C  
ATOM   1283  C   GLN A 164       1.555  45.781 -13.164  1.00 85.88           C  
ATOM   1284  CB  GLN A 164       3.168  44.719 -11.578  1.00 85.88           C  
ATOM   1285  O   GLN A 164       0.754  45.031 -13.727  1.00 85.88           O  
ATOM   1286  CG  GLN A 164       3.605  44.438 -10.148  1.00 85.88           C  
ATOM   1287  CD  GLN A 164       4.754  43.469 -10.055  1.00 85.88           C  
ATOM   1288  NE2 GLN A 164       5.148  43.125  -8.836  1.00 85.88           N  
ATOM   1289  OE1 GLN A 164       5.277  43.000 -11.078  1.00 85.88           O  
ATOM   1290  N   GLY A 165       1.971  46.906 -13.742  1.00 86.62           N  
ATOM   1291  CA  GLY A 165       1.794  47.156 -15.164  1.00 86.62           C  
ATOM   1292  C   GLY A 165       0.488  47.844 -15.484  1.00 86.62           C  
ATOM   1293  O   GLY A 165      -0.251  48.250 -14.586  1.00 86.62           O  
ATOM   1294  N   PRO A 166       0.266  48.031 -16.750  1.00 90.19           N  
ATOM   1295  CA  PRO A 166      -0.912  48.781 -17.203  1.00 90.19           C  
ATOM   1296  C   PRO A 166      -2.143  47.906 -17.375  1.00 90.19           C  
ATOM   1297  CB  PRO A 166      -0.467  49.375 -18.547  1.00 90.19           C  
ATOM   1298  O   PRO A 166      -3.229  48.406 -17.688  1.00 90.19           O  
ATOM   1299  CG  PRO A 166       0.583  48.438 -19.047  1.00 90.19           C  
ATOM   1300  CD  PRO A 166       1.270  47.812 -17.859  1.00 90.19           C  
ATOM   1301  N   SER A 167      -1.999  46.594 -17.125  1.00 92.12           N  
ATOM   1302  CA  SER A 167      -3.098  45.688 -17.359  1.00 92.12           C  
ATOM   1303  C   SER A 167      -4.176  45.812 -16.297  1.00 92.12           C  
ATOM   1304  CB  SER A 167      -2.582  44.250 -17.422  1.00 92.12           C  
ATOM   1305  O   SER A 167      -3.904  46.250 -15.180  1.00 92.12           O  
ATOM   1306  OG  SER A 167      -1.520  44.125 -18.344  1.00 92.12           O  
ATOM   1307  N   LYS A 168      -5.438  45.562 -16.656  1.00 96.44           N  
ATOM   1308  CA  LYS A 168      -6.582  45.531 -15.758  1.00 96.44           C  
ATOM   1309  C   LYS A 168      -7.203  44.125 -15.719  1.00 96.44           C  
ATOM   1310  CB  LYS A 168      -7.633  46.562 -16.172  1.00 96.44           C  
ATOM   1311  O   LYS A 168      -7.238  43.438 -16.734  1.00 96.44           O  
ATOM   1312  CG  LYS A 168      -7.156  48.000 -16.078  1.00 96.44           C  
ATOM   1313  CD  LYS A 168      -8.258  48.969 -16.453  1.00 96.44           C  
ATOM   1314  CE  LYS A 168      -7.789  50.438 -16.328  1.00 96.44           C  
ATOM   1315  NZ  LYS A 168      -8.891  51.406 -16.641  1.00 96.44           N  
ATOM   1316  N   THR A 169      -7.605  43.750 -14.555  1.00 96.38           N  
ATOM   1317  CA  THR A 169      -8.273  42.469 -14.406  1.00 96.38           C  
ATOM   1318  C   THR A 169      -9.547  42.625 -13.570  1.00 96.38           C  
ATOM   1319  CB  THR A 169      -7.348  41.438 -13.758  1.00 96.38           C  
ATOM   1320  O   THR A 169      -9.766  43.656 -12.945  1.00 96.38           O  
ATOM   1321  CG2 THR A 169      -6.105  41.188 -14.609  1.00 96.38           C  
ATOM   1322  OG1 THR A 169      -6.941  41.906 -12.461  1.00 96.38           O  
ATOM   1323  N   CYS A 170     -10.406  41.656 -13.672  1.00 96.69           N  
ATOM   1324  CA  CYS A 170     -11.648  41.656 -12.906  1.00 96.69           C  
ATOM   1325  C   CYS A 170     -11.359  41.500 -11.414  1.00 96.69           C  
ATOM   1326  CB  CYS A 170     -12.570  40.531 -13.383  1.00 96.69           C  
ATOM   1327  O   CYS A 170     -10.484  40.719 -11.031  1.00 96.69           O  
ATOM   1328  SG  CYS A 170     -13.164  40.750 -15.078  1.00 96.69           S  
ATOM   1329  N   GLU A 171     -12.086  42.281 -10.523  1.00 97.38           N  
ATOM   1330  CA  GLU A 171     -11.961  42.188  -9.070  1.00 97.38           C  
ATOM   1331  C   GLU A 171     -12.633  40.938  -8.531  1.00 97.38           C  
ATOM   1332  CB  GLU A 171     -12.555  43.438  -8.406  1.00 97.38           C  
ATOM   1333  O   GLU A 171     -13.711  40.531  -8.992  1.00 97.38           O  
ATOM   1334  CG  GLU A 171     -12.305  43.500  -6.906  1.00 97.38           C  
ATOM   1335  CD  GLU A 171     -12.969  44.719  -6.246  1.00 97.38           C  
ATOM   1336  OE1 GLU A 171     -12.258  45.500  -5.594  1.00 97.38           O  
ATOM   1337  OE2 GLU A 171     -14.203  44.844  -6.383  1.00 97.38           O  
ATOM   1338  N   VAL A 172     -12.000  40.281  -7.707  1.00 96.19           N  
ATOM   1339  CA  VAL A 172     -12.570  39.062  -7.125  1.00 96.19           C  
ATOM   1340  C   VAL A 172     -12.547  39.156  -5.602  1.00 96.19           C  
ATOM   1341  CB  VAL A 172     -11.820  37.781  -7.586  1.00 96.19           C  
ATOM   1342  O   VAL A 172     -11.719  39.875  -5.031  1.00 96.19           O  
ATOM   1343  CG1 VAL A 172     -11.977  37.594  -9.094  1.00 96.19           C  
ATOM   1344  CG2 VAL A 172     -10.344  37.875  -7.207  1.00 96.19           C  
ATOM   1345  N   PHE A 173     -13.445  38.562  -4.910  1.00 96.44           N  
ATOM   1346  CA  PHE A 173     -13.469  38.406  -3.463  1.00 96.44           C  
ATOM   1347  C   PHE A 173     -12.883  37.062  -3.059  1.00 96.44           C  
ATOM   1348  CB  PHE A 173     -14.898  38.531  -2.932  1.00 96.44           C  
ATOM   1349  O   PHE A 173     -13.312  36.000  -3.555  1.00 96.44           O  
ATOM   1350  CG  PHE A 173     -15.016  38.312  -1.447  1.00 96.44           C  
ATOM   1351  CD1 PHE A 173     -15.547  37.125  -0.945  1.00 96.44           C  
ATOM   1352  CD2 PHE A 173     -14.602  39.281  -0.553  1.00 96.44           C  
ATOM   1353  CE1 PHE A 173     -15.656  36.906   0.428  1.00 96.44           C  
ATOM   1354  CE2 PHE A 173     -14.711  39.094   0.820  1.00 96.44           C  
ATOM   1355  CZ  PHE A 173     -15.234  37.906   1.309  1.00 96.44           C  
ATOM   1356  N   GLY A 174     -11.891  36.938  -2.289  1.00 95.62           N  
ATOM   1357  CA  GLY A 174     -11.211  35.750  -1.815  1.00 95.62           C  
ATOM   1358  C   GLY A 174      -9.977  36.062  -0.980  1.00 95.62           C  
ATOM   1359  O   GLY A 174      -9.945  37.062  -0.263  1.00 95.62           O  
ATOM   1360  N   TRP A 175      -9.086  35.188  -0.991  1.00 96.00           N  
ATOM   1361  CA  TRP A 175      -7.820  35.406  -0.307  1.00 96.00           C  
ATOM   1362  C   TRP A 175      -6.945  36.375  -1.099  1.00 96.00           C  
ATOM   1363  CB  TRP A 175      -7.074  34.094  -0.087  1.00 96.00           C  
ATOM   1364  O   TRP A 175      -6.520  36.062  -2.215  1.00 96.00           O  
ATOM   1365  CG  TRP A 175      -7.734  33.188   0.898  1.00 96.00           C  
ATOM   1366  CD1 TRP A 175      -8.539  32.094   0.618  1.00 96.00           C  
ATOM   1367  CD2 TRP A 175      -7.648  33.250   2.324  1.00 96.00           C  
ATOM   1368  CE2 TRP A 175      -8.430  32.188   2.846  1.00 96.00           C  
ATOM   1369  CE3 TRP A 175      -6.988  34.125   3.213  1.00 96.00           C  
ATOM   1370  NE1 TRP A 175      -8.961  31.516   1.785  1.00 96.00           N  
ATOM   1371  CH2 TRP A 175      -7.906  32.844   5.066  1.00 96.00           C  
ATOM   1372  CZ2 TRP A 175      -8.562  31.969   4.219  1.00 96.00           C  
ATOM   1373  CZ3 TRP A 175      -7.125  33.875   4.578  1.00 96.00           C  
ATOM   1374  N   CYS A 176      -6.641  37.531  -0.621  1.00 95.00           N  
ATOM   1375  CA  CYS A 176      -5.898  38.594  -1.289  1.00 95.00           C  
ATOM   1376  C   CYS A 176      -4.625  38.938  -0.523  1.00 95.00           C  
ATOM   1377  CB  CYS A 176      -6.766  39.844  -1.437  1.00 95.00           C  
ATOM   1378  O   CYS A 176      -4.613  38.906   0.709  1.00 95.00           O  
ATOM   1379  SG  CYS A 176      -8.102  39.656  -2.639  1.00 95.00           S  
ATOM   1380  N   PRO A 177      -3.549  39.219  -1.280  1.00 94.56           N  
ATOM   1381  CA  PRO A 177      -3.428  39.250  -2.740  1.00 94.56           C  
ATOM   1382  C   PRO A 177      -3.320  37.875  -3.359  1.00 94.56           C  
ATOM   1383  CB  PRO A 177      -2.141  40.062  -2.967  1.00 94.56           C  
ATOM   1384  O   PRO A 177      -3.059  36.875  -2.650  1.00 94.56           O  
ATOM   1385  CG  PRO A 177      -1.294  39.750  -1.771  1.00 94.56           C  
ATOM   1386  CD  PRO A 177      -2.191  39.594  -0.576  1.00 94.56           C  
ATOM   1387  N   VAL A 178      -3.535  37.844  -4.594  1.00 93.56           N  
ATOM   1388  CA  VAL A 178      -3.434  36.562  -5.293  1.00 93.56           C  
ATOM   1389  C   VAL A 178      -1.965  36.188  -5.480  1.00 93.56           C  
ATOM   1390  CB  VAL A 178      -4.148  36.594  -6.660  1.00 93.56           C  
ATOM   1391  O   VAL A 178      -1.084  37.031  -5.391  1.00 93.56           O  
ATOM   1392  CG1 VAL A 178      -5.648  36.812  -6.480  1.00 93.56           C  
ATOM   1393  CG2 VAL A 178      -3.545  37.688  -7.543  1.00 93.56           C  
ATOM   1394  N   GLU A 179      -1.624  34.938  -5.668  1.00 89.81           N  
ATOM   1395  CA  GLU A 179      -0.274  34.406  -5.711  1.00 89.81           C  
ATOM   1396  C   GLU A 179       0.577  35.094  -6.766  1.00 89.81           C  
ATOM   1397  CB  GLU A 179      -0.320  32.906  -5.992  1.00 89.81           C  
ATOM   1398  O   GLU A 179       1.726  35.469  -6.500  1.00 89.81           O  
ATOM   1399  CG  GLU A 179       1.048  32.219  -5.988  1.00 89.81           C  
ATOM   1400  CD  GLU A 179       0.993  30.750  -6.320  1.00 89.81           C  
ATOM   1401  OE1 GLU A 179       2.049  30.156  -6.645  1.00 89.81           O  
ATOM   1402  OE2 GLU A 179      -0.116  30.172  -6.262  1.00 89.81           O  
ATOM   1403  N   ASP A 180       0.179  35.250  -8.047  1.00 80.81           N  
ATOM   1404  CA  ASP A 180       0.961  35.812  -9.148  1.00 80.81           C  
ATOM   1405  C   ASP A 180       1.305  37.281  -8.891  1.00 80.81           C  
ATOM   1406  CB  ASP A 180       0.203  35.656 -10.469  1.00 80.81           C  
ATOM   1407  O   ASP A 180       2.283  37.781  -9.438  1.00 80.81           O  
ATOM   1408  CG  ASP A 180       0.109  34.219 -10.945  1.00 80.81           C  
ATOM   1409  OD1 ASP A 180       0.997  33.406 -10.617  1.00 80.81           O  
ATOM   1410  OD2 ASP A 180      -0.859  33.906 -11.672  1.00 80.81           O  
ATOM   1411  N   GLY A 181       0.648  37.938  -7.984  1.00 69.88           N  
ATOM   1412  CA  GLY A 181       0.877  39.344  -7.730  1.00 69.88           C  
ATOM   1413  C   GLY A 181       1.914  39.594  -6.652  1.00 69.88           C  
ATOM   1414  O   GLY A 181       2.547  40.656  -6.629  1.00 69.88           O  
ATOM   1415  N   ALA A 182       2.203  38.625  -5.730  1.00 74.50           N  
ATOM   1416  CA  ALA A 182       2.945  39.000  -4.531  1.00 74.50           C  
ATOM   1417  C   ALA A 182       3.867  37.875  -4.074  1.00 74.50           C  
ATOM   1418  CB  ALA A 182       1.982  39.406  -3.412  1.00 74.50           C  
ATOM   1419  O   ALA A 182       4.500  37.969  -3.020  1.00 74.50           O  
ATOM   1420  N   SER A 183       4.102  36.906  -4.898  1.00 82.06           N  
ATOM   1421  CA  SER A 183       4.840  35.750  -4.398  1.00 82.06           C  
ATOM   1422  C   SER A 183       6.344  36.000  -4.418  1.00 82.06           C  
ATOM   1423  CB  SER A 183       4.512  34.500  -5.227  1.00 82.06           C  
ATOM   1424  O   SER A 183       6.848  36.719  -5.289  1.00 82.06           O  
ATOM   1425  OG  SER A 183       5.008  34.625  -6.547  1.00 82.06           O  
ATOM   1426  N   VAL A 184       7.008  35.594  -3.344  1.00 84.19           N  
ATOM   1427  CA  VAL A 184       8.461  35.625  -3.230  1.00 84.19           C  
ATOM   1428  C   VAL A 184       9.023  34.188  -3.305  1.00 84.19           C  
ATOM   1429  CB  VAL A 184       8.914  36.312  -1.918  1.00 84.19           C  
ATOM   1430  O   VAL A 184       8.594  33.312  -2.561  1.00 84.19           O  
ATOM   1431  CG1 VAL A 184      10.438  36.344  -1.834  1.00 84.19           C  
ATOM   1432  CG2 VAL A 184       8.320  37.719  -1.815  1.00 84.19           C  
ATOM   1433  N   SER A 185       9.945  34.000  -4.160  1.00 88.94           N  
ATOM   1434  CA  SER A 185      10.516  32.656  -4.379  1.00 88.94           C  
ATOM   1435  C   SER A 185      11.828  32.500  -3.611  1.00 88.94           C  
ATOM   1436  CB  SER A 185      10.758  32.406  -5.871  1.00 88.94           C  
ATOM   1437  O   SER A 185      12.625  33.438  -3.518  1.00 88.94           O  
ATOM   1438  OG  SER A 185      11.445  31.203  -6.074  1.00 88.94           O  
ATOM   1439  N   GLN A 186      11.961  31.422  -2.924  1.00 92.12           N  
ATOM   1440  CA  GLN A 186      13.195  31.062  -2.234  1.00 92.12           C  
ATOM   1441  C   GLN A 186      13.648  29.656  -2.631  1.00 92.12           C  
ATOM   1442  CB  GLN A 186      13.008  31.141  -0.718  1.00 92.12           C  
ATOM   1443  O   GLN A 186      12.844  28.734  -2.668  1.00 92.12           O  
ATOM   1444  CG  GLN A 186      12.703  32.531  -0.210  1.00 92.12           C  
ATOM   1445  CD  GLN A 186      12.461  32.594   1.287  1.00 92.12           C  
ATOM   1446  NE2 GLN A 186      12.562  33.781   1.871  1.00 92.12           N  
ATOM   1447  OE1 GLN A 186      12.180  31.562   1.914  1.00 92.12           O  
ATOM   1448  N   PHE A 187      14.891  29.547  -2.949  1.00 91.50           N  
ATOM   1449  CA  PHE A 187      15.477  28.266  -3.338  1.00 91.50           C  
ATOM   1450  C   PHE A 187      16.234  27.641  -2.172  1.00 91.50           C  
ATOM   1451  CB  PHE A 187      16.406  28.453  -4.539  1.00 91.50           C  
ATOM   1452  O   PHE A 187      17.109  28.281  -1.587  1.00 91.50           O  
ATOM   1453  CG  PHE A 187      16.984  27.156  -5.055  1.00 91.50           C  
ATOM   1454  CD1 PHE A 187      18.344  26.875  -4.910  1.00 91.50           C  
ATOM   1455  CD2 PHE A 187      16.172  26.219  -5.688  1.00 91.50           C  
ATOM   1456  CE1 PHE A 187      18.875  25.672  -5.391  1.00 91.50           C  
ATOM   1457  CE2 PHE A 187      16.703  25.031  -6.168  1.00 91.50           C  
ATOM   1458  CZ  PHE A 187      18.047  24.766  -6.020  1.00 91.50           C  
ATOM   1459  N   LEU A 188      15.898  26.500  -1.800  1.00 90.56           N  
ATOM   1460  CA  LEU A 188      16.484  25.781  -0.666  1.00 90.56           C  
ATOM   1461  C   LEU A 188      17.375  24.641  -1.139  1.00 90.56           C  
ATOM   1462  CB  LEU A 188      15.375  25.250   0.247  1.00 90.56           C  
ATOM   1463  O   LEU A 188      17.891  23.875  -0.323  1.00 90.56           O  
ATOM   1464  CG  LEU A 188      14.336  26.266   0.723  1.00 90.56           C  
ATOM   1465  CD1 LEU A 188      13.031  25.562   1.095  1.00 90.56           C  
ATOM   1466  CD2 LEU A 188      14.867  27.062   1.905  1.00 90.56           C  
ATOM   1467  N   GLY A 189      17.656  24.516  -2.377  1.00 85.94           N  
ATOM   1468  CA  GLY A 189      18.266  23.328  -2.945  1.00 85.94           C  
ATOM   1469  C   GLY A 189      19.781  23.375  -2.906  1.00 85.94           C  
ATOM   1470  O   GLY A 189      20.453  22.391  -3.250  1.00 85.94           O  
ATOM   1471  N   THR A 190      20.344  24.375  -2.414  1.00 86.94           N  
ATOM   1472  CA  THR A 190      21.797  24.516  -2.486  1.00 86.94           C  
ATOM   1473  C   THR A 190      22.484  23.484  -1.582  1.00 86.94           C  
ATOM   1474  CB  THR A 190      22.250  25.938  -2.094  1.00 86.94           C  
ATOM   1475  O   THR A 190      23.391  22.781  -2.014  1.00 86.94           O  
ATOM   1476  CG2 THR A 190      23.734  26.125  -2.369  1.00 86.94           C  
ATOM   1477  OG1 THR A 190      21.500  26.891  -2.850  1.00 86.94           O  
ATOM   1478  N   MET A 191      22.031  23.312  -0.379  1.00 90.94           N  
ATOM   1479  CA  MET A 191      22.672  22.391   0.558  1.00 90.94           C  
ATOM   1480  C   MET A 191      21.859  21.094   0.667  1.00 90.94           C  
ATOM   1481  CB  MET A 191      22.812  23.031   1.938  1.00 90.94           C  
ATOM   1482  O   MET A 191      22.250  20.188   1.399  1.00 90.94           O  
ATOM   1483  CG  MET A 191      23.719  24.250   1.951  1.00 90.94           C  
ATOM   1484  SD  MET A 191      25.469  23.828   1.606  1.00 90.94           S  
ATOM   1485  CE  MET A 191      25.969  23.188   3.229  1.00 90.94           C  
ATOM   1486  N   ALA A 192      20.812  20.969  -0.099  1.00 94.50           N  
ATOM   1487  CA  ALA A 192      19.875  19.859   0.027  1.00 94.50           C  
ATOM   1488  C   ALA A 192      20.531  18.547  -0.347  1.00 94.50           C  
ATOM   1489  CB  ALA A 192      18.641  20.109  -0.845  1.00 94.50           C  
ATOM   1490  O   ALA A 192      20.234  17.500   0.255  1.00 94.50           O  
ATOM   1491  N   PRO A 193      21.469  18.500  -1.312  1.00 96.25           N  
ATOM   1492  CA  PRO A 193      22.109  17.219  -1.646  1.00 96.25           C  
ATOM   1493  C   PRO A 193      22.844  16.609  -0.458  1.00 96.25           C  
ATOM   1494  CB  PRO A 193      23.094  17.609  -2.756  1.00 96.25           C  
ATOM   1495  O   PRO A 193      23.062  15.391  -0.434  1.00 96.25           O  
ATOM   1496  CG  PRO A 193      22.531  18.859  -3.355  1.00 96.25           C  
ATOM   1497  CD  PRO A 193      21.828  19.625  -2.277  1.00 96.25           C  
ATOM   1498  N   ASN A 194      23.125  17.359   0.544  1.00 94.75           N  
ATOM   1499  CA  ASN A 194      23.891  16.859   1.688  1.00 94.75           C  
ATOM   1500  C   ASN A 194      22.969  16.406   2.816  1.00 94.75           C  
ATOM   1501  CB  ASN A 194      24.859  17.938   2.193  1.00 94.75           C  
ATOM   1502  O   ASN A 194      23.438  15.938   3.854  1.00 94.75           O  
ATOM   1503  CG  ASN A 194      25.953  18.266   1.187  1.00 94.75           C  
ATOM   1504  ND2 ASN A 194      26.281  19.547   1.067  1.00 94.75           N  
ATOM   1505  OD1 ASN A 194      26.484  17.375   0.521  1.00 94.75           O  
ATOM   1506  N   PHE A 195      21.734  16.578   2.596  1.00 96.44           N  
ATOM   1507  CA  PHE A 195      20.812  16.031   3.578  1.00 96.44           C  
ATOM   1508  C   PHE A 195      20.984  14.523   3.693  1.00 96.44           C  
ATOM   1509  CB  PHE A 195      19.375  16.375   3.207  1.00 96.44           C  
ATOM   1510  O   PHE A 195      21.391  13.867   2.734  1.00 96.44           O  
ATOM   1511  CG  PHE A 195      19.062  17.844   3.213  1.00 96.44           C  
ATOM   1512  CD1 PHE A 195      19.953  18.750   3.789  1.00 96.44           C  
ATOM   1513  CD2 PHE A 195      17.906  18.328   2.643  1.00 96.44           C  
ATOM   1514  CE1 PHE A 195      19.688  20.109   3.795  1.00 96.44           C  
ATOM   1515  CE2 PHE A 195      17.625  19.703   2.646  1.00 96.44           C  
ATOM   1516  CZ  PHE A 195      18.516  20.578   3.225  1.00 96.44           C  
ATOM   1517  N   THR A 196      20.719  14.000   4.852  1.00 95.94           N  
ATOM   1518  CA  THR A 196      20.797  12.562   5.078  1.00 95.94           C  
ATOM   1519  C   THR A 196      19.438  11.992   5.441  1.00 95.94           C  
ATOM   1520  CB  THR A 196      21.812  12.234   6.191  1.00 95.94           C  
ATOM   1521  O   THR A 196      18.656  12.633   6.156  1.00 95.94           O  
ATOM   1522  CG2 THR A 196      23.219  12.656   5.797  1.00 95.94           C  
ATOM   1523  OG1 THR A 196      21.438  12.922   7.391  1.00 95.94           O  
ATOM   1524  N   ILE A 197      19.141  10.859   4.895  1.00 96.38           N  
ATOM   1525  CA  ILE A 197      17.875  10.172   5.129  1.00 96.38           C  
ATOM   1526  C   ILE A 197      18.141   8.836   5.816  1.00 96.38           C  
ATOM   1527  CB  ILE A 197      17.109   9.953   3.811  1.00 96.38           C  
ATOM   1528  O   ILE A 197      18.875   7.992   5.297  1.00 96.38           O  
ATOM   1529  CG1 ILE A 197      16.922  11.281   3.066  1.00 96.38           C  
ATOM   1530  CG2 ILE A 197      15.750   9.297   4.082  1.00 96.38           C  
ATOM   1531  CD1 ILE A 197      16.500  11.125   1.614  1.00 96.38           C  
ATOM   1532  N   LEU A 198      17.656   8.688   6.930  1.00 93.69           N  
ATOM   1533  CA  LEU A 198      17.672   7.402   7.621  1.00 93.69           C  
ATOM   1534  C   LEU A 198      16.453   6.566   7.242  1.00 93.69           C  
ATOM   1535  CB  LEU A 198      17.703   7.609   9.141  1.00 93.69           C  
ATOM   1536  O   LEU A 198      15.312   7.012   7.402  1.00 93.69           O  
ATOM   1537  CG  LEU A 198      17.578   6.352  10.000  1.00 93.69           C  
ATOM   1538  CD1 LEU A 198      18.812   5.480   9.859  1.00 93.69           C  
ATOM   1539  CD2 LEU A 198      17.328   6.723  11.461  1.00 93.69           C  
ATOM   1540  N   ILE A 199      16.594   5.402   6.730  1.00 93.94           N  
ATOM   1541  CA  ILE A 199      15.523   4.477   6.383  1.00 93.94           C  
ATOM   1542  C   ILE A 199      15.648   3.205   7.219  1.00 93.94           C  
ATOM   1543  CB  ILE A 199      15.547   4.129   4.879  1.00 93.94           C  
ATOM   1544  O   ILE A 199      16.547   2.391   6.992  1.00 93.94           O  
ATOM   1545  CG1 ILE A 199      15.453   5.410   4.035  1.00 93.94           C  
ATOM   1546  CG2 ILE A 199      14.406   3.168   4.531  1.00 93.94           C  
ATOM   1547  CD1 ILE A 199      15.648   5.180   2.543  1.00 93.94           C  
ATOM   1548  N   LYS A 200      14.773   3.039   8.164  1.00 92.19           N  
ATOM   1549  CA  LYS A 200      14.672   1.811   8.953  1.00 92.19           C  
ATOM   1550  C   LYS A 200      13.594   0.885   8.391  1.00 92.19           C  
ATOM   1551  CB  LYS A 200      14.383   2.131  10.414  1.00 92.19           C  
ATOM   1552  O   LYS A 200      12.406   1.209   8.438  1.00 92.19           O  
ATOM   1553  CG  LYS A 200      14.477   0.928  11.344  1.00 92.19           C  
ATOM   1554  CD  LYS A 200      14.234   1.320  12.797  1.00 92.19           C  
ATOM   1555  CE  LYS A 200      14.172   0.099  13.703  1.00 92.19           C  
ATOM   1556  NZ  LYS A 200      13.875   0.474  15.117  1.00 92.19           N  
ATOM   1557  N   ASN A 201      14.000  -0.222   7.871  1.00 94.25           N  
ATOM   1558  CA  ASN A 201      13.078  -1.185   7.270  1.00 94.25           C  
ATOM   1559  C   ASN A 201      13.141  -2.535   7.980  1.00 94.25           C  
ATOM   1560  CB  ASN A 201      13.375  -1.354   5.781  1.00 94.25           C  
ATOM   1561  O   ASN A 201      14.227  -3.074   8.203  1.00 94.25           O  
ATOM   1562  CG  ASN A 201      12.570  -2.475   5.148  1.00 94.25           C  
ATOM   1563  ND2 ASN A 201      11.266  -2.482   5.398  1.00 94.25           N  
ATOM   1564  OD1 ASN A 201      13.117  -3.326   4.441  1.00 94.25           O  
ATOM   1565  N   SER A 202      12.016  -3.008   8.391  1.00 92.25           N  
ATOM   1566  CA  SER A 202      11.883  -4.340   8.977  1.00 92.25           C  
ATOM   1567  C   SER A 202      10.875  -5.184   8.203  1.00 92.25           C  
ATOM   1568  CB  SER A 202      11.453  -4.242  10.445  1.00 92.25           C  
ATOM   1569  O   SER A 202       9.805  -4.703   7.836  1.00 92.25           O  
ATOM   1570  OG  SER A 202      12.352  -3.426  11.172  1.00 92.25           O  
ATOM   1571  N   ILE A 203      11.258  -6.453   7.922  1.00 93.00           N  
ATOM   1572  CA  ILE A 203      10.383  -7.328   7.148  1.00 93.00           C  
ATOM   1573  C   ILE A 203      10.055  -8.578   7.961  1.00 93.00           C  
ATOM   1574  CB  ILE A 203      11.016  -7.715   5.797  1.00 93.00           C  
ATOM   1575  O   ILE A 203      10.797  -8.938   8.883  1.00 93.00           O  
ATOM   1576  CG1 ILE A 203      12.414  -8.320   6.016  1.00 93.00           C  
ATOM   1577  CG2 ILE A 203      11.086  -6.500   4.867  1.00 93.00           C  
ATOM   1578  CD1 ILE A 203      12.406  -9.828   6.227  1.00 93.00           C  
ATOM   1579  N   HIS A 204       8.891  -9.141   7.723  1.00 92.00           N  
ATOM   1580  CA  HIS A 204       8.430 -10.375   8.344  1.00 92.00           C  
ATOM   1581  C   HIS A 204       7.730 -11.281   7.336  1.00 92.00           C  
ATOM   1582  CB  HIS A 204       7.488 -10.070   9.516  1.00 92.00           C  
ATOM   1583  O   HIS A 204       6.809 -10.844   6.641  1.00 92.00           O  
ATOM   1584  CG  HIS A 204       6.961 -11.289  10.195  1.00 92.00           C  
ATOM   1585  CD2 HIS A 204       5.711 -11.812  10.242  1.00 92.00           C  
ATOM   1586  ND1 HIS A 204       7.758 -12.133  10.938  1.00 92.00           N  
ATOM   1587  CE1 HIS A 204       7.020 -13.117  11.414  1.00 92.00           C  
ATOM   1588  NE2 HIS A 204       5.773 -12.945  11.008  1.00 92.00           N  
ATOM   1589  N   TYR A 205       8.258 -12.484   7.207  1.00 93.88           N  
ATOM   1590  CA  TYR A 205       7.598 -13.523   6.426  1.00 93.88           C  
ATOM   1591  C   TYR A 205       6.766 -14.438   7.324  1.00 93.88           C  
ATOM   1592  CB  TYR A 205       8.625 -14.352   5.652  1.00 93.88           C  
ATOM   1593  O   TYR A 205       7.301 -15.352   7.945  1.00 93.88           O  
ATOM   1594  CG  TYR A 205       9.297 -13.594   4.531  1.00 93.88           C  
ATOM   1595  CD1 TYR A 205       8.609 -13.305   3.354  1.00 93.88           C  
ATOM   1596  CD2 TYR A 205      10.617 -13.164   4.648  1.00 93.88           C  
ATOM   1597  CE1 TYR A 205       9.227 -12.602   2.318  1.00 93.88           C  
ATOM   1598  CE2 TYR A 205      11.234 -12.461   3.617  1.00 93.88           C  
ATOM   1599  OH  TYR A 205      11.148 -11.500   1.437  1.00 93.88           O  
ATOM   1600  CZ  TYR A 205      10.531 -12.188   2.459  1.00 93.88           C  
ATOM   1601  N   PRO A 206       5.496 -14.227   7.371  1.00 89.81           N  
ATOM   1602  CA  PRO A 206       4.641 -14.930   8.328  1.00 89.81           C  
ATOM   1603  C   PRO A 206       4.645 -16.453   8.117  1.00 89.81           C  
ATOM   1604  CB  PRO A 206       3.252 -14.344   8.055  1.00 89.81           C  
ATOM   1605  O   PRO A 206       4.602 -17.203   9.086  1.00 89.81           O  
ATOM   1606  CG  PRO A 206       3.389 -13.625   6.754  1.00 89.81           C  
ATOM   1607  CD  PRO A 206       4.844 -13.344   6.520  1.00 89.81           C  
ATOM   1608  N   LYS A 207       4.699 -16.891   6.895  1.00 89.88           N  
ATOM   1609  CA  LYS A 207       4.656 -18.328   6.641  1.00 89.88           C  
ATOM   1610  C   LYS A 207       5.848 -19.031   7.277  1.00 89.88           C  
ATOM   1611  CB  LYS A 207       4.621 -18.609   5.137  1.00 89.88           C  
ATOM   1612  O   LYS A 207       5.703 -20.125   7.840  1.00 89.88           O  
ATOM   1613  CG  LYS A 207       4.387 -20.062   4.781  1.00 89.88           C  
ATOM   1614  CD  LYS A 207       4.223 -20.250   3.281  1.00 89.88           C  
ATOM   1615  CE  LYS A 207       4.000 -21.719   2.924  1.00 89.88           C  
ATOM   1616  NZ  LYS A 207       3.762 -21.906   1.462  1.00 89.88           N  
ATOM   1617  N   PHE A 208       7.031 -18.438   7.242  1.00 94.31           N  
ATOM   1618  CA  PHE A 208       8.250 -19.078   7.727  1.00 94.31           C  
ATOM   1619  C   PHE A 208       8.641 -18.531   9.094  1.00 94.31           C  
ATOM   1620  CB  PHE A 208       9.391 -18.891   6.730  1.00 94.31           C  
ATOM   1621  O   PHE A 208       9.672 -18.922   9.648  1.00 94.31           O  
ATOM   1622  CG  PHE A 208       9.102 -19.438   5.359  1.00 94.31           C  
ATOM   1623  CD1 PHE A 208       8.766 -20.766   5.188  1.00 94.31           C  
ATOM   1624  CD2 PHE A 208       9.172 -18.609   4.238  1.00 94.31           C  
ATOM   1625  CE1 PHE A 208       8.500 -21.281   3.918  1.00 94.31           C  
ATOM   1626  CE2 PHE A 208       8.906 -19.109   2.969  1.00 94.31           C  
ATOM   1627  CZ  PHE A 208       8.570 -20.453   2.811  1.00 94.31           C  
ATOM   1628  N   HIS A 209       7.883 -17.594   9.625  1.00 92.38           N  
ATOM   1629  CA  HIS A 209       8.172 -16.953  10.898  1.00 92.38           C  
ATOM   1630  C   HIS A 209       9.602 -16.406  10.930  1.00 92.38           C  
ATOM   1631  CB  HIS A 209       7.969 -17.938  12.055  1.00 92.38           C  
ATOM   1632  O   HIS A 209      10.344 -16.641  11.883  1.00 92.38           O  
ATOM   1633  CG  HIS A 209       6.570 -18.453  12.156  1.00 92.38           C  
ATOM   1634  CD2 HIS A 209       6.039 -19.656  11.852  1.00 92.38           C  
ATOM   1635  ND1 HIS A 209       5.527 -17.672  12.625  1.00 92.38           N  
ATOM   1636  CE1 HIS A 209       4.414 -18.391  12.602  1.00 92.38           C  
ATOM   1637  NE2 HIS A 209       4.699 -19.594  12.133  1.00 92.38           N  
ATOM   1638  N   PHE A 210       9.969 -15.773   9.867  1.00 93.44           N  
ATOM   1639  CA  PHE A 210      11.297 -15.188   9.719  1.00 93.44           C  
ATOM   1640  C   PHE A 210      11.219 -13.664   9.695  1.00 93.44           C  
ATOM   1641  CB  PHE A 210      11.977 -15.703   8.445  1.00 93.44           C  
ATOM   1642  O   PHE A 210      10.398 -13.094   8.977  1.00 93.44           O  
ATOM   1643  CG  PHE A 210      13.320 -15.070   8.180  1.00 93.44           C  
ATOM   1644  CD1 PHE A 210      13.445 -14.055   7.234  1.00 93.44           C  
ATOM   1645  CD2 PHE A 210      14.445 -15.484   8.867  1.00 93.44           C  
ATOM   1646  CE1 PHE A 210      14.680 -13.469   6.980  1.00 93.44           C  
ATOM   1647  CE2 PHE A 210      15.688 -14.906   8.617  1.00 93.44           C  
ATOM   1648  CZ  PHE A 210      15.805 -13.898   7.676  1.00 93.44           C  
ATOM   1649  N   SER A 211      12.008 -13.055  10.539  1.00 91.50           N  
ATOM   1650  CA  SER A 211      12.070 -11.594  10.609  1.00 91.50           C  
ATOM   1651  C   SER A 211      13.508 -11.102  10.492  1.00 91.50           C  
ATOM   1652  CB  SER A 211      11.453 -11.094  11.914  1.00 91.50           C  
ATOM   1653  O   SER A 211      14.438 -11.758  10.961  1.00 91.50           O  
ATOM   1654  OG  SER A 211      10.109 -11.531  12.039  1.00 91.50           O  
ATOM   1655  N   LYS A 212      13.664  -9.953   9.789  1.00 91.25           N  
ATOM   1656  CA  LYS A 212      14.977  -9.328   9.641  1.00 91.25           C  
ATOM   1657  C   LYS A 212      14.844  -7.844   9.320  1.00 91.25           C  
ATOM   1658  CB  LYS A 212      15.789 -10.039   8.555  1.00 91.25           C  
ATOM   1659  O   LYS A 212      13.820  -7.406   8.797  1.00 91.25           O  
ATOM   1660  CG  LYS A 212      17.281  -9.711   8.586  1.00 91.25           C  
ATOM   1661  CD  LYS A 212      18.062 -10.633   7.668  1.00 91.25           C  
ATOM   1662  CE  LYS A 212      19.562 -10.383   7.770  1.00 91.25           C  
ATOM   1663  NZ  LYS A 212      20.344 -11.312   6.910  1.00 91.25           N  
ATOM   1664  N   GLY A 213      15.828  -7.066   9.664  1.00 90.44           N  
ATOM   1665  CA  GLY A 213      15.891  -5.645   9.375  1.00 90.44           C  
ATOM   1666  C   GLY A 213      17.156  -5.242   8.648  1.00 90.44           C  
ATOM   1667  O   GLY A 213      18.094  -6.039   8.523  1.00 90.44           O  
ATOM   1668  N   ASN A 214      17.125  -3.986   8.148  1.00 90.06           N  
ATOM   1669  CA  ASN A 214      18.281  -3.508   7.398  1.00 90.06           C  
ATOM   1670  C   ASN A 214      19.312  -2.852   8.312  1.00 90.06           C  
ATOM   1671  CB  ASN A 214      17.844  -2.531   6.301  1.00 90.06           C  
ATOM   1672  O   ASN A 214      20.266  -2.229   7.836  1.00 90.06           O  
ATOM   1673  CG  ASN A 214      17.250  -1.254   6.863  1.00 90.06           C  
ATOM   1674  ND2 ASN A 214      17.375  -0.164   6.113  1.00 90.06           N  
ATOM   1675  OD1 ASN A 214      16.688  -1.246   7.957  1.00 90.06           O  
ATOM   1676  N   ILE A 215      19.094  -2.865   9.586  1.00 84.44           N  
ATOM   1677  CA  ILE A 215      20.062  -2.322  10.539  1.00 84.44           C  
ATOM   1678  C   ILE A 215      20.812  -3.463  11.219  1.00 84.44           C  
ATOM   1679  CB  ILE A 215      19.359  -1.436  11.602  1.00 84.44           C  
ATOM   1680  O   ILE A 215      20.203  -4.418  11.703  1.00 84.44           O  
ATOM   1681  CG1 ILE A 215      18.594  -0.296  10.922  1.00 84.44           C  
ATOM   1682  CG2 ILE A 215      20.375  -0.888  12.602  1.00 84.44           C  
ATOM   1683  CD1 ILE A 215      17.734   0.532  11.875  1.00 84.44           C  
ATOM   1684  N   ALA A 216      22.125  -3.340  11.109  1.00 72.25           N  
ATOM   1685  CA  ALA A 216      22.969  -4.352  11.750  1.00 72.25           C  
ATOM   1686  C   ALA A 216      23.000  -4.160  13.258  1.00 72.25           C  
ATOM   1687  CB  ALA A 216      24.375  -4.312  11.172  1.00 72.25           C  
ATOM   1688  O   ALA A 216      22.906  -3.035  13.750  1.00 72.25           O  
ATOM   1689  N   ASP A 217      22.953  -5.207  14.008  1.00 69.38           N  
ATOM   1690  CA  ASP A 217      23.047  -5.180  15.461  1.00 69.38           C  
ATOM   1691  C   ASP A 217      24.469  -4.910  15.922  1.00 69.38           C  
ATOM   1692  CB  ASP A 217      22.531  -6.496  16.062  1.00 69.38           C  
ATOM   1693  O   ASP A 217      25.172  -5.828  16.359  1.00 69.38           O  
ATOM   1694  CG  ASP A 217      21.828  -6.312  17.391  1.00 69.38           C  
ATOM   1695  OD1 ASP A 217      21.844  -5.188  17.938  1.00 69.38           O  
ATOM   1696  OD2 ASP A 217      21.266  -7.305  17.906  1.00 69.38           O  
ATOM   1697  N   ARG A 218      25.000  -3.760  15.531  1.00 68.00           N  
ATOM   1698  CA  ARG A 218      26.375  -3.436  15.945  1.00 68.00           C  
ATOM   1699  C   ARG A 218      26.375  -2.373  17.031  1.00 68.00           C  
ATOM   1700  CB  ARG A 218      27.188  -2.959  14.742  1.00 68.00           C  
ATOM   1701  O   ARG A 218      25.500  -1.499  17.062  1.00 68.00           O  
ATOM   1702  CG  ARG A 218      27.516  -4.055  13.742  1.00 68.00           C  
ATOM   1703  CD  ARG A 218      28.453  -3.562  12.648  1.00 68.00           C  
ATOM   1704  NE  ARG A 218      29.000  -4.672  11.875  1.00 68.00           N  
ATOM   1705  NH1 ARG A 218      30.297  -3.336  10.492  1.00 68.00           N  
ATOM   1706  NH2 ARG A 218      30.297  -5.613  10.234  1.00 68.00           N  
ATOM   1707  CZ  ARG A 218      29.859  -4.539  10.867  1.00 68.00           C  
ATOM   1708  N   THR A 219      27.016  -2.580  18.172  1.00 62.22           N  
ATOM   1709  CA  THR A 219      27.031  -1.754  19.375  1.00 62.22           C  
ATOM   1710  C   THR A 219      28.078  -0.637  19.250  1.00 62.22           C  
ATOM   1711  CB  THR A 219      27.344  -2.596  20.625  1.00 62.22           C  
ATOM   1712  O   THR A 219      28.234   0.170  20.172  1.00 62.22           O  
ATOM   1713  CG2 THR A 219      26.141  -3.463  21.000  1.00 62.22           C  
ATOM   1714  OG1 THR A 219      28.469  -3.443  20.375  1.00 62.22           O  
ATOM   1715  N   ASP A 220      28.953  -0.444  18.188  1.00 62.66           N  
ATOM   1716  CA  ASP A 220      30.141   0.416  18.250  1.00 62.66           C  
ATOM   1717  C   ASP A 220      29.844   1.796  17.672  1.00 62.66           C  
ATOM   1718  CB  ASP A 220      31.312  -0.228  17.500  1.00 62.66           C  
ATOM   1719  O   ASP A 220      30.734   2.469  17.156  1.00 62.66           O  
ATOM   1720  CG  ASP A 220      30.859  -1.075  16.312  1.00 62.66           C  
ATOM   1721  OD1 ASP A 220      29.641  -1.358  16.203  1.00 62.66           O  
ATOM   1722  OD2 ASP A 220      31.734  -1.465  15.508  1.00 62.66           O  
ATOM   1723  N   GLY A 221      28.641   2.391  17.891  1.00 68.94           N  
ATOM   1724  CA  GLY A 221      28.406   3.725  17.359  1.00 68.94           C  
ATOM   1725  C   GLY A 221      28.422   3.781  15.852  1.00 68.94           C  
ATOM   1726  O   GLY A 221      28.641   4.848  15.266  1.00 68.94           O  
ATOM   1727  N   TYR A 222      28.484   2.717  15.188  1.00 71.69           N  
ATOM   1728  CA  TYR A 222      28.531   2.559  13.734  1.00 71.69           C  
ATOM   1729  C   TYR A 222      27.453   3.395  13.062  1.00 71.69           C  
ATOM   1730  CB  TYR A 222      28.375   1.085  13.352  1.00 71.69           C  
ATOM   1731  O   TYR A 222      27.719   4.105  12.094  1.00 71.69           O  
ATOM   1732  CG  TYR A 222      28.172   0.863  11.867  1.00 71.69           C  
ATOM   1733  CD1 TYR A 222      26.922   0.531  11.359  1.00 71.69           C  
ATOM   1734  CD2 TYR A 222      29.234   0.985  10.984  1.00 71.69           C  
ATOM   1735  CE1 TYR A 222      26.734   0.324   9.992  1.00 71.69           C  
ATOM   1736  CE2 TYR A 222      29.062   0.781   9.617  1.00 71.69           C  
ATOM   1737  OH  TYR A 222      27.625   0.247   7.785  1.00 71.69           O  
ATOM   1738  CZ  TYR A 222      27.812   0.451   9.133  1.00 71.69           C  
ATOM   1739  N   LEU A 223      26.344   3.467  13.586  1.00 74.44           N  
ATOM   1740  CA  LEU A 223      25.203   4.141  12.977  1.00 74.44           C  
ATOM   1741  C   LEU A 223      25.422   5.648  12.930  1.00 74.44           C  
ATOM   1742  CB  LEU A 223      23.922   3.828  13.750  1.00 74.44           C  
ATOM   1743  O   LEU A 223      24.906   6.332  12.039  1.00 74.44           O  
ATOM   1744  CG  LEU A 223      23.219   2.520  13.383  1.00 74.44           C  
ATOM   1745  CD1 LEU A 223      22.375   2.021  14.562  1.00 74.44           C  
ATOM   1746  CD2 LEU A 223      22.344   2.703  12.148  1.00 74.44           C  
ATOM   1747  N   LYS A 224      26.188   6.133  13.828  1.00 73.25           N  
ATOM   1748  CA  LYS A 224      26.391   7.578  13.898  1.00 73.25           C  
ATOM   1749  C   LYS A 224      27.375   8.047  12.820  1.00 73.25           C  
ATOM   1750  CB  LYS A 224      26.922   7.969  15.281  1.00 73.25           C  
ATOM   1751  O   LYS A 224      27.375   9.219  12.453  1.00 73.25           O  
ATOM   1752  CG  LYS A 224      25.891   7.812  16.406  1.00 73.25           C  
ATOM   1753  CD  LYS A 224      26.453   8.273  17.734  1.00 73.25           C  
ATOM   1754  CE  LYS A 224      25.438   8.094  18.859  1.00 73.25           C  
ATOM   1755  NZ  LYS A 224      26.000   8.523  20.188  1.00 73.25           N  
ATOM   1756  N   ARG A 225      28.109   7.035  12.211  1.00 75.88           N  
ATOM   1757  CA  ARG A 225      29.172   7.484  11.312  1.00 75.88           C  
ATOM   1758  C   ARG A 225      29.062   6.805   9.953  1.00 75.88           C  
ATOM   1759  CB  ARG A 225      30.547   7.207  11.930  1.00 75.88           C  
ATOM   1760  O   ARG A 225      29.781   7.152   9.023  1.00 75.88           O  
ATOM   1761  CG  ARG A 225      30.812   7.988  13.203  1.00 75.88           C  
ATOM   1762  CD  ARG A 225      32.188   7.652  13.789  1.00 75.88           C  
ATOM   1763  NE  ARG A 225      32.406   8.344  15.055  1.00 75.88           N  
ATOM   1764  NH1 ARG A 225      34.438   7.324  15.484  1.00 75.88           N  
ATOM   1765  NH2 ARG A 225      33.594   8.852  16.969  1.00 75.88           N  
ATOM   1766  CZ  ARG A 225      33.469   8.172  15.828  1.00 75.88           C  
ATOM   1767  N   CYS A 226      28.109   5.988   9.750  1.00 81.38           N  
ATOM   1768  CA  CYS A 226      28.109   5.199   8.523  1.00 81.38           C  
ATOM   1769  C   CYS A 226      27.328   5.906   7.426  1.00 81.38           C  
ATOM   1770  CB  CYS A 226      27.500   3.814   8.781  1.00 81.38           C  
ATOM   1771  O   CYS A 226      26.484   6.762   7.707  1.00 81.38           O  
ATOM   1772  SG  CYS A 226      25.719   3.830   9.031  1.00 81.38           S  
ATOM   1773  N   THR A 227      27.672   5.875   6.223  1.00 83.81           N  
ATOM   1774  CA  THR A 227      26.969   6.305   5.020  1.00 83.81           C  
ATOM   1775  C   THR A 227      26.812   5.141   4.043  1.00 83.81           C  
ATOM   1776  CB  THR A 227      27.703   7.465   4.324  1.00 83.81           C  
ATOM   1777  O   THR A 227      27.734   4.352   3.855  1.00 83.81           O  
ATOM   1778  CG2 THR A 227      26.891   8.031   3.174  1.00 83.81           C  
ATOM   1779  OG1 THR A 227      27.953   8.508   5.277  1.00 83.81           O  
ATOM   1780  N   PHE A 228      25.750   5.031   3.520  1.00 85.00           N  
ATOM   1781  CA  PHE A 228      25.422   3.893   2.670  1.00 85.00           C  
ATOM   1782  C   PHE A 228      26.344   3.832   1.463  1.00 85.00           C  
ATOM   1783  CB  PHE A 228      23.969   3.969   2.211  1.00 85.00           C  
ATOM   1784  O   PHE A 228      26.656   4.863   0.864  1.00 85.00           O  
ATOM   1785  CG  PHE A 228      23.578   2.875   1.252  1.00 85.00           C  
ATOM   1786  CD1 PHE A 228      23.484   3.127  -0.111  1.00 85.00           C  
ATOM   1787  CD2 PHE A 228      23.297   1.596   1.716  1.00 85.00           C  
ATOM   1788  CE1 PHE A 228      23.125   2.117  -1.000  1.00 85.00           C  
ATOM   1789  CE2 PHE A 228      22.938   0.583   0.833  1.00 85.00           C  
ATOM   1790  CZ  PHE A 228      22.844   0.845  -0.524  1.00 85.00           C  
ATOM   1791  N   HIS A 229      26.750   2.689   1.298  1.00 84.06           N  
ATOM   1792  CA  HIS A 229      27.500   2.338   0.090  1.00 84.06           C  
ATOM   1793  C   HIS A 229      27.125   0.942  -0.397  1.00 84.06           C  
ATOM   1794  CB  HIS A 229      29.000   2.418   0.341  1.00 84.06           C  
ATOM   1795  O   HIS A 229      26.984   0.013   0.404  1.00 84.06           O  
ATOM   1796  CG  HIS A 229      29.812   2.484  -0.913  1.00 84.06           C  
ATOM   1797  CD2 HIS A 229      30.297   3.543  -1.605  1.00 84.06           C  
ATOM   1798  ND1 HIS A 229      30.219   1.359  -1.597  1.00 84.06           N  
ATOM   1799  CE1 HIS A 229      30.922   1.726  -2.658  1.00 84.06           C  
ATOM   1800  NE2 HIS A 229      30.984   3.045  -2.688  1.00 84.06           N  
ATOM   1801  N   GLU A 230      26.781   0.756  -1.640  1.00 78.69           N  
ATOM   1802  CA  GLU A 230      26.250  -0.460  -2.238  1.00 78.69           C  
ATOM   1803  C   GLU A 230      27.172  -1.651  -1.998  1.00 78.69           C  
ATOM   1804  CB  GLU A 230      26.016  -0.265  -3.738  1.00 78.69           C  
ATOM   1805  O   GLU A 230      26.703  -2.764  -1.740  1.00 78.69           O  
ATOM   1806  CG  GLU A 230      25.094  -1.309  -4.363  1.00 78.69           C  
ATOM   1807  CD  GLU A 230      24.734  -1.005  -5.809  1.00 78.69           C  
ATOM   1808  OE1 GLU A 230      23.906  -1.740  -6.395  1.00 78.69           O  
ATOM   1809  OE2 GLU A 230      25.281  -0.023  -6.355  1.00 78.69           O  
ATOM   1810  N   ALA A 231      28.406  -1.516  -1.957  1.00 76.94           N  
ATOM   1811  CA  ALA A 231      29.344  -2.639  -1.894  1.00 76.94           C  
ATOM   1812  C   ALA A 231      29.875  -2.832  -0.477  1.00 76.94           C  
ATOM   1813  CB  ALA A 231      30.500  -2.428  -2.869  1.00 76.94           C  
ATOM   1814  O   ALA A 231      29.969  -3.963   0.010  1.00 76.94           O  
ATOM   1815  N   SER A 232      30.062  -1.765   0.312  1.00 76.19           N  
ATOM   1816  CA  SER A 232      30.828  -1.872   1.557  1.00 76.19           C  
ATOM   1817  C   SER A 232      29.906  -1.788   2.770  1.00 76.19           C  
ATOM   1818  CB  SER A 232      31.891  -0.776   1.636  1.00 76.19           C  
ATOM   1819  O   SER A 232      30.141  -2.453   3.781  1.00 76.19           O  
ATOM   1820  OG  SER A 232      31.297   0.507   1.533  1.00 76.19           O  
ATOM   1821  N   ASP A 233      28.812  -1.097   2.645  1.00 82.81           N  
ATOM   1822  CA  ASP A 233      28.000  -0.837   3.824  1.00 82.81           C  
ATOM   1823  C   ASP A 233      26.516  -1.015   3.508  1.00 82.81           C  
ATOM   1824  CB  ASP A 233      28.250   0.573   4.359  1.00 82.81           C  
ATOM   1825  O   ASP A 233      25.719  -0.074   3.645  1.00 82.81           O  
ATOM   1826  CG  ASP A 233      29.172   0.589   5.566  1.00 82.81           C  
ATOM   1827  OD1 ASP A 233      29.141  -0.371   6.367  1.00 82.81           O  
ATOM   1828  OD2 ASP A 233      29.922   1.572   5.723  1.00 82.81           O  
ATOM   1829  N   LEU A 234      26.188  -2.262   3.303  1.00 78.56           N  
ATOM   1830  CA  LEU A 234      24.812  -2.578   2.930  1.00 78.56           C  
ATOM   1831  C   LEU A 234      23.859  -2.377   4.113  1.00 78.56           C  
ATOM   1832  CB  LEU A 234      24.703  -4.020   2.422  1.00 78.56           C  
ATOM   1833  O   LEU A 234      22.656  -2.174   3.924  1.00 78.56           O  
ATOM   1834  CG  LEU A 234      25.094  -4.250   0.959  1.00 78.56           C  
ATOM   1835  CD1 LEU A 234      25.828  -5.574   0.809  1.00 78.56           C  
ATOM   1836  CD2 LEU A 234      23.859  -4.219   0.070  1.00 78.56           C  
ATOM   1837  N   TYR A 235      24.438  -2.393   5.305  1.00 80.81           N  
ATOM   1838  CA  TYR A 235      23.594  -2.338   6.488  1.00 80.81           C  
ATOM   1839  C   TYR A 235      23.609  -0.946   7.105  1.00 80.81           C  
ATOM   1840  CB  TYR A 235      24.047  -3.375   7.523  1.00 80.81           C  
ATOM   1841  O   TYR A 235      23.125  -0.751   8.227  1.00 80.81           O  
ATOM   1842  CG  TYR A 235      23.641  -4.789   7.180  1.00 80.81           C  
ATOM   1843  CD1 TYR A 235      22.375  -5.277   7.508  1.00 80.81           C  
ATOM   1844  CD2 TYR A 235      24.531  -5.641   6.523  1.00 80.81           C  
ATOM   1845  CE1 TYR A 235      22.016  -6.582   7.195  1.00 80.81           C  
ATOM   1846  CE2 TYR A 235      24.172  -6.945   6.207  1.00 80.81           C  
ATOM   1847  OH  TYR A 235      22.547  -8.695   6.230  1.00 80.81           O  
ATOM   1848  CZ  TYR A 235      22.906  -7.406   6.543  1.00 80.81           C  
ATOM   1849  N   CYS A 236      24.188  -0.011   6.352  1.00 85.75           N  
ATOM   1850  CA  CYS A 236      24.031   1.374   6.785  1.00 85.75           C  
ATOM   1851  C   CYS A 236      22.734   1.966   6.262  1.00 85.75           C  
ATOM   1852  CB  CYS A 236      25.219   2.217   6.305  1.00 85.75           C  
ATOM   1853  O   CYS A 236      22.547   2.109   5.051  1.00 85.75           O  
ATOM   1854  SG  CYS A 236      25.141   3.941   6.840  1.00 85.75           S  
ATOM   1855  N   PRO A 237      21.844   2.365   7.117  1.00 89.19           N  
ATOM   1856  CA  PRO A 237      20.516   2.859   6.711  1.00 89.19           C  
ATOM   1857  C   PRO A 237      20.516   4.359   6.418  1.00 89.19           C  
ATOM   1858  CB  PRO A 237      19.641   2.537   7.918  1.00 89.19           C  
ATOM   1859  O   PRO A 237      19.453   4.961   6.293  1.00 89.19           O  
ATOM   1860  CG  PRO A 237      20.547   2.627   9.102  1.00 89.19           C  
ATOM   1861  CD  PRO A 237      21.922   2.160   8.680  1.00 89.19           C  
ATOM   1862  N   ILE A 238      21.672   5.020   6.355  1.00 92.12           N  
ATOM   1863  CA  ILE A 238      21.766   6.465   6.160  1.00 92.12           C  
ATOM   1864  C   ILE A 238      22.156   6.766   4.715  1.00 92.12           C  
ATOM   1865  CB  ILE A 238      22.766   7.109   7.133  1.00 92.12           C  
ATOM   1866  O   ILE A 238      23.234   6.375   4.262  1.00 92.12           O  
ATOM   1867  CG1 ILE A 238      22.391   6.797   8.586  1.00 92.12           C  
ATOM   1868  CG2 ILE A 238      22.859   8.617   6.902  1.00 92.12           C  
ATOM   1869  CD1 ILE A 238      23.406   7.258   9.609  1.00 92.12           C  
ATOM   1870  N   PHE A 239      21.344   7.445   3.980  1.00 95.31           N  
ATOM   1871  CA  PHE A 239      21.547   7.789   2.578  1.00 95.31           C  
ATOM   1872  C   PHE A 239      21.672   9.297   2.402  1.00 95.31           C  
ATOM   1873  CB  PHE A 239      20.391   7.254   1.723  1.00 95.31           C  
ATOM   1874  O   PHE A 239      20.891  10.062   2.990  1.00 95.31           O  
ATOM   1875  CG  PHE A 239      20.156   5.777   1.880  1.00 95.31           C  
ATOM   1876  CD1 PHE A 239      20.734   4.867   1.003  1.00 95.31           C  
ATOM   1877  CD2 PHE A 239      19.344   5.297   2.906  1.00 95.31           C  
ATOM   1878  CE1 PHE A 239      20.516   3.500   1.146  1.00 95.31           C  
ATOM   1879  CE2 PHE A 239      19.125   3.930   3.055  1.00 95.31           C  
ATOM   1880  CZ  PHE A 239      19.703   3.033   2.174  1.00 95.31           C  
ATOM   1881  N   LYS A 240      22.609   9.711   1.662  1.00 95.44           N  
ATOM   1882  CA  LYS A 240      22.672  11.109   1.262  1.00 95.44           C  
ATOM   1883  C   LYS A 240      21.672  11.398   0.132  1.00 95.44           C  
ATOM   1884  CB  LYS A 240      24.078  11.500   0.832  1.00 95.44           C  
ATOM   1885  O   LYS A 240      21.562  10.609  -0.806  1.00 95.44           O  
ATOM   1886  CG  LYS A 240      25.062  11.664   1.988  1.00 95.44           C  
ATOM   1887  CD  LYS A 240      26.406  12.195   1.513  1.00 95.44           C  
ATOM   1888  CE  LYS A 240      27.375  12.352   2.668  1.00 95.44           C  
ATOM   1889  NZ  LYS A 240      28.703  12.891   2.207  1.00 95.44           N  
ATOM   1890  N   LEU A 241      21.000  12.469   0.212  1.00 97.06           N  
ATOM   1891  CA  LEU A 241      20.000  12.797  -0.795  1.00 97.06           C  
ATOM   1892  C   LEU A 241      20.641  12.945  -2.172  1.00 97.06           C  
ATOM   1893  CB  LEU A 241      19.266  14.086  -0.419  1.00 97.06           C  
ATOM   1894  O   LEU A 241      20.078  12.484  -3.172  1.00 97.06           O  
ATOM   1895  CG  LEU A 241      18.188  14.562  -1.394  1.00 97.06           C  
ATOM   1896  CD1 LEU A 241      17.109  13.500  -1.549  1.00 97.06           C  
ATOM   1897  CD2 LEU A 241      17.594  15.883  -0.922  1.00 97.06           C  
ATOM   1898  N   GLY A 242      21.750  13.570  -2.213  1.00 96.69           N  
ATOM   1899  CA  GLY A 242      22.453  13.695  -3.477  1.00 96.69           C  
ATOM   1900  C   GLY A 242      22.797  12.359  -4.109  1.00 96.69           C  
ATOM   1901  O   GLY A 242      22.703  12.203  -5.328  1.00 96.69           O  
ATOM   1902  N   PHE A 243      23.172  11.398  -3.258  1.00 95.62           N  
ATOM   1903  CA  PHE A 243      23.484  10.062  -3.730  1.00 95.62           C  
ATOM   1904  C   PHE A 243      22.266   9.398  -4.348  1.00 95.62           C  
ATOM   1905  CB  PHE A 243      24.031   9.203  -2.582  1.00 95.62           C  
ATOM   1906  O   PHE A 243      22.344   8.812  -5.434  1.00 95.62           O  
ATOM   1907  CG  PHE A 243      24.203   7.750  -2.941  1.00 95.62           C  
ATOM   1908  CD1 PHE A 243      23.250   6.805  -2.559  1.00 95.62           C  
ATOM   1909  CD2 PHE A 243      25.312   7.328  -3.660  1.00 95.62           C  
ATOM   1910  CE1 PHE A 243      23.406   5.461  -2.889  1.00 95.62           C  
ATOM   1911  CE2 PHE A 243      25.469   5.988  -3.994  1.00 95.62           C  
ATOM   1912  CZ  PHE A 243      24.531   5.055  -3.607  1.00 95.62           C  
ATOM   1913  N   ILE A 244      21.141   9.531  -3.738  1.00 96.75           N  
ATOM   1914  CA  ILE A 244      19.891   8.938  -4.199  1.00 96.75           C  
ATOM   1915  C   ILE A 244      19.516   9.508  -5.566  1.00 96.75           C  
ATOM   1916  CB  ILE A 244      18.750   9.164  -3.189  1.00 96.75           C  
ATOM   1917  O   ILE A 244      19.188   8.766  -6.488  1.00 96.75           O  
ATOM   1918  CG1 ILE A 244      19.016   8.383  -1.897  1.00 96.75           C  
ATOM   1919  CG2 ILE A 244      17.406   8.773  -3.803  1.00 96.75           C  
ATOM   1920  CD1 ILE A 244      18.016   8.688  -0.780  1.00 96.75           C  
ATOM   1921  N   VAL A 245      19.641  10.789  -5.699  1.00 96.88           N  
ATOM   1922  CA  VAL A 245      19.250  11.461  -6.934  1.00 96.88           C  
ATOM   1923  C   VAL A 245      20.219  11.086  -8.055  1.00 96.88           C  
ATOM   1924  CB  VAL A 245      19.219  13.000  -6.754  1.00 96.88           C  
ATOM   1925  O   VAL A 245      19.797  10.828  -9.188  1.00 96.88           O  
ATOM   1926  CG1 VAL A 245      19.000  13.695  -8.094  1.00 96.88           C  
ATOM   1927  CG2 VAL A 245      18.109  13.391  -5.766  1.00 96.88           C  
ATOM   1928  N   GLU A 246      21.469  10.992  -7.738  1.00 96.44           N  
ATOM   1929  CA  GLU A 246      22.469  10.609  -8.727  1.00 96.44           C  
ATOM   1930  C   GLU A 246      22.250   9.172  -9.195  1.00 96.44           C  
ATOM   1931  CB  GLU A 246      23.875  10.773  -8.156  1.00 96.44           C  
ATOM   1932  O   GLU A 246      22.312   8.891 -10.398  1.00 96.44           O  
ATOM   1933  CG  GLU A 246      24.984  10.477  -9.156  1.00 96.44           C  
ATOM   1934  CD  GLU A 246      26.375  10.602  -8.562  1.00 96.44           C  
ATOM   1935  OE1 GLU A 246      27.359  10.297  -9.273  1.00 96.44           O  
ATOM   1936  OE2 GLU A 246      26.484  11.000  -7.383  1.00 96.44           O  
ATOM   1937  N   LYS A 247      22.016   8.258  -8.250  1.00 95.50           N  
ATOM   1938  CA  LYS A 247      21.812   6.855  -8.594  1.00 95.50           C  
ATOM   1939  C   LYS A 247      20.531   6.672  -9.398  1.00 95.50           C  
ATOM   1940  CB  LYS A 247      21.766   5.996  -7.332  1.00 95.50           C  
ATOM   1941  O   LYS A 247      20.406   5.719 -10.172  1.00 95.50           O  
ATOM   1942  CG  LYS A 247      23.125   5.754  -6.699  1.00 95.50           C  
ATOM   1943  CD  LYS A 247      24.016   4.898  -7.598  1.00 95.50           C  
ATOM   1944  CE  LYS A 247      25.328   4.531  -6.906  1.00 95.50           C  
ATOM   1945  NZ  LYS A 247      26.219   3.744  -7.805  1.00 95.50           N  
ATOM   1946  N   ALA A 248      19.609   7.578  -9.258  1.00 94.94           N  
ATOM   1947  CA  ALA A 248      18.375   7.539 -10.039  1.00 94.94           C  
ATOM   1948  C   ALA A 248      18.609   8.109 -11.438  1.00 94.94           C  
ATOM   1949  CB  ALA A 248      17.266   8.305  -9.328  1.00 94.94           C  
ATOM   1950  O   ALA A 248      17.688   8.094 -12.273  1.00 94.94           O  
ATOM   1951  N   GLY A 249      19.703   8.680 -11.703  1.00 94.75           N  
ATOM   1952  CA  GLY A 249      20.047   9.172 -13.023  1.00 94.75           C  
ATOM   1953  C   GLY A 249      19.516  10.570 -13.297  1.00 94.75           C  
ATOM   1954  O   GLY A 249      19.266  10.930 -14.445  1.00 94.75           O  
ATOM   1955  N   GLU A 250      19.359  11.352 -12.281  1.00 94.00           N  
ATOM   1956  CA  GLU A 250      18.781  12.680 -12.445  1.00 94.00           C  
ATOM   1957  C   GLU A 250      19.766  13.766 -12.000  1.00 94.00           C  
ATOM   1958  CB  GLU A 250      17.469  12.805 -11.672  1.00 94.00           C  
ATOM   1959  O   GLU A 250      20.672  13.500 -11.203  1.00 94.00           O  
ATOM   1960  CG  GLU A 250      16.406  11.812 -12.109  1.00 94.00           C  
ATOM   1961  CD  GLU A 250      15.883  12.070 -13.516  1.00 94.00           C  
ATOM   1962  OE1 GLU A 250      15.461  11.109 -14.188  1.00 94.00           O  
ATOM   1963  OE2 GLU A 250      15.906  13.250 -13.945  1.00 94.00           O  
ATOM   1964  N   SER A 251      19.594  14.945 -12.586  1.00 94.69           N  
ATOM   1965  CA  SER A 251      20.328  16.109 -12.109  1.00 94.69           C  
ATOM   1966  C   SER A 251      19.641  16.750 -10.906  1.00 94.69           C  
ATOM   1967  CB  SER A 251      20.469  17.141 -13.227  1.00 94.69           C  
ATOM   1968  O   SER A 251      18.469  17.094 -10.969  1.00 94.69           O  
ATOM   1969  OG  SER A 251      20.859  18.406 -12.703  1.00 94.69           O  
ATOM   1970  N   PHE A 252      20.422  16.953  -9.914  1.00 95.44           N  
ATOM   1971  CA  PHE A 252      19.844  17.469  -8.680  1.00 95.44           C  
ATOM   1972  C   PHE A 252      19.266  18.859  -8.898  1.00 95.44           C  
ATOM   1973  CB  PHE A 252      20.891  17.500  -7.566  1.00 95.44           C  
ATOM   1974  O   PHE A 252      18.172  19.172  -8.414  1.00 95.44           O  
ATOM   1975  CG  PHE A 252      20.312  17.781  -6.203  1.00 95.44           C  
ATOM   1976  CD1 PHE A 252      20.141  19.094  -5.762  1.00 95.44           C  
ATOM   1977  CD2 PHE A 252      19.953  16.734  -5.359  1.00 95.44           C  
ATOM   1978  CE1 PHE A 252      19.609  19.344  -4.496  1.00 95.44           C  
ATOM   1979  CE2 PHE A 252      19.422  16.984  -4.098  1.00 95.44           C  
ATOM   1980  CZ  PHE A 252      19.250  18.297  -3.668  1.00 95.44           C  
ATOM   1981  N   THR A 253      19.938  19.672  -9.586  1.00 94.75           N  
ATOM   1982  CA  THR A 253      19.531  21.062  -9.789  1.00 94.75           C  
ATOM   1983  C   THR A 253      18.219  21.141 -10.562  1.00 94.75           C  
ATOM   1984  CB  THR A 253      20.609  21.859 -10.523  1.00 94.75           C  
ATOM   1985  O   THR A 253      17.297  21.844 -10.164  1.00 94.75           O  
ATOM   1986  CG2 THR A 253      20.281  23.344 -10.555  1.00 94.75           C  
ATOM   1987  OG1 THR A 253      21.875  21.672  -9.859  1.00 94.75           O  
ATOM   1988  N   GLU A 254      18.141  20.391 -11.594  1.00 92.62           N  
ATOM   1989  CA  GLU A 254      16.922  20.391 -12.391  1.00 92.62           C  
ATOM   1990  C   GLU A 254      15.750  19.828 -11.602  1.00 92.62           C  
ATOM   1991  CB  GLU A 254      17.125  19.609 -13.688  1.00 92.62           C  
ATOM   1992  O   GLU A 254      14.656  20.391 -11.609  1.00 92.62           O  
ATOM   1993  CG  GLU A 254      15.961  19.703 -14.656  1.00 92.62           C  
ATOM   1994  CD  GLU A 254      16.156  18.891 -15.922  1.00 92.62           C  
ATOM   1995  OE1 GLU A 254      15.227  18.828 -16.750  1.00 92.62           O  
ATOM   1996  OE2 GLU A 254      17.250  18.297 -16.078  1.00 92.62           O  
ATOM   1997  N   LEU A 255      16.047  18.781 -10.930  1.00 94.12           N  
ATOM   1998  CA  LEU A 255      15.008  18.125 -10.133  1.00 94.12           C  
ATOM   1999  C   LEU A 255      14.539  19.047  -9.008  1.00 94.12           C  
ATOM   2000  CB  LEU A 255      15.523  16.812  -9.555  1.00 94.12           C  
ATOM   2001  O   LEU A 255      13.344  19.109  -8.711  1.00 94.12           O  
ATOM   2002  CG  LEU A 255      14.492  15.914  -8.875  1.00 94.12           C  
ATOM   2003  CD1 LEU A 255      13.508  15.367  -9.906  1.00 94.12           C  
ATOM   2004  CD2 LEU A 255      15.172  14.781  -8.117  1.00 94.12           C  
ATOM   2005  N   ALA A 256      15.430  19.766  -8.406  1.00 94.75           N  
ATOM   2006  CA  ALA A 256      15.109  20.641  -7.285  1.00 94.75           C  
ATOM   2007  C   ALA A 256      14.266  21.828  -7.734  1.00 94.75           C  
ATOM   2008  CB  ALA A 256      16.391  21.125  -6.617  1.00 94.75           C  
ATOM   2009  O   ALA A 256      13.445  22.344  -6.965  1.00 94.75           O  
ATOM   2010  N   HIS A 257      14.406  22.219  -8.930  1.00 93.81           N  
ATOM   2011  CA  HIS A 257      13.664  23.375  -9.430  1.00 93.81           C  
ATOM   2012  C   HIS A 257      12.242  22.969  -9.820  1.00 93.81           C  
ATOM   2013  CB  HIS A 257      14.383  24.000 -10.625  1.00 93.81           C  
ATOM   2014  O   HIS A 257      11.289  23.703  -9.531  1.00 93.81           O  
ATOM   2015  CG  HIS A 257      15.461  24.953 -10.242  1.00 93.81           C  
ATOM   2016  CD2 HIS A 257      16.797  24.906 -10.414  1.00 93.81           C  
ATOM   2017  ND1 HIS A 257      15.203  26.141  -9.586  1.00 93.81           N  
ATOM   2018  CE1 HIS A 257      16.344  26.781  -9.375  1.00 93.81           C  
ATOM   2019  NE2 HIS A 257      17.328  26.047  -9.875  1.00 93.81           N  
ATOM   2020  N   LYS A 258      12.070  21.797 -10.414  1.00 92.38           N  
ATOM   2021  CA  LYS A 258      10.773  21.391 -10.945  1.00 92.38           C  
ATOM   2022  C   LYS A 258      10.047  20.469  -9.977  1.00 92.38           C  
ATOM   2023  CB  LYS A 258      10.938  20.703 -12.305  1.00 92.38           C  
ATOM   2024  O   LYS A 258       8.820  20.375 -10.000  1.00 92.38           O  
ATOM   2025  CG  LYS A 258      11.422  21.641 -13.406  1.00 92.38           C  
ATOM   2026  CD  LYS A 258      11.539  20.906 -14.742  1.00 92.38           C  
ATOM   2027  CE  LYS A 258      12.047  21.828 -15.844  1.00 92.38           C  
ATOM   2028  NZ  LYS A 258      12.148  21.109 -17.156  1.00 92.38           N  
ATOM   2029  N   GLY A 259      10.828  19.859  -9.164  1.00 95.00           N  
ATOM   2030  CA  GLY A 259      10.258  18.828  -8.320  1.00 95.00           C  
ATOM   2031  C   GLY A 259      10.125  17.484  -9.031  1.00 95.00           C  
ATOM   2032  O   GLY A 259      10.172  17.422 -10.258  1.00 95.00           O  
ATOM   2033  N   GLY A 260      10.023  16.438  -8.266  1.00 95.06           N  
ATOM   2034  CA  GLY A 260       9.891  15.094  -8.820  1.00 95.06           C  
ATOM   2035  C   GLY A 260       9.711  14.023  -7.762  1.00 95.06           C  
ATOM   2036  O   GLY A 260       9.719  14.320  -6.562  1.00 95.06           O  
ATOM   2037  N   VAL A 261       9.438  12.820  -8.242  1.00 95.44           N  
ATOM   2038  CA  VAL A 261       9.234  11.664  -7.367  1.00 95.44           C  
ATOM   2039  C   VAL A 261      10.328  10.633  -7.609  1.00 95.44           C  
ATOM   2040  CB  VAL A 261       7.844  11.031  -7.578  1.00 95.44           C  
ATOM   2041  O   VAL A 261      10.555  10.211  -8.750  1.00 95.44           O  
ATOM   2042  CG1 VAL A 261       7.621   9.883  -6.602  1.00 95.44           C  
ATOM   2043  CG2 VAL A 261       6.746  12.086  -7.426  1.00 95.44           C  
ATOM   2044  N   ILE A 262      11.023  10.250  -6.559  1.00 96.50           N  
ATOM   2045  CA  ILE A 262      12.078   9.242  -6.629  1.00 96.50           C  
ATOM   2046  C   ILE A 262      11.688   8.031  -5.785  1.00 96.50           C  
ATOM   2047  CB  ILE A 262      13.438   9.805  -6.156  1.00 96.50           C  
ATOM   2048  O   ILE A 262      11.203   8.180  -4.664  1.00 96.50           O  
ATOM   2049  CG1 ILE A 262      13.852  11.000  -7.031  1.00 96.50           C  
ATOM   2050  CG2 ILE A 262      14.516   8.719  -6.172  1.00 96.50           C  
ATOM   2051  CD1 ILE A 262      14.273  10.609  -8.438  1.00 96.50           C  
ATOM   2052  N   GLY A 263      11.891   6.887  -6.363  1.00 96.25           N  
ATOM   2053  CA  GLY A 263      11.633   5.648  -5.648  1.00 96.25           C  
ATOM   2054  C   GLY A 263      12.891   4.996  -5.109  1.00 96.25           C  
ATOM   2055  O   GLY A 263      13.891   4.875  -5.820  1.00 96.25           O  
ATOM   2056  N   VAL A 264      12.875   4.723  -3.818  1.00 96.75           N  
ATOM   2057  CA  VAL A 264      13.875   3.861  -3.191  1.00 96.75           C  
ATOM   2058  C   VAL A 264      13.305   2.455  -3.018  1.00 96.75           C  
ATOM   2059  CB  VAL A 264      14.328   4.426  -1.827  1.00 96.75           C  
ATOM   2060  O   VAL A 264      12.461   2.221  -2.150  1.00 96.75           O  
ATOM   2061  CG1 VAL A 264      15.391   3.523  -1.201  1.00 96.75           C  
ATOM   2062  CG2 VAL A 264      14.859   5.848  -1.987  1.00 96.75           C  
ATOM   2063  N   ILE A 265      13.766   1.505  -3.795  1.00 95.00           N  
ATOM   2064  CA  ILE A 265      13.219   0.152  -3.803  1.00 95.00           C  
ATOM   2065  C   ILE A 265      14.141  -0.782  -3.023  1.00 95.00           C  
ATOM   2066  CB  ILE A 265      13.023  -0.369  -5.246  1.00 95.00           C  
ATOM   2067  O   ILE A 265      15.344  -0.855  -3.303  1.00 95.00           O  
ATOM   2068  CG1 ILE A 265      12.148   0.602  -6.051  1.00 95.00           C  
ATOM   2069  CG2 ILE A 265      12.414  -1.773  -5.234  1.00 95.00           C  
ATOM   2070  CD1 ILE A 265      12.945   1.619  -6.859  1.00 95.00           C  
ATOM   2071  N   ILE A 266      13.625  -1.381  -2.021  1.00 95.00           N  
ATOM   2072  CA  ILE A 266      14.352  -2.361  -1.220  1.00 95.00           C  
ATOM   2073  C   ILE A 266      13.820  -3.762  -1.511  1.00 95.00           C  
ATOM   2074  CB  ILE A 266      14.242  -2.049   0.290  1.00 95.00           C  
ATOM   2075  O   ILE A 266      12.633  -4.035  -1.310  1.00 95.00           O  
ATOM   2076  CG1 ILE A 266      14.602  -0.583   0.560  1.00 95.00           C  
ATOM   2077  CG2 ILE A 266      15.141  -2.990   1.103  1.00 95.00           C  
ATOM   2078  CD1 ILE A 266      14.398  -0.154   2.008  1.00 95.00           C  
ATOM   2079  N   ASN A 267      14.680  -4.641  -1.995  1.00 94.31           N  
ATOM   2080  CA  ASN A 267      14.289  -6.004  -2.332  1.00 94.31           C  
ATOM   2081  C   ASN A 267      14.906  -7.020  -1.372  1.00 94.31           C  
ATOM   2082  CB  ASN A 267      14.680  -6.336  -3.773  1.00 94.31           C  
ATOM   2083  O   ASN A 267      16.125  -7.059  -1.207  1.00 94.31           O  
ATOM   2084  CG  ASN A 267      13.977  -7.570  -4.297  1.00 94.31           C  
ATOM   2085  ND2 ASN A 267      14.227  -7.910  -5.559  1.00 94.31           N  
ATOM   2086  OD1 ASN A 267      13.211  -8.219  -3.580  1.00 94.31           O  
ATOM   2087  N   TRP A 268      14.086  -7.832  -0.723  1.00 94.88           N  
ATOM   2088  CA  TRP A 268      14.500  -8.906   0.174  1.00 94.88           C  
ATOM   2089  C   TRP A 268      14.281 -10.266  -0.471  1.00 94.88           C  
ATOM   2090  CB  TRP A 268      13.734  -8.820   1.499  1.00 94.88           C  
ATOM   2091  O   TRP A 268      13.250 -10.906  -0.251  1.00 94.88           O  
ATOM   2092  CG  TRP A 268      14.039  -7.594   2.303  1.00 94.88           C  
ATOM   2093  CD1 TRP A 268      13.391  -6.395   2.248  1.00 94.88           C  
ATOM   2094  CD2 TRP A 268      15.078  -7.449   3.279  1.00 94.88           C  
ATOM   2095  CE2 TRP A 268      14.992  -6.129   3.779  1.00 94.88           C  
ATOM   2096  CE3 TRP A 268      16.062  -8.305   3.783  1.00 94.88           C  
ATOM   2097  NE1 TRP A 268      13.961  -5.508   3.133  1.00 94.88           N  
ATOM   2098  CH2 TRP A 268      16.828  -6.504   5.234  1.00 94.88           C  
ATOM   2099  CZ2 TRP A 268      15.867  -5.645   4.758  1.00 94.88           C  
ATOM   2100  CZ3 TRP A 268      16.938  -7.820   4.758  1.00 94.88           C  
ATOM   2101  N   ASP A 269      15.211 -10.727  -1.205  1.00 94.69           N  
ATOM   2102  CA  ASP A 269      15.195 -12.086  -1.723  1.00 94.69           C  
ATOM   2103  C   ASP A 269      16.016 -13.023  -0.829  1.00 94.69           C  
ATOM   2104  CB  ASP A 269      15.742 -12.125  -3.152  1.00 94.69           C  
ATOM   2105  O   ASP A 269      17.250 -13.016  -0.876  1.00 94.69           O  
ATOM   2106  CG  ASP A 269      15.414 -13.414  -3.879  1.00 94.69           C  
ATOM   2107  OD1 ASP A 269      14.875 -14.352  -3.248  1.00 94.69           O  
ATOM   2108  OD2 ASP A 269      15.703 -13.508  -5.094  1.00 94.69           O  
ATOM   2109  N   CYS A 270      15.344 -13.852  -0.048  1.00 94.81           N  
ATOM   2110  CA  CYS A 270      16.016 -14.625   0.992  1.00 94.81           C  
ATOM   2111  C   CYS A 270      15.828 -16.125   0.778  1.00 94.81           C  
ATOM   2112  CB  CYS A 270      15.500 -14.227   2.375  1.00 94.81           C  
ATOM   2113  O   CYS A 270      14.688 -16.594   0.717  1.00 94.81           O  
ATOM   2114  SG  CYS A 270      15.812 -12.492   2.795  1.00 94.81           S  
ATOM   2115  N   ASP A 271      16.906 -16.766   0.638  1.00 96.56           N  
ATOM   2116  CA  ASP A 271      16.906 -18.219   0.688  1.00 96.56           C  
ATOM   2117  C   ASP A 271      17.078 -18.719   2.121  1.00 96.56           C  
ATOM   2118  CB  ASP A 271      18.016 -18.781  -0.199  1.00 96.56           C  
ATOM   2119  O   ASP A 271      18.172 -18.703   2.664  1.00 96.56           O  
ATOM   2120  CG  ASP A 271      17.922 -20.297  -0.388  1.00 96.56           C  
ATOM   2121  OD1 ASP A 271      17.172 -20.953   0.371  1.00 96.56           O  
ATOM   2122  OD2 ASP A 271      18.594 -20.812  -1.303  1.00 96.56           O  
ATOM   2123  N   LEU A 272      16.078 -19.219   2.725  1.00 96.25           N  
ATOM   2124  CA  LEU A 272      16.062 -19.562   4.145  1.00 96.25           C  
ATOM   2125  C   LEU A 272      16.688 -20.938   4.375  1.00 96.25           C  
ATOM   2126  CB  LEU A 272      14.633 -19.547   4.691  1.00 96.25           C  
ATOM   2127  O   LEU A 272      16.750 -21.406   5.512  1.00 96.25           O  
ATOM   2128  CG  LEU A 272      13.906 -18.203   4.633  1.00 96.25           C  
ATOM   2129  CD1 LEU A 272      12.516 -18.328   5.238  1.00 96.25           C  
ATOM   2130  CD2 LEU A 272      14.719 -17.125   5.352  1.00 96.25           C  
ATOM   2131  N   ASP A 273      17.047 -21.562   3.275  1.00 95.81           N  
ATOM   2132  CA  ASP A 273      17.859 -22.766   3.434  1.00 95.81           C  
ATOM   2133  C   ASP A 273      19.281 -22.422   3.850  1.00 95.81           C  
ATOM   2134  CB  ASP A 273      17.875 -23.578   2.139  1.00 95.81           C  
ATOM   2135  O   ASP A 273      20.000 -23.266   4.391  1.00 95.81           O  
ATOM   2136  CG  ASP A 273      16.500 -24.109   1.753  1.00 95.81           C  
ATOM   2137  OD1 ASP A 273      15.672 -24.359   2.652  1.00 95.81           O  
ATOM   2138  OD2 ASP A 273      16.250 -24.281   0.540  1.00 95.81           O  
ATOM   2139  N   LEU A 274      19.688 -21.297   3.592  1.00 95.31           N  
ATOM   2140  CA  LEU A 274      20.969 -20.750   4.012  1.00 95.31           C  
ATOM   2141  C   LEU A 274      20.844 -20.000   5.332  1.00 95.31           C  
ATOM   2142  CB  LEU A 274      21.531 -19.812   2.936  1.00 95.31           C  
ATOM   2143  O   LEU A 274      19.734 -19.766   5.812  1.00 95.31           O  
ATOM   2144  CG  LEU A 274      21.719 -20.422   1.542  1.00 95.31           C  
ATOM   2145  CD1 LEU A 274      22.094 -19.328   0.539  1.00 95.31           C  
ATOM   2146  CD2 LEU A 274      22.781 -21.516   1.569  1.00 95.31           C  
ATOM   2147  N   PRO A 275      21.953 -19.719   5.922  1.00 93.75           N  
ATOM   2148  CA  PRO A 275      21.891 -18.984   7.188  1.00 93.75           C  
ATOM   2149  C   PRO A 275      21.297 -17.578   7.027  1.00 93.75           C  
ATOM   2150  CB  PRO A 275      23.344 -18.906   7.633  1.00 93.75           C  
ATOM   2151  O   PRO A 275      21.312 -17.016   5.930  1.00 93.75           O  
ATOM   2152  CG  PRO A 275      24.062 -19.922   6.789  1.00 93.75           C  
ATOM   2153  CD  PRO A 275      23.234 -20.156   5.555  1.00 93.75           C  
ATOM   2154  N   ALA A 276      20.750 -17.078   8.055  1.00 89.75           N  
ATOM   2155  CA  ALA A 276      20.062 -15.789   8.078  1.00 89.75           C  
ATOM   2156  C   ALA A 276      21.000 -14.664   7.652  1.00 89.75           C  
ATOM   2157  CB  ALA A 276      19.500 -15.508   9.469  1.00 89.75           C  
ATOM   2158  O   ALA A 276      20.547 -13.625   7.156  1.00 89.75           O  
ATOM   2159  N   SER A 277      22.297 -14.836   7.762  1.00 88.94           N  
ATOM   2160  CA  SER A 277      23.266 -13.805   7.410  1.00 88.94           C  
ATOM   2161  C   SER A 277      23.328 -13.602   5.902  1.00 88.94           C  
ATOM   2162  CB  SER A 277      24.656 -14.180   7.945  1.00 88.94           C  
ATOM   2163  O   SER A 277      23.828 -12.570   5.430  1.00 88.94           O  
ATOM   2164  OG  SER A 277      25.062 -15.430   7.430  1.00 88.94           O  
ATOM   2165  N   GLU A 278      22.797 -14.547   5.195  1.00 91.38           N  
ATOM   2166  CA  GLU A 278      22.859 -14.445   3.740  1.00 91.38           C  
ATOM   2167  C   GLU A 278      21.625 -13.727   3.186  1.00 91.38           C  
ATOM   2168  CB  GLU A 278      22.969 -15.836   3.113  1.00 91.38           C  
ATOM   2169  O   GLU A 278      21.562 -13.445   1.986  1.00 91.38           O  
ATOM   2170  CG  GLU A 278      24.297 -16.531   3.396  1.00 91.38           C  
ATOM   2171  CD  GLU A 278      25.484 -15.844   2.742  1.00 91.38           C  
ATOM   2172  OE1 GLU A 278      26.609 -15.906   3.299  1.00 91.38           O  
ATOM   2173  OE2 GLU A 278      25.297 -15.234   1.666  1.00 91.38           O  
ATOM   2174  N   CYS A 279      20.688 -13.453   3.996  1.00 92.31           N  
ATOM   2175  CA  CYS A 279      19.547 -12.641   3.596  1.00 92.31           C  
ATOM   2176  C   CYS A 279      19.859 -11.156   3.711  1.00 92.31           C  
ATOM   2177  CB  CYS A 279      18.312 -12.984   4.445  1.00 92.31           C  
ATOM   2178  O   CYS A 279      19.828 -10.594   4.809  1.00 92.31           O  
ATOM   2179  SG  CYS A 279      16.812 -12.141   3.924  1.00 92.31           S  
ATOM   2180  N   ASN A 280      20.156 -10.539   2.572  1.00 92.94           N  
ATOM   2181  CA  ASN A 280      20.562  -9.133   2.564  1.00 92.94           C  
ATOM   2182  C   ASN A 280      19.672  -8.297   1.650  1.00 92.94           C  
ATOM   2183  CB  ASN A 280      22.031  -9.000   2.146  1.00 92.94           C  
ATOM   2184  O   ASN A 280      19.203  -8.781   0.619  1.00 92.94           O  
ATOM   2185  CG  ASN A 280      22.969  -9.789   3.043  1.00 92.94           C  
ATOM   2186  ND2 ASN A 280      23.812 -10.609   2.438  1.00 92.94           N  
ATOM   2187  OD1 ASN A 280      22.922  -9.664   4.270  1.00 92.94           O  
ATOM   2188  N   PRO A 281      19.469  -7.062   2.076  1.00 93.06           N  
ATOM   2189  CA  PRO A 281      18.656  -6.164   1.247  1.00 93.06           C  
ATOM   2190  C   PRO A 281      19.422  -5.641   0.029  1.00 93.06           C  
ATOM   2191  CB  PRO A 281      18.312  -5.023   2.203  1.00 93.06           C  
ATOM   2192  O   PRO A 281      20.625  -5.391   0.110  1.00 93.06           O  
ATOM   2193  CG  PRO A 281      19.438  -4.977   3.176  1.00 93.06           C  
ATOM   2194  CD  PRO A 281      19.953  -6.375   3.391  1.00 93.06           C  
ATOM   2195  N   LYS A 282      18.719  -5.582  -1.078  1.00 93.44           N  
ATOM   2196  CA  LYS A 282      19.234  -4.949  -2.291  1.00 93.44           C  
ATOM   2197  C   LYS A 282      18.500  -3.646  -2.582  1.00 93.44           C  
ATOM   2198  CB  LYS A 282      19.109  -5.898  -3.484  1.00 93.44           C  
ATOM   2199  O   LYS A 282      17.266  -3.627  -2.662  1.00 93.44           O  
ATOM   2200  CG  LYS A 282      20.016  -7.125  -3.393  1.00 93.44           C  
ATOM   2201  CD  LYS A 282      19.844  -8.031  -4.609  1.00 93.44           C  
ATOM   2202  CE  LYS A 282      20.672  -9.305  -4.477  1.00 93.44           C  
ATOM   2203  NZ  LYS A 282      20.453 -10.227  -5.629  1.00 93.44           N  
ATOM   2204  N   TYR A 283      19.297  -2.551  -2.809  1.00 94.56           N  
ATOM   2205  CA  TYR A 283      18.719  -1.229  -3.010  1.00 94.56           C  
ATOM   2206  C   TYR A 283      18.781  -0.821  -4.477  1.00 94.56           C  
ATOM   2207  CB  TYR A 283      19.438  -0.188  -2.145  1.00 94.56           C  
ATOM   2208  O   TYR A 283      19.781  -1.066  -5.148  1.00 94.56           O  
ATOM   2209  CG  TYR A 283      19.312  -0.443  -0.662  1.00 94.56           C  
ATOM   2210  CD1 TYR A 283      18.234   0.052   0.063  1.00 94.56           C  
ATOM   2211  CD2 TYR A 283      20.281  -1.177   0.018  1.00 94.56           C  
ATOM   2212  CE1 TYR A 283      18.109  -0.178   1.430  1.00 94.56           C  
ATOM   2213  CE2 TYR A 283      20.172  -1.413   1.385  1.00 94.56           C  
ATOM   2214  OH  TYR A 283      18.969  -1.142   3.434  1.00 94.56           O  
ATOM   2215  CZ  TYR A 283      19.078  -0.911   2.080  1.00 94.56           C  
ATOM   2216  N   SER A 284      17.688  -0.314  -4.965  1.00 93.19           N  
ATOM   2217  CA  SER A 284      17.609   0.281  -6.293  1.00 93.19           C  
ATOM   2218  C   SER A 284      16.938   1.648  -6.250  1.00 93.19           C  
ATOM   2219  CB  SER A 284      16.859  -0.640  -7.250  1.00 93.19           C  
ATOM   2220  O   SER A 284      16.062   1.888  -5.410  1.00 93.19           O  
ATOM   2221  OG  SER A 284      17.438  -1.933  -7.270  1.00 93.19           O  
ATOM   2222  N   PHE A 285      17.406   2.561  -7.113  1.00 95.19           N  
ATOM   2223  CA  PHE A 285      16.906   3.928  -7.164  1.00 95.19           C  
ATOM   2224  C   PHE A 285      16.438   4.281  -8.562  1.00 95.19           C  
ATOM   2225  CB  PHE A 285      17.984   4.914  -6.715  1.00 95.19           C  
ATOM   2226  O   PHE A 285      17.125   4.016  -9.547  1.00 95.19           O  
ATOM   2227  CG  PHE A 285      18.641   4.555  -5.402  1.00 95.19           C  
ATOM   2228  CD1 PHE A 285      18.078   4.984  -4.199  1.00 95.19           C  
ATOM   2229  CD2 PHE A 285      19.797   3.787  -5.367  1.00 95.19           C  
ATOM   2230  CE1 PHE A 285      18.672   4.652  -2.984  1.00 95.19           C  
ATOM   2231  CE2 PHE A 285      20.391   3.451  -4.156  1.00 95.19           C  
ATOM   2232  CZ  PHE A 285      19.828   3.887  -2.967  1.00 95.19           C  
ATOM   2233  N   ARG A 286      15.219   4.836  -8.609  1.00 93.31           N  
ATOM   2234  CA  ARG A 286      14.680   5.215  -9.906  1.00 93.31           C  
ATOM   2235  C   ARG A 286      13.688   6.367  -9.773  1.00 93.31           C  
ATOM   2236  CB  ARG A 286      14.000   4.016 -10.578  1.00 93.31           C  
ATOM   2237  O   ARG A 286      13.047   6.527  -8.742  1.00 93.31           O  
ATOM   2238  CG  ARG A 286      12.734   3.551  -9.867  1.00 93.31           C  
ATOM   2239  CD  ARG A 286      12.062   2.404 -10.609  1.00 93.31           C  
ATOM   2240  NE  ARG A 286      12.898   1.208 -10.625  1.00 93.31           N  
ATOM   2241  NH1 ARG A 286      11.906   0.291 -12.500  1.00 93.31           N  
ATOM   2242  NH2 ARG A 286      13.617  -0.812 -11.453  1.00 93.31           N  
ATOM   2243  CZ  ARG A 286      12.805   0.232 -11.523  1.00 93.31           C  
ATOM   2244  N   ARG A 287      13.633   7.164 -10.805  1.00 92.88           N  
ATOM   2245  CA  ARG A 287      12.594   8.188 -10.867  1.00 92.88           C  
ATOM   2246  C   ARG A 287      11.250   7.590 -11.273  1.00 92.88           C  
ATOM   2247  CB  ARG A 287      12.992   9.297 -11.844  1.00 92.88           C  
ATOM   2248  O   ARG A 287      11.164   6.871 -12.273  1.00 92.88           O  
ATOM   2249  CG  ARG A 287      11.969  10.414 -11.953  1.00 92.88           C  
ATOM   2250  CD  ARG A 287      12.539  11.633 -12.672  1.00 92.88           C  
ATOM   2251  NE  ARG A 287      11.555  12.703 -12.773  1.00 92.88           N  
ATOM   2252  NH1 ARG A 287      13.055  14.281 -13.562  1.00 92.88           N  
ATOM   2253  NH2 ARG A 287      10.852  14.844 -13.250  1.00 92.88           N  
ATOM   2254  CZ  ARG A 287      11.820  13.938 -13.195  1.00 92.88           C  
ATOM   2255  N   LEU A 288      10.141   7.824 -10.539  1.00 88.50           N  
ATOM   2256  CA  LEU A 288       8.844   7.188 -10.742  1.00 88.50           C  
ATOM   2257  C   LEU A 288       7.949   8.055 -11.617  1.00 88.50           C  
ATOM   2258  CB  LEU A 288       8.164   6.910  -9.406  1.00 88.50           C  
ATOM   2259  O   LEU A 288       7.074   7.547 -12.320  1.00 88.50           O  
ATOM   2260  CG  LEU A 288       8.898   5.965  -8.453  1.00 88.50           C  
ATOM   2261  CD1 LEU A 288       8.133   5.844  -7.137  1.00 88.50           C  
ATOM   2262  CD2 LEU A 288       9.086   4.594  -9.094  1.00 88.50           C  
ATOM   2263  N   ASP A 289       8.039   9.375 -11.555  1.00 85.06           N  
ATOM   2264  CA  ASP A 289       7.230  10.234 -12.414  1.00 85.06           C  
ATOM   2265  C   ASP A 289       7.902  10.445 -13.766  1.00 85.06           C  
ATOM   2266  CB  ASP A 289       6.977  11.578 -11.734  1.00 85.06           C  
ATOM   2267  O   ASP A 289       9.133  10.508 -13.859  1.00 85.06           O  
ATOM   2268  CG  ASP A 289       8.250  12.367 -11.484  1.00 85.06           C  
ATOM   2269  OD1 ASP A 289       9.250  11.789 -11.008  1.00 85.06           O  
ATOM   2270  OD2 ASP A 289       8.258  13.586 -11.773  1.00 85.06           O  
ATOM   2271  N   PRO A 290       7.047  10.445 -14.805  1.00 74.38           N  
ATOM   2272  CA  PRO A 290       7.637  10.578 -16.141  1.00 74.38           C  
ATOM   2273  C   PRO A 290       8.328  11.922 -16.344  1.00 74.38           C  
ATOM   2274  CB  PRO A 290       6.434  10.430 -17.078  1.00 74.38           C  
ATOM   2275  O   PRO A 290       7.797  12.961 -15.938  1.00 74.38           O  
ATOM   2276  CG  PRO A 290       5.242  10.547 -16.188  1.00 74.38           C  
ATOM   2277  CD  PRO A 290       5.703  10.477 -14.750  1.00 74.38           C  
ATOM   2278  N   LYS A 291       9.602  11.891 -16.859  1.00 65.94           N  
ATOM   2279  CA  LYS A 291      10.414  13.078 -17.094  1.00 65.94           C  
ATOM   2280  C   LYS A 291       9.883  13.875 -18.281  1.00 65.94           C  
ATOM   2281  CB  LYS A 291      11.875  12.695 -17.344  1.00 65.94           C  
ATOM   2282  O   LYS A 291       9.914  15.109 -18.281  1.00 65.94           O  
ATOM   2283  CG  LYS A 291      12.875  13.773 -16.969  1.00 65.94           C  
ATOM   2284  CD  LYS A 291      14.305  13.312 -17.188  1.00 65.94           C  
ATOM   2285  CE  LYS A 291      15.305  14.422 -16.891  1.00 65.94           C  
ATOM   2286  NZ  LYS A 291      16.703  13.992 -17.172  1.00 65.94           N  
ATOM   2287  N   HIS A 292       9.281  13.203 -19.266  1.00 63.56           N  
ATOM   2288  CA  HIS A 292       9.180  13.852 -20.562  1.00 63.56           C  
ATOM   2289  C   HIS A 292       7.766  14.367 -20.812  1.00 63.56           C  
ATOM   2290  CB  HIS A 292       9.578  12.883 -21.672  1.00 63.56           C  
ATOM   2291  O   HIS A 292       7.426  14.750 -21.922  1.00 63.56           O  
ATOM   2292  CG  HIS A 292      11.000  12.422 -21.594  1.00 63.56           C  
ATOM   2293  CD2 HIS A 292      11.531  11.180 -21.469  1.00 63.56           C  
ATOM   2294  ND1 HIS A 292      12.070  13.297 -21.609  1.00 63.56           N  
ATOM   2295  CE1 HIS A 292      13.195  12.609 -21.516  1.00 63.56           C  
ATOM   2296  NE2 HIS A 292      12.891  11.320 -21.422  1.00 63.56           N  
ATOM   2297  N   VAL A 293       6.887  14.406 -19.828  1.00 65.50           N  
ATOM   2298  CA  VAL A 293       5.570  14.977 -20.109  1.00 65.50           C  
ATOM   2299  C   VAL A 293       5.629  16.500 -19.984  1.00 65.50           C  
ATOM   2300  CB  VAL A 293       4.492  14.414 -19.156  1.00 65.50           C  
ATOM   2301  O   VAL A 293       5.727  17.047 -18.875  1.00 65.50           O  
ATOM   2302  CG1 VAL A 293       3.111  14.961 -19.516  1.00 65.50           C  
ATOM   2303  CG2 VAL A 293       4.496  12.883 -19.188  1.00 65.50           C  
ATOM   2304  N   PRO A 294       5.758  17.219 -21.094  1.00 62.16           N  
ATOM   2305  CA  PRO A 294       5.906  18.688 -21.078  1.00 62.16           C  
ATOM   2306  C   PRO A 294       4.781  19.375 -20.312  1.00 62.16           C  
ATOM   2307  CB  PRO A 294       5.871  19.062 -22.562  1.00 62.16           C  
ATOM   2308  O   PRO A 294       5.023  20.375 -19.625  1.00 62.16           O  
ATOM   2309  CG  PRO A 294       5.836  17.750 -23.281  1.00 62.16           C  
ATOM   2310  CD  PRO A 294       5.629  16.656 -22.266  1.00 62.16           C  
ATOM   2311  N   ALA A 295       3.557  18.891 -20.375  1.00 63.56           N  
ATOM   2312  CA  ALA A 295       2.404  19.594 -19.828  1.00 63.56           C  
ATOM   2313  C   ALA A 295       2.398  19.531 -18.297  1.00 63.56           C  
ATOM   2314  CB  ALA A 295       1.106  19.016 -20.391  1.00 63.56           C  
ATOM   2315  O   ALA A 295       1.849  20.406 -17.641  1.00 63.56           O  
ATOM   2316  N   SER A 296       2.846  18.656 -17.734  1.00 71.31           N  
ATOM   2317  CA  SER A 296       2.879  18.500 -16.297  1.00 71.31           C  
ATOM   2318  C   SER A 296       4.219  17.922 -15.828  1.00 71.31           C  
ATOM   2319  CB  SER A 296       1.742  17.578 -15.828  1.00 71.31           C  
ATOM   2320  O   SER A 296       4.301  16.750 -15.445  1.00 71.31           O  
ATOM   2321  OG  SER A 296       1.816  17.359 -14.430  1.00 71.31           O  
ATOM   2322  N   SER A 297       5.184  19.062 -15.891  1.00 77.00           N  
ATOM   2323  CA  SER A 297       6.543  18.625 -15.586  1.00 77.00           C  
ATOM   2324  C   SER A 297       6.898  18.875 -14.125  1.00 77.00           C  
ATOM   2325  CB  SER A 297       7.551  19.328 -16.500  1.00 77.00           C  
ATOM   2326  O   SER A 297       6.672  19.969 -13.609  1.00 77.00           O  
ATOM   2327  OG  SER A 297       7.488  20.734 -16.312  1.00 77.00           O  
ATOM   2328  N   GLY A 298       6.910  17.922 -13.305  1.00 87.38           N  
ATOM   2329  CA  GLY A 298       7.453  18.031 -11.961  1.00 87.38           C  
ATOM   2330  C   GLY A 298       6.449  17.688 -10.875  1.00 87.38           C  
ATOM   2331  O   GLY A 298       5.453  17.000 -11.148  1.00 87.38           O  
ATOM   2332  N   TYR A 299       6.711  18.141  -9.656  1.00 94.31           N  
ATOM   2333  CA  TYR A 299       5.918  17.828  -8.469  1.00 94.31           C  
ATOM   2334  C   TYR A 299       5.891  19.031  -7.520  1.00 94.31           C  
ATOM   2335  CB  TYR A 299       6.477  16.609  -7.750  1.00 94.31           C  
ATOM   2336  O   TYR A 299       6.938  19.484  -7.062  1.00 94.31           O  
ATOM   2337  CG  TYR A 299       5.891  16.391  -6.375  1.00 94.31           C  
ATOM   2338  CD1 TYR A 299       6.656  16.594  -5.230  1.00 94.31           C  
ATOM   2339  CD2 TYR A 299       4.570  15.984  -6.215  1.00 94.31           C  
ATOM   2340  CE1 TYR A 299       6.121  16.406  -3.959  1.00 94.31           C  
ATOM   2341  CE2 TYR A 299       4.023  15.781  -4.953  1.00 94.31           C  
ATOM   2342  OH  TYR A 299       4.273  15.797  -2.578  1.00 94.31           O  
ATOM   2343  CZ  TYR A 299       4.809  15.992  -3.832  1.00 94.31           C  
ATOM   2344  N   ASN A 300       4.684  19.562  -7.387  1.00 95.94           N  
ATOM   2345  CA  ASN A 300       4.480  20.672  -6.453  1.00 95.94           C  
ATOM   2346  C   ASN A 300       3.131  20.562  -5.750  1.00 95.94           C  
ATOM   2347  CB  ASN A 300       4.602  22.016  -7.176  1.00 95.94           C  
ATOM   2348  O   ASN A 300       2.250  19.828  -6.191  1.00 95.94           O  
ATOM   2349  CG  ASN A 300       3.557  22.188  -8.258  1.00 95.94           C  
ATOM   2350  ND2 ASN A 300       3.992  22.156  -9.516  1.00 95.94           N  
ATOM   2351  OD1 ASN A 300       2.367  22.344  -7.973  1.00 95.94           O  
ATOM   2352  N   PHE A 301       2.938  21.188  -4.637  1.00 96.81           N  
ATOM   2353  CA  PHE A 301       1.683  21.266  -3.900  1.00 96.81           C  
ATOM   2354  C   PHE A 301       1.603  22.562  -3.100  1.00 96.81           C  
ATOM   2355  CB  PHE A 301       1.531  20.062  -2.967  1.00 96.81           C  
ATOM   2356  O   PHE A 301       2.598  23.266  -2.963  1.00 96.81           O  
ATOM   2357  CG  PHE A 301       2.582  19.984  -1.892  1.00 96.81           C  
ATOM   2358  CD1 PHE A 301       3.826  19.422  -2.152  1.00 96.81           C  
ATOM   2359  CD2 PHE A 301       2.322  20.484  -0.620  1.00 96.81           C  
ATOM   2360  CE1 PHE A 301       4.801  19.359  -1.158  1.00 96.81           C  
ATOM   2361  CE2 PHE A 301       3.291  20.422   0.379  1.00 96.81           C  
ATOM   2362  CZ  PHE A 301       4.527  19.859   0.108  1.00 96.81           C  
ATOM   2363  N   ARG A 302       0.441  22.891  -2.674  1.00 97.00           N  
ATOM   2364  CA  ARG A 302       0.192  24.141  -1.952  1.00 97.00           C  
ATOM   2365  C   ARG A 302      -0.345  23.859  -0.552  1.00 97.00           C  
ATOM   2366  CB  ARG A 302      -0.791  25.016  -2.727  1.00 97.00           C  
ATOM   2367  O   ARG A 302      -1.067  22.891  -0.340  1.00 97.00           O  
ATOM   2368  CG  ARG A 302      -0.212  25.625  -3.998  1.00 97.00           C  
ATOM   2369  CD  ARG A 302      -1.211  26.531  -4.699  1.00 97.00           C  
ATOM   2370  NE  ARG A 302      -0.634  27.156  -5.887  1.00 97.00           N  
ATOM   2371  NH1 ARG A 302      -1.400  25.531  -7.355  1.00 97.00           N  
ATOM   2372  NH2 ARG A 302      -0.172  27.312  -8.133  1.00 97.00           N  
ATOM   2373  CZ  ARG A 302      -0.737  26.656  -7.121  1.00 97.00           C  
ATOM   2374  N   PHE A 303       0.043  24.656   0.396  1.00 97.12           N  
ATOM   2375  CA  PHE A 303      -0.504  24.641   1.747  1.00 97.12           C  
ATOM   2376  C   PHE A 303      -0.396  26.016   2.385  1.00 97.12           C  
ATOM   2377  CB  PHE A 303       0.219  23.609   2.613  1.00 97.12           C  
ATOM   2378  O   PHE A 303       0.228  26.922   1.824  1.00 97.12           O  
ATOM   2379  CG  PHE A 303       1.665  23.938   2.871  1.00 97.12           C  
ATOM   2380  CD1 PHE A 303       2.643  23.609   1.936  1.00 97.12           C  
ATOM   2381  CD2 PHE A 303       2.049  24.562   4.047  1.00 97.12           C  
ATOM   2382  CE1 PHE A 303       3.982  23.906   2.172  1.00 97.12           C  
ATOM   2383  CE2 PHE A 303       3.385  24.859   4.289  1.00 97.12           C  
ATOM   2384  CZ  PHE A 303       4.352  24.531   3.352  1.00 97.12           C  
ATOM   2385  N   ALA A 304      -1.085  26.219   3.508  1.00 96.75           N  
ATOM   2386  CA  ALA A 304      -1.124  27.531   4.125  1.00 96.75           C  
ATOM   2387  C   ALA A 304      -0.861  27.453   5.629  1.00 96.75           C  
ATOM   2388  CB  ALA A 304      -2.469  28.203   3.865  1.00 96.75           C  
ATOM   2389  O   ALA A 304      -1.141  26.422   6.254  1.00 96.75           O  
ATOM   2390  N   LYS A 305      -0.212  28.438   6.160  1.00 95.25           N  
ATOM   2391  CA  LYS A 305      -0.066  28.672   7.594  1.00 95.25           C  
ATOM   2392  C   LYS A 305      -1.028  29.750   8.078  1.00 95.25           C  
ATOM   2393  CB  LYS A 305       1.374  29.062   7.930  1.00 95.25           C  
ATOM   2394  O   LYS A 305      -1.053  30.859   7.531  1.00 95.25           O  
ATOM   2395  CG  LYS A 305       2.402  28.000   7.586  1.00 95.25           C  
ATOM   2396  CD  LYS A 305       3.822  28.484   7.840  1.00 95.25           C  
ATOM   2397  CE  LYS A 305       4.855  27.438   7.465  1.00 95.25           C  
ATOM   2398  NZ  LYS A 305       6.250  27.922   7.684  1.00 95.25           N  
ATOM   2399  N   TYR A 306      -1.744  29.547   9.070  1.00 94.94           N  
ATOM   2400  CA  TYR A 306      -2.814  30.438   9.492  1.00 94.94           C  
ATOM   2401  C   TYR A 306      -2.428  31.188  10.766  1.00 94.94           C  
ATOM   2402  CB  TYR A 306      -4.109  29.656   9.727  1.00 94.94           C  
ATOM   2403  O   TYR A 306      -1.789  30.625  11.656  1.00 94.94           O  
ATOM   2404  CG  TYR A 306      -4.645  29.000   8.477  1.00 94.94           C  
ATOM   2405  CD1 TYR A 306      -5.555  29.641   7.652  1.00 94.94           C  
ATOM   2406  CD2 TYR A 306      -4.238  27.703   8.133  1.00 94.94           C  
ATOM   2407  CE1 TYR A 306      -6.051  29.031   6.504  1.00 94.94           C  
ATOM   2408  CE2 TYR A 306      -4.727  27.094   6.988  1.00 94.94           C  
ATOM   2409  OH  TYR A 306      -6.117  27.141   5.047  1.00 94.94           O  
ATOM   2410  CZ  TYR A 306      -5.629  27.750   6.180  1.00 94.94           C  
ATOM   2411  N   TYR A 307      -2.842  32.406  10.820  1.00 92.88           N  
ATOM   2412  CA  TYR A 307      -2.604  33.312  11.945  1.00 92.88           C  
ATOM   2413  C   TYR A 307      -3.846  34.125  12.258  1.00 92.88           C  
ATOM   2414  CB  TYR A 307      -1.421  34.250  11.648  1.00 92.88           C  
ATOM   2415  O   TYR A 307      -4.762  34.219  11.438  1.00 92.88           O  
ATOM   2416  CG  TYR A 307      -0.265  33.562  10.969  1.00 92.88           C  
ATOM   2417  CD1 TYR A 307       0.701  32.875  11.703  1.00 92.88           C  
ATOM   2418  CD2 TYR A 307      -0.135  33.594   9.586  1.00 92.88           C  
ATOM   2419  CE1 TYR A 307       1.770  32.250  11.078  1.00 92.88           C  
ATOM   2420  CE2 TYR A 307       0.929  32.969   8.945  1.00 92.88           C  
ATOM   2421  OH  TYR A 307       2.930  31.656   9.070  1.00 92.88           O  
ATOM   2422  CZ  TYR A 307       1.874  32.281   9.703  1.00 92.88           C  
ATOM   2423  N   LYS A 308      -3.918  34.625  13.453  1.00 90.25           N  
ATOM   2424  CA  LYS A 308      -4.941  35.594  13.844  1.00 90.25           C  
ATOM   2425  C   LYS A 308      -4.309  36.875  14.328  1.00 90.25           C  
ATOM   2426  CB  LYS A 308      -5.848  35.000  14.922  1.00 90.25           C  
ATOM   2427  O   LYS A 308      -3.598  36.906  15.336  1.00 90.25           O  
ATOM   2428  CG  LYS A 308      -7.195  35.688  15.039  1.00 90.25           C  
ATOM   2429  CD  LYS A 308      -8.180  34.875  15.867  1.00 90.25           C  
ATOM   2430  CE  LYS A 308      -9.562  35.500  15.883  1.00 90.25           C  
ATOM   2431  NZ  LYS A 308     -10.570  34.625  16.547  1.00 90.25           N  
ATOM   2432  N   ILE A 309      -4.496  37.938  13.539  1.00 87.44           N  
ATOM   2433  CA  ILE A 309      -3.969  39.250  13.867  1.00 87.44           C  
ATOM   2434  C   ILE A 309      -5.121  40.219  14.062  1.00 87.44           C  
ATOM   2435  CB  ILE A 309      -3.004  39.750  12.773  1.00 87.44           C  
ATOM   2436  O   ILE A 309      -5.891  40.469  13.133  1.00 87.44           O  
ATOM   2437  CG1 ILE A 309      -1.862  38.750  12.555  1.00 87.44           C  
ATOM   2438  CG2 ILE A 309      -2.459  41.156  13.141  1.00 87.44           C  
ATOM   2439  CD1 ILE A 309      -0.966  39.094  11.375  1.00 87.44           C  
ATOM   2440  N   ASN A 310      -5.273  40.844  15.180  1.00 85.31           N  
ATOM   2441  CA  ASN A 310      -6.328  41.781  15.523  1.00 85.31           C  
ATOM   2442  C   ASN A 310      -7.711  41.219  15.211  1.00 85.31           C  
ATOM   2443  CB  ASN A 310      -6.113  43.094  14.789  1.00 85.31           C  
ATOM   2444  O   ASN A 310      -8.539  41.906  14.594  1.00 85.31           O  
ATOM   2445  CG  ASN A 310      -4.844  43.812  15.211  1.00 85.31           C  
ATOM   2446  ND2 ASN A 310      -4.281  44.625  14.312  1.00 85.31           N  
ATOM   2447  OD1 ASN A 310      -4.371  43.656  16.344  1.00 85.31           O  
ATOM   2448  N   GLY A 311      -7.914  39.969  15.500  1.00 84.62           N  
ATOM   2449  CA  GLY A 311      -9.219  39.344  15.359  1.00 84.62           C  
ATOM   2450  C   GLY A 311      -9.492  38.844  13.953  1.00 84.62           C  
ATOM   2451  O   GLY A 311     -10.523  38.219  13.703  1.00 84.62           O  
ATOM   2452  N   THR A 312      -8.672  39.250  13.039  1.00 89.31           N  
ATOM   2453  CA  THR A 312      -8.844  38.844  11.656  1.00 89.31           C  
ATOM   2454  C   THR A 312      -7.926  37.656  11.328  1.00 89.31           C  
ATOM   2455  CB  THR A 312      -8.578  40.000  10.680  1.00 89.31           C  
ATOM   2456  O   THR A 312      -6.758  37.656  11.727  1.00 89.31           O  
ATOM   2457  CG2 THR A 312      -8.914  39.594   9.250  1.00 89.31           C  
ATOM   2458  OG1 THR A 312      -9.375  41.125  11.062  1.00 89.31           O  
ATOM   2459  N   THR A 313      -8.500  36.719  10.625  1.00 91.62           N  
ATOM   2460  CA  THR A 313      -7.719  35.562  10.227  1.00 91.62           C  
ATOM   2461  C   THR A 313      -6.863  35.875   9.000  1.00 91.62           C  
ATOM   2462  CB  THR A 313      -8.625  34.344   9.922  1.00 91.62           C  
ATOM   2463  O   THR A 313      -7.363  36.406   8.008  1.00 91.62           O  
ATOM   2464  CG2 THR A 313      -7.805  33.094   9.633  1.00 91.62           C  
ATOM   2465  OG1 THR A 313      -9.469  34.094  11.055  1.00 91.62           O  
ATOM   2466  N   THR A 314      -5.543  35.688   9.086  1.00 94.38           N  
ATOM   2467  CA  THR A 314      -4.586  35.875   7.996  1.00 94.38           C  
ATOM   2468  C   THR A 314      -3.805  34.562   7.766  1.00 94.38           C  
ATOM   2469  CB  THR A 314      -3.607  37.000   8.281  1.00 94.38           C  
ATOM   2470  O   THR A 314      -3.734  33.719   8.648  1.00 94.38           O  
ATOM   2471  CG2 THR A 314      -2.914  36.812   9.625  1.00 94.38           C  
ATOM   2472  OG1 THR A 314      -2.617  37.062   7.246  1.00 94.38           O  
ATOM   2473  N   ARG A 315      -3.400  34.406   6.488  1.00 95.44           N  
ATOM   2474  CA  ARG A 315      -2.635  33.188   6.215  1.00 95.44           C  
ATOM   2475  C   ARG A 315      -1.470  33.469   5.273  1.00 95.44           C  
ATOM   2476  CB  ARG A 315      -3.535  32.094   5.617  1.00 95.44           C  
ATOM   2477  O   ARG A 315      -1.438  34.531   4.617  1.00 95.44           O  
ATOM   2478  CG  ARG A 315      -3.914  32.344   4.164  1.00 95.44           C  
ATOM   2479  CD  ARG A 315      -4.762  31.219   3.604  1.00 95.44           C  
ATOM   2480  NE  ARG A 315      -5.066  31.422   2.191  1.00 95.44           N  
ATOM   2481  NH1 ARG A 315      -6.383  29.531   1.990  1.00 95.44           N  
ATOM   2482  NH2 ARG A 315      -6.043  30.906   0.180  1.00 95.44           N  
ATOM   2483  CZ  ARG A 315      -5.832  30.625   1.457  1.00 95.44           C  
ATOM   2484  N   THR A 316      -0.444  32.688   5.344  1.00 95.56           N  
ATOM   2485  CA  THR A 316       0.638  32.625   4.367  1.00 95.56           C  
ATOM   2486  C   THR A 316       0.485  31.438   3.441  1.00 95.56           C  
ATOM   2487  CB  THR A 316       2.014  32.594   5.059  1.00 95.56           C  
ATOM   2488  O   THR A 316       0.510  30.281   3.896  1.00 95.56           O  
ATOM   2489  CG2 THR A 316       3.143  32.531   4.031  1.00 95.56           C  
ATOM   2490  OG1 THR A 316       2.172  33.750   5.879  1.00 95.56           O  
ATOM   2491  N   LEU A 317       0.279  31.703   2.168  1.00 97.00           N  
ATOM   2492  CA  LEU A 317       0.156  30.656   1.168  1.00 97.00           C  
ATOM   2493  C   LEU A 317       1.525  30.234   0.640  1.00 97.00           C  
ATOM   2494  CB  LEU A 317      -0.734  31.109   0.011  1.00 97.00           C  
ATOM   2495  O   LEU A 317       2.332  31.094   0.261  1.00 97.00           O  
ATOM   2496  CG  LEU A 317      -0.942  30.109  -1.125  1.00 97.00           C  
ATOM   2497  CD1 LEU A 317      -1.778  28.922  -0.642  1.00 97.00           C  
ATOM   2498  CD2 LEU A 317      -1.604  30.781  -2.322  1.00 97.00           C  
ATOM   2499  N   ILE A 318       1.760  28.969   0.663  1.00 96.81           N  
ATOM   2500  CA  ILE A 318       3.059  28.469   0.222  1.00 96.81           C  
ATOM   2501  C   ILE A 318       2.869  27.469  -0.923  1.00 96.81           C  
ATOM   2502  CB  ILE A 318       3.834  27.797   1.382  1.00 96.81           C  
ATOM   2503  O   ILE A 318       2.125  26.500  -0.790  1.00 96.81           O  
ATOM   2504  CG1 ILE A 318       4.062  28.812   2.516  1.00 96.81           C  
ATOM   2505  CG2 ILE A 318       5.164  27.219   0.884  1.00 96.81           C  
ATOM   2506  CD1 ILE A 318       4.438  28.172   3.846  1.00 96.81           C  
ATOM   2507  N   LYS A 319       3.381  27.734  -2.047  1.00 96.62           N  
ATOM   2508  CA  LYS A 319       3.568  26.766  -3.129  1.00 96.62           C  
ATOM   2509  C   LYS A 319       4.926  26.078  -3.025  1.00 96.62           C  
ATOM   2510  CB  LYS A 319       3.432  27.453  -4.488  1.00 96.62           C  
ATOM   2511  O   LYS A 319       5.969  26.719  -3.182  1.00 96.62           O  
ATOM   2512  CG  LYS A 319       3.469  26.500  -5.672  1.00 96.62           C  
ATOM   2513  CD  LYS A 319       3.234  27.234  -6.988  1.00 96.62           C  
ATOM   2514  CE  LYS A 319       3.197  26.266  -8.164  1.00 96.62           C  
ATOM   2515  NZ  LYS A 319       2.881  26.969  -9.445  1.00 96.62           N  
ATOM   2516  N   ALA A 320       4.902  24.812  -2.777  1.00 97.12           N  
ATOM   2517  CA  ALA A 320       6.133  24.078  -2.492  1.00 97.12           C  
ATOM   2518  C   ALA A 320       6.504  23.156  -3.654  1.00 97.12           C  
ATOM   2519  CB  ALA A 320       5.980  23.266  -1.207  1.00 97.12           C  
ATOM   2520  O   ALA A 320       5.664  22.406  -4.152  1.00 97.12           O  
ATOM   2521  N   TYR A 321       7.711  23.312  -4.113  1.00 96.44           N  
ATOM   2522  CA  TYR A 321       8.336  22.359  -5.031  1.00 96.44           C  
ATOM   2523  C   TYR A 321       9.336  21.469  -4.301  1.00 96.44           C  
ATOM   2524  CB  TYR A 321       9.047  23.109  -6.172  1.00 96.44           C  
ATOM   2525  O   TYR A 321      10.109  21.953  -3.471  1.00 96.44           O  
ATOM   2526  CG  TYR A 321       8.133  24.031  -6.949  1.00 96.44           C  
ATOM   2527  CD1 TYR A 321       7.609  23.641  -8.180  1.00 96.44           C  
ATOM   2528  CD2 TYR A 321       7.793  25.281  -6.461  1.00 96.44           C  
ATOM   2529  CE1 TYR A 321       6.770  24.484  -8.906  1.00 96.44           C  
ATOM   2530  CE2 TYR A 321       6.957  26.125  -7.176  1.00 96.44           C  
ATOM   2531  OH  TYR A 321       5.621  26.562  -9.109  1.00 96.44           O  
ATOM   2532  CZ  TYR A 321       6.453  25.719  -8.391  1.00 96.44           C  
ATOM   2533  N   GLY A 322       9.320  20.234  -4.508  1.00 96.25           N  
ATOM   2534  CA  GLY A 322      10.234  19.375  -3.773  1.00 96.25           C  
ATOM   2535  C   GLY A 322      10.406  18.016  -4.402  1.00 96.25           C  
ATOM   2536  O   GLY A 322       9.883  17.750  -5.488  1.00 96.25           O  
ATOM   2537  N   ILE A 323      11.188  17.188  -3.734  1.00 97.19           N  
ATOM   2538  CA  ILE A 323      11.461  15.805  -4.109  1.00 97.19           C  
ATOM   2539  C   ILE A 323      10.688  14.867  -3.188  1.00 97.19           C  
ATOM   2540  CB  ILE A 323      12.969  15.492  -4.055  1.00 97.19           C  
ATOM   2541  O   ILE A 323      10.938  14.820  -1.981  1.00 97.19           O  
ATOM   2542  CG1 ILE A 323      13.758  16.516  -4.887  1.00 97.19           C  
ATOM   2543  CG2 ILE A 323      13.242  14.062  -4.531  1.00 97.19           C  
ATOM   2544  CD1 ILE A 323      15.266  16.469  -4.660  1.00 97.19           C  
ATOM   2545  N   ARG A 324       9.789  14.203  -3.732  1.00 97.81           N  
ATOM   2546  CA  ARG A 324       9.070  13.188  -2.977  1.00 97.81           C  
ATOM   2547  C   ARG A 324       9.797  11.844  -3.025  1.00 97.81           C  
ATOM   2548  CB  ARG A 324       7.645  13.023  -3.516  1.00 97.81           C  
ATOM   2549  O   ARG A 324      10.164  11.367  -4.102  1.00 97.81           O  
ATOM   2550  CG  ARG A 324       6.770  12.102  -2.684  1.00 97.81           C  
ATOM   2551  CD  ARG A 324       5.340  12.062  -3.199  1.00 97.81           C  
ATOM   2552  NE  ARG A 324       5.242  11.336  -4.465  1.00 97.81           N  
ATOM   2553  NH1 ARG A 324       2.938  11.414  -4.574  1.00 97.81           N  
ATOM   2554  NH2 ARG A 324       4.133  10.391  -6.238  1.00 97.81           N  
ATOM   2555  CZ  ARG A 324       4.105  11.047  -5.090  1.00 97.81           C  
ATOM   2556  N   ILE A 325      10.000  11.234  -1.909  1.00 97.81           N  
ATOM   2557  CA  ILE A 325      10.664   9.938  -1.817  1.00 97.81           C  
ATOM   2558  C   ILE A 325       9.656   8.859  -1.430  1.00 97.81           C  
ATOM   2559  CB  ILE A 325      11.828   9.969  -0.800  1.00 97.81           C  
ATOM   2560  O   ILE A 325       8.961   8.984  -0.415  1.00 97.81           O  
ATOM   2561  CG1 ILE A 325      12.836  11.055  -1.177  1.00 97.81           C  
ATOM   2562  CG2 ILE A 325      12.508   8.602  -0.713  1.00 97.81           C  
ATOM   2563  CD1 ILE A 325      13.641  10.750  -2.434  1.00 97.81           C  
ATOM   2564  N   ASP A 326       9.508   7.898  -2.258  1.00 96.94           N  
ATOM   2565  CA  ASP A 326       8.688   6.727  -1.984  1.00 96.94           C  
ATOM   2566  C   ASP A 326       9.555   5.504  -1.692  1.00 96.94           C  
ATOM   2567  CB  ASP A 326       7.754   6.438  -3.162  1.00 96.94           C  
ATOM   2568  O   ASP A 326      10.258   5.012  -2.576  1.00 96.94           O  
ATOM   2569  CG  ASP A 326       6.684   7.500  -3.342  1.00 96.94           C  
ATOM   2570  OD1 ASP A 326       6.754   8.555  -2.682  1.00 96.94           O  
ATOM   2571  OD2 ASP A 326       5.754   7.273  -4.148  1.00 96.94           O  
ATOM   2572  N   VAL A 327       9.453   4.984  -0.503  1.00 97.19           N  
ATOM   2573  CA  VAL A 327      10.172   3.762  -0.165  1.00 97.19           C  
ATOM   2574  C   VAL A 327       9.281   2.551  -0.431  1.00 97.19           C  
ATOM   2575  CB  VAL A 327      10.641   3.766   1.308  1.00 97.19           C  
ATOM   2576  O   VAL A 327       8.227   2.396   0.194  1.00 97.19           O  
ATOM   2577  CG1 VAL A 327      11.484   2.529   1.609  1.00 97.19           C  
ATOM   2578  CG2 VAL A 327      11.422   5.043   1.616  1.00 97.19           C  
ATOM   2579  N   ILE A 328       9.672   1.704  -1.370  1.00 94.69           N  
ATOM   2580  CA  ILE A 328       8.914   0.522  -1.768  1.00 94.69           C  
ATOM   2581  C   ILE A 328       9.695  -0.738  -1.398  1.00 94.69           C  
ATOM   2582  CB  ILE A 328       8.602   0.535  -3.281  1.00 94.69           C  
ATOM   2583  O   ILE A 328      10.883  -0.846  -1.691  1.00 94.69           O  
ATOM   2584  CG1 ILE A 328       7.859   1.821  -3.660  1.00 94.69           C  
ATOM   2585  CG2 ILE A 328       7.789  -0.703  -3.674  1.00 94.69           C  
ATOM   2586  CD1 ILE A 328       7.809   2.088  -5.160  1.00 94.69           C  
ATOM   2587  N   VAL A 329       9.008  -1.687  -0.765  1.00 94.50           N  
ATOM   2588  CA  VAL A 329       9.664  -2.908  -0.312  1.00 94.50           C  
ATOM   2589  C   VAL A 329       9.062  -4.113  -1.027  1.00 94.50           C  
ATOM   2590  CB  VAL A 329       9.547  -3.082   1.219  1.00 94.50           C  
ATOM   2591  O   VAL A 329       7.844  -4.293  -1.039  1.00 94.50           O  
ATOM   2592  CG1 VAL A 329      10.195  -4.391   1.666  1.00 94.50           C  
ATOM   2593  CG2 VAL A 329      10.180  -1.894   1.941  1.00 94.50           C  
ATOM   2594  N   HIS A 330       9.930  -4.828  -1.694  1.00 91.31           N  
ATOM   2595  CA  HIS A 330       9.586  -6.102  -2.324  1.00 91.31           C  
ATOM   2596  C   HIS A 330      10.398  -7.246  -1.728  1.00 91.31           C  
ATOM   2597  CB  HIS A 330       9.812  -6.027  -3.834  1.00 91.31           C  
ATOM   2598  O   HIS A 330      11.359  -7.016  -0.993  1.00 91.31           O  
ATOM   2599  CG  HIS A 330       9.000  -4.973  -4.512  1.00 91.31           C  
ATOM   2600  CD2 HIS A 330       9.375  -3.914  -5.270  1.00 91.31           C  
ATOM   2601  ND1 HIS A 330       7.625  -4.934  -4.445  1.00 91.31           N  
ATOM   2602  CE1 HIS A 330       7.184  -3.895  -5.137  1.00 91.31           C  
ATOM   2603  NE2 HIS A 330       8.227  -3.258  -5.648  1.00 91.31           N  
ATOM   2604  N   GLY A 331       9.867  -8.453  -1.960  1.00 93.12           N  
ATOM   2605  CA  GLY A 331      10.672  -9.578  -1.506  1.00 93.12           C  
ATOM   2606  C   GLY A 331       9.984 -10.922  -1.706  1.00 93.12           C  
ATOM   2607  O   GLY A 331       8.773 -10.977  -1.949  1.00 93.12           O  
ATOM   2608  N   GLN A 332      10.812 -11.953  -1.709  1.00 94.31           N  
ATOM   2609  CA  GLN A 332      10.383 -13.344  -1.752  1.00 94.31           C  
ATOM   2610  C   GLN A 332      11.281 -14.227  -0.888  1.00 94.31           C  
ATOM   2611  CB  GLN A 332      10.375 -13.859  -3.193  1.00 94.31           C  
ATOM   2612  O   GLN A 332      12.492 -14.000  -0.809  1.00 94.31           O  
ATOM   2613  CG  GLN A 332       9.961 -15.320  -3.322  1.00 94.31           C  
ATOM   2614  CD  GLN A 332       9.922 -15.789  -4.762  1.00 94.31           C  
ATOM   2615  NE2 GLN A 332       9.727 -17.094  -4.953  1.00 94.31           N  
ATOM   2616  OE1 GLN A 332      10.062 -15.000  -5.695  1.00 94.31           O  
ATOM   2617  N   ALA A 333      10.695 -15.109  -0.187  1.00 96.75           N  
ATOM   2618  CA  ALA A 333      11.438 -16.062   0.637  1.00 96.75           C  
ATOM   2619  C   ALA A 333      11.094 -17.500   0.255  1.00 96.75           C  
ATOM   2620  CB  ALA A 333      11.141 -15.820   2.117  1.00 96.75           C  
ATOM   2621  O   ALA A 333       9.961 -17.797  -0.128  1.00 96.75           O  
ATOM   2622  N   GLY A 334      12.133 -18.344   0.263  1.00 96.62           N  
ATOM   2623  CA  GLY A 334      11.961 -19.766  -0.022  1.00 96.62           C  
ATOM   2624  C   GLY A 334      12.609 -20.656   1.013  1.00 96.62           C  
ATOM   2625  O   GLY A 334      13.672 -20.344   1.541  1.00 96.62           O  
ATOM   2626  N   LYS A 335      11.961 -21.734   1.277  1.00 96.88           N  
ATOM   2627  CA  LYS A 335      12.469 -22.750   2.188  1.00 96.88           C  
ATOM   2628  C   LYS A 335      12.141 -24.156   1.681  1.00 96.88           C  
ATOM   2629  CB  LYS A 335      11.891 -22.562   3.592  1.00 96.88           C  
ATOM   2630  O   LYS A 335      11.078 -24.375   1.088  1.00 96.88           O  
ATOM   2631  CG  LYS A 335      12.555 -23.422   4.656  1.00 96.88           C  
ATOM   2632  CD  LYS A 335      11.984 -23.141   6.039  1.00 96.88           C  
ATOM   2633  CE  LYS A 335      12.648 -24.000   7.109  1.00 96.88           C  
ATOM   2634  NZ  LYS A 335      12.086 -23.719   8.469  1.00 96.88           N  
ATOM   2635  N   PHE A 336      13.117 -25.031   1.888  1.00 96.38           N  
ATOM   2636  CA  PHE A 336      12.961 -26.406   1.427  1.00 96.38           C  
ATOM   2637  C   PHE A 336      11.719 -27.047   2.031  1.00 96.38           C  
ATOM   2638  CB  PHE A 336      14.203 -27.234   1.778  1.00 96.38           C  
ATOM   2639  O   PHE A 336      11.430 -26.859   3.217  1.00 96.38           O  
ATOM   2640  CG  PHE A 336      14.047 -28.703   1.505  1.00 96.38           C  
ATOM   2641  CD1 PHE A 336      13.773 -29.594   2.537  1.00 96.38           C  
ATOM   2642  CD2 PHE A 336      14.180 -29.203   0.215  1.00 96.38           C  
ATOM   2643  CE1 PHE A 336      13.625 -30.953   2.287  1.00 96.38           C  
ATOM   2644  CE2 PHE A 336      14.039 -30.562  -0.043  1.00 96.38           C  
ATOM   2645  CZ  PHE A 336      13.766 -31.438   0.995  1.00 96.38           C  
ATOM   2646  N   SER A 337      10.961 -27.672   1.092  1.00 93.12           N  
ATOM   2647  CA  SER A 337       9.789 -28.453   1.504  1.00 93.12           C  
ATOM   2648  C   SER A 337       9.703 -29.766   0.739  1.00 93.12           C  
ATOM   2649  CB  SER A 337       8.508 -27.641   1.296  1.00 93.12           C  
ATOM   2650  O   SER A 337      10.047 -29.828  -0.444  1.00 93.12           O  
ATOM   2651  OG  SER A 337       7.367 -28.453   1.457  1.00 93.12           O  
ATOM   2652  N   LEU A 338       9.250 -30.750   1.369  1.00 89.19           N  
ATOM   2653  CA  LEU A 338       9.180 -32.094   0.795  1.00 89.19           C  
ATOM   2654  C   LEU A 338       8.062 -32.188  -0.236  1.00 89.19           C  
ATOM   2655  CB  LEU A 338       8.969 -33.125   1.894  1.00 89.19           C  
ATOM   2656  O   LEU A 338       8.203 -32.875  -1.260  1.00 89.19           O  
ATOM   2657  CG  LEU A 338       9.062 -34.594   1.466  1.00 89.19           C  
ATOM   2658  CD1 LEU A 338      10.500 -34.938   1.071  1.00 89.19           C  
ATOM   2659  CD2 LEU A 338       8.578 -35.531   2.582  1.00 89.19           C  
ATOM   2660  N   ILE A 339       7.023 -31.500  -0.104  1.00 82.69           N  
ATOM   2661  CA  ILE A 339       5.840 -31.625  -0.941  1.00 82.69           C  
ATOM   2662  C   ILE A 339       6.137 -31.109  -2.344  1.00 82.69           C  
ATOM   2663  CB  ILE A 339       4.629 -30.875  -0.334  1.00 82.69           C  
ATOM   2664  O   ILE A 339       6.035 -31.844  -3.324  1.00 82.69           O  
ATOM   2665  CG1 ILE A 339       4.188 -31.547   0.970  1.00 82.69           C  
ATOM   2666  CG2 ILE A 339       3.475 -30.812  -1.338  1.00 82.69           C  
ATOM   2667  CD1 ILE A 339       3.158 -30.750   1.759  1.00 82.69           C  
ATOM   2668  N   PRO A 340       6.590 -29.891  -2.447  1.00 87.25           N  
ATOM   2669  CA  PRO A 340       6.902 -29.438  -3.807  1.00 87.25           C  
ATOM   2670  C   PRO A 340       8.023 -30.250  -4.453  1.00 87.25           C  
ATOM   2671  CB  PRO A 340       7.324 -27.984  -3.609  1.00 87.25           C  
ATOM   2672  O   PRO A 340       8.031 -30.438  -5.672  1.00 87.25           O  
ATOM   2673  CG  PRO A 340       7.512 -27.828  -2.133  1.00 87.25           C  
ATOM   2674  CD  PRO A 340       6.793 -28.969  -1.448  1.00 87.25           C  
ATOM   2675  N   THR A 341       8.914 -30.781  -3.721  1.00 90.25           N  
ATOM   2676  CA  THR A 341      10.000 -31.609  -4.250  1.00 90.25           C  
ATOM   2677  C   THR A 341       9.453 -32.906  -4.863  1.00 90.25           C  
ATOM   2678  CB  THR A 341      11.031 -31.953  -3.158  1.00 90.25           C  
ATOM   2679  O   THR A 341       9.797 -33.250  -5.996  1.00 90.25           O  
ATOM   2680  CG2 THR A 341      12.227 -32.688  -3.744  1.00 90.25           C  
ATOM   2681  OG1 THR A 341      11.484 -30.750  -2.539  1.00 90.25           O  
ATOM   2682  N   ILE A 342       8.531 -33.531  -4.176  1.00 83.19           N  
ATOM   2683  CA  ILE A 342       7.969 -34.781  -4.641  1.00 83.19           C  
ATOM   2684  C   ILE A 342       7.129 -34.562  -5.891  1.00 83.19           C  
ATOM   2685  CB  ILE A 342       7.117 -35.469  -3.543  1.00 83.19           C  
ATOM   2686  O   ILE A 342       7.203 -35.312  -6.852  1.00 83.19           O  
ATOM   2687  CG1 ILE A 342       8.008 -35.938  -2.393  1.00 83.19           C  
ATOM   2688  CG2 ILE A 342       6.305 -36.625  -4.129  1.00 83.19           C  
ATOM   2689  CD1 ILE A 342       7.238 -36.438  -1.173  1.00 83.19           C  
ATOM   2690  N   ILE A 343       6.406 -33.500  -5.855  1.00 78.69           N  
ATOM   2691  CA  ILE A 343       5.547 -33.188  -6.996  1.00 78.69           C  
ATOM   2692  C   ILE A 343       6.406 -32.906  -8.219  1.00 78.69           C  
ATOM   2693  CB  ILE A 343       4.613 -32.000  -6.691  1.00 78.69           C  
ATOM   2694  O   ILE A 343       6.141 -33.406  -9.312  1.00 78.69           O  
ATOM   2695  CG1 ILE A 343       3.570 -32.406  -5.637  1.00 78.69           C  
ATOM   2696  CG2 ILE A 343       3.934 -31.516  -7.973  1.00 78.69           C  
ATOM   2697  CD1 ILE A 343       2.697 -31.250  -5.172  1.00 78.69           C  
ATOM   2698  N   ASN A 344       7.457 -32.156  -8.070  1.00 85.06           N  
ATOM   2699  CA  ASN A 344       8.312 -31.797  -9.195  1.00 85.06           C  
ATOM   2700  C   ASN A 344       9.156 -32.969  -9.656  1.00 85.06           C  
ATOM   2701  CB  ASN A 344       9.203 -30.609  -8.836  1.00 85.06           C  
ATOM   2702  O   ASN A 344       9.461 -33.094 -10.844  1.00 85.06           O  
ATOM   2703  CG  ASN A 344       8.445 -29.297  -8.773  1.00 85.06           C  
ATOM   2704  ND2 ASN A 344       8.773 -28.469  -7.793  1.00 85.06           N  
ATOM   2705  OD1 ASN A 344       7.570 -29.031  -9.602  1.00 85.06           O  
ATOM   2706  N   LEU A 345       9.484 -33.844  -8.750  1.00 84.25           N  
ATOM   2707  CA  LEU A 345      10.172 -35.062  -9.133  1.00 84.25           C  
ATOM   2708  C   LEU A 345       9.250 -35.969  -9.953  1.00 84.25           C  
ATOM   2709  CB  LEU A 345      10.664 -35.812  -7.895  1.00 84.25           C  
ATOM   2710  O   LEU A 345       9.672 -36.531 -10.969  1.00 84.25           O  
ATOM   2711  CG  LEU A 345      11.711 -36.906  -8.133  1.00 84.25           C  
ATOM   2712  CD1 LEU A 345      13.094 -36.406  -7.711  1.00 84.25           C  
ATOM   2713  CD2 LEU A 345      11.336 -38.188  -7.387  1.00 84.25           C  
ATOM   2714  N   ALA A 346       8.031 -36.062  -9.492  1.00 77.69           N  
ATOM   2715  CA  ALA A 346       7.055 -36.844 -10.242  1.00 77.69           C  
ATOM   2716  C   ALA A 346       6.836 -36.250 -11.633  1.00 77.69           C  
ATOM   2717  CB  ALA A 346       5.730 -36.906  -9.484  1.00 77.69           C  
ATOM   2718  O   ALA A 346       6.727 -37.000 -12.617  1.00 77.69           O  
ATOM   2719  N   THR A 347       6.777 -34.906 -11.695  1.00 79.31           N  
ATOM   2720  CA  THR A 347       6.613 -34.250 -12.992  1.00 79.31           C  
ATOM   2721  C   THR A 347       7.824 -34.500 -13.883  1.00 79.31           C  
ATOM   2722  CB  THR A 347       6.398 -32.750 -12.820  1.00 79.31           C  
ATOM   2723  O   THR A 347       7.680 -34.719 -15.086  1.00 79.31           O  
ATOM   2724  CG2 THR A 347       6.195 -32.062 -14.164  1.00 79.31           C  
ATOM   2725  OG1 THR A 347       5.246 -32.500 -12.000  1.00 79.31           O  
ATOM   2726  N   ALA A 348       8.969 -34.531 -13.344  1.00 83.62           N  
ATOM   2727  CA  ALA A 348      10.180 -34.812 -14.102  1.00 83.62           C  
ATOM   2728  C   ALA A 348      10.180 -36.250 -14.625  1.00 83.62           C  
ATOM   2729  CB  ALA A 348      11.414 -34.562 -13.234  1.00 83.62           C  
ATOM   2730  O   ALA A 348      10.461 -36.469 -15.805  1.00 83.62           O  
ATOM   2731  N   LEU A 349       9.773 -37.156 -13.828  1.00 79.81           N  
ATOM   2732  CA  LEU A 349       9.758 -38.562 -14.211  1.00 79.81           C  
ATOM   2733  C   LEU A 349       8.711 -38.812 -15.289  1.00 79.81           C  
ATOM   2734  CB  LEU A 349       9.484 -39.469 -12.992  1.00 79.81           C  
ATOM   2735  O   LEU A 349       8.961 -39.562 -16.234  1.00 79.81           O  
ATOM   2736  CG  LEU A 349      10.617 -39.594 -11.984  1.00 79.81           C  
ATOM   2737  CD1 LEU A 349      10.117 -40.250 -10.703  1.00 79.81           C  
ATOM   2738  CD2 LEU A 349      11.781 -40.375 -12.578  1.00 79.81           C  
ATOM   2739  N   THR A 350       7.617 -38.188 -15.148  1.00 76.88           N  
ATOM   2740  CA  THR A 350       6.570 -38.344 -16.141  1.00 76.88           C  
ATOM   2741  C   THR A 350       6.973 -37.719 -17.469  1.00 76.88           C  
ATOM   2742  CB  THR A 350       5.234 -37.750 -15.672  1.00 76.88           C  
ATOM   2743  O   THR A 350       6.617 -38.219 -18.547  1.00 76.88           O  
ATOM   2744  CG2 THR A 350       4.676 -38.531 -14.484  1.00 76.88           C  
ATOM   2745  OG1 THR A 350       5.441 -36.406 -15.273  1.00 76.88           O  
ATOM   2746  N   SER A 351       7.809 -36.688 -17.438  1.00 80.56           N  
ATOM   2747  CA  SER A 351       8.211 -35.969 -18.641  1.00 80.56           C  
ATOM   2748  C   SER A 351       9.234 -36.781 -19.438  1.00 80.56           C  
ATOM   2749  CB  SER A 351       8.781 -34.594 -18.281  1.00 80.56           C  
ATOM   2750  O   SER A 351       9.352 -36.594 -20.656  1.00 80.56           O  
ATOM   2751  OG  SER A 351       8.742 -34.406 -16.875  1.00 80.56           O  
ATOM   2752  N   VAL A 352       9.938 -37.625 -18.812  1.00 79.75           N  
ATOM   2753  CA  VAL A 352      10.914 -38.438 -19.516  1.00 79.75           C  
ATOM   2754  C   VAL A 352      10.195 -39.406 -20.453  1.00 79.75           C  
ATOM   2755  CB  VAL A 352      11.805 -39.219 -18.516  1.00 79.75           C  
ATOM   2756  O   VAL A 352      10.727 -39.781 -21.500  1.00 79.75           O  
ATOM   2757  CG1 VAL A 352      12.703 -40.219 -19.250  1.00 79.75           C  
ATOM   2758  CG2 VAL A 352      12.656 -38.250 -17.688  1.00 79.75           C  
ATOM   2759  N   GLY A 353       8.945 -39.719 -20.203  1.00 73.56           N  
ATOM   2760  CA  GLY A 353       8.141 -40.562 -21.047  1.00 73.56           C  
ATOM   2761  C   GLY A 353       7.730 -39.938 -22.359  1.00 73.56           C  
ATOM   2762  O   GLY A 353       7.457 -40.625 -23.344  1.00 73.56           O  
ATOM   2763  N   VAL A 354       7.797 -38.625 -22.375  1.00 77.69           N  
ATOM   2764  CA  VAL A 354       7.422 -37.875 -23.594  1.00 77.69           C  
ATOM   2765  C   VAL A 354       8.453 -38.156 -24.688  1.00 77.69           C  
ATOM   2766  CB  VAL A 354       7.297 -36.375 -23.328  1.00 77.69           C  
ATOM   2767  O   VAL A 354       8.117 -38.188 -25.875  1.00 77.69           O  
ATOM   2768  CG1 VAL A 354       7.129 -35.594 -24.641  1.00 77.69           C  
ATOM   2769  CG2 VAL A 354       6.125 -36.094 -22.391  1.00 77.69           C  
ATOM   2770  N   GLY A 355       9.680 -38.469 -24.406  1.00 80.06           N  
ATOM   2771  CA  GLY A 355      10.719 -38.812 -25.359  1.00 80.06           C  
ATOM   2772  C   GLY A 355      10.438 -40.094 -26.125  1.00 80.06           C  
ATOM   2773  O   GLY A 355      10.766 -40.188 -27.312  1.00 80.06           O  
ATOM   2774  N   SER A 356       9.664 -41.031 -25.531  1.00 81.25           N  
ATOM   2775  CA  SER A 356       9.359 -42.312 -26.188  1.00 81.25           C  
ATOM   2776  C   SER A 356       8.414 -42.094 -27.375  1.00 81.25           C  
ATOM   2777  CB  SER A 356       8.742 -43.312 -25.203  1.00 81.25           C  
ATOM   2778  O   SER A 356       8.531 -42.781 -28.391  1.00 81.25           O  
ATOM   2779  OG  SER A 356       9.594 -43.469 -24.078  1.00 81.25           O  
ATOM   2780  N   PHE A 357       7.609 -41.125 -27.219  1.00 78.62           N  
ATOM   2781  CA  PHE A 357       6.691 -40.812 -28.312  1.00 78.62           C  
ATOM   2782  C   PHE A 357       7.449 -40.312 -29.547  1.00 78.62           C  
ATOM   2783  CB  PHE A 357       5.652 -39.781 -27.891  1.00 78.62           C  
ATOM   2784  O   PHE A 357       7.164 -40.719 -30.672  1.00 78.62           O  
ATOM   2785  CG  PHE A 357       4.566 -39.562 -28.906  1.00 78.62           C  
ATOM   2786  CD1 PHE A 357       4.605 -38.438 -29.734  1.00 78.62           C  
ATOM   2787  CD2 PHE A 357       3.508 -40.438 -29.031  1.00 78.62           C  
ATOM   2788  CE1 PHE A 357       3.602 -38.219 -30.688  1.00 78.62           C  
ATOM   2789  CE2 PHE A 357       2.504 -40.219 -29.969  1.00 78.62           C  
ATOM   2790  CZ  PHE A 357       2.551 -39.125 -30.797  1.00 78.62           C  
ATOM   2791  N   LEU A 358       8.383 -39.469 -29.344  1.00 81.81           N  
ATOM   2792  CA  LEU A 358       9.180 -38.938 -30.438  1.00 81.81           C  
ATOM   2793  C   LEU A 358      10.047 -40.031 -31.062  1.00 81.81           C  
ATOM   2794  CB  LEU A 358      10.062 -37.781 -29.953  1.00 81.81           C  
ATOM   2795  O   LEU A 358      10.156 -40.094 -32.281  1.00 81.81           O  
ATOM   2796  CG  LEU A 358      10.633 -36.875 -31.031  1.00 81.81           C  
ATOM   2797  CD1 LEU A 358       9.734 -35.625 -31.219  1.00 81.81           C  
ATOM   2798  CD2 LEU A 358      12.055 -36.438 -30.672  1.00 81.81           C  
ATOM   2799  N   CYS A 359      10.547 -40.875 -30.281  1.00 83.44           N  
ATOM   2800  CA  CYS A 359      11.414 -41.938 -30.781  1.00 83.44           C  
ATOM   2801  C   CYS A 359      10.609 -43.000 -31.531  1.00 83.44           C  
ATOM   2802  CB  CYS A 359      12.164 -42.594 -29.625  1.00 83.44           C  
ATOM   2803  O   CYS A 359      11.070 -43.531 -32.531  1.00 83.44           O  
ATOM   2804  SG  CYS A 359      13.523 -41.594 -28.969  1.00 83.44           S  
ATOM   2805  N   ASP A 360       9.453 -43.281 -31.047  1.00 82.00           N  
ATOM   2806  CA  ASP A 360       8.570 -44.188 -31.766  1.00 82.00           C  
ATOM   2807  C   ASP A 360       8.219 -43.625 -33.156  1.00 82.00           C  
ATOM   2808  CB  ASP A 360       7.293 -44.438 -30.969  1.00 82.00           C  
ATOM   2809  O   ASP A 360       8.188 -44.375 -34.125  1.00 82.00           O  
ATOM   2810  CG  ASP A 360       7.406 -45.656 -30.047  1.00 82.00           C  
ATOM   2811  OD1 ASP A 360       8.500 -46.250 -29.953  1.00 82.00           O  
ATOM   2812  OD2 ASP A 360       6.387 -46.000 -29.422  1.00 82.00           O  
ATOM   2813  N   TRP A 361       7.992 -42.344 -33.219  1.00 82.81           N  
ATOM   2814  CA  TRP A 361       7.688 -41.688 -34.500  1.00 82.81           C  
ATOM   2815  C   TRP A 361       8.875 -41.781 -35.469  1.00 82.81           C  
ATOM   2816  CB  TRP A 361       7.293 -40.219 -34.281  1.00 82.81           C  
ATOM   2817  O   TRP A 361       8.711 -42.031 -36.656  1.00 82.81           O  
ATOM   2818  CG  TRP A 361       6.957 -39.500 -35.562  1.00 82.81           C  
ATOM   2819  CD1 TRP A 361       5.938 -39.781 -36.438  1.00 82.81           C  
ATOM   2820  CD2 TRP A 361       7.645 -38.375 -36.094  1.00 82.81           C  
ATOM   2821  CE2 TRP A 361       6.988 -38.000 -37.281  1.00 82.81           C  
ATOM   2822  CE3 TRP A 361       8.750 -37.625 -35.688  1.00 82.81           C  
ATOM   2823  NE1 TRP A 361       5.949 -38.875 -37.469  1.00 82.81           N  
ATOM   2824  CH2 TRP A 361       8.492 -36.219 -37.656  1.00 82.81           C  
ATOM   2825  CZ2 TRP A 361       7.402 -36.938 -38.094  1.00 82.81           C  
ATOM   2826  CZ3 TRP A 361       9.164 -36.531 -36.469  1.00 82.81           C  
ATOM   2827  N   ILE A 362      10.000 -41.625 -34.906  1.00 81.88           N  
ATOM   2828  CA  ILE A 362      11.219 -41.688 -35.688  1.00 81.88           C  
ATOM   2829  C   ILE A 362      11.438 -43.125 -36.156  1.00 81.88           C  
ATOM   2830  CB  ILE A 362      12.445 -41.188 -34.906  1.00 81.88           C  
ATOM   2831  O   ILE A 362      11.781 -43.375 -37.312  1.00 81.88           O  
ATOM   2832  CG1 ILE A 362      12.328 -39.688 -34.625  1.00 81.88           C  
ATOM   2833  CG2 ILE A 362      13.734 -41.500 -35.688  1.00 81.88           C  
ATOM   2834  CD1 ILE A 362      13.383 -39.125 -33.688  1.00 81.88           C  
ATOM   2835  N   LEU A 363      11.188 -44.094 -35.281  1.00 79.31           N  
ATOM   2836  CA  LEU A 363      11.359 -45.500 -35.594  1.00 79.31           C  
ATOM   2837  C   LEU A 363      10.391 -45.938 -36.688  1.00 79.31           C  
ATOM   2838  CB  LEU A 363      11.156 -46.344 -34.344  1.00 79.31           C  
ATOM   2839  O   LEU A 363      10.789 -46.594 -37.656  1.00 79.31           O  
ATOM   2840  CG  LEU A 363      11.320 -47.875 -34.500  1.00 79.31           C  
ATOM   2841  CD1 LEU A 363      12.789 -48.219 -34.625  1.00 79.31           C  
ATOM   2842  CD2 LEU A 363      10.672 -48.594 -33.344  1.00 79.31           C  
ATOM   2843  N   LEU A 364       9.195 -45.469 -36.562  1.00 78.19           N  
ATOM   2844  CA  LEU A 364       8.156 -45.938 -37.469  1.00 78.19           C  
ATOM   2845  C   LEU A 364       8.219 -45.188 -38.812  1.00 78.19           C  
ATOM   2846  CB  LEU A 364       6.773 -45.781 -36.844  1.00 78.19           C  
ATOM   2847  O   LEU A 364       7.844 -45.719 -39.844  1.00 78.19           O  
ATOM   2848  CG  LEU A 364       6.441 -46.719 -35.688  1.00 78.19           C  
ATOM   2849  CD1 LEU A 364       5.172 -46.250 -34.969  1.00 78.19           C  
ATOM   2850  CD2 LEU A 364       6.293 -48.156 -36.188  1.00 78.19           C  
ATOM   2851  N   THR A 365       8.742 -44.000 -38.781  1.00 76.50           N  
ATOM   2852  CA  THR A 365       8.766 -43.219 -40.000  1.00 76.50           C  
ATOM   2853  C   THR A 365      10.078 -43.406 -40.750  1.00 76.50           C  
ATOM   2854  CB  THR A 365       8.578 -41.719 -39.719  1.00 76.50           C  
ATOM   2855  O   THR A 365      10.078 -43.594 -41.969  1.00 76.50           O  
ATOM   2856  CG2 THR A 365       8.203 -40.938 -41.000  1.00 76.50           C  
ATOM   2857  OG1 THR A 365       7.531 -41.531 -38.750  1.00 76.50           O  
ATOM   2858  N   PHE A 366      11.203 -43.375 -40.062  1.00 74.12           N  
ATOM   2859  CA  PHE A 366      12.484 -43.375 -40.750  1.00 74.12           C  
ATOM   2860  C   PHE A 366      13.094 -44.750 -40.781  1.00 74.12           C  
ATOM   2861  CB  PHE A 366      13.453 -42.375 -40.062  1.00 74.12           C  
ATOM   2862  O   PHE A 366      13.883 -45.094 -41.656  1.00 74.12           O  
ATOM   2863  CG  PHE A 366      13.078 -40.938 -40.281  1.00 74.12           C  
ATOM   2864  CD1 PHE A 366      13.312 -40.312 -41.500  1.00 74.12           C  
ATOM   2865  CD2 PHE A 366      12.500 -40.219 -39.250  1.00 74.12           C  
ATOM   2866  CE1 PHE A 366      12.969 -38.969 -41.688  1.00 74.12           C  
ATOM   2867  CE2 PHE A 366      12.156 -38.875 -39.438  1.00 74.12           C  
ATOM   2868  CZ  PHE A 366      12.391 -38.250 -40.656  1.00 74.12           C  
ATOM   2869  N   MET A 367      12.820 -45.656 -39.781  1.00 65.88           N  
ATOM   2870  CA  MET A 367      13.555 -46.906 -39.719  1.00 65.88           C  
ATOM   2871  C   MET A 367      12.664 -48.094 -40.125  1.00 65.88           C  
ATOM   2872  CB  MET A 367      14.094 -47.125 -38.281  1.00 65.88           C  
ATOM   2873  O   MET A 367      13.070 -49.250 -40.000  1.00 65.88           O  
ATOM   2874  CG  MET A 367      15.156 -46.125 -37.875  1.00 65.88           C  
ATOM   2875  SD  MET A 367      15.930 -46.531 -36.281  1.00 65.88           S  
ATOM   2876  CE  MET A 367      16.766 -48.094 -36.719  1.00 65.88           C  
ATOM   2877  N   ASN A 368      11.438 -47.844 -40.438  1.00 64.56           N  
ATOM   2878  CA  ASN A 368      10.555 -48.938 -40.812  1.00 64.56           C  
ATOM   2879  C   ASN A 368      10.875 -49.469 -42.188  1.00 64.56           C  
ATOM   2880  CB  ASN A 368       9.094 -48.500 -40.719  1.00 64.56           C  
ATOM   2881  O   ASN A 368      10.109 -49.281 -43.125  1.00 64.56           O  
ATOM   2882  CG  ASN A 368       8.172 -49.625 -40.281  1.00 64.56           C  
ATOM   2883  ND2 ASN A 368       6.867 -49.344 -40.312  1.00 64.56           N  
ATOM   2884  OD1 ASN A 368       8.625 -50.719 -39.906  1.00 64.56           O  
ATOM   2885  N   LYS A 369      12.266 -49.969 -42.156  1.00 59.94           N  
ATOM   2886  CA  LYS A 369      12.586 -50.625 -43.406  1.00 59.94           C  
ATOM   2887  C   LYS A 369      11.961 -52.031 -43.469  1.00 59.94           C  
ATOM   2888  CB  LYS A 369      14.102 -50.719 -43.594  1.00 59.94           C  
ATOM   2889  O   LYS A 369      12.094 -52.812 -42.531  1.00 59.94           O  
ATOM   2890  CG  LYS A 369      14.750 -49.438 -44.062  1.00 59.94           C  
ATOM   2891  CD  LYS A 369      16.234 -49.625 -44.375  1.00 59.94           C  
ATOM   2892  CE  LYS A 369      16.891 -48.344 -44.844  1.00 59.94           C  
ATOM   2893  NZ  LYS A 369      18.375 -48.469 -44.938  1.00 59.94           N  
ATOM   2894  N   ASN A 370      11.250 -52.500 -44.469  1.00 61.78           N  
ATOM   2895  CA  ASN A 370      10.562 -53.750 -44.812  1.00 61.78           C  
ATOM   2896  C   ASN A 370       9.461 -54.094 -43.812  1.00 61.78           C  
ATOM   2897  CB  ASN A 370      11.555 -54.906 -44.906  1.00 61.78           C  
ATOM   2898  O   ASN A 370       9.180 -55.250 -43.562  1.00 61.78           O  
ATOM   2899  CG  ASN A 370      12.414 -54.844 -46.156  1.00 61.78           C  
ATOM   2900  ND2 ASN A 370      13.445 -55.656 -46.219  1.00 61.78           N  
ATOM   2901  OD1 ASN A 370      12.156 -54.031 -47.062  1.00 61.78           O  
ATOM   2902  N   LYS A 371       8.938 -53.156 -43.000  1.00 69.75           N  
ATOM   2903  CA  LYS A 371       7.762 -53.250 -42.125  1.00 69.75           C  
ATOM   2904  C   LYS A 371       7.992 -54.281 -41.000  1.00 69.75           C  
ATOM   2905  CB  LYS A 371       6.527 -53.656 -42.938  1.00 69.75           C  
ATOM   2906  O   LYS A 371       7.055 -54.938 -40.562  1.00 69.75           O  
ATOM   2907  CG  LYS A 371       5.996 -52.531 -43.844  1.00 69.75           C  
ATOM   2908  CD  LYS A 371       4.617 -52.875 -44.375  1.00 69.75           C  
ATOM   2909  CE  LYS A 371       4.078 -51.750 -45.250  1.00 69.75           C  
ATOM   2910  NZ  LYS A 371       2.756 -52.094 -45.875  1.00 69.75           N  
ATOM   2911  N   VAL A 372       9.344 -54.531 -40.812  1.00 70.19           N  
ATOM   2912  CA  VAL A 372       9.648 -55.562 -39.812  1.00 70.19           C  
ATOM   2913  C   VAL A 372       9.250 -55.062 -38.406  1.00 70.19           C  
ATOM   2914  CB  VAL A 372      11.148 -55.938 -39.812  1.00 70.19           C  
ATOM   2915  O   VAL A 372       8.641 -55.812 -37.625  1.00 70.19           O  
ATOM   2916  CG1 VAL A 372      11.484 -56.875 -38.656  1.00 70.19           C  
ATOM   2917  CG2 VAL A 372      11.523 -56.594 -41.156  1.00 70.19           C  
ATOM   2918  N   TYR A 373       9.555 -53.875 -38.250  1.00 75.06           N  
ATOM   2919  CA  TYR A 373       9.258 -53.344 -36.906  1.00 75.06           C  
ATOM   2920  C   TYR A 373       7.762 -53.094 -36.750  1.00 75.06           C  
ATOM   2921  CB  TYR A 373      10.047 -52.062 -36.656  1.00 75.06           C  
ATOM   2922  O   TYR A 373       7.195 -53.312 -35.688  1.00 75.06           O  
ATOM   2923  CG  TYR A 373      11.539 -52.281 -36.562  1.00 75.06           C  
ATOM   2924  CD1 TYR A 373      12.117 -52.969 -35.500  1.00 75.06           C  
ATOM   2925  CD2 TYR A 373      12.375 -51.812 -37.562  1.00 75.06           C  
ATOM   2926  CE1 TYR A 373      13.492 -53.156 -35.406  1.00 75.06           C  
ATOM   2927  CE2 TYR A 373      13.750 -52.000 -37.500  1.00 75.06           C  
ATOM   2928  OH  TYR A 373      15.664 -52.875 -36.375  1.00 75.06           O  
ATOM   2929  CZ  TYR A 373      14.297 -52.656 -36.438  1.00 75.06           C  
ATOM   2930  N   SER A 374       7.105 -52.719 -37.781  1.00 77.69           N  
ATOM   2931  CA  SER A 374       5.668 -52.469 -37.750  1.00 77.69           C  
ATOM   2932  C   SER A 374       4.887 -53.750 -37.531  1.00 77.69           C  
ATOM   2933  CB  SER A 374       5.203 -51.781 -39.031  1.00 77.69           C  
ATOM   2934  O   SER A 374       3.906 -53.781 -36.781  1.00 77.69           O  
ATOM   2935  OG  SER A 374       4.402 -52.688 -39.812  1.00 77.69           O  
ATOM   2936  N   HIS A 375       5.363 -54.844 -38.125  1.00 77.00           N  
ATOM   2937  CA  HIS A 375       4.660 -56.125 -37.969  1.00 77.00           C  
ATOM   2938  C   HIS A 375       4.840 -56.688 -36.562  1.00 77.00           C  
ATOM   2939  CB  HIS A 375       5.156 -57.125 -39.000  1.00 77.00           C  
ATOM   2940  O   HIS A 375       3.953 -57.375 -36.062  1.00 77.00           O  
ATOM   2941  CG  HIS A 375       4.324 -57.156 -40.250  1.00 77.00           C  
ATOM   2942  CD2 HIS A 375       4.598 -56.719 -41.500  1.00 77.00           C  
ATOM   2943  ND1 HIS A 375       3.045 -57.656 -40.281  1.00 77.00           N  
ATOM   2944  CE1 HIS A 375       2.562 -57.531 -41.500  1.00 77.00           C  
ATOM   2945  NE2 HIS A 375       3.484 -57.000 -42.281  1.00 77.00           N  
ATOM   2946  N   LYS A 376       5.941 -56.344 -36.031  1.00 77.69           N  
ATOM   2947  CA  LYS A 376       6.195 -56.875 -34.688  1.00 77.69           C  
ATOM   2948  C   LYS A 376       5.500 -56.031 -33.625  1.00 77.69           C  
ATOM   2949  CB  LYS A 376       7.699 -56.938 -34.406  1.00 77.69           C  
ATOM   2950  O   LYS A 376       5.043 -56.562 -32.625  1.00 77.69           O  
ATOM   2951  CG  LYS A 376       8.359 -58.219 -34.875  1.00 77.69           C  
ATOM   2952  CD  LYS A 376       9.586 -58.562 -34.031  1.00 77.69           C  
ATOM   2953  CE  LYS A 376      10.234 -59.875 -34.469  1.00 77.69           C  
ATOM   2954  NZ  LYS A 376      11.445 -60.188 -33.656  1.00 77.69           N  
ATOM   2955  N   LYS A 377       5.371 -54.781 -33.938  1.00 79.00           N  
ATOM   2956  CA  LYS A 377       4.809 -53.844 -32.938  1.00 79.00           C  
ATOM   2957  C   LYS A 377       3.283 -53.875 -32.969  1.00 79.00           C  
ATOM   2958  CB  LYS A 377       5.312 -52.438 -33.188  1.00 79.00           C  
ATOM   2959  O   LYS A 377       2.637 -53.875 -31.938  1.00 79.00           O  
ATOM   2960  CG  LYS A 377       4.758 -51.406 -32.219  1.00 79.00           C  
ATOM   2961  CD  LYS A 377       5.266 -50.000 -32.531  1.00 79.00           C  
ATOM   2962  CE  LYS A 377       4.625 -48.969 -31.641  1.00 79.00           C  
ATOM   2963  NZ  LYS A 377       5.391 -48.781 -30.375  1.00 79.00           N  
ATOM   2964  N   PHE A 378       2.652 -53.938 -34.156  1.00 78.25           N  
ATOM   2965  CA  PHE A 378       1.205 -53.812 -34.312  1.00 78.25           C  
ATOM   2966  C   PHE A 378       0.573 -55.188 -34.562  1.00 78.25           C  
ATOM   2967  CB  PHE A 378       0.852 -52.875 -35.438  1.00 78.25           C  
ATOM   2968  O   PHE A 378       0.966 -55.906 -35.469  1.00 78.25           O  
ATOM   2969  CG  PHE A 378       1.376 -51.469 -35.250  1.00 78.25           C  
ATOM   2970  CD1 PHE A 378       0.758 -50.594 -34.375  1.00 78.25           C  
ATOM   2971  CD2 PHE A 378       2.486 -51.031 -35.969  1.00 78.25           C  
ATOM   2972  CE1 PHE A 378       1.240 -49.312 -34.188  1.00 78.25           C  
ATOM   2973  CE2 PHE A 378       2.975 -49.719 -35.812  1.00 78.25           C  
ATOM   2974  CZ  PHE A 378       2.350 -48.875 -34.906  1.00 78.25           C  
ATOM   2975  N   ASP A 379      -0.288 -55.719 -33.719  1.00 79.25           N  
ATOM   2976  CA  ASP A 379      -1.113 -56.906 -33.906  1.00 79.25           C  
ATOM   2977  C   ASP A 379      -2.543 -56.531 -34.281  1.00 79.25           C  
ATOM   2978  CB  ASP A 379      -1.118 -57.750 -32.625  1.00 79.25           C  
ATOM   2979  O   ASP A 379      -3.297 -56.000 -33.438  1.00 79.25           O  
ATOM   2980  CG  ASP A 379      -1.307 -59.250 -32.906  1.00 79.25           C  
ATOM   2981  OD1 ASP A 379      -1.608 -59.594 -34.062  1.00 79.25           O  
ATOM   2982  OD2 ASP A 379      -1.154 -60.062 -31.969  1.00 79.25           O  
ATOM   2983  N   LYS A 380      -2.939 -56.688 -35.500  1.00 77.25           N  
ATOM   2984  CA  LYS A 380      -4.246 -56.281 -36.031  1.00 77.25           C  
ATOM   2985  C   LYS A 380      -5.316 -57.312 -35.656  1.00 77.25           C  
ATOM   2986  CB  LYS A 380      -4.195 -56.094 -37.531  1.00 77.25           C  
ATOM   2987  O   LYS A 380      -5.074 -58.531 -35.750  1.00 77.25           O  
ATOM   2988  CG  LYS A 380      -3.332 -54.906 -37.969  1.00 77.25           C  
ATOM   2989  CD  LYS A 380      -3.326 -54.781 -39.500  1.00 77.25           C  
ATOM   2990  CE  LYS A 380      -2.414 -53.625 -39.938  1.00 77.25           C  
ATOM   2991  NZ  LYS A 380      -2.357 -53.531 -41.438  1.00 77.25           N  
ATOM   2992  N   VAL A 381      -6.324 -56.938 -34.906  1.00 74.19           N  
ATOM   2993  CA  VAL A 381      -7.445 -57.812 -34.594  1.00 74.19           C  
ATOM   2994  C   VAL A 381      -8.680 -57.375 -35.375  1.00 74.19           C  
ATOM   2995  CB  VAL A 381      -7.754 -57.844 -33.094  1.00 74.19           C  
ATOM   2996  O   VAL A 381      -9.047 -56.219 -35.375  1.00 74.19           O  
ATOM   2997  CG1 VAL A 381      -8.906 -58.781 -32.781  1.00 74.19           C  
ATOM   2998  CG2 VAL A 381      -6.512 -58.219 -32.281  1.00 74.19           C  
ATOM   2999  N   CYS A 382      -9.133 -58.125 -36.344  1.00 64.00           N  
ATOM   3000  CA  CYS A 382     -10.336 -57.844 -37.125  1.00 64.00           C  
ATOM   3001  C   CYS A 382     -11.586 -58.281 -36.375  1.00 64.00           C  
ATOM   3002  CB  CYS A 382     -10.281 -58.562 -38.469  1.00 64.00           C  
ATOM   3003  O   CYS A 382     -11.547 -59.219 -35.562  1.00 64.00           O  
ATOM   3004  SG  CYS A 382      -9.086 -57.875 -39.625  1.00 64.00           S  
ATOM   3005  N   THR A 383     -12.609 -57.469 -36.125  1.00 61.00           N  
ATOM   3006  CA  THR A 383     -13.883 -57.812 -35.531  1.00 61.00           C  
ATOM   3007  C   THR A 383     -14.555 -58.969 -36.250  1.00 61.00           C  
ATOM   3008  CB  THR A 383     -14.836 -56.625 -35.500  1.00 61.00           C  
ATOM   3009  O   THR A 383     -14.555 -59.031 -37.500  1.00 61.00           O  
ATOM   3010  CG2 THR A 383     -14.523 -55.688 -34.312  1.00 61.00           C  
ATOM   3011  OG1 THR A 383     -14.695 -55.875 -36.719  1.00 61.00           O  
ATOM   3012  N   PRO A 384     -14.734 -60.188 -35.562  1.00 55.31           N  
ATOM   3013  CA  PRO A 384     -15.508 -61.188 -36.281  1.00 55.31           C  
ATOM   3014  C   PRO A 384     -16.828 -60.656 -36.844  1.00 55.31           C  
ATOM   3015  CB  PRO A 384     -15.766 -62.250 -35.188  1.00 55.31           C  
ATOM   3016  O   PRO A 384     -17.469 -59.812 -36.219  1.00 55.31           O  
ATOM   3017  CG  PRO A 384     -15.234 -61.625 -33.938  1.00 55.31           C  
ATOM   3018  CD  PRO A 384     -14.625 -60.312 -34.281  1.00 55.31           C  
ATOM   3019  N   SER A 385     -16.922 -60.531 -38.156  1.00 48.19           N  
ATOM   3020  CA  SER A 385     -18.156 -60.094 -38.812  1.00 48.19           C  
ATOM   3021  C   SER A 385     -19.359 -60.906 -38.344  1.00 48.19           C  
ATOM   3022  CB  SER A 385     -18.000 -60.250 -40.344  1.00 48.19           C  
ATOM   3023  O   SER A 385     -19.344 -62.156 -38.375  1.00 48.19           O  
ATOM   3024  OG  SER A 385     -17.359 -61.469 -40.656  1.00 48.19           O  
ATOM   3025  N   HIS A 386     -20.016 -60.812 -37.219  1.00 45.22           N  
ATOM   3026  CA  HIS A 386     -21.266 -61.562 -37.094  1.00 45.22           C  
ATOM   3027  C   HIS A 386     -22.109 -61.438 -38.344  1.00 45.22           C  
ATOM   3028  CB  HIS A 386     -22.062 -61.062 -35.875  1.00 45.22           C  
ATOM   3029  O   HIS A 386     -22.094 -60.406 -39.031  1.00 45.22           O  
ATOM   3030  CG  HIS A 386     -21.688 -61.719 -34.594  1.00 45.22           C  
ATOM   3031  CD2 HIS A 386     -20.984 -61.281 -33.531  1.00 45.22           C  
ATOM   3032  ND1 HIS A 386     -22.047 -63.031 -34.312  1.00 45.22           N  
ATOM   3033  CE1 HIS A 386     -21.578 -63.344 -33.125  1.00 45.22           C  
ATOM   3034  NE2 HIS A 386     -20.922 -62.312 -32.625  1.00 45.22           N  
ATOM   3035  N   PRO A 387     -22.547 -62.594 -39.094  1.00 39.94           N  
ATOM   3036  CA  PRO A 387     -23.594 -62.438 -40.094  1.00 39.94           C  
ATOM   3037  C   PRO A 387     -24.656 -61.438 -39.719  1.00 39.94           C  
ATOM   3038  CB  PRO A 387     -24.188 -63.844 -40.219  1.00 39.94           C  
ATOM   3039  O   PRO A 387     -24.828 -61.156 -38.531  1.00 39.94           O  
ATOM   3040  CG  PRO A 387     -23.609 -64.625 -39.062  1.00 39.94           C  
ATOM   3041  CD  PRO A 387     -22.594 -63.750 -38.375  1.00 39.94           C  
ATOM   3042  N   SER A 388     -25.188 -60.688 -40.594  1.00 38.31           N  
ATOM   3043  CA  SER A 388     -26.297 -59.750 -40.469  1.00 38.31           C  
ATOM   3044  C   SER A 388     -27.391 -60.312 -39.562  1.00 38.31           C  
ATOM   3045  CB  SER A 388     -26.875 -59.406 -41.844  1.00 38.31           C  
ATOM   3046  O   SER A 388     -28.406 -60.812 -40.062  1.00 38.31           O  
ATOM   3047  OG  SER A 388     -26.891 -60.531 -42.688  1.00 38.31           O  
ATOM   3048  N   GLY A 389     -27.188 -61.406 -38.750  1.00 34.09           N  
ATOM   3049  CA  GLY A 389     -28.500 -61.750 -38.250  1.00 34.09           C  
ATOM   3050  C   GLY A 389     -29.312 -60.562 -37.812  1.00 34.09           C  
ATOM   3051  O   GLY A 389     -28.766 -59.438 -37.688  1.00 34.09           O  
ATOM   3052  N   SER A 390     -30.625 -60.750 -37.594  1.00 33.62           N  
ATOM   3053  CA  SER A 390     -31.812 -59.969 -37.312  1.00 33.62           C  
ATOM   3054  C   SER A 390     -31.500 -58.906 -36.250  1.00 33.62           C  
ATOM   3055  CB  SER A 390     -32.969 -60.844 -36.844  1.00 33.62           C  
ATOM   3056  O   SER A 390     -30.734 -59.156 -35.312  1.00 33.62           O  
ATOM   3057  OG  SER A 390     -32.594 -61.562 -35.656  1.00 33.62           O  
ATOM   3058  N   TRP A 391     -31.281 -57.656 -36.594  1.00 32.50           N  
ATOM   3059  CA  TRP A 391     -31.375 -56.531 -35.688  1.00 32.50           C  
ATOM   3060  C   TRP A 391     -32.219 -56.875 -34.438  1.00 32.50           C  
ATOM   3061  CB  TRP A 391     -31.969 -55.312 -36.375  1.00 32.50           C  
ATOM   3062  O   TRP A 391     -33.281 -57.500 -34.562  1.00 32.50           O  
ATOM   3063  CG  TRP A 391     -31.031 -54.125 -36.500  1.00 32.50           C  
ATOM   3064  CD1 TRP A 391     -30.016 -53.969 -37.406  1.00 32.50           C  
ATOM   3065  CD2 TRP A 391     -31.031 -52.969 -35.656  1.00 32.50           C  
ATOM   3066  CE2 TRP A 391     -29.984 -52.125 -36.125  1.00 32.50           C  
ATOM   3067  CE3 TRP A 391     -31.812 -52.531 -34.594  1.00 32.50           C  
ATOM   3068  NE1 TRP A 391     -29.375 -52.781 -37.188  1.00 32.50           N  
ATOM   3069  CH2 TRP A 391     -30.469 -50.500 -34.469  1.00 32.50           C  
ATOM   3070  CZ2 TRP A 391     -29.688 -50.906 -35.531  1.00 32.50           C  
ATOM   3071  CZ3 TRP A 391     -31.516 -51.312 -34.000  1.00 32.50           C  
ATOM   3072  N   PRO A 392     -31.656 -57.188 -33.344  1.00 33.38           N  
ATOM   3073  CA  PRO A 392     -32.594 -57.531 -32.281  1.00 33.38           C  
ATOM   3074  C   PRO A 392     -33.906 -56.719 -32.344  1.00 33.38           C  
ATOM   3075  CB  PRO A 392     -31.828 -57.219 -30.984  1.00 33.38           C  
ATOM   3076  O   PRO A 392     -33.844 -55.500 -32.531  1.00 33.38           O  
ATOM   3077  CG  PRO A 392     -30.547 -56.625 -31.469  1.00 33.38           C  
ATOM   3078  CD  PRO A 392     -30.547 -56.594 -32.969  1.00 33.38           C  
ATOM   3079  N   VAL A 393     -34.969 -57.281 -32.938  1.00 33.06           N  
ATOM   3080  CA  VAL A 393     -36.375 -56.844 -33.062  1.00 33.06           C  
ATOM   3081  C   VAL A 393     -36.750 -56.062 -31.797  1.00 33.06           C  
ATOM   3082  CB  VAL A 393     -37.312 -58.031 -33.250  1.00 33.06           C  
ATOM   3083  O   VAL A 393     -37.781 -55.375 -31.766  1.00 33.06           O  
ATOM   3084  CG1 VAL A 393     -38.750 -57.531 -33.469  1.00 33.06           C  
ATOM   3085  CG2 VAL A 393     -36.875 -58.875 -34.438  1.00 33.06           C  
ATOM   3086  N   THR A 394     -36.031 -56.219 -30.609  1.00 32.44           N  
ATOM   3087  CA  THR A 394     -36.656 -55.656 -29.422  1.00 32.44           C  
ATOM   3088  C   THR A 394     -36.656 -54.125 -29.484  1.00 32.44           C  
ATOM   3089  CB  THR A 394     -35.938 -56.125 -28.141  1.00 32.44           C  
ATOM   3090  O   THR A 394     -37.625 -53.469 -29.031  1.00 32.44           O  
ATOM   3091  CG2 THR A 394     -36.844 -55.969 -26.922  1.00 32.44           C  
ATOM   3092  OG1 THR A 394     -35.562 -57.500 -28.281  1.00 32.44           O  
ATOM   3093  N   LEU A 395     -35.625 -53.500 -29.953  1.00 28.05           N  
ATOM   3094  CA  LEU A 395     -35.750 -52.062 -29.875  1.00 28.05           C  
ATOM   3095  C   LEU A 395     -36.688 -51.562 -30.969  1.00 28.05           C  
ATOM   3096  CB  LEU A 395     -34.406 -51.375 -29.984  1.00 28.05           C  
ATOM   3097  O   LEU A 395     -37.188 -50.438 -30.891  1.00 28.05           O  
ATOM   3098  CG  LEU A 395     -34.062 -50.344 -28.891  1.00 28.05           C  
ATOM   3099  CD1 LEU A 395     -33.031 -50.906 -27.938  1.00 28.05           C  
ATOM   3100  CD2 LEU A 395     -33.594 -49.031 -29.516  1.00 28.05           C  
ATOM   3101  N   ALA A 396     -36.750 -52.312 -32.125  1.00 30.08           N  
ATOM   3102  CA  ALA A 396     -37.688 -51.875 -33.125  1.00 30.08           C  
ATOM   3103  C   ALA A 396     -39.125 -52.094 -32.656  1.00 30.08           C  
ATOM   3104  CB  ALA A 396     -37.438 -52.594 -34.438  1.00 30.08           C  
ATOM   3105  O   ALA A 396     -40.062 -51.562 -33.250  1.00 30.08           O  
ATOM   3106  N   ARG A 397     -39.344 -53.188 -31.875  1.00 30.73           N  
ATOM   3107  CA  ARG A 397     -40.688 -53.375 -31.359  1.00 30.73           C  
ATOM   3108  C   ARG A 397     -41.125 -52.188 -30.531  1.00 30.73           C  
ATOM   3109  CB  ARG A 397     -40.750 -54.656 -30.500  1.00 30.73           C  
ATOM   3110  O   ARG A 397     -42.312 -51.938 -30.391  1.00 30.73           O  
ATOM   3111  CG  ARG A 397     -42.031 -55.469 -30.703  1.00 30.73           C  
ATOM   3112  CD  ARG A 397     -42.000 -56.781 -29.922  1.00 30.73           C  
ATOM   3113  NE  ARG A 397     -43.250 -57.500 -30.047  1.00 30.73           N  
ATOM   3114  NH1 ARG A 397     -42.500 -59.375 -28.953  1.00 30.73           N  
ATOM   3115  NH2 ARG A 397     -44.656 -59.312 -29.750  1.00 30.73           N  
ATOM   3116  CZ  ARG A 397     -43.469 -58.719 -29.594  1.00 30.73           C  
ATOM   3117  N   VAL A 398     -40.219 -51.500 -29.734  1.00 31.61           N  
ATOM   3118  CA  VAL A 398     -40.750 -50.312 -29.031  1.00 31.61           C  
ATOM   3119  C   VAL A 398     -41.156 -49.250 -30.047  1.00 31.61           C  
ATOM   3120  CB  VAL A 398     -39.719 -49.750 -28.031  1.00 31.61           C  
ATOM   3121  O   VAL A 398     -42.062 -48.469 -29.812  1.00 31.61           O  
ATOM   3122  CG1 VAL A 398     -40.219 -48.438 -27.438  1.00 31.61           C  
ATOM   3123  CG2 VAL A 398     -39.438 -50.781 -26.938  1.00 31.61           C  
ATOM   3124  N   LEU A 399     -40.250 -49.125 -31.094  1.00 27.17           N  
ATOM   3125  CA  LEU A 399     -40.781 -48.125 -32.000  1.00 27.17           C  
ATOM   3126  C   LEU A 399     -41.906 -48.719 -32.844  1.00 27.17           C  
ATOM   3127  CB  LEU A 399     -39.656 -47.594 -32.906  1.00 27.17           C  
ATOM   3128  O   LEU A 399     -41.844 -49.906 -33.219  1.00 27.17           O  
ATOM   3129  CG  LEU A 399     -38.812 -46.469 -32.344  1.00 27.17           C  
ATOM   3130  CD1 LEU A 399     -37.438 -46.469 -33.000  1.00 27.17           C  
ATOM   3131  CD2 LEU A 399     -39.469 -45.125 -32.531  1.00 27.17           C  
ATOM   3132  N   GLY A 400     -43.156 -48.438 -32.844  1.00 27.86           N  
ATOM   3133  CA  GLY A 400     -44.500 -48.719 -33.250  1.00 27.86           C  
ATOM   3134  C   GLY A 400     -44.594 -49.344 -34.656  1.00 27.86           C  
ATOM   3135  O   GLY A 400     -45.656 -49.406 -35.250  1.00 27.86           O  
ATOM   3136  N   GLN A 401     -43.594 -49.062 -35.562  1.00 26.06           N  
ATOM   3137  CA  GLN A 401     -44.094 -49.125 -36.938  1.00 26.06           C  
ATOM   3138  C   GLN A 401     -44.406 -50.562 -37.344  1.00 26.06           C  
ATOM   3139  CB  GLN A 401     -43.062 -48.500 -37.875  1.00 26.06           C  
ATOM   3140  O   GLN A 401     -43.656 -51.469 -37.031  1.00 26.06           O  
ATOM   3141  CG  GLN A 401     -43.094 -47.000 -37.938  1.00 26.06           C  
ATOM   3142  CD  GLN A 401     -42.062 -46.406 -38.906  1.00 26.06           C  
ATOM   3143  NE2 GLN A 401     -42.125 -45.094 -39.125  1.00 26.06           N  
ATOM   3144  OE1 GLN A 401     -41.219 -47.125 -39.438  1.00 26.06           O  
ATOM   3145  N   ALA A 402     -45.719 -50.875 -37.594  1.00 29.08           N  
ATOM   3146  CA  ALA A 402     -46.500 -52.094 -37.906  1.00 29.08           C  
ATOM   3147  C   ALA A 402     -45.844 -52.875 -39.031  1.00 29.08           C  
ATOM   3148  CB  ALA A 402     -47.938 -51.719 -38.219  1.00 29.08           C  
ATOM   3149  O   ALA A 402     -45.375 -52.281 -40.000  1.00 29.08           O  
ATOM   3150  N   PRO A 403     -45.219 -54.031 -38.844  1.00 28.52           N  
ATOM   3151  CA  PRO A 403     -44.531 -54.812 -39.875  1.00 28.52           C  
ATOM   3152  C   PRO A 403     -45.375 -55.031 -41.125  1.00 28.52           C  
ATOM   3153  CB  PRO A 403     -44.281 -56.156 -39.188  1.00 28.52           C  
ATOM   3154  O   PRO A 403     -46.594 -55.250 -41.031  1.00 28.52           O  
ATOM   3155  CG  PRO A 403     -45.062 -56.062 -37.906  1.00 28.52           C  
ATOM   3156  CD  PRO A 403     -45.688 -54.719 -37.812  1.00 28.52           C  
ATOM   3157  N   PRO A 404     -45.031 -54.344 -42.281  1.00 26.20           N  
ATOM   3158  CA  PRO A 404     -45.906 -54.344 -43.469  1.00 26.20           C  
ATOM   3159  C   PRO A 404     -46.312 -55.781 -43.875  1.00 26.20           C  
ATOM   3160  CB  PRO A 404     -45.031 -53.719 -44.562  1.00 26.20           C  
ATOM   3161  O   PRO A 404     -45.594 -56.750 -43.531  1.00 26.20           O  
ATOM   3162  CG  PRO A 404     -43.656 -53.688 -43.969  1.00 26.20           C  
ATOM   3163  CD  PRO A 404     -43.719 -54.125 -42.531  1.00 26.20           C  
ATOM   3164  N   GLU A 405     -47.594 -55.938 -44.250  1.00 25.39           N  
ATOM   3165  CA  GLU A 405     -48.406 -57.125 -44.562  1.00 25.39           C  
ATOM   3166  C   GLU A 405     -47.719 -57.969 -45.625  1.00 25.39           C  
ATOM   3167  CB  GLU A 405     -49.812 -56.688 -45.000  1.00 25.39           C  
ATOM   3168  O   GLU A 405     -47.188 -57.438 -46.594  1.00 25.39           O  
ATOM   3169  CG  GLU A 405     -50.781 -56.469 -43.875  1.00 25.39           C  
ATOM   3170  CD  GLU A 405     -52.125 -57.125 -44.094  1.00 25.39           C  
ATOM   3171  OE1 GLU A 405     -52.906 -57.219 -43.125  1.00 25.39           O  
ATOM   3172  OE2 GLU A 405     -52.406 -57.500 -45.250  1.00 25.39           O  
ATOM   3173  N   PRO A 406     -47.250 -59.188 -45.281  1.00 24.39           N  
ATOM   3174  CA  PRO A 406     -46.594 -60.188 -46.125  1.00 24.39           C  
ATOM   3175  C   PRO A 406     -47.344 -60.406 -47.469  1.00 24.39           C  
ATOM   3176  CB  PRO A 406     -46.625 -61.469 -45.281  1.00 24.39           C  
ATOM   3177  O   PRO A 406     -48.531 -60.750 -47.469  1.00 24.39           O  
ATOM   3178  CG  PRO A 406     -47.500 -61.125 -44.125  1.00 24.39           C  
ATOM   3179  CD  PRO A 406     -47.938 -59.688 -44.250  1.00 24.39           C  
ATOM   3180  N   GLY A 407     -47.156 -59.344 -48.406  1.00 22.45           N  
ATOM   3181  CA  GLY A 407     -47.875 -59.531 -49.656  1.00 22.45           C  
ATOM   3182  C   GLY A 407     -47.750 -60.938 -50.219  1.00 22.45           C  
ATOM   3183  O   GLY A 407     -46.812 -61.656 -49.875  1.00 22.45           O  
ATOM   3184  N   HIS A 408     -48.844 -61.469 -50.812  1.00 21.06           N  
ATOM   3185  CA  HIS A 408     -49.312 -62.750 -51.281  1.00 21.06           C  
ATOM   3186  C   HIS A 408     -48.469 -63.281 -52.438  1.00 21.06           C  
ATOM   3187  CB  HIS A 408     -50.781 -62.656 -51.719  1.00 21.06           C  
ATOM   3188  O   HIS A 408     -48.844 -64.250 -53.125  1.00 21.06           O  
ATOM   3189  CG  HIS A 408     -51.750 -62.875 -50.594  1.00 21.06           C  
ATOM   3190  CD2 HIS A 408     -52.625 -62.031 -50.000  1.00 21.06           C  
ATOM   3191  ND1 HIS A 408     -51.906 -64.062 -49.969  1.00 21.06           N  
ATOM   3192  CE1 HIS A 408     -52.812 -63.969 -49.031  1.00 21.06           C  
ATOM   3193  NE2 HIS A 408     -53.281 -62.750 -49.000  1.00 21.06           N  
ATOM   3194  N   ARG A 409     -47.188 -62.781 -52.562  1.00 19.08           N  
ATOM   3195  CA  ARG A 409     -46.812 -63.094 -53.938  1.00 19.08           C  
ATOM   3196  C   ARG A 409     -46.906 -64.625 -54.219  1.00 19.08           C  
ATOM   3197  CB  ARG A 409     -45.375 -62.594 -54.219  1.00 19.08           C  
ATOM   3198  O   ARG A 409     -46.625 -65.438 -53.312  1.00 19.08           O  
ATOM   3199  CG  ARG A 409     -45.281 -61.781 -55.500  1.00 19.08           C  
ATOM   3200  CD  ARG A 409     -43.875 -61.250 -55.719  1.00 19.08           C  
ATOM   3201  NE  ARG A 409     -43.844 -60.125 -56.656  1.00 19.08           N  
ATOM   3202  NH1 ARG A 409     -41.531 -60.125 -56.875  1.00 19.08           N  
ATOM   3203  NH2 ARG A 409     -42.844 -58.594 -58.031  1.00 19.08           N  
ATOM   3204  CZ  ARG A 409     -42.750 -59.625 -57.188  1.00 19.08           C  
ATOM   3205  N   SER A 410     -47.344 -64.875 -55.500  1.00 20.28           N  
ATOM   3206  CA  SER A 410     -47.844 -66.000 -56.250  1.00 20.28           C  
ATOM   3207  C   SER A 410     -46.812 -67.125 -56.250  1.00 20.28           C  
ATOM   3208  CB  SER A 410     -48.188 -65.625 -57.656  1.00 20.28           C  
ATOM   3209  O   SER A 410     -45.625 -66.938 -56.031  1.00 20.28           O  
ATOM   3210  OG  SER A 410     -49.375 -64.812 -57.688  1.00 20.28           O  
ATOM   3211  N   GLU A 411     -47.125 -68.250 -56.938  1.00 18.59           N  
ATOM   3212  CA  GLU A 411     -47.156 -69.688 -56.844  1.00 18.59           C  
ATOM   3213  C   GLU A 411     -45.812 -70.312 -57.281  1.00 18.59           C  
ATOM   3214  CB  GLU A 411     -48.312 -70.250 -57.656  1.00 18.59           C  
ATOM   3215  O   GLU A 411     -45.500 -71.438 -56.938  1.00 18.59           O  
ATOM   3216  CG  GLU A 411     -49.594 -70.500 -56.875  1.00 18.59           C  
ATOM   3217  CD  GLU A 411     -50.750 -71.000 -57.719  1.00 18.59           C  
ATOM   3218  OE1 GLU A 411     -51.781 -71.375 -57.156  1.00 18.59           O  
ATOM   3219  OE2 GLU A 411     -50.594 -70.938 -58.969  1.00 18.59           O  
ATOM   3220  N   ASP A 412     -45.062 -69.562 -58.250  1.00 17.98           N  
ATOM   3221  CA  ASP A 412     -44.719 -70.438 -59.312  1.00 17.98           C  
ATOM   3222  C   ASP A 412     -43.750 -71.562 -58.875  1.00 17.98           C  
ATOM   3223  CB  ASP A 412     -44.156 -69.688 -60.531  1.00 17.98           C  
ATOM   3224  O   ASP A 412     -44.031 -72.750 -58.969  1.00 17.98           O  
ATOM   3225  CG  ASP A 412     -45.250 -69.062 -61.375  1.00 17.98           C  
ATOM   3226  OD1 ASP A 412     -46.375 -69.500 -61.375  1.00 17.98           O  
ATOM   3227  OD2 ASP A 412     -44.906 -68.062 -62.062  1.00 17.98           O  
ATOM   3228  N   GLN A 413     -42.594 -71.500 -59.594  1.00 18.61           N  
ATOM   3229  CA  GLN A 413     -41.969 -72.562 -60.344  1.00 18.61           C  
ATOM   3230  C   GLN A 413     -41.156 -73.500 -59.469  1.00 18.61           C  
ATOM   3231  CB  GLN A 413     -41.062 -72.000 -61.469  1.00 18.61           C  
ATOM   3232  O   GLN A 413     -40.750 -73.125 -58.344  1.00 18.61           O  
ATOM   3233  CG  GLN A 413     -41.844 -71.562 -62.719  1.00 18.61           C  
ATOM   3234  CD  GLN A 413     -40.938 -71.062 -63.812  1.00 18.61           C  
ATOM   3235  NE2 GLN A 413     -41.500 -70.688 -64.938  1.00 18.61           N  
ATOM   3236  OE1 GLN A 413     -39.688 -71.000 -63.625  1.00 18.61           O  
ATOM   3237  N   HIS A 414     -40.656 -74.562 -60.156  1.00 20.42           N  
ATOM   3238  CA  HIS A 414     -40.344 -76.000 -59.938  1.00 20.42           C  
ATOM   3239  C   HIS A 414     -39.125 -76.125 -59.094  1.00 20.42           C  
ATOM   3240  CB  HIS A 414     -40.156 -76.688 -61.281  1.00 20.42           C  
ATOM   3241  O   HIS A 414     -38.250 -75.250 -59.031  1.00 20.42           O  
ATOM   3242  CG  HIS A 414     -41.375 -77.375 -61.781  1.00 20.42           C  
ATOM   3243  CD2 HIS A 414     -42.219 -77.125 -62.781  1.00 20.42           C  
ATOM   3244  ND1 HIS A 414     -41.844 -78.562 -61.219  1.00 20.42           N  
ATOM   3245  CE1 HIS A 414     -42.938 -78.938 -61.844  1.00 20.42           C  
ATOM   3246  NE2 HIS A 414     -43.188 -78.062 -62.812  1.00 20.42           N  
ATOM   3247  N   PRO A 415     -39.000 -77.312 -58.438  1.00 20.98           N  
ATOM   3248  CA  PRO A 415     -38.375 -77.812 -57.250  1.00 20.98           C  
ATOM   3249  C   PRO A 415     -36.875 -78.062 -57.406  1.00 20.98           C  
ATOM   3250  CB  PRO A 415     -39.094 -79.188 -57.000  1.00 20.98           C  
ATOM   3251  O   PRO A 415     -36.219 -78.562 -56.500  1.00 20.98           O  
ATOM   3252  CG  PRO A 415     -39.812 -79.438 -58.281  1.00 20.98           C  
ATOM   3253  CD  PRO A 415     -39.656 -78.250 -59.188  1.00 20.98           C  
ATOM   3254  N   SER A 416     -36.156 -77.500 -58.500  1.00 21.16           N  
ATOM   3255  CA  SER A 416     -35.094 -78.500 -58.844  1.00 21.16           C  
ATOM   3256  C   SER A 416     -34.156 -78.688 -57.656  1.00 21.16           C  
ATOM   3257  CB  SER A 416     -34.312 -78.000 -60.062  1.00 21.16           C  
ATOM   3258  O   SER A 416     -34.000 -77.812 -56.812  1.00 21.16           O  
ATOM   3259  OG  SER A 416     -35.188 -77.688 -61.125  1.00 21.16           O  
ATOM   3260  N   PRO A 417     -33.469 -79.875 -57.812  1.00 21.42           N  
ATOM   3261  CA  PRO A 417     -32.844 -80.750 -56.844  1.00 21.42           C  
ATOM   3262  C   PRO A 417     -31.672 -80.125 -56.125  1.00 21.42           C  
ATOM   3263  CB  PRO A 417     -32.406 -81.938 -57.656  1.00 21.42           C  
ATOM   3264  O   PRO A 417     -31.078 -79.188 -56.625  1.00 21.42           O  
ATOM   3265  CG  PRO A 417     -32.500 -81.500 -59.094  1.00 21.42           C  
ATOM   3266  CD  PRO A 417     -33.094 -80.125 -59.094  1.00 21.42           C  
ATOM   3267  N   PRO A 418     -31.406 -80.562 -54.875  1.00 19.88           N  
ATOM   3268  CA  PRO A 418     -30.688 -80.062 -53.688  1.00 19.88           C  
ATOM   3269  C   PRO A 418     -29.172 -80.125 -53.875  1.00 19.88           C  
ATOM   3270  CB  PRO A 418     -31.141 -81.000 -52.594  1.00 19.88           C  
ATOM   3271  O   PRO A 418     -28.422 -79.875 -52.906  1.00 19.88           O  
ATOM   3272  CG  PRO A 418     -31.703 -82.188 -53.312  1.00 19.88           C  
ATOM   3273  CD  PRO A 418     -31.891 -81.812 -54.750  1.00 19.88           C  
ATOM   3274  N   SER A 419     -28.578 -80.188 -55.125  1.00 20.09           N  
ATOM   3275  CA  SER A 419     -27.297 -80.875 -55.000  1.00 20.09           C  
ATOM   3276  C   SER A 419     -26.375 -80.125 -54.062  1.00 20.09           C  
ATOM   3277  CB  SER A 419     -26.625 -81.000 -56.375  1.00 20.09           C  
ATOM   3278  O   SER A 419     -26.438 -78.875 -53.969  1.00 20.09           O  
ATOM   3279  OG  SER A 419     -26.891 -82.250 -56.938  1.00 20.09           O  
ATOM   3280  N   GLY A 420     -25.797 -80.812 -53.094  1.00 18.86           N  
ATOM   3281  CA  GLY A 420     -25.125 -80.688 -51.812  1.00 18.86           C  
ATOM   3282  C   GLY A 420     -23.781 -79.938 -51.906  1.00 18.86           C  
ATOM   3283  O   GLY A 420     -23.031 -79.938 -50.938  1.00 18.86           O  
ATOM   3284  N   GLN A 421     -23.188 -79.562 -53.094  1.00 17.67           N  
ATOM   3285  CA  GLN A 421     -21.734 -79.562 -53.000  1.00 17.67           C  
ATOM   3286  C   GLN A 421     -21.281 -78.500 -52.000  1.00 17.67           C  
ATOM   3287  CB  GLN A 421     -21.109 -79.312 -54.375  1.00 17.67           C  
ATOM   3288  O   GLN A 421     -21.703 -77.375 -52.062  1.00 17.67           O  
ATOM   3289  CG  GLN A 421     -20.844 -80.562 -55.188  1.00 17.67           C  
ATOM   3290  CD  GLN A 421     -20.016 -80.312 -56.438  1.00 17.67           C  
ATOM   3291  NE2 GLN A 421     -19.375 -81.312 -56.938  1.00 17.67           N  
ATOM   3292  OE1 GLN A 421     -19.938 -79.188 -56.906  1.00 17.67           O  
ATOM   3293  N   GLU A 422     -20.922 -78.875 -50.781  1.00 18.22           N  
ATOM   3294  CA  GLU A 422     -20.438 -78.188 -49.594  1.00 18.22           C  
ATOM   3295  C   GLU A 422     -19.172 -77.438 -49.875  1.00 18.22           C  
ATOM   3296  CB  GLU A 422     -20.172 -79.188 -48.469  1.00 18.22           C  
ATOM   3297  O   GLU A 422     -18.078 -78.000 -50.000  1.00 18.22           O  
ATOM   3298  CG  GLU A 422     -21.312 -79.312 -47.469  1.00 18.22           C  
ATOM   3299  CD  GLU A 422     -21.078 -80.375 -46.406  1.00 18.22           C  
ATOM   3300  OE1 GLU A 422     -21.906 -80.500 -45.469  1.00 18.22           O  
ATOM   3301  OE2 GLU A 422     -20.047 -81.062 -46.500  1.00 18.22           O  
ATOM   3302  N   GLY A 423     -19.016 -76.625 -51.000  1.00 18.41           N  
ATOM   3303  CA  GLY A 423     -17.703 -76.062 -51.250  1.00 18.41           C  
ATOM   3304  C   GLY A 423     -17.172 -75.250 -50.094  1.00 18.41           C  
ATOM   3305  O   GLY A 423     -17.938 -74.562 -49.406  1.00 18.41           O  
ATOM   3306  N   GLN A 424     -16.062 -75.750 -49.344  1.00 18.11           N  
ATOM   3307  CA  GLN A 424     -15.305 -75.188 -48.219  1.00 18.11           C  
ATOM   3308  C   GLN A 424     -14.812 -73.812 -48.500  1.00 18.11           C  
ATOM   3309  CB  GLN A 424     -14.125 -76.125 -47.875  1.00 18.11           C  
ATOM   3310  O   GLN A 424     -14.086 -73.562 -49.469  1.00 18.11           O  
ATOM   3311  CG  GLN A 424     -14.508 -77.312 -47.031  1.00 18.11           C  
ATOM   3312  CD  GLN A 424     -13.305 -78.125 -46.594  1.00 18.11           C  
ATOM   3313  NE2 GLN A 424     -13.555 -79.250 -45.938  1.00 18.11           N  
ATOM   3314  OE1 GLN A 424     -12.156 -77.812 -46.875  1.00 18.11           O  
ATOM   3315  N   GLN A 425     -15.633 -72.750 -48.500  1.00 18.48           N  
ATOM   3316  CA  GLN A 425     -15.289 -71.312 -48.781  1.00 18.48           C  
ATOM   3317  C   GLN A 425     -14.133 -70.875 -47.875  1.00 18.48           C  
ATOM   3318  CB  GLN A 425     -16.500 -70.438 -48.562  1.00 18.48           C  
ATOM   3319  O   GLN A 425     -14.250 -70.812 -46.656  1.00 18.48           O  
ATOM   3320  CG  GLN A 425     -17.359 -70.250 -49.812  1.00 18.48           C  
ATOM   3321  CD  GLN A 425     -18.641 -69.500 -49.531  1.00 18.48           C  
ATOM   3322  NE2 GLN A 425     -19.484 -69.375 -50.562  1.00 18.48           N  
ATOM   3323  OE1 GLN A 425     -18.891 -69.062 -48.406  1.00 18.48           O  
ATOM   3324  N   GLY A 426     -12.805 -71.312 -48.156  1.00 19.62           N  
ATOM   3325  CA  GLY A 426     -11.609 -70.812 -47.469  1.00 19.62           C  
ATOM   3326  C   GLY A 426     -11.570 -69.312 -47.344  1.00 19.62           C  
ATOM   3327  O   GLY A 426     -11.992 -68.562 -48.250  1.00 19.62           O  
ATOM   3328  N   ALA A 427     -11.859 -68.750 -46.156  1.00 20.31           N  
ATOM   3329  CA  ALA A 427     -11.875 -67.312 -45.781  1.00 20.31           C  
ATOM   3330  C   ALA A 427     -10.594 -66.625 -46.250  1.00 20.31           C  
ATOM   3331  CB  ALA A 427     -12.047 -67.188 -44.281  1.00 20.31           C  
ATOM   3332  O   ALA A 427      -9.500 -67.000 -45.812  1.00 20.31           O  
ATOM   3333  N   GLU A 428     -10.312 -66.438 -47.594  1.00 21.17           N  
ATOM   3334  CA  GLU A 428      -9.133 -65.812 -48.125  1.00 21.17           C  
ATOM   3335  C   GLU A 428      -8.859 -64.500 -47.438  1.00 21.17           C  
ATOM   3336  CB  GLU A 428      -9.305 -65.562 -49.656  1.00 21.17           C  
ATOM   3337  O   GLU A 428      -9.688 -63.562 -47.469  1.00 21.17           O  
ATOM   3338  CG  GLU A 428      -8.852 -66.750 -50.500  1.00 21.17           C  
ATOM   3339  CD  GLU A 428      -8.961 -66.500 -52.000  1.00 21.17           C  
ATOM   3340  OE1 GLU A 428      -8.438 -67.312 -52.781  1.00 21.17           O  
ATOM   3341  OE2 GLU A 428      -9.586 -65.500 -52.375  1.00 21.17           O  
ATOM   3342  N   CYS A 429      -8.258 -64.438 -46.188  1.00 24.47           N  
ATOM   3343  CA  CYS A 429      -7.766 -63.219 -45.594  1.00 24.47           C  
ATOM   3344  C   CYS A 429      -6.961 -62.406 -46.594  1.00 24.47           C  
ATOM   3345  CB  CYS A 429      -6.910 -63.531 -44.344  1.00 24.47           C  
ATOM   3346  O   CYS A 429      -6.230 -62.969 -47.406  1.00 24.47           O  
ATOM   3347  SG  CYS A 429      -7.824 -63.469 -42.781  1.00 24.47           S  
ATOM   3348  N   GLY A 430      -7.477 -61.375 -47.250  1.00 23.77           N  
ATOM   3349  CA  GLY A 430      -6.977 -60.469 -48.281  1.00 23.77           C  
ATOM   3350  C   GLY A 430      -5.484 -60.219 -48.156  1.00 23.77           C  
ATOM   3351  O   GLY A 430      -4.887 -60.406 -47.094  1.00 23.77           O  
ATOM   3352  N   PRO A 431      -4.680 -60.500 -49.312  1.00 24.39           N  
ATOM   3353  CA  PRO A 431      -3.227 -60.438 -49.500  1.00 24.39           C  
ATOM   3354  C   PRO A 431      -2.598 -59.188 -48.875  1.00 24.39           C  
ATOM   3355  CB  PRO A 431      -3.059 -60.469 -51.031  1.00 24.39           C  
ATOM   3356  O   PRO A 431      -3.281 -58.188 -48.688  1.00 24.39           O  
ATOM   3357  CG  PRO A 431      -4.414 -60.125 -51.562  1.00 24.39           C  
ATOM   3358  CD  PRO A 431      -5.402 -60.188 -50.438  1.00 24.39           C  
ATOM   3359  N   ALA A 432      -1.452 -59.344 -48.188  1.00 22.25           N  
ATOM   3360  CA  ALA A 432      -0.526 -58.406 -47.562  1.00 22.25           C  
ATOM   3361  C   ALA A 432      -0.149 -57.281 -48.531  1.00 22.25           C  
ATOM   3362  CB  ALA A 432       0.728 -59.125 -47.094  1.00 22.25           C  
ATOM   3363  O   ALA A 432      -0.000 -57.531 -49.750  1.00 22.25           O  
ATOM   3364  N   PHE A 433      -0.635 -56.062 -48.406  1.00 25.44           N  
ATOM   3365  CA  PHE A 433      -0.417 -54.844 -49.188  1.00 25.44           C  
ATOM   3366  C   PHE A 433       1.056 -54.688 -49.562  1.00 25.44           C  
ATOM   3367  CB  PHE A 433      -0.896 -53.594 -48.438  1.00 25.44           C  
ATOM   3368  O   PHE A 433       1.934 -54.938 -48.719  1.00 25.44           O  
ATOM   3369  CG  PHE A 433      -2.314 -53.219 -48.750  1.00 25.44           C  
ATOM   3370  CD1 PHE A 433      -2.600 -52.344 -49.781  1.00 25.44           C  
ATOM   3371  CD2 PHE A 433      -3.365 -53.719 -47.969  1.00 25.44           C  
ATOM   3372  CE1 PHE A 433      -3.914 -51.969 -50.062  1.00 25.44           C  
ATOM   3373  CE2 PHE A 433      -4.680 -53.344 -48.250  1.00 25.44           C  
ATOM   3374  CZ  PHE A 433      -4.953 -52.500 -49.312  1.00 25.44           C  
ATOM   3375  N   PRO A 434       1.444 -55.000 -50.812  1.00 25.70           N  
ATOM   3376  CA  PRO A 434       2.844 -54.906 -51.250  1.00 25.70           C  
ATOM   3377  C   PRO A 434       3.486 -53.594 -50.781  1.00 25.70           C  
ATOM   3378  CB  PRO A 434       2.764 -54.969 -52.781  1.00 25.70           C  
ATOM   3379  O   PRO A 434       2.781 -52.594 -50.531  1.00 25.70           O  
ATOM   3380  CG  PRO A 434       1.317 -54.750 -53.094  1.00 25.70           C  
ATOM   3381  CD  PRO A 434       0.538 -54.812 -51.812  1.00 25.70           C  
ATOM   3382  N   PRO A 435       4.781 -53.500 -50.531  1.00 22.64           N  
ATOM   3383  CA  PRO A 435       5.559 -52.406 -49.969  1.00 22.64           C  
ATOM   3384  C   PRO A 435       5.434 -51.094 -50.750  1.00 22.64           C  
ATOM   3385  CB  PRO A 435       6.996 -52.938 -50.000  1.00 22.64           C  
ATOM   3386  O   PRO A 435       5.262 -51.156 -51.969  1.00 22.64           O  
ATOM   3387  CG  PRO A 435       6.926 -54.156 -50.844  1.00 22.64           C  
ATOM   3388  CD  PRO A 435       5.488 -54.438 -51.156  1.00 22.64           C  
ATOM   3389  N   LEU A 436       4.824 -49.969 -50.281  1.00 21.06           N  
ATOM   3390  CA  LEU A 436       4.652 -48.625 -50.812  1.00 21.06           C  
ATOM   3391  C   LEU A 436       5.965 -48.125 -51.406  1.00 21.06           C  
ATOM   3392  CB  LEU A 436       4.148 -47.688 -49.719  1.00 21.06           C  
ATOM   3393  O   LEU A 436       6.980 -48.062 -50.688  1.00 21.06           O  
ATOM   3394  CG  LEU A 436       2.637 -47.469 -49.656  1.00 21.06           C  
ATOM   3395  CD1 LEU A 436       2.217 -47.156 -48.219  1.00 21.06           C  
ATOM   3396  CD2 LEU A 436       2.191 -46.375 -50.594  1.00 21.06           C  
ATOM   3397  N   ARG A 437       6.406 -48.531 -52.625  1.00 22.25           N  
ATOM   3398  CA  ARG A 437       7.598 -47.938 -53.219  1.00 22.25           C  
ATOM   3399  C   ARG A 437       7.562 -46.406 -53.125  1.00 22.25           C  
ATOM   3400  CB  ARG A 437       7.742 -48.406 -54.656  1.00 22.25           C  
ATOM   3401  O   ARG A 437       6.531 -45.812 -53.406  1.00 22.25           O  
ATOM   3402  CG  ARG A 437       8.578 -49.656 -54.844  1.00 22.25           C  
ATOM   3403  CD  ARG A 437       8.859 -49.938 -56.312  1.00 22.25           C  
ATOM   3404  NE  ARG A 437       9.641 -51.156 -56.500  1.00 22.25           N  
ATOM   3405  NH1 ARG A 437       9.906 -50.906 -58.781  1.00 22.25           N  
ATOM   3406  NH2 ARG A 437      10.820 -52.719 -57.688  1.00 22.25           N  
ATOM   3407  CZ  ARG A 437      10.117 -51.594 -57.656  1.00 22.25           C  
ATOM   3408  N   PRO A 438       8.414 -45.688 -52.312  1.00 22.23           N  
ATOM   3409  CA  PRO A 438       8.469 -44.250 -52.125  1.00 22.23           C  
ATOM   3410  C   PRO A 438       8.414 -43.469 -53.438  1.00 22.23           C  
ATOM   3411  CB  PRO A 438       9.805 -44.031 -51.438  1.00 22.23           C  
ATOM   3412  O   PRO A 438       8.938 -43.938 -54.469  1.00 22.23           O  
ATOM   3413  CG  PRO A 438      10.508 -45.344 -51.531  1.00 22.23           C  
ATOM   3414  CD  PRO A 438       9.570 -46.344 -52.156  1.00 22.23           C  
ATOM   3415  N   CYS A 439       7.324 -42.844 -53.844  1.00 22.03           N  
ATOM   3416  CA  CYS A 439       7.137 -42.031 -55.031  1.00 22.03           C  
ATOM   3417  C   CYS A 439       8.328 -41.094 -55.250  1.00 22.03           C  
ATOM   3418  CB  CYS A 439       5.855 -41.188 -54.906  1.00 22.03           C  
ATOM   3419  O   CYS A 439       8.789 -40.438 -54.312  1.00 22.03           O  
ATOM   3420  SG  CYS A 439       4.391 -42.031 -55.562  1.00 22.03           S  
ATOM   3421  N   PRO A 440       9.180 -41.375 -56.281  1.00 21.55           N  
ATOM   3422  CA  PRO A 440      10.367 -40.562 -56.594  1.00 21.55           C  
ATOM   3423  C   PRO A 440      10.062 -39.094 -56.688  1.00 21.55           C  
ATOM   3424  CB  PRO A 440      10.828 -41.125 -57.938  1.00 21.55           C  
ATOM   3425  O   PRO A 440       9.047 -38.688 -57.281  1.00 21.55           O  
ATOM   3426  CG  PRO A 440       9.672 -41.938 -58.438  1.00 21.55           C  
ATOM   3427  CD  PRO A 440       8.664 -42.062 -57.312  1.00 21.55           C  
ATOM   3428  N   ILE A 441      10.195 -38.281 -55.625  1.00 20.69           N  
ATOM   3429  CA  ILE A 441      10.055 -36.844 -55.625  1.00 20.69           C  
ATOM   3430  C   ILE A 441      10.766 -36.250 -56.844  1.00 20.69           C  
ATOM   3431  CB  ILE A 441      10.617 -36.188 -54.344  1.00 20.69           C  
ATOM   3432  O   ILE A 441      11.953 -36.531 -57.062  1.00 20.69           O  
ATOM   3433  CG1 ILE A 441       9.891 -36.750 -53.125  1.00 20.69           C  
ATOM   3434  CG2 ILE A 441      10.492 -34.688 -54.406  1.00 20.69           C  
ATOM   3435  CD1 ILE A 441      10.555 -36.406 -51.781  1.00 20.69           C  
ATOM   3436  N   SER A 442      10.062 -36.188 -58.000  1.00 20.03           N  
ATOM   3437  CA  SER A 442      10.570 -35.594 -59.219  1.00 20.03           C  
ATOM   3438  C   SER A 442      11.383 -34.344 -58.938  1.00 20.03           C  
ATOM   3439  CB  SER A 442       9.414 -35.281 -60.188  1.00 20.03           C  
ATOM   3440  O   SER A 442      10.984 -33.500 -58.125  1.00 20.03           O  
ATOM   3441  OG  SER A 442       8.438 -36.281 -60.156  1.00 20.03           O  
ATOM   3442  N   ALA A 443      12.695 -34.438 -59.062  1.00 20.66           N  
ATOM   3443  CA  ALA A 443      13.734 -33.406 -58.938  1.00 20.66           C  
ATOM   3444  C   ALA A 443      13.383 -32.188 -59.781  1.00 20.66           C  
ATOM   3445  CB  ALA A 443      15.086 -33.969 -59.375  1.00 20.66           C  
ATOM   3446  O   ALA A 443      13.117 -32.281 -61.000  1.00 20.66           O  
ATOM   3447  N   PRO A 444      12.484 -31.281 -59.312  1.00 20.28           N  
ATOM   3448  CA  PRO A 444      12.258 -30.141 -60.188  1.00 20.28           C  
ATOM   3449  C   PRO A 444      13.539 -29.656 -60.875  1.00 20.28           C  
ATOM   3450  CB  PRO A 444      11.680 -29.062 -59.281  1.00 20.28           C  
ATOM   3451  O   PRO A 444      14.633 -29.859 -60.344  1.00 20.28           O  
ATOM   3452  CG  PRO A 444      11.844 -29.625 -57.906  1.00 20.28           C  
ATOM   3453  CD  PRO A 444      12.461 -30.984 -58.000  1.00 20.28           C  
ATOM   3454  N   SER A 445      13.500 -29.406 -62.188  1.00 19.05           N  
ATOM   3455  CA  SER A 445      14.445 -28.922 -63.188  1.00 19.05           C  
ATOM   3456  C   SER A 445      15.188 -27.688 -62.688  1.00 19.05           C  
ATOM   3457  CB  SER A 445      13.719 -28.625 -64.500  1.00 19.05           C  
ATOM   3458  O   SER A 445      14.617 -26.844 -62.000  1.00 19.05           O  
ATOM   3459  OG  SER A 445      14.648 -28.406 -65.562  1.00 19.05           O  
ATOM   3460  N   GLU A 446      16.500 -27.734 -62.625  1.00 21.05           N  
ATOM   3461  CA  GLU A 446      17.609 -26.844 -62.281  1.00 21.05           C  
ATOM   3462  C   GLU A 446      17.578 -25.578 -63.125  1.00 21.05           C  
ATOM   3463  CB  GLU A 446      18.953 -27.562 -62.469  1.00 21.05           C  
ATOM   3464  O   GLU A 446      18.453 -24.719 -63.000  1.00 21.05           O  
ATOM   3465  CG  GLU A 446      19.547 -28.078 -61.156  1.00 21.05           C  
ATOM   3466  CD  GLU A 446      20.891 -28.781 -61.344  1.00 21.05           C  
ATOM   3467  OE1 GLU A 446      21.531 -29.125 -60.344  1.00 21.05           O  
ATOM   3468  OE2 GLU A 446      21.297 -28.969 -62.531  1.00 21.05           O  
ATOM   3469  N   GLN A 447      16.453 -25.109 -63.812  1.00 17.12           N  
ATOM   3470  CA  GLN A 447      16.891 -24.078 -64.750  1.00 17.12           C  
ATOM   3471  C   GLN A 447      17.734 -23.016 -64.062  1.00 17.12           C  
ATOM   3472  CB  GLN A 447      15.672 -23.438 -65.438  1.00 17.12           C  
ATOM   3473  O   GLN A 447      17.312 -22.453 -63.031  1.00 17.12           O  
ATOM   3474  CG  GLN A 447      15.195 -24.188 -66.688  1.00 17.12           C  
ATOM   3475  CD  GLN A 447      14.039 -23.484 -67.375  1.00 17.12           C  
ATOM   3476  NE2 GLN A 447      13.742 -23.891 -68.562  1.00 17.12           N  
ATOM   3477  OE1 GLN A 447      13.414 -22.578 -66.812  1.00 17.12           O  
ATOM   3478  N   MET A 448      19.062 -23.141 -64.188  1.00 18.36           N  
ATOM   3479  CA  MET A 448      20.219 -22.328 -63.812  1.00 18.36           C  
ATOM   3480  C   MET A 448      20.109 -20.906 -64.312  1.00 18.36           C  
ATOM   3481  CB  MET A 448      21.516 -22.969 -64.312  1.00 18.36           C  
ATOM   3482  O   MET A 448      20.672 -20.578 -65.375  1.00 18.36           O  
ATOM   3483  CG  MET A 448      22.609 -23.031 -63.250  1.00 18.36           C  
ATOM   3484  SD  MET A 448      24.078 -23.984 -63.812  1.00 18.36           S  
ATOM   3485  CE  MET A 448      25.156 -22.609 -64.375  1.00 18.36           C  
ATOM   3486  N   VAL A 449      18.844 -20.422 -64.750  1.00 17.19           N  
ATOM   3487  CA  VAL A 449      19.109 -19.234 -65.562  1.00 17.19           C  
ATOM   3488  C   VAL A 449      20.016 -18.266 -64.750  1.00 17.19           C  
ATOM   3489  CB  VAL A 449      17.812 -18.516 -65.938  1.00 17.19           C  
ATOM   3490  O   VAL A 449      19.828 -18.094 -63.562  1.00 17.19           O  
ATOM   3491  CG1 VAL A 449      18.109 -17.297 -66.812  1.00 17.19           C  
ATOM   3492  CG2 VAL A 449      16.891 -19.500 -66.688  1.00 17.19           C  
ATOM   3493  N   ASP A 450      21.172 -17.750 -65.312  1.00 18.86           N  
ATOM   3494  CA  ASP A 450      22.375 -16.953 -65.188  1.00 18.86           C  
ATOM   3495  C   ASP A 450      22.047 -15.500 -64.875  1.00 18.86           C  
ATOM   3496  CB  ASP A 450      23.234 -17.047 -66.438  1.00 18.86           C  
ATOM   3497  O   ASP A 450      22.938 -14.695 -64.625  1.00 18.86           O  
ATOM   3498  CG  ASP A 450      24.234 -18.188 -66.438  1.00 18.86           C  
ATOM   3499  OD1 ASP A 450      24.547 -18.688 -65.312  1.00 18.86           O  
ATOM   3500  OD2 ASP A 450      24.703 -18.594 -67.500  1.00 18.86           O  
ATOM   3501  N   THR A 451      20.703 -15.102 -64.938  1.00 17.31           N  
ATOM   3502  CA  THR A 451      20.797 -13.750 -65.500  1.00 17.31           C  
ATOM   3503  C   THR A 451      21.734 -12.891 -64.625  1.00 17.31           C  
ATOM   3504  CB  THR A 451      19.406 -13.086 -65.562  1.00 17.31           C  
ATOM   3505  O   THR A 451      21.984 -13.195 -63.469  1.00 17.31           O  
ATOM   3506  CG2 THR A 451      19.234 -12.305 -66.875  1.00 17.31           C  
ATOM   3507  OG1 THR A 451      18.391 -14.094 -65.438  1.00 17.31           O  
ATOM   3508  N   PRO A 452      21.562 -11.469 -64.750  1.00 18.34           N  
ATOM   3509  CA  PRO A 452      22.391 -10.305 -65.062  1.00 18.34           C  
ATOM   3510  C   PRO A 452      23.031  -9.711 -63.781  1.00 18.34           C  
ATOM   3511  CB  PRO A 452      21.422  -9.312 -65.688  1.00 18.34           C  
ATOM   3512  O   PRO A 452      22.516  -9.883 -62.688  1.00 18.34           O  
ATOM   3513  CG  PRO A 452      20.062  -9.867 -65.375  1.00 18.34           C  
ATOM   3514  CD  PRO A 452      20.234 -11.211 -64.750  1.00 18.34           C  
ATOM   3515  N   ALA A 453      24.297  -9.453 -63.844  1.00 19.56           N  
ATOM   3516  CA  ALA A 453      25.375  -8.828 -63.062  1.00 19.56           C  
ATOM   3517  C   ALA A 453      24.984  -7.418 -62.656  1.00 19.56           C  
ATOM   3518  CB  ALA A 453      26.656  -8.797 -63.875  1.00 19.56           C  
ATOM   3519  O   ALA A 453      25.812  -6.684 -62.094  1.00 19.56           O  
ATOM   3520  N   SER A 454      23.656  -7.137 -62.375  1.00 18.05           N  
ATOM   3521  CA  SER A 454      23.406  -5.699 -62.375  1.00 18.05           C  
ATOM   3522  C   SER A 454      24.438  -4.965 -61.500  1.00 18.05           C  
ATOM   3523  CB  SER A 454      22.000  -5.391 -61.875  1.00 18.05           C  
ATOM   3524  O   SER A 454      25.047  -5.559 -60.594  1.00 18.05           O  
ATOM   3525  OG  SER A 454      21.031  -6.074 -62.625  1.00 18.05           O  
ATOM   3526  N   GLU A 455      24.328  -3.564 -61.531  1.00 18.27           N  
ATOM   3527  CA  GLU A 455      25.094  -2.318 -61.531  1.00 18.27           C  
ATOM   3528  C   GLU A 455      25.547  -1.973 -60.125  1.00 18.27           C  
ATOM   3529  CB  GLU A 455      24.250  -1.171 -62.094  1.00 18.27           C  
ATOM   3530  O   GLU A 455      24.875  -2.283 -59.156  1.00 18.27           O  
ATOM   3531  CG  GLU A 455      24.859  -0.538 -63.344  1.00 18.27           C  
ATOM   3532  CD  GLU A 455      24.016   0.599 -63.906  1.00 18.27           C  
ATOM   3533  OE1 GLU A 455      24.516   1.341 -64.812  1.00 18.27           O  
ATOM   3534  OE2 GLU A 455      22.859   0.749 -63.469  1.00 18.27           O  
ATOM   3535  N   PRO A 456      26.781  -1.622 -59.969  1.00 20.11           N  
ATOM   3536  CA  PRO A 456      27.609  -1.214 -58.844  1.00 20.11           C  
ATOM   3537  C   PRO A 456      27.031  -0.023 -58.094  1.00 20.11           C  
ATOM   3538  CB  PRO A 456      28.938  -0.846 -59.500  1.00 20.11           C  
ATOM   3539  O   PRO A 456      26.844   1.050 -58.656  1.00 20.11           O  
ATOM   3540  CG  PRO A 456      28.641  -0.788 -60.969  1.00 20.11           C  
ATOM   3541  CD  PRO A 456      27.219  -1.232 -61.188  1.00 20.11           C  
ATOM   3542  N   ALA A 457      25.797  -0.138 -57.562  1.00 18.03           N  
ATOM   3543  CA  ALA A 457      25.281   1.165 -57.156  1.00 18.03           C  
ATOM   3544  C   ALA A 457      26.328   1.958 -56.375  1.00 18.03           C  
ATOM   3545  CB  ALA A 457      24.016   0.995 -56.312  1.00 18.03           C  
ATOM   3546  O   ALA A 457      27.203   1.376 -55.719  1.00 18.03           O  
ATOM   3547  N   GLN A 458      26.172   3.363 -56.438  1.00 16.86           N  
ATOM   3548  CA  GLN A 458      26.766   4.676 -56.250  1.00 16.86           C  
ATOM   3549  C   GLN A 458      26.969   4.984 -54.781  1.00 16.86           C  
ATOM   3550  CB  GLN A 458      25.922   5.766 -56.906  1.00 16.86           C  
ATOM   3551  O   GLN A 458      26.000   4.980 -54.000  1.00 16.86           O  
ATOM   3552  CG  GLN A 458      26.188   5.941 -58.406  1.00 16.86           C  
ATOM   3553  CD  GLN A 458      25.438   7.113 -59.000  1.00 16.86           C  
ATOM   3554  NE2 GLN A 458      25.938   7.637 -60.125  1.00 16.86           N  
ATOM   3555  OE1 GLN A 458      24.406   7.543 -58.469  1.00 16.86           O  
ATOM   3556  N   ALA A 459      27.906   4.418 -54.156  1.00 19.23           N  
ATOM   3557  CA  ALA A 459      28.250   4.879 -52.812  1.00 19.23           C  
ATOM   3558  C   ALA A 459      28.328   6.402 -52.750  1.00 19.23           C  
ATOM   3559  CB  ALA A 459      29.578   4.273 -52.375  1.00 19.23           C  
ATOM   3560  O   ALA A 459      29.141   7.020 -53.438  1.00 19.23           O  
ATOM   3561  N   SER A 460      27.125   7.109 -52.781  1.00 17.25           N  
ATOM   3562  CA  SER A 460      27.156   8.570 -52.844  1.00 17.25           C  
ATOM   3563  C   SER A 460      28.172   9.141 -51.844  1.00 17.25           C  
ATOM   3564  CB  SER A 460      25.766   9.141 -52.531  1.00 17.25           C  
ATOM   3565  O   SER A 460      28.750   8.406 -51.062  1.00 17.25           O  
ATOM   3566  OG  SER A 460      25.016   8.250 -51.719  1.00 17.25           O  
ATOM   3567  N   THR A 461      27.609  10.133 -50.969  1.00 16.94           N  
ATOM   3568  CA  THR A 461      27.953  11.531 -50.750  1.00 16.94           C  
ATOM   3569  C   THR A 461      28.984  11.656 -49.625  1.00 16.94           C  
ATOM   3570  CB  THR A 461      26.703  12.359 -50.406  1.00 16.94           C  
ATOM   3571  O   THR A 461      28.828  11.047 -48.562  1.00 16.94           O  
ATOM   3572  CG2 THR A 461      26.109  13.023 -51.625  1.00 16.94           C  
ATOM   3573  OG1 THR A 461      25.703  11.508 -49.812  1.00 16.94           O  
ATOM   3574  N   PRO A 462      30.188  11.984 -49.938  1.00 19.62           N  
ATOM   3575  CA  PRO A 462      31.359  12.352 -49.125  1.00 19.62           C  
ATOM   3576  C   PRO A 462      31.078  13.547 -48.219  1.00 19.62           C  
ATOM   3577  CB  PRO A 462      32.406  12.703 -50.188  1.00 19.62           C  
ATOM   3578  O   PRO A 462      32.000  14.023 -47.531  1.00 19.62           O  
ATOM   3579  CG  PRO A 462      31.672  12.773 -51.469  1.00 19.62           C  
ATOM   3580  CD  PRO A 462      30.234  12.430 -51.219  1.00 19.62           C  
ATOM   3581  N   THR A 463      29.844  14.117 -48.000  1.00 17.16           N  
ATOM   3582  CA  THR A 463      30.016  15.523 -47.656  1.00 17.16           C  
ATOM   3583  C   THR A 463      30.797  15.656 -46.344  1.00 17.16           C  
ATOM   3584  CB  THR A 463      28.656  16.234 -47.531  1.00 17.16           C  
ATOM   3585  O   THR A 463      30.484  14.984 -45.344  1.00 17.16           O  
ATOM   3586  CG2 THR A 463      28.828  17.750 -47.594  1.00 17.16           C  
ATOM   3587  OG1 THR A 463      27.797  15.812 -48.594  1.00 17.16           O  
ATOM   3588  N   ASP A 464      32.000  16.172 -46.344  1.00 19.28           N  
ATOM   3589  CA  ASP A 464      33.094  16.656 -45.500  1.00 19.28           C  
ATOM   3590  C   ASP A 464      32.656  17.844 -44.656  1.00 19.28           C  
ATOM   3591  CB  ASP A 464      34.281  17.062 -46.375  1.00 19.28           C  
ATOM   3592  O   ASP A 464      33.469  18.594 -44.156  1.00 19.28           O  
ATOM   3593  CG  ASP A 464      35.625  16.500 -45.875  1.00 19.28           C  
ATOM   3594  OD1 ASP A 464      35.625  15.844 -44.812  1.00 19.28           O  
ATOM   3595  OD2 ASP A 464      36.625  16.703 -46.562  1.00 19.28           O  
ATOM   3596  N   PRO A 465      31.312  18.172 -44.562  1.00 16.59           N  
ATOM   3597  CA  PRO A 465      31.344  19.594 -44.250  1.00 16.59           C  
ATOM   3598  C   PRO A 465      32.156  19.938 -43.000  1.00 16.59           C  
ATOM   3599  CB  PRO A 465      29.859  19.938 -44.031  1.00 16.59           C  
ATOM   3600  O   PRO A 465      32.812  19.047 -42.438  1.00 16.59           O  
ATOM   3601  CG  PRO A 465      29.188  18.609 -43.875  1.00 16.59           C  
ATOM   3602  CD  PRO A 465      30.203  17.531 -44.125  1.00 16.59           C  
ATOM   3603  N   LYS A 466      31.344  20.500 -41.906  1.00 18.48           N  
ATOM   3604  CA  LYS A 466      31.438  21.750 -41.188  1.00 18.48           C  
ATOM   3605  C   LYS A 466      32.438  21.641 -40.031  1.00 18.48           C  
ATOM   3606  CB  LYS A 466      30.062  22.188 -40.656  1.00 18.48           C  
ATOM   3607  O   LYS A 466      32.844  20.531 -39.656  1.00 18.48           O  
ATOM   3608  CG  LYS A 466      29.281  23.047 -41.625  1.00 18.48           C  
ATOM   3609  CD  LYS A 466      27.969  23.516 -41.031  1.00 18.48           C  
ATOM   3610  CE  LYS A 466      27.156  24.359 -42.000  1.00 18.48           C  
ATOM   3611  NZ  LYS A 466      25.922  24.906 -41.375  1.00 18.48           N  
ATOM   3612  N   GLY A 467      31.812  22.234 -38.781  1.00 18.88           N  
ATOM   3613  CA  GLY A 467      32.219  23.406 -38.031  1.00 18.88           C  
ATOM   3614  C   GLY A 467      33.219  23.078 -36.938  1.00 18.88           C  
ATOM   3615  O   GLY A 467      33.219  21.969 -36.406  1.00 18.88           O  
ATOM   3616  N   LEU A 468      34.250  23.703 -36.906  1.00 19.78           N  
ATOM   3617  CA  LEU A 468      35.438  24.172 -36.219  1.00 19.78           C  
ATOM   3618  C   LEU A 468      35.062  24.828 -34.875  1.00 19.78           C  
ATOM   3619  CB  LEU A 468      36.219  25.172 -37.062  1.00 19.78           C  
ATOM   3620  O   LEU A 468      35.906  25.406 -34.188  1.00 19.78           O  
ATOM   3621  CG  LEU A 468      37.406  24.594 -37.844  1.00 19.78           C  
ATOM   3622  CD1 LEU A 468      37.688  25.453 -39.094  1.00 19.78           C  
ATOM   3623  CD2 LEU A 468      38.656  24.516 -36.969  1.00 19.78           C  
ATOM   3624  N   ALA A 469      33.750  24.875 -34.500  1.00 18.19           N  
ATOM   3625  CA  ALA A 469      33.719  25.969 -33.531  1.00 18.19           C  
ATOM   3626  C   ALA A 469      34.750  25.734 -32.438  1.00 18.19           C  
ATOM   3627  CB  ALA A 469      32.344  26.109 -32.938  1.00 18.19           C  
ATOM   3628  O   ALA A 469      35.250  24.609 -32.250  1.00 18.19           O  
ATOM   3629  N   GLN A 470      34.219  26.344 -31.078  1.00 16.48           N  
ATOM   3630  CA  GLN A 470      34.531  27.328 -30.047  1.00 16.48           C  
ATOM   3631  C   GLN A 470      35.219  26.672 -28.859  1.00 16.48           C  
ATOM   3632  CB  GLN A 470      33.281  28.062 -29.594  1.00 16.48           C  
ATOM   3633  O   GLN A 470      34.625  25.844 -28.172  1.00 16.48           O  
ATOM   3634  CG  GLN A 470      33.031  29.375 -30.312  1.00 16.48           C  
ATOM   3635  CD  GLN A 470      31.859  30.156 -29.734  1.00 16.48           C  
ATOM   3636  NE2 GLN A 470      31.719  31.406 -30.156  1.00 16.48           N  
ATOM   3637  OE1 GLN A 470      31.094  29.625 -28.922  1.00 16.48           O  
ATOM   3638  N   LEU A 471      36.406  26.344 -29.359  1.00 13.64           N  
ATOM   3639  CA  LEU A 471      37.531  26.969 -28.641  1.00 13.64           C  
ATOM   3640  C   LEU A 471      37.469  28.484 -28.781  1.00 13.64           C  
ATOM   3641  CB  LEU A 471      38.844  26.438 -29.156  1.00 13.64           C  
ATOM   3642  O   LEU A 471      37.312  29.016 -29.875  1.00 13.64           O  
ATOM   3643  CG  LEU A 471      39.438  25.250 -28.406  1.00 13.64           C  
ATOM   3644  CD1 LEU A 471      40.312  24.406 -29.344  1.00 13.64           C  
ATOM   3645  CD2 LEU A 471      40.250  25.719 -27.203  1.00 13.64           C  
TER    3646      LEU A 471                                                      
ATOM   3647  N   MET B   1      51.094 -84.188 -10.312  1.00 27.25           N  
ATOM   3648  CA  MET B   1      51.156 -82.812 -10.648  1.00 27.25           C  
ATOM   3649  C   MET B   1      49.781 -82.250 -11.094  1.00 27.25           C  
ATOM   3650  CB  MET B   1      52.188 -82.500 -11.750  1.00 27.25           C  
ATOM   3651  O   MET B   1      49.250 -82.750 -12.102  1.00 27.25           O  
ATOM   3652  CG  MET B   1      53.594 -82.250 -11.219  1.00 27.25           C  
ATOM   3653  SD  MET B   1      54.781 -81.812 -12.555  1.00 27.25           S  
ATOM   3654  CE  MET B   1      56.250 -81.438 -11.570  1.00 27.25           C  
ATOM   3655  N   ALA B   2      48.844 -82.062 -10.164  1.00 33.44           N  
ATOM   3656  CA  ALA B   2      47.438 -81.625 -10.328  1.00 33.44           C  
ATOM   3657  C   ALA B   2      47.312 -80.375 -11.156  1.00 33.44           C  
ATOM   3658  CB  ALA B   2      46.781 -81.500  -8.969  1.00 33.44           C  
ATOM   3659  O   ALA B   2      48.031 -79.375 -10.898  1.00 33.44           O  
ATOM   3660  N   ALA B   3      47.125 -80.438 -12.469  1.00 33.69           N  
ATOM   3661  CA  ALA B   3      46.969 -79.375 -13.430  1.00 33.69           C  
ATOM   3662  C   ALA B   3      45.969 -78.312 -12.914  1.00 33.69           C  
ATOM   3663  CB  ALA B   3      46.500 -79.938 -14.781  1.00 33.69           C  
ATOM   3664  O   ALA B   3      44.906 -78.688 -12.422  1.00 33.69           O  
ATOM   3665  N   ALA B   4      46.375 -77.188 -12.359  1.00 34.84           N  
ATOM   3666  CA  ALA B   4      45.719 -76.000 -11.789  1.00 34.84           C  
ATOM   3667  C   ALA B   4      44.656 -75.500 -12.742  1.00 34.84           C  
ATOM   3668  CB  ALA B   4      46.719 -74.938 -11.438  1.00 34.84           C  
ATOM   3669  O   ALA B   4      44.906 -75.375 -13.953  1.00 34.84           O  
ATOM   3670  N   GLN B   5      43.344 -75.750 -12.586  1.00 37.59           N  
ATOM   3671  CA  GLN B   5      42.188 -75.250 -13.328  1.00 37.59           C  
ATOM   3672  C   GLN B   5      42.312 -73.750 -13.547  1.00 37.59           C  
ATOM   3673  CB  GLN B   5      40.875 -75.562 -12.594  1.00 37.59           C  
ATOM   3674  O   GLN B   5      42.656 -73.000 -12.625  1.00 37.59           O  
ATOM   3675  CG  GLN B   5      40.344 -76.938 -12.852  1.00 37.59           C  
ATOM   3676  CD  GLN B   5      38.969 -77.188 -12.312  1.00 37.59           C  
ATOM   3677  NE2 GLN B   5      38.312 -78.250 -12.734  1.00 37.59           N  
ATOM   3678  OE1 GLN B   5      38.469 -76.375 -11.523  1.00 37.59           O  
ATOM   3679  N   PRO B   6      42.750 -73.250 -14.773  1.00 40.12           N  
ATOM   3680  CA  PRO B   6      42.906 -71.812 -15.055  1.00 40.12           C  
ATOM   3681  C   PRO B   6      41.719 -71.000 -14.531  1.00 40.12           C  
ATOM   3682  CB  PRO B   6      42.969 -71.750 -16.578  1.00 40.12           C  
ATOM   3683  O   PRO B   6      40.562 -71.375 -14.727  1.00 40.12           O  
ATOM   3684  CG  PRO B   6      42.594 -73.188 -17.031  1.00 40.12           C  
ATOM   3685  CD  PRO B   6      42.438 -74.000 -15.812  1.00 40.12           C  
ATOM   3686  N   LYS B   7      41.812 -70.375 -13.344  1.00 39.38           N  
ATOM   3687  CA  LYS B   7      40.875 -69.438 -12.766  1.00 39.38           C  
ATOM   3688  C   LYS B   7      40.469 -68.375 -13.789  1.00 39.38           C  
ATOM   3689  CB  LYS B   7      41.469 -68.812 -11.523  1.00 39.38           C  
ATOM   3690  O   LYS B   7      41.344 -67.750 -14.398  1.00 39.38           O  
ATOM   3691  CG  LYS B   7      41.250 -69.562 -10.242  1.00 39.38           C  
ATOM   3692  CD  LYS B   7      41.750 -68.812  -9.023  1.00 39.38           C  
ATOM   3693  CE  LYS B   7      41.531 -69.625  -7.742  1.00 39.38           C  
ATOM   3694  NZ  LYS B   7      42.094 -68.875  -6.551  1.00 39.38           N  
ATOM   3695  N   TYR B   8      39.469 -68.688 -14.641  1.00 40.75           N  
ATOM   3696  CA  TYR B   8      39.000 -67.625 -15.500  1.00 40.75           C  
ATOM   3697  C   TYR B   8      39.000 -66.250 -14.773  1.00 40.75           C  
ATOM   3698  CB  TYR B   8      37.562 -67.938 -16.000  1.00 40.75           C  
ATOM   3699  O   TYR B   8      38.531 -66.188 -13.641  1.00 40.75           O  
ATOM   3700  CG  TYR B   8      37.531 -68.938 -17.125  1.00 40.75           C  
ATOM   3701  CD1 TYR B   8      37.688 -68.500 -18.453  1.00 40.75           C  
ATOM   3702  CD2 TYR B   8      37.344 -70.250 -16.875  1.00 40.75           C  
ATOM   3703  CE1 TYR B   8      37.656 -69.438 -19.500  1.00 40.75           C  
ATOM   3704  CE2 TYR B   8      37.312 -71.188 -17.922  1.00 40.75           C  
ATOM   3705  OH  TYR B   8      37.438 -71.688 -20.250  1.00 40.75           O  
ATOM   3706  CZ  TYR B   8      37.469 -70.750 -19.219  1.00 40.75           C  
ATOM   3707  N   PRO B   9      39.969 -65.375 -14.992  1.00 45.66           N  
ATOM   3708  CA  PRO B   9      40.125 -64.125 -14.266  1.00 45.66           C  
ATOM   3709  C   PRO B   9      38.781 -63.406 -14.070  1.00 45.66           C  
ATOM   3710  CB  PRO B   9      41.062 -63.312 -15.148  1.00 45.66           C  
ATOM   3711  O   PRO B   9      37.938 -63.469 -14.945  1.00 45.66           O  
ATOM   3712  CG  PRO B   9      41.188 -64.125 -16.422  1.00 45.66           C  
ATOM   3713  CD  PRO B   9      40.406 -65.375 -16.250  1.00 45.66           C  
ATOM   3714  N   ALA B  10      38.312 -63.281 -12.859  1.00 49.34           N  
ATOM   3715  CA  ALA B  10      37.188 -62.500 -12.336  1.00 49.34           C  
ATOM   3716  C   ALA B  10      36.969 -61.219 -13.133  1.00 49.34           C  
ATOM   3717  CB  ALA B  10      37.375 -62.188 -10.859  1.00 49.34           C  
ATOM   3718  O   ALA B  10      35.844 -60.781 -13.344  1.00 49.34           O  
ATOM   3719  N   GLY B  11      38.062 -60.594 -13.633  1.00 50.03           N  
ATOM   3720  CA  GLY B  11      38.000 -59.344 -14.359  1.00 50.03           C  
ATOM   3721  C   GLY B  11      37.250 -59.438 -15.680  1.00 50.03           C  
ATOM   3722  O   GLY B  11      36.719 -58.469 -16.188  1.00 50.03           O  
ATOM   3723  N   ALA B  12      37.344 -60.594 -16.406  1.00 55.53           N  
ATOM   3724  CA  ALA B  12      36.719 -60.750 -17.719  1.00 55.53           C  
ATOM   3725  C   ALA B  12      35.188 -60.844 -17.578  1.00 55.53           C  
ATOM   3726  CB  ALA B  12      37.250 -62.000 -18.422  1.00 55.53           C  
ATOM   3727  O   ALA B  12      34.438 -60.375 -18.438  1.00 55.53           O  
ATOM   3728  N   THR B  13      34.688 -61.469 -16.469  1.00 55.69           N  
ATOM   3729  CA  THR B  13      33.250 -61.562 -16.250  1.00 55.69           C  
ATOM   3730  C   THR B  13      32.656 -60.219 -15.961  1.00 55.69           C  
ATOM   3731  CB  THR B  13      32.938 -62.531 -15.078  1.00 55.69           C  
ATOM   3732  O   THR B  13      31.547 -59.875 -16.453  1.00 55.69           O  
ATOM   3733  CG2 THR B  13      32.812 -63.969 -15.570  1.00 55.69           C  
ATOM   3734  OG1 THR B  13      34.000 -62.438 -14.109  1.00 55.69           O  
ATOM   3735  N   ALA B  14      33.500 -59.500 -15.172  1.00 60.06           N  
ATOM   3736  CA  ALA B  14      33.031 -58.125 -14.906  1.00 60.06           C  
ATOM   3737  C   ALA B  14      33.000 -57.281 -16.188  1.00 60.06           C  
ATOM   3738  CB  ALA B  14      33.906 -57.469 -13.852  1.00 60.06           C  
ATOM   3739  O   ALA B  14      32.094 -56.500 -16.391  1.00 60.06           O  
ATOM   3740  N   ARG B  15      34.031 -57.438 -17.031  1.00 60.56           N  
ATOM   3741  CA  ARG B  15      34.094 -56.719 -18.297  1.00 60.56           C  
ATOM   3742  C   ARG B  15      32.969 -57.156 -19.234  1.00 60.56           C  
ATOM   3743  CB  ARG B  15      35.438 -56.906 -18.969  1.00 60.56           C  
ATOM   3744  O   ARG B  15      32.375 -56.344 -19.953  1.00 60.56           O  
ATOM   3745  CG  ARG B  15      36.344 -55.688 -18.922  1.00 60.56           C  
ATOM   3746  CD  ARG B  15      37.656 -55.938 -19.656  1.00 60.56           C  
ATOM   3747  NE  ARG B  15      38.625 -54.844 -19.391  1.00 60.56           N  
ATOM   3748  NH1 ARG B  15      40.188 -55.594 -20.922  1.00 60.56           N  
ATOM   3749  NH2 ARG B  15      40.594 -53.719 -19.688  1.00 60.56           N  
ATOM   3750  CZ  ARG B  15      39.781 -54.719 -20.000  1.00 60.56           C  
ATOM   3751  N   ARG B  16      32.594 -58.469 -19.312  1.00 57.44           N  
ATOM   3752  CA  ARG B  16      31.500 -58.969 -20.141  1.00 57.44           C  
ATOM   3753  C   ARG B  16      30.156 -58.469 -19.625  1.00 57.44           C  
ATOM   3754  CB  ARG B  16      31.516 -60.500 -20.188  1.00 57.44           C  
ATOM   3755  O   ARG B  16      29.281 -58.094 -20.422  1.00 57.44           O  
ATOM   3756  CG  ARG B  16      31.984 -61.062 -21.516  1.00 57.44           C  
ATOM   3757  CD  ARG B  16      31.938 -62.594 -21.516  1.00 57.44           C  
ATOM   3758  NE  ARG B  16      32.562 -63.125 -22.719  1.00 57.44           N  
ATOM   3759  NH1 ARG B  16      31.734 -65.250 -22.422  1.00 57.44           N  
ATOM   3760  NH2 ARG B  16      33.062 -64.812 -24.219  1.00 57.44           N  
ATOM   3761  CZ  ARG B  16      32.469 -64.375 -23.125  1.00 57.44           C  
ATOM   3762  N   LEU B  17      30.062 -58.469 -18.312  1.00 57.72           N  
ATOM   3763  CA  LEU B  17      28.844 -57.938 -17.719  1.00 57.72           C  
ATOM   3764  C   LEU B  17      28.719 -56.438 -17.953  1.00 57.72           C  
ATOM   3765  CB  LEU B  17      28.828 -58.250 -16.219  1.00 57.72           C  
ATOM   3766  O   LEU B  17      27.625 -55.938 -18.203  1.00 57.72           O  
ATOM   3767  CG  LEU B  17      28.078 -59.500 -15.789  1.00 57.72           C  
ATOM   3768  CD1 LEU B  17      28.688 -60.062 -14.500  1.00 57.72           C  
ATOM   3769  CD2 LEU B  17      26.594 -59.250 -15.625  1.00 57.72           C  
ATOM   3770  N   ALA B  18      29.891 -55.781 -17.766  1.00 61.19           N  
ATOM   3771  CA  ALA B  18      29.875 -54.344 -18.047  1.00 61.19           C  
ATOM   3772  C   ALA B  18      29.578 -54.094 -19.516  1.00 61.19           C  
ATOM   3773  CB  ALA B  18      31.203 -53.719 -17.656  1.00 61.19           C  
ATOM   3774  O   ALA B  18      28.859 -53.156 -19.859  1.00 61.19           O  
ATOM   3775  N   ARG B  19      30.141 -54.906 -20.438  1.00 59.91           N  
ATOM   3776  CA  ARG B  19      29.891 -54.750 -21.875  1.00 59.91           C  
ATOM   3777  C   ARG B  19      28.438 -55.094 -22.203  1.00 59.91           C  
ATOM   3778  CB  ARG B  19      30.828 -55.656 -22.672  1.00 59.91           C  
ATOM   3779  O   ARG B  19      27.828 -54.438 -23.047  1.00 59.91           O  
ATOM   3780  CG  ARG B  19      31.734 -54.938 -23.641  1.00 59.91           C  
ATOM   3781  CD  ARG B  19      32.625 -55.875 -24.422  1.00 59.91           C  
ATOM   3782  NE  ARG B  19      33.750 -55.188 -25.016  1.00 59.91           N  
ATOM   3783  NH1 ARG B  19      34.594 -57.031 -26.125  1.00 59.91           N  
ATOM   3784  NH2 ARG B  19      35.656 -55.031 -26.297  1.00 59.91           N  
ATOM   3785  CZ  ARG B  19      34.656 -55.750 -25.812  1.00 59.91           C  
ATOM   3786  N   GLY B  20      27.875 -56.156 -21.625  1.00 57.34           N  
ATOM   3787  CA  GLY B  20      26.469 -56.469 -21.812  1.00 57.34           C  
ATOM   3788  C   GLY B  20      25.531 -55.406 -21.266  1.00 57.34           C  
ATOM   3789  O   GLY B  20      24.547 -55.062 -21.906  1.00 57.34           O  
ATOM   3790  N   CYS B  21      25.891 -55.000 -20.062  1.00 60.12           N  
ATOM   3791  CA  CYS B  21      25.094 -53.938 -19.438  1.00 60.12           C  
ATOM   3792  C   CYS B  21      25.156 -52.656 -20.250  1.00 60.12           C  
ATOM   3793  CB  CYS B  21      25.578 -53.688 -18.016  1.00 60.12           C  
ATOM   3794  O   CYS B  21      24.141 -51.969 -20.391  1.00 60.12           O  
ATOM   3795  SG  CYS B  21      24.266 -53.844 -16.766  1.00 60.12           S  
ATOM   3796  N   TRP B  22      26.328 -52.344 -20.719  1.00 63.75           N  
ATOM   3797  CA  TRP B  22      26.484 -51.156 -21.547  1.00 63.75           C  
ATOM   3798  C   TRP B  22      25.750 -51.312 -22.875  1.00 63.75           C  
ATOM   3799  CB  TRP B  22      27.984 -50.906 -21.812  1.00 63.75           C  
ATOM   3800  O   TRP B  22      25.156 -50.344 -23.359  1.00 63.75           O  
ATOM   3801  CG  TRP B  22      28.250 -49.594 -22.484  1.00 63.75           C  
ATOM   3802  CD1 TRP B  22      28.547 -49.406 -23.812  1.00 63.75           C  
ATOM   3803  CD2 TRP B  22      28.266 -48.312 -21.875  1.00 63.75           C  
ATOM   3804  CE2 TRP B  22      28.562 -47.375 -22.891  1.00 63.75           C  
ATOM   3805  CE3 TRP B  22      28.031 -47.844 -20.578  1.00 63.75           C  
ATOM   3806  NE1 TRP B  22      28.750 -48.062 -24.047  1.00 63.75           N  
ATOM   3807  CH2 TRP B  22      28.422 -45.562 -21.344  1.00 63.75           C  
ATOM   3808  CZ2 TRP B  22      28.656 -46.000 -22.625  1.00 63.75           C  
ATOM   3809  CZ3 TRP B  22      28.109 -46.469 -20.312  1.00 63.75           C  
ATOM   3810  N   SER B  23      25.656 -52.500 -23.438  1.00 65.75           N  
ATOM   3811  CA  SER B  23      24.906 -52.719 -24.672  1.00 65.75           C  
ATOM   3812  C   SER B  23      23.406 -52.625 -24.422  1.00 65.75           C  
ATOM   3813  CB  SER B  23      25.250 -54.062 -25.281  1.00 65.75           C  
ATOM   3814  O   SER B  23      22.656 -52.156 -25.266  1.00 65.75           O  
ATOM   3815  OG  SER B  23      24.766 -55.125 -24.484  1.00 65.75           O  
ATOM   3816  N   ALA B  24      23.094 -53.031 -23.281  1.00 68.62           N  
ATOM   3817  CA  ALA B  24      21.672 -53.000 -22.938  1.00 68.62           C  
ATOM   3818  C   ALA B  24      21.203 -51.562 -22.750  1.00 68.62           C  
ATOM   3819  CB  ALA B  24      21.422 -53.781 -21.656  1.00 68.62           C  
ATOM   3820  O   ALA B  24      20.016 -51.250 -22.938  1.00 68.62           O  
ATOM   3821  N   LEU B  25      22.109 -50.688 -22.531  1.00 75.44           N  
ATOM   3822  CA  LEU B  25      21.781 -49.281 -22.328  1.00 75.44           C  
ATOM   3823  C   LEU B  25      21.406 -48.594 -23.641  1.00 75.44           C  
ATOM   3824  CB  LEU B  25      22.938 -48.531 -21.672  1.00 75.44           C  
ATOM   3825  O   LEU B  25      20.688 -47.594 -23.672  1.00 75.44           O  
ATOM   3826  CG  LEU B  25      22.656 -47.906 -20.312  1.00 75.44           C  
ATOM   3827  CD1 LEU B  25      23.750 -48.281 -19.312  1.00 75.44           C  
ATOM   3828  CD2 LEU B  25      22.547 -46.375 -20.438  1.00 75.44           C  
ATOM   3829  N   TRP B  26      21.844 -49.250 -24.719  1.00 77.19           N  
ATOM   3830  CA  TRP B  26      21.594 -48.656 -26.031  1.00 77.19           C  
ATOM   3831  C   TRP B  26      20.391 -49.312 -26.703  1.00 77.19           C  
ATOM   3832  CB  TRP B  26      22.828 -48.781 -26.922  1.00 77.19           C  
ATOM   3833  O   TRP B  26      20.078 -49.000 -27.859  1.00 77.19           O  
ATOM   3834  CG  TRP B  26      24.078 -48.219 -26.328  1.00 77.19           C  
ATOM   3835  CD1 TRP B  26      25.125 -48.906 -25.797  1.00 77.19           C  
ATOM   3836  CD2 TRP B  26      24.422 -46.844 -26.219  1.00 77.19           C  
ATOM   3837  CE2 TRP B  26      25.688 -46.750 -25.594  1.00 77.19           C  
ATOM   3838  CE3 TRP B  26      23.766 -45.656 -26.578  1.00 77.19           C  
ATOM   3839  NE1 TRP B  26      26.094 -48.031 -25.344  1.00 77.19           N  
ATOM   3840  CH2 TRP B  26      25.641 -44.406 -25.688  1.00 77.19           C  
ATOM   3841  CZ2 TRP B  26      26.312 -45.531 -25.328  1.00 77.19           C  
ATOM   3842  CZ3 TRP B  26      24.391 -44.438 -26.312  1.00 77.19           C  
ATOM   3843  N   ASP B  27      19.656 -50.031 -25.922  1.00 78.88           N  
ATOM   3844  CA  ASP B  27      18.469 -50.656 -26.469  1.00 78.88           C  
ATOM   3845  C   ASP B  27      17.234 -49.781 -26.281  1.00 78.88           C  
ATOM   3846  CB  ASP B  27      18.219 -52.031 -25.812  1.00 78.88           C  
ATOM   3847  O   ASP B  27      17.156 -49.031 -25.297  1.00 78.88           O  
ATOM   3848  CG  ASP B  27      19.312 -53.031 -26.141  1.00 78.88           C  
ATOM   3849  OD1 ASP B  27      20.062 -52.844 -27.109  1.00 78.88           O  
ATOM   3850  OD2 ASP B  27      19.406 -54.062 -25.422  1.00 78.88           O  
ATOM   3851  N   TYR B  28      16.375 -49.688 -27.328  1.00 83.25           N  
ATOM   3852  CA  TYR B  28      15.125 -48.938 -27.281  1.00 83.25           C  
ATOM   3853  C   TYR B  28      13.938 -49.844 -27.031  1.00 83.25           C  
ATOM   3854  CB  TYR B  28      14.922 -48.156 -28.578  1.00 83.25           C  
ATOM   3855  O   TYR B  28      13.742 -50.844 -27.750  1.00 83.25           O  
ATOM   3856  CG  TYR B  28      13.578 -47.469 -28.672  1.00 83.25           C  
ATOM   3857  CD1 TYR B  28      12.641 -47.844 -29.641  1.00 83.25           C  
ATOM   3858  CD2 TYR B  28      13.242 -46.438 -27.797  1.00 83.25           C  
ATOM   3859  CE1 TYR B  28      11.406 -47.188 -29.719  1.00 83.25           C  
ATOM   3860  CE2 TYR B  28      12.016 -45.781 -27.875  1.00 83.25           C  
ATOM   3861  OH  TYR B  28       9.883 -45.562 -28.922  1.00 83.25           O  
ATOM   3862  CZ  TYR B  28      11.102 -46.188 -28.828  1.00 83.25           C  
ATOM   3863  N   GLU B  29      13.227 -49.594 -25.969  1.00 82.88           N  
ATOM   3864  CA  GLU B  29      12.070 -50.406 -25.594  1.00 82.88           C  
ATOM   3865  C   GLU B  29      10.766 -49.719 -26.000  1.00 82.88           C  
ATOM   3866  CB  GLU B  29      12.070 -50.688 -24.094  1.00 82.88           C  
ATOM   3867  O   GLU B  29      10.570 -48.531 -25.703  1.00 82.88           O  
ATOM   3868  CG  GLU B  29      13.320 -51.406 -23.609  1.00 82.88           C  
ATOM   3869  CD  GLU B  29      13.367 -51.562 -22.094  1.00 82.88           C  
ATOM   3870  OE1 GLU B  29      14.422 -52.000 -21.562  1.00 82.88           O  
ATOM   3871  OE2 GLU B  29      12.352 -51.250 -21.438  1.00 82.88           O  
ATOM   3872  N   THR B  30       9.852 -50.312 -26.828  1.00 85.69           N  
ATOM   3873  CA  THR B  30       8.531 -49.844 -27.203  1.00 85.69           C  
ATOM   3874  C   THR B  30       7.469 -50.906 -26.938  1.00 85.69           C  
ATOM   3875  CB  THR B  30       8.484 -49.406 -28.688  1.00 85.69           C  
ATOM   3876  O   THR B  30       7.715 -52.094 -27.109  1.00 85.69           O  
ATOM   3877  CG2 THR B  30       8.859 -50.594 -29.594  1.00 85.69           C  
ATOM   3878  OG1 THR B  30       7.164 -48.969 -29.016  1.00 85.69           O  
ATOM   3879  N   PRO B  31       6.328 -50.562 -26.406  1.00 86.06           N  
ATOM   3880  CA  PRO B  31       5.270 -51.531 -26.109  1.00 86.06           C  
ATOM   3881  C   PRO B  31       4.621 -52.094 -27.359  1.00 86.06           C  
ATOM   3882  CB  PRO B  31       4.262 -50.719 -25.297  1.00 86.06           C  
ATOM   3883  O   PRO B  31       4.496 -51.406 -28.375  1.00 86.06           O  
ATOM   3884  CG  PRO B  31       4.520 -49.281 -25.688  1.00 86.06           C  
ATOM   3885  CD  PRO B  31       5.953 -49.156 -26.109  1.00 86.06           C  
ATOM   3886  N   LYS B  32       4.273 -53.438 -27.297  1.00 85.69           N  
ATOM   3887  CA  LYS B  32       3.482 -54.062 -28.344  1.00 85.69           C  
ATOM   3888  C   LYS B  32       2.025 -53.625 -28.281  1.00 85.69           C  
ATOM   3889  CB  LYS B  32       3.566 -55.594 -28.219  1.00 85.69           C  
ATOM   3890  O   LYS B  32       1.446 -53.531 -27.203  1.00 85.69           O  
ATOM   3891  CG  LYS B  32       3.367 -56.312 -29.547  1.00 85.69           C  
ATOM   3892  CD  LYS B  32       3.611 -57.812 -29.391  1.00 85.69           C  
ATOM   3893  CE  LYS B  32       3.316 -58.562 -30.688  1.00 85.69           C  
ATOM   3894  NZ  LYS B  32       3.586 -60.031 -30.547  1.00 85.69           N  
ATOM   3895  N   VAL B  33       1.496 -53.156 -29.406  1.00 87.62           N  
ATOM   3896  CA  VAL B  33       0.169 -52.562 -29.422  1.00 87.62           C  
ATOM   3897  C   VAL B  33      -0.782 -53.406 -30.250  1.00 87.62           C  
ATOM   3898  CB  VAL B  33       0.210 -51.125 -29.969  1.00 87.62           C  
ATOM   3899  O   VAL B  33      -0.357 -54.094 -31.188  1.00 87.62           O  
ATOM   3900  CG1 VAL B  33       1.033 -50.219 -29.062  1.00 87.62           C  
ATOM   3901  CG2 VAL B  33       0.776 -51.094 -31.391  1.00 87.62           C  
ATOM   3902  N   ILE B  34      -2.010 -53.531 -29.812  1.00 85.44           N  
ATOM   3903  CA  ILE B  34      -3.084 -54.156 -30.547  1.00 85.44           C  
ATOM   3904  C   ILE B  34      -3.914 -53.094 -31.281  1.00 85.44           C  
ATOM   3905  CB  ILE B  34      -3.986 -55.000 -29.625  1.00 85.44           C  
ATOM   3906  O   ILE B  34      -4.258 -52.062 -30.688  1.00 85.44           O  
ATOM   3907  CG1 ILE B  34      -3.146 -56.031 -28.844  1.00 85.44           C  
ATOM   3908  CG2 ILE B  34      -5.082 -55.719 -30.438  1.00 85.44           C  
ATOM   3909  CD1 ILE B  34      -3.902 -56.719 -27.734  1.00 85.44           C  
ATOM   3910  N   VAL B  35      -4.188 -53.281 -32.594  1.00 86.88           N  
ATOM   3911  CA  VAL B  35      -4.980 -52.344 -33.375  1.00 86.88           C  
ATOM   3912  C   VAL B  35      -6.391 -52.906 -33.594  1.00 86.88           C  
ATOM   3913  CB  VAL B  35      -4.324 -52.062 -34.750  1.00 86.88           C  
ATOM   3914  O   VAL B  35      -6.578 -53.906 -34.250  1.00 86.88           O  
ATOM   3915  CG1 VAL B  35      -5.141 -51.031 -35.531  1.00 86.88           C  
ATOM   3916  CG2 VAL B  35      -2.891 -51.562 -34.562  1.00 86.88           C  
ATOM   3917  N   VAL B  36      -7.305 -52.219 -32.969  1.00 83.50           N  
ATOM   3918  CA  VAL B  36      -8.711 -52.625 -33.094  1.00 83.50           C  
ATOM   3919  C   VAL B  36      -9.359 -51.812 -34.219  1.00 83.50           C  
ATOM   3920  CB  VAL B  36      -9.477 -52.375 -31.766  1.00 83.50           C  
ATOM   3921  O   VAL B  36      -9.414 -50.594 -34.188  1.00 83.50           O  
ATOM   3922  CG1 VAL B  36     -10.930 -52.844 -31.906  1.00 83.50           C  
ATOM   3923  CG2 VAL B  36      -8.797 -53.125 -30.609  1.00 83.50           C  
ATOM   3924  N   ARG B  37      -9.898 -52.438 -35.219  1.00 82.06           N  
ATOM   3925  CA  ARG B  37     -10.523 -51.781 -36.344  1.00 82.06           C  
ATOM   3926  C   ARG B  37     -12.039 -51.719 -36.188  1.00 82.06           C  
ATOM   3927  CB  ARG B  37     -10.164 -52.531 -37.656  1.00 82.06           C  
ATOM   3928  O   ARG B  37     -12.773 -52.406 -36.906  1.00 82.06           O  
ATOM   3929  CG  ARG B  37      -8.703 -52.375 -38.062  1.00 82.06           C  
ATOM   3930  CD  ARG B  37      -8.453 -52.938 -39.438  1.00 82.06           C  
ATOM   3931  NE  ARG B  37      -7.066 -52.750 -39.875  1.00 82.06           N  
ATOM   3932  NH1 ARG B  37      -7.316 -53.781 -41.906  1.00 82.06           N  
ATOM   3933  NH2 ARG B  37      -5.285 -52.906 -41.312  1.00 82.06           N  
ATOM   3934  CZ  ARG B  37      -6.559 -53.156 -41.031  1.00 82.06           C  
ATOM   3935  N   ASN B  38     -12.445 -51.156 -35.156  1.00 80.00           N  
ATOM   3936  CA  ASN B  38     -13.859 -50.844 -34.938  1.00 80.00           C  
ATOM   3937  C   ASN B  38     -14.156 -49.375 -35.219  1.00 80.00           C  
ATOM   3938  CB  ASN B  38     -14.281 -51.250 -33.531  1.00 80.00           C  
ATOM   3939  O   ASN B  38     -13.602 -48.500 -34.562  1.00 80.00           O  
ATOM   3940  CG  ASN B  38     -15.781 -51.188 -33.312  1.00 80.00           C  
ATOM   3941  ND2 ASN B  38     -16.281 -51.938 -32.344  1.00 80.00           N  
ATOM   3942  OD1 ASN B  38     -16.500 -50.500 -34.062  1.00 80.00           O  
ATOM   3943  N   ARG B  39     -15.047 -49.094 -36.125  1.00 80.75           N  
ATOM   3944  CA  ARG B  39     -15.328 -47.719 -36.562  1.00 80.75           C  
ATOM   3945  C   ARG B  39     -15.938 -46.906 -35.438  1.00 80.75           C  
ATOM   3946  CB  ARG B  39     -16.281 -47.719 -37.750  1.00 80.75           C  
ATOM   3947  O   ARG B  39     -15.633 -45.719 -35.281  1.00 80.75           O  
ATOM   3948  CG  ARG B  39     -15.938 -46.688 -38.812  1.00 80.75           C  
ATOM   3949  CD  ARG B  39     -16.875 -46.750 -40.000  1.00 80.75           C  
ATOM   3950  NE  ARG B  39     -16.672 -45.625 -40.938  1.00 80.75           N  
ATOM   3951  NH1 ARG B  39     -18.312 -46.281 -42.406  1.00 80.75           N  
ATOM   3952  NH2 ARG B  39     -17.078 -44.406 -42.812  1.00 80.75           N  
ATOM   3953  CZ  ARG B  39     -17.359 -45.438 -42.062  1.00 80.75           C  
ATOM   3954  N   ARG B  40     -16.828 -47.500 -34.594  1.00 82.06           N  
ATOM   3955  CA  ARG B  40     -17.484 -46.781 -33.531  1.00 82.06           C  
ATOM   3956  C   ARG B  40     -16.484 -46.375 -32.438  1.00 82.06           C  
ATOM   3957  CB  ARG B  40     -18.609 -47.625 -32.906  1.00 82.06           C  
ATOM   3958  O   ARG B  40     -16.500 -45.219 -31.969  1.00 82.06           O  
ATOM   3959  CG  ARG B  40     -19.812 -47.781 -33.812  1.00 82.06           C  
ATOM   3960  CD  ARG B  40     -20.922 -48.594 -33.125  1.00 82.06           C  
ATOM   3961  NE  ARG B  40     -22.047 -48.812 -34.031  1.00 82.06           N  
ATOM   3962  NH1 ARG B  40     -23.312 -49.969 -32.469  1.00 82.06           N  
ATOM   3963  NH2 ARG B  40     -24.125 -49.625 -34.594  1.00 82.06           N  
ATOM   3964  CZ  ARG B  40     -23.156 -49.469 -33.688  1.00 82.06           C  
ATOM   3965  N   LEU B  41     -15.633 -47.250 -32.125  1.00 83.75           N  
ATOM   3966  CA  LEU B  41     -14.633 -46.969 -31.094  1.00 83.75           C  
ATOM   3967  C   LEU B  41     -13.586 -46.000 -31.609  1.00 83.75           C  
ATOM   3968  CB  LEU B  41     -13.961 -48.250 -30.625  1.00 83.75           C  
ATOM   3969  O   LEU B  41     -13.117 -45.125 -30.875  1.00 83.75           O  
ATOM   3970  CG  LEU B  41     -13.000 -48.156 -29.453  1.00 83.75           C  
ATOM   3971  CD1 LEU B  41     -13.766 -47.750 -28.188  1.00 83.75           C  
ATOM   3972  CD2 LEU B  41     -12.234 -49.438 -29.250  1.00 83.75           C  
ATOM   3973  N   GLY B  42     -13.258 -46.156 -32.844  1.00 85.88           N  
ATOM   3974  CA  GLY B  42     -12.305 -45.219 -33.438  1.00 85.88           C  
ATOM   3975  C   GLY B  42     -12.820 -43.781 -33.500  1.00 85.88           C  
ATOM   3976  O   GLY B  42     -12.086 -42.844 -33.188  1.00 85.88           O  
ATOM   3977  N   VAL B  43     -14.062 -43.656 -33.875  1.00 87.81           N  
ATOM   3978  CA  VAL B  43     -14.656 -42.344 -33.938  1.00 87.81           C  
ATOM   3979  C   VAL B  43     -14.750 -41.750 -32.531  1.00 87.81           C  
ATOM   3980  CB  VAL B  43     -16.062 -42.375 -34.594  1.00 87.81           C  
ATOM   3981  O   VAL B  43     -14.500 -40.531 -32.344  1.00 87.81           O  
ATOM   3982  CG1 VAL B  43     -16.781 -41.031 -34.375  1.00 87.81           C  
ATOM   3983  CG2 VAL B  43     -15.945 -42.688 -36.062  1.00 87.81           C  
ATOM   3984  N   LEU B  44     -15.125 -42.562 -31.547  1.00 87.81           N  
ATOM   3985  CA  LEU B  44     -15.203 -42.094 -30.172  1.00 87.81           C  
ATOM   3986  C   LEU B  44     -13.820 -41.656 -29.656  1.00 87.81           C  
ATOM   3987  CB  LEU B  44     -15.781 -43.188 -29.250  1.00 87.81           C  
ATOM   3988  O   LEU B  44     -13.695 -40.656 -28.984  1.00 87.81           O  
ATOM   3989  CG  LEU B  44     -16.266 -42.719 -27.891  1.00 87.81           C  
ATOM   3990  CD1 LEU B  44     -17.734 -43.125 -27.688  1.00 87.81           C  
ATOM   3991  CD2 LEU B  44     -15.406 -43.312 -26.781  1.00 87.81           C  
ATOM   3992  N   TYR B  45     -12.789 -42.375 -29.969  1.00 88.62           N  
ATOM   3993  CA  TYR B  45     -11.422 -42.094 -29.547  1.00 88.62           C  
ATOM   3994  C   TYR B  45     -10.961 -40.750 -30.141  1.00 88.62           C  
ATOM   3995  CB  TYR B  45     -10.469 -43.188 -29.969  1.00 88.62           C  
ATOM   3996  O   TYR B  45     -10.414 -39.906 -29.438  1.00 88.62           O  
ATOM   3997  CG  TYR B  45      -9.016 -42.906 -29.656  1.00 88.62           C  
ATOM   3998  CD1 TYR B  45      -8.078 -42.812 -30.688  1.00 88.62           C  
ATOM   3999  CD2 TYR B  45      -8.594 -42.750 -28.359  1.00 88.62           C  
ATOM   4000  CE1 TYR B  45      -6.738 -42.531 -30.406  1.00 88.62           C  
ATOM   4001  CE2 TYR B  45      -7.258 -42.469 -28.062  1.00 88.62           C  
ATOM   4002  OH  TYR B  45      -5.020 -42.125 -28.812  1.00 88.62           O  
ATOM   4003  CZ  TYR B  45      -6.340 -42.375 -29.094  1.00 88.62           C  
ATOM   4004  N   ARG B  46     -11.188 -40.469 -31.453  1.00 89.19           N  
ATOM   4005  CA  ARG B  46     -10.797 -39.250 -32.094  1.00 89.19           C  
ATOM   4006  C   ARG B  46     -11.617 -38.062 -31.578  1.00 89.19           C  
ATOM   4007  CB  ARG B  46     -10.945 -39.344 -33.625  1.00 89.19           C  
ATOM   4008  O   ARG B  46     -11.109 -36.938 -31.469  1.00 89.19           O  
ATOM   4009  CG  ARG B  46     -10.055 -40.406 -34.250  1.00 89.19           C  
ATOM   4010  CD  ARG B  46      -8.578 -40.125 -34.000  1.00 89.19           C  
ATOM   4011  NE  ARG B  46      -7.727 -41.125 -34.656  1.00 89.19           N  
ATOM   4012  NH1 ARG B  46      -5.777 -40.406 -33.656  1.00 89.19           N  
ATOM   4013  NH2 ARG B  46      -5.734 -42.188 -35.094  1.00 89.19           N  
ATOM   4014  CZ  ARG B  46      -6.414 -41.219 -34.469  1.00 89.19           C  
ATOM   4015  N   ALA B  47     -12.883 -38.406 -31.312  1.00 90.62           N  
ATOM   4016  CA  ALA B  47     -13.719 -37.344 -30.766  1.00 90.62           C  
ATOM   4017  C   ALA B  47     -13.211 -36.906 -29.391  1.00 90.62           C  
ATOM   4018  CB  ALA B  47     -15.172 -37.812 -30.656  1.00 90.62           C  
ATOM   4019  O   ALA B  47     -13.172 -35.688 -29.094  1.00 90.62           O  
ATOM   4020  N   VAL B  48     -12.820 -37.812 -28.484  1.00 88.88           N  
ATOM   4021  CA  VAL B  48     -12.281 -37.500 -27.156  1.00 88.88           C  
ATOM   4022  C   VAL B  48     -10.969 -36.719 -27.312  1.00 88.88           C  
ATOM   4023  CB  VAL B  48     -12.062 -38.781 -26.312  1.00 88.88           C  
ATOM   4024  O   VAL B  48     -10.734 -35.750 -26.594  1.00 88.88           O  
ATOM   4025  CG1 VAL B  48     -11.219 -38.469 -25.078  1.00 88.88           C  
ATOM   4026  CG2 VAL B  48     -13.398 -39.375 -25.906  1.00 88.88           C  
ATOM   4027  N   GLN B  49     -10.102 -37.094 -28.203  1.00 87.88           N  
ATOM   4028  CA  GLN B  49      -8.844 -36.406 -28.453  1.00 87.88           C  
ATOM   4029  C   GLN B  49      -9.102 -34.969 -28.922  1.00 87.88           C  
ATOM   4030  CB  GLN B  49      -8.008 -37.156 -29.484  1.00 87.88           C  
ATOM   4031  O   GLN B  49      -8.422 -34.031 -28.484  1.00 87.88           O  
ATOM   4032  CG  GLN B  49      -7.383 -38.438 -28.953  1.00 87.88           C  
ATOM   4033  CD  GLN B  49      -6.477 -39.094 -29.969  1.00 87.88           C  
ATOM   4034  NE2 GLN B  49      -5.504 -39.875 -29.484  1.00 87.88           N  
ATOM   4035  OE1 GLN B  49      -6.645 -38.938 -31.172  1.00 87.88           O  
ATOM   4036  N   LEU B  50     -10.016 -34.844 -29.828  1.00 90.88           N  
ATOM   4037  CA  LEU B  50     -10.344 -33.500 -30.328  1.00 90.88           C  
ATOM   4038  C   LEU B  50     -10.898 -32.625 -29.219  1.00 90.88           C  
ATOM   4039  CB  LEU B  50     -11.359 -33.625 -31.469  1.00 90.88           C  
ATOM   4040  O   LEU B  50     -10.578 -31.438 -29.156  1.00 90.88           O  
ATOM   4041  CG  LEU B  50     -11.727 -32.312 -32.188  1.00 90.88           C  
ATOM   4042  CD1 LEU B  50     -10.508 -31.734 -32.906  1.00 90.88           C  
ATOM   4043  CD2 LEU B  50     -12.883 -32.531 -33.156  1.00 90.88           C  
ATOM   4044  N   LEU B  51     -11.734 -33.219 -28.406  1.00 90.12           N  
ATOM   4045  CA  LEU B  51     -12.297 -32.438 -27.297  1.00 90.12           C  
ATOM   4046  C   LEU B  51     -11.188 -31.969 -26.359  1.00 90.12           C  
ATOM   4047  CB  LEU B  51     -13.312 -33.281 -26.516  1.00 90.12           C  
ATOM   4048  O   LEU B  51     -11.203 -30.812 -25.922  1.00 90.12           O  
ATOM   4049  CG  LEU B  51     -14.297 -32.531 -25.625  1.00 90.12           C  
ATOM   4050  CD1 LEU B  51     -15.727 -32.750 -26.109  1.00 90.12           C  
ATOM   4051  CD2 LEU B  51     -14.141 -32.938 -24.172  1.00 90.12           C  
ATOM   4052  N   ILE B  52     -10.227 -32.750 -25.984  1.00 87.12           N  
ATOM   4053  CA  ILE B  52      -9.109 -32.406 -25.109  1.00 87.12           C  
ATOM   4054  C   ILE B  52      -8.250 -31.328 -25.781  1.00 87.12           C  
ATOM   4055  CB  ILE B  52      -8.250 -33.625 -24.750  1.00 87.12           C  
ATOM   4056  O   ILE B  52      -7.867 -30.344 -25.156  1.00 87.12           O  
ATOM   4057  CG1 ILE B  52      -9.062 -34.625 -23.906  1.00 87.12           C  
ATOM   4058  CG2 ILE B  52      -6.969 -33.219 -24.031  1.00 87.12           C  
ATOM   4059  CD1 ILE B  52      -8.375 -35.969 -23.672  1.00 87.12           C  
ATOM   4060  N   LEU B  53      -7.973 -31.547 -27.031  1.00 90.06           N  
ATOM   4061  CA  LEU B  53      -7.148 -30.594 -27.766  1.00 90.06           C  
ATOM   4062  C   LEU B  53      -7.832 -29.234 -27.859  1.00 90.06           C  
ATOM   4063  CB  LEU B  53      -6.852 -31.109 -29.172  1.00 90.06           C  
ATOM   4064  O   LEU B  53      -7.184 -28.188 -27.703  1.00 90.06           O  
ATOM   4065  CG  LEU B  53      -5.477 -31.750 -29.391  1.00 90.06           C  
ATOM   4066  CD1 LEU B  53      -5.582 -32.938 -30.359  1.00 90.06           C  
ATOM   4067  CD2 LEU B  53      -4.477 -30.719 -29.891  1.00 90.06           C  
ATOM   4068  N   LEU B  54      -9.078 -29.266 -28.172  1.00 92.56           N  
ATOM   4069  CA  LEU B  54      -9.836 -28.016 -28.250  1.00 92.56           C  
ATOM   4070  C   LEU B  54      -9.836 -27.312 -26.906  1.00 92.56           C  
ATOM   4071  CB  LEU B  54     -11.273 -28.281 -28.703  1.00 92.56           C  
ATOM   4072  O   LEU B  54      -9.719 -26.078 -26.844  1.00 92.56           O  
ATOM   4073  CG  LEU B  54     -11.477 -28.484 -30.203  1.00 92.56           C  
ATOM   4074  CD1 LEU B  54     -12.906 -28.969 -30.484  1.00 92.56           C  
ATOM   4075  CD2 LEU B  54     -11.180 -27.203 -30.969  1.00 92.56           C  
ATOM   4076  N   TYR B  55      -9.930 -28.016 -25.906  1.00 88.25           N  
ATOM   4077  CA  TYR B  55      -9.891 -27.438 -24.562  1.00 88.25           C  
ATOM   4078  C   TYR B  55      -8.547 -26.781 -24.297  1.00 88.25           C  
ATOM   4079  CB  TYR B  55     -10.180 -28.500 -23.500  1.00 88.25           C  
ATOM   4080  O   TYR B  55      -8.484 -25.641 -23.812  1.00 88.25           O  
ATOM   4081  CG  TYR B  55      -9.906 -28.047 -22.094  1.00 88.25           C  
ATOM   4082  CD1 TYR B  55      -8.734 -28.422 -21.438  1.00 88.25           C  
ATOM   4083  CD2 TYR B  55     -10.820 -27.250 -21.406  1.00 88.25           C  
ATOM   4084  CE1 TYR B  55      -8.477 -28.000 -20.125  1.00 88.25           C  
ATOM   4085  CE2 TYR B  55     -10.570 -26.828 -20.109  1.00 88.25           C  
ATOM   4086  OH  TYR B  55      -9.148 -26.781 -18.188  1.00 88.25           O  
ATOM   4087  CZ  TYR B  55      -9.398 -27.203 -19.484  1.00 88.25           C  
ATOM   4088  N   PHE B  56      -7.457 -27.453 -24.562  1.00 88.62           N  
ATOM   4089  CA  PHE B  56      -6.125 -26.922 -24.297  1.00 88.62           C  
ATOM   4090  C   PHE B  56      -5.840 -25.703 -25.172  1.00 88.62           C  
ATOM   4091  CB  PHE B  56      -5.059 -27.984 -24.531  1.00 88.62           C  
ATOM   4092  O   PHE B  56      -5.355 -24.672 -24.688  1.00 88.62           O  
ATOM   4093  CG  PHE B  56      -4.664 -28.734 -23.281  1.00 88.62           C  
ATOM   4094  CD1 PHE B  56      -3.584 -28.312 -22.516  1.00 88.62           C  
ATOM   4095  CD2 PHE B  56      -5.375 -29.859 -22.891  1.00 88.62           C  
ATOM   4096  CE1 PHE B  56      -3.219 -29.016 -21.375  1.00 88.62           C  
ATOM   4097  CE2 PHE B  56      -5.016 -30.562 -21.734  1.00 88.62           C  
ATOM   4098  CZ  PHE B  56      -3.936 -30.125 -20.984  1.00 88.62           C  
ATOM   4099  N   VAL B  57      -6.168 -25.797 -26.391  1.00 91.88           N  
ATOM   4100  CA  VAL B  57      -5.848 -24.719 -27.312  1.00 91.88           C  
ATOM   4101  C   VAL B  57      -6.703 -23.500 -26.984  1.00 91.88           C  
ATOM   4102  CB  VAL B  57      -6.062 -25.141 -28.781  1.00 91.88           C  
ATOM   4103  O   VAL B  57      -6.180 -22.391 -26.828  1.00 91.88           O  
ATOM   4104  CG1 VAL B  57      -5.965 -23.938 -29.703  1.00 91.88           C  
ATOM   4105  CG2 VAL B  57      -5.047 -26.203 -29.172  1.00 91.88           C  
ATOM   4106  N   TRP B  58      -7.977 -23.688 -26.875  1.00 91.94           N  
ATOM   4107  CA  TRP B  58      -8.875 -22.547 -26.688  1.00 91.94           C  
ATOM   4108  C   TRP B  58      -8.781 -22.000 -25.266  1.00 91.94           C  
ATOM   4109  CB  TRP B  58     -10.320 -22.969 -27.000  1.00 91.94           C  
ATOM   4110  O   TRP B  58      -8.617 -20.797 -25.078  1.00 91.94           O  
ATOM   4111  CG  TRP B  58     -11.289 -21.828 -27.000  1.00 91.94           C  
ATOM   4112  CD1 TRP B  58     -12.047 -21.375 -25.938  1.00 91.94           C  
ATOM   4113  CD2 TRP B  58     -11.617 -20.984 -28.109  1.00 91.94           C  
ATOM   4114  CE2 TRP B  58     -12.578 -20.047 -27.656  1.00 91.94           C  
ATOM   4115  CE3 TRP B  58     -11.188 -20.922 -29.438  1.00 91.94           C  
ATOM   4116  NE1 TRP B  58     -12.820 -20.312 -26.328  1.00 91.94           N  
ATOM   4117  CH2 TRP B  58     -12.672 -19.031 -29.781  1.00 91.94           C  
ATOM   4118  CZ2 TRP B  58     -13.109 -19.062 -28.484  1.00 91.94           C  
ATOM   4119  CZ3 TRP B  58     -11.719 -19.938 -30.266  1.00 91.94           C  
ATOM   4120  N   TYR B  59      -8.805 -22.844 -24.328  1.00 87.31           N  
ATOM   4121  CA  TYR B  59      -8.891 -22.359 -22.953  1.00 87.31           C  
ATOM   4122  C   TYR B  59      -7.500 -22.109 -22.375  1.00 87.31           C  
ATOM   4123  CB  TYR B  59      -9.648 -23.344 -22.078  1.00 87.31           C  
ATOM   4124  O   TYR B  59      -7.207 -21.016 -21.891  1.00 87.31           O  
ATOM   4125  CG  TYR B  59      -9.859 -22.859 -20.656  1.00 87.31           C  
ATOM   4126  CD1 TYR B  59      -9.141 -23.422 -19.594  1.00 87.31           C  
ATOM   4127  CD2 TYR B  59     -10.773 -21.859 -20.375  1.00 87.31           C  
ATOM   4128  CE1 TYR B  59      -9.336 -22.984 -18.297  1.00 87.31           C  
ATOM   4129  CE2 TYR B  59     -10.969 -21.406 -19.078  1.00 87.31           C  
ATOM   4130  OH  TYR B  59     -10.438 -21.531 -16.750  1.00 87.31           O  
ATOM   4131  CZ  TYR B  59     -10.242 -21.969 -18.031  1.00 87.31           C  
ATOM   4132  N   VAL B  60      -6.645 -23.078 -22.438  1.00 87.94           N  
ATOM   4133  CA  VAL B  60      -5.355 -22.984 -21.766  1.00 87.94           C  
ATOM   4134  C   VAL B  60      -4.445 -22.016 -22.516  1.00 87.94           C  
ATOM   4135  CB  VAL B  60      -4.676 -24.359 -21.625  1.00 87.94           C  
ATOM   4136  O   VAL B  60      -3.848 -21.125 -21.922  1.00 87.94           O  
ATOM   4137  CG1 VAL B  60      -3.273 -24.219 -21.047  1.00 87.94           C  
ATOM   4138  CG2 VAL B  60      -5.527 -25.297 -20.766  1.00 87.94           C  
ATOM   4139  N   PHE B  61      -4.402 -22.047 -23.797  1.00 91.88           N  
ATOM   4140  CA  PHE B  61      -3.432 -21.266 -24.562  1.00 91.88           C  
ATOM   4141  C   PHE B  61      -4.008 -19.906 -24.953  1.00 91.88           C  
ATOM   4142  CB  PHE B  61      -2.994 -22.031 -25.812  1.00 91.88           C  
ATOM   4143  O   PHE B  61      -3.330 -18.891 -24.844  1.00 91.88           O  
ATOM   4144  CG  PHE B  61      -1.812 -22.938 -25.594  1.00 91.88           C  
ATOM   4145  CD1 PHE B  61      -0.516 -22.453 -25.750  1.00 91.88           C  
ATOM   4146  CD2 PHE B  61      -2.000 -24.266 -25.234  1.00 91.88           C  
ATOM   4147  CE1 PHE B  61       0.579 -23.297 -25.547  1.00 91.88           C  
ATOM   4148  CE2 PHE B  61      -0.911 -25.094 -25.016  1.00 91.88           C  
ATOM   4149  CZ  PHE B  61       0.378 -24.625 -25.188  1.00 91.88           C  
ATOM   4150  N   ILE B  62      -5.289 -19.906 -25.344  1.00 91.94           N  
ATOM   4151  CA  ILE B  62      -5.820 -18.641 -25.859  1.00 91.94           C  
ATOM   4152  C   ILE B  62      -6.410 -17.828 -24.719  1.00 91.94           C  
ATOM   4153  CB  ILE B  62      -6.891 -18.891 -26.953  1.00 91.94           C  
ATOM   4154  O   ILE B  62      -6.051 -16.656 -24.547  1.00 91.94           O  
ATOM   4155  CG1 ILE B  62      -6.250 -19.516 -28.203  1.00 91.94           C  
ATOM   4156  CG2 ILE B  62      -7.621 -17.594 -27.297  1.00 91.94           C  
ATOM   4157  CD1 ILE B  62      -7.246 -19.891 -29.281  1.00 91.94           C  
ATOM   4158  N   VAL B  63      -7.273 -18.422 -24.000  1.00 89.44           N  
ATOM   4159  CA  VAL B  63      -7.965 -17.656 -22.969  1.00 89.44           C  
ATOM   4160  C   VAL B  63      -7.023 -17.391 -21.797  1.00 89.44           C  
ATOM   4161  CB  VAL B  63      -9.242 -18.375 -22.484  1.00 89.44           C  
ATOM   4162  O   VAL B  63      -6.859 -16.250 -21.359  1.00 89.44           O  
ATOM   4163  CG1 VAL B  63      -9.836 -17.656 -21.266  1.00 89.44           C  
ATOM   4164  CG2 VAL B  63     -10.266 -18.453 -23.609  1.00 89.44           C  
ATOM   4165  N   GLN B  64      -6.266 -18.375 -21.312  1.00 88.69           N  
ATOM   4166  CA  GLN B  64      -5.398 -18.219 -20.141  1.00 88.69           C  
ATOM   4167  C   GLN B  64      -4.012 -17.734 -20.547  1.00 88.69           C  
ATOM   4168  CB  GLN B  64      -5.285 -19.531 -19.375  1.00 88.69           C  
ATOM   4169  O   GLN B  64      -3.195 -17.375 -19.703  1.00 88.69           O  
ATOM   4170  CG  GLN B  64      -6.559 -19.922 -18.641  1.00 88.69           C  
ATOM   4171  CD  GLN B  64      -6.781 -19.109 -17.391  1.00 88.69           C  
ATOM   4172  NE2 GLN B  64      -8.031 -19.047 -16.938  1.00 88.69           N  
ATOM   4173  OE1 GLN B  64      -5.844 -18.531 -16.828  1.00 88.69           O  
ATOM   4174  N   LYS B  65      -3.713 -17.719 -21.875  1.00 92.38           N  
ATOM   4175  CA  LYS B  65      -2.434 -17.250 -22.422  1.00 92.38           C  
ATOM   4176  C   LYS B  65      -1.265 -17.906 -21.688  1.00 92.38           C  
ATOM   4177  CB  LYS B  65      -2.324 -15.734 -22.328  1.00 92.38           C  
ATOM   4178  O   LYS B  65      -0.341 -17.234 -21.250  1.00 92.38           O  
ATOM   4179  CG  LYS B  65      -3.334 -14.984 -23.172  1.00 92.38           C  
ATOM   4180  CD  LYS B  65      -3.111 -13.477 -23.109  1.00 92.38           C  
ATOM   4181  CE  LYS B  65      -4.102 -12.734 -24.000  1.00 92.38           C  
ATOM   4182  NZ  LYS B  65      -3.881 -11.258 -23.953  1.00 92.38           N  
ATOM   4183  N   SER B  66      -1.297 -19.172 -21.562  1.00 90.69           N  
ATOM   4184  CA  SER B  66      -0.296 -19.938 -20.828  1.00 90.69           C  
ATOM   4185  C   SER B  66       1.040 -19.953 -21.562  1.00 90.69           C  
ATOM   4186  CB  SER B  66      -0.777 -21.375 -20.609  1.00 90.69           C  
ATOM   4187  O   SER B  66       2.041 -20.438 -21.047  1.00 90.69           O  
ATOM   4188  OG  SER B  66      -0.945 -22.047 -21.859  1.00 90.69           O  
ATOM   4189  N   TYR B  67       1.098 -19.344 -22.734  1.00 92.56           N  
ATOM   4190  CA  TYR B  67       2.336 -19.266 -23.500  1.00 92.56           C  
ATOM   4191  C   TYR B  67       3.158 -18.062 -23.078  1.00 92.56           C  
ATOM   4192  CB  TYR B  67       2.037 -19.203 -25.000  1.00 92.56           C  
ATOM   4193  O   TYR B  67       4.258 -17.828 -23.594  1.00 92.56           O  
ATOM   4194  CG  TYR B  67       1.123 -18.062 -25.391  1.00 92.56           C  
ATOM   4195  CD1 TYR B  67      -0.258 -18.250 -25.438  1.00 92.56           C  
ATOM   4196  CD2 TYR B  67       1.639 -16.812 -25.703  1.00 92.56           C  
ATOM   4197  CE1 TYR B  67      -1.104 -17.203 -25.797  1.00 92.56           C  
ATOM   4198  CE2 TYR B  67       0.803 -15.766 -26.062  1.00 92.56           C  
ATOM   4199  OH  TYR B  67      -1.397 -14.930 -26.469  1.00 92.56           O  
ATOM   4200  CZ  TYR B  67      -0.565 -15.969 -26.109  1.00 92.56           C  
ATOM   4201  N   GLN B  68       2.637 -17.281 -22.188  1.00 93.38           N  
ATOM   4202  CA  GLN B  68       3.314 -16.062 -21.750  1.00 93.38           C  
ATOM   4203  C   GLN B  68       3.789 -16.188 -20.297  1.00 93.38           C  
ATOM   4204  CB  GLN B  68       2.395 -14.844 -21.891  1.00 93.38           C  
ATOM   4205  O   GLN B  68       3.242 -16.969 -19.531  1.00 93.38           O  
ATOM   4206  CG  GLN B  68       1.986 -14.555 -23.328  1.00 93.38           C  
ATOM   4207  CD  GLN B  68       1.096 -13.336 -23.453  1.00 93.38           C  
ATOM   4208  NE2 GLN B  68       1.025 -12.766 -24.656  1.00 93.38           N  
ATOM   4209  OE1 GLN B  68       0.475 -12.898 -22.469  1.00 93.38           O  
ATOM   4210  N   GLU B  69       4.902 -15.516 -20.031  1.00 92.56           N  
ATOM   4211  CA  GLU B  69       5.270 -15.242 -18.641  1.00 92.56           C  
ATOM   4212  C   GLU B  69       4.520 -14.031 -18.094  1.00 92.56           C  
ATOM   4213  CB  GLU B  69       6.781 -15.023 -18.516  1.00 92.56           C  
ATOM   4214  O   GLU B  69       4.340 -13.039 -18.797  1.00 92.56           O  
ATOM   4215  CG  GLU B  69       7.301 -15.125 -17.094  1.00 92.56           C  
ATOM   4216  CD  GLU B  69       8.820 -15.078 -17.000  1.00 92.56           C  
ATOM   4217  OE1 GLU B  69       9.367 -15.211 -15.883  1.00 92.56           O  
ATOM   4218  OE2 GLU B  69       9.469 -14.922 -18.062  1.00 92.56           O  
ATOM   4219  N   SER B  70       4.023 -14.234 -16.969  1.00 92.50           N  
ATOM   4220  CA  SER B  70       3.186 -13.164 -16.438  1.00 92.50           C  
ATOM   4221  C   SER B  70       3.846 -12.492 -15.234  1.00 92.50           C  
ATOM   4222  CB  SER B  70       1.812 -13.703 -16.047  1.00 92.50           C  
ATOM   4223  O   SER B  70       4.664 -13.109 -14.547  1.00 92.50           O  
ATOM   4224  OG  SER B  70       1.923 -14.602 -14.953  1.00 92.50           O  
ATOM   4225  N   GLU B  71       3.629 -11.211 -15.000  1.00 91.44           N  
ATOM   4226  CA  GLU B  71       4.031 -10.398 -13.852  1.00 91.44           C  
ATOM   4227  C   GLU B  71       2.844  -9.648 -13.266  1.00 91.44           C  
ATOM   4228  CB  GLU B  71       5.137  -9.422 -14.242  1.00 91.44           C  
ATOM   4229  O   GLU B  71       2.111  -8.969 -13.984  1.00 91.44           O  
ATOM   4230  CG  GLU B  71       5.703  -8.633 -13.070  1.00 91.44           C  
ATOM   4231  CD  GLU B  71       6.805  -7.664 -13.477  1.00 91.44           C  
ATOM   4232  OE1 GLU B  71       7.457  -7.074 -12.586  1.00 91.44           O  
ATOM   4233  OE2 GLU B  71       7.020  -7.492 -14.703  1.00 91.44           O  
ATOM   4234  N   THR B  72       2.637  -9.945 -11.953  1.00 88.12           N  
ATOM   4235  CA  THR B  72       1.521  -9.266 -11.297  1.00 88.12           C  
ATOM   4236  C   THR B  72       2.027  -8.180 -10.352  1.00 88.12           C  
ATOM   4237  CB  THR B  72       0.642 -10.258 -10.523  1.00 88.12           C  
ATOM   4238  O   THR B  72       3.148  -8.266  -9.852  1.00 88.12           O  
ATOM   4239  CG2 THR B  72       0.073 -11.328 -11.445  1.00 88.12           C  
ATOM   4240  OG1 THR B  72       1.431 -10.891  -9.500  1.00 88.12           O  
ATOM   4241  N   GLY B  73       1.250  -7.168 -10.219  1.00 84.06           N  
ATOM   4242  CA  GLY B  73       1.552  -6.109  -9.273  1.00 84.06           C  
ATOM   4243  C   GLY B  73       2.627  -5.156  -9.758  1.00 84.06           C  
ATOM   4244  O   GLY B  73       3.781  -5.246  -9.336  1.00 84.06           O  
ATOM   4245  N   PRO B  74       2.379  -4.215 -10.523  1.00 87.75           N  
ATOM   4246  CA  PRO B  74       3.363  -3.236 -10.992  1.00 87.75           C  
ATOM   4247  C   PRO B  74       3.781  -2.248  -9.906  1.00 87.75           C  
ATOM   4248  CB  PRO B  74       2.631  -2.521 -12.133  1.00 87.75           C  
ATOM   4249  O   PRO B  74       3.045  -2.039  -8.945  1.00 87.75           O  
ATOM   4250  CG  PRO B  74       1.186  -2.584 -11.758  1.00 87.75           C  
ATOM   4251  CD  PRO B  74       0.932  -3.889 -11.055  1.00 87.75           C  
ATOM   4252  N   GLU B  75       4.965  -1.797 -10.016  1.00 89.06           N  
ATOM   4253  CA  GLU B  75       5.355  -0.622  -9.242  1.00 89.06           C  
ATOM   4254  C   GLU B  75       4.641   0.630  -9.742  1.00 89.06           C  
ATOM   4255  CB  GLU B  75       6.871  -0.421  -9.305  1.00 89.06           C  
ATOM   4256  O   GLU B  75       4.699   0.951 -10.930  1.00 89.06           O  
ATOM   4257  CG  GLU B  75       7.668  -1.577  -8.719  1.00 89.06           C  
ATOM   4258  CD  GLU B  75       9.156  -1.509  -9.039  1.00 89.06           C  
ATOM   4259  OE1 GLU B  75       9.906  -2.430  -8.648  1.00 89.06           O  
ATOM   4260  OE2 GLU B  75       9.570  -0.525  -9.695  1.00 89.06           O  
ATOM   4261  N   SER B  76       3.949   1.181  -8.938  1.00 90.81           N  
ATOM   4262  CA  SER B  76       3.121   2.297  -9.383  1.00 90.81           C  
ATOM   4263  C   SER B  76       3.441   3.566  -8.602  1.00 90.81           C  
ATOM   4264  CB  SER B  76       1.638   1.956  -9.234  1.00 90.81           C  
ATOM   4265  O   SER B  76       3.873   3.500  -7.449  1.00 90.81           O  
ATOM   4266  OG  SER B  76       1.229   2.074  -7.879  1.00 90.81           O  
ATOM   4267  N   SER B  77       3.336   4.750  -9.242  1.00 91.75           N  
ATOM   4268  CA  SER B  77       3.432   6.086  -8.664  1.00 91.75           C  
ATOM   4269  C   SER B  77       2.191   6.914  -8.984  1.00 91.75           C  
ATOM   4270  CB  SER B  77       4.680   6.805  -9.180  1.00 91.75           C  
ATOM   4271  O   SER B  77       1.731   6.945 -10.125  1.00 91.75           O  
ATOM   4272  OG  SER B  77       4.680   8.164  -8.781  1.00 91.75           O  
ATOM   4273  N   ILE B  78       1.691   7.547  -7.926  1.00 95.31           N  
ATOM   4274  CA  ILE B  78       0.469   8.320  -8.094  1.00 95.31           C  
ATOM   4275  C   ILE B  78       0.686   9.742  -7.574  1.00 95.31           C  
ATOM   4276  CB  ILE B  78      -0.725   7.664  -7.367  1.00 95.31           C  
ATOM   4277  O   ILE B  78       1.196   9.938  -6.469  1.00 95.31           O  
ATOM   4278  CG1 ILE B  78      -0.976   6.258  -7.918  1.00 95.31           C  
ATOM   4279  CG2 ILE B  78      -1.979   8.531  -7.488  1.00 95.31           C  
ATOM   4280  CD1 ILE B  78      -1.742   5.348  -6.969  1.00 95.31           C  
ATOM   4281  N   ILE B  79       0.354  10.750  -8.344  1.00 94.94           N  
ATOM   4282  CA  ILE B  79       0.313  12.156  -7.977  1.00 94.94           C  
ATOM   4283  C   ILE B  79      -1.080  12.719  -8.250  1.00 94.94           C  
ATOM   4284  CB  ILE B  79       1.381  12.969  -8.742  1.00 94.94           C  
ATOM   4285  O   ILE B  79      -1.631  12.531  -9.336  1.00 94.94           O  
ATOM   4286  CG1 ILE B  79       2.783  12.438  -8.430  1.00 94.94           C  
ATOM   4287  CG2 ILE B  79       1.272  14.461  -8.398  1.00 94.94           C  
ATOM   4288  CD1 ILE B  79       3.873  13.000  -9.336  1.00 94.94           C  
ATOM   4289  N   THR B  80      -1.604  13.391  -7.293  1.00 96.38           N  
ATOM   4290  CA  THR B  80      -2.941  13.953  -7.449  1.00 96.38           C  
ATOM   4291  C   THR B  80      -2.938  15.453  -7.172  1.00 96.38           C  
ATOM   4292  CB  THR B  80      -3.953  13.258  -6.520  1.00 96.38           C  
ATOM   4293  O   THR B  80      -2.137  15.938  -6.367  1.00 96.38           O  
ATOM   4294  CG2 THR B  80      -4.043  11.766  -6.820  1.00 96.38           C  
ATOM   4295  OG1 THR B  80      -3.539  13.430  -5.160  1.00 96.38           O  
ATOM   4296  N   LYS B  81      -3.734  16.156  -7.867  1.00 94.62           N  
ATOM   4297  CA  LYS B  81      -3.957  17.594  -7.684  1.00 94.62           C  
ATOM   4298  C   LYS B  81      -5.430  17.938  -7.871  1.00 94.62           C  
ATOM   4299  CB  LYS B  81      -3.098  18.391  -8.656  1.00 94.62           C  
ATOM   4300  O   LYS B  81      -6.039  17.578  -8.883  1.00 94.62           O  
ATOM   4301  CG  LYS B  81      -3.018  19.875  -8.336  1.00 94.62           C  
ATOM   4302  CD  LYS B  81      -1.996  20.594  -9.211  1.00 94.62           C  
ATOM   4303  CE  LYS B  81      -1.811  22.047  -8.789  1.00 94.62           C  
ATOM   4304  NZ  LYS B  81      -0.749  22.719  -9.594  1.00 94.62           N  
ATOM   4305  N   VAL B  82      -5.973  18.656  -6.910  1.00 96.88           N  
ATOM   4306  CA  VAL B  82      -7.359  19.094  -6.977  1.00 96.88           C  
ATOM   4307  C   VAL B  82      -7.418  20.578  -7.312  1.00 96.88           C  
ATOM   4308  CB  VAL B  82      -8.109  18.812  -5.652  1.00 96.88           C  
ATOM   4309  O   VAL B  82      -6.574  21.359  -6.855  1.00 96.88           O  
ATOM   4310  CG1 VAL B  82      -9.562  19.266  -5.750  1.00 96.88           C  
ATOM   4311  CG2 VAL B  82      -8.023  17.344  -5.293  1.00 96.88           C  
ATOM   4312  N   LYS B  83      -8.328  20.938  -8.172  1.00 94.88           N  
ATOM   4313  CA  LYS B  83      -8.586  22.344  -8.508  1.00 94.88           C  
ATOM   4314  C   LYS B  83     -10.062  22.672  -8.367  1.00 94.88           C  
ATOM   4315  CB  LYS B  83      -8.117  22.641  -9.938  1.00 94.88           C  
ATOM   4316  O   LYS B  83     -10.930  21.844  -8.648  1.00 94.88           O  
ATOM   4317  CG  LYS B  83      -6.605  22.578 -10.117  1.00 94.88           C  
ATOM   4318  CD  LYS B  83      -6.195  22.969 -11.531  1.00 94.88           C  
ATOM   4319  CE  LYS B  83      -4.684  22.953 -11.703  1.00 94.88           C  
ATOM   4320  NZ  LYS B  83      -4.277  23.375 -13.078  1.00 94.88           N  
ATOM   4321  N   GLY B  84     -10.289  23.844  -7.836  1.00 95.19           N  
ATOM   4322  CA  GLY B  84     -11.648  24.312  -7.656  1.00 95.19           C  
ATOM   4323  C   GLY B  84     -11.789  25.297  -6.500  1.00 95.19           C  
ATOM   4324  O   GLY B  84     -10.914  25.375  -5.633  1.00 95.19           O  
ATOM   4325  N   ILE B  85     -12.812  26.141  -6.609  1.00 94.31           N  
ATOM   4326  CA  ILE B  85     -13.117  27.094  -5.555  1.00 94.31           C  
ATOM   4327  C   ILE B  85     -14.602  27.016  -5.195  1.00 94.31           C  
ATOM   4328  CB  ILE B  85     -12.750  28.531  -5.973  1.00 94.31           C  
ATOM   4329  O   ILE B  85     -15.430  26.641  -6.031  1.00 94.31           O  
ATOM   4330  CG1 ILE B  85     -12.125  28.547  -7.375  1.00 94.31           C  
ATOM   4331  CG2 ILE B  85     -11.797  29.172  -4.953  1.00 94.31           C  
ATOM   4332  CD1 ILE B  85     -11.961  29.938  -7.977  1.00 94.31           C  
ATOM   4333  N   THR B  86     -14.898  27.203  -3.998  1.00 93.62           N  
ATOM   4334  CA  THR B  86     -16.281  27.219  -3.529  1.00 93.62           C  
ATOM   4335  C   THR B  86     -16.484  28.359  -2.537  1.00 93.62           C  
ATOM   4336  CB  THR B  86     -16.672  25.891  -2.873  1.00 93.62           C  
ATOM   4337  O   THR B  86     -15.531  29.000  -2.096  1.00 93.62           O  
ATOM   4338  CG2 THR B  86     -15.930  25.688  -1.555  1.00 93.62           C  
ATOM   4339  OG1 THR B  86     -18.078  25.875  -2.623  1.00 93.62           O  
ATOM   4340  N   THR B  87     -17.703  28.719  -2.377  1.00 91.38           N  
ATOM   4341  CA  THR B  87     -18.031  29.812  -1.486  1.00 91.38           C  
ATOM   4342  C   THR B  87     -19.078  29.391  -0.457  1.00 91.38           C  
ATOM   4343  CB  THR B  87     -18.562  31.031  -2.277  1.00 91.38           C  
ATOM   4344  O   THR B  87     -19.891  28.516  -0.725  1.00 91.38           O  
ATOM   4345  CG2 THR B  87     -17.562  31.469  -3.348  1.00 91.38           C  
ATOM   4346  OG1 THR B  87     -19.797  30.688  -2.904  1.00 91.38           O  
ATOM   4347  N   SER B  88     -18.844  29.859   0.693  1.00 87.75           N  
ATOM   4348  CA  SER B  88     -19.875  29.828   1.733  1.00 87.75           C  
ATOM   4349  C   SER B  88     -20.359  31.219   2.082  1.00 87.75           C  
ATOM   4350  CB  SER B  88     -19.328  29.141   2.988  1.00 87.75           C  
ATOM   4351  O   SER B  88     -20.094  32.188   1.354  1.00 87.75           O  
ATOM   4352  OG  SER B  88     -18.438  29.984   3.686  1.00 87.75           O  
ATOM   4353  N   GLU B  89     -21.297  31.484   2.977  1.00 79.00           N  
ATOM   4354  CA  GLU B  89     -21.953  32.750   3.256  1.00 79.00           C  
ATOM   4355  C   GLU B  89     -20.938  33.906   3.330  1.00 79.00           C  
ATOM   4356  CB  GLU B  89     -22.750  32.688   4.562  1.00 79.00           C  
ATOM   4357  O   GLU B  89     -21.125  34.938   2.707  1.00 79.00           O  
ATOM   4358  CG  GLU B  89     -24.094  31.984   4.418  1.00 79.00           C  
ATOM   4359  CD  GLU B  89     -24.891  31.953   5.711  1.00 79.00           C  
ATOM   4360  OE1 GLU B  89     -26.031  31.438   5.707  1.00 79.00           O  
ATOM   4361  OE2 GLU B  89     -24.375  32.438   6.738  1.00 79.00           O  
ATOM   4362  N   HIS B  90     -19.766  33.719   3.891  1.00 78.62           N  
ATOM   4363  CA  HIS B  90     -18.875  34.875   3.990  1.00 78.62           C  
ATOM   4364  C   HIS B  90     -17.422  34.469   3.797  1.00 78.62           C  
ATOM   4365  CB  HIS B  90     -19.047  35.562   5.340  1.00 78.62           C  
ATOM   4366  O   HIS B  90     -16.516  35.125   4.293  1.00 78.62           O  
ATOM   4367  CG  HIS B  90     -20.453  36.031   5.602  1.00 78.62           C  
ATOM   4368  CD2 HIS B  90     -21.344  35.656   6.547  1.00 78.62           C  
ATOM   4369  ND1 HIS B  90     -21.078  37.000   4.832  1.00 78.62           N  
ATOM   4370  CE1 HIS B  90     -22.297  37.188   5.297  1.00 78.62           C  
ATOM   4371  NE2 HIS B  90     -22.484  36.406   6.336  1.00 78.62           N  
ATOM   4372  N   LYS B  91     -17.219  33.406   3.102  1.00 87.62           N  
ATOM   4373  CA  LYS B  91     -15.852  32.938   2.961  1.00 87.62           C  
ATOM   4374  C   LYS B  91     -15.664  32.156   1.661  1.00 87.62           C  
ATOM   4375  CB  LYS B  91     -15.453  32.062   4.152  1.00 87.62           C  
ATOM   4376  O   LYS B  91     -16.578  31.453   1.221  1.00 87.62           O  
ATOM   4377  CG  LYS B  91     -14.008  31.609   4.129  1.00 87.62           C  
ATOM   4378  CD  LYS B  91     -13.688  30.719   5.328  1.00 87.62           C  
ATOM   4379  CE  LYS B  91     -12.266  30.172   5.254  1.00 87.62           C  
ATOM   4380  NZ  LYS B  91     -11.977  29.234   6.383  1.00 87.62           N  
ATOM   4381  N   VAL B  92     -14.609  32.438   0.926  1.00 92.25           N  
ATOM   4382  CA  VAL B  92     -14.211  31.656  -0.236  1.00 92.25           C  
ATOM   4383  C   VAL B  92     -13.250  30.547   0.193  1.00 92.25           C  
ATOM   4384  CB  VAL B  92     -13.555  32.531  -1.321  1.00 92.25           C  
ATOM   4385  O   VAL B  92     -12.328  30.781   0.977  1.00 92.25           O  
ATOM   4386  CG1 VAL B  92     -12.961  31.672  -2.434  1.00 92.25           C  
ATOM   4387  CG2 VAL B  92     -14.570  33.531  -1.894  1.00 92.25           C  
ATOM   4388  N   TRP B  93     -13.555  29.391  -0.262  1.00 94.56           N  
ATOM   4389  CA  TRP B  93     -12.742  28.234   0.077  1.00 94.56           C  
ATOM   4390  C   TRP B  93     -11.969  27.734  -1.139  1.00 94.56           C  
ATOM   4391  CB  TRP B  93     -13.625  27.109   0.630  1.00 94.56           C  
ATOM   4392  O   TRP B  93     -12.562  27.359  -2.148  1.00 94.56           O  
ATOM   4393  CG  TRP B  93     -14.422  27.500   1.839  1.00 94.56           C  
ATOM   4394  CD1 TRP B  93     -15.562  28.250   1.865  1.00 94.56           C  
ATOM   4395  CD2 TRP B  93     -14.133  27.156   3.197  1.00 94.56           C  
ATOM   4396  CE2 TRP B  93     -15.141  27.734   3.998  1.00 94.56           C  
ATOM   4397  CE3 TRP B  93     -13.117  26.422   3.818  1.00 94.56           C  
ATOM   4398  NE1 TRP B  93     -16.000  28.391   3.160  1.00 94.56           N  
ATOM   4399  CH2 TRP B  93     -14.164  26.859   5.969  1.00 94.56           C  
ATOM   4400  CZ2 TRP B  93     -15.172  27.594   5.387  1.00 94.56           C  
ATOM   4401  CZ3 TRP B  93     -13.141  26.281   5.203  1.00 94.56           C  
ATOM   4402  N   ASP B  94     -10.672  27.797  -1.075  1.00 95.12           N  
ATOM   4403  CA  ASP B  94      -9.828  27.281  -2.143  1.00 95.12           C  
ATOM   4404  C   ASP B  94      -9.289  25.891  -1.784  1.00 95.12           C  
ATOM   4405  CB  ASP B  94      -8.672  28.234  -2.432  1.00 95.12           C  
ATOM   4406  O   ASP B  94      -9.695  25.312  -0.781  1.00 95.12           O  
ATOM   4407  CG  ASP B  94      -7.797  28.500  -1.218  1.00 95.12           C  
ATOM   4408  OD1 ASP B  94      -7.992  27.828  -0.175  1.00 95.12           O  
ATOM   4409  OD2 ASP B  94      -6.906  29.375  -1.305  1.00 95.12           O  
ATOM   4410  N   VAL B  95      -8.414  25.328  -2.609  1.00 95.44           N  
ATOM   4411  CA  VAL B  95      -7.926  23.953  -2.518  1.00 95.44           C  
ATOM   4412  C   VAL B  95      -7.168  23.766  -1.204  1.00 95.44           C  
ATOM   4413  CB  VAL B  95      -7.016  23.594  -3.713  1.00 95.44           C  
ATOM   4414  O   VAL B  95      -7.258  22.719  -0.576  1.00 95.44           O  
ATOM   4415  CG1 VAL B  95      -6.406  22.203  -3.527  1.00 95.44           C  
ATOM   4416  CG2 VAL B  95      -7.805  23.672  -5.020  1.00 95.44           C  
ATOM   4417  N   GLU B  96      -6.406  24.734  -0.687  1.00 96.00           N  
ATOM   4418  CA  GLU B  96      -5.605  24.625   0.530  1.00 96.00           C  
ATOM   4419  C   GLU B  96      -6.496  24.531   1.768  1.00 96.00           C  
ATOM   4420  CB  GLU B  96      -4.652  25.812   0.653  1.00 96.00           C  
ATOM   4421  O   GLU B  96      -6.059  24.062   2.818  1.00 96.00           O  
ATOM   4422  CG  GLU B  96      -3.604  25.875  -0.449  1.00 96.00           C  
ATOM   4423  CD  GLU B  96      -4.148  26.406  -1.764  1.00 96.00           C  
ATOM   4424  OE1 GLU B  96      -3.521  26.172  -2.822  1.00 96.00           O  
ATOM   4425  OE2 GLU B  96      -5.207  27.078  -1.736  1.00 96.00           O  
ATOM   4426  N   GLU B  97      -7.703  24.922   1.597  1.00 95.25           N  
ATOM   4427  CA  GLU B  97      -8.633  24.922   2.723  1.00 95.25           C  
ATOM   4428  C   GLU B  97      -9.383  23.594   2.818  1.00 95.25           C  
ATOM   4429  CB  GLU B  97      -9.625  26.078   2.602  1.00 95.25           C  
ATOM   4430  O   GLU B  97      -9.578  23.062   3.912  1.00 95.25           O  
ATOM   4431  CG  GLU B  97      -8.984  27.453   2.736  1.00 95.25           C  
ATOM   4432  CD  GLU B  97      -8.758  27.859   4.180  1.00 95.25           C  
ATOM   4433  OE1 GLU B  97      -7.668  28.406   4.492  1.00 95.25           O  
ATOM   4434  OE2 GLU B  97      -9.672  27.656   5.008  1.00 95.25           O  
ATOM   4435  N   TYR B  98      -9.758  23.016   1.628  1.00 97.06           N  
ATOM   4436  CA  TYR B  98     -10.695  21.906   1.726  1.00 97.06           C  
ATOM   4437  C   TYR B  98     -10.023  20.578   1.338  1.00 97.06           C  
ATOM   4438  CB  TYR B  98     -11.914  22.141   0.833  1.00 97.06           C  
ATOM   4439  O   TYR B  98     -10.633  19.516   1.457  1.00 97.06           O  
ATOM   4440  CG  TYR B  98     -11.586  22.266  -0.634  1.00 97.06           C  
ATOM   4441  CD1 TYR B  98     -11.617  23.500  -1.281  1.00 97.06           C  
ATOM   4442  CD2 TYR B  98     -11.234  21.141  -1.376  1.00 97.06           C  
ATOM   4443  CE1 TYR B  98     -11.312  23.609  -2.635  1.00 97.06           C  
ATOM   4444  CE2 TYR B  98     -10.930  21.234  -2.730  1.00 97.06           C  
ATOM   4445  OH  TYR B  98     -10.664  22.578  -4.688  1.00 97.06           O  
ATOM   4446  CZ  TYR B  98     -10.969  22.469  -3.348  1.00 97.06           C  
ATOM   4447  N   VAL B  99      -8.828  20.578   0.887  1.00 98.12           N  
ATOM   4448  CA  VAL B  99      -8.141  19.328   0.574  1.00 98.12           C  
ATOM   4449  C   VAL B  99      -7.137  19.000   1.679  1.00 98.12           C  
ATOM   4450  CB  VAL B  99      -7.418  19.391  -0.792  1.00 98.12           C  
ATOM   4451  O   VAL B  99      -6.312  19.828   2.051  1.00 98.12           O  
ATOM   4452  CG1 VAL B  99      -6.566  18.156  -1.023  1.00 98.12           C  
ATOM   4453  CG2 VAL B  99      -8.438  19.578  -1.920  1.00 98.12           C  
ATOM   4454  N   LYS B 100      -7.168  17.750   2.186  1.00 97.69           N  
ATOM   4455  CA  LYS B 100      -6.262  17.250   3.215  1.00 97.69           C  
ATOM   4456  C   LYS B 100      -5.926  15.781   2.988  1.00 97.69           C  
ATOM   4457  CB  LYS B 100      -6.871  17.438   4.605  1.00 97.69           C  
ATOM   4458  O   LYS B 100      -6.812  14.977   2.674  1.00 97.69           O  
ATOM   4459  CG  LYS B 100      -7.180  18.891   4.953  1.00 97.69           C  
ATOM   4460  CD  LYS B 100      -5.906  19.688   5.219  1.00 97.69           C  
ATOM   4461  CE  LYS B 100      -6.215  21.125   5.602  1.00 97.69           C  
ATOM   4462  NZ  LYS B 100      -4.969  21.938   5.766  1.00 97.69           N  
ATOM   4463  N   PRO B 101      -4.680  15.297   3.205  1.00 96.75           N  
ATOM   4464  CA  PRO B 101      -3.484  16.141   3.299  1.00 96.75           C  
ATOM   4465  C   PRO B 101      -3.141  16.828   1.979  1.00 96.75           C  
ATOM   4466  CB  PRO B 101      -2.389  15.148   3.701  1.00 96.75           C  
ATOM   4467  O   PRO B 101      -3.711  16.484   0.938  1.00 96.75           O  
ATOM   4468  CG  PRO B 101      -2.834  13.836   3.139  1.00 96.75           C  
ATOM   4469  CD  PRO B 101      -4.336  13.797   3.146  1.00 96.75           C  
ATOM   4470  N   PRO B 102      -2.236  17.750   1.970  1.00 97.56           N  
ATOM   4471  CA  PRO B 102      -2.021  18.594   0.790  1.00 97.56           C  
ATOM   4472  C   PRO B 102      -0.938  18.047  -0.136  1.00 97.56           C  
ATOM   4473  CB  PRO B 102      -1.600  19.938   1.388  1.00 97.56           C  
ATOM   4474  O   PRO B 102      -0.749  18.562  -1.242  1.00 97.56           O  
ATOM   4475  CG  PRO B 102      -0.948  19.594   2.688  1.00 97.56           C  
ATOM   4476  CD  PRO B 102      -1.655  18.406   3.273  1.00 97.56           C  
ATOM   4477  N   GLU B 103      -0.213  17.000   0.194  1.00 96.50           N  
ATOM   4478  CA  GLU B 103       0.978  16.578  -0.539  1.00 96.50           C  
ATOM   4479  C   GLU B 103       0.606  15.875  -1.842  1.00 96.50           C  
ATOM   4480  CB  GLU B 103       1.846  15.656   0.324  1.00 96.50           C  
ATOM   4481  O   GLU B 103       1.473  15.594  -2.672  1.00 96.50           O  
ATOM   4482  CG  GLU B 103       2.404  16.328   1.570  1.00 96.50           C  
ATOM   4483  CD  GLU B 103       1.454  16.281   2.756  1.00 96.50           C  
ATOM   4484  OE1 GLU B 103       1.809  16.797   3.840  1.00 96.50           O  
ATOM   4485  OE2 GLU B 103       0.348  15.711   2.602  1.00 96.50           O  
ATOM   4486  N   GLY B 104      -0.636  15.562  -2.096  1.00 95.94           N  
ATOM   4487  CA  GLY B 104      -1.058  14.961  -3.352  1.00 95.94           C  
ATOM   4488  C   GLY B 104      -0.684  13.500  -3.473  1.00 95.94           C  
ATOM   4489  O   GLY B 104      -0.150  13.070  -4.500  1.00 95.94           O  
ATOM   4490  N   GLY B 105      -0.906  12.773  -2.469  1.00 93.75           N  
ATOM   4491  CA  GLY B 105      -0.668  11.336  -2.506  1.00 93.75           C  
ATOM   4492  C   GLY B 105      -1.828  10.555  -3.092  1.00 93.75           C  
ATOM   4493  O   GLY B 105      -2.691  11.125  -3.762  1.00 93.75           O  
ATOM   4494  N   SER B 106      -1.826   9.281  -2.930  1.00 95.75           N  
ATOM   4495  CA  SER B 106      -2.855   8.414  -3.492  1.00 95.75           C  
ATOM   4496  C   SER B 106      -4.145   8.484  -2.678  1.00 95.75           C  
ATOM   4497  CB  SER B 106      -2.361   6.965  -3.555  1.00 95.75           C  
ATOM   4498  O   SER B 106      -5.203   8.055  -3.143  1.00 95.75           O  
ATOM   4499  OG  SER B 106      -1.994   6.500  -2.268  1.00 95.75           O  
ATOM   4500  N   VAL B 107      -4.023   8.992  -1.470  1.00 96.69           N  
ATOM   4501  CA  VAL B 107      -5.191   9.125  -0.604  1.00 96.69           C  
ATOM   4502  C   VAL B 107      -5.328  10.570  -0.141  1.00 96.69           C  
ATOM   4503  CB  VAL B 107      -5.102   8.180   0.617  1.00 96.69           C  
ATOM   4504  O   VAL B 107      -4.395  11.141   0.426  1.00 96.69           O  
ATOM   4505  CG1 VAL B 107      -6.328   8.336   1.514  1.00 96.69           C  
ATOM   4506  CG2 VAL B 107      -4.957   6.730   0.160  1.00 96.69           C  
ATOM   4507  N   PHE B 108      -6.453  11.125  -0.419  1.00 97.75           N  
ATOM   4508  CA  PHE B 108      -6.727  12.484   0.017  1.00 97.75           C  
ATOM   4509  C   PHE B 108      -8.219  12.695   0.254  1.00 97.75           C  
ATOM   4510  CB  PHE B 108      -6.215  13.500  -1.017  1.00 97.75           C  
ATOM   4511  O   PHE B 108      -9.039  11.898  -0.201  1.00 97.75           O  
ATOM   4512  CG  PHE B 108      -6.855  13.352  -2.371  1.00 97.75           C  
ATOM   4513  CD1 PHE B 108      -6.371  12.430  -3.289  1.00 97.75           C  
ATOM   4514  CD2 PHE B 108      -7.941  14.148  -2.725  1.00 97.75           C  
ATOM   4515  CE1 PHE B 108      -6.961  12.297  -4.543  1.00 97.75           C  
ATOM   4516  CE2 PHE B 108      -8.531  14.016  -3.977  1.00 97.75           C  
ATOM   4517  CZ  PHE B 108      -8.047  13.094  -4.887  1.00 97.75           C  
ATOM   4518  N   SER B 109      -8.539  13.703   1.011  1.00 97.94           N  
ATOM   4519  CA  SER B 109      -9.922  14.023   1.361  1.00 97.94           C  
ATOM   4520  C   SER B 109     -10.305  15.422   0.884  1.00 97.94           C  
ATOM   4521  CB  SER B 109     -10.125  13.914   2.873  1.00 97.94           C  
ATOM   4522  O   SER B 109      -9.492  16.344   0.940  1.00 97.94           O  
ATOM   4523  OG  SER B 109      -9.711  12.648   3.350  1.00 97.94           O  
ATOM   4524  N   ILE B 110     -11.461  15.508   0.367  1.00 98.31           N  
ATOM   4525  CA  ILE B 110     -12.078  16.781   0.006  1.00 98.31           C  
ATOM   4526  C   ILE B 110     -13.195  17.109   0.993  1.00 98.31           C  
ATOM   4527  CB  ILE B 110     -12.625  16.750  -1.438  1.00 98.31           C  
ATOM   4528  O   ILE B 110     -14.219  16.422   1.031  1.00 98.31           O  
ATOM   4529  CG1 ILE B 110     -11.508  16.406  -2.428  1.00 98.31           C  
ATOM   4530  CG2 ILE B 110     -13.273  18.094  -1.794  1.00 98.31           C  
ATOM   4531  CD1 ILE B 110     -12.000  16.125  -3.842  1.00 98.31           C  
ATOM   4532  N   ILE B 111     -13.055  18.141   1.713  1.00 97.94           N  
ATOM   4533  CA  ILE B 111     -14.008  18.531   2.742  1.00 97.94           C  
ATOM   4534  C   ILE B 111     -15.227  19.188   2.094  1.00 97.94           C  
ATOM   4535  CB  ILE B 111     -13.367  19.484   3.775  1.00 97.94           C  
ATOM   4536  O   ILE B 111     -15.078  20.109   1.291  1.00 97.94           O  
ATOM   4537  CG1 ILE B 111     -12.180  18.797   4.461  1.00 97.94           C  
ATOM   4538  CG2 ILE B 111     -14.406  19.938   4.805  1.00 97.94           C  
ATOM   4539  CD1 ILE B 111     -11.352  19.734   5.332  1.00 97.94           C  
ATOM   4540  N   THR B 112     -16.406  18.719   2.439  1.00 97.19           N  
ATOM   4541  CA  THR B 112     -17.641  19.250   1.858  1.00 97.19           C  
ATOM   4542  C   THR B 112     -18.516  19.906   2.928  1.00 97.19           C  
ATOM   4543  CB  THR B 112     -18.453  18.125   1.164  1.00 97.19           C  
ATOM   4544  O   THR B 112     -19.422  20.672   2.607  1.00 97.19           O  
ATOM   4545  CG2 THR B 112     -17.719  17.625  -0.080  1.00 97.19           C  
ATOM   4546  OG1 THR B 112     -18.625  17.031   2.076  1.00 97.19           O  
ATOM   4547  N   ARG B 113     -18.266  19.578   4.156  1.00 96.06           N  
ATOM   4548  CA  ARG B 113     -18.984  20.188   5.270  1.00 96.06           C  
ATOM   4549  C   ARG B 113     -18.078  20.359   6.480  1.00 96.06           C  
ATOM   4550  CB  ARG B 113     -20.219  19.344   5.645  1.00 96.06           C  
ATOM   4551  O   ARG B 113     -17.266  19.484   6.785  1.00 96.06           O  
ATOM   4552  CG  ARG B 113     -21.094  19.984   6.707  1.00 96.06           C  
ATOM   4553  CD  ARG B 113     -22.344  19.172   6.961  1.00 96.06           C  
ATOM   4554  NE  ARG B 113     -22.062  17.938   7.684  1.00 96.06           N  
ATOM   4555  NH1 ARG B 113     -23.469  18.391   9.453  1.00 96.06           N  
ATOM   4556  NH2 ARG B 113     -22.250  16.453   9.422  1.00 96.06           N  
ATOM   4557  CZ  ARG B 113     -22.594  17.594   8.852  1.00 96.06           C  
ATOM   4558  N   VAL B 114     -18.234  21.500   7.145  1.00 95.81           N  
ATOM   4559  CA  VAL B 114     -17.391  21.766   8.312  1.00 95.81           C  
ATOM   4560  C   VAL B 114     -18.266  22.266   9.469  1.00 95.81           C  
ATOM   4561  CB  VAL B 114     -16.281  22.797   8.000  1.00 95.81           C  
ATOM   4562  O   VAL B 114     -19.250  22.984   9.258  1.00 95.81           O  
ATOM   4563  CG1 VAL B 114     -15.328  22.266   6.941  1.00 95.81           C  
ATOM   4564  CG2 VAL B 114     -16.906  24.125   7.543  1.00 95.81           C  
ATOM   4565  N   GLU B 115     -18.016  21.797  10.617  1.00 95.69           N  
ATOM   4566  CA  GLU B 115     -18.500  22.359  11.875  1.00 95.69           C  
ATOM   4567  C   GLU B 115     -17.344  22.922  12.703  1.00 95.69           C  
ATOM   4568  CB  GLU B 115     -19.250  21.281  12.680  1.00 95.69           C  
ATOM   4569  O   GLU B 115     -16.516  22.172  13.227  1.00 95.69           O  
ATOM   4570  CG  GLU B 115     -20.484  20.750  11.984  1.00 95.69           C  
ATOM   4571  CD  GLU B 115     -21.172  19.625  12.758  1.00 95.69           C  
ATOM   4572  OE1 GLU B 115     -22.188  19.094  12.273  1.00 95.69           O  
ATOM   4573  OE2 GLU B 115     -20.688  19.297  13.859  1.00 95.69           O  
ATOM   4574  N   ALA B 116     -17.312  24.266  12.836  1.00 95.06           N  
ATOM   4575  CA  ALA B 116     -16.172  24.922  13.469  1.00 95.06           C  
ATOM   4576  C   ALA B 116     -16.547  25.500  14.828  1.00 95.06           C  
ATOM   4577  CB  ALA B 116     -15.617  26.031  12.562  1.00 95.06           C  
ATOM   4578  O   ALA B 116     -17.609  26.109  14.977  1.00 95.06           O  
ATOM   4579  N   THR B 117     -15.797  25.219  15.836  1.00 95.81           N  
ATOM   4580  CA  THR B 117     -15.867  25.844  17.156  1.00 95.81           C  
ATOM   4581  C   THR B 117     -14.703  26.812  17.344  1.00 95.81           C  
ATOM   4582  CB  THR B 117     -15.852  24.781  18.266  1.00 95.81           C  
ATOM   4583  O   THR B 117     -13.570  26.391  17.609  1.00 95.81           O  
ATOM   4584  CG2 THR B 117     -16.188  25.406  19.625  1.00 95.81           C  
ATOM   4585  OG1 THR B 117     -16.812  23.766  17.969  1.00 95.81           O  
ATOM   4586  N   HIS B 118     -14.984  28.078  17.266  1.00 93.31           N  
ATOM   4587  CA  HIS B 118     -13.945  29.109  17.219  1.00 93.31           C  
ATOM   4588  C   HIS B 118     -13.484  29.484  18.625  1.00 93.31           C  
ATOM   4589  CB  HIS B 118     -14.445  30.344  16.484  1.00 93.31           C  
ATOM   4590  O   HIS B 118     -14.250  29.359  19.594  1.00 93.31           O  
ATOM   4591  CG  HIS B 118     -14.812  30.078  15.055  1.00 93.31           C  
ATOM   4592  CD2 HIS B 118     -16.016  29.953  14.461  1.00 93.31           C  
ATOM   4593  ND1 HIS B 118     -13.875  29.922  14.062  1.00 93.31           N  
ATOM   4594  CE1 HIS B 118     -14.492  29.703  12.914  1.00 93.31           C  
ATOM   4595  NE2 HIS B 118     -15.797  29.719  13.125  1.00 93.31           N  
ATOM   4596  N   SER B 119     -12.227  29.891  18.750  1.00 92.56           N  
ATOM   4597  CA  SER B 119     -11.633  30.578  19.891  1.00 92.56           C  
ATOM   4598  C   SER B 119     -11.703  29.734  21.156  1.00 92.56           C  
ATOM   4599  CB  SER B 119     -12.328  31.922  20.125  1.00 92.56           C  
ATOM   4600  O   SER B 119     -12.117  30.219  22.219  1.00 92.56           O  
ATOM   4601  OG  SER B 119     -12.305  32.719  18.953  1.00 92.56           O  
ATOM   4602  N   GLN B 120     -11.461  28.500  21.000  1.00 94.94           N  
ATOM   4603  CA  GLN B 120     -11.359  27.672  22.203  1.00 94.94           C  
ATOM   4604  C   GLN B 120     -10.117  28.000  23.000  1.00 94.94           C  
ATOM   4605  CB  GLN B 120     -11.352  26.188  21.812  1.00 94.94           C  
ATOM   4606  O   GLN B 120      -9.055  28.281  22.438  1.00 94.94           O  
ATOM   4607  CG  GLN B 120     -12.680  25.688  21.250  1.00 94.94           C  
ATOM   4608  CD  GLN B 120     -12.750  24.188  21.141  1.00 94.94           C  
ATOM   4609  NE2 GLN B 120     -13.867  23.609  21.578  1.00 94.94           N  
ATOM   4610  OE1 GLN B 120     -11.805  23.531  20.688  1.00 94.94           O  
ATOM   4611  N   THR B 121     -10.180  28.031  24.266  1.00 95.50           N  
ATOM   4612  CA  THR B 121      -9.070  28.203  25.203  1.00 95.50           C  
ATOM   4613  C   THR B 121      -9.180  27.219  26.359  1.00 95.50           C  
ATOM   4614  CB  THR B 121      -9.023  29.641  25.750  1.00 95.50           C  
ATOM   4615  O   THR B 121     -10.258  26.688  26.625  1.00 95.50           O  
ATOM   4616  CG2 THR B 121      -8.875  30.656  24.625  1.00 95.50           C  
ATOM   4617  OG1 THR B 121     -10.227  29.922  26.469  1.00 95.50           O  
ATOM   4618  N   GLN B 122      -8.078  26.906  26.938  1.00 95.19           N  
ATOM   4619  CA  GLN B 122      -8.102  26.047  28.125  1.00 95.19           C  
ATOM   4620  C   GLN B 122      -8.734  26.750  29.312  1.00 95.19           C  
ATOM   4621  CB  GLN B 122      -6.688  25.578  28.469  1.00 95.19           C  
ATOM   4622  O   GLN B 122      -8.312  27.844  29.688  1.00 95.19           O  
ATOM   4623  CG  GLN B 122      -6.094  24.594  27.469  1.00 95.19           C  
ATOM   4624  CD  GLN B 122      -6.434  23.156  27.797  1.00 95.19           C  
ATOM   4625  NE2 GLN B 122      -6.227  22.266  26.828  1.00 95.19           N  
ATOM   4626  OE1 GLN B 122      -6.883  22.844  28.906  1.00 95.19           O  
ATOM   4627  N   GLY B 123      -9.773  26.203  29.750  1.00 95.31           N  
ATOM   4628  CA  GLY B 123     -10.523  26.766  30.875  1.00 95.31           C  
ATOM   4629  C   GLY B 123     -11.625  25.844  31.375  1.00 95.31           C  
ATOM   4630  O   GLY B 123     -11.539  24.625  31.219  1.00 95.31           O  
ATOM   4631  N   THR B 124     -12.492  26.422  32.125  1.00 97.00           N  
ATOM   4632  CA  THR B 124     -13.602  25.641  32.656  1.00 97.00           C  
ATOM   4633  C   THR B 124     -14.906  26.016  31.953  1.00 97.00           C  
ATOM   4634  CB  THR B 124     -13.758  25.844  34.188  1.00 97.00           C  
ATOM   4635  O   THR B 124     -15.125  27.188  31.625  1.00 97.00           O  
ATOM   4636  CG2 THR B 124     -12.516  25.391  34.938  1.00 97.00           C  
ATOM   4637  OG1 THR B 124     -13.977  27.234  34.438  1.00 97.00           O  
ATOM   4638  N   CYS B 125     -15.703  25.109  31.641  1.00 96.62           N  
ATOM   4639  CA  CYS B 125     -16.984  25.297  30.969  1.00 96.62           C  
ATOM   4640  C   CYS B 125     -17.891  24.094  31.172  1.00 96.62           C  
ATOM   4641  CB  CYS B 125     -16.781  25.562  29.469  1.00 96.62           C  
ATOM   4642  O   CYS B 125     -17.438  23.062  31.672  1.00 96.62           O  
ATOM   4643  SG  CYS B 125     -15.938  24.219  28.609  1.00 96.62           S  
ATOM   4644  N   PRO B 126     -19.188  24.219  30.875  1.00 95.56           N  
ATOM   4645  CA  PRO B 126     -20.094  23.078  31.016  1.00 95.56           C  
ATOM   4646  C   PRO B 126     -19.781  21.953  30.016  1.00 95.56           C  
ATOM   4647  CB  PRO B 126     -21.469  23.672  30.766  1.00 95.56           C  
ATOM   4648  O   PRO B 126     -19.438  22.234  28.875  1.00 95.56           O  
ATOM   4649  CG  PRO B 126     -21.203  24.984  30.078  1.00 95.56           C  
ATOM   4650  CD  PRO B 126     -19.797  25.391  30.391  1.00 95.56           C  
ATOM   4651  N   GLU B 127     -19.844  20.766  30.438  1.00 95.00           N  
ATOM   4652  CA  GLU B 127     -19.672  19.594  29.578  1.00 95.00           C  
ATOM   4653  C   GLU B 127     -20.828  19.469  28.578  1.00 95.00           C  
ATOM   4654  CB  GLU B 127     -19.578  18.312  30.438  1.00 95.00           C  
ATOM   4655  O   GLU B 127     -21.891  20.062  28.781  1.00 95.00           O  
ATOM   4656  CG  GLU B 127     -19.359  17.047  29.609  1.00 95.00           C  
ATOM   4657  CD  GLU B 127     -18.109  17.094  28.750  1.00 95.00           C  
ATOM   4658  OE1 GLU B 127     -18.141  17.719  27.672  1.00 95.00           O  
ATOM   4659  OE2 GLU B 127     -17.078  16.516  29.172  1.00 95.00           O  
ATOM   4660  N   SER B 128     -20.578  18.797  27.594  1.00 93.06           N  
ATOM   4661  CA  SER B 128     -21.609  18.547  26.594  1.00 93.06           C  
ATOM   4662  C   SER B 128     -22.719  17.656  27.141  1.00 93.06           C  
ATOM   4663  CB  SER B 128     -21.000  17.891  25.344  1.00 93.06           C  
ATOM   4664  O   SER B 128     -22.453  16.688  27.844  1.00 93.06           O  
ATOM   4665  OG  SER B 128     -22.016  17.422  24.469  1.00 93.06           O  
ATOM   4666  N   ILE B 129     -23.938  17.938  26.781  1.00 90.25           N  
ATOM   4667  CA  ILE B 129     -25.094  17.188  27.234  1.00 90.25           C  
ATOM   4668  C   ILE B 129     -25.094  15.789  26.609  1.00 90.25           C  
ATOM   4669  CB  ILE B 129     -26.422  17.922  26.875  1.00 90.25           C  
ATOM   4670  O   ILE B 129     -25.719  14.859  27.125  1.00 90.25           O  
ATOM   4671  CG1 ILE B 129     -27.562  17.391  27.750  1.00 90.25           C  
ATOM   4672  CG2 ILE B 129     -26.734  17.766  25.391  1.00 90.25           C  
ATOM   4673  CD1 ILE B 129     -28.734  18.359  27.875  1.00 90.25           C  
ATOM   4674  N   ARG B 130     -24.344  15.633  25.547  1.00 87.56           N  
ATOM   4675  CA  ARG B 130     -24.312  14.375  24.797  1.00 87.56           C  
ATOM   4676  C   ARG B 130     -23.422  13.344  25.500  1.00 87.56           C  
ATOM   4677  CB  ARG B 130     -23.828  14.602  23.375  1.00 87.56           C  
ATOM   4678  O   ARG B 130     -23.516  12.148  25.203  1.00 87.56           O  
ATOM   4679  CG  ARG B 130     -24.781  15.430  22.516  1.00 87.56           C  
ATOM   4680  CD  ARG B 130     -24.312  15.531  21.078  1.00 87.56           C  
ATOM   4681  NE  ARG B 130     -25.266  16.266  20.250  1.00 87.56           N  
ATOM   4682  NH1 ARG B 130     -23.984  16.156  18.328  1.00 87.56           N  
ATOM   4683  NH2 ARG B 130     -26.016  17.219  18.297  1.00 87.56           N  
ATOM   4684  CZ  ARG B 130     -25.094  16.547  18.969  1.00 87.56           C  
ATOM   4685  N   VAL B 131     -22.547  13.773  26.344  1.00 90.19           N  
ATOM   4686  CA  VAL B 131     -21.703  12.852  27.094  1.00 90.19           C  
ATOM   4687  C   VAL B 131     -22.516  12.109  28.141  1.00 90.19           C  
ATOM   4688  CB  VAL B 131     -20.516  13.586  27.766  1.00 90.19           C  
ATOM   4689  O   VAL B 131     -23.375  12.703  28.797  1.00 90.19           O  
ATOM   4690  CG1 VAL B 131     -19.672  12.617  28.594  1.00 90.19           C  
ATOM   4691  CG2 VAL B 131     -19.656  14.281  26.719  1.00 90.19           C  
ATOM   4692  N   HIS B 132     -22.250  10.883  28.297  1.00 86.25           N  
ATOM   4693  CA  HIS B 132     -23.000  10.078  29.234  1.00 86.25           C  
ATOM   4694  C   HIS B 132     -22.797  10.562  30.672  1.00 86.25           C  
ATOM   4695  CB  HIS B 132     -22.609   8.602  29.125  1.00 86.25           C  
ATOM   4696  O   HIS B 132     -21.672  10.883  31.062  1.00 86.25           O  
ATOM   4697  CG  HIS B 132     -23.516   7.680  29.875  1.00 86.25           C  
ATOM   4698  CD2 HIS B 132     -24.609   6.988  29.469  1.00 86.25           C  
ATOM   4699  ND1 HIS B 132     -23.344   7.379  31.203  1.00 86.25           N  
ATOM   4700  CE1 HIS B 132     -24.297   6.543  31.594  1.00 86.25           C  
ATOM   4701  NE2 HIS B 132     -25.078   6.289  30.562  1.00 86.25           N  
ATOM   4702  N   ASN B 133     -23.859  10.766  31.422  1.00 87.56           N  
ATOM   4703  CA  ASN B 133     -23.859  11.141  32.812  1.00 87.56           C  
ATOM   4704  C   ASN B 133     -23.344  12.555  33.031  1.00 87.56           C  
ATOM   4705  CB  ASN B 133     -23.031  10.148  33.656  1.00 87.56           C  
ATOM   4706  O   ASN B 133     -22.672  12.844  34.031  1.00 87.56           O  
ATOM   4707  CG  ASN B 133     -23.672   8.773  33.719  1.00 87.56           C  
ATOM   4708  ND2 ASN B 133     -22.875   7.766  34.062  1.00 87.56           N  
ATOM   4709  OD1 ASN B 133     -24.875   8.625  33.469  1.00 87.56           O  
ATOM   4710  N   ALA B 134     -23.500  13.359  32.062  1.00 92.31           N  
ATOM   4711  CA  ALA B 134     -23.031  14.742  32.156  1.00 92.31           C  
ATOM   4712  C   ALA B 134     -24.094  15.625  32.812  1.00 92.31           C  
ATOM   4713  CB  ALA B 134     -22.625  15.289  30.797  1.00 92.31           C  
ATOM   4714  O   ALA B 134     -23.781  16.625  33.438  1.00 92.31           O  
ATOM   4715  N   THR B 135     -25.375  15.336  32.625  1.00 94.88           N  
ATOM   4716  CA  THR B 135     -26.453  16.125  33.188  1.00 94.88           C  
ATOM   4717  C   THR B 135     -26.469  16.000  34.719  1.00 94.88           C  
ATOM   4718  CB  THR B 135     -27.812  15.703  32.625  1.00 94.88           C  
ATOM   4719  O   THR B 135     -26.250  14.914  35.250  1.00 94.88           O  
ATOM   4720  CG2 THR B 135     -28.000  16.219  31.203  1.00 94.88           C  
ATOM   4721  OG1 THR B 135     -27.891  14.273  32.594  1.00 94.88           O  
ATOM   4722  N   CYS B 136     -26.672  17.172  35.375  1.00 95.50           N  
ATOM   4723  CA  CYS B 136     -26.625  17.203  36.844  1.00 95.50           C  
ATOM   4724  C   CYS B 136     -27.703  18.109  37.406  1.00 95.50           C  
ATOM   4725  CB  CYS B 136     -25.250  17.656  37.344  1.00 95.50           C  
ATOM   4726  O   CYS B 136     -28.250  18.969  36.688  1.00 95.50           O  
ATOM   4727  SG  CYS B 136     -24.844  19.359  36.875  1.00 95.50           S  
ATOM   4728  N   LEU B 137     -28.078  17.812  38.531  1.00 95.31           N  
ATOM   4729  CA  LEU B 137     -29.031  18.656  39.250  1.00 95.31           C  
ATOM   4730  C   LEU B 137     -28.344  19.453  40.344  1.00 95.31           C  
ATOM   4731  CB  LEU B 137     -30.141  17.781  39.875  1.00 95.31           C  
ATOM   4732  O   LEU B 137     -28.734  20.594  40.625  1.00 95.31           O  
ATOM   4733  CG  LEU B 137     -31.078  17.078  38.906  1.00 95.31           C  
ATOM   4734  CD1 LEU B 137     -31.781  15.914  39.594  1.00 95.31           C  
ATOM   4735  CD2 LEU B 137     -32.094  18.062  38.344  1.00 95.31           C  
ATOM   4736  N   SER B 138     -27.281  18.875  40.969  1.00 95.12           N  
ATOM   4737  CA  SER B 138     -26.484  19.516  42.000  1.00 95.12           C  
ATOM   4738  C   SER B 138     -25.016  19.156  41.875  1.00 95.12           C  
ATOM   4739  CB  SER B 138     -27.000  19.125  43.406  1.00 95.12           C  
ATOM   4740  O   SER B 138     -24.656  18.297  41.062  1.00 95.12           O  
ATOM   4741  OG  SER B 138     -26.578  17.812  43.719  1.00 95.12           O  
ATOM   4742  N   ASP B 139     -24.156  19.828  42.594  1.00 95.75           N  
ATOM   4743  CA  ASP B 139     -22.719  19.578  42.594  1.00 95.75           C  
ATOM   4744  C   ASP B 139     -22.406  18.141  43.031  1.00 95.75           C  
ATOM   4745  CB  ASP B 139     -22.000  20.578  43.500  1.00 95.75           C  
ATOM   4746  O   ASP B 139     -21.406  17.578  42.594  1.00 95.75           O  
ATOM   4747  CG  ASP B 139     -21.984  21.984  42.938  1.00 95.75           C  
ATOM   4748  OD1 ASP B 139     -22.484  22.203  41.812  1.00 95.75           O  
ATOM   4749  OD2 ASP B 139     -21.469  22.891  43.625  1.00 95.75           O  
ATOM   4750  N   ALA B 140     -23.312  17.500  43.812  1.00 94.94           N  
ATOM   4751  CA  ALA B 140     -23.094  16.156  44.312  1.00 94.94           C  
ATOM   4752  C   ALA B 140     -23.109  15.125  43.188  1.00 94.94           C  
ATOM   4753  CB  ALA B 140     -24.156  15.797  45.375  1.00 94.94           C  
ATOM   4754  O   ALA B 140     -22.531  14.047  43.312  1.00 94.94           O  
ATOM   4755  N   ASP B 141     -23.719  15.461  42.062  1.00 94.75           N  
ATOM   4756  CA  ASP B 141     -23.812  14.562  40.938  1.00 94.75           C  
ATOM   4757  C   ASP B 141     -22.531  14.578  40.094  1.00 94.75           C  
ATOM   4758  CB  ASP B 141     -25.016  14.945  40.062  1.00 94.75           C  
ATOM   4759  O   ASP B 141     -22.375  13.758  39.188  1.00 94.75           O  
ATOM   4760  CG  ASP B 141     -26.344  14.789  40.781  1.00 94.75           C  
ATOM   4761  OD1 ASP B 141     -26.453  13.953  41.688  1.00 94.75           O  
ATOM   4762  OD2 ASP B 141     -27.297  15.508  40.406  1.00 94.75           O  
ATOM   4763  N   CYS B 142     -21.719  15.469  40.375  1.00 95.19           N  
ATOM   4764  CA  CYS B 142     -20.484  15.633  39.625  1.00 95.19           C  
ATOM   4765  C   CYS B 142     -19.281  15.273  40.469  1.00 95.19           C  
ATOM   4766  CB  CYS B 142     -20.359  17.062  39.125  1.00 95.19           C  
ATOM   4767  O   CYS B 142     -18.984  15.953  41.469  1.00 95.19           O  
ATOM   4768  SG  CYS B 142     -21.781  17.625  38.125  1.00 95.19           S  
ATOM   4769  N   VAL B 143     -18.531  14.297  40.094  1.00 95.00           N  
ATOM   4770  CA  VAL B 143     -17.359  13.859  40.844  1.00 95.00           C  
ATOM   4771  C   VAL B 143     -16.125  14.594  40.344  1.00 95.00           C  
ATOM   4772  CB  VAL B 143     -17.156  12.336  40.750  1.00 95.00           C  
ATOM   4773  O   VAL B 143     -15.734  14.461  39.188  1.00 95.00           O  
ATOM   4774  CG1 VAL B 143     -15.938  11.891  41.562  1.00 95.00           C  
ATOM   4775  CG2 VAL B 143     -18.406  11.594  41.219  1.00 95.00           C  
ATOM   4776  N   ALA B 144     -15.461  15.344  41.281  1.00 94.06           N  
ATOM   4777  CA  ALA B 144     -14.258  16.094  40.938  1.00 94.06           C  
ATOM   4778  C   ALA B 144     -13.109  15.164  40.562  1.00 94.06           C  
ATOM   4779  CB  ALA B 144     -13.844  17.000  42.094  1.00 94.06           C  
ATOM   4780  O   ALA B 144     -12.875  14.164  41.250  1.00 94.06           O  
ATOM   4781  N   GLY B 145     -12.422  15.391  39.406  1.00 91.25           N  
ATOM   4782  CA  GLY B 145     -11.250  14.625  39.000  1.00 91.25           C  
ATOM   4783  C   GLY B 145     -11.586  13.469  38.094  1.00 91.25           C  
ATOM   4784  O   GLY B 145     -10.688  12.781  37.594  1.00 91.25           O  
ATOM   4785  N   GLU B 146     -12.852  13.258  37.969  1.00 90.38           N  
ATOM   4786  CA  GLU B 146     -13.266  12.188  37.094  1.00 90.38           C  
ATOM   4787  C   GLU B 146     -13.008  12.562  35.625  1.00 90.38           C  
ATOM   4788  CB  GLU B 146     -14.750  11.859  37.281  1.00 90.38           C  
ATOM   4789  O   GLU B 146     -13.227  13.711  35.219  1.00 90.38           O  
ATOM   4790  CG  GLU B 146     -15.211  10.617  36.531  1.00 90.38           C  
ATOM   4791  CD  GLU B 146     -16.688  10.305  36.750  1.00 90.38           C  
ATOM   4792  OE1 GLU B 146     -17.188   9.328  36.156  1.00 90.38           O  
ATOM   4793  OE2 GLU B 146     -17.344  11.039  37.531  1.00 90.38           O  
ATOM   4794  N   LEU B 147     -12.422  11.594  34.969  1.00 88.19           N  
ATOM   4795  CA  LEU B 147     -12.141  11.773  33.531  1.00 88.19           C  
ATOM   4796  C   LEU B 147     -12.898  10.742  32.719  1.00 88.19           C  
ATOM   4797  CB  LEU B 147     -10.641  11.656  33.281  1.00 88.19           C  
ATOM   4798  O   LEU B 147     -12.656   9.539  32.812  1.00 88.19           O  
ATOM   4799  CG  LEU B 147     -10.078  12.555  32.188  1.00 88.19           C  
ATOM   4800  CD1 LEU B 147      -9.000  13.477  32.750  1.00 88.19           C  
ATOM   4801  CD2 LEU B 147      -9.516  11.711  31.031  1.00 88.19           C  
ATOM   4802  N   ASP B 148     -13.883  11.234  31.938  1.00 88.50           N  
ATOM   4803  CA  ASP B 148     -14.602  10.367  31.000  1.00 88.50           C  
ATOM   4804  C   ASP B 148     -13.891  10.305  29.656  1.00 88.50           C  
ATOM   4805  CB  ASP B 148     -16.031  10.867  30.812  1.00 88.50           C  
ATOM   4806  O   ASP B 148     -13.641  11.336  29.016  1.00 88.50           O  
ATOM   4807  CG  ASP B 148     -16.906   9.875  30.062  1.00 88.50           C  
ATOM   4808  OD1 ASP B 148     -16.375   8.992  29.359  1.00 88.50           O  
ATOM   4809  OD2 ASP B 148     -18.156   9.984  30.172  1.00 88.50           O  
ATOM   4810  N   MET B 149     -13.562   9.109  29.125  1.00 88.69           N  
ATOM   4811  CA  MET B 149     -12.828   8.914  27.875  1.00 88.69           C  
ATOM   4812  C   MET B 149     -13.617   9.453  26.688  1.00 88.69           C  
ATOM   4813  CB  MET B 149     -12.508   7.434  27.672  1.00 88.69           C  
ATOM   4814  O   MET B 149     -13.031   9.805  25.656  1.00 88.69           O  
ATOM   4815  CG  MET B 149     -11.523   6.863  28.672  1.00 88.69           C  
ATOM   4816  SD  MET B 149      -9.898   7.707  28.625  1.00 88.69           S  
ATOM   4817  CE  MET B 149      -9.570   7.879  30.406  1.00 88.69           C  
ATOM   4818  N   LEU B 150     -14.883   9.555  26.828  1.00 89.69           N  
ATOM   4819  CA  LEU B 150     -15.719  10.078  25.750  1.00 89.69           C  
ATOM   4820  C   LEU B 150     -16.125  11.523  26.031  1.00 89.69           C  
ATOM   4821  CB  LEU B 150     -16.969   9.219  25.578  1.00 89.69           C  
ATOM   4822  O   LEU B 150     -16.953  12.094  25.328  1.00 89.69           O  
ATOM   4823  CG  LEU B 150     -16.750   7.766  25.156  1.00 89.69           C  
ATOM   4824  CD1 LEU B 150     -18.062   7.008  25.141  1.00 89.69           C  
ATOM   4825  CD2 LEU B 150     -16.062   7.703  23.797  1.00 89.69           C  
ATOM   4826  N   GLY B 151     -15.586  12.094  27.125  1.00 91.56           N  
ATOM   4827  CA  GLY B 151     -15.883  13.469  27.484  1.00 91.56           C  
ATOM   4828  C   GLY B 151     -14.906  14.461  26.891  1.00 91.56           C  
ATOM   4829  O   GLY B 151     -14.109  14.109  26.016  1.00 91.56           O  
ATOM   4830  N   ASN B 152     -14.984  15.750  27.344  1.00 93.94           N  
ATOM   4831  CA  ASN B 152     -14.203  16.828  26.734  1.00 93.94           C  
ATOM   4832  C   ASN B 152     -13.195  17.406  27.719  1.00 93.94           C  
ATOM   4833  CB  ASN B 152     -15.125  17.922  26.203  1.00 93.94           C  
ATOM   4834  O   ASN B 152     -12.430  18.312  27.375  1.00 93.94           O  
ATOM   4835  CG  ASN B 152     -16.016  17.453  25.062  1.00 93.94           C  
ATOM   4836  ND2 ASN B 152     -17.312  17.406  25.312  1.00 93.94           N  
ATOM   4837  OD1 ASN B 152     -15.523  17.125  23.984  1.00 93.94           O  
ATOM   4838  N   GLY B 153     -13.180  16.812  28.953  1.00 94.44           N  
ATOM   4839  CA  GLY B 153     -12.242  17.359  29.922  1.00 94.44           C  
ATOM   4840  C   GLY B 153     -12.344  16.703  31.281  1.00 94.44           C  
ATOM   4841  O   GLY B 153     -12.969  15.656  31.438  1.00 94.44           O  
ATOM   4842  N   LEU B 154     -11.633  17.312  32.219  1.00 94.12           N  
ATOM   4843  CA  LEU B 154     -11.609  16.859  33.625  1.00 94.12           C  
ATOM   4844  C   LEU B 154     -12.703  17.547  34.438  1.00 94.12           C  
ATOM   4845  CB  LEU B 154     -10.242  17.141  34.250  1.00 94.12           C  
ATOM   4846  O   LEU B 154     -12.789  18.781  34.438  1.00 94.12           O  
ATOM   4847  CG  LEU B 154      -9.992  16.531  35.625  1.00 94.12           C  
ATOM   4848  CD1 LEU B 154      -9.805  15.023  35.500  1.00 94.12           C  
ATOM   4849  CD2 LEU B 154      -8.773  17.172  36.281  1.00 94.12           C  
ATOM   4850  N   ARG B 155     -13.484  16.812  35.125  1.00 95.25           N  
ATOM   4851  CA  ARG B 155     -14.586  17.359  35.906  1.00 95.25           C  
ATOM   4852  C   ARG B 155     -14.070  18.141  37.125  1.00 95.25           C  
ATOM   4853  CB  ARG B 155     -15.531  16.250  36.344  1.00 95.25           C  
ATOM   4854  O   ARG B 155     -13.164  17.672  37.812  1.00 95.25           O  
ATOM   4855  CG  ARG B 155     -16.344  15.641  35.219  1.00 95.25           C  
ATOM   4856  CD  ARG B 155     -17.375  14.641  35.750  1.00 95.25           C  
ATOM   4857  NE  ARG B 155     -18.125  14.023  34.656  1.00 95.25           N  
ATOM   4858  NH1 ARG B 155     -19.562  12.859  36.031  1.00 95.25           N  
ATOM   4859  NH2 ARG B 155     -19.766  12.688  33.750  1.00 95.25           N  
ATOM   4860  CZ  ARG B 155     -19.156  13.195  34.812  1.00 95.25           C  
ATOM   4861  N   THR B 156     -14.570  19.281  37.344  1.00 96.00           N  
ATOM   4862  CA  THR B 156     -14.172  20.125  38.469  1.00 96.00           C  
ATOM   4863  C   THR B 156     -14.969  19.797  39.719  1.00 96.00           C  
ATOM   4864  CB  THR B 156     -14.344  21.625  38.125  1.00 96.00           C  
ATOM   4865  O   THR B 156     -14.547  20.094  40.844  1.00 96.00           O  
ATOM   4866  CG2 THR B 156     -13.562  22.000  36.875  1.00 96.00           C  
ATOM   4867  OG1 THR B 156     -15.734  21.891  37.906  1.00 96.00           O  
ATOM   4868  N   GLY B 157     -16.188  19.234  39.594  1.00 96.56           N  
ATOM   4869  CA  GLY B 157     -17.047  18.938  40.719  1.00 96.56           C  
ATOM   4870  C   GLY B 157     -18.234  19.875  40.844  1.00 96.56           C  
ATOM   4871  O   GLY B 157     -19.078  19.719  41.719  1.00 96.56           O  
ATOM   4872  N   ARG B 158     -18.297  20.859  39.969  1.00 97.69           N  
ATOM   4873  CA  ARG B 158     -19.375  21.828  40.031  1.00 97.69           C  
ATOM   4874  C   ARG B 158     -20.438  21.531  39.000  1.00 97.69           C  
ATOM   4875  CB  ARG B 158     -18.844  23.250  39.844  1.00 97.69           C  
ATOM   4876  O   ARG B 158     -20.125  21.031  37.906  1.00 97.69           O  
ATOM   4877  CG  ARG B 158     -17.922  23.703  40.969  1.00 97.69           C  
ATOM   4878  CD  ARG B 158     -17.609  25.188  40.875  1.00 97.69           C  
ATOM   4879  NE  ARG B 158     -16.922  25.516  39.625  1.00 97.69           N  
ATOM   4880  NH1 ARG B 158     -16.953  27.797  39.969  1.00 97.69           N  
ATOM   4881  NH2 ARG B 158     -15.984  26.938  38.094  1.00 97.69           N  
ATOM   4882  CZ  ARG B 158     -16.625  26.750  39.219  1.00 97.69           C  
ATOM   4883  N   CYS B 159     -21.672  21.719  39.281  1.00 97.19           N  
ATOM   4884  CA  CYS B 159     -22.797  21.656  38.375  1.00 97.19           C  
ATOM   4885  C   CYS B 159     -23.172  23.047  37.875  1.00 97.19           C  
ATOM   4886  CB  CYS B 159     -24.000  21.000  39.031  1.00 97.19           C  
ATOM   4887  O   CYS B 159     -23.547  23.906  38.656  1.00 97.19           O  
ATOM   4888  SG  CYS B 159     -25.359  20.656  37.906  1.00 97.19           S  
ATOM   4889  N   VAL B 160     -23.016  23.375  36.688  1.00 96.94           N  
ATOM   4890  CA  VAL B 160     -23.203  24.719  36.156  1.00 96.94           C  
ATOM   4891  C   VAL B 160     -24.250  24.672  35.031  1.00 96.94           C  
ATOM   4892  CB  VAL B 160     -21.875  25.281  35.594  1.00 96.94           C  
ATOM   4893  O   VAL B 160     -24.547  23.609  34.500  1.00 96.94           O  
ATOM   4894  CG1 VAL B 160     -20.875  25.500  36.750  1.00 96.94           C  
ATOM   4895  CG2 VAL B 160     -21.297  24.375  34.531  1.00 96.94           C  
ATOM   4896  N   PRO B 161     -25.000  25.781  34.750  1.00 95.31           N  
ATOM   4897  CA  PRO B 161     -25.984  25.828  33.656  1.00 95.31           C  
ATOM   4898  C   PRO B 161     -25.344  25.578  32.281  1.00 95.31           C  
ATOM   4899  CB  PRO B 161     -26.531  27.266  33.750  1.00 95.31           C  
ATOM   4900  O   PRO B 161     -24.219  26.000  32.031  1.00 95.31           O  
ATOM   4901  CG  PRO B 161     -26.141  27.734  35.094  1.00 95.31           C  
ATOM   4902  CD  PRO B 161     -24.938  26.953  35.562  1.00 95.31           C  
ATOM   4903  N   TYR B 162     -26.000  24.844  31.453  1.00 93.31           N  
ATOM   4904  CA  TYR B 162     -25.547  24.547  30.094  1.00 93.31           C  
ATOM   4905  C   TYR B 162     -25.609  25.781  29.219  1.00 93.31           C  
ATOM   4906  CB  TYR B 162     -26.391  23.422  29.484  1.00 93.31           C  
ATOM   4907  O   TYR B 162     -26.125  26.812  29.625  1.00 93.31           O  
ATOM   4908  CG  TYR B 162     -25.766  22.797  28.266  1.00 93.31           C  
ATOM   4909  CD1 TYR B 162     -26.438  22.812  27.031  1.00 93.31           C  
ATOM   4910  CD2 TYR B 162     -24.516  22.188  28.312  1.00 93.31           C  
ATOM   4911  CE1 TYR B 162     -25.875  22.234  25.906  1.00 93.31           C  
ATOM   4912  CE2 TYR B 162     -23.953  21.609  27.188  1.00 93.31           C  
ATOM   4913  OH  TYR B 162     -24.062  21.078  24.875  1.00 93.31           O  
ATOM   4914  CZ  TYR B 162     -24.625  21.641  25.984  1.00 93.31           C  
ATOM   4915  N   TYR B 163     -25.047  25.750  28.031  1.00 88.75           N  
ATOM   4916  CA  TYR B 163     -24.953  26.906  27.141  1.00 88.75           C  
ATOM   4917  C   TYR B 163     -26.328  27.422  26.750  1.00 88.75           C  
ATOM   4918  CB  TYR B 163     -24.156  26.531  25.875  1.00 88.75           C  
ATOM   4919  O   TYR B 163     -26.578  28.625  26.766  1.00 88.75           O  
ATOM   4920  CG  TYR B 163     -22.703  26.219  26.156  1.00 88.75           C  
ATOM   4921  CD1 TYR B 163     -21.766  27.234  26.297  1.00 88.75           C  
ATOM   4922  CD2 TYR B 163     -22.281  24.891  26.250  1.00 88.75           C  
ATOM   4923  CE1 TYR B 163     -20.422  26.938  26.547  1.00 88.75           C  
ATOM   4924  CE2 TYR B 163     -20.938  24.594  26.500  1.00 88.75           C  
ATOM   4925  OH  TYR B 163     -18.703  25.312  26.891  1.00 88.75           O  
ATOM   4926  CZ  TYR B 163     -20.031  25.609  26.641  1.00 88.75           C  
ATOM   4927  N   GLN B 164     -27.172  26.516  26.391  1.00 86.06           N  
ATOM   4928  CA  GLN B 164     -28.531  26.875  26.000  1.00 86.06           C  
ATOM   4929  C   GLN B 164     -29.562  26.047  26.750  1.00 86.06           C  
ATOM   4930  CB  GLN B 164     -28.703  26.703  24.484  1.00 86.06           C  
ATOM   4931  O   GLN B 164     -29.281  24.906  27.141  1.00 86.06           O  
ATOM   4932  CG  GLN B 164     -27.734  27.516  23.656  1.00 86.06           C  
ATOM   4933  CD  GLN B 164     -27.828  27.203  22.172  1.00 86.06           C  
ATOM   4934  NE2 GLN B 164     -26.953  27.828  21.375  1.00 86.06           N  
ATOM   4935  OE1 GLN B 164     -28.672  26.422  21.750  1.00 86.06           O  
ATOM   4936  N   GLY B 165     -30.672  26.625  27.141  1.00 86.81           N  
ATOM   4937  CA  GLY B 165     -31.766  25.906  27.766  1.00 86.81           C
[truncated: 486,244 more chars]
