# Supplementary material for: Structural insights into the allosteric inhibition of P2X4 receptors
Source: Nat Commun. 2023 Oct 13;14:6437. doi: 10.1038/s41467-023-42164-y (PMC10575874; doi:10.1038/s41467-023-42164-y)
Supplement: Supplementary file 8 — Source Data [file 41467_2023_42164_MOESM8_ESM.xlsx]

## Sheet: Fig4C
	ATP	BX430		Ratio
	(pA)	(pA)
WT	190.4	78.7		0.41334
	420	180.8		0.430476
	882	504.8		0.572336
	43.3	18.5		0.427252
	157.3	34.4		0.21869
	221	52.7		0.238462
	293.9	74.8		0.254508
	434.6	69.6		0.160147
	307	68.4		0.222801
R85A
	210	154.4		0.735238
	58.6	45.8		0.78157
	410.2	231.9		0.565334
W97A
	63.5	28.1		0.44252
	144.8	83.8		0.578729
	87.4	69.2		0.791762
	68.6	59.4		0.865889
I94A
	113.6	64		0.56338
	172.7	75.1		0.434858
	141.6	70.8		0.5
	32.6	26.2		0.803681
	46.2	32.5		0.703463
I94W
	173.3	105.6		0.609348
	43.9	29.3		0.667426
	54.9	23.8		0.433515
	24.5	11		0.44898
	21.3	13.6		0.638498
K301V
	67.1	53.7		0.800298
	31.1	17.7		0.569132
	35.4	19.6		0.553672
K301R
	160.5	139.2		0.86729
	70	56.8		0.811429
	133	70.2		0.52782
Y302A
	130.6	70.8		0.542113
	152	98.9		0.650658
	69.6	48.2		0.692529
	384.7	255.2		0.663374
E310K
	148.3	80.1		0.540121
	188.5	157.3		0.834483
	300.2	231		0.769487

## Sheet: Fig4D
	ATP	BX430		Ratio
	(pA)	(pA)
WT
	678.1	0.139507		0.0648546
	844.1	39.7		0.0470323
	369.25	17.1		0.0463101
	4817.13	830.7		0.172447
	1832.9	321		0.175132
	3376.15	185.5		0.0549442
	1818.8	140.4		0.0771938
	877.7	121.1		0.137974
	3116.5	747.7		0.239917
	1280.5	213.6		0.16681
	2568.95	90.3		0.035151
R82G
	2012.3	2228.4		1.10739
	2564.1	2572		1.00308
	2600.7	2481.1		0.954012
	2357.2	2439.6		1.03496
	2124.6	2271.1		1.06895
R82A
	3854.7	1531.4		0.397281
	2294.4	458.4		0.199791
	3035.6	1587.8		0.52306
R82Q
	645.6	526.9		0.81614
	1991	1643.1		0.825264
	1610.7	1204.8		0.747998
	938.1	1049.2		1.11843
W84A
	604.85	318.6		0.526742
	328.7	144		0.438089
	909.9	534.7		0.587647
D88W
	451.05	259.2		0.574659
	1577	567		0.359543
	574.2	248.4		0.432602
I91A
	2008.35	1140.1		0.56768
	1784.7	1356.8		0.76024
	1252.75	654.9		0.52277
I91T
	961.3	972.9		1.01207
	2634.3	2022.1		0.767604
	2785	2567.1		0.921759
	550.5	600		1.08992
F296W
	772.1	700.7		0.907525
	1405.65	897.2		0.638281
	1507	1531.4		1.01619
	2546.35	2464.4		0.967817
	2741.4	2753.9		1.00456
	1961.1	1873.2		0.955178
K298V
	2258	1364.1		0.604119
	970.15	408.9		0.421481
	492.9	187.4		0.380199
K298R
	2208.25	1764.5		0.799049
	2232.05	1596.7		0.715351
	988.8	371.1		0.375303
	1689.75	1554.6		0.920018
Y299A
	1399.55	423		0.30224
	2354.1	381.5		0.162058
	1328.7	564		0.424475
	550.1	127.2		0.231231
	752.7	167.7		0.222798
	1070.4	242.4		0.226457
	860	189.8		0.220698
	411	121.5		0.29562
	685.4	229.5		0.334841
E307T
	581.7	45.8		0.0787347
	1575.3	71.4		0.0453247
	1994.6	178.8		0.089642
	830.7	119.6		0.143975
E307N
	1809.1	172.1		0.0951302
	1843.9	164.2		0.0890504
	2066.7	393.1		0.190207
	468.8	41.5		0.0885239
E307W
	1017.5	219.7		0.215921
	528.6	141.6		0.267877
	190.7	67.7		0.355008
	617.7	364.5		0.590092

## Sheet: Fig5
	5H	5I
Time （μs）	Dsitance （Å）	Dsitance （Å）
0	3.74401	4.46981
0.000199998	4.08555	4.20631
0.000399996	4.17165	4.23297
0.000599994	3.61381	3.949
0.000799992	4.41572	3.88985
0.00099999	3.87314	4.1633
0.0012	3.91736	4.26444
0.0014	3.97169	4.39101
0.0016	3.92533	4.75518
0.0018	4.22466	4.65947
0.002	3.71041	4.09481
0.0022	3.89078	5.11264
0.0024	3.76651	4.20535
0.0026	3.77457	4.36478
0.0028	3.44729	4.39625
0.003	3.62631	4.2553
0.0032	3.98642	4.52348
0.0034	3.60213	3.90703
0.0036	4.06859	3.86079
0.0038	3.85384	4.14284
0.004	4.1796	4.57399
0.0042	4.19662	4.3168
0.0044	3.96451	4.07582
0.0046	3.83966	4.69727
0.0048	3.86428	4.355
0.005	3.9252	4.43382
0.0052	3.87284	4.48152
0.0054	3.54112	4.23839
0.0056	3.69901	4.35679
0.0058	3.92404	4.31194
0.006	3.53521	4.43902
0.0062	3.93331	4.07541
0.0064	3.78048	4.62575
0.0066	3.79614	4.32397
0.0068	4.02902	4.05199
0.007	3.93116	4.2086
0.0072	3.91415	4.13611
0.0074	3.87683	4.2642
0.0076	3.78	4.16653
0.0078	3.70821	4.19681
0.008	3.44692	4.12894
0.0082	3.84174	4.31936
0.0084	3.79414	4.06663
0.0086	3.76334	4.3888
0.0088	3.89252	4.22961
0.009	4.11429	4.31875
0.0092	3.85528	3.99301
0.0094	4.2599	4.06347
0.0096	4.21805	4.46273
0.0098	4.03793	4.28186
0.01	4.46672	4.03217
0.0102	4.08512	3.97358
0.0104	4.16696	4.39057
0.0106	3.9414	4.14472
0.0108	4.00887	4.37212
0.011	4.37544	4.16578
0.0112	4.13635	3.97138
0.0114	4.07862	4.04459
0.0116	4.3584	4.50153
0.0118	3.69816	4.48762
0.012	3.97012	4.06939
0.0122	3.92989	4.58046
0.0124	4.13278	4.14926
0.0126	3.97116	4.18725
0.0128	3.73703	4.6042
0.013	3.84043	4.35371
0.0132	4.08671	3.94043
0.0134	4.01282	4.07712
0.0136	4.44446	4.09022
0.0138	4.35755	3.76243
0.014	3.83064	3.68496
0.0142	3.89564	3.98523
0.0144	4.52698	4.63252
0.0146	3.80605	4.26911
0.0148	4.02834	4.43769
0.015	3.51507	4.39087
0.0152	4.10468	4.52992
0.0154	3.71546	3.65957
0.0156	4.0175	4.15481
0.0158	4.19711	4.15847
0.016	4.05892	3.90627
0.0162	3.78317	3.68939
0.0164	3.95247	4.01822
0.0166	4.10104	4.09152
0.0168	3.7951	4.07673
0.017	4.07011	4.17707
0.0172	3.93104	4.43387
0.0174	3.70916	4.0794
0.0176	4.3047	4.47565
0.0178	3.91818	3.92946
0.018	4.12138	3.74562
0.0182	4.06379	3.85155
0.0184	3.85656	4.23057
0.0186	3.77818	3.96557
0.0188	3.45651	4.89329
0.019	4.15451	4.45557
0.0192	4.38515	4.69541
0.0194	4.1966	4.01305
0.0196	4.1482	4.4117
0.0198	3.9573	4.12168
0.02	4.09774	4.41216
0.0202	4.1382	4.61635
0.0204	4.18831	4.40667
0.0206	3.94261	4.28119
0.0208	3.82582	4.36332
0.021	4.1053	3.99343
0.0212	3.75236	4.5101
0.0214	4.32501	4.07936
0.0216	3.93744	3.92617
0.0218	4.27635	4.00855
0.022	4.34011	4.48396
0.0222	4.10835	3.89687
0.0224	4.54706	4.17826
0.0226	4.19875	4.32342
0.0228	4.11512	4.20427
0.023	4.87687	4.19614
0.0232	4.4813	4.01493
0.0234	4.50717	4.15909
0.0236	3.86111	4.61301
0.0238	4.03804	4.44212
0.024	3.88307	4.0471
0.0242	4.14222	3.91836
0.0244	4.17742	4.21144
0.0246	4.14503	4.11901
0.0248	4.12852	4.5422
0.025	4.39515	4.57747
0.0252	4.05855	4.16743
0.0254	4.19427	4.523
0.0256	4.07153	4.25253
0.0258	4.39419	4.47299
0.026	4.20881	4.31564
0.0262	3.99184	4.60837
0.0264	4.4154	4.23734
0.0266	3.86569	4.36884
0.0268	4.6321	4.457
0.027	4.43012	4.11836
0.0272	4.09492	4.1141
0.0274	4.37088	4.06319
0.0276	4.03237	4.21154
0.0278	3.94837	4.53426
0.028	3.98399	3.98738
0.0282	3.80262	4.26697
0.0284	4.24759	4.28216
0.0286	4.25968	4.17523
0.0288	3.97104	4.27274
0.029	4.27396	4.12757
0.0292	4.25168	4.30189
0.0294	4.29306	4.80829
0.0296	4.22306	4.42181
0.0298	4.39959	4.13016
0.03	4.49959	4.3946
0.0302	4.09627	3.98791
0.0304	4.44407	4.07987
0.0306	3.88951	4.49299
0.0308	4.03936	4.40532
0.031	4.34797	4.30849
0.0312	4.51709	4.29876
0.0314	4.67334	4.00261
0.0316	4.51206	4.29605
0.0318	4.16689	4.11123
0.032	4.16047	4.21049
0.0322	4.33818	4.31114
0.0324	4.68818	4.25446
0.0326	4.04264	4.20323
0.0328	4.34434	4.53068
0.033	4.48501	4.71464
0.0332	4.30694	4.25787
0.0334	4.21703	4.86304
0.0336	4.34974	4.23455
0.0338	4.21318	4.59721
0.034	4.14527	4.04292
0.0342	4.26898	4.23804
0.0344	4.0463	3.95649
0.0346	4.19459	3.77105
0.0348	4.22679	4.27285
0.035	4.36555	3.96034
0.0352	4.02067	4.16538
0.0354	4.23949	3.87652
0.0356	4.2848	4.10012
0.0358	4.19054	4.20506
0.036	4.13018	3.60877
0.0362	4.29895	3.85091
0.0364	4.33059	4.3062
0.0366	4.02761	3.98746
0.0368	4.17891	3.87367
0.037	4.04717	4.41352
0.0372	4.29192	4.49569
0.0374	4.27163	4.16203
0.0376	4.38028	4.20309
0.0378	4.12397	4.7196
0.038	4.03989	4.46479
0.0382	4.04478	4.20497
0.0384	4.53808	3.78293
0.0386	4.55506	3.74198
0.0388	4.2456	3.91474
0.039	4.04344	3.95619
0.0392	4.18226	3.67032
0.0394	4.04356	4.50329
0.0396	4.0418	5.14236
0.0398	4.27626	4.39619
0.04	4.50862	4.26922
0.0402	4.32466	4.78301
0.0404	4.27692	4.63845
0.0406	4.38707	4.27793
0.0408	4.29638	4.62227
0.041	4.17351	4.58198
0.0412	4.29347	4.4053
0.0414	4.73173	4.56017
0.0416	4.37615	4.6334
0.0418	4.44775	5.01447
0.042	4.19727	4.01738
0.0422	4.14165	4.36838
0.0424	3.96956	5.44617
0.0426	4.61063	5.26875
0.0428	4.5141	4.5099
0.043	4.08206	5.09214
0.0432	4.41481	4.67034
0.0434	3.94086	5.13052
0.0436	4.01585	4.67494
0.0438	4.24315	4.30756
0.044	4.44971	4.87592
0.0442	4.39923	4.94484
0.0444	4.09578	5.10333
0.0446	4.32033	5.15601
0.0448	4.43215	5.14479
0.045	4.15796	4.97011
0.0452	4.56788	5.05164
0.0454	4.12011	4.83867
0.0456	4.77932	4.34056
0.0458	4.27377	4.47435
0.046	4.2405	4.59187
0.0462	4.33983	5.15836
0.0464	4.6094	4.47467
0.0466	4.36551	4.50412
0.0468	4.3321	4.80663
0.047	4.36659	4.46492
0.0472	4.00031	4.25486
0.0474	4.25812	4.29925
0.0476	4.34363	3.88364
0.0478	4.21214	4.22633
0.048	4.40298	4.64673
0.0482	4.56893	4.07798
0.0484	4.01749	4.30164
0.0486	4.21577	4.43719
0.0488	4.4282	3.95629
0.049	4.55869	4.25341
0.0492	4.49132	4.59012
0.0494	4.4226	4.42872
0.0496	4.18763	5.02038
0.0498	4.11559	4.56176
0.05	4.35268	4.61112
0.0502	4.17285	5.03169
0.0504	4.03083	4.61077
0.0506	4.22306	3.78939
0.0508	4.15382	4.37654
0.051	4.31953	4.31897
0.0512	4.18549	4.56353
0.0514	4.30473	4.64242
0.0516	4.58846	4.13557
0.0518	4.57913	4.55892
0.052	4.29137	4.61545
0.0522	4.25151	4.9022
0.0524	4.13968	4.47291
0.0526	4.21308	4.03118
0.0528	3.93681	4.4915
0.053	4.10156	4.60931
0.0532	4.44878	4.26653
0.0534	4.43857	4.45831
0.0536	4.35002	4.40802
0.0538	4.59937	4.05145
0.054	4.15837	3.86402
0.0542	4.67096	4.305
0.0544	4.56919	4.30598
0.0546	4.32227	3.99557
0.0548	4.33643	4.29128
0.055	4.14727	3.69724
0.0552	4.41981	4.06994
0.0554	4.41419	4.0818
0.0556	4.2829	4.2051
0.0558	4.28556	4.33533
0.056	4.23298	4.83453
0.0562	4.16828	4.55245
0.0564	4.28548	4.15208
0.0566	4.12263	4.52253
0.0568	4.08148	3.91169
0.057	4.04399	4.29844
0.0572	3.90476	4.14575
0.0574	4.50918	4.363
0.0576	3.96946	4.23804
0.0578	4.47151	4.00097
0.058	3.93858	4.29274
0.0582	4.12558	4.4874
0.0584	4.30813	4.50688
0.0586	4.51126	4.50486
0.0588	3.96957	4.03861
0.059	3.94066	4.6021
0.0592	4.0579	4.29142
0.0594	4.38184	4.0177
0.0596	4.09353	4.29486
0.0598	4.25413	4.04026
0.06	3.96605	4.57533
0.0602	4.19869	4.06443
0.0604	4.0807	3.95157
0.0606	4.17156	4.1759
0.0608	4.48298	3.91949
0.061	4.48207	4.23481
0.0612	4.2124	4.07678
0.0614	4.63385	4.14643
0.0616	4.56239	4.4388
0.0618	4.42139	3.9903
0.062	4.53057	4.46915
0.0622	5.04621	4.38839
0.0624	4.63716	4.09104
0.0626	4.88231	4.38692
0.0628	5.29615	4.13787
0.063	5.33075	3.84554
0.0632	5.68973	3.76073
0.0634	5.1275	4.02124
0.0636	5.07109	4.09935
0.0638	5.1957	3.84386
0.064	5.56789	4.34987
0.0642	5.5023	4.52861
0.0644	5.67485	4.42953
0.0646	5.1483	4.26284
0.0648	5.32122	4.87039
0.065	4.80855	4.12009
0.0652	5.22164	4.43899
0.0654	5.74183	3.97419
0.0656	5.45918	4.23162
0.0658	5.33906	4.26923
0.066	4.70092	4.4018
0.0662	4.9472	4.50723
0.0664	5.341	4.46889
0.0666	5.48081	4.29158
0.0668	4.801	5.05246
0.067	4.81613	4.43497
0.0672	5.3936	4.33197
0.0674	5.09117	4.75165
0.0676	4.65249	4.89426
0.0678	4.88956	4.49894
0.068	4.81188	4.47656
0.0682	4.74708	4.52109
0.0684	5.3723	3.78535
0.0686	5.4168	4.58737
0.0688	4.79034	4.25137
0.069	4.89651	4.59287
0.0692	4.98026	4.18759
0.0694	4.86607	4.42392
0.0696	4.41875	3.84979
0.0698	4.88863	4.49433
0.07	4.67856	4.47951
0.0702	5.00268	4.14165
0.0704	5.08319	4.53337
0.0706	4.70585	3.90075
0.0708	5.18686	4.03046
0.071	4.55131	4.58833
0.0712	4.78232	4.82391
0.0714	5.0501	4.19902
0.0716	4.86153	4.39002
0.0718	5.0376	4.0551
0.072	5.25439	4.60198
0.0722	4.75768	4.87152
0.0724	4.78133	4.61295
0.0726	4.70167	4.36173
0.0728	4.59513	4.71541
0.073	4.34486	4.4016
0.0732	4.99003	4.51544
0.0734	5.3372	4.22688
0.0736	5.18627	4.01288
0.0738	4.9366	4.40224
0.074	4.66775	4.57379
0.0742	4.87355	4.38889
0.0744	4.78869	4.13738
0.0746	5.03363	4.39458
0.0748	5.09368	4.18443
0.075	5.11111	4.45704
0.0752	4.53058	4.18284
0.0754	4.74179	3.97076
0.0756	4.62711	4.46763
0.0758	4.85787	4.46505
0.076	4.70111	4.48818
0.0762	5.15171	4.44234
0.0764	4.75571	4.72462
0.0766	4.84507	4.47693
0.0768	4.54271	4.43052
0.077	4.87185	4.40875
0.0772	5.33853	4.59537
0.0774	5.28785	3.99859
0.0776	5.37249	4.19197
0.0778	4.71267	4.4352
0.078	5.36184	4.32815
0.0782	5.38988	3.83996
0.0784	4.80677	4.27229
0.0786	5.32333	4.22303
0.0788	4.8952	4.15181
0.079	4.96341	4.06738
0.0792	4.53668	4.04035
0.0794	4.76993	4.44396
0.0796	4.87822	4.04323
0.0798	4.86916	4.63597
0.08	4.71127	4.43141
0.0802	4.94232	4.35376
0.0804	5.39668	4.57914
0.0806	4.80297	4.37442
0.0808	5.08619	4.08497
0.081	4.91668	4.4652
0.0812	4.85568	4.37934
0.0814	4.87595	4.3943
0.0816	4.90667	4.47627
0.0818	4.74109	4.20565
0.082	4.86655	4.22564
0.0822	5.57162	4.19824
0.0824	4.82901	4.41681
0.0826	5.14505	4.24075
0.0828	5.54531	4.19203
0.083	5.104	4.05494
0.0832	4.67451	4.28272
0.0834	4.91896	4.42637
0.0836	5.08888	4.25399
0.0838	4.55249	4.00126
0.084	4.82941	3.90464
0.0842	4.90133	4.22184
0.0844	4.94356	4.28902
0.0846	4.88537	4.25093
0.0848	4.63254	4.16515
0.085	4.95845	4.35095
0.0852	4.40667	4.06774
0.0854	4.40859	3.61976
0.0856	4.86804	4.14442
0.0858	5.02783	3.9533
0.086	5.00215	3.83114
0.0862	4.94528	3.96802
0.0864	4.20528	4.13265
0.0866	5.0367	4.18856
0.0868	5.23375	4.19078
0.087	4.94948	3.79474
0.0872	5.25452	3.70134
0.0874	4.58521	3.9489
0.0876	5.05726	4.01399
0.0878	4.75242	3.95447
0.088	5.10176	3.65787
0.0882	4.41555	3.80221
0.0884	4.98724	3.89466
0.0886	5.00913	3.79172
0.0888	4.85478	4.03805
0.089	5.22859	3.96334
0.0892	4.83093	3.88107
0.0894	4.66629	3.97347
0.0896	4.26586	3.9744
0.0898	4.88333	4.17236
0.09	4.75636	4.00117
0.0902	4.57316	4.08104
0.0904	4.80495	3.91806
0.0906	4.82493	4.61109
0.0908	4.61302	3.74192
0.091	5.01642	4.07879
0.0912	4.91304	4.18616
0.0914	4.51957	4.51629
0.0916	5.07772	4.30243
0.0918	4.67571	4.15904
0.092	4.82644	4.03872
0.0922	5.26132	4.04387
0.0924	4.91025	4.11909
0.0926	4.8861	4.32888
0.0928	4.76791	4.30107
0.093	4.44339	4.33552
0.0932	4.87394	4.15355
0.0934	4.79589	4.10098
0.0936	4.81042	4.23815
0.0938	4.90033	4.0738
0.094	4.50961	4.09734
0.0942	4.67628	4.24591
0.0944	5.02127	3.85245
0.0946	4.92554	4.50139
0.0948	5.37403	4.31302
0.095	4.31042	3.84685
0.0952	4.77328	3.82684
0.0954	5.00981	3.8598
0.0956	4.74755	4.76507
0.0958	5.08039	4.23877
0.096	4.65687	4.20607
0.0962	5.19329	4.50188
0.0964	4.86292	4.28827
0.0966	4.64004	4.2151
0.0968	4.92532	4.35143
0.097	4.71528	4.21205
0.0972	4.70302	4.2599
0.0974	5.06746	4.01375
0.0976	4.48488	4.74856
0.0978	4.41282	4.2018
0.098	4.5921	4.48275
0.0982	5.31896	4.32896
0.0984	4.87417	4.03926
0.0986	4.93295	4.33268
0.0988	4.57847	4.27101
0.099	4.8776	4.42015
0.0992	4.89224	4.16496
0.0994	4.9051	4.17995
0.0996	4.94468	4.24934
0.0998	5.215	4.56425
0.1	4.73116	4.39898
0.1002	4.82334	4.36194
0.1004	4.86875	4.13781
0.1006	4.83497	3.97454
0.1008	4.50461	3.87754
0.101	4.84867	4.05079
0.1012	4.9517	4.06479
0.1014	5.01121	4.02779
0.1016	4.67392	4.36178
0.1018	5.02613	4.24954
0.102	5.38488	3.86166
0.1022	5.23747	4.31408
0.1024	5.14977	4.33702
0.1026	5.14224	4.48743
0.1028	4.90194	4.49907
0.103	4.65626	4.56743
0.1032	5.44325	4.32311
0.1034	4.74406	3.91715
0.1036	4.9482	4.33533
0.1038	5.13755	4.7982
0.104	4.82255	4.63636
0.1042	5.40685	4.29534
0.1044	4.9853	4.48633
0.1046	5.16888	4.43335
0.1048	4.93346	4.56718
0.105	5.22091	4.91335
0.1052	4.75848	4.40015
0.1054	5.13311	4.72306
0.1056	4.93272	4.42975
0.1058	4.62121	4.50946
0.106	4.58361	4.03022
0.1062	4.81999	4.27837
0.1064	4.59418	4.31168
0.1066	4.86981	4.40708
0.1068	5.03381	4.27008
0.107	4.71599	4.58475
0.1072	4.7172	4.26082
0.1074	4.98992	4.33444
0.1076	5.01614	4.42558
0.1078	4.76498	4.06377
0.108	5.20006	4.38272
0.1082	5.33967	4.15243
0.1084	4.95727	4.31879
0.1086	4.66896	4.36263
0.1088	5.06208	3.73204
0.109	4.98694	3.89818
0.1092	5.51641	3.77001
0.1094	5.23065	4.84453
0.1096	4.97475	4.22157
0.1098	5.08521	4.34325
0.11	5.22228	4.59131
0.1102	5.58879	4.6202
0.1104	5.13365	4.10695
0.1106	4.9404	4.47593
0.1108	5.35116	4.37145
0.111	4.41724	4.64786
0.1112	4.95928	4.08543
0.1114	4.18105	4.11706
0.1116	5.16613	3.86231
0.1118	4.9811	4.07105
0.112	4.73184	4.22659
0.1122	5.33239	4.88563
0.1124	5.04623	4.66899
0.1126	5.11941	4.70098
0.1128	4.82253	4.56282
0.113	4.48994	4.74047
0.1132	4.50288	4.56729
0.1134	5.16638	4.24386
0.1136	4.85686	4.20661
0.1138	4.85626	4.25646
0.114	4.93747	4.00699
0.1142	5.16958	4.5929
0.1144	5.06005	4.07671
0.1146	4.99039	4.13695
0.1148	4.90543	4.17881
0.115	4.67506	4.3637
0.1152	4.82761	4.1115
0.1154	4.8317	3.9311
0.1156	4.97862	4.17955
0.1158	4.88912	4.48731
0.116	4.94639	4.26415
0.1162	5.03492	4.61347
0.1164	4.8581	4.04118
0.1166	4.81677	4.28371
0.1168	5.22125	4.63703
0.117	4.67001	4.48668
0.1172	4.48501	4.35698
0.1174	4.33445	4.36143
0.1176	4.06423	3.94649
0.1178	4.60073	4.38683
0.118	4.34131	3.90051
0.1182	4.92215	4.26609
0.1184	5.24019	4.1417
0.1186	5.09092	3.93967
0.1188	4.5629	3.98385
0.119	4.86555	4.2025
0.1192	5.2561	4.20234
0.1194	4.92856	4.65299
0.1196	4.48971	4.55037
0.1198	4.23953	4.61359
0.12	4.5528	4.4432
0.1202	4.58614	4.24659
0.1204	4.61643	3.99287
0.1206	4.46889	4.51429
0.1208	4.4132	3.97678
0.121	4.68691	4.23993
0.1212	4.14436	4.3286
0.1214	5.12269	4.43064
0.1216	5.09857	4.07206
0.1218	4.93053	3.8065
0.122	5.09316	4.37539
0.1222	5.10448	4.03885
0.1224	5.15015	4.31524
0.1226	4.67062	3.93076
0.1228	5.32862	3.99489
0.123	5.29169	4.18571
0.1232	5.09826	4.35235
0.1234	4.74908	3.95635
0.1236	4.64165	4.18297
0.1238	4.92327	4.34349
0.124	5.69835	3.88286
0.1242	4.82046	4.08313
0.1244	5.13195	4.06705
0.1246	4.82412	4.39303
0.1248	5.11298	4.07382
0.125	4.82237	4.00868
0.1252	5.38737	4.1213
0.1254	5.63957	3.99569
0.1256	5.47881	3.81266
0.1258	5.33128	3.84855
0.126	5.03627	3.82693
0.1262	4.95883	3.95433
0.1264	5.1056	4.0709
0.1266	5.03928	3.99842
0.1268	5.14482	4.22003
0.127	4.64188	3.85948
0.1272	5.51551	3.96937
0.1274	5.56483	4.12525
0.1276	5.43729	3.8893
0.1278	5.10613	4.3857
0.128	5.17972	3.93796
0.1282	5.15319	4.09718
0.1284	5.20435	4.10606
0.1286	5.53765	4.18266
0.1288	4.88183	4.39109
0.129	4.91735	4.30053
0.1292	5.41299	4.28587
0.1294	5.32109	4.03671
0.1296	5.49703	4.37984
0.1298	5.3276	3.99098
0.13	5.48922	4.06328
0.1302	5.34874	5.32651
0.1304	5.10948	4.80006
0.1306	5.09408	4.70334
0.1308	5.51549	4.80657
0.131	5.51908	4.72063
0.1312	4.8446	4.83902
0.1314	4.8015	4.75849
0.1316	5.19954	4.38021
0.1318	5.09393	4.90582
0.132	4.73295	5.15381
0.1322	4.92755	4.90693
0.1324	4.50657	4.91087
0.1326	4.67711	4.26728
0.1328	4.34682	4.59382
0.133	4.76025	4.31435
0.1332	4.39402	4.92213
0.1334	4.83647	5.29524
0.1336	5.26617	4.7958
0.1338	4.73951	4.68499
0.134	5.47233	5.11029
0.1342	5.34593	4.57192
0.1344	4.70323	4.52927
0.1346	4.44115	4.94224
0.1348	5.36876	4.31288
0.135	5.58279	4.60083
0.1352	5.06851	4.02597
0.1354	5.53169	4.20335
0.1356	5.08091	4.26496
0.1358	4.15091	4.3276
0.136	4.38412	4.3375
0.1362	4.86861	4.04971
0.1364	4.97473	3.88802
0.1366	4.62524	4.27504
0.1368	5.061	3.76783
0.137	4.7316	4.17077
0.1372	4.62323	4.26798
0.1374	5.1003	3.93631
0.1376	5.19822	3.96969
0.1378	4.63741	4.3193
0.138	4.75613	3.84952
0.1382	5.53149	4.49211
0.1384	5.4228	4.14055
0.1386	5.17062	3.84696
0.1388	5.15742	4.35316
0.139	4.84813	4.60266
0.1392	5.27348	4.55306
0.1394	4.92033	4.48541
0.1396	5.11552	4.31259
0.1398	5.27443	3.94588
0.14	4.96365	4.69426
0.1402	5.05854	4.21267
0.1404	4.99695	4.34639
0.1406	4.7643	4.55467
0.1408	5.3347	3.95055
0.141	5.22043	3.99448
0.1412	4.90662	4.35633
0.1414	5.261	4.52461
0.1416	4.91252	4.29543
0.1418	5.05452	4.17787
0.142	5.12812	4.23786
0.1422	5.07507	3.95007
0.1424	5.3314	4.90643
0.1426	4.93073	4.43511
0.1428	4.85221	4.0098
0.143	5.07618	4.29186
0.1432	5.23878	4.63997
0.1434	4.97568	4.56696
0.1436	4.94784	4.43291
0.1438	4.92144	4.33872
0.144	4.88597	4.37492
0.1442	4.82804	4.33079
0.1444	5.04003	4.37058
0.1446	4.64511	4.66423
0.1448	4.71779	4.78944
0.145	5.16878	4.18663
0.1452	4.67584	4.43587
0.1454	4.71107	3.93476
0.1456	5.16938	4.44518
0.1458	4.93582	4.50166
0.146	4.63106	4.7176
0.1462	5.30391	4.11924
0.1464	4.89352	4.38763
0.1466	5.25599	3.95551
0.1468	5.12239	4.43693
0.147	5.28056	4.61715
0.1472	4.78491	4.2995
0.1474	4.72976	4.34601
0.1476	5.63045	5.15119
0.1478	5.21629	3.82529
0.148	4.97751	4.04588
0.1482	4.88763	3.85123
0.1484	5.52016	4.39784
0.1486	5.48449	4.24668
0.1488	5.70769	3.78665
0.149	5.35395	4.63971
0.1492	5.74119	3.9073
0.1494	5.1787	4.15909
0.1496	5.37424	4.18498
0.1498	5.43676	4.76265
0.15	5.17363	5.02868
0.1502	5.12352	3.92975
0.1504	4.70928	4.20484
0.1506	4.64156	3.99403
0.1508	5.06388	4.59459
0.151	4.96261	4.41876
0.1512	5.24827	4.37089
0.1514	4.97953	3.97155
0.1516	4.90111	4.52853
0.1518	5.14188	4.30603
0.152	4.80411	4.2865
0.1522	5.0759	4.26359
0.1524	4.9429	4.3665
0.1526	4.65468	4.36851
0.1528	4.84093	4.10682
0.153	4.75206	4.18544
0.1532	5.31319	4.51001
0.1534	4.92075	4.64361
0.1536	4.71859	4.62062
0.1538	4.80754	4.21313
0.154	4.91713	4.20126
0.1542	5.06984	4.13009
0.1544	4.74033	4.32834
0.1546	5.13606	3.95336
0.1548	5.13971	4.06119
0.155	4.8672	4.08147
0.1552	5.02103	4.12248
0.1554	5.15031	4.18494
0.1556	4.64141	4.26763
0.1558	4.66267	4.33829
0.156	5.22169	3.93102
0.1562	4.72869	4.27924
0.1564	4.88677	3.77619
0.1566	4.77784	4.2594
0.1568	4.93027	4.01702
0.157	4.75883	4.34576
0.1572	4.90527	4.1347
0.1574	5.21032	4.33966
0.1576	4.87712	4.0423
0.1578	5.23246	4.0579
0.158	5.22412	4.31009
0.1582	5.31409	4.05595
0.1584	5.39738	4.70438
0.1586	5.19944	4.43172
0.1588	5.27882	4.38722
0.159	5.26268	4.90548
0.1592	5.148	4.33336
0.1594	4.89839	4.38689
0.1596	5.07318	4.25575
0.1598	5.11045	3.84144
0.16	4.89647	4.08876
0.1602	5.02008	4.26621
0.1604	4.93905	4.65488
0.1606	4.9328	4.33
0.1608	5.02555	3.80726
0.161	5.29289	4.16475
0.1612	5.65408	4.16727
0.1614	4.92363	4.11703
0.1616	5.2898	4.32073
0.1618	5.59997	3.9046
0.162	4.73409	4.30402
0.1622	5.09423	4.01796
0.1624	5.21914	4.27919
0.1626	5.04308	4.31398
0.1628	5.25976	4.34911
0.163	5.08059	4.14035
0.1632	5.37953	4.374
0.1634	4.94441	4.07373
0.1636	5.07411	4.10674
0.1638	5.35202	4.41785
0.164	5.63901	4.12647
0.1642	5.31821	4.07207
0.1644	5.14648	4.38361
0.1646	4.99493	4.2108
0.1648	5.22829	4.28494
0.165	5.46965	4.05826
0.1652	4.81955	4.17493
0.1654	5.22398	4.2036
0.1656	5.20108	4.60699
0.1658	5.01281	4.1918
0.166	4.78122	3.87706
0.1662	5.09938	4.15879
0.1664	5.08337	4.3715
0.1666	5.028	4.29675
0.1668	4.87044	4.19253
0.167	5.80808	4.26172
0.1672	5.27354	4.24394
0.1674	5.04428	4.1322
0.1676	4.88891	4.49804
0.1678	5.23421	4.68753
0.168	4.92633	4.31757
0.1682	5.13661	3.81804
0.1684	4.76841	4.34611
0.1686	4.74478	3.89542
0.1688	5.0637	3.81974
0.169	4.31482	4.2984
0.1692	5.07782	4.57813
0.1694	5.23204	4.53605
0.1696	4.87588	4.0505
0.1698	5.50746	4.23863
0.17	4.827	4.00969
0.1702	4.88275	4.10703
0.1704	4.73007	4.4608
0.1706	4.84709	4.31144
0.1708	5.13594	3.93275
0.171	5.20437	4.68904
0.1712	5.26022	4.31543
0.1714	4.94232	4.1735
0.1716	4.9307	4.47752
0.1718	5.3577	4.19818
0.172	4.64938	4.16829
0.1722	4.85831	4.38571
0.1724	5.10482	3.91368
0.1726	4.78666	3.91936
0.1728	5.32902	4.17447
0.173	5.3355	3.75537
0.1732	4.91125	4.40059
0.1734	5.58806	3.95132
0.1736	5.17025	4.09003
0.1738	4.69811	4.37954
0.174	5.24452	4.46865
0.1742	5.07649	3.86431
0.1744	4.94534	4.17408
0.1746	5.08836	4.1372
0.1748	5.03497	4.05315
0.175	4.87388	4.01646
0.1752	4.87177	4.4882
0.1754	4.75082	4.56061
0.1756	4.59716	4.18627
0.1758	4.81838	4.54515
0.176	4.87073	4.66838
0.1762	5.20618	4.7293
0.1764	4.79506	4.61104
0.1766	4.71697	4.28035
0.1768	5.0028	3.91147
0.177	4.7437	4.08592
0.1772	4.84389	4.16506
0.1774	5.17512	4.18948
0.1776	5.33239	4.1726
0.1778	5.2293	3.98677
0.178	4.95132	4.29588
0.1782	4.91423	4.14003
0.1784	4.37217	4.02629
0.1786	4.945	4.15214
0.1788	4.97845	4.03809
0.179	4.62539	4.29285
0.1792	5.25558	4.97069
0.1794	5.2189	4.10158
0.1796	5.01141	4.14216
0.1798	4.96144	4.1661
0.18	5.24713	4.64391
0.1802	5.05076	4.33286
0.1804	5.08602	4.49978
0.1806	5.28777	4.06467
0.1808	4.89317	4.42886
0.181	4.53456	4.15412
0.1812	4.99959	4.1125
0.1814	5.13008	4.11191
0.1816	4.98439	4.23534
0.1818	4.88573	4.17768
0.182	5.0268	3.88164
0.1822	4.70746	4.0263
0.1824	5.01705	4.15181
0.1826	5.33312	4.55429
0.1828	5.01281	4.30606
0.183	5.03923	4.52673
0.1832	5.01199	4.42763
0.1834	4.98366	4.55232
0.1836	4.86921	4.01863
0.1838	4.9845	4.16469
0.184	5.29793	3.94279
0.1842	4.90834	3.843
0.1844	5.04885	4.6819
0.1846	5.17543	4.3131
0.1848	5.322	4.41781
0.185	5.22293	4.30135
0.1852	5.40191	4.23832
0.1854	4.96115	3.9838
0.1856	4.87474	4.17567
0.1858	5.47459	4.00673
0.186	4.89182	4.26082
0.1862	5.37393	4.10216
0.1864	5.10465	4.5123
0.1866	5.01851	4.36745
0.1868	4.98876	3.79931
0.187	4.75029	3.89608
0.1872	4.78583	4.28876
0.1874	5.26019	4.1719
0.1876	5.09165	4.48916
0.1878	4.69342	3.91206
0.188	5.18873	4.29798
0.1882	4.86335	4.05667
0.1884	5.13151	4.09236
0.1886	4.78204	4.07165
0.1888	5.37947	4.2409
0.189	4.92859	4.18674
0.1892	4.9106	4.09588
0.1894	5.17056	3.87053
0.1896	5.0358	4.0443
0.1898	4.99661	3.91492
0.19	4.50514	4.55355
0.1902	4.91211	4.21789
0.1904	5.03281	4.32355
0.1906	4.8717	3.94453
0.1908	5.52039	3.81427
0.191	5.29563	4.53532
0.1912	5.70308	4.13127
0.1914	4.97635	4.19671
0.1916	4.88923	4.2022
0.1918	5.28367	4.55788
0.192	5.25058	3.89534
0.1922	5.24644	4.19034
0.1924	5.25196	4.29284
0.1926	5.20746	4.28741
0.1928	4.98346	3.98936
0.193	5.05286	3.90362
0.1932	4.68539	4.49462
0.1934	5.16697	4.05561
0.1936	4.71616	4.2966
0.1938	5.21823	4.4285
0.194	4.95754	4.31486
0.1942	5.1255	4.19287
0.1944	4.80563	3.77763
0.1946	4.76768	4.30069
0.1948	4.55534	4.01022
0.195	5.09125	4.08648
0.1952	4.74518	4.41463
0.1954	5.22958	4.28829
0.1956	5.16494	3.98875
0.1958	4.87573	4.38963
0.196	5.04222	4.03122
0.1962	4.83324	4.27729
0.1964	5.07687	3.46655
0.1966	5.17211	3.94924
0.1968	4.7092	4.09697
0.197	4.76312	3.97189
0.1972	5.53202	3.79522
0.1974	5.42313	3.81928
0.1976	4.96995	3.94764
0.1978	4.77775	4.00052
0.198	5.13267	4.28783
0.1982	4.8525	4.1131
0.1984	4.73798	4.30812
0.1986	4.69281	4.64818
0.1988	4.96072	3.99672
0.199	4.90326	4.23303
0.1992	5.26107	4.20555
0.1994	4.66356	4.36393
0.1996	5.46153	4.47384
0.1998	5.15314	4.62842
0.2	5.04353	4.53179
0.2002	4.59796	4.76044
0.2004	5.16696	5.29069
0.2006	5.21741	4.24502
0.2008	5.14595	4.67352
0.201	5.23696	4.87122
0.2012	5.44031	4.37497
0.2014	5.05255	3.90955
0.2016	5.64616	4.61946
0.2018	4.81485	4.42327
0.202	4.57138	4.6233
0.2022	4.55578	4.22513
0.2024	4.94059	4.45628
0.2026	4.84609	4.25681
0.2028	4.87514	4.0761
0.203	6.04778	4.79483
0.2032	5.09934	3.98664
0.2034	5.0314	4.53537
0.2036	5.35933	4.06425
0.2038	4.6867	4.01783
0.204	5.14192	3.94555
0.2042	4.90555	4.30674
0.2044	5.10614	4.32966
0.2046	5.13451	4.04558
0.2048	5.33441	4.16833
0.205	4.43518	3.96698
0.2052	4.78652	4.14258
0.2054	4.42366	4.08588
0.2056	4.83915	3.97906
0.2058	4.63021	4.17656
0.206	4.55144	3.92131
0.2062	4.31339	4.19122
0.2064	4.61075	4.12335
0.2066	4.20409	4.47896
0.2068	4.50568	4.04947
0.207	4.77983	4.13515
0.2072	4.88289	3.94804
0.2074	4.66209	4.48653
0.2076	4.48713	4.45141
0.2078	4.66213	4.22821
0.208	4.65528	4.51956
0.2082	5.3542	4.205
0.2084	4.51697	4.41045
0.2086	4.87009	4.21181
0.2088	4.73672	4.30638
0.209	4.6421	4.68536
0.2092	4.75037	4.23629
0.2094	4.54763	4.17601
0.2096	4.57916	4.11388
0.2098	4.89043	4.62448
0.21	4.85204	4.41782
0.2102	4.72295	4.48934
0.2104	4.63519	4.58515
0.2106	4.63078	4.06055
0.2108	4.77433	4.60255
0.211	4.64517	4.4321
0.2112	4.71067	4.63368
0.2114	4.71116	4.56751
0.2116	4.39166	4.45722
0.2118	5.108	4.33135
0.212	4.54435	4.01238
0.2122	4.71667	4.39651
0.2124	4.89604	4.01733
0.2126	5.32787	4.36649
0.2128	4.5997	4.61554
0.213	4.52208	4.09194
0.2132	4.54586	4.47927
0.2134	5.29534	4.3528
0.2136	4.5733	4.0661
0.2138	4.79553	4.19164
0.214	4.49548	4.1128
0.2142	5.22765	4.05912
0.2144	5.23821	4.42432
0.2146	5.2813	4.11133
0.2148	5.1418	4.03308
0.215	4.953	4.41063
0.2152	4.8183	3.99002
0.2154	5.18055	4.52379
0.2156	5.19514	4.04819
0.2158	5.80089	4.09472
0.216	5.32274	4.31746
0.2162	5.46725	4.07005
0.2164	5.67925	4.08147
0.2166	5.18052	3.96966
0.2168	4.68351	4.49087
0.217	4.87954	4.19526
0.2172	4.57207	4.48655
0.2174	5.3017	4.31366
0.2176	5.34448	4.32124
0.2178	4.95751	4.34514
0.218	5.19375	4.00774
0.2182	5.09841	4.52212
0.2184	5.15064	4.35845
0.2186	4.60761	4.29739
0.2188	4.82921	4.10899
0.219	5.28694	4.68597
0.2192	5.5191	4.25396
0.2194	5.68141	3.92918
0.2196	5.138	4.35116
0.2198	5.52543	4.5933
0.22	4.95248	3.98205
0.2202	5.53979	4.07372
0.2204	5.35854	3.88605
0.2206	5.26852	4.14853
0.2208	5.3136	4.27815
0.221	5.5763	4.49661
0.2212	5.36217	4.6372
0.2214	5.32998	4.58561
0.2216	5.58909	4.30195
0.2218	5.20187	4.15243
0.222	5.25172	4.47054
0.2222	5.05794	4.40154
0.2224	5.42494	4.47952
0.2226	5.1231	3.99696
0.2228	5.21472	4.14688
0.223	5.01177	4.33977
0.2232	4.86449	3.95752
0.2234	5.60632	4.63609
0.2236	5.01485	4.53303
0.2238	5.12557	4.67202
0.224	5.0029	4.34562
0.2242	5.08695	4.61251
0.2244	5.51452	4.14992
0.2246	5.60944	4.44457
0.2248	5.48068	4.41032
0.225	5.369	4.28109
0.2252	5.27302	4.48273
0.2254	5.33947	4.3653
0.2256	5.13361	4.03173
0.2258	5.06471	4.15378
0.226	5.02271	4.26986
0.2262	4.96626	4.39003
0.2264	5.06589	4.55935
0.2266	5.42733	5.03273
0.2268	5.60068	4.47416
0.227	5.27338	4.60436
0.2272	5.36187	4.25
0.2274	5.38622	4.36513
0.2276	5.32274	4.21161
0.2278	5.13624	4.31629
0.228	4.93366	4.21099
0.2282	5.34582	4.51423
0.2284	5.19636	4.19418
0.2286	5.14949	4.15494
0.2288	4.86754	4.39437
0.229	4.82438	3.90578
0.2292	4.73163	4.35569
0.2294	4.89056	4.45248
0.2296	5.05896	4.1036
0.2298	5.2291	4.10409
0.23	4.89292	4.19016
0.2302	5.19508	4.44136
0.2304	5.27194	4.49613
0.2306	5.28789	4.16762
0.2308	5.34082	4.3997
0.231	5.4446	4.7971
0.2312	4.92084	4.52592
0.2314	5.0546	4.62365
0.2316	4.62272	4.7335
0.2318	5.50935	4.71836
0.232	5.38784	4.9488
0.2322	5.07036	4.95916
0.2324	5.10462	5.03326
0.2326	5.33517	4.83951
0.2328	5.02072	4.62785
0.233	5.16553	4.73265
0.2332	5.96575	4.30367
0.2334	5.9711	4.59143
0.2336	5.22406	4.70363
0.2338	5.15558	4.03607
0.234	5.31657	4.38553
0.2342	5.34856	4.42398
0.2344	4.80858	4.05209
0.2346	5.69336	4.20323
0.2348	5.0902	3.92875
0.235	5.03134	3.8558
0.2352	5.89536	3.83198
0.2354	4.99036	4.13701
0.2356	5.10494	4.00649
0.2358	5.54593	3.81151
0.236	5.44471	4.00081
0.2362	5.66195	4.40457
0.2364	5.73776	4.12337
0.2366	5.50349	3.77071
0.2368	5.67082	4.15426
0.237	5.91322	4.26401
0.2372	4.86559	4.26945
0.2374	5.19473	4.27877
0.2376	5.11738	4.29013
0.2378	5.23172	4.47561
0.238	4.79665	4.36764
0.2382	4.78189	4.14936
0.2384	5.31656	4.50719
0.2386	5.57123	4.01445
0.2388	5.74203	4.25426
0.239	5.29049	4.24627
0.2392	5.3471	4.30167
0.2394	5.27484	4.75277
0.2396	5.3359	4.4473
0.2398	4.67516	4.25628
0.24	4.82554	4.28138
0.2402	5.64374	4.20223
0.2404	5.80489	4.49323
0.2406	5.94644	4.32278
0.2408	5.12438	4.30965
0.241	5.9328	4.17599
0.2412	5.65234	4.32197
0.2414	5.13016	4.31953
0.2416	5.62667	4.74111
0.2418	5.34184	4.6476
0.242	5.04042	4.25912
0.2422	5.1184	4.61898
0.2424	4.93965	4.37362
0.2426	4.96647	3.94136
0.2428	4.822	4.16258
0.243	4.73488	4.85053
0.2432	4.9968	4.90578
0.2434	5.44413	4.34021
0.2436	5.28606	3.80802
0.2438	5.47439	4.11194
0.244	5.55076	4.37496
0.2442	5.5775	4.51768
0.2444	5.44051	4.11668
0.2446	5.66644	4.18377
0.2448	5.57881	4.11655
0.245	5.37887	3.97878
0.2452	5.27683	4.01054
0.2454	5.34936	4.15094
0.2456	5.61704	4.06473
0.2458	5.64098	3.9998
0.246	5.60026	4.76938
0.2462	5.32406	4.49867
0.2464	5.25633	4.13407
0.2466	5.23197	4.16388
0.2468	4.95636	3.85265
0.247	5.63097	4.02581
0.2472	5.28553	4.10244
0.2474	5.4544	4.43241
0.2476	4.82296	4.03284
0.2478	5.68792	4.42914
0.248	5.17624	4.25476
0.2482	5.20508	3.98555
0.2484	4.92615	4.20487
0.2486	5.23801	4.84709
0.2488	5.2657	4.16967
0.249	5.4373	4.19172
0.2492	5.40291	3.76373
0.2494	5.53132	4.06041
0.2496	5.60366	4.10513
0.2498	5.27264	4.64635
0.25	5.36541	3.85517
0.2502	5.33089	4.18463
0.2504	5.52021	4.17346
0.2506	5.37576	4.28028
0.2508	5.34728	4.5127
0.251	5.43948	4.07165
0.2512	5.01992	4.26935
0.2514	5.20621	4.31463
0.2516	5.23318	4.14953
0.2518	5.89788	4.44367
0.252	5.05803	4.02436
0.2522	5.49994	4.16823
0.2524	5.36028	4.16051
0.2526	5.55454	4.07942
0.2528	4.82318	4.00215
0.253	5.1598	3.97897
0.2532	5.47839	3.91146
0.2534	5.14457	3.76665
0.2536	5.26395	4.33299
0.2538	5.35794	4.11873
0.254	5.52288	4.13984
0.2542	5.66896	4.74283
0.2544	5.19325	4.23705
0.2546	5.54409	4.01952
0.2548	5.12763	3.84512
0.255	5.19772	4.14705
0.2552	5.07068	3.95682
0.2554	4.94503	4.00445
0.2556	5.12117	4.36496
0.2558	5.31013	4.06845
0.256	5.2595	3.96548
0.2562	4.90473	4.27221
0.2564	4.89772	4.58521
0.2566	5.3152	4.55812
0.2568	5.04559	4.66151
0.257	5.18163	4.97594
0.2572	4.74153	4.64195
0.2574	5.0331	4.71413
0.2576	5.34669	4.23705
0.2578	5.19999	4.29228
0.258	4.89231	4.09214
0.2582	5.04621	4.18445
0.2584	5.36389	3.96168
0.2586	5.54304	4.28707
0.2588	4.79054	4.72183
0.259	4.86479	4.54177
0.2592	5.36906	4.48594
0.2594	5.05367	4.64031
0.2596	5.14206	3.85732
0.2598	4.71871	4.14684
0.26	5.07694	4.43452
0.2602	5.48268	4.14752
0.2604	5.26048	4.28412
0.2606	5.10257	4.3663
0.2608	5.06799	4.11062
0.261	5.35313	3.91189
0.2612	5.21304	4.11599
0.2614	5.81853	4.18594
0.2616	5.28951	4.09267
0.2618	5.07271	3.88616
0.262	5.86133	3.93448
0.2622	5.52588	4.4197
0.2624	5.12175	3.90028
0.2626	5.33387	4.24918
0.2628	5.57136	4.0723
0.263	5.52646	4.37541
0.2632	5.36403	3.95515
0.2634	5.22425	3.78857
0.2636	5.57088	4.15566
0.2638	5.26726	3.97867
0.264	5.43341	3.82758
0.2642	5.35345	4.44544
0.2644	5.30644	3.83895
0.2646	5.62985	3.82908
0.2648	5.89084	3.55607
0.265	5.91504	4.6905
0.2652	6.06795	4.13527
0.2654	5.67237	3.70285
0.2656	6.05663	3.74442
0.2658	5.65535	4.10563
0.266	5.78216	3.83871
0.2662	6.09772	4.10813
0.2664	5.80384	3.90707
0.2666	5.81792	4.20429
0.2668	5.273	3.80955
0.267	5.94017	4.5149
0.2672	5.86256	4.2988
0.2674	5.49644	4.12555
0.2676	5.27662	4.20487
0.2678	5.52226	4.2034
0.268	5.73548	4.11215
0.2682	5.33355	4.1029
0.2684	5.67222	4.20796
0.2686	5.17919	4.35169
0.2688	5.49069	4.27978
0.269	5.50064	3.89783
0.2692	5.32389	4.34527
0.2694	5.31405	4.6976
0.2696	5.65797	4.74738
0.2698	5.00361	4.87923
0.27	5.01193	4.07016
0.2702	5.51306	3.96704
0.2704	5.47102	3.9457
0.2706	5.22188	4.31062
0.2708	5.65169	4.44183
0.271	5.48194	4.47209
0.2712	5.45653	4.22521
0.2714	5.61463	4.03649
0.2716	5.74193	4.25063
0.2718	5.33996	4.33912
0.272	4.99307	3.96674
0.2722	5.07537	4.02721
0.2724	5.01746	3.84305
0.2726	5.99338	4.3717
0.2728	5.74824	4.38143
0.273	5.24917	4.13767
0.2732	5.29119	4.22048
0.2734	5.27092	4.67523
0.2736	5.40587	4.46964
0.2738	5.15685	4.01197
0.274	5.52446	4.57964
0.2742	5.08891	4.17075
0.2744	5.11827	4.07687
0.2746	4.85152	4.09041
0.2748	4.6466	4.31137
0.275	5.12124	4.31715
0.2752	4.87096	4.34803
0.2754	5.2112	4.4849
0.2756	5.02544	4.05136
0.2758	5.04373	3.99052
0.276	5.64634	4.48331
0.2762	5.28146	4.87965
0.2764	5.28143	4.25223
0.2766	5.42153	4.10777
0.2768	5.1374	4.12359
0.277	5.17938	4.11902
0.2772	5.24501	4.29931
0.2774	5.05246	3.90144
0.2776	5.52351	4.01796
0.2778	5.16302	4.30114
0.278	5.23554	4.37039
0.2782	4.88212	4.17083
0.2784	5.77431	4.04483
0.2786	4.62282	4.47287
0.2788	4.90766	4.15097
0.279	5.2643	4.02373
0.2792	4.9343	3.8944
0.2794	5.11289	4.19073
0.2796	4.80066	4.11645
0.2798	5.70617	4.31765
0.28	5.23322	4.20673
0.2802	4.71732	4.70118
0.2804	4.80358	4.40789
0.2806	5.25754	4.61088
0.2808	5.56801	4.59637
0.281	5.21566	4.1183
0.2812	5.22092	4.3138
0.2814	5.39794	4.34624
0.2816	5.15807	3.8458
0.2818	5.04581	4.53211
0.282	5.39172	4.24589
0.2822	5.16736	4.01195
0.2824	5.23338	3.96335
0.2826	5.11767	4.15125
0.2828	5.2297	4.79269
0.283	4.96126	4.30687
0.2832	5.29767	4.03014
0.2834	4.96701	4.26326
0.2836	5.30528	4.27555
0.2838	5.1718	4.08259
0.284	4.96946	4.38304
0.2842	5.27863	3.9881
0.2844	5.27751	3.99873
0.2846	5.21192	4.14404
0.2848	5.02472	4.04446
0.285	4.97202	4.36698
0.2852	5.33532	4.16156
0.2854	5.16487	4.07297
0.2856	5.04073	4.13142
0.2858	4.96729	4.68924
0.286	5.39906	4.31606
0.2862	5.4354	4.26789
0.2864	4.96536	4.00946
0.2866	5.0991	4.10801
0.2868	4.93797	4.40923
0.287	5.25205	4.41467
0.2872	5.20387	4.16461
0.2874	5.17872	4.33935
0.2876	5.36611	3.91933
0.2878	4.928	4.1738
0.288	4.79257	4.37667
0.2882	5.58718	4.12584
0.2884	5.22211	4.05586
0.2886	5.096	4.17833
0.2888	5.21675	4.10439
0.289	5.14834	4.24019
0.2892	5.08515	3.86218
0.2894	5.08182	4.68341
0.2896	5.15601	4.30667
0.2898	5.18433	3.94691
0.29	5.08507	4.5375
0.2902	5.01529	4.10717
0.2904	5.03366	4.20476
0.2906	4.72747	4.32363
0.2908	5.00749	4.2734
0.291	5.02806	4.26526
0.2912	5.20258	4.2963
0.2914	5.21912	4.40474
0.2916	5.41821	4.2921
0.2918	5.18496	4.11839
0.292	5.3601	4.33114
0.2922	5.22514	3.9547
0.2924	5.28825	4.31569
0.2926	5.2338	4.65627
0.2928	4.66734	4.22677
0.293	5.15596	4.36575
0.2932	5.01787	4.00483
0.2934	5.11319	4.72305
0.2936	5.05122	4.32508
0.2938	6.01427	4.72183
0.294	4.88982	4.3543
0.2942	4.964	4.40727
0.2944	5.25389	4.12955
0.2946	5.14072	4.01367
0.2948	5.06772	3.90831
0.295	5.2095	4.24453
0.2952	5.24749	3.78237
0.2954	4.91906	4.66172
0.2956	5.14889	4.39039
0.2958	5.26738	4.49663
0.296	5.29258	4.61893
0.2962	5.1415	4.44582
0.2964	5.0647	4.55105
0.2966	5.00369	3.91828
0.2968	5.25693	4.24861
0.297	5.91382	4.24979
0.2972	5.51097	3.95322
0.2974	5.37616	4.44548
0.2976	5.56799	4.25017
0.2978	5.53223	4.48226
0.298	5.22094	4.21282
0.2982	5.59914	3.97952
0.2984	5.52142	4.18631
0.2986	5.02267	3.95239
0.2988	4.69785	4.18345
0.299	5.05698	4.20747
0.2992	4.91506	4.06042
0.2994	5.03091	4.36595
0.2996	4.93874	4.41539
0.2998	5.01947	4.02999
0.3	5.22519	3.84991
0.3002	4.9595	4.38855
0.3004	4.96596	4.25737
0.3006	5.03634	4.16853
0.3008	4.94894	4.34787
0.301	5.24252	3.96492
0.3012	5.56527	4.29956
0.3014	4.79024	4.34277
0.3016	4.98429	4.62289
0.3018	5.44283	3.88578
0.302	5.61529	4.70009
0.3022	4.7414	4.37246
0.3024	4.67434	4.89299
0.3026	4.8445	4.86091
0.3028	4.81826	4.24345
0.303	4.9862	4.57773
0.3032	5.07081	4.31113
0.3034	4.98703	4.2894
0.3036	5.06948	4.05327
0.3038	5.94985	4.37481
0.304	5.66999	4.57213
0.3042	5.8352	4.54175
0.3044	5.4443	4.38643
0.3046	5.48537	4.49744
0.3048	5.5166	3.94684
0.305	5.62951	4.36325
0.3052	5.83504	3.99573
0.3054	5.41792	4.36783
0.3056	5.93888	3.92915
0.3058	5.46284	4.00483
0.306	4.96329	4.19008
0.3062	5.36275	4.36261
0.3064	5.41036	4.29284
0.3066	5.52557	4.23172
0.3068	5.03602	4.36306
0.307	5.52918	4.18315
0.3072	5.42372	4.85109
0.3074	5.8152	4.37605
0.3076	5.68464	3.94448
0.3078	5.58388	4.39854
0.308	5.72074	3.9466
0.3082	4.93599	4.37854
0.3084	5.78307	4.25926
0.3086	5.93256	4.43024
0.3088	5.47891	4.02175
0.309	5.75301	4.42444
0.3092	5.25179	4.22719
0.3094	5.25954	3.88799
0.3096	5.18408	4.26863
0.3098	4.93124	4.53004
0.31	4.98584	4.74583
0.3102	5.20963	4.78626
0.3104	4.87154	4.17032
0.3106	4.98825	4.72577
0.3108	5.04281	4.46714
0.311	5.56263	4.58611
0.3112	5.13766	5.19276
0.3114	4.6724	4.73758
0.3116	5.16465	4.02164
0.3118	5.34014	4.18412
0.312	5.14444	4.20647
0.3122	4.90535	4.55264
0.3124	4.9095	3.97059
0.3126	4.70654	4.01455
0.3128	4.66573	4.1029
0.313	4.77638	4.02442
0.3132	4.68671	3.75908
0.3134	4.91452	4.26735
0.3136	5.07121	4.1638
0.3138	5.30462	3.74383
0.314	4.98401	4.24688
0.3142	5.00747	3.90382
0.3144	4.71578	3.65406
0.3146	4.35756	4.43277
0.3148	4.96967	4.42662
0.315	5.00176	4.21163
0.3152	5.11031	4.14364
0.3154	5.48227	4.44812
0.3156	5.4166	4.19297
0.3158	5.46893	4.01807
0.316	5.35906	4.53273
0.3162	5.34907	4.15381
0.3164	5.37181	4.82995
0.3166	5.18052	4.35291
0.3168	5.62058	4.76833
0.317	5.47241	4.59143
0.3172	5.82505	4.34509
0.3174	5.74965	4.57634
0.3176	5.27968	4.85941
0.3178	5.15501	4.29972
0.318	5.20512	4.09212
0.3182	4.80477	4.56261
0.3184	5.03809	3.92935
0.3186	5.58512	4.72368
0.3188	5.34076	4.74257
0.319	5.22498	4.45107
0.3192	5.0734	4.06748
0.3194	4.84625	4.51676
0.3196	5.00142	4.3491
0.3198	5.05216	4.34843
0.32	4.8622	4.32914
0.3202	4.91165	4.20471
0.3204	5.0652	4.41838
0.3206	4.76369	4.47094
0.3208	4.82904	4.64475
0.321	5.9039	4.54671
0.3212	5.31704	4.42952
0.3214	5.64583	4.93473
0.3216	5.37444	4.75121
0.3218	5.37435	4.42268
0.322	5.3557	4.59856
0.3222	4.99461	4.64173
0.3224	5.45734	4.47567
0.3226	5.2322	4.56836
0.3228	4.81466	4.89009
0.323	5.30234	4.72205
0.3232	5.35256	4.36972
0.3234	5.1655	5.20907
0.3236	5.21272	4.96722
0.3238	4.64446	4.19852
0.324	5.02481	3.75514
0.3242	5.10525	4.39315
0.3244	5.61153	4.32631
0.3246	5.44299	4.2587
0.3248	5.26536	4.22917
0.325	5.56998	4.81408
0.3252	5.44306	4.29984
0.3254	5.74119	4.19276
0.3256	5.51423	4.44396
0.3258	4.65735	4.58286
0.326	5.00775	4.75057
0.3262	4.91249	5.02755
0.3264	5.32178	4.66873
0.3266	5.29208	4.63544
0.3268	5.1792	4.51594
0.327	5.38403	4.31092
0.3272	5.24211	4.43988
0.3274	5.14812	4.65846
0.3276	5.30791	4.21005
0.3278	5.41119	4.54238
0.328	4.80155	4.67138
0.3282	5.63498	4.38679
0.3284	5.09111	4.46562
0.3286	5.92699	4.39725
0.3288	5.60633	4.67939
0.329	5.34997	4.37397
0.3292	5.14545	4.78954
0.3294	5.52635	4.22393
0.3296	5.32048	4.52718
0.3298	5.48986	4.71573
0.33	5.56023	4.39833
0.3302	5.99982	4.57884
0.3304	6.13137	4.36146
0.3306	5.57513	4.61791
0.3308	6.11371	4.5147
0.331	5.5927	4.38428
0.3312	4.93075	4.85029
0.3314	5.39051	4.47055
0.3316	5.38763	4.76529
0.3318	5.39397	4.86376
0.332	5.51831	4.21804
0.3322	5.54683	4.85751
0.3324	5.49653	4.32771
0.3326	5.75016	4.20924
0.3328	5.57493	4.54003
0.333	5.26007	4.1544
0.3332	5.71244	4.46969
0.3334	5.43605	4.36672
0.3336	5.38157	4.10421
0.3338	5.19986	4.17525
0.334	5.66875	4.11766
0.3342	5.49672	4.43089
0.3344	5.21721	4.66259
0.3346	5.60212	4.39193
0.3348	5.65124	4.48979
0.335	5.33457	4.48956
0.3352	5.57116	4.21955
0.3354	5.39147	4.22942
0.3356	6.61536	4.70409
0.3358	5.94547	4.4655
0.336	6.31599	4.55215
0.3362	5.59123	4.574
0.3364	6.12337	4.68701
0.3366	5.69344	4.38457
0.3368	6.3835	4.3759
0.337	5.3696	4.46444
0.3372	5.80126	4.52799
0.3374	5.63534	4.51825
0.3376	5.6574	4.54323
0.3378	5.94724	4.88878
0.338	5.15019	4.50899
0.3382	5.31825	4.37507
0.3384	5.80779	4.4421
0.3386	4.81726	4.47373
0.3388	5.02415	4.11074
0.339	4.85475	4.68146
0.3392	4.87311	4.44909
0.3394	5.41222	4.6247
0.3396	5.19446	4.23956
0.3398	5.26283	4.8005
0.34	4.90288	4.373
0.3402	5.15371	4.55223
0.3404	5.39183	4.20876
0.3406	5.02021	4.01083
0.3408	5.21252	4.35961
0.341	4.88513	4.26938
0.3412	4.88654	4.51038
0.3414	4.80687	4.33662
0.3416	4.921	4.24401
0.3418	4.81569	4.97362
0.342	4.80085	4.43726
0.3422	4.76852	4.60198
0.3424	5.09921	4.58018
0.3426	5.73974	4.79352
0.3428	5.32756	4.55308
0.343	5.27802	4.52643
0.3432	5.70463	4.82383
0.3434	5.35713	4.00878
0.3436	5.5818	4.36997
0.3438	5.87987	4.61667
0.344	5.47522	4.12408
0.3442	5.62296	4.22386
0.3444	4.94571	4.59787
0.3446	5.42155	4.81311
0.3448	5.81942	4.76182
0.345	5.45356	4.15897
0.3452	5.75426	4.50315
0.3454	5.62804	4.73781
0.3456	6.18594	4.76291
0.3458	5.9994	4.49781
0.346	5.70949	4.27663
0.3462	5.53177	4.81949
0.3464	4.84949	4.59409
0.3466	5.40696	4.5377
0.3468	5.42197	4.23205
0.347	5.54826	4.60967
0.3472	5.19685	4.46957
0.3474	5.46858	4.58053
0.3476	5.53384	4.5534
0.3478	5.8028	4.44438
0.348	4.892	4.42874
0.3482	5.29784	4.63325
0.3484	4.95412	4.52005
0.3486	5.01052	4.37742
0.3488	5.10396	4.35193
0.349	4.97407	4.56644
0.3492	5.19287	4.54357
0.3494	5.00493	4.5488
0.3496	5.57681	4.44027
0.3498	5.14811	4.23068
0.35	5.04482	4.94583
0.3502	5.19781	4.56509
0.3504	4.99114	4.39193
0.3506	5.11418	4.61943
0.3508	5.39943	4.70189
0.351	5.75684	4.70099
0.3512	5.63845	4.65934
0.3514	5.42525	4.53308
0.3516	5.2716	4.59673
0.3518	5.77109	4.51176
0.352	5.6988	4.31043
0.3522	5.55175	4.63252
0.3524	5.83368	4.44959
0.3526	5.43645	4.46189
0.3528	5.49046	4.36055
0.353	5.42684	4.62496
0.3532	5.76823	4.38616
0.3534	4.53399	4.60161
0.3536	5.54971	4.52997
0.3538	5.52947	4.24991
0.354	5.88396	4.39314
0.3542	5.53612	4.77284
0.3544	5.04667	4.60925
0.3546	5.11594	4.52854
0.3548	4.85017	4.50136
0.355	5.48565	4.49298
0.3552	5.3378	4.48809
0.3554	5.41411	4.65307
0.3556	5.46547	4.42544
0.3558	5.51682	4.49807
0.356	5.50377	4.32051
0.3562	5.69273	4.56457
0.3564	5.64236	4.44843
0.3566	5.88853	4.75241
0.3568	5.17672	4.53668
0.357	5.17898	4.26854
0.3572	4.86735	4.49309
0.3574	5.29095	4.36707
0.3576	5.07856	4.29883
0.3578	5.26295	4.30397
0.358	5.33463	4.42281
0.3582	4.87606	4.17849
0.3584	5.05648	4.42273
0.3586	4.99327	4.56547
0.3588	5.27448	4.61299
0.359	5.06353	4.77502
0.3592	5.2647	4.23623
0.3594	5.10541	4.56866
0.3596	4.97767	4.47293
0.3598	5.55734	4.33787
0.36	5.4372	4.42175
0.3602	5.02497	4.50594
0.3604	4.81159	4.35619
0.3606	4.9978	4.71768
0.3608	5.1583	4.61698
0.361	4.96585	4.38128
0.3612	4.95953	4.39005
0.3614	4.98719	4.56075
0.3616	5.33139	4.34456
0.3618	5.0854	4.42251
0.362	5.0587	4.37792
0.3622	4.91327	4.5289
0.3624	5.052	4.66012
0.3626	4.92599	4.67387
0.3628	5.85173	4.71705
0.363	5.71149	4.25652
0.3632	5.55738	4.17534
0.3634	5.27789	4.71272
0.3636	4.70716	4.42386
0.3638	5.35585	4.53861
0.364	4.97324	4.59365
0.3642	5.10154	4.26557
0.3644	5.07031	4.41495
0.3646	4.91647	4.59808
0.3648	5.03159	4.26496
0.365	5.67922	4.24915
0.3652	5.02797	4.97012
0.3654	4.94543	4.30975
0.3656	5.34398	4.183
0.3658	5.08348	3.95617
0.366	5.10491	4.39845
0.3662	5.39058	4.43487
0.3664	5.58453	4.61303
0.3666	5.4646	4.46041
0.3668	4.94803	4.48306
0.367	5.09511	4.23075
0.3672	4.81993	4.62524
0.3674	5.58356	4.03946
0.3676	5.65736	4.57215
0.3678	6.2407	4.60408
0.368	6.0168	4.36032
0.3682	6.00471	4.84499
0.3684	5.03307	4.85736
0.3686	4.79518	4.57395
0.3688	4.94861	4.2864
0.369	4.67026	4.34625
0.3692	4.97688	4.67818
0.3694	4.81406	4.97029
0.3696	4.83211	4.53759
0.3698	4.75238	4.65006
0.37	5.27101	4.63282
0.3702	4.9786	4.88098
0.3704	5.11231	4.68103
0.3706	5.22817	4.70772
0.3708	5.11871	3.98555
0.371	5.14521	4.68077
0.3712	4.69642	4.55584
0.3714	4.96385	4.74353
0.3716	5.45895	5.08696
0.3718	5.11672	4.77405
0.372	4.91665	4.45492
0.3722	4.98962	4.34293
0.3724	5.43161	4.84417
0.3726	5.05916	4.43936
0.3728	5.09217	4.38867
0.373	5.19249	4.74575
0.3732	4.80764	4.80929
0.3734	5.09335	4.76897
0.3736	5.25288	4.67708
0.3738	4.96015	4.61155
0.374	5.33458	4.65981
0.3742	4.92223	4.61218
0.3744	5.30168	4.57129
0.3746	5.27276	4.53208
0.3748	5.08066	4.82832
0.375	4.88739	4.53706
0.3752	5.04855	4.85564
0.3754	4.91819	4.63415
0.3756	5.00483	4.53592
0.3758	5.09651	4.86702
0.376	5.15701	4.10695
0.3762	5.22689	4.45216
0.3764	5.20966	4.46838
0.3766	5.19508	4.4191
0.3768	5.61414	4.31455
0.377	5.57784	4.42101
0.3772	5.26603	4.66195
0.3774	4.89212	4.73888
0.3776	5.16708	4.36614
0.3778	5.10644	4.70757
0.378	5.18101	4.50939
0.3782	5.25653	4.39192
0.3784	5.3309	4.35357
0.3786	4.74521	4.39864
0.3788	5.07551	4.45643
0.379	5.20181	3.98487
0.3792	4.81317	4.44929
0.3794	4.87299	4.41537
0.3796	4.71929	4.14443
0.3798	4.68986	4.51075
0.38	5.05431	4.31437
0.3802	5.41466	4.64403
0.3804	5.28417	4.23385
0.3806	5.50272	4.29503
0.3808	5.28901	4.65803
0.381	5.44473	4.23333
0.3812	5.16941	4.63674
0.3814	4.90204	4.94512
0.3816	5.06753	4.31094
0.3818	5.0967	3.93845
0.382	4.89253	4.44745
0.3822	5.44754	4.43929
0.3824	5.50612	4.62977
0.3826	5.22726	4.38593
0.3828	4.92884	4.58862
0.383	4.97519	4.64278
0.3832	5.01091	4.62507
0.3834	4.61216	4.96135
0.3836	4.74748	4.59517
0.3838	4.9007	4.43901
0.384	5.08293	4.45893
0.3842	4.78218	4.36416
0.3844	4.53933	4.49681
0.3846	5.52819	4.66613
0.3848	5.80751	4.66236
0.385	5.68796	4.59253
0.3852	5.5204	4.78784
0.3854	5.0149	5.09353
0.3856	5.02605	4.78102
0.3858	5.2724	4.64295
0.386	5.14194	4.50867
0.3862	4.84741	4.62099
0.3864	5.52465	4.61533
0.3866	4.8939	4.26691
0.3868	4.87881	4.65711
0.387	4.7757	4.86223
0.3872	5.03253	4.65753
0.3874	5.39576	4.81651
0.3876	5.91989	4.56371
0.3878	5.28778	4.64821
0.388	5.42755	4.66127
0.3882	5.37259	4.77611
0.3884	5.64149	4.4204
0.3886	5.6471	4.43204
0.3888	5.53448	4.72921
0.389	5.56065	4.66909
0.3892	5.58062	4.74586
0.3894	5.53114	4.53765
0.3896	5.63823	4.46566
0.3898	5.93875	4.56227
0.39	5.79904	4.02964
0.3902	5.43452	4.72909
0.3904	5.53361	4.37302
0.3906	5.31647	4.05316
0.3908	5.83703	4.06336
0.391	5.31181	4.12935
0.3912	5.56451	3.90203
0.3914	5.5102	4.17361
0.3916	5.9697	3.89789
0.3918	5.76879	4.27594
0.392	5.41032	4.12239
0.3922	5.26157	3.97254
0.3924	5.39339	3.98871
0.3926	5.3169	4.09579
0.3928	5.49763	3.97291
0.393	5.15886	4.08284
0.3932	4.93015	3.85692
0.3934	4.76023	4.26212
0.3936	5.12727	4.22018
0.3938	5.19993	4.24434
0.394	5.00509	4.31195
0.3942	4.85695	4.13643
0.3944	5.54575	4.04093
0.3946	4.74097	3.92518
0.3948	5.24824	4.15435
0.395	5.10341	4.30417
0.3952	5.05578	4.19241
0.3954	4.67651	3.98907
0.3956	5.03158	3.86843
0.3958	5.26602	3.61667
0.396	5.08421	4.10207
0.3962	5.12546	4.26181
0.3964	5.07853	4.13363
0.3966	4.77115	3.99487
0.3968	5.26105	4.0795
0.397	4.98736	4.0725
0.3972	4.93847	3.59243
0.3974	5.03037	4.30354
0.3976	4.82722	3.90177
0.3978	5.03973	4.43112
0.398	5.07481	4.42738
0.3982	4.68107	3.58145
0.3984	5.1679	4.26396
0.3986	5.16466	4.12178
0.3988	4.99202	4.09712
0.399	5.14768	3.84666
0.3992	5.05858	3.77125
0.3994	5.24256	3.87326
[truncated: 3,003 more rows]

## Sheet: Fig6
	6B	6C	6D	6E	6F	6G
Time （μs）	Dsitance （Å）	Dsitance （Å）	Dsitance （Å）	Dsitance （Å）	RMSD （Å）	Dsitance （Å）
0	18.5599	17.9978	18.7695	18.5181	4.27967e-06	17.4167
0.000199998	18.8254	17.7551	19.1712	18.2029	1.64453	18.5778
0.000399996	18.6485	17.9268	19.3683	18.6802	1.84631	17.6889
0.000599994	18.8105	18.038	19.218	18.5838	2.08198	17.9091
0.000799992	19.1138	17.8176	18.8333	18.6183	1.96454	18.488
0.00099999	18.9338	18.2299	19.3105	18.6962	1.89797	18.1737
0.0012	19.1011	18.4699	19.5806	17.7139	1.88936	17.5407
0.0014	19.1552	18.0016	19.6036	17.9716	1.87731	17.8237
0.0016	19.1288	18.6407	19.7437	17.6052	1.81209	18.1654
0.0018	18.8166	18.2872	19.1621	18.4565	1.90343	18.1611
0.002	19.2443	17.8958	19.7167	18.5073	2.01512	17.6033
0.0022	20.1501	18.3889	19.76	18.0984	2.01797	17.8208
0.0024	19.3583	17.9853	19.8444	18.3074	1.96206	17.7956
0.0026	19.7095	17.9396	19.4952	18.1164	1.93984	18.0872
0.0028	19.4734	18.2501	19.1433	18.4656	1.77313	17.4086
0.003	19.262	18.1696	19.8406	18.412	1.90026	18.2046
0.0032	19.9148	17.9437	19.5791	18.0011	1.9303	17.9213
0.0034	19.8412	18.0249	19.4349	17.8706	1.87562	17.6591
0.0036	19.4944	17.9426	19.5856	17.7712	2.04405	18.0045
0.0038	19.3024	18.4925	19.7912	17.8451	1.87851	17.4601
0.004	19.4564	18.3161	20.1889	18.1086	2.00049	17.463
0.0042	19.9661	18.2727	19.7219	18.2202	1.97285	18.2084
0.0044	19.4422	18.0848	20.2948	17.909	1.97811	17.3457
0.0046	19.2802	18.5641	19.9531	17.829	2.09913	17.3807
0.0048	19.1644	18.4254	19.6186	18.1119	2.11854	17.8992
0.005	19.4696	18.1607	19.9089	17.8369	2.15689	17.6502
0.0052	19.5958	18.2963	20.0595	18.5512	2.31522	18.3545
0.0054	19.1185	18.7541	19.47	18.3946	2.3894	17.8107
0.0056	19.4121	18.6064	19.9645	18.2946	2.25233	18.3864
0.0058	19.5017	18.269	20.5565	18.261	2.31822	17.9602
0.006	18.7999	19.0108	20.3343	18.8926	2.14753	18.2202
0.0062	18.7269	18.7613	20.2412	18.1625	2.09899	18.1539
0.0064	19.1179	18.4033	20.6174	18.394	2.21268	18.2408
0.0066	18.9446	17.9649	20.4575	18.0028	2.16554	18.2493
0.0068	19.2951	18.6394	19.7229	18.3057	2.28739	17.459
0.007	18.9164	18.4984	19.8636	18.3712	2.22183	18.0874
0.0072	19.1172	18.5292	20.2911	18.3592	2.24293	17.9235
0.0074	19.0274	18.4658	19.3647	18.1908	2.23083	17.7561
0.0076	19.0059	18.4721	19.8315	18.485	2.33461	18.19
0.0078	19.053	18.6144	19.6046	18.3783	2.37821	17.9793
0.008	18.8957	18.1929	19.41	18.8593	2.28543	18.0025
0.0082	19.0836	18.5354	19.4343	18.6291	2.14867	17.8648
0.0084	19.0586	18.0529	19.4181	18.1607	2.3748	18.1096
0.0086	18.7027	18.1546	19.1342	18.3102	2.25646	17.9397
0.0088	18.6681	18.3029	19.5929	18.4622	2.29683	18.1235
0.009	19.1735	18.6327	19.4339	17.7676	2.30178	17.7496
0.0092	18.5641	18.2417	19.8567	18.0165	2.23304	18.4961
0.0094	19.6069	18.6582	19.5127	17.499	2.31861	18.5694
0.0096	18.6288	18.0667	19.7202	17.9647	2.19445	18.3982
0.0098	18.9009	18.6108	19.5771	17.8773	2.15952	17.921
0.01	18.8316	18.7	20.1324	18.118	2.22373	18.676
0.0102	19.1883	18.6821	19.4253	17.8283	2.28458	18.6192
0.0104	18.8096	18.4803	19.5729	17.9849	2.36007	18.2999
0.0106	18.9892	18.4567	19.9297	17.9851	2.42928	18.6206
0.0108	19.2663	18.2938	19.6383	18.1744	2.37334	18.4735
0.011	19.1383	18.1115	19.463	18.0156	2.231	18.4643
0.0112	19.4732	18.3039	20.0153	18.4805	2.38534	18.5501
0.0114	19.4062	18.2267	19.386	18.2858	2.34946	18.3936
0.0116	19.3027	18.1674	19.833	18.1882	2.37651	18.7846
0.0118	18.6798	18.5839	20.1339	19.006	2.43408	18.4514
0.012	18.7256	18.3681	19.6598	18.7107	2.65136	19.1925
0.0122	18.9644	18.3978	20.0128	18.8625	2.37917	18.4027
0.0124	19.046	18.4428	19.5567	18.1063	2.50332	18.4657
0.0126	19.0617	18.0657	19.8119	17.9442	2.41617	18.9037
0.0128	19.312	18.4857	19.5229	18.1496	2.42503	19.0509
0.013	18.9606	18.7415	19.8682	17.928	2.49488	18.792
0.0132	18.6775	18.1251	19.4133	18.4212	2.46657	18.6547
0.0134	19.1353	18.1235	19.5709	19.0302	2.46532	19.5385
0.0136	19.1709	18.626	19.4876	18.2094	2.62445	18.8332
0.0138	19.0619	18.6846	19.4758	18.2216	2.71868	18.8968
0.014	18.9852	18.5535	19.3981	18.4074	2.66324	19.5458
0.0142	18.8617	18.9777	19.6889	18.2198	2.73094	19.3091
0.0144	19.0311	18.0008	19.4789	18.4821	2.72947	19.0505
0.0146	19.1446	18.6069	19.3009	17.7773	2.69217	18.6192
0.0148	19.0364	18.5233	20.1439	18.422	2.52419	19.0762
0.015	18.7245	17.9841	19.6705	18.4053	2.62481	19.0407
0.0152	19.0754	18.0567	19.2661	18.533	2.35402	18.7653
0.0154	19.2559	18.3043	19.5413	18.5143	2.46315	18.5246
0.0156	19.5336	18.008	19.996	18.1134	2.44945	19.2044
0.0158	19.5292	18.2144	19.7426	18.689	2.50118	19.0921
0.016	19.2447	17.9023	19.3539	18.5476	2.47609	18.5206
0.0162	19.184	18.0903	19.1334	18.3144	2.59854	19.1466
0.0164	19.2558	17.7157	19.2717	18.1269	2.5597	18.939
0.0166	19.161	18.2299	19.4098	17.8235	2.44473	18.2909
0.0168	19.3952	17.918	19.1329	18.023	2.41125	18.4903
0.017	18.9419	17.8904	19.6358	18.4422	2.56536	18.6059
0.0172	19.6226	18.3791	19.1836	18.5944	2.50182	18.7138
0.0174	19.0227	18.7251	19.4726	18.1699	2.54182	18.4469
0.0176	19.0543	18.3862	19.2401	18.0684	2.48073	18.7775
0.0178	19.1363	18.2179	18.5937	18.5526	2.49662	18.4846
0.018	19.1423	17.9039	19.0877	18.3433	2.47997	18.718
0.0182	19.459	17.8087	18.9962	17.789	2.33889	18.5132
0.0184	19.3071	18.0364	18.9822	17.5187	2.45289	18.8857
0.0186	19.3238	18.4259	18.8415	17.9013	2.45813	18.4819
0.0188	19.313	18.0068	18.9036	18.2019	2.37808	18.2542
0.019	19.1681	18.8715	19.2182	18.4125	2.47742	19.3566
0.0192	19.2791	18.2857	19.2678	17.7609	2.46766	18.7543
0.0194	19.412	18.0212	19.2814	18.3646	2.46596	19.0722
0.0196	19.2301	17.9976	19.2961	18.1989	2.45916	19.0134
0.0198	18.9209	18.7701	19.2441	18.5349	2.4644	19.2642
0.02	18.9926	17.5531	18.9887	18.0773	2.5162	19.5444
0.0202	19.3407	17.8623	19.4754	18.4357	2.50679	19.1843
0.0204	18.928	17.6913	19.2072	18.1704	2.51969	19.3401
0.0206	18.9937	17.5107	19.6671	18.114	2.5238	19.2486
0.0208	18.9389	17.7703	19.3701	18.5091	2.33969	19.3907
0.021	19.1681	17.8719	18.912	18.3853	2.43914	19.1824
0.0212	19.455	17.7914	18.8283	18.1388	2.47391	19.4954
0.0214	19.4307	17.4818	18.8927	17.9313	2.58423	19.7682
0.0216	19.0946	17.8111	18.4981	17.9546	2.59608	19.142
0.0218	19.6477	18.0637	19.0897	18.1791	2.5812	19.2124
0.022	18.7433	17.2552	19.2421	18.5747	2.71031	19.1695
0.0222	18.6846	17.7288	19.4707	18.2657	2.72645	19.1316
0.0224	18.9732	17.852	19.4048	18.6629	2.61726	18.6953
0.0226	18.9644	18.0784	18.858	17.5746	2.6562	18.7919
0.0228	19.1757	18.0832	19.8737	18.4944	2.77686	18.7396
0.023	18.4038	17.5599	19.2492	17.773	2.60266	19.2561
0.0232	19.0537	18.0298	19.2838	17.8706	2.73482	19.2781
0.0234	18.6242	17.8474	18.494	18.4915	2.73685	19.2135
0.0236	18.646	18.092	19.2925	18.247	2.73676	18.9407
0.0238	18.9555	17.8651	19.2119	18.4044	2.70925	19.2378
0.024	19.2262	17.9864	19.7205	18.5002	2.68375	19.2196
0.0242	19.0327	17.7168	19.0291	18.4476	2.75296	19.4256
0.0244	18.8189	18.3303	18.922	17.7417	3.04245	20.175
0.0246	18.5267	17.3817	18.6672	17.9313	2.86345	20.0269
0.0248	18.896	17.8011	19.1018	17.6151	2.86687	20.1735
0.025	19.1172	18.299	19.3239	17.2043	2.76857	19.7052
0.0252	18.8494	17.7603	19.0434	17.6181	2.6113	19.7972
0.0254	18.9587	17.7453	19.2823	18.2538	2.71887	19.6154
0.0256	19.1348	17.9845	19.485	18.2476	2.74579	19.2863
0.0258	18.5188	17.753	18.8569	18.0459	2.9045	19.8608
0.026	19.5002	18.179	18.8066	17.7538	2.97463	20.0037
0.0262	19.3243	18.1314	19.0107	17.5294	2.93242	19.8346
0.0264	18.9815	17.8943	18.6064	17.6994	2.93138	20.5255
0.0266	18.9194	18.0857	18.772	17.9191	2.99685	20.0739
0.0268	18.9079	18.2769	19.062	18.3396	2.97949	20.3316
0.027	18.699	18.0634	18.4114	17.6708	2.95167	20.1024
0.0272	19.0911	18.0996	18.8742	17.5532	3.00189	20.5646
0.0274	18.6845	18.0271	18.7059	17.8818	2.9511	20.3156
0.0276	18.7773	18.3039	18.7396	18.1499	2.80753	19.7524
0.0278	19.3108	18.1743	18.8097	18.0952	2.77589	19.7693
0.028	18.9058	18.323	18.138	18.2176	2.76771	20.1447
0.0282	18.8025	17.9681	18.5128	17.5389	2.71573	19.7304
0.0284	18.7577	18.3659	18.4628	18.0616	2.70993	19.779
0.0286	19.102	18.7148	18.7145	17.8666	2.66851	19.3246
0.0288	19.1678	18.052	18.6444	18.3431	2.68516	19.4473
0.029	19.0079	18.1311	18.9851	18.3111	2.68708	19.7016
0.0292	19.1066	18.1923	18.8079	18.3116	2.63996	19.3156
0.0294	19.3417	18.505	19.4906	18.3931	2.59045	19.3357
0.0296	19.2991	18.7092	18.7056	18.0704	2.62431	19.2809
0.0298	19.8478	18.0532	18.741	18.2371	2.647	19.5125
0.03	19.5727	18.6118	18.9467	18.3595	2.7056	19.7926
0.0302	19.5466	18.1186	19.2111	18.594	2.83983	19.7126
0.0304	19.7099	18.3279	18.8898	17.8338	2.71849	19.9472
0.0306	19.0025	18.0573	19.4581	18.1807	2.629	19.5521
0.0308	19.0877	17.9882	18.9552	18.4813	2.62022	19.1184
0.031	19.6019	18.094	19.0471	17.9344	2.71467	19.6246
0.0312	19.1399	17.9235	18.7258	17.9237	2.8991	19.7868
0.0314	19.5175	17.8733	18.6258	17.8879	2.83731	20.1107
0.0316	19.7692	18.6229	19.0791	18.2248	2.81392	19.88
0.0318	19.0453	18.1317	19.2162	17.9158	2.73727	19.624
0.032	19.2218	17.5198	19.3087	18.1865	2.62091	19.5955
0.0322	19.5224	18.1123	19.1108	18.0895	2.68349	19.8259
0.0324	18.9603	17.81	19.089	17.8209	2.7423	19.4055
0.0326	18.9306	18.0572	19.2637	17.9706	2.77777	20.1558
0.0328	19.7166	18.2006	19.386	17.71	2.82661	19.704
0.033	19.2464	18.253	19.6883	18.2217	2.8664	19.7108
0.0332	18.8912	18.3835	18.832	17.7296	3.03722	19.8405
0.0334	19.1273	18.6855	19.7294	17.9867	2.84938	19.7133
0.0336	19.4614	18.04	19.2936	18.6523	2.812	20.0538
0.0338	18.9254	18.2329	18.8263	17.9444	2.68099	19.5351
0.034	19.1173	18.2709	18.279	18.2584	2.8678	20.0855
0.0342	19.547	18.3206	19.0891	17.7535	2.84556	19.4559
0.0344	19.1922	18.2757	18.7509	17.5452	2.85322	19.4076
0.0346	18.8191	17.9892	19.2873	17.5693	2.90223	19.2966
0.0348	19.2142	18.6465	18.9652	18.0658	3.01398	19.4707
0.035	19.4497	18.4197	19.0729	18.0637	2.96979	19.6889
0.0352	19.1894	17.9685	18.7705	18.6049	2.95053	19.4238
0.0354	19.6977	18.2758	18.4268	18.0163	2.84144	18.8416
0.0356	19.2453	17.3098	18.521	17.8295	3.09496	19.8114
0.0358	19.3376	17.5622	18.9887	17.8342	2.9475	19.7776
0.036	18.8389	18.0753	18.2495	18.5036	2.97415	19.7107
0.0362	19.3867	18.4794	18.7615	18.1923	3.07219	19.7633
0.0364	19.2697	18.2027	18.5069	18.3645	3.04617	19.7621
0.0366	19.2195	18.2298	18.5345	18.5594	2.90995	19.4126
0.0368	19.3139	18.2105	18.086	18.1402	2.81728	19.2406
0.037	19.0506	18.2482	18.8821	17.9453	2.97913	19.5844
0.0372	19.2847	18.1841	18.5749	18.3061	2.92073	19.4238
0.0374	19.1331	18.2503	18.672	18.2294	2.82257	19.9778
0.0376	19.0423	18.0274	18.3939	18.5523	3.15274	19.8769
0.0378	19.1482	18.4135	18.1052	18.2885	3.04084	19.4172
0.038	18.6637	18.6203	18.5721	18.4507	2.93717	19.7794
0.0382	19.2194	18.006	18.6562	18.1222	3.02231	19.7281
0.0384	19.3304	18.7675	18.3574	18.2235	3.13065	19.673
0.0386	19.1881	18.8982	17.6599	17.5727	2.89107	19.4066
0.0388	19.0937	18.3212	18.4123	18.0688	3.05855	19.3656
0.039	19.1563	18.4785	18.1204	17.6955	3.09817	19.3625
0.0392	19.1466	18.7032	17.8113	17.6795	2.93052	18.9641
0.0394	19.1168	18.2616	18.3767	17.7036	2.91829	19.7124
0.0396	19.5029	18.4748	18.5769	19.194	2.88607	19.3357
0.0398	19.0919	18.4913	18.1945	18.2105	3.08415	19.9408
0.04	19.2899	18.2941	19.002	18.2125	2.94977	20.2935
0.0402	19.1055	18.2742	18.4698	18.6393	2.77524	19.2429
0.0404	19.2949	18.6164	18.8719	18.1371	2.90903	20.1216
0.0406	19.0348	18.276	18.8815	18.6053	2.96297	19.5892
0.0408	18.7307	17.902	18.5801	18.4847	2.82155	19.6452
0.041	19.5751	18.2075	18.5636	18.2805	2.84265	19.7335
0.0412	18.9223	17.8619	18.2203	18.0342	2.89191	19.6507
0.0414	19.3954	18.372	18.4715	18.0052	2.77623	19.5321
0.0416	19.1273	18.195	18.3339	18.2369	2.81431	19.6454
0.0418	19.7618	17.9902	18.7452	18.0496	3.00455	19.7251
0.042	19.0019	18.2288	18.4603	17.9724	3.03124	20.391
0.0422	19.3266	18.1253	18.6793	17.729	2.88225	19.6932
0.0424	19.1977	18.1762	18.6389	17.8413	2.92025	19.7573
0.0426	19.3476	18.2616	19.0987	18.0428	2.9312	19.5901
0.0428	19.4413	18.0839	18.5156	18.1941	2.98052	19.6367
0.043	19.1618	18.4987	19.0504	18.4308	2.97118	19.6319
0.0432	19.1593	18.5476	18.5107	17.9127	2.99345	19.4583
0.0434	19.4501	18.0708	19.0679	18.4575	2.89833	19.6444
0.0436	18.9064	18.0851	18.6326	18.1657	3.04887	19.4245
0.0438	19.7493	18.2622	19.2065	18.2638	3.21375	19.8814
0.044	19.4161	18.2384	19.329	17.8631	3.03377	19.5736
0.0442	19.6277	18.2483	18.6967	18.2454	2.95148	20.0558
0.0444	19.1701	18.3143	18.8068	18.1895	2.96152	19.1718
0.0446	19.3211	18.0727	18.644	17.884	3.01537	19.6469
0.0448	19.2122	18.6677	18.7834	18.05	2.92198	19.4069
0.045	19.1242	18.1931	18.9611	18.2107	3.0576	19.2166
0.0452	19.5455	18.3365	19.0529	17.7997	2.93232	19.5722
0.0454	19.2084	18.507	18.6011	18.0519	2.93777	19.6302
0.0456	19.2443	18.4168	19.2715	17.9848	2.97105	19.2687
0.0458	19.4136	18.2454	18.9015	18.0086	2.91094	19.4959
0.046	19.8273	18.0698	18.6439	17.455	2.7919	18.8912
0.0462	19.6133	18.1755	19.2592	18.0077	3.02378	19.6546
0.0464	19.9655	18.5166	18.9001	17.8318	2.87109	19.7865
0.0466	19.4881	18.4199	19.3315	18.0098	2.9273	19.5189
0.0468	19.968	18.2466	19.0668	18.4306	3.20297	19.6424
0.047	19.3117	18.0559	18.6751	17.7903	2.97268	19.5838
0.0472	19.2178	17.959	18.7168	17.2899	2.99218	19.7427
0.0474	19.652	18.1709	18.9478	17.649	3.0034	19.2398
0.0476	19.1181	18.1816	19.0542	17.8232	2.91973	19.2187
0.0478	19.216	18.5987	18.9445	18.1844	3.07604	19.3334
0.048	19.266	18.8318	19.229	17.8635	2.94782	19.0818
0.0482	19.685	18.0819	18.9549	18.0885	2.97238	19.304
0.0484	19.4501	17.6645	18.8611	17.6053	2.94723	19.1895
0.0486	19.2966	18.1802	18.7723	18.0014	2.92886	19.7695
0.0488	19.4092	18.4522	19.4696	18.0707	2.76571	19.3827
0.049	19.4644	18.9199	19.0618	18.1468	2.91482	19.5841
0.0492	19.9186	18.5937	18.9427	18.4289	2.90092	19.8717
0.0494	19.6426	18.6408	19.1705	18.0214	3.03995	20.1346
0.0496	19.7143	18.3871	19.0322	17.9442	2.89409	19.3881
0.0498	19.7378	18.9253	19.1554	18.3759	3.00928	19.6235
0.05	19.5243	18.2298	19.4573	18.2776	2.95182	19.999
0.0502	19.2871	18.7517	18.9978	18.5572	2.96549	19.1507
0.0504	19.6607	18.8305	18.3762	18.4694	2.847	19.5697
0.0506	19.9807	18.7492	18.687	18.6343	2.83592	19.4289
0.0508	19.8743	18.4448	19.0728	18.0957	2.87513	19.2764
0.051	19.7928	18.4573	18.9687	18.2222	2.81114	19.4565
0.0512	19.4438	18.4409	18.8705	18.1036	2.82804	19.4037
0.0514	19.879	18.2677	18.9157	18.5575	2.85014	19.0573
0.0516	19.2157	18.1786	19.0766	18.4966	2.91461	19.2212
0.0518	19.548	17.9767	19.0502	18.0728	3.14152	19.3398
0.052	18.8504	17.8993	19.0378	18.1238	3.01925	19.2354
0.0522	19.6325	17.9779	19.3931	17.7486	2.88441	19.4783
0.0524	19.3679	18.0699	19.1579	17.9609	3.09147	18.662
0.0526	19.7752	17.7952	18.4519	17.5846	2.85971	19.8585
0.0528	19.5392	18.2065	18.7031	17.817	2.93115	19.4814
0.053	19.4958	17.9791	19.0176	18.2749	2.85747	19.5055
0.0532	19.3455	18.3972	18.677	17.8608	2.9056	19.4512
0.0534	19.8896	18.241	18.6823	17.9346	2.92193	19.0806
0.0536	19.6841	18.3684	18.5758	17.4686	2.86357	18.7472
0.0538	19.3753	18.1622	18.5716	17.6731	3.01526	19.401
0.054	19.4895	18.3354	19.0338	17.636	2.97575	19.0904
0.0542	19.3325	18.0837	18.6361	17.7752	3.22539	19.7461
0.0544	19.8017	17.9716	18.9043	17.7034	3.19189	19.8998
0.0546	19.8543	18.0579	18.5858	17.9105	3.09993	19.4298
0.0548	19.6508	18.201	18.3438	18.099	3.05021	19.3927
0.055	19.3574	18.2553	18.7568	18.2895	3.04928	19.6205
0.0552	19.7781	17.8902	18.5055	17.7921	3.09701	19.3144
0.0554	19.4656	18.2038	18.24	17.7919	2.96106	19.2047
0.0556	19.3595	17.7724	19.1062	17.6821	3.1805	19.5154
0.0558	19.3623	17.8468	18.9384	18.237	3.18142	19.6455
0.056	19.0993	18.2437	19.3331	18.1233	3.02049	18.9777
0.0562	19.4526	18.5317	19.2259	17.882	3.02844	19.4965
0.0564	19.3411	18.0825	18.6874	18.3379	3.16723	19.8186
0.0566	19.1695	18.0122	19.0994	18.202	3.18517	20.0928
0.0568	19.2529	17.8818	19.0566	18.8171	3.04744	19.6096
0.057	19.3616	18.0208	19.2685	18.4624	3.15191	19.6673
0.0572	19.5063	18.1868	19.1883	18.7126	3.26108	19.9009
0.0574	18.6836	17.7834	18.6263	18.7358	3.2995	19.8182
0.0576	19.2257	17.7803	19.0617	18.4452	3.24415	20.0633
0.0578	19.4746	17.7529	18.5328	18.4388	3.22479	20.3385
0.058	19.7413	18.7519	19.2226	17.7667	3.11602	19.524
0.0582	19.3445	18.0348	19.1912	18.1348	3.03329	19.6412
0.0584	19.3533	17.8422	19.0185	18.4711	3.07634	19.2111
0.0586	19.1671	18.1107	19.3835	18.3222	3.07844	19.4739
0.0588	19.5593	17.8464	18.9503	18.2648	3.09016	19.4268
0.059	19.1362	17.7797	19.1429	18.1124	3.15644	19.2693
0.0592	19.1645	17.84	18.7457	18.1402	2.93861	19.3728
0.0594	19.4548	17.8882	18.8539	18.097	2.94923	19.5683
0.0596	19.2924	17.6033	18.9634	18.3868	3.04903	19.1198
0.0598	19.4088	17.5506	18.8868	18.3194	3.13372	19.3382
0.06	19.5014	17.4264	19.0129	18.4025	3.21062	19.7954
0.0602	19.4316	17.4546	18.6001	18.4609	3.22646	19.9385
0.0604	19.1477	17.5042	18.8603	18.578	3.1474	19.6721
0.0606	19.2479	18.0216	18.8076	18.2028	3.35611	20.0446
0.0608	19.6305	17.9904	18.6775	18.2777	3.32578	19.8312
0.061	19.116	17.655	18.5709	18.4095	3.34983	19.588
0.0612	19.153	17.4732	18.6725	18.4923	3.3494	19.6734
0.0614	19.3816	17.7622	18.9788	18.6859	2.98732	19.6588
0.0616	19.3702	17.3066	18.955	18.3753	3.01499	19.7111
0.0618	19.1767	17.7947	18.9028	18.762	3.09989	19.6132
0.062	18.9386	17.2233	19.3653	18.6349	3.06371	19.2333
0.0622	19.3565	17.844	18.804	18.5559	2.99495	19.6586
0.0624	19.4588	17.7517	19.036	18.1857	3.00079	19.0994
0.0626	19.0389	17.5118	18.6108	17.4233	3.09468	19.33
0.0628	19.2883	17.8085	19.2156	17.8076	2.95391	19.3368
0.063	19.5616	17.991	18.8915	17.5561	2.9952	19.2108
0.0632	19.5999	17.6464	18.9286	17.7932	3.05803	19.5103
0.0634	19.3115	17.5475	18.8097	17.9044	3.00972	19.3057
0.0636	19.6686	17.6113	19.1787	18.3203	2.89464	19.4658
0.0638	20.107	17.5266	18.668	18.1877	3.10153	19.4553
0.064	20.3329	17.3115	18.9552	17.5643	3.12189	19.8386
0.0642	19.83	17.397	19.0709	18.5237	3.10889	19.6881
0.0644	20.2982	17.3041	19.0836	17.921	3.06353	19.8664
0.0646	20.1366	17.3728	18.9988	17.8015	3.07153	19.427
0.0648	19.9106	18.0022	19.2542	18.2194	2.98009	19.8062
0.065	19.4724	17.8597	19.2054	17.8198	3.05104	19.5687
0.0652	19.7016	17.6377	19.037	17.8473	3.08428	19.5349
0.0654	19.9746	17.6104	18.8141	18.0719	3.01965	19.2999
0.0656	20.0137	18.1484	18.4095	18.0223	3.04477	19.6074
0.0658	19.9224	18.2391	19.2189	18.1166	3.08183	19.9841
0.066	19.8342	17.8169	19.2882	17.7292	2.9715	19.4586
0.0662	19.8037	17.6972	18.9214	17.946	2.975	19.603
0.0664	19.5662	17.7069	19.1334	18.1413	2.92453	19.847
0.0666	19.8075	18.0942	18.8789	17.2975	3.11278	19.5226
0.0668	19.6797	17.7613	19.4275	17.8154	3.09514	19.8214
0.067	19.2481	17.7708	19.3126	17.6878	3.03962	19.7813
0.0672	20.0649	18.0499	19.1777	18.0421	2.94001	19.5895
0.0674	19.9792	18.3035	18.9898	18.3045	3.01164	19.5403
0.0676	19.6793	17.9754	19.5646	18.0379	2.97714	19.6228
0.0678	19.5331	17.3765	19.0873	17.8711	2.95572	19.0639
0.068	19.4814	17.6394	19.1524	17.7396	2.85671	19.3421
0.0682	19.2592	17.7481	18.7895	18.2845	3.06443	19.9889
0.0684	19.1919	17.8075	18.5878	17.8916	3.07483	19.4288
0.0686	19.8563	17.4607	18.9313	18.0517	3.01658	19.7872
0.0688	19.4721	17.41	19.0599	17.7666	3.18799	20.3156
0.069	19.5573	18.0786	19.2524	17.8253	2.98524	19.8903
0.0692	19.71	17.3695	18.9797	17.8416	2.84745	19.3983
0.0694	19.7604	17.4643	19.1559	18.0191	2.92083	19.4976
0.0696	19.8137	17.6866	19.1501	17.9142	2.97972	19.7118
0.0698	19.6126	17.6177	19.1466	17.8407	2.887	19.7057
0.07	20.0466	17.894	19.213	18.0304	3.06459	19.6673
0.0702	19.5062	17.5924	19.109	18.0218	3.16513	19.7631
0.0704	19.9943	17.5125	19.1579	17.3651	2.9824	19.0583
0.0706	19.7499	17.4738	19.0814	18.156	2.99858	19.7644
0.0708	19.9084	17.7628	19.3088	17.8437	3.02105	19.7125
0.071	19.3583	17.8543	19.3214	17.7528	3.00227	19.5403
0.0712	20.063	17.4089	19.2167	17.9764	2.98281	19.5011
0.0714	19.6709	17.6969	19.3754	17.916	3.0244	19.758
0.0716	19.8066	17.5901	19.1694	17.9559	2.87453	19.2145
0.0718	19.593	17.5575	18.678	18.1358	3.08907	19.3596
0.072	19.2282	17.38	19.1915	18.163	2.96445	19.1946
0.0722	19.9415	18.1561	19.2944	18.0186	3.04783	19.479
0.0724	19.5575	17.7504	18.9188	17.6174	2.99737	19.8969
0.0726	19.5041	17.6608	19.0973	17.8231	2.90856	19.3337
0.0728	19.4642	17.3741	18.9611	17.8706	2.84792	19.1322
0.073	19.4654	16.8907	19.014	18.091	3.06606	19.5233
0.0732	19.4893	16.8644	19.0885	17.9549	2.94129	19.2091
0.0734	19.7171	17.6752	19.0551	17.855	2.98783	19.3357
0.0736	20.1651	17.724	18.9957	17.5482	3.02551	19.6907
0.0738	19.8057	17.3913	18.9746	17.5514	2.87482	19.2963
0.074	19.2211	17.5372	18.8977	17.9949	2.94712	19.6394
0.0742	19.944	17.5767	19.0204	17.5675	2.97601	19.2219
0.0744	19.6186	17.8031	19.2356	17.4453	2.99837	19.2485
0.0746	19.8003	17.5059	19.0281	18.1668	3.02159	19.2419
0.0748	19.5351	17.6728	19.128	17.6566	3.0941	19.6803
0.075	19.8384	17.8644	19.1634	17.8569	3.05085	19.2846
0.0752	19.1056	17.4476	18.863	17.3971	3.04348	19.3416
0.0754	18.9134	17.7706	19.1525	17.8727	2.85948	19.1505
0.0756	19.7091	17.3753	18.7112	18.2397	3.03925	19.0172
0.0758	19.7558	16.9446	18.7459	17.8541	3.10973	19.324
0.076	19.6084	17.5717	18.9638	18.1628	3.01693	19.329
0.0762	19.4859	16.7732	19.4349	18.4011	3.23205	19.2472
0.0764	19.3924	17.2238	19.2096	17.8639	3.24138	19.1537
0.0766	18.9888	16.7051	19.1767	18.1765	3.07741	19.4003
0.0768	19.4388	17.1554	19.0915	18.5832	3.1042	19.228
0.077	19.1216	16.7192	18.776	18.1273	3.04446	19.1883
0.0772	19.3487	17.1913	18.8322	17.8104	2.99634	18.7535
0.0774	19.3809	17.4342	18.7678	18.5881	2.98475	18.9567
0.0776	19.6289	17.1765	18.6094	18.253	3.00444	18.6919
0.0778	19.3924	17.1432	18.8495	17.5805	3.16513	19.2872
0.078	19.6056	17.117	18.7964	18.0742	3.08018	18.5803
0.0782	19.4219	17.7681	18.7982	18.1356	3.04841	19.207
0.0784	19.4589	17.7311	19.0487	17.9971	3.23996	18.7496
0.0786	19.9125	17.3172	19.5816	17.6049	3.12646	19.284
0.0788	19.8676	17.5594	18.788	18.1019	3.0398	18.8513
0.079	19.5457	17.5062	18.8459	17.8373	3.04262	18.9635
0.0792	19.2419	17.6653	18.8017	17.5528	3.109	19.2587
0.0794	19.6971	17.2506	19.0904	17.7015	3.0695	19.4028
0.0796	19.7609	18.0702	19.3098	18.1615	3.01896	18.996
0.0798	19.6848	18.1359	19.307	18.1282	2.93047	19.0358
0.08	19.7428	18.1434	19.2056	17.4571	2.94183	19.3026
0.0802	19.677	17.6669	19.1486	17.8558	2.93803	19.4619
0.0804	19.6398	18.2934	18.9908	17.3763	3.03165	19.2211
0.0806	19.5363	17.998	18.8967	17.9143	3.07339	19.6608
0.0808	19.5902	17.9066	19.0575	17.7723	3.07012	19.8344
0.081	19.3936	18.1927	19.0529	17.8533	3.05557	19.2034
0.0812	19.9027	17.4108	19.4971	17.9059	3.06295	19.4226
0.0814	20.0551	18.0178	18.8553	18.4718	3.03937	19.1283
0.0816	19.4535	17.1541	19.1635	18.2751	3.04358	19.2592
0.0818	19.7169	18.0243	18.9606	17.8091	3.09628	19.5867
0.082	19.8286	17.4273	18.9298	18.3352	3.04309	19.2987
0.0822	20.1104	17.7961	19.28	17.8687	3.19526	19.6455
0.0824	19.5207	17.674	18.9684	18.2608	3.1436	19.4247
0.0826	19.5207	17.8021	18.596	17.9808	3.08222	19.2612
0.0828	19.7335	18.0145	18.5606	17.8007	3.14271	19.3587
0.083	19.4259	17.5337	18.3839	18.0499	3.06691	19.7029
0.0832	19.4941	17.6587	19.0416	18.0648	3.16604	19.0817
0.0834	19.8382	18.0588	18.9981	18.0646	3.14934	18.7588
0.0836	19.3157	17.3481	19.0504	17.8928	2.94471	18.927
0.0838	19.4333	17.887	18.6112	17.5943	3.07222	19.1464
0.084	19.2779	17.6913	18.9055	18.088	3.08457	19.0983
0.0842	19.5459	17.8137	19.0142	17.5964	3.06532	19.7485
0.0844	19.367	17.757	19.1573	18.4678	2.94125	19.2774
0.0846	20.0527	18.0655	18.7247	18.3887	2.98612	19.0727
0.0848	19.3481	18.2295	18.3674	17.8752	2.93045	18.7549
0.085	19.41	18.2853	18.8389	18.3039	2.96022	19.3696
0.0852	19.2621	18.4389	18.8067	17.7964	2.9906	19.3696
0.0854	19.8003	18.3041	18.6232	17.3447	2.96331	18.9194
0.0856	19.5168	18.1894	18.6252	17.9709	2.90411	19.2782
0.0858	19.5095	17.7993	19.0327	18.2439	2.95142	19.1257
0.086	19.6976	18.0233	18.9447	18.0841	2.92428	19.7143
0.0862	19.8991	17.3676	18.5134	18.4039	2.89373	19.5053
0.0864	19.806	17.3752	18.794	17.9199	2.95758	19.318
0.0866	19.9635	17.6925	19.241	18.1947	2.9764	19.8406
0.0868	19.6469	17.8007	18.7373	18.0373	2.9617	19.6525
0.087	19.9524	18.1047	18.8215	18.0515	3.0049	19.3786
0.0872	19.7573	17.6198	18.472	17.9471	2.96567	19.3015
0.0874	19.7347	17.8417	18.6442	17.7197	2.97683	19.5251
0.0876	19.5189	17.4249	18.9678	18.2757	2.9116	19.7473
0.0878	19.3226	17.7689	18.7323	18.0799	3.0731	19.9099
0.088	19.615	17.7905	18.7713	18.1851	2.97837	20.1309
0.0882	19.2949	17.8222	18.5241	17.755	3.01953	19.5136
0.0884	19.9439	17.722	19.0282	17.483	3.0271	19.6503
0.0886	19.7687	17.8259	19.0001	18.2356	3.11606	20.3653
0.0888	19.7037	17.7413	18.6044	17.9013	3.01065	19.4617
0.089	20.1913	17.8889	19.0222	17.3233	3.05864	19.6913
0.0892	20.1616	17.4855	18.7858	17.5122	3.01506	19.5911
0.0894	19.7422	17.4461	18.8246	17.9564	3.25695	19.8093
0.0896	19.4722	17.5305	18.5438	17.3601	3.03485	19.6296
0.0898	19.3881	17.4654	18.7552	17.3324	3.04649	19.6394
0.09	19.2984	18.2309	19.0236	18.1036	3.01876	19.6183
0.0902	19.4059	18.0898	18.7325	17.8694	3.00963	19.6475
0.0904	19.5132	17.47	18.9147	18.2454	2.93313	19.5433
0.0906	19.5149	17.9152	18.5311	17.8336	3.05927	20.0963
0.0908	19.5279	17.2828	19.0459	17.8402	3.10144	19.7707
0.091	19.609	17.6156	19.0705	17.9854	3.08672	19.5744
0.0912	19.4526	17.9858	19.0431	18.4671	3.27504	20.218
0.0914	19.1279	17.0294	19.4068	17.8407	3.11727	20.0588
0.0916	19.5964	17.1352	19.06	18.0579	3.08839	19.6569
0.0918	19.4348	18.0678	18.8253	18.4221	3.08147	19.5402
0.092	20.0794	17.7737	19.0986	17.6523	3.03467	19.9997
0.0922	19.4305	17.5523	19.1414	17.9144	3.068	19.5966
0.0924	19.6	17.5815	18.3897	18.1184	3.10681	19.5374
0.0926	19.7702	18.1245	18.8211	18.5433	3.10628	19.7709
0.0928	19.639	17.5736	18.3606	17.8222	2.93518	19.452
0.093	19.3357	17.8359	18.7797	17.6008	3.28763	19.9061
0.0932	19.3177	17.9777	18.7083	17.8992	3.07702	19.556
0.0934	19.3895	18.1032	18.8913	18.437	3.07379	19.7265
0.0936	19.5785	17.8823	19.1633	18.2563	3.19757	19.3621
0.0938	19.7687	17.9843	18.952	17.8818	3.1192	19.5411
0.094	19.1533	17.3317	18.5654	18.7355	3.15225	19.3876
0.0942	19.1947	17.5797	18.6202	18.1641	3.14284	19.7377
0.0944	19.4501	17.3616	18.4506	18.064	3.25757	19.7098
0.0946	19.7254	17.1663	18.7323	18.3196	3.16043	19.6099
0.0948	19.3993	17.2833	18.7005	18.3415	3.13912	19.7749
0.095	19.4728	17.6038	18.5176	18.1349	3.10019	19.271
0.0952	20.121	17.6827	18.5134	18.2053	3.04437	19.6982
0.0954	20.1018	17.2449	18.5447	18.2903	3.01896	19.1035
0.0956	19.7543	17.5971	18.6214	17.9138	3.05819	18.834
0.0958	19.6719	17.3386	18.9295	18.0106	3.06937	19.6148
0.096	19.8742	17.5651	18.9069	19.3132	2.95948	19.1777
0.0962	19.5138	17.4471	18.9028	18.0275	3.1452	20.0147
0.0964	19.4219	17.9448	19.0321	18.1539	3.11853	19.7233
0.0966	19.9195	17.7562	19.0688	18.0362	3.14557	19.6823
0.0968	19.397	17.4056	18.8085	18.8842	3.27783	20.0895
0.097	19.5666	17.5559	18.9873	18.0629	3.11389	19.3704
0.0972	19.7312	17.5654	18.6724	18.66	3.22782	19.9369
0.0974	19.9033	17.513	18.4192	18.6632	3.28916	19.7493
0.0976	19.9179	17.041	18.828	18.2092	3.19475	19.2995
0.0978	19.5527	17.1333	19.019	18.2429	3.39851	20.0225
0.098	19.6952	17.3116	19.1112	18.5306	3.43642	20.0014
0.0982	19.6721	17.3942	18.9807	18.1595	3.34051	19.8636
0.0984	19.4903	16.8301	18.7179	18.4497	3.32068	19.8637
0.0986	19.3169	17.512	18.9641	18.1669	3.33453	19.6419
0.0988	19.581	17.4641	18.925	18.3999	3.38472	20.0072
0.099	19.5327	17.5902	18.715	18.2158	3.28635	19.6797
0.0992	19.8007	17.747	18.4264	17.9714	3.48504	19.3202
0.0994	19.8743	17.7284	18.7437	18.1259	3.51066	19.5519
0.0996	19.477	17.761	18.4628	18.1012	3.39564	19.7555
0.0998	19.3708	17.8217	18.8489	17.7571	3.47341	19.7875
0.1	19.2063	17.3298	18.5553	18.3765	3.34369	19.7338
0.1002	19.2873	17.8994	18.6938	18.3167	3.14445	19.8183
0.1004	19.4562	17.429	18.5808	18.2716	3.31215	19.2535
0.1006	19.6602	17.9611	18.5931	18.0385	3.21171	19.4904
0.1008	19.3298	17.378	18.5548	18.39	3.1566	19.7062
0.101	19.175	17.5971	18.2556	18.5423	3.15681	19.8234
0.1012	19.8368	17.363	18.9012	18.1922	3.24956	19.6261
0.1014	19.9456	17.3527	18.3861	17.9487	3.33454	19.7433
0.1016	19.2017	17.6174	19.2365	18.2875	3.28758	19.8124
0.1018	19.2258	17.4154	18.5503	18.2142	3.34224	19.6035
0.102	19.4012	17.6385	19.0567	18.2186	3.43109	20.1826
0.1022	19.232	17.0145	19.0267	18.3499	3.48732	20.166
0.1024	19.1929	16.9759	19.1452	18.2401	3.5417	20.4735
0.1026	19.6592	17.0789	18.7242	18.5295	3.45508	19.9887
0.1028	19.6793	17.1771	18.84	18.4139	3.4027	19.6942
0.103	19.1745	17.5029	18.9605	18.6716	3.55708	19.7997
0.1032	19.4042	17.0771	18.8553	18.1608	3.48406	19.5784
0.1034	19.317	17.1613	19.147	18.0136	3.52676	19.5341
0.1036	19.4332	17.1749	18.7124	18.1918	3.70841	19.5176
0.1038	19.6812	16.8469	18.6565	17.8902	3.48036	19.6559
0.104	19.4223	17.8403	18.5358	17.9856	3.64082	19.7591
0.1042	19.9061	17.1722	18.6972	18.1598	3.32368	19.5495
0.1044	19.5562	17.6718	18.7689	18.7571	3.48328	19.4918
0.1046	19.6036	16.9908	18.5154	18.3313	3.56045	19.8465
0.1048	19.8758	16.9136	18.9573	18.6593	3.60217	19.8577
0.105	19.0801	16.9794	18.7852	18.663	3.60954	20.0849
0.1052	19.5856	17.6629	18.8152	18.2652	3.3121	19.1444
0.1054	19.4493	17.2213	18.9533	17.8282	3.44733	19.5871
0.1056	19.5511	17.3265	18.6302	18.1351	3.44464	19.6301
0.1058	19.4599	17.3175	19.0412	18.4296	3.49697	19.6308
0.106	19.5592	17.4807	18.8441	18.2803	3.43956	19.4532
0.1062	19.6747	17.2182	18.6611	18.1883	3.41392	19.3127
0.1064	19.9381	17.4834	18.9255	18.314	3.35304	19.3717
0.1066	19.7834	16.8564	18.751	18.4996	3.31962	19.6291
0.1068	19.949	17.3594	18.6614	18.0454	3.37425	19.3024
0.107	19.7572	17.2945	18.9775	17.6601	3.39719	18.9835
0.1072	19.9251	17.2087	18.8196	18.5154	3.58864	19.415
0.1074	20.2215	17.2438	19.1678	18.1992	3.47886	19.8006
0.1076	20.0491	17.4364	19.0587	17.878	3.34982	19.2686
0.1078	19.8519	17.0156	18.6519	18.1807	3.41715	19.6162
0.108	19.6489	17.1704	18.4795	18.1006	3.45527	19.1776
0.1082	19.7712	17.3245	18.6467	17.9689	3.44805	19.4097
0.1084	19.7604	17.0351	18.8363	18.0954	3.47189	19.3684
0.1086	19.9184	17.2201	19.1826	18.0668	3.34008	19.2751
0.1088	20.1041	17.0124	19.0502	18.4747	3.42548	19.5462
0.109	19.9875	17.347	18.4776	18.3487	3.39946	19.7425
0.1092	20.1282	17.5876	18.3172	18.2921	3.61153	19.4665
0.1094	20.1689	16.7826	19.0336	18.4633	3.48817	19.2461
0.1096	20.3463	17.3864	18.9838	17.7016	3.40948	19.5621
0.1098	20.2093	17.1842	19.171	17.8992	3.46893	19.2719
0.11	19.9061	17.7362	19.0805	18.163	3.45082	19.8978
0.1102	19.8163	17.5674	18.7916	18.3596	3.38975	19.2219
0.1104	19.7521	17.621	18.658	17.6264	3.38159	19.3052
0.1106	20.1966	17.3343	18.5533	17.9488	3.33429	19.5012
0.1108	19.7872	17.215	18.4858	18.4923	3.34769	18.9159
0.111	20.2974	17.2608	18.6819	18.7454	3.28207	19.3662
0.1112	20.1503	17.51	18.7907	18.6969	3.33278	19.3139
0.1114	20.3851	17.4206	18.9356	18.3514	3.31919	19.6568
0.1116	20.0111	17.2425	18.9925	18.0735	3.35117	19.6443
0.1118	19.9496	17.82	18.7098	18.5772	3.18984	19.3458
0.112	19.4506	17.8324	19.0276	18.8718	3.25556	19.5678
0.1122	19.8222	17.7302	19.2095	18.7534	3.24586	19.7857
0.1124	19.6999	17.1915	18.9414	18.7919	3.29898	19.4203
0.1126	19.8644	17.4453	18.9056	18.3967	3.24448	19.2877
0.1128	19.1445	17.7832	18.9814	18.7339	3.24571	19.0675
0.113	19.6516	17.6892	19.0892	18.6181	3.19199	19.4435
0.1132	19.6472	17.9136	19.0118	18.6048	3.22949	19.5779
0.1134	20.1263	17.5741	19.0192	18.0225	3.09927	19.8618
0.1136	19.8151	17.3884	19.1246	18.0764	3.2169	19.7704
0.1138	19.6443	17.6172	19.2141	18.0738	3.27001	20.3223
0.114	20.1796	18.0239	19.3074	18.3789	3.3107	19.6212
0.1142	19.7079	17.7108	18.9009	18.2786	3.29045	19.6389
0.1144	20.0939	17.5359	18.8802	18.3771	3.15898	19.7297
0.1146	20.0379	17.6179	18.9474	18.3505	3.305	19.8574
0.1148	19.7034	17.4793	18.651	18.0533	3.23678	19.5212
0.115	19.3735	17.6518	18.8362	18.6042	3.3832	20.1023
0.1152	19.1094	17.6868	18.2857	18.4645	3.36642	19.8553
0.1154	19.9092	17.1474	18.7679	18.1751	3.37863	19.7506
0.1156	19.8054	17.7184	18.6707	17.7563	3.38939	19.9222
0.1158	19.6832	17.3768	19.0689	18.3751	3.38519	19.856
0.116	19.5603	17.4267	18.8613	18.2475	3.46383	19.8254
0.1162	19.6602	17.4171	19.6199	18.1256	3.41404	20.1076
0.1164	19.6493	17.9639	18.9947	18.1191	3.55789	19.8237
0.1166	20.0907	17.4641	19.2736	18.4576	3.47142	19.6013
0.1168	20.0042	17.8211	18.923	18.1438	3.42638	19.5309
0.117	19.9121	17.1791	18.8315	18.2152	3.32339	19.7256
0.1172	20.0765	17.3558	19.0855	18.0537	3.28599	19.8401
0.1174	19.5036	17.8175	19.3204	18.1215	3.3372	19.4114
0.1176	20.0034	17.6772	19.4397	18.0633	3.51979	19.8279
0.1178	19.9428	17.267	19.5414	18.0389	3.3198	19.7673
0.118	19.8995	17.657	18.9425	18.2863	3.60058	20.0032
0.1182	19.2103	16.8875	18.5162	17.9186	3.50106	20.232
0.1184	19.6347	17.2983	19.1667	17.9588	3.53537	20.0108
0.1186	19.6442	17.4993	18.8623	17.8735	3.42428	19.7229
0.1188	19.2519	17.5855	18.9253	18.1862	3.52224	20.0305
0.119	19.7266	17.8327	18.704	18.3803	3.51143	20.5061
0.1192	19.5075	17.6396	18.8998	18.1557	3.45203	20.1624
0.1194	19.4347	18.0454	18.9861	17.6823	3.43619	20.1721
0.1196	19.5589	18.1124	18.6851	17.2239	3.39187	19.5708
0.1198	19.276	18.0556	18.3945	17.8239	3.48878	20.3643
0.12	19.6147	17.8708	18.7699	18.2127	3.53141	19.8944
0.1202	19.1737	17.549	19.1976	18.1257	3.44725	20.1535
0.1204	19.0809	17.8326	18.7178	17.8779	3.48079	20.2525
0.1206	18.9597	17.6937	18.3222	17.6843	3.54622	20.2754
0.1208	19.223	17.8241	18.9493	17.9147	3.52913	20.665
0.121	19.5123	18.0258	18.5485	17.791	3.52647	20.1367
0.1212	19.4078	18.269	19.3212	17.9522	3.6148	20.1036
0.1214	19.5739	18.092	18.8597	18.3783	3.47013	19.9256
0.1216	20.0597	17.6459	18.813	17.4696	3.48625	20.1169
0.1218	19.4226	18.342	18.6733	17.9228	3.68547	20.2343
0.122	19.4547	17.4766	18.8356	17.6935	3.59623	20.5478
0.1222	19.5976	17.4252	18.7044	17.6446	3.46591	19.9762
0.1224	19.8387	17.6766	18.4381	17.3882	3.60164	19.9949
0.1226	19.7202	17.6272	18.6656	17.4844	3.42841	19.2773
0.1228	19.1664	17.782	19.0594	17.2064	3.41658	19.7597
0.123	19.4947	17.4585	18.9267	17.8112	3.46716	19.6382
0.1232	19.2596	17.9461	18.9427	17.6079	3.39665	19.5458
0.1234	19.0337	17.9135	19.0404	18.1649	3.28756	19.2535
0.1236	19.2941	18.1635	19.0733	17.6288	3.50126	19.1273
0.1238	19.2094	17.9093	18.9294	17.8584	3.40819	19.2641
0.124	18.9701	17.4381	19.2145	17.621	3.46343	19.9603
0.1242	19.6545	17.6323	19.3869	18.3563	3.36807	19.723
0.1244	19.932	17.6067	18.9103	18.1777	3.50933	19.9135
0.1246	19.6742	17.5062	18.7943	18.6008	3.40466	19.3603
0.1248	20.0965	18.1327	19.0296	18.0176	3.40644	19.5632
0.125	20.0876	17.7465	19.0381	17.3936	3.36835	19.406
0.1252	19.6961	17.3049	18.8701	18.3253	3.38235	19.5839
0.1254	19.7512	17.9675	18.8908	17.6173	3.31698	19.9441
0.1256	19.7579	17.4881	18.3583	18.3671	3.25576	19.7424
0.1258	20.069	17.9047	18.5386	18.5791	3.2905	19.5276
0.126	19.7137	18.0674	18.7733	18.6286	3.42245	19.5477
0.1262	19.8056	18.0209	19.3334	18.6791	3.25436	19.7161
0.1264	19.6574	17.7601	19.1082	18.4421	3.39188	19.982
0.1266	19.485	17.6951	19.0465	18.4727	3.37055	19.5094
0.1268	19.343	18.1087	18.7183	18.5129	3.36151	20.1559
0.127	19.0894	17.6707	18.9279	18.2401	3.40503	19.9781
0.1272	19.6253	17.8523	18.9934	18.2515	3.38453	19.6976
0.1274	19.5804	17.9817	18.7805	18.3008	3.37832	19.6737
0.1276	19.55	17.5396	18.9494	18.1779	3.5574	19.9211
0.1278	19.9785	18.1574	19.2067	18.1103	3.2863	19.6895
0.128	19.8208	17.2732	18.9369	18.548	3.51158	19.8667
0.1282	19.9202	17.8165	19.5863	18.271	3.30031	20.0336
0.1284	20.0583	17.3763	19.2782	18.0763	3.4444	19.9771
0.1286	19.71	18.2387	19.594	18.6741	3.41353	19.6361
0.1288	19.4257	18.2056	18.9952	18.413	3.30067	19.1417
0.129	19.7241	18.0929	19.5345	17.9073	3.38356	19.7813
0.1292	19.8746	17.8429	19.1506	18.6359	3.33721	19.4749
0.1294	20.2199	18.1959	18.8719	18.0358	3.4055	19.2732
0.1296	19.7797	17.8168	18.8857	18.3444	3.35709	19.2453
0.1298	19.8795	18.2098	19.0609	18.8449	3.34737	19.1113
0.13	19.5242	17.4555	19.2128	19.109	3.33174	19.4891
0.1302	19.2914	18.4421	19.5933	18.4022	3.33898	19.6019
0.1304	19.4453	18.3574	19.5555	18.4197	3.33783	19.4563
0.1306	19.4733	17.8027	19.6807	18.7337	3.28727	19.2847
0.1308	19.5832	18.0713	19.5107	19.1928	3.34044	19.1356
0.131	19.3459	17.7265	18.9768	18.533	3.56548	19.8274
0.1312	19.2199	17.9242	19.2799	19.0029	3.32268	19.2245
0.1314	19.7584	17.914	19.0814	18.6963	3.43946	19.3716
0.1316	19.8396	17.8356	19.125	19.2982	3.29723	18.9687
0.1318	20.2802	18.0862	19.2708	18.5016	3.26978	19.2802
0.132	20.5115	18.3333	19.5475	18.0656	3.16104	19.2877
0.1322	20.3424	18.1738	18.7758	18.0293	3.26948	19.4055
0.1324	20.0305	17.7519	18.7435	18.6155	3.17163	19.3363
0.1326	19.6787	17.699	18.5924	18.5101	3.48963	19.5523
0.1328	19.2812	18.2959	18.4449	18.5871	3.36559	19.6368
0.133	20.1835	18.0024	19.3611	18.6181	3.21345	18.9559
0.1332	19.8816	17.3656	19.1458	18.5201	3.27255	19.1608
0.1334	19.6481	18.1618	19.3887	18.3469	3.25202	19.517
0.1336	20.0151	17.8337	19.1163	18.3603	3.24012	19.2421
0.1338	19.5561	17.9467	18.7456	18.7604	3.30371	19.5208
0.134	20.1315	17.7338	18.7381	18.593	3.43519	19.3632
0.1342	19.8172	17.4102	18.4449	18.4618	3.37633	19.205
0.1344	19.9852	18.0095	18.9142	18.5452	3.59491	19.411
0.1346	19.8493	17.5428	19.2243	18.1543	3.57823	19.2179
0.1348	19.8297	16.8688	19.0688	18.206	3.43944	19.5389
0.135	20.3495	17.1181	19.0645	18.4077	3.53641	19.5506
0.1352	19.6793	17.7406	18.9659	18.1518	3.44622	19.5742
0.1354	19.9244	17.4158	18.8949	17.9396	3.6179	19.1517
0.1356	19.616	17.38	18.5039	18.0175	3.59243	19.6025
0.1358	19.9311	17.4492	18.9534	17.9481	3.59492	19.9096
0.136	19.7222	17.6665	19.0634	17.6111	3.72312	20.0421
0.1362	20.0223	17.679	18.9549	17.6076	3.53092	19.8183
0.1364	19.7309	17.4712	18.4693	17.9579	3.60559	19.7907
0.1366	20.0655	17.2969	18.7743	18.3271	3.56726	19.746
0.1368	19.6098	17.346	18.4269	18.4177	3.5284	19.6429
0.137	19.774	17.8032	18.6993	18.1304	3.6656	19.512
0.1372	20.0481	17.7199	18.3733	18.1403	3.50699	19.5414
0.1374	19.9077	17.8099	18.5389	18.397	3.56012	19.8192
0.1376	20.1913	17.687	18.1498	18.213	3.62675	19.6583
0.1378	19.5661	17.6647	18.594	18.3931	3.58097	19.7324
0.138	19.59	17.9383	18.3571	17.6538	3.72597	19.8322
0.1382	20.3162	17.2758	18.5116	17.2967	3.54405	19.9322
0.1384	19.8434	17.507	18.9764	17.905	3.56648	19.5005
0.1386	20.2197	17.485	18.5678	17.5753	3.55742	19.8828
0.1388	19.7743	17.5001	18.3517	18.2967	3.42003	18.8429
0.139	19.9022	17.8646	18.5409	17.8045	3.54856	19.3459
0.1392	20.0829	17.8927	18.64	18.2015	3.434	19.7751
0.1394	19.7266	17.8776	18.8933	18.3386	3.47654	19.2668
0.1396	20.0779	17.4161	18.5511	18.3124	3.45192	19.2068
0.1398	19.5414	17.4478	18.7676	18.7016	3.30942	18.8596
0.14	20.1331	17.5903	18.3346	18.3634	3.33201	19.1411
0.1402	19.647	17.5755	18.8511	17.6136	3.30286	18.7184
0.1404	19.5343	17.7033	18.7999	18.2403	3.38689	19.6719
0.1406	19.9917	17.5237	18.5137	18.5785	3.33719	19.1239
0.1408	19.9434	17.5947	18.81	18.3234	3.47174	19.6114
0.141	19.6395	18.218	18.0866	18.4457	3.34662	19.2782
0.1412	20.4555	17.2536	18.8588	18.3381	3.25904	19.3449
0.1414	19.978	17.773	18.7724	17.8099	3.35958	19.6371
0.1416	19.3153	17.9667	18.8967	18.2481	3.39938	19.5889
0.1418	19.9133	17.356	18.3779	18.2066	3.45076	19.546
0.142	19.7302	18.3545	18.48	18.4904	3.38201	19.0049
0.1422	20.1554	17.7333	19.0014	17.9569	3.39103	19.5519
0.1424	19.9064	17.4063	19.178	18.4138	3.29955	19.2021
0.1426	20.0813	17.4342	19.0344	18.6613	3.39596	19.3867
0.1428	19.7435	17.4657	18.8298	18.7661	3.49381	19.6828
0.143	19.7372	17.5217	18.9975	18.6228	3.58104	19.8414
0.1432	20.1587	17.6541	18.6192	18.2616	3.51274	19.5256
0.1434	19.931	17.7303	18.7158	17.9608	3.60708	19.8007
0.1436	20.3002	17.8061	18.8145	18.9982	3.70404	19.4193
0.1438	19.7554	18.0011	18.9206	18.309	3.78611	19.9866
0.144	20.1559	17.8736	18.9904	18.5028	3.60902	19.6819
0.1442	19.9721	17.7561	18.7136	18.616	3.65429	19.85
0.1444	19.9068	17.6328	19.2785	18.5405	3.73604	19.8078
0.1446	19.7163	17.554	19.2024	18.7341	3.67979	19.702
0.1448	19.9321	17.5636	19.3293	18.3428	3.52506	19.3597
0.145	19.7932	17.5067	18.9401	17.8801	3.52001	19.5348
0.1452	19.6605	17.7281	18.7613	18.1176	3.44069	19.3848
0.1454	19.9976	17.4116	18.6284	18.2068	3.20765	19.5767
0.1456	20.2205	17.669	18.6602	18.7999	3.40115	19.347
0.1458	19.6773	18.0263	18.9967	17.8219	3.17809	19.1885
0.146	20.126	17.659	19.012	17.9806	3.25586	19.3197
0.1462	20.0803	17.7587	18.6406	18.1623	3.2944	19.6174
0.1464	19.474	17.6093	19.099	18.168	3.26392	19.375
0.1466	20.1119	17.7242	18.4891	17.8623	3.29122	19.4811
0.1468	19.7105	17.7721	18.9533	18.3561	3.27834	19.2405
0.147	19.7535	17.2438	19.3506	18.0202	3.34185	19.1903
0.1472	20.0629	17.2855	18.6555	18.6337	3.36877	19.1921
0.1474	19.7666	17.7093	18.9793	18.4713	3.55305	19.5548
0.1476	20.2432	17.7146	18.6946	17.9544	3.39348	19.5848
0.1478	19.9534	17.6909	18.7547	18.3402	3.3654	19.6638
0.148	19.743	17.9206	18.5377	18.2198	3.29225	19.4026
0.1482	19.6275	17.9078	18.7965	17.7111	3.38955	19.2632
0.1484	19.7281	17.8659	19.1005	18.5749	3.37167	19.2823
0.1486	19.9051	17.3912	18.8986	17.2488	3.30678	18.8935
0.1488	20.1618	17.2541	18.8147	17.8482	3.18221	18.7508
0.149	19.6866	17.5974	19.2556	18.0622	3.33597	19.5691
0.1492	19.8124	17.7431	18.6251	17.8393	3.36749	19.1107
0.1494	19.6474	17.6683	19.4221	18.0451	3.34512	18.9915
0.1496	19.6193	17.5917	18.9214	18.4623	3.39642	18.7848
0.1498	19.7676	17.7969	18.8474	18.3045	3.10766	18.9873
0.15	20.1596	17.3645	19.0201	18.2686	3.10409	19.1706
0.1502	19.7166	18.144	18.5423	18.1715	3.28177	19.0041
0.1504	19.8249	18.0204	19.2512	18.4764	3.44124	19.0258
0.1506	19.8137	17.7936	18.9431	18.0722	3.43703	19.3629
0.1508	19.7966	17.3963	19.2328	18.3676	3.47351	18.7781
0.151	20.1227	17.7724	19.0519	18.0962	3.41561	18.9365
0.1512	19.6299	18.0145	18.8555	18.3947	3.33628	18.7666
0.1514	19.8609	17.6772	18.6377	18.4999	3.20349	18.6317
0.1516	19.7628	18.338	18.9519	18.2112	3.19912	18.9657
0.1518	19.6247	17.3883	19.1619	17.9456	3.24069	18.7269
0.152	19.3144	18.0186	18.8344	18.0485	3.23945	18.9449
0.1522	19.6042	17.2507	19.1183	18.3573	3.37047	19.0143
0.1524	20.1953	17.7073	19.2138	18.0772	3.31645	18.4158
0.1526	19.7944	18.0007	19.1581	18.6563	3.3615	19.2229
0.1528	19.5265	17.0556	18.6853	17.7731	3.41937	18.4383
0.153	19.2892	17.6186	19.0217	18.1448	3.38338	19.2003
0.1532	19.4977	17.7761	19.0263	17.8289	3.27561	19.0937
0.1534	19.3238	17.6823	18.9975	18.0345	3.10729	19.0778
0.1536	19.1488	17.5396	18.9607	17.7804	3.14402	18.9844
0.1538	19.5312	17.7322	18.9258	17.9412	3.13586	19.2113
0.154	19.3636	17.3082	18.7335	17.6318	3.22994	18.7442
0.1542	19.481	17.5	18.8257	17.6298	3.28752	19.0481
0.1544	19.9528	17.7111	19.0099	17.9732	3.29311	19.1745
0.1546	19.799	17.8112	18.8157	18.0466	3.24652	19.1506
0.1548	19.7519	18.0247	18.7877	17.7385	3.01471	19.3804
0.155	19.7463	17.7118	18.7629	18.0873	3.2453	18.9225
0.1552	20.0025	17.5186	19.3206	18.048	3.21419	19.3191
0.1554	19.7355	18.1353	18.6582	18.0309	3.37509	19.2836
0.1556	19.5273	17.8215	19.0394	17.765	3.33817	19.2627
0.1558	19.6873	16.9385	18.9341	17.8159	3.10738	19.2188
0.156	19.6037	17.793	18.9606	17.9687	3.15513	19.2453
0.1562	19.8388	17.3544	18.7138	17.8581	3.09827	18.7833
0.1564	19.7492	17.182	18.8731	17.9967	3.18628	18.7594
0.1566	19.6581	16.86	18.5752	17.6782	3.31694	19.708
0.1568	19.7066	17.3151	18.9295	18.192	3.16321	18.5911
0.157	19.5167	17.3033	19.3447	18.3025	3.20651	19.4567
0.1572	19.4224	16.8147	18.8489	18.2443	3.1256	18.7849
0.1574	19.4567	17.1844	18.9063	17.9619	3.12252	19.4686
0.1576	19.894	17.5123	18.6501	18.0634	3.07262	19.1809
0.1578	19.2469	18.3029	19.0042	18.1673	3.05596	18.9974
0.158	19.6938	17.5028	18.5099	17.6202	3.22128	19.0005
0.1582	19.6844	18.287	19.2015	18.4367	3.1507	19.0568
0.1584	19.7977	18.3491	18.9719	18.5167	3.0399	19.2829
0.1586	19.4988	18.1595	19.019	18.3067	3.18335	19.0714
0.1588	20.0141	18.3819	19.1177	18.5738	3.03308	18.7768
0.159	19.8064	18.255	19.246	18.2172	3.21299	19.0328
0.1592	20.3852	18.1538	18.9558	18.3131	3.15862	18.6191
0.1594	19.6375	17.8849	18.9026	18.1288	3.31714	19.2081
0.1596	19.4562	17.9618	18.534	17.8477	3.18965	18.7383
0.1598	20.1842	17.9164	19.3596	18.4884	3.03557	18.9997
0.16	20.0763	17.5828	19.2765	18.4473	2.99617	18.7827
0.1602	19.7829	17.9237	18.7843	18.5863	3.14122	19.2151
0.1604	19.9611	18.29	18.8445	18.6673	3.22648	19.4431
0.1606	19.7836	18.1786	18.6462	18.2705	3.12052	19.1698
0.1608	19.6927	17.8023	19.0219	18.5018	3.08637	19.1277
0.161	20.0038	18.0943	18.8422	18.4856	3.33581	19.4899
0.1612	19.9085	18.195	19.0088	18.8396	3.19608	18.8181
0.1614	19.8704	18.1165	19.1106	18.9821	3.37645	19.5067
0.1616	19.6526	17.7535	18.8828	18.8501	3.45333	18.7217
0.1618	19.6344	17.6153	18.7546	18.6224	3.31718	18.8077
0.162	19.7771	17.6406	18.6257	18.687	3.33832	18.8912
0.1622	19.9604	17.8204	18.9207	18.7538	3.64474	19.7296
0.1624	19.2266	17.511	18.7069	19.0337	3.65044	19.2539
0.1626	19.8978	17.106	18.895	18.9122	3.5215	19.251
0.1628	19.7586	18.0235	19.4804	18.678	3.44135	19.2946
0.163	19.1634	17.4501	18.9285	18.5745	3.48593	19.361
0.1632	18.9339	17.6075	18.9932	18.373	3.59953	19.3583
0.1634	19.8889	17.7082	19.0881	18.6723	3.5489	19.7427
0.1636	19.7345	17.487	18.8581	18.795	3.51542	19.3624
0.1638	19.6563	17.2775	18.7507	18.483	3.30464	18.7963
0.164	19.7298	17.4575	18.7338	18.0676	3.51176	19.0853
0.1642	19.5823	17.7646	18.5129	18.2509	3.27875	19.0188
0.1644	19.325	17.7048	19.3052	18.4027	3.29612	19.0965
0.1646	19.446	17.6453	19.2189	18.099	3.39639	18.8141
0.1648	19.685	18.3435	18.8543	18.1673	3.41519	18.9676
0.165	19.6805	18.2494	19.0739	17.666	3.4169	19.3375
0.1652	19.2709	18.2311	19.0741	18.2227	3.36968	19.5279
0.1654	19.5692	17.7405	18.7034	18.6242	3.25085	19.1226
0.1656	19.2802	17.885	18.862	18.1069	3.23071	19.4037
0.1658	19.417	17.8469	18.652	17.9514	3.15855	19.0075
0.166	19.5572	17.8017	18.6942	17.7272	3.25295	19.1803
0.1662	19.4541	17.8583	19.4458	18.0883	3.21986	19.0936
0.1664	19.7197	17.4592	19.0667	17.9132	3.17884	19.0751
0.1666	19.6302	17.5962	19.152	18.3814	3.31837	18.9353
0.1668	19.3791	17.5493	19.3145	18.767	3.46277	19.3839
0.167	19.8027	17.56	19.2992	18.085	3.33523	19.3184
0.1672	19.7699	17.2539	19.214	18.4122	3.29173	19.4331
0.1674	19.9027	17.3648	19.0439	17.7609	3.17911	19.138
0.1676	19.4918	17.4639	18.8346	18.365	3.22988	19.3813
0.1678	19.6236	18.207	19.3513	18.0402	3.22817	19.1591
0.168	19.5154	17.874	19.0735	18.0681	3.28132	19.1995
0.1682	19.6543	17.931	18.8383	18.1051	3.2753	18.9038
0.1684	19.538	17.6623	19.0994	18.5584	3.2763	19.2552
0.1686	19.5215	17.7255	18.6371	18.0542	3.23259	19.2612
0.1688	19.3998	18.0587	18.724	18.4747	3.37279	19.6395
0.169	19.3841	17.7246	18.9243	18.3056	3.42588	19.8726
0.1692	19.189	18.1486	19.4884	18.5578	3.54024	19.6501
0.1694	19.4405	17.7295	19.1062	18.3594	3.51425	19.7025
0.1696	19.1746	18.198	18.7223	18.3718	3.42997	19.6327
0.1698	19.7706	18.2996	19.4097	18.0907	3.47063	19.5502
0.17	19.8936	17.9542	19.1123	18.3915	3.41234	19.6357
0.1702	19.3406	17.5587	19.284	18.0655	3.26855	19.6542
0.1704	19.4194	17.7083	19.0374	18.4142	3.48846	19.7887
0.1706	19.3348	18.2546	19.073	18.3077	3.528	19.2307
0.1708	19.6061	17.81	19.3727	18.379	3.25984	19.1764
0.171	19.9912	18.4089	18.8462	18.9777	3.43872	19.1012
0.1712	20.1004	18.0876	18.949	18.3636	3.36913	18.8433
0.1714	19.4222	18.1058	18.4495	18.1571	3.40221	18.964
0.1716	19.9434	18.1661	19.2029	18.8654	3.47647	18.7989
0.1718	19.6813	18.1103	18.9113	18.2695	3.36818	19.5575
0.172	19.7075	17.5636	18.3467	18.0726	3.36709	19.0535
0.1722	19.4479	17.8842	18.891	18.3618	3.30291	18.9087
0.1724	19.5134	17.6499	18.859	18.2722	3.44757	18.8085
0.1726	19.9353	18.0988	18.9155	17.9381	3.50641	18.8789
0.1728	19.636	17.5684	18.5902	18.5628	3.37969	18.6032
0.173	19.6798	17.7279	18.979	18.686	3.44592	18.9447
0.1732	19.5527	17.7496	19.2823	18.4597	3.36507	18.5875
0.1734	19.6989	17.856	18.7138	18.7163	3.3082	19.0253
0.1736	19.8466	18.06	19.0057	18.2507	2.99284	19.1195
0.1738	19.8942	18.2723	18.8146	18.1819	3.19312	19.2908
0.174	19.6685	17.9801	19.0878	18.4885	3.18618	18.9853
0.1742	19.4331	17.9365	19.1689	18.4593	2.96787	19.1415
0.1744	19.5548	18.6731	19.0872	17.9605	3.07907	19.159
0.1746	19.0222	18.7875	19.1791	18.2237	3.38388	18.9082
0.1748	19.6283	17.9317	18.4963	19.047	3.19369	19.5672
0.175	19.4676	17.6586	18.6952	18.6302	3.17155	19.5353
0.1752	19.4121	17.578	18.5646	18.4528	3.24937	19.0989
0.1754	19.437	17.6487	19.1408	18.1727	3.35847	19.6006
0.1756	19.0027	17.8822	19.1086	18.268	3.3711	19.4058
0.1758	19.5106	18.0662	19.0002	18.4189	3.07625	18.963
0.176	19.5177	18.0663	19.3021	18.481	3.10771	19.1827
0.1762	19.4526	17.9143	19.0106	18.3074	3.26169	19.252
0.1764	19.1389	18.1185	19.3685	17.7177	3.19775	19.4063
0.1766	19.8159	17.5367	19.3949	17.8545	3.20795	18.6141
0.1768	19.3165	18.016	18.7717	18.2066	3.19425	18.8794
0.177	19.6734	17.6255	18.7259	18.394	3.12178	18.7777
0.1772	19.7176	17.7436	18.8689	18.3574	3.22656	18.5446
0.1774	19.6881	17.9825	19.1451	18.4642	3.2324	18.4091
0.1776	19.753	17.7144	19.2596	18.2298	3.25737	18.4862
0.1778	20.3842	18.1662	18.8708	18.2233	3.20015	18.9644
0.178	19.6053	17.9157	19.2531	18.7522	3.21225	19.0985
0.1782	19.6755	17.6392	19.2053	18.1916	3.01388	18.6584
0.1784	19.1537	17.6029	19.0008	18.3882	3.04484	18.8321
0.1786	19.5013	17.7027	18.3213	18.5312	2.93169	18.6844
0.1788	19.4643	17.8117	18.5507	18.2308	3.01186	18.9686
0.179	19.1155	17.2041	18.9019	18.4002	3.02878	18.8474
0.1792	19.955	17.507	18.7349	18.272	2.97842	18.7079
0.1794	19.5343	16.9248	18.7064	18.1952	3.17698	18.5022
0.1796	19.9465	17.2945	18.2644	18.1472	3.12945	18.9113
0.1798	19.5909	17.3785	18.8693	18.3122	3.03782	19.0419
0.18	19.4651	17.5731	18.9073	18.4589	2.89768	19.0336
0.1802	19.6612	17.7617	18.4989	18.2917	2.73851	18.6399
0.1804	19.8157	17.3464	18.9599	18.1775	2.9738	18.6487
0.1806	19.4098	17.5764	18.7242	18.1288	2.8785	19.0446
0.1808	19.332	17.4362	18.9121	18.1318	2.78364	18.9001
0.181	19.1704	17.4612	18.7906	18.3237	2.73798	19.2253
0.1812	19.7519	17.4603	18.4001	18.101	2.91542	18.4568
0.1814	19.2727	17.7105	19.001	17.7893	2.81436	18.3527
0.1816	19.2682	17.3066	18.8214	18.0945	2.8463	18.63
0.1818	19.698	18.0398	18.9708	17.9981	2.93434	18.8881
0.182	19.5611	17.4297	19.0302	18.2633	2.98322	19.0386
0.1822	19.5298	18.4243	18.6612	17.804	3.08046	18.7839
0.1824	19.2688	17.9182	19.1256	18.2354	2.9472	19.1008
0.1826	19.4789	17.6119	19.2774	18.2788	3.01316	19.103
0.1828	19.4949	17.702	19.2181	17.9165	2.83262	19.007
0.183	19.7533	17.7403	18.9976	18.3595	2.89985	18.9427
0.1832	19.197	18.0099	18.353	17.9987	2.86356	18.9935
0.1834	19.5009	17.8136	18.89	18.7038	2.87592	19.1489
0.1836	19.6957	17.8468	18.8791	18.1347	2.76016	19.4434
0.1838	19.6241	17.8467	18.8246	18.0918	2.78955	18.9854
0.184	19.495	17.8443	18.7695	18.5122	2.82756	19.0091
0.1842	19.6705	18.005	18.5022	18.5256	2.87386	18.3903
0.1844	19.2781	17.9757	18.5633	18.5111	2.84903	19.3028
0.1846	19.813	17.9876	18.9554	18.2691	2.97673	19.4525
0.1848	19.7146	17.537	18.758	18.1965	3.02055	19.8309
0.185	19.7661	17.8631	18.7656	18.5599	2.9438	19.7666
0.1852	19.9412	18.1604	18.6003	18.5495	3.10008	19.6094
0.1854	19.6674	17.7143	18.7687	18.664	3.06425	19.589
0.1856	19.6674	17.7856	18.9386	18.4895	2.99712	19.34
0.1858	19.6023	17.63	18.6246	18.6862	3.18752	19.9488
0.186	19.5775	17.6126	18.6228	18.3015	3.31684	19.4219
0.1862	19.7006	18.1481	18.5858	18.2478	3.12849	19.4301
0.1864	20.0719	17.7356	18.463	18.2634	3.07173	18.7541
0.1866	19.4886	18.0573	18.8207	18.7911	3.17318	19.4362
0.1868	19.4689	18.0848	18.7934	17.8533	3.14627	19.4092
0.187	19.849	17.9775	18.7384	18.094	3.00447	19.3055
0.1872	19.6958	18.0168	18.6758	18.0267	3.0593	19.4844
0.1874	19.7655	17.6119	18.4941	18.5142	3.11804	19.3553
0.1876	19.9261	17.9512	18.5712	18.3594	3.01675	19.8685
0.1878	19.3804	18.0841	19.2765	19.1611	2.99197	19.2994
0.188	19.5514	18.488	18.5559	18.542	3.15639	19.6091
0.1882	19.8653	18.3132	18.8642	18.7843	3.04909	19.8294
0.1884	19.3839	17.9352	18.5102	18.4289	2.96171	19.1799
0.1886	19.8944	18.455	18.266	18.5472	3.1799	19.6104
0.1888	20.2041	18.3037	18.7818	18.8628	3.07261	19.331
0.189	20.0023	18.4642	18.7541	17.8873	3.08298	19.061
0.1892	19.9224	17.7728	18.6031	18.126	3.02273	19.2206
0.1894	19.8426	17.8099	18.9398	18.2011	3.10087	19.2625
0.1896	19.8734	17.7789	18.4594	18.4565	3.03646	19.3347
0.1898	20.0056	17.8097	18.7291	18.0385	2.94785	18.8966
0.19	19.5902	17.7521	18.5607	18.1377	2.78007	18.9279
0.1902	19.9668	18.5045	19.0631	18.0598	2.97046	19.4035
0.1904	19.5886	17.8798	19.2863	18.0698	3.01904	19.0962
0.1906	19.5114	18.0151	18.8157	18.2925	2.94529	19.2263
0.1908	19.5025	18.1336	19.1839	18.1594	2.9578	18.762
0.191	19.6264	18.0568	18.9512	18.1641	2.97942	18.7477
0.1912	19.3376	17.6674	18.6846	18.3598	3.11197	18.7461
0.1914	19.7221	17.7048	19.0163	18.4058	3.00145	18.6496
0.1916	19.3157	18.1526	19.2309	18.1658	3.11981	18.7977
0.1918	19.4786	17.8976	19.074	18.445	3.08522	18.9541
0.192	19.1471	18.1815	18.9364	18.5071	3.36599	19.1523
0.1922	19.2377	17.8802	19.3052	18.9028	3.22626	19.0172
0.1924	19.5888	17.7208	18.7694	18.361	3.06187	18.9532
0.1926	19.6834	17.5023	18.8085	17.8486	3.08738	19.1327
0.1928	19.7203	17.83	19.2012	18.4191	3.06314	18.6623
0.193	19.705	17.6887	19.0973	18.823	3.25399	18.9937
0.1932	19.5915	17.4791	18.9181	18.7302	3.37824	19.0163
0.1934	19.6666	17.5859	18.9827	18.4177	3.19671	19.1519
0.1936	19.2438	18.1435	18.6827	18.2502	3.21384	19.0024
0.1938	19.8554	17.8907	19.2694	18.0837	3.16518	18.5158
0.194	19.7056	17.6159	18.8705	17.518	3.1179	19.0593
0.1942	19.916	17.8407	18.9996	18.5163	3.11215	18.9304
0.1944	19.5997	17.5983	19.2786	18.252	3.22903	18.7109
0.1946	19.3183	18.2493	18.8137	18.8973	3.10909	19.3229
0.1948	19.4638	17.3799	18.8995	18.7513	3.0842	19.2776
0.195	20.0674	18.1026	19.4154	18.6327	3.26295	18.9686
0.1952	19.5611	18.336	18.8333	18.3243	3.25446	19.2556
0.1954	19.5281	18.1189	19.082	18.3018	3.37368	19.3563
0.1956	19.7521	18.2273	19.1516	17.8595	3.22956	19.5269
0.1958	20.0318	17.8122	19.3033	18.2821	3.20914	19.3559
0.196	19.7317	18.0495	18.7867	18.1202	3.18831	18.7088
0.1962	19.7928	18.1185	19.2929	18.0865	3.27049	19.4434
0.1964	19.7161	18.3693	18.7379	18.5841	3.18435	18.9826
0.1966	19.8561	17.6373	18.8333	18.6061	3.31691	19.4292
0.1968	19.6935	17.6854	18.6638	17.9819	3.23986	19.6441
0.197	19.8797	17.525	19.0035	18.1563	3.16262	18.9757
0.1972	19.8737	17.6452	18.5926	18.0829	2.95206	19.3481
0.1974	20.2705	17.8135	19.0586	18.3849	3.14963	19.1501
0.1976	19.4709	17.7157	18.9671	17.9663	3.05078	19.0146
0.1978	20.1781	17.7449	19.2182	17.3629	3.24812	19.0502
0.198	19.8194	17.6118	18.9566	17.7492	3.19888	18.6034
0.1982	19.7668	17.217	18.701	17.8876	3.20599	18.8713
0.1984	19.654	17.8798	18.942	17.968	3.30495	18.8667
0.1986	20.0679	17.8503	18.8852	18.1447	3.28872	19.1194
0.1988	20.126	17.6502	18.5631	17.5713	3.12861	18.5858
0.199	19.6103	18.1289	18.8219	17.446	3.08273	19.0545
0.1992	20.0284	17.9478	19.0447	17.8025	3.10201	18.813
0.1994	19.5536	17.8019	19.3568	18.1294	3.06908	18.8515
0.1996	20.0118	17.9579	19.1809	18.0067	3.00255	18.8381
0.1998	19.9324	17.8704	18.7591	17.9545	3.17484	18.4907
0.2	19.7453	17.4119	18.9791	17.4082	3.15029	18.9252
0.2002	19.3556	17.7692	19.3949	17.6335	3.31412	19.363
0.2004	19.3592	18.3249	19.3159	17.9219	3.29486	18.4895
0.2006	19.892	17.8365	18.7131	18.1718	3.26372	18.4594
0.2008	19.8746	17.8595	19.0753	17.9296	3.23609	18.6016
0.201	20.3489	17.9561	19.0111	18.2135	3.14293	18.537
0.2012	20.265	17.885	18.9241	18.03	3.14657	18.5503
0.2014	19.838	18.0655	18.5949	18.4168	3.23338	18.4981
0.2016	20.3336	17.5166	18.4446	17.9029	3.29828	18.2073
0.2018	20.3226	18.1745	19.1283	18.2581	3.31085	18.3009
0.202	20.2295	18.1825	19.3296	18.0282	3.21014	18.9002
0.2022	20.1586	18.1197	18.8096	18.06	3.09588	18.064
0.2024	20.3367	18.0005	18.9843	18.3445	3.09461	18.0365
0.2026	20.1624	17.9114	18.3567	18.0098	3.01659	18.7994
0.2028	20.0989	18.2827	18.7823	17.4248	2.95931	18.3962
0.203	20.0058	18.2716	19.3772	17.8751	3.17486	18.0186
0.2032	19.458	18.0234	18.6133	18.6475	3.086	18.6299
0.2034	20.1029	17.9893	18.8779	17.8805	3.15656	18.4107
0.2036	20.3192	17.874	18.9668	18.4289	3.23267	19.1455
0.2038	19.8259	17.8769	19.0905	18.2992	3.23037	18.6161
0.204	19.6199	18.4713	19.1671	18.4257	3.12347	19.0377
0.2042	20.3814	17.8754	18.8002	18.3964	3.14808	19.4118
0.2044	20.028	17.895	18.4173	18.1865	3.04522	18.7974
0.2046	19.9789	17.6384	18.6228	17.7417	3.12143	19.5197
0.2048	19.7074	18.0114	18.7966	18.2129	3.18706	19.4935
0.205	19.819	18.0595	19.4552	18.3783	3.15213	19.4922
0.2052	20.2032	17.9948	18.9105	18.4016	3.21857	19.1678
0.2054	19.8573	17.984	19.1644	18.3532	3.26645	19.3179
0.2056	20.2105	17.7448	18.6141	18.8874	3.11117	19.4794
0.2058	20.5025	18.184	18.8002	18.581	3.30792	18.7527
0.206	20.4617	17.9975	18.3531	18.3715	3.05499	18.9133
0.2062	20.103	18.2477	18.46	18.3227	3.35384	19.4343
0.2064	20.1779	18.6817	19.0577	17.912	3.22085	19.9617
0.2066	20.2826	18.1431	19.1661	17.7443	3.28627	19.8744
0.2068	20.0197	18.1539	19.2909	17.9508	3.30384	19.3863
0.207	19.8955	17.6348	19.0635	17.6525	3.25566	19.3791
0.2072	20.3673	18.0645	18.8139	18.4014	3.38305	19.5136
0.2074	20.379	18.0912	18.9111	18.2481	3.37559	19.3866
0.2076	20.0461	17.6779	19.025	18.0323	3.28827	19.7281
0.2078	20.4534	17.3073	19.3805	17.7578	3.3482	19.2407
0.208	20.1833	17.9261	19.7665	18.1905	3.3668	19.7673
0.2082	20.9087	18.2538	19.1029	17.8889	3.43456	19.3659
0.2084	20.0894	17.8232	19.1056	17.5683	3.37948	19.5831
0.2086	19.9065	18.0095	18.973	18.2614	3.47503	19.6521
0.2088	19.4208	18.2914	19.1089	18.0284	3.63251	20.1012
0.209	20.0136	17.779	19.2052	18.5204	3.34374	19.612
0.2092	20.4319	18.3952	18.9855	18.5014	3.44602	19.7863
0.2094	19.9877	18.0064	18.8483	18.0694	3.47622	19.6302
0.2096	19.8389	17.9243	18.8155	18.5181	3.42739	20.1561
0.2098	19.9381	17.8514	18.9673	18.4811	3.35828	19.8285
0.21	19.955	17.9107	19.1048	18.5157	3.47574	20.019
0.2102	20.0828	17.9245	19.1381	18.3401	3.48135	20.2871
0.2104	20.0963	18.3809	19.4216	18.6514	3.31851	20.1396
0.2106	20.167	17.7141	19.3074	18.2359	3.37045	20.1079
0.2108	20.284	18.0603	19.4696	18.5255	3.40485	19.6565
0.211	19.9976	18.2905	18.8744	18.4344	3.49936	19.812
0.2112	20.3228	18.0233	19.0581	18.6788	3.67956	19.5308
0.2114	19.8768	18.3544	19.0266	18.1909	3.49095	19.6269
0.2116	19.7942	18.725	18.9692	18.8203	3.69219	19.8503
0.2118	20.1503	18.0742	19.0925	17.9341	3.51255	20.1117
0.212	20.3116	18.5156	18.8309	17.925	3.61309	19.4816
0.2122	20.3039	18.057	18.9484	18.3208	3.73667	19.744
0.2124	20.0865	17.8953	19.1147	18.533	3.47874	19.7652
0.2126	19.9581	17.7394	19.1905	17.987	3.39576	19.5761
0.2128	19.8439	18.1807	18.8599	18.425	3.48487	19.9022
0.213	20.047	17.878	18.9522	18.2476	3.59583	20.3672
0.2132	20.2962	18.3311	18.9778	18.2863	3.51522	19.7279
0.2134	20.4713	17.8786	19.02	18.1256	3.48675	19.6551
0.2136	19.949	17.7645	18.8323	18.4432	3.46894	19.9612
0.2138	20.5162	17.7245	19.1544	18.3048	3.44465	20.3826
0.214	19.9935	17.9655	18.8212	17.8475	3.46928	20.74
0.2142	20.3861	17.8736	18.9074	17.9621	3.3853	19.6597
0.2144	20.6323	17.5165	18.9692	17.75	3.49111	19.5581
0.2146	20.1048	18.0952	18.9035	18.178	3.21369	18.529
0.2148	20.0812	18.2012	19.0383	18.0396	3.46921	19.3161
0.215	20.3209	18.4241	19.2557	18.2101	3.33803	19.2661
0.2152	20.4221	18.1172	18.6474	18.3608	3.42607	19.3981
0.2154	20.4892	17.9055	19.0015	18.3914	3.31927	18.9979
0.2156	20.344	17.9762	18.7701	18.3354	3.38141	19.0358
0.2158	20.7121	17.8953	18.6066	18.2207	3.3385	18.7604
0.216	20.6643	18.5895	19.0393	18.0253	3.43646	19.1268
0.2162	20.9785	17.7006	18.6978	18.148	3.38205	19.2416
0.2164	21.0427	17.8003	18.7207	17.6372	3.35651	19.2463
0.2166	20.8542	18.6134	19.0217	17.9337	3.28365	19.223
0.2168	20.3501	17.954	18.8352	17.7445	3.28665	19.2845
0.217	20.5825	18.2611	18.2697	17.9787	3.50663	19.5572
0.2172	20.4917	18.0222	18.799	17.7114	3.3928	19.4352
0.2174	20.4335	18.2119	18.4253	18.1743	3.48992	19.6006
0.2176	20.4751	18.2314	18.5163	17.9136	3.40457	19.2791
0.2178	20.3771	17.9464	19.3691	18.2674	3.36519	19.4707
0.218	20.5526	17.9766	19.0054	18.0786	3.3767	19.2911
0.2182	20.5722	18.4897	18.6247	17.9013	3.38334	19.6488
0.2184	20.0536	17.8415	18.9898	18.5255	3.34055	19.5454
0.2186	20.7693	17.9573	19.0064	18.1716	3.38503	20.0276
0.2188	20.5154	18.0013	19.5402	18.3647	3.6378	19.8784
0.219	20.4387	17.5353	18.9019	18.2362	3.47007	19.7265
0.2192	20.3818	17.9387	19.4096	18.0999	3.32236	19.4249
0.2194	20.4833	17.6079	19.1753	18.1581	3.2732	19.645
0.2196	20.424	18.0859	19.1003	18.1028	3.31495	19.5742
0.2198	20.259	17.9186	18.8837	18.0293	3.43456	20.0552
0.22	20.6169	18.2973	19.0098	18.3332	3.43512	19.6235
0.2202	20.8168	17.9002	18.8515	18.2796	3.29224	19.851
0.2204	20.2332	17.9946	18.9423	18.4707	3.29709	19.5504
0.2206	20.5783	18.14	18.5323	18.3513	3.36233	19.4932
0.2208	20.3818	17.9747	19.0797	17.625	3.19319	19.533
0.221	20.5056	18.0176	19.0838	17.8525	3.27513	19.1972
0.2212	21.1389	18.2037	18.6376	18.1294	3.36184	19.3216
0.2214	20.338	18.3172	18.8832	17.5435	3.23676	18.8102
0.2216	20.7214	18.3149	18.722	17.7547	3.32529	19.5264
0.2218	20.7634	18.0132	18.7046	17.6527	3.32301	19.1757
0.222	20.4904	18.2839	18.7633	17.3156	3.35987	19.357
0.2222	19.9788	17.8418	19.4395	18.0636	3.36481	19.58
0.2224	20.812	18.1413	19.2753	17.7894	3.21966	19.6006
0.2226	21.2023	18.4804	18.7902	18.0768	3.29915	19.2525
0.2228	20.346	17.9575	18.756	17.6046	3.50654	19.1774
0.223	20.8116	18.2921	18.9415	17.7552	3.38011	19.6162
0.2232	20.302	18.3986	19.0103	17.9884	3.40141	19.5396
0.2234	21.3672	18.4429	19.1322	18.3838	3.33271	19.0686
0.2236	20.8094	18.0001	19.1344	18.0203	3.31673	19.2268
0.2238	20.2974	18.1356	19.2443	18.9279	3.31971	19.1673
0.224	20.0569	18.1866	19.3495	18.4929	3.38567	19.4233
0.2242	20.9975	18.094	18.8408	18.143	3.4809	19.3596
0.2244	20.3817	18.125	19.0893	17.9879	3.40436	19.8504
0.2246	20.7557	18.1236	18.8824	18.2606	3.34633	19.5686
0.2248	20.5825	18.032	18.7463	18.3756	3.50328	19.0785
0.225	20.5589	18.0893	18.814	17.8697	3.36451	19.5439
0.2252	20.2035	17.9789	19.6374	17.7601	3.51091	19.8982
0.2254	20.7041	18.0763	19.0149	18.5005	3.55602	19.3254
0.2256	20.3082	18.7723	18.9538	18.6188	3.43649	19.1797
0.2258	20.5989	18.402	18.759	18.3497	3.47333	18.9161
0.226	20.6492	18.0382	18.8685	17.7711	3.5431	19.8539
0.2262	20.9049	18.29	18.9965	17.9733	3.5424	19.6742
0.2264	20.4687	18.2147	19.1156	17.98	3.4595	19.3538
0.2266	20.9326	17.2718	19.2952	18.0706	3.51965	19.6919
0.2268	20.9962	17.8134	19.3634	17.7511	3.55387	20.1296
0.227	20.5114	18.0604	19.2178	18.224	3.57185	19.8856
0.2272	20.8694	18.1236	18.7967	17.8479	3.43907	18.7734
0.2274	20.3282	18.4468	18.6742	18.1203	3.48359	19.6937
0.2276	20.2978	17.8223	19.0597	17.7697	3.59522	19.147
0.2278	20.796	17.7742	19.1372	17.9774	3.59751	19.5577
0.228	20.4188	17.756	18.4558	17.7857	3.58987	19.3414
0.2282	20.7938	18.4336	18.9193	17.849	3.50894	19.3144
0.2284	20.395	17.8065	18.9794	18.182	3.46906	18.7444
0.2286	20.4422	17.7154	18.5059	17.9167	3.44045	19.2925
0.2288	19.933	17.5653	19.423	18.1905	3.38894	19.772
0.229	19.9142	17.5433	18.6371	17.9013	3.44129	18.9527
0.2292	20.0688	17.4154	18.5549	18.3792	3.51699	19.6166
0.2294	20.3767	17.148	18.7373	17.605	3.35533	20.0209
0.2296	19.8399	17.1623	18.7557	17.7501	3.41743	19.7219
0.2298	20.4123	17.8727	18.4848	17.7954	3.56622	19.8842
0.23	20.2378	17.3573	18.5249	17.7333	3.55879	20.2402
0.2302	20.4198	17.7187	19.0301	17.7782	3.55512	19.838
0.2304	20.3038	17.4947	18.7402	17.7223	3.36216	20.0015
0.2306	20.9287	17.4029	18.8804	17.641	3.35186	19.8626
0.2308	20.3758	17.8788	18.8755	18.341	3.50971	19.9273
0.231	20.5139	17.3573	18.8185	18.0653	3.68983	19.9689
0.2312	20.6834	17.5127	18.7844	17.8696	3.67203	19.9347
0.2314	20.1011	17.2481	18.5856	18.5347	3.58152	19.7813
0.2316	20.6128	17.524	18.4597	17.9335	3.52846	19.6263
0.2318	20.4456	17.165	19.1631	18.0042	3.24677	19.7503
0.232	20.5147	17.3845	18.6881	18.3242	3.30344	19.5763
0.2322	20.7124	17.5299	18.8619	17.8433	3.46467	19.4317
0.2324	20.1685	17.63	19.5266	18.3302	3.18845	19.2792
0.2326	20.4841	17.4229	19.1193	18.5863	3.41735	19.391
0.2328	20.6231	17.5803	19.2572	18.2062	3.36727	19.6746
0.233	20.4284	17.4321	19.1296	18.2051	3.38539	19.0406
0.2332	21.2279	17.5982	19.2281	18.2795	3.29984	19.3081
0.2334	21.0579	17.2981	18.7616	18.3788	3.40438	18.9388
0.2336	20.7236	17.9042	18.9407	18.0168	3.46857	18.6868
0.2338	20.6945	17.9196	19.2341	18.2855	3.41944	19.0013
0.234	20.6997	17.7233	18.8498	18.0416	3.28597	19.128
0.2342	20.4759	17.3214	18.737	18.1384	3.29143	18.9327
0.2344	20.2297	17.8751	18.8321	18.1911	3.23754	18.9015
0.2346	20.6807	17.5303	18.8281	17.9232	3.28525	19.1752
0.2348	20.129	17.458	19.2494	18.553	3.14256	18.7714
0.235	19.889	17.6131	19.0565	19.0673	3.21074	18.7529
0.2352	21.0948	17.6264	18.894	18.9684	3.19586	18.7317
0.2354	20.4086	17.5033	18.8099	18.6383	3.23111	18.9922
0.2356	20.3461	17.1558	18.5617	18.3813	3.21604	19.5326
0.2358	20.1904	17.821	19.1547	18.6663	3.01073	18.995
0.236	20.377	17.7498	18.9625	19.0908	2.99155	19.1195
0.2362	20.6236	17.7207	18.9405	18.6352	3.0785	19.3276
0.2364	20.0683	17.6946	18.742	18.3673	3.10805	19.0043
0.2366	20.3293	17.4153	18.6692	18.7253	3.08144	18.5603
0.2368	20.5118	17.9941	18.9196	18.8933	3.0879	18.662
0.237	20.3471	17.6777	18.4567	18.573	3.04819	18.6069
0.2372	20.1454	17.8215	19.0374	18.7273	3.32032	18.8799
0.2374	20.6479	17.8861	18.8458	18.8426	3.20073	18.9689
0.2376	20.85	17.3667	19.2197	18.087	3.2399	18.8194
0.2378	20.722	17.0634	19.0449	18.8132	3.16089	18.8038
0.238	20.3117	18.1845	19.2305	18.9628	3.20378	19.1647
0.2382	20.6287	17.5813	18.9845	18.943	3.22316	18.9938
0.2384	20.3678	18.2589	19.2073	18.55	3.27471	19.4414
0.2386	20.4738	17.6238	18.1408	18.8779	3.2233	18.9254
0.2388	20.7907	17.8737	18.7279	18.4962	3.21782	18.7875
0.239	20.4743	17.4906	19.2384	18.7079	3.05981	19.2756
0.2392	20.6086	17.846	18.4662	18.1621	3.00573	19.161
0.2394	20.6141	17.5598	18.9806	18.0938	3.17375	19.1613
0.2396	20.5993	17.7211	19.2897	17.911	3.18337	19.2019
0.2398	20.579	18.0611	18.7191	17.9539	3.17477	19.0659
0.24	20.4872	17.5971	18.5065	17.753	3.09518	19.5247
0.2402	20.5983	17.7177	18.5513	18.0289	3.16337	18.8419
0.2404	20.6634	18.2239	18.6265	17.4383	3.24042	19.4074
0.2406	20.8514	17.9643	18.3743	18.1412	3.37857	19.6554
0.2408	20.2557	17.6176	18.8281	17.7243	3.11932	19.0262
0.241	20.9717	17.345	18.1273	18.0016	3.2244	18.9553
0.2412	20.8171	17.2654	18.8388	18.2957	3.30046	18.7861
0.2414	20.5348	17.7332	18.1912	18.1724	3.1687	18.7277
0.2416	20.5938	17.7758	18.5085	18.0782	3.35335	19.1325
0.2418	20.4197	17.4166	18.8083	18.2663	3.33005	19.1915
0.242	20.4889	17.1881	18.724	18.1959	3.39399	19.1819
0.2422	20.8801	17.4409	18.6485	18.2931	3.2296	20.0142
0.2424	20.2365	17.7746	18.7567	17.6619	3.35038	19.4037
0.2426	20.1129	17.494	19.2052	18.0228	3.14691	19.3961
0.2428	20.1998	17.6876	18.856	18.111	3.22904	19.2497
0.243	20.111	17.549	18.8891	17.4907	3.10242	19.1734
0.2432	19.9626	17.7051	19.1337	17.4916	3.18498	19.4556
0.2434	20.3697	17.9014	18.9798	17.537	3.19978	19.327
0.2436	20.6599	17.4241	18.5191	17.2115	3.27766	19.3413
0.2438	20.4224	17.7151	18.5692	17.2605	3.13975	18.7104
0.244	20.5607	17.8747	18.5859	17.7107	3.12211	18.9002
0.2442	20.6241	16.9977	18.5653	18.3214	3.01037	18.5674
0.2444	20.4656	17.597	18.6541	17.8992	3.13678	19.1058
0.2446	20.8275	17.4349	18.7723	18.6867	3.1111	19.0369
0.2448	20.5109	17.7261	18.2682	17.9048	3.29654	19.5872
0.245	20.3085	17.2085	18.6438	17.4768	3.21203	18.9581
0.2452	20.6303	17.0009	18.6026	17.8517	3.10075	19.2095
0.2454	20.3678	17.8774	18.7759	18.0122	3.10646	18.8451
0.2456	20.0265	17.4537	18.6945	17.921	2.94883	18.7483
0.2458	20.4862	17.689	18.3308	17.8584	3.29472	18.9697
0.246	20.3108	17.5173	18.3948	18.1023	3.15982	18.8393
0.2462	20.3671	17.6411	18.6417	17.7662	3.32401	19.0047
0.2464	20.6022	17.8997	18.5294	17.7035	3.12728	19.1468
0.2466	20.4981	17.8493	18.8115	17.4425	3.07329	19.1119
0.2468	20.5427	17.6462	18.5975	17.9515	2.97115	18.498
0.247	20.2661	17.2782	18.3402	17.6977	3.10901	18.6816
0.2472	20.3162	17.8685	18.6449	18.012	3.22188	19.578
0.2474	20.1228	17.6435	18.3675	18.2944	3.21607	18.781
0.2476	20.6294	17.8637	18.2475	18.1153	3.19962	18.9162
0.2478	20.341	17.565	18.2392	17.5846	3.21886	19.1362
0.248	20.5758	17.6123	18.0931	18.3173	3.27674	18.7299
0.2482	20.8022	17.3469	18.6373	17.9485	3.29202	18.688
0.2484	20.3863	17.785	18.8156	17.8684	3.21732	19.2772
0.2486	20.4972	17.3261	18.7909	17.6127	3.20404	18.9493
0.2488	20.7734	17.5903	18.7555	17.8262	3.34192	18.6651
0.249	20.8352	18.1608	18.7281	17.9878	3.06275	18.684
0.2492	20.7878	17.8392	18.2492	18.0175	3.16197	19.0412
0.2494	20.9888	17.9504	18.7363	17.8592	3.15884	19.0922
0.2496	19.881	18.2074	19.0796	17.7766	3.08704	18.6098
0.2498	20.5534	17.3939	18.6356	17.6918	3.24839	18.633
0.25	20.5548	17.6537	18.7234	17.5358	3.31517	19.1089
0.2502	20.4976	17.827	18.8931	18.054	3.2036	19.3596
0.2504	20.8351	18.0223	18.4805	17.406	3.2884	19.3151
0.2506	20.6454	17.5962	18.973	17.7416	3.20236	19.2961
0.2508	20.6183	17.6501	18.8577	17.7979	3.1797	18.9109
0.251	20.561	17.8189	18.6019	17.4669	3.23478	19.2459
0.2512	20.0214	17.9867	18.9594	18.2954	3.10534	18.8241
0.2514	20.156	18.1106	18.8811	17.8671	3.03652	19.5593
0.2516	20.8056	17.7358	18.7921	17.7005	3.28553	19.2301
0.2518	20.4427	18.2602	18.9688	17.9615	3.23182	19.3979
0.252	20.1155	17.9776	19.3885	17.9768	3.03169	18.7424
0.2522	20.2333	18.4905	18.6424	18.1578	2.99819	19.2769
0.2524	20.7987	18.4503	18.8222	17.5839	2.98522	19.089
0.2526	20.5761	18.1036	18.8727	17.8935	3.06693	18.8333
0.2528	19.9259	18.048	18.964	18.1603	3.13347	19.105
0.253	20.6056	18.3343	19.0757	17.8524	3.099	18.8493
0.2532	20.3368	18.1015	19.0597	18.0665	3.14934	19.0019
0.2534	20.4352	18.4639	18.5685	18.0785	3.06774	19.2373
0.2536	20.0974	18.2781	18.7929	18.1097	3.24819	19.4324
0.2538	20.4334	18.0989	19.1502	17.9892	3.11336	18.8644
0.254	20.3727	18.2174	18.9495	18.1207	3.03335	19.0338
0.2542	20.2955	17.9269	19.4207	17.7874	3.08897	18.7587
0.2544	20.3184	17.9684	19.0433	17.8098	3.1863	18.6996
0.2546	20.5672	17.6059	19.1274	18.1052	3.17924	19.1328
0.2548	20.5349	18.1735	18.642	17.9011	3.01408	18.6223
0.255	20.5801	18.0025	19.0673	17.5963	3.01943	18.6651
0.2552	20.4711	18.1949	18.589	17.4491	3.12254	18.7743
0.2554	20.1801	18.4134	18.8958	17.6201	3.08004	19.0105
0.2556	20.5788	17.7809	18.913	17.6728	3.13177	19.2679
0.2558	19.9915	17.7649	19.1017	17.865	3.16921	19.1384
0.256	20.0305	17.8912	18.7743	18.0066	2.99017	18.7336
0.2562	20.4513	18.1163	19.1817	17.8747	3.11515	18.9352
0.2564	20.3467	17.6899	19.2279	17.7267	3.0674	18.4169
0.2566	20.801	17.3518	19.4794	17.2041	3.02571	18.5946
0.2568	20.2941	17.5094	19.4886	17.462	2.93334	18.5781
0.257	20.7304	17.9423	19.3996	17.7144	2.99173	18.5273
0.2572	20.3202	17.5587	18.9581	17.647	3.05138	18.8764
0.2574	20.429	17.4732	19.4492	18.039	3.06131	18.9768
0.2576	20.6946	18.3523	19.5345	17.8436	3.09565	19.1173
0.2578	20.2313	18.0647	19.1953	17.7187	2.93378	18.6498
0.258	20.0655	18.5549	19.1029	17.7846	3.09405	19.0644
0.2582	20.2425	18.0896	18.8411	17.0638	3.06369	18.5229
0.2584	20.3297	18.3312	19.2285	17.6939	3.05129	18.7886
0.2586	20.3316	17.7616	18.9699	18.2341	3.04507	18.7284
0.2588	20.4433	17.3912	19.3629	18.2459	3.06547	18.3041
0.259	20.6076	18.0636	19.8123	18.2442	3.01214	18.3038
0.2592	20.4596	18.5468	18.9337	18.058	3.09053	19.1827
0.2594	20.2893	18.2622	19.1843	17.9177	2.97593	18.8625
0.2596	20.2686	18.1017	19.0066	18.1686	3.05845	18.9713
0.2598	19.8775	17.6942	19.067	18.2757	2.96474	18.7025
0.26	20.4344	18.0115	19.2642	18.5392	2.9214	18.8789
0.2602	20.0906	17.933	18.8923	17.8619	2.98301	18.4871
0.2604	20.4942	18.0471	19.2248	18.3255	3.11341	18.4953
0.2606	20.6067	17.6669	19.1829	18.1928	2.9495	18.5855
0.2608	19.8609	17.4716	19.2078	19.0159	2.96388	18.6969
0.261	20.4865	17.3785	18.8004	18.0033	3.11726	19.1046
0.2612	20.1021	18.176	19.2053	18.1775	2.98857	19.1121
0.2614	20.6806	18.0272	18.9402	18.1631	2.92609	18.7316
0.2616	20.9345	17.7043	19.1307	17.8379	2.76267	19.2586
0.2618	20.4386	17.525	19.2809	17.9351	2.94176	19.1558
0.262	20.8344	17.1728	18.9668	17.7465	2.79383	19.0801
0.2622	20.6973	18.1352	19.2811	17.8231	2.87104	18.8598
0.2624	20.988	17.9213	19.1066	17.7322	2.95191	18.6472
0.2626	20.7729	18.0812	19.534	17.9293	2.87452	18.3667
0.2628	20.8925	17.6859	19.1232	17.6305	3.02205	18.2078
0.263	20.8791	17.8461	19.8737	17.8102	3.04499	18.9001
0.2632	21.2457	17.5808	19.548	17.396	2.96801	19.0024
0.2634	20.963	17.8284	19.0555	17.2634	2.90361	19.0096
0.2636	20.9654	17.5287	18.9896	17.7909	2.97612	18.8699
0.2638	20.4672	17.494	19.4398	17.3104	3.0238	19.1725
0.264	20.5931	17.4208	18.9125	18.3681	2.96255	18.955
0.2642	20.8076	17.251	18.9878	17.7289	3.09531	18.7787
0.2644	20.7796	17.4127	19.1293	17.7132	2.96273	18.9501
0.2646	21.3932	18.0619	18.9971	17.9148	2.89913	18.4774
0.2648	20.771	17.8398	18.6978	18.0181	2.87877	18.6896
0.265	20.6442	17.71	19.0112	18.2588	2.89083	18.6483
0.2652	21.1241	17.6827	18.7359	18.1867	3.00988	19.0255
0.2654	20.9442	17.5637	18.8958	18.0055	3.04434	18.9036
0.2656	21.2328	17.6322	18.8062	18.6574	3.21033	18.6004
0.2658	20.8527	17.3827	18.8954	18.3701	3.12091	19.1584
0.266	21.2914	17.0977	18.587	18.2958	2.99477	18.9749
0.2662	21.2447	17.9245	19.0525	18.0424	3.03552	18.8377
0.2664	20.96	17.365	18.5327	17.7981	3.09112	18.9665
0.2666	21.0165	17.2511	18.8316	17.3251	2.90968	18.4889
0.2668	20.8364	17.6409	18.2422	17.9721	3.05572	18.5646
0.267	20.7818	17.0533	18.6353	18.357	3.06193	18.9096
0.2672	20.8525	17.1531	18.7275	17.9171	3.21831	19.054
0.2674	20.4896	17.7619	19.0549	18.016	3.10547	18.7235
0.2676	20.4464	17.2706	19.0379	17.5719	3.13548	18.9255
0.2678	20.879	17.2386	18.5163	18.0244	3.09514	18.896
0.268	21.2691	17.8393	18.76	18.4578	3.1816	19.834
0.2682	20.5836	17.6986	18.8737	17.7585	3.12791	19.2276
0.2684	21.0148	17.2394	18.5378	17.8643	3.0675	19.0377
0.2686	20.3962	17.2	19.5152	17.8037	3.17181	18.9044
0.2688	20.3057	17.674	19.2565	17.815	2.984	18.8351
0.269	20.1551	17.7737	18.9843	17.9878	3.10929	18.655
0.2692	20.1873	17.6851	18.9311	17.8009	2.95672	18.9721
0.2694	20.015	18.2828	19.1741	18.1449	3.04095	19.1432
0.2696	20.5947	17.9004	19.0001	17.7924	3.01791	18.4406
0.2698	20.8128	17.7268	19.3121	17.8979	2.94276	18.7645
0.27	20.5009	17.641	19.1901	18.1308	2.92104	19.4069
0.2702	20.372	17.9248	18.7877	18.3505	2.90705	18.4631
0.2704	20.5332	17.7205	18.6063	17.8206	3.00092	18.7756
0.2706	20.7962	18.3319	18.9288	17.8729	3.03578	19.6659
0.2708	20.6071	17.9312	19.1915	17.6265	3.05128	19.082
0.271	20.6185	17.7148	18.5951	18.0125	3.1684	19.5664
0.2712	20.4179	18.131	19.1876	17.5994	3.10404	18.8812
0.2714	20.4006	17.2936	18.9647	18.4514	3.04943	19.1659
0.2716	20.6832	17.251	18.9313	17.9551	3.18713	19.4173
0.2718	20.6141	17.5446	19.2425	18.4217	3.05099	19.3017
0.272	20.2908	17.4513	18.6263	17.5998	3.17507	19.3509
0.2722	20.2331	17.4492	19.1227	18.0192	3.32458	19.7453
0.2724	20.8511	17.3173	19.3631	18.3511	3.25402	18.967
0.2726	20.9588	16.6879	18.9689	17.7808	3.09277	19.424
0.2728	21.1182	17.2932	19.2048	17.9936	3.18689	19.9631
0.273	20.3608	17.2124	18.8855	17.9314	3.17647	19.4187
0.2732	20.489	17.6486	19.0353	17.7645	3.10276	19.3515
0.2734	20.6998	17.5591	18.9545	17.5885	3.11676	19.2776
0.2736	20.6976	17.3503	18.8141	17.8106	3.07802	19.1617
0.2738	20.5182	17.5049	18.8993	17.8137	3.18267	19.2064
0.274	20.1448	17.3324	19.015	17.9899	3.09485	19.4921
0.2742	20.639	17.2236	18.7967	18.1065	3.13461	19.259
0.2744	20.6558	17.1462	18.6478	18.2252	3.27058	19.3768
0.2746	20.1105	17.3042	18.9068	18.076	2.95933	19.2498
0.2748	20.2283	17.5205	19.1162	18.0601	3.03785	19.2426
0.275	19.9648	17.8926	19.1004	17.6739	3.09899	19.3426
0.2752	20.1015	17.435	18.735	18.3896	3.15042	19.1077
0.2754	20.814	17.1899	18.8339	17.081	3.05374	19.3715
0.2756	20.1711	17.4203	18.8023	17.667	3.25235	19.5772
0.2758	20.316	17.0183	18.9632	17.3548	3.1369	19.536
0.276	20.4664	17.5719	18.9478	18.0811	3.27595	19.9634
0.2762	20.7878	17.5957	18.8058	17.5514	3.17353	19.392
0.2764	20.8651	17.3145	19.0982	17.9915	3.06819	19.6692
0.2766	21.0446	17.0351	19.1054	17.9054	3.15525	19.6102
0.2768	20.0941	18.002	19.0474	17.73	3.04466	19.4803
0.277	20.3666	17.6465	18.6484	18.0672	3.03122	19.7019
0.2772	20.5254	17.437	19.0149	17.9891	3.04465	19.8587
0.2774	20.2272	17.7428	18.7783	18.1163	3.12233	20.1598
0.2776	20.7111	17.161	19.0118	18.2232	3.24175	19.3959
0.2778	20.0691	17.1875	18.8284	18.3455	3.23654	19.7077
0.278	20.0572	17.3543	19.0619	18.2739	3.29504	19.6498
0.2782	20.2685	17.5108	18.5285	17.3129	3.16436	19.6072
0.2784	20.4548	17.662	18.7958	17.7542	3.24415	19.6249
0.2786	20.1874	17.8611	18.8576	17.5758	3.10633	19.1876
0.2788	20.5562	17.5437	19.4496	18.2852	3.18755	19.1744
0.279	20.081	16.9087	18.9343	18.0642	3.23762	18.9962
0.2792	20.0706	17.7071	18.7425	18.087	3.05827	19.0436
0.2794	20.3654	17.3911	18.6578	18.2801	3.14017	18.8235
0.2796	20.6315	17.7049	18.8606	17.4217	3.06815	19.517
0.2798	20.9716	18.0039	18.6574	18.3222	3.19034	19.0891
0.28	20.7279	17.8631	19.2497	18.7141	3.25354	19.633
0.2802	20.459	17.3583	18.7337	18.3584	3.22763	19.5109
0.2804	20.432	17.39	19.1044	17.8964	3.0022	19.0106
0.2806	20.8262	17.9987	18.9901	17.7078	3.20835	19.0287
0.2808	20.6957	17.9708	18.8474	17.9263	3.08288	19.5019
0.281	20.4921	17.6814	18.7917	18.4181	3.39279	19.9007
0.2812	20.9364	17.8424	19.042	17.9769	3.26791	19.3214
0.2814	19.9681	17.5305	19.2346	18.2363	3.21232	19.4774
0.2816	20.0582	17.6316	19.2874	18.1227	3.2008	18.7479
0.2818	20.5874	17.7158	18.9859	18.1809	3.24356	19.1433
0.282	20.746	17.6217	18.6983	18.1789	3.00822	19.3366
0.2822	20.4156	17.3443	19.046	18.5652	3.1387	19.1124
0.2824	20.4708	17.5091	18.426	18.3583	3.31497	19.3799
0.2826	20.4767	17.3115	18.7194	18.4591	3.27975	19.402
0.2828	20.3496	17.4332	19.1305	18.4911	3.20976	19.3525
0.283	20.1912	17.1344	19.3416	17.9235	3.31266	19.5568
0.2832	20.5554	17.345	19.0704	17.7832	3.30877	19.4651
0.2834	20.0504	17.0775	19.055	18.5231	3.37294	19.351
0.2836	20.4454	17.4713	19.2835	18.1433	3.27679	19.0572
0.2838	20.7273	17.2996	18.8195	18.0264	3.42101	19.0567
0.284	20.337	17.3768	19.2302	17.8027	3.17403	18.9563
0.2842	20.6571	17.6788	18.4392	18.2025	3.13264	18.8544
0.2844	20.5912	17.4618	18.7883	17.3687	3.19824	19.3835
0.2846	20.4975	18.0804	19.1593	17.4001	3.12948	18.8702
0.2848	20.3296	17.2615	19.61	17.49	3.3651	19.0557
0.285	20.1419	17.9386	19.3418	17.8725	3.06422	19.1635
0.2852	20.5446	17.4851	19.3948	17.979	3.13238	19.2476
0.2854	20.3866	17.8518	18.8334	17.6797	3.18489	19.4853
0.2856	20.419	16.9179	19.3475	18.0506	3.07183	18.7824
0.2858	20.5208	17.1444	18.6581	18.0002	3.10398	18.5832
0.286	20.7119	18.1849	19.3611	17.9291	3.07809	18.9313
0.2862	20.4864	17.8813	19.1269	18.4848	3.19794	19.3472
0.2864	20.6627	17.6314	18.9165	17.6035	3.16285	18.9088
0.2866	20.303	18.0582	19.3631	18.5618	3.12104	19.5056
0.2868	20.4659	17.6846	19.1382	17.7959	3.19143	19.5582
0.287	20.517	17.7302	18.7248	17.9461	3.19284	19.6532
0.2872	20.5431	17.2217	19.4674	17.9217	3.08633	18.9935
0.2874	20.5716	17.8284	18.9931	18.305	3.1395	19.0822
0.2876	20.3389	17.2965	18.8806	18.7217	3.22471	19.1022
0.2878	20.1378	17.6704	19.2601	18.4773	3.22213	18.8488
0.288	20.2902	17.6777	18.7156	18.8652	3.24688	19.4855
0.2882	20.4386	17.8254	19.1585	18.97	3.23064	19.2494
0.2884	20.4149	17.6763	18.6362	18.8158	3.0665	18.6461
0.2886	20.1991	17.8024	18.7178	18.3009	3.06233	19.17
0.2888	20.3772	17.7853	19.2947	18.2975	3.16545	19.1821
0.289	20.263	17.1105	18.966	17.9593	3.17362	19.1636
0.2892	20.6791	17.2339	18.7098	19.3528	3.2356	18.9762
0.2894	20.4014	17.595	19.1277	18.7982	3.16902	18.9689
0.2896	20.2157	17.7144	18.9081	18.273	3.21775	19.3004
0.2898	20.3281	18.0054	18.7539	18.5808	3.18428	18.8144
0.29	20.2734	17.7955	18.8107	18.51	3.23334	19.0238
0.2902	20.5025	17.8613	18.9006	18.3528	3.09607	18.8182
0.2904	20.3851	17.7633	19.2232	18.0642	3.18415	19.4361
0.2906	20.3519	17.8418	19.3404	17.9454	3.11546	19.2833
0.2908	20.13	17.6959	19.0655	18.2746	3.0524	19.2801
0.291	20.2351	17.7991	19.3105	18.543	3.08121	19.442
0.2912	20.3644	17.8417	19.762	18.2984	3.05634	19.3053
0.2914	20.6774	17.6158	19.3584	17.9877	3.13986	19.0579
0.2916	20.2697	17.8956	19.2329	18.0917	3.16623	20.1842
0.2918	20.673	17.7022	19.0431	18.0327	3.04051	19.1278
0.292	20.8371	17.2611	19.4827	17.99	3.1565	19.709
0.2922	20.4432	17.671	19.0943	18.55	3.25944	19.6182
0.2924	20.5975	17.5114	18.9504	18.194	3.16285	19.5195
0.2926	20.0022	17.584	19.1212	17.9783	3.19662	19.8981
0.2928	20.0942	17.5926	18.763	18.3201	3.15688	19.7539
0.293	20.4633	17.6144	18.7256	17.908	3.15315	19.4364
0.2932	20.154	17.628	18.8536	18.3675	3.16351	19.6915
0.2934	20.3861	17.3614	19.0104	18.0611	3.12836	19.4397
0.2936	20.6996	17.41	18.928	17.8634	3.02366	19.4575
0.2938	20.1639	16.9648	19.2399	17.8901	3.12793	19.6697
0.294	20.2084	17.5639	18.7866	17.8753	3.11355	19.631
0.2942	20.4957	17.0806	18.8992	18.1201	3.01287	19.2715
0.2944	20.4153	17.116	18.8631	17.679	3.15001	19.9083
0.2946	20.5458	17.483	19.085	18.4511	3.01847	19.6815
0.2948	20.358	17.6409	18.7306	18.0956	3.04121	19.8607
0.295	20.3318	17.5003	19.3561	17.6308	3.09051	19.4785
0.2952	20.1006	17.0478	18.6985	17.922	3.17046	19.4292
0.2954	20.4924	17.5562	19.0615	17.956	3.11692	19.2137
0.2956	20.0615	17.9746	19.0138	18.3688	3.1934	19.6223
0.2958	20.5827	17.6152	19.2084	17.9073	3.08178	19.3063
0.296	20.0636	17.4776	18.9184	18.6224	3.13944	19.2286
0.2962	20.0901	17.8172	18.8596	18.2272	3.16919	19.0741
0.2964	20.325	17.1604	18.7939	18.0243	3.14775	19.1767
0.2966	20.2085	17.5119	18.9216	18.3727	3.07003	19.1121
0.2968	20.3048	17.4958	19.1335	17.9925	3.29566	19.3079
0.297	20.4978	17.2832	18.5358	18.5792	3.13003	19.705
0.2972	20.5533	17.3257	18.9114	18.6755	3.17158	19.7986
0.2974	20.2129	17.6031	18.6687	18.7816	3.19443	19.8816
0.2976	20.4704	17.7392	18.6668	18.7589	3.08031	19.5305
0.2978	20.1098	17.3832	18.7824	18.4566	3.11573	19.6007
0.298	20.5866	17.6601	18.7068	18.0876	3.18503	19.4696
0.2982	20.2791	17.2622	19.1173	18.2924	3.27386	19.4762
0.2984	20.3912	17.2119	18.9989	18.9793	3.3065	19.2942
0.2986	20.2635	17.3105	18.8868	18.9106	3.4163	19.3099
0.2988	20.6205	17.7201	18.826	19.2154	3.33986	19.7455
0.299	20.3131	17.3876	18.9588	18.7407	3.20565	19.5734
0.2992	20.2795	17.7105	18.938	18.6101	3.2988	19.175
0.2994	20.4308	18.0876	18.7918	18.7074	3.36283	19.9881
0.2996	20.8002	17.8448	18.8316	18.6591	3.24212	19.4034
0.2998	20.3825	17.7877	18.6409	18.2981	3.22969	19.5233
0.3	20.5903	17.813	18.8739	17.9937	3.368	19.6439
0.3002	20.2216	17.6156	18.6837	18.2294	3.31831	19.3624
0.3004	20.3492	17.4038	18.6435	18.2687	3.30074	19.4014
0.3006	20.4175	17.6115	18.9813	18.0447	3.28657	19.1141
0.3008	20.3352	17.6047	18.8929	18.3785	3.39391	19.5803
0.301	20.2413	17.5065	19.1769	18.1858	3.39183	19.9667
0.3012	20.0094	17.8641	19.0329	17.9416	3.30647	19.4278
0.3014	20.1845	17.7018	19.4681	17.966	3.36975	19.8574
0.3016	20.3469	17.9607	19.0145	18.0545	3.25139	19.2916
0.3018	20.1038	17.7489	18.912	17.8349	3.38608	19.6867
0.302	20.4248	17.4605	19.1868	17.8235	3.21557	19.2589
0.3022	20.511	17.7847	19.407	17.2879	3.36819	19.8499
0.3024	19.9475	18.0337	18.7644	17.8202	3.228	19.2212
0.3026	19.9222	17.6783	18.8603	18.2208	3.42768	19.1642
0.3028	20.1484	18.0204	18.7444	17.6494	3.48295	19.7902
0.303	20.4483	17.5682	18.72	18.0095	3.36271	19.616
0.3032	20.2734	17.525	18.6838	17.6	3.28986	19.178
0.3034	19.8924	17.8318	18.937	17.9979	3.26004	19.4183
0.3036	20.2659	17.7606	18.8162	17.9683	3.34552	19.3235
0.3038	20.6592	17.7762	19.2703	17.8427	3.14752	18.8728
0.304	20.6317	17.7986	19.1209	17.8386	3.25077	19.2323
0.3042	20.0054	18.0175	19.2191	17.8885	3.32128	19.4908
0.3044	20.4012	18.3838	19.1315	17.3235	3.29459	19.3491
0.3046	19.9566	17.9099	19.0321	17.7276	3.25437	19.0967
0.3048	20.0691	17.3904	18.8904	17.7487	3.33574	19.3521
0.305	20.357	17.9198	19.1961	17.9617	3.21253	19.2306
0.3052	20.3404	17.4896	18.9819	17.9145	3.2345	19.0933
0.3054	20.5139	18.1318	18.7171	17.4714	3.16432	19.5177
0.3056	20.7735	18.1794	18.6208	17.7425	3.15124	19.5638
0.3058	20.6676	17.8192	19.0763	17.9148	3.27766	19.4533
0.306	20.4569	17.5639	19.1719	18.0174	3.10734	18.6394
0.3062	20.1628	17.4796	19.088	18.2463	3.12261	19.5405
0.3064	20.537	17.2641	18.8588	18.0915	3.20968	19.7303
0.3066	20.4394	17.6082	19.0878	18.1608	3.14185	19.3392
0.3068	20.3801	17.6317	19.0914	18.5701	3.27149	19.5347
0.307	20.5897	18.0433	18.8545	17.9938	3.23958	19.5903
0.3072	20.5785	17.8826	18.7831	18.2206	3.18515	19.4489
0.3074	20.5176	18.1068	18.9188	18.5881	3.37088	19.2553
0.3076	20.3783	18.0454	18.7534	17.891	3.41199	20.017
0.3078	20.124	17.6751	18.6143	18.0314	3.42589	19.7035
0.308	20.4534	18.0667	18.8849	18.2138	3.31819	19.8213
0.3082	20.3693	18.1881	18.969	18.1246	3.41722	20.0645
0.3084	20.5502	17.4585	18.6178	17.7298	3.40086	19.4313
0.3086	20.7618	18.1926	18.9289	17.9741	3.40268	19.4782
0.3088	20.8611	17.2693	18.3872	18.1725	3.36342	19.8995
0.309	20.6187	17.6062	18.809	17.6482	3.37309	19.7018
0.3092	20.5518	17.9434	18.4723	17.7787	3.39495	19.4985
0.3094	20.7174	17.3968	18.53	17.9933	3.47512	20.3464
0.3096	20.0908	18.1613	18.6355	17.8971	3.38539	20.0298
0.3098	20.2982	17.8686	18.9102	18.0774	3.37701	20.1121
0.31	20.5116	17.7485	19.0819	17.9718	3.36431	19.9275
0.3102	20.4189	17.7832	18.9559	18.041	3.34496	19.9279
0.3104	20.4029	17.9703	18.4002	18.0932	3.36182	20.386
0.3106	20.5373	18.2423	19.2722	18.2755	3.43169	19.9089
0.3108	20.3669	17.6866	19.0182	17.867	3.25456	19.5026
0.311	20.5133	17.5786	18.4227	17.7215	3.41508	19.9925
0.3112	20.5344	17.1034	19.1596	17.9161	3.48299	20.0631
0.3114	20.3866	18.1815	18.9497	17.5507	3.43155	19.8471
0.3116	20.4954	17.4981	18.8196	17.8485	3.30207	19.4722
0.3118	20.3788	18.0685	18.6652	17.7902	3.30713	20.2336
0.312	20.7677	17.8527	19.1627	17.7514	3.1894	19.4412
0.3122	20.686	17.7296	18.5792	17.8752	3.17886	19.5084
0.3124	20.64	18.0801	18.4868	17.8039	3.12047	19.6722
0.3126	20.5049	18.0549	18.4766	17.7569	3.34512	19.4105
0.3128	20.5318	18.1014	18.7102	17.9085	3.21959	19.3332
0.313	20.7986	18.0012	18.8942	18.1946	3.34957	19.6681
0.3132	20.622	17.752	18.6462	18.6711	3.36628	19.9045
0.3134	21.0202	17.8228	19.2158	18.2591	3.388	20.2367
0.3136	20.52	18.3685	18.7523	18.3155	3.28532	20.044
0.3138	20.7446	17.5245	18.5531	18.8997	3.44029	20.0629
0.314	20.9711	18.1166	18.9501	18.7646	3.51521	19.9196
0.3142	20.5541	17.7853	18.7814	18.486	3.64961	20.3999
0.3144	20.3519	17.6286	18.5955	18.3457	3.63679	19.9952
0.3146	20.4617	18.0507	19.1393	18.0036	3.69754	19.5468
0.3148	20.1697	17.6115	19.1792	18.3145	3.54201	20.1395
0.315	20.4525	17.9993	18.9107	18.2754	3.54793	19.5834
0.3152	20.8858	18.0688	18.8618	18.5355	3.31728	19.3599
0.3154	20.1478	18.2411	19.0307	17.9532	3.30035	19.2456
0.3156	20.5288	18.5229	19.0197	17.8857	3.43557	19.8235
0.3158	20.6766	18.3289	18.9127	18.1511	3.40902	19.5886
0.316	20.7479	18.5984	19.3064	18.2001	3.30061	19.252
0.3162	20.4894	18.2265	18.9226	18.4208	3.36811	19.5101
0.3164	20.5511	18.2042	19.0451	18.3569	3.45301	20.0139
0.3166	20.5624	18.4941	18.8683	17.7179	3.51868	19.9697
0.3168	20.6766	17.801	19.267	17.9809	3.54712	20.1077
0.317	20.8867	18.2676	18.7014	17.9596	3.27283	19.444
0.3172	20.7034	17.7455	18.9922	17.7266	3.21061	19.6597
0.3174	20.8405	18.5563	19.111	18.1539	3.3329	19.9923
0.3176	20.5545	18.2642	18.988	18.0849	3.30602	19.1677
0.3178	20.7456	18.5817	18.9606	18.1122	3.38099	19.2577
0.318	20.7402	17.9718	18.8117	18.4993	3.53582	18.9648
0.3182	20.5566	18.5218	18.9486	17.9833	3.39809	19.6302
0.3184	20.5917	18.5913	18.2467	17.7013	3.35003	19.2985
0.3186	20.5547	18.2832	18.5578	18.326	3.22371	19.4731
0.3188	20.3396	18.58	19.0584	17.8213	3.33061	19.4682
0.319	20.5436	19.0702	18.9466	18.0258	3.37299	19.3635
0.3192	20.5342	18.732	18.816	17.9884	3.30956	19.508
0.3194	20.9296	18.7676	19.0317	17.9808	3.20541	19.5005
0.3196	20.5656	18.3105	19.0616	17.9141	3.30362	19.3689
0.3198	20.4772	18.4577	18.8226	18.0351	3.33671	20.0602
0.32	20.3799	18.8334	18.6947	17.6513	3.25179	19.2655
0.3202	20.3402	18.3995	19.1947	17.7496	3.14135	19.2771
0.3204	20.6279	18.3026	18.6749	18.1493	3.35511	19.1456
0.3206	20.3705	18.3157	18.8388	18.2277	3.3717	19.4218
0.3208	20.8016	18.4364	18.9038	18.0049	3.43878	19.7915
0.321	20.2726	18.6933	19.4053	17.5181	3.29652	18.9162
0.3212	20.5255	18.3766	19.5685	18.1221	3.28861	19.9885
0.3214	21.1038	17.6271	19.5168	18.1836	3.36354	19.6003
0.3216	20.4798	18.1923	19.362	17.6776	3.36168	19.3295
0.3218	20.6179	18.9089	18.9219	18.3119	3.38049	19.3843
0.322	20.7363	18.3989	19.323	18.4215	3.43945	19.8346
0.3222	20.777	18.8205	19.3318	17.784	3.27892	19.6656
0.3224	20.2622	18.8126	19.305	18.2557	3.35812	19.8942
0.3226	20.4958	18.4879	19.0039	17.8862	3.23561	19.4116
0.3228	20.1258	17.9246	19.2952	18.0838	3.37955	19.3589
0.323	20.9302	17.6295	19.2333	18.391	3.29753	19.7982
0.3232	20.6322	17.8631	18.8134	18.2628	3.35587	19.9369
0.3234	20.4004	17.9102	19.3859	18.2434	3.2602	19.0626
0.3236	20.4662	18.0104	19.3948	17.6667	3.19648	19.4305
0.3238	20.7024	18.0796	18.5401	17.9972	3.34897	19.6854
0.324	20.5247	18.3152	18.9821	17.8411	3.29736	19.7573
0.3242	20.2325	18.0462	18.7403	18.1182	3.29567	20.049
0.3244	20.7085	18.3112	18.8629	18.0507	3.19893	19.4414
0.3246	20.0519	18.053	18.7328	17.8376	3.16394	19.5521
0.3248	20.8883	17.9954	18.7842	18.1731	3.30213	19.7585
0.325	20.2208	18.1756	19.4101	18.3325	3.2682	20.0414
0.3252	20.3211	19.0333	18.8862	18.3991	3.2666	19.9029
0.3254	20.1519	18.2736	18.712	18.2127	3.26472	19.4376
0.3256	20.4735	18.5961	18.873	18.419	3.30218	19.4341
0.3258	20.197	18.9787	18.6455	18.2322	3.43974	19.687
0.326	20.245	18.6768	18.9856	18.1608	3.45339	19.5076
0.3262	20.4586	18.7895	19.0545	18.8703	3.47861	19.634
0.3264	20.3746	18.2585	18.8836	18.2352	3.30791	19.5126
0.3266	20.4093	17.6876	18.8111	18.3133	3.38024	19.4402
0.3268	20.5857	18.7195	19.1227	17.9444	3.28138	19.427
0.327	20.8938	18.429	19.0151	18.2234	3.39032	19.0346
0.3272	20.7412	18.6749	19.294	18.0114	3.21831	19.4622
0.3274	20.7358	18.7482	19.0994	18.3228	3.29731	19.8048
0.3276	20.8237	18.7983	19.2614	17.9978	3.47305	19.3251
0.3278	20.642	18.0821	19.4702	17.8935	3.28692	19.7156
0.328	21.0878	18.4229	19.1675	18.4133	3.43751	19.3552
0.3282	20.3664	18.5591	19.2675	18.1178	3.36939	19.4647
0.3284	20.4272	18.3237	19.0962	18.1954	3.44881	19.9303
0.3286	20.5203	18.3834	19.2153	18.1336	3.18504	19.4063
0.3288	20.3781	17.8013	19.0543	18.1579	3.10789	19.0938
0.329	20.445	17.8738	19.5595	18.2065	3.29711	19.4188
0.3292	20.6516	18.4673	19.3021	18.0679	3.32467	19.6397
0.3294	20.7673	18.6244	19.1978	18.121	3.23149	19.6046
0.3296	20.744	18.4995	18.9247	17.9886	3.10348	19.649
0.3298	20.6586	17.532	18.7522	17.8718	3.13009	19.9596
0.33	20.8598	18.6295	19.3319	18.4882	3.22594	19.8363
0.3302	20.7122	18.119	19.2435	18.1207	3.20273	19.8612
0.3304	20.8262	18.9739	19.129	17.7636	3.16593	20.0939
0.3306	20.3675	18.8493	19.0176	17.4699	3.32758	19.7603
0.3308	20.355	18.1285	19.454	18.0911	3.29496	20.0461
0.331	20.5598	18.3381	18.9649	18.0749	3.3718	20.0233
0.3312	20.4627	18.1851	19.1919	17.7955	3.23696	19.8981
0.3314	20.2418	18.2636	18.808	18.1009	3.26925	20.256
0.3316	20.545	18.1091	19.2036	18.2011	3.3379	20.1819
0.3318	20.721	18.188	19.2905	18.176	3.40034	20.4864
0.332	20.6884	18.1725	18.5966	18.3692	3.33239	20.1723
0.3322	20.2494	18.2272	19.4121	17.7613	3.27716	20.1549
0.3324	20.2003	17.8723	19.6736	17.5337	3.36564	19.8726
0.3326	20.1394	18.2178	18.7095	17.9397	3.39336	19.9149
0.3328	19.6919	17.9148	19.2133	18.3568	3.338	20.001
0.333	20.2828	18.5441	19.0949	18.3474	3.40253	20.0339
0.3332	20.5321	18.2041	19.2557	18.5892	3.43397	20.2901
0.3334	20.0745	18.3523	19.6592	18.2622	3.38945	19.8082
0.3336	20.7593	18.3122	19.2453	19.2757	3.54589	20.1145
0.3338	20.3767	18.7698	19.619	18.3237	3.40793	19.8314
0.334	20.1063	18.8029	18.8007	18.3889	3.48685	19.6276
0.3342	20.296	18.7119	19.1426	18.3438	3.45709	20.3839
0.3344	20.6829	18.1379	19.3809	18.0552	3.48329	20.2308
0.3346	19.8913	18.1061	18.6296	17.7169	3.34199	20.0532
0.3348	20.2275	18.5444	18.6927	17.8553	3.55382	20.1857
0.335	20.4937	18.5225	18.7978	18.0709	3.45942	19.8728
0.3352	20.1818	18.4175	19.2906	17.932	3.51907	20.3532
0.3354	20.64	17.9069	18.9647	17.8507	3.4523	20.1316
0.3356	21.0039	17.785	19.0777	17.9451	3.43776	20.3467
0.3358	20.831	18.4213	18.8446	17.8009	3.38057	19.7596
0.336	20.3339	18.0038	18.7242	18.4617	3.42104	19.847
0.3362	20.0391	18.3667	18.7857	18.4562	3.36153	20.0812
0.3364	20.4736	18.2207	18.9002	17.6714	3.40425	20.0774
0.3366	21.0188	18.229	19.0001	18.1456	3.43417	19.9685
0.3368	20.501	18.137	19.2264	17.568	3.45704	20.2343
0.337	20.659	18.2528	19.2728	18.58	3.23499	20.014
0.3372	20.3719	18.6621	19.1181	18.1193	3.36116	19.8447
0.3374	20.1904	17.7478	19.1713	17.6072	3.43775	20.1053
0.3376	20.3625	17.8085	19.3971	17.9916	3.38349	19.9896
0.3378	20.2053	18.1151	19.0119	18.3729	3.40181	19.8356
0.338	20.0681	18.0449	18.8996	17.7818	3.43886	20.0019
0.3382	20.3354	17.7531	19.1295	18.0236	3.33912	19.6705
0.3384	20.7843	18.3423	18.9147	18.1347	3.23834	19.7355
0.3386	20.3504	18.1034	19.1399	17.9302	3.3811	20.2099
0.3388	20.7862	17.9778	19.0483	18.4233	3.54057	20.0781
0.339	20.4156	17.4261	18.9384	18.0592	3.49389	20.3172
0.3392	20.8844	18.1837	19.2395	18.5708	3.53482	20.5711
0.3394	20.66	18.4565	18.8449	17.7405	3.37961	19.9139
0.3396	20.4095	17.6784	18.9956	18.0524	3.37892	20.0543
0.3398	20.5946	18.2686	19.0998	18.4523	3.5168	20.1539
0.34	20.9591	18.2593	18.474	18.2194	3.58259	20.1656
0.3402	20.1125	18.2814	19.0002	18.9928	3.39703	20.3602
0.3404	20.2643	17.5147	19.211	18.24	3.35177	20.0432
0.3406	20.6526	17.5086	19.2236	18.5866	3.34162	20.1159
0.3408	20.1788	18.3145	18.6882	18.0607	3.42113	19.9001
0.341	20.3721	17.9678	19.1529	18.4771	3.51457	19.6826
0.3412	20.324	18.0013	18.9675	18.5428	3.42478	19.7923
0.3414	20.193	18.0573	19.5941	18.8966	3.52688	19.8368
0.3416	20.6053	18.1146	18.888	18.2889	3.36424	19.6797
0.3418	20.028	18.1841	19.292	18.5716	3.38171	19.9209
0.342	20.1004	18.6649	19.3081	18.6347	3.43103	20.1885
0.3422	20.1008	18.4824	19.079	18.2656	3.57336	19.9695
0.3424	20.2235	18.626	19.3706	18.3878	3.38859	19.8951
0.3426	20.1719	18.0079	19.2601	19.12	3.49032	19.8716
0.3428	20.0727	18.8413	18.9356	18.785	3.50332	19.7413
0.343	20.3448	18.1951	19.1066	18.9983	3.54024	19.4228
0.3432	20.7238	18.4997	19.1663	18.8989	3.44635	19.6117
0.3434	20.3839	17.7937	19.4239	19.1558	3.41203	19.3297
0.3436	20.4003	17.8123	18.9528	18.7015	3.57553	19.3531
0.3438	20.1653	17.9015	19.1159	18.5869	3.51149	19.3162
0.344	20.2951	18.4298	19.0195	18.6898	3.31727	19.6756
0.3442	20.3012	17.9348	19.0994	18.7835	3.26651	19.6465
0.3444	20.4064	18.1037	19.3299	18.8161	3.32726	19.9746
0.3446	20.1725	17.9597	19.4571	18.5871	3.2909	19.6166
0.3448	20.4188	17.9276	19.2309	19.0225	3.16598	19.9784
0.345	20.5221	18.2609	19.2037	18.2401	3.40429	20.0809
0.3452	20.4321	18.3408	19.2093	18.1257	3.46992	19.4692
0.3454	20.3452	18.7892	19.2199	18.3305	3.24674	19.6294
0.3456	20.3298	18.0844	19.5022	18.9358	3.36626	19.795
0.3458	20.859	17.9586	19.2411	19.0712	3.25874	20.0042
0.346	20.9993	17.8969	19.0605	19.1196	3.30036	20.0632
0.3462	20.435	18.016	19.2267	18.5389	3.25755	19.5333
0.3464	20.3923	18.2138	19.5101	18.3945	3.30664	19.7959
0.3466	20.3386	17.9782	19.0044	18.5183	3.31705	19.9516
0.3468	20.6901	18.0858	19.0727	18.5422	3.43661	19.8253
0.347	20.1176	18.5027	18.9118	18.2532	3.15779	19.7286
0.3472	19.9549	17.9173	19.1597	18.6867	3.25827	19.6755
0.3474	20.2775	17.9329	19.2973	18.8478	3.331	19.7793
0.3476	19.9992	18.7921	19.0864	18.8857	3.31871	20.2389
0.3478	20.7787	18.231	18.9176	18.929	3.16329	19.515
0.348	20.4162	17.6406	19.15	18.674	3.24554	19.9068
0.3482	20.7802	17.494	19.1895	18.9715	3.15529	19.4088
0.3484	20.4343	17.9296	19.0925	18.4846	3.30327	19.6092
0.3486	20.7439	17.7282	19.0397	18.7164	3.25484	19.2739
0.3488	20.6352	18.0617	19.2188	19.0348	3.25289	20.1184
0.349	20.702	17.6632	18.8436	18.9624	3.29062	19.9491
0.3492	19.9975	17.5502	18.7457	18.3159	3.30878	19.9559
0.3494	20.2729	17.6572	19.2076	18.4544	3.23444	19.5187
0.3496	20.6674	17.7432	19.0673	18.6128	3.28291	19.5885
0.3498	20.7532	18.0166	19.1626	18.0616	3.22276	19.5178
0.35	20.5088	17.6815	19.2256	18.4477	3.22061	19.5117
0.3502	20.242	17.9825	19.1086	18.6786	3.14135	19.1
0.3504	20.3969	17.3708	19.0133	18.3636	3.21331	19.5129
0.3506	20.729	17.8621	19.2505	18.7635	3.13864	19.6079
0.3508	20.611	18.6792	18.8165	18.2258	3.11005	19
0.351	20.4375	17.6498	19.0212	18.4381	3.09711	19.5732
0.3512	20.8041	17.6648	19.2681	18.6368	3.14759	19.3422
0.3514	20.7041	18.2439	19.513	18.4411	3.30132	19.8121
0.3516	20.6198	18.0845	19.1846	18.0938	3.10585	19.3759
0.3518	20.3685	18.2916	19.2576	18.3727	3.07543	19.3298
0.352	20.575	18.1014	19.0645	17.3504	3.30091	19.6063
0.3522	21.0717	18.0204	18.7201	17.9984	3.32638	19.7753
0.3524	20.8626	18.2732	18.7914	18.583	3.22859	19.8479
0.3526	20.3562	17.7401	19.396	18.4744	3.37267	19.8726
0.3528	20.6435	18.3193	19.2758	18.7909	3.42761	19.8863
0.353	20.6236	18.2523	19.3768	18.4343	3.30778	19.9957
0.3532	20.5413	18.4089	19.1577	18.792	3.14759	19.6945
0.3534	20.4652	17.4349	19.3464	18.4316	3.31076	20.3663
0.3536	20.2109	18.1179	18.9086	18.7119	3.46085	19.9771
0.3538	20.8273	18.4533	18.9493	18.9443	3.31105	19.7096
0.354	20.895	18.5145	19.8594	18.8265	3.23205	19.486
0.3542	20.6613	18.6381	19.1344	18.408	3.33004	19.8288
0.3544	20.5031	18.3069	19.0808	18.519	3.15472	19.4505
0.3546	20.7698	18.2094	18.9868	18.0564	3.2293	19.6704
0.3548	20.3509	18.367	19.0167	18.5979	3.29928	19.5434
0.355	20.4499	18.8799	18.9545	18.4449	3.26828	19.6661
0.3552	20.5723	17.9805	18.8667	18.7494	3.38163	19.5193
0.3554	19.9153	18.4372	18.3701	18.7721	3.24701	19.6864
0.3556	20.6235	18.7815	18.6267	18.8825	3.19424	19.6611
0.3558	20.7156	18.2767	19.4075	18.5876	3.27867	19.9411
0.356	20.1463	18.4362	19.0416	19.3827	3.04706	19.8447
0.3562	20.4272	18.5015	19.1834	18.7686	3.12648	19.4998
0.3564	20.3487	18.3309	19.0027	18.4856	3.25305	19.8935
0.3566	19.9631	17.6829	19.7554	18.9327	3.3235	19.7792
0.3568	20.7298	18.4702	19.1739	18.8362	3.27669	19.3787
0.357	20.6656	17.9028	19.1516	19.2258	3.14692	19.4438
0.3572	20.9253	17.9376	18.9114	19.3637	3.10821	19.3798
0.3574	20.9388	18.2361	18.895	19.2524	3.15481	19.2423
0.3576	20.3501	18.1802	18.9041	18.4222	3.14191	19.1165
0.3578	20.4465	17.9427	19.0771	19.1687	3.22088	19.2991
0.358	21.3419	18.452	19.1955	18.7012	3.09115	19.5133
0.3582	20.7463	18.3866	19.5716	18.4888	3.20179	19.5854
0.3584	20.6399	18.0461	18.9779	18.7395	3.16127	19.7947
0.3586	20.4085	18.2359	19.1521	19.1857	3.18072	19.4847
0.3588	20.5334	18.411	18.8176	18.9091	2.98127	19.2108
0.359	21.0741	18.5688	19.0357	18.115	3.18931	19.5319
0.3592	20.8687	18.7709	18.7535	18.4275	3.0261	19.5381
0.3594	20.4341	18.2752	18.7608	18.3808	3.09667	19.4659
0.3596	20.2207	17.996	19.1953	18.7776	3.04598	19.583
0.3598	20.645	17.9167	19.1352	18.6439	3.13152	19.6573
0.36	20.2677	18.14	18.7559	18.4823	3.10464	19.6094
0.3602	20.5729	17.8804	19.1388	18.6503	3.17402	19.6457
0.3604	20.693	18.0963	18.66	18.58	3.16632	20.0293
0.3606	20.5969	18.7385	18.9208	18.4401	3.19206	19.9735
0.3608	20.3869	18.0731	18.859	18.5524	3.07337	19.6313
0.361	20.5322	17.7969	18.7365	18.6002	3.11416	19.6129
0.3612	20.4535	18.4032	19.1546	18.6688	3.09903	19.923
0.3614	20.4013	18.3303	18.8805	18.443	3.10545	20.1752
0.3616	20.3147	18.4202	18.6761	18.8566	2.97843	20.5932
0.3618	20.6004	18.0071	19.3006	18.6923	3.10124	19.4729
0.362	20.4163	18.2918	18.6838	19.4634	3.01796	19.6887
0.3622	20.0444	18.1996	19.0562	18.8103	2.97535	19.8288
0.3624	20.6073	18.2137	18.4675	19.0199	3.11383	19.4975
0.3626	20.5861	19.1026	19.3221	18.3387	3.14651	19.7755
0.3628	20.7203	18.5349	18.6312	18.347	3.09468	19.5251
0.363	20.6485	18.575	18.9358	18.4252	3.17564	19.6734
0.3632	20.7801	18.4906	18.3432	18.2201	3.10147	19.6864
0.3634	20.1541	18.0659	18.9611	18.7849	3.14641	19.7229
0.3636	20.5079	18.3418	19.2728	18.959	3.08045	19.5754
0.3638	20.3884	17.7837	19.1296	18.3314	3.1941	19.2313
0.364	20.3815	18.2789	18.9788	18.423	3.08323	19.4398
0.3642	20.0405	17.7992	19.1851	18.4119	3.1755	19.5814
0.3644	20.3993	18.0754	18.7728	18.7405	3.22138	19.4037
0.3646	20.2585	17.9063	19.4077	18.1591	3.2059	19.9717
0.3648	20.4581	18.2771	18.8001	18.304	3.3002	19.6413
0.365	20.2067	18.123	18.9795	18.3667	3.34496	20.234
0.3652	20.2342	17.8171	19.2099	18.4902	3.37825	19.8075
0.3654	20.3698	18.129	19.3885	18.2281	3.45083	19.994
0.3656	20.4819	17.6565	19.0867	18.412	3.24279	20.2614
0.3658	20.7481	17.8786	18.3201	18.3458	3.315	19.6513
0.366	20.9809	18.2523	19.1511	18.3502	3.1648	19.6383
0.3662	20.3618	17.9092	18.4653	18.0157	3.14389	19.491
0.3664	20.8504	18.0224	19.0212	18.4604	3.21775	19.4278
0.3666	20.2531	17.7627	19.1265	18.7709	3.33987	19.7373
0.3668	20.7417	17.6609	18.9535	18.3583	3.26389	19.8373
0.367	20.6226	18.3518	18.915	18.4461	3.09398	19.3271
0.3672	20.7449	18.7238	19.0315	18.9303	3.18977	19.4398
0.3674	20.6601	18.0953	19.3052	18.4698	3.09823	19.9897
0.3676	20.8353	17.9089	18.9992	18.989	3.04704	19.6444
0.3678	20.6504	17.9835	18.9818	18.4683	3.28072	19.8397
0.368	20.708	18.0191	18.9436	18.486	3.27808	19.4824
0.3682	20.6811	17.9464	18.8734	18.6121	3.3888	19.5996
0.3684	20.4763	17.8441	19.1379	18.4764	3.22574	19.7954
0.3686	20.176	18.0081	19.1395	18.7315	3.21512	19.6661
0.3688	20.4875	18.2401	18.3536	18.6765	3.24534	19.6976
0.369	20.0974	17.5763	19.1156	18.9587	3.35136	19.8313
0.3692	20.5481	17.7722	19.1054	18.1668	3.24814	19.7951
0.3694	20.6287	18.0692	18.9764	18.1693	3.18301	19.8497
0.3696	19.8631	17.6349	18.6975	18.6751	3.22572	19.7398
0.3698	20.4589	17.5126	18.6754	18.5927	3.25014	19.5523
0.37	20.1237	17.623	18.7981	18.4485	3.19395	19.7334
0.3702	19.9161	17.4629	19.2195	19.0234	3.3039	19.4785
0.3704	20.6684	18.0558	18.6913	18.1698	3.19333	19.9942
0.3706	20.4582	18.2931	19.017	18.6698	3.11804	19.456
0.3708	20.4963	18.1969	18.5642	18.6181	3.24103	19.8502
0.371	20.5778	18.0871	18.734	18.2421	3.28756	19.9211
0.3712	20.7497	17.8229	18.7194	18.7229	3.12388	19.3853
0.3714	20.9532	17.8573	18.8336	18.6419	3.11025	19.3605
0.3716	20.8817	17.6513	18.9157	18.5801	3.14872	19.8669
0.3718	20.3694	18.1019	19.0658	18.9426	3.1822	19.7866
0.372	20.5328	17.8509	19.1155	18.9127	3.11614	19.7969
0.3722	20.4613	17.5483	18.7041	19.3033	3.08113	20.0363
0.3724	20.7623	18.4969	19.2012	18.8194	2.98411	19.9357
0.3726	20.528	18.3806	19.1476	18.507	3.22702	20.3999
0.3728	20.3011	17.9941	18.8302	18.6237	3.26884	20.1514
0.373	20.156	17.7151	18.9621	18.6049	3.28195	20.4638
0.3732	20.1766	18.0828	19.3273	18.3961	3.37005	19.7397
0.3734	20.7289	18.0859	19.4459	18.5681	3.30283	19.7994
0.3736	20.5155	17.5167	19.0794	18.418	3.3164	19.8804
0.3738	20.7366	17.7184	18.9109	18.6618	3.23336	20.0752
0.374	21.1598	17.9841	19.1882	18.6406	3.28647	19.5153
0.3742	20.4001	17.5333	19.0194	18.4006	3.36923	20.0139
0.3744	20.589	17.8149	18.9171	18.4614	3.41975	20.078
0.3746	20.6508	17.9508	19.2497	18.3391	3.43586	20.3351
0.3748	20.5416	17.6317	19.6814	18.4474	3.46769	19.8589
0.375	20.3805	17.7102	19.5697	18.7753	3.50521	19.9752
0.3752	20.4839	17.1925	18.8095	18.8334	3.31115	19.9291
0.3754	20.8331	17.5204	19.2004	18.2766	3.15254	19.876
0.3756	20.976	17.5993	19.1377	18.4913	3.27207	20.5391
0.3758	20.6358	18.0166	19.1827	18.7713	3.21692	19.9757
0.376	20.7681	18.0578	18.595	18.8071	3.27595	20.0043
0.3762	20.7257	17.178	19.1667	18.7286	3.37817	20.1377
0.3764	20.3314	17.3336	19.1803	18.313	3.37323	19.9108
0.3766	21.0374	17.4196	19.4418	18.5042	3.15582	19.7043
0.3768	20.6851	17.8633	19.0996	18.4588	3.32764	20.1933
0.377	20.5699	17.4178	19.0733	18.4353	3.08595	19.543
0.3772	19.9084	17.3461	19.4234	18.2388	3.28248	19.9349
0.3774	20.1354	18.0497	19.4914	18.0049	3.19991	19.7952
0.3776	20.4088	17.6299	19.3337	18.0597	3.28532	19.4886
0.3778	20.125	18.042	18.7169	18.4119	3.21787	19.2383
0.378	20.3777	17.5441	19.0218	18.228	3.12672	19.8231
0.3782	20.1659	17.7115	19.1308	18.2736	3.27501	19.9746
0.3784	20.7089	17.9809	19.1701	18.5938	3.25835	19.8896
0.3786	19.7827	18.0626	19.176	18.0647	3.15717	19.6162
0.3788	20.4868	17.6414	19.6128	18.0948	3.20367	19.6019
0.379	20.6109	18.2773	19.1171	18.3543	3.33871	19.6288
0.3792	20.3074	18.0688	19.29	18.5019	3.11874	19.3662
0.3794	20.75	18.0719	19.1404	18.294	3.1241	19.4335
0.3796	20.7243	17.8151	19.7388	18.5454	3.17174	19.3436
0.3798	20.6712	17.5139	19.4493	18.1748	3.36916	19.917
0.38	20.3459	17.6179	19.5984	18.5618	3.26973	20.0109
0.3802	20.425	17.4569	19.3151	19.1437	3.04903	19.3864
0.3804	20.9439	17.8621	19.0151	18.5606	3.09332	19.2097
0.3806	20.3433	17.3112	19.1251	18.6764	3.00368	19.1346
0.3808	20.6958	18.1156	19.3938	18.5144	3.07782	19.1209
0.381	20.0963	17.1777	18.6977	18.5579	2.8829	19.0404
0.3812	20.6694	17.5915	18.7426	18.288	2.93201	19.0015
0.3814	20.4911	17.8986	18.8407	18.1974	2.95563	19.1588
0.3816	20.7248	17.3369	19.0675	18.3082	3.11833	18.9389
0.3818	20.3282	17.1826	18.8225	18.3293	2.94582	18.7532
0.382	20.1176	17.3751	18.9322	18.3871	2.92874	18.6976
0.3822	20.7387	17.4854	18.9749	18.6453	3.05854	18.6164
0.3824	20.5109	17.7164	18.9745	18.3598	2.96538	19.2293
0.3826	19.955	17.5034	19.4508	18.5316	2.9872	19.4303
0.3828	20.4007	17.6959	19.5571	18.3813	2.98917	19.0976
0.383	20.3174	18.0069	19.7064	18.5421	2.9324	19.0974
0.3832	20.2993	17.4854	18.8613	18.5348	3.05286	19.2215
0.3834	20.5246	18.2982	19.0923	18.3588	3.01825	19.5951
0.3836	20.579	18.1164	19.3732	18.4166	2.96668	19.4976
0.3838	20.7158	17.7833	19.2944	18.0472	2.95111	18.9259
0.384	20.5905	17.8685	18.8691	18.2517	2.95919	19.2593
0.3842	20.5986	18.0508	19.1561	18.0695	3.18313	19.6391
0.3844	20.74	17.8214	19.4617	17.8463	3.22293	19.9855
0.3846	20.6605	17.7585	19.4573	18.3546	3.17235	19.7559
0.3848	20.6051	17.258	19.3889	18.1068	3.147	20.1113
0.385	20.3377	18.4026	19.0412	17.7375	3.17172	19.7187
0.3852	20.5306	17.8094	19.3894	18.3792	3.04471	19.6636
0.3854	20.4745	17.453	19.2981	17.9151	3.21998	20.1455
0.3856	20.6982	17.9542	19.455	18.362	3.07358	19.8812
0.3858	21.0529	17.8422	19.1796	18.8268	3.2763	19.3571
0.386	20.6888	17.5379	19.016	18.2512	3.20395	19.9031
0.3862	20.5114	17.4554	19.2792	17.9495	3.10472	19.7632
0.3864	20.4064	17.5123	18.7041	18.4539	3.17475	19.5655
0.3866	20.6559	18.2648	19.4088	18.7937	3.29344	20.1972
0.3868	19.7783	17.7529	19.3474	18.3654	3.26275	20.1208
0.387	20.2843	18.1111	19.177	18.7725	3.35145	20.1987
0.3872	20.7657	17.7224	19.2228	18.7403	3.29768	20.2701
0.3874	20.5203	18.3523	19.7631	18.5169	3.26028	19.8891
0.3876	20.2928	18.655	19.4381	18.6355	3.2119	20.103
0.3878	20.7179	18.5675	19.5826	19.6375	3.09425	19.7985
0.388	20.4383	18.3296	19.5489	19.0985	3.29415	20.1503
0.3882	20.4037	18.3336	19.2444	19.3333	3.14259	20.0548
0.3884	19.9463	18.1657	18.9762	19.3164	3.06025	19.9153
0.3886	20.6479	17.95	19.0766	19.0163	3.13514	20.0887
0.3888	20.4568	17.6731	19.4315	19.1342	3.14645	19.638
0.389	20.3894	17.829	19.2168	18.5217	3.10512	19.5585
0.3892	20.5471	17.6778	19.1167	18.4668	3.23289	19.707
0.3894	20.6112	17.7515	19.4352	18.8767	3.15182	19.8575
0.3896	20.3366	17.6614	18.9047	18.7707	2.90758	19.7106
0.3898	20.7395	18.1196	19.3122	18.2564	3.07524	19.5876
0.39	20.4902	17.9473	19.2838	18.6266	3.25503	20.1193
0.3902	20.472	18.1857	19.2782	18.6979	3.209	19.4656
0.3904	20.283	17.9591	18.996	18.4054	3.1262	19.4307
0.3906	20.2409	17.587	19.1611	18.1078	3.02509	19.7864
0.3908	20.3106	18.0546	19.4278	18.2184	3.10087	19.7902
0.391	20.2583	16.9968	19.2869	18.3987	3.13342	19.7286
0.3912	20.3633	18.3223	19.2699	18.5383	3.12941	19.7782
0.3914	20.5177	18.3509	19.2437	18.3274	3.25825	19.261
0.3916	20.7714	18.4108	18.9246	18.5758	3.185	19.6999
0.3918	20.273	18.2227	19.4938	18.3349	3.32691	19.7049
0.392	20.3617	18.0659	18.8886	19.0217	3.23154	19.3284
0.3922	20.4197	18.5679	18.9097	18.4914	3.04086	19.53
0.3924	20.1867	18.211	18.5772	19.1174	3.0498	19.7111
0.3926	20.4718	18.2882	19.2024	18.7103	3.1438	19.6655
0.3928	20.4674	18.1042	18.8594	18.8761	3.10293	19.5313
0.393	20.637	18.0567	19.34	18.4053	3.16344	19.5815
0.3932	20.6159	18.1024	18.8785	18.4214	3.0951	19.1775
0.3934	20.2201	17.8937	18.9698	18.4775	3.12083	20.0129
0.3936	20.4138	17.9707	19.4093	18.5443	3.05357	19.3324
0.3938	20.3476	17.7692	19.0783	18.359	3.17065	19.1423
0.394	20.3423	18.0489	19.5472	18.5666	3.22747	19.8414
0.3942	20.4093	17.7962	18.7723	18.425	3.04717	19.0265
0.3944	20.4478	18.1219	19.2291	19.0621	3.14659	19.7035
0.3946	20.5047	18.1155	18.9825	18.5262	3.34769	19.838
0.3948	20.3184	18.2052	19.3425	18.9183	3.16099	19.3423
0.395	20.2864	18.4468	19.638	18.3856	3.19464	19.708
0.3952	20.3947	17.5402	19.1098	17.9613	3.17223	18.9069
0.3954	20.3811	18.7492	19.2556	18.4498	3.17341	19.4057
0.3956	20.0939	18.2092	19.7072	18.3049	3.1103	19.5007
0.3958	20.654	18.1109	18.7673	18.441	3.07602	19.481
0.396	20.5794	18.3247	19.0337	18.241	3.1356	19.3942
0.3962	20.4169	18.5449	19.324	18.6848	3.27786	19.3497
0.3964	21.1129	17.9433	18.9131	17.9166	3.11673	19.2722
0.3966	20.5328	18.2739	18.9208	18.3133	3.40376	19.4309
0.3968	20.5071	17.5843	19.1714	18.1127	3.43721	19.7516
0.397	20.1235	18.4721	19.0713	18.3541	3.1986	18.8638
0.3972	20.5909	17.8344	18.6678	17.8401	3.37789	19.2257
0.3974	20.611	18.0277	19.0475	18.3632	3.22135	18.8208
0.3976	20.2251	18.243	19.0747	17.8064	3.1846	19.2555
0.3978	20.4479	18.4945	19.6734	18.4145	3.36379	18.9239
0.398	20.584	18.3012	18.7537	17.8695	3.24156	19.2496
0.3982	20.3722	18.1383	18.9535	18.2599	3.20459	19.2127
0.3984	20.1496	18.5567	19.2144	18.1169	3.32211	19.1488
0.3986	20.2689	18.2696	19.205	17.9458	3.25334	18.9576
0.3988	20.1238	17.9231	19.1254	18.2821	3.24086	19.3751
0.399	20.5765	18.2769	18.5372	18.4919	3.34781	18.9438
0.3992	20.1582	18.2732	18.8508	18.0232	3.34407	18.8591
0.3994	20.4437	18.3378	19.0705	18.5947	3.2639	18.8033
[truncated: 3,003 more rows]

## Sheet: Fig8F
hP2X3-WT	ATP	30 μM BX430		ratio		ATP	100 μM BX430		ratio
	848.4	746.5	(pA)	0.879892		2371.5	2135	(pA)	0.900274
	1135.3	974.1	(pA)	0.858011		833.3	1178.1	(pA)	1.41378
	2614.1	2287	(pA)	0.874871		1554.3	1765.1	(pA)	1.13562
	1226.2	1159.1	(pA)	0.945278		1303.7	1009.5	(pA)	0.774335
	797.1	1402.6	(pA)	1.75963		351.6	283.8	(pA)	0.807167
hP2X3-gain	ATP	30 μM BX430		ratio		ATP	100 μM BX430		ratio
	177.6	104.4	(pA)	0.587838		51.7	27.9	(pA)	0.539652
	280.2	183.1	(pA)	0.653462		323.5	34.6	(pA)	0.106955
	131.5	34.2	(pA)	0.260076		402.9	50	(pA)	0.1241
	248	185	(pA)	0.745968		104.85	29.4	(pA)	0.280401
	425.4	271	(pA)	0.637047		55.7	26.8	(pA)	0.481149

## Sheet: FigS1
S1A	ATP	BX430								BX430
		0.1	0.3	1	3	10	(μM)			0.1	0.3	1	3	10	(μM)
	293.9	281.6	286.7	132.1	74.8	21.6	(pA)			0.958149	0.975502	0.449473	0.254508	0.0734944	ratio
	156.3	127	94				(pA)			0.81254	0.601408				ratio
	503.5	404.1					(pA)			0.802582					ratio
	434.6		289.9	103.1	69.6	31.7	(pA)				0.66705	0.23723	0.160147	0.0729406	ratio
	376.6	352.2	351.6				(pA)			0.93521	0.933617				ratio
	307			103.1	68.4	22.6	(pA)					0.335831	0.222801	0.0736156	ratio
									Mean	0.8771	0.7944	0.3408	0.2125	0.07335
									SEM	0.04048	0.09383	0.06132	0.02772	0.0002077
S1B		BX430								BX430
	ATP	0.01	0.1	0.3	1	5	10	(μM)		0.01	0.1	0.3	1	5	10	(μM)
	3471.4	2674	2674	1494.1	566.4	28.1		(pA)		0.770294	0.770294	0.430403	0.163162	0.00809472		ratio
	1625.7		1337.3	1173.1	791	221.6	27.5	(pA)			0.822599	0.721597	0.48656	0.136311	0.0169158	ratio
	915.933	906.4	512.1	313.1	136.1	12.2		(pA)		0.989592	0.559102	0.341837	0.148592	0.0133197		ratio
	2026.4		1598.5	1380.6	1020.5	144	140.4	(pA)			0.681307	0.681307	0.503602	0.071062	0.0692854	ratio
	1300.7	1419.1	1187.1	1091	414.4	32.3	21.4	(pA)		1.09103	0.838779	0.838779	0.318598	0.0248328	0.0164527	ratio
	2158.5	2158.8	1604.6	1326.3	785.5	100.1	68.4	(pA)		1.00014	0.743387	0.614454	0.36391	0.0463748	0.0316887	ratio
	716.25	609.7	378.4	275.3	247.2	17.1	12.8	(pA)		0.851239	0.528307	0.384363	0.345131	0.0238743	0.0178709	ratio
	1889.95	1906.1	1328.7	1222.5	882.6		117.2	(pA)		1.00855	0.703034	0.646843	0.466996		0.0620122	ratio
	3270.55	3178.7	2942.5	2697.1	2174.7		370.5	(pA)		0.971916	0.899696	0.824663	0.664934		0.113284	ratio
									Mean	0.9547	0.7274	0.6094	0.3846	0.04627	0.04679
									SEM	0.04076	0.04149	0.06151	0.0554	0.01706	0.01383
S1C		BAY-1797								BAY-1797
	ATP	0.01	0.1	0.3	1	3	(μM)			0.01	0.1	0.3	1	3	(μM)
	1096.2	1088.3	716.6	247.2	54.3	23.2	(pA)			0.992793	0.653713	0.225506	0.0495348	0.021164	ratio
	762	787.5	596.9	220.9	25.6		(pA)			1.03346	0.783333	0.289895	0.0335958		ratio
	211.2	225.8					(pA)			1.06913					ratio
	470	477.9	219.1	128.8	37.8	23.2	(pA)			1.01681	0.46617	0.274043	0.0804255	0.0493617	ratio
	134		82.4				(pA)				0.614925				ratio
	121.5					9.8	(pA)							0.0806584	ratio
									Mean	1.02805	0.62954	0.26315	0.05452	0.05039
									SEM	0.01604	0.06528	0.01937	0.01375	0.01718
S1D		BAY-1797								BAY-1797
	ATP	0.01	0.1	0.3	1	3	(μM)			0.01	0.1	0.3	1	3	(μM)
	1428.8		1014.4	853.3	442.5		(pA)				0.709966	0.597214	0.3097		ratio
	1284.2		1255.5	1290.3			(pA)				0.977651	1.00475			ratio
	1438.6		994.9	398.6	166.6	86.7	(pA)				0.691575	0.277075	0.115807	0.0602669	ratio
	664.7		557.3	197.1	44.6		(pA)				0.838423	0.296525	0.0670979		ratio
	2821.7	2600.1	1970.8				(pA)			0.921466	0.698444				ratio
	2761.8	2714.2	2138.1	1672.4	726.3	508.4	(pA)			0.982765	0.774169	0.605547	0.262981	0.184083	ratio
	2373.7	2431					(pA)			1.02414					ratio
	2030.6	2104.5	1821.3	1007.7	497.4	178.8	(pA)			1.03639	0.896927	0.496257	0.244952	0.0880528	ratio
									Mean	0.99119	0.79817	0.54623	0.20011	0.1108
									SEM	0.02592	0.04176	0.10857	0.04625	0.03751

## Sheet: Fig.S2C
Resolution (A-1)	Corrected	Unmasked	Sphericalmask	Tightmask
0.00235316	1	1	1	1
0.00705949	0.999998	0.999973	0.999986	0.999998
0.0117658	0.999991	0.99996	0.999973	0.999991
0.0164721	0.999979	0.99985	0.999937	0.999979
0.0211785	0.999923	0.999238	0.999555	0.999923
0.0258848	0.999911	0.999449	0.999572	0.999911
0.0305911	0.9999	0.999535	0.999618	0.9999
0.0352974	0.999857	0.999343	0.999542	0.999857
0.0400038	0.999858	0.999309	0.9995	0.999858
0.0447101	0.999818	0.99892	0.999364	0.999818
0.0494164	0.999534	0.998379	0.998983	0.999534
0.0541227	0.998565	0.995825	0.997416	0.998565
0.0588291	0.996983	0.993347	0.995221	0.996983
0.0635354	0.994963	0.991658	0.993006	0.994963
0.0682417	0.99153	0.98819	0.989676	0.99153
0.072948	0.987589	0.983413	0.985188	0.987589
0.0776544	0.984562	0.980005	0.981845	0.984562
0.0823607	0.983487	0.979543	0.981245	0.983487
0.087067	0.982684	0.979964	0.981757	0.982684
0.0917733	0.98142	0.978331	0.980214	0.98142
0.0964797	0.979228	0.974803	0.976967	0.979228
0.101186	0.977857	0.972497	0.974888	0.977857
0.105892	0.978929	0.973901	0.976479	0.978929
0.110599	0.978435	0.973287	0.976528	0.978435
0.115305	0.976327	0.970212	0.973394	0.976327
0.120011	0.971368	0.961289	0.966185	0.971368
0.124718	0.964619	0.952489	0.958454	0.964619
0.129424	0.957664	0.941614	0.94947	0.957664
0.13413	0.952722	0.935419	0.945327	0.952722
0.138837	0.947272	0.927759	0.939141	0.947272
0.143543	0.941916	0.91969	0.932842	0.941916
0.148249	0.937919	0.91631	0.929741	0.937919
0.152956	0.93417	0.907633	0.922844	0.93417
0.157662	0.931573	0.907256	0.920407	0.931573
0.162368	0.930874	0.907513	0.921346	0.930874
0.167075	0.932277	0.905469	0.92192	0.932277
0.171781	0.936267	0.912333	0.927105	0.936267
0.176487	0.940709	0.915656	0.932236	0.940709
0.181194	0.944934	0.920556	0.935901	0.944934
0.1859	0.947944	0.920358	0.938237	0.947944
0.190606	0.948497	0.922296	0.94033	0.948497
0.195312	0.943431	0.911733	0.932583	0.943431
0.200019	0.940159	0.906542	0.928997	0.940159
0.204725	0.940449	0.901413	0.928002	0.940449
0.209431	0.942074	0.900469	0.929792	0.942074
0.214138	0.942514	0.894082	0.927813	0.942514
0.218844	0.94037	0.883442	0.922921	0.94037
0.22355	0.935259	0.862665	0.912209	0.935259
0.228257	0.922868	0.831923	0.89397	0.922868
0.232963	0.899989	0.781509	0.864015	0.899989
0.237669	0.871742	0.719143	0.82506	0.871742
0.242376	0.821878	0.653554	0.784192	0.843971
0.247082	0.804484	0.576667	0.734103	0.816851
0.251788	0.78024	0.511707	0.691185	0.789929
0.256495	0.745695	0.438529	0.636203	0.749109
0.261201	0.691362	0.359998	0.559765	0.700451
0.265907	0.647513	0.305925	0.504976	0.661642
0.270614	0.605635	0.268957	0.466138	0.617408
0.27532	0.536104	0.190187	0.364466	0.54392
0.280026	0.46158	0.156096	0.308524	0.468783
0.284733	0.433586	0.124853	0.266548	0.432348
0.289439	0.389358	0.100795	0.228626	0.390554
0.294145	0.325282	0.072593	0.171444	0.327955
0.298852	0.252063	0.045461	0.12001	0.258702
0.303558	0.196516	0.030019	0.08013	0.202714
0.308264	0.16153	0.006704	0.042599	0.16299
0.312971	0.103426	0.006767	0.037701	0.102942
0.317677	0.0648353	0.006135	0.018224	0.061716
0.322383	0.0431312	-0.004116	0.020701	0.043968
0.32709	0.040018	0.003966	0.017346	0.045356
0.331796	0.0375106	-0.002157	0.003629	0.03783
0.336502	-0.0126762	-0.004378	-0.006082	-0.008567
0.341209	-0.0154494	-0.00837	-0.00698	-0.012646
0.345915	0.00294971	-0.007264	-0.00783	-0.008479
0.350621	0.0182709	-0.000539	0.001057	0.002797
0.355328	0.0184127	0.007567	0.008857	0.013727
0.360034	0.0156204	0.001994	-0.005528	0.017325
0.36474	0.0245913	0.001524	-0.005073	0.020755
0.369447	0.0108485	-0.004592	-0.001912	0.012872
0.374153	-0.0252138	-0.005347	-0.005738	-0.01474
0.378859	-0.0136326	-0.010212	-0.005361	-0.006303
0.383566	0.0201084	-0.014758	-0.015271	0.016763
0.388272	0.00590418	0.003176	0.008152	0.001958
0.392978	0.0080867	0.00236	0.003305	0.011171
0.397684	-0.00310648	0.004561	0.011256	-0.000248
0.402391	-0.0149031	-1.1e-05	-0.005015	-0.012447
0.407097	-0.00942573	0.004886	-0.003769	-0.014406
0.411803	-0.00647836	-0.009226	-0.00087	-0.008285
0.41651	-0.00320805	-0.005149	0.00012	0.003316
0.421216	-0.0220722	-0.005691	-0.007436	-0.007429
0.425922	-0.0140591	0.002128	0.007359	-0.007785
0.430629	0.0052692	-0.002099	0.004178	-0.007542
0.435335	-0.00914774	0.003845	0.007877	-0.017652
0.440041	0.00630991	0.001299	0.002842	0.009371
0.444748	0.0132584	0.003142	0.006785	0.02119
0.449454	-0.00244962	-0.003102	0.000202	-0.00126
0.45416	-0.0260878	0.003518	0.006935	-0.029596
0.458867	-0.0308809	0.00142	-0.002411	-0.022152
0.463573	-0.0191229	0.003632	-0.001004	-0.018544
0.468279	-0.00345621	-0.00155	-0.006093	-0.004821
0.472986	0.000653639	0.002793	0.002966	0.008044
0.477692	0.00504351	0.004068	0.007497	0.008527
0.482398	-0.0153891	0.002769	-0.009978	-0.012924
0.487105	-0.0255487	-0.001371	-0.008772	-0.023508
0.491811	-0.000779756	0.00105	0.002065	-0.000626
0.496517	0.0110414	0.003172	-0.000246	0.015302
0.501224	-0.00352135	0.002152	-0.004315	-0.004109
0.50593	-0.0089272	-0.001	-0.006787	-0.007196
0.510636	0.0048342	-0.000646	-0.005163	0.005616
0.515343	0.0194464	0.004009	0.003113	0.014204
0.520049	0.0197149	-0.000385	0.000224	0.014141
0.524755	-0.0013603	-0.003007	0.005723	0.00055
0.529462	-0.0226977	-0.000929	-0.002149	-0.013894
0.534168	-0.0248833	0.001104	-0.007641	-0.022185
0.538874	0.00340146	-0.002931	0.005081	0.001084
0.543581	0.0179831	-0.002085	-0.001413	0.013782
0.548287	0.0171043	-0.000509	0.011668	0.015366
0.552993	-0.00816367	0.004222	0.012678	-0.008005
0.5577	-0.0145712	-0.004837	0.00691	-0.016339
0.562406	-0.00785238	-0.000571	0.006258	-0.010989
0.567112	-0.00765019	0.002853	0.004991	-0.010273
0.571819	-0.0188066	1.1e-05	-0.000342	-0.024034
0.576525	-0.00770165	0.001777	0.003357	-0.01527
0.581231	0.0138886	-0.004591	0.006203	0.005142
0.585938	0.00698249	0.001288	0.006423	0.000381
0.590644	-0.0211497	0.002494	-0.000466	-0.023373
0.59535	-0.0141116	-0.010655	-0.011159	-0.016124

## Sheet: Fig.S4C
Resolution (A-1)	Corrected	Unmasked	Sphericalmask	Tightmask
0.00219452	1	1	1	1
0.00658357	1	0.999854	0.999986	1
0.0109726	1	0.999964	0.999994	1
0.0153617	0.999999	0.999891	0.99998	0.999999
0.0197507	0.999992	0.999611	0.999855	0.999992
0.0241397	0.999966	0.999513	0.999803	0.999966
0.0285288	0.999972	0.999582	0.999807	0.999972
0.0329178	0.99997	0.99952	0.999784	0.99997
0.0373069	0.999961	0.999382	0.999731	0.999961
0.0416959	0.99991	0.998837	0.999468	0.99991
0.046085	0.999888	0.998457	0.999267	0.999888
0.050474	0.999784	0.996988	0.998673	0.999784
0.0548631	0.99954	0.995435	0.997799	0.99954
0.0592521	0.999389	0.994717	0.997314	0.999389
0.0636412	0.999295	0.994073	0.996986	0.999295
0.0680302	0.999087	0.992301	0.996425	0.999087
0.0724192	0.998885	0.990769	0.995384	0.998885
0.0768083	0.998886	0.991111	0.995479	0.998886
0.0811973	0.998815	0.991939	0.996083	0.998815
0.0855864	0.998364	0.990882	0.995349	0.998364
0.0899754	0.997736	0.989705	0.994463	0.997736
0.0943645	0.99739	0.987676	0.993271	0.99739
0.0987535	0.997198	0.985093	0.991794	0.997198
0.103143	0.996607	0.983575	0.990588	0.996607
0.107532	0.996093	0.981835	0.990221	0.996093
0.111921	0.995718	0.979141	0.988858	0.995718
0.11631	0.995302	0.976457	0.987553	0.995302
0.120699	0.994127	0.971774	0.985061	0.994127
0.125088	0.992288	0.961834	0.980128	0.992288
0.129477	0.990712	0.956854	0.977433	0.990712
0.133866	0.98967	0.949847	0.974048	0.98967
0.138255	0.988277	0.946307	0.971147	0.988277
0.142644	0.986246	0.937801	0.96872	0.986246
0.147033	0.984514	0.932403	0.964823	0.984514
0.151422	0.983502	0.92928	0.962923	0.983502
0.155811	0.982166	0.928262	0.961295	0.982166
0.1602	0.98155	0.927926	0.961229	0.98155
0.164589	0.981825	0.925096	0.96169	0.981825
0.168978	0.982576	0.926939	0.962808	0.982576
0.173367	0.983659	0.929401	0.964721	0.983659
0.177756	0.98484	0.931662	0.966285	0.98484
0.182145	0.986129	0.934219	0.968903	0.986129
0.186534	0.985945	0.93182	0.967637	0.985945
0.190923	0.985146	0.925674	0.965375	0.985146
0.195312	0.983661	0.922964	0.962702	0.983661
0.199702	0.982935	0.918117	0.961094	0.982935
0.204091	0.983929	0.918321	0.96274	0.983929
0.20848	0.984459	0.917256	0.963334	0.984459
0.212869	0.98446	0.908237	0.960965	0.98446
0.217258	0.9831	0.896222	0.955283	0.9831
0.221647	0.979951	0.875962	0.946521	0.979951
0.226036	0.974968	0.847993	0.934691	0.974968
0.230425	0.960663	0.797562	0.911111	0.96717
0.234814	0.948297	0.745384	0.884061	0.955317
0.239203	0.938279	0.671102	0.843709	0.940462
0.243592	0.916377	0.572109	0.786269	0.92125
0.247981	0.89242	0.500947	0.734557	0.897612
0.25237	0.861924	0.410826	0.666808	0.868979
0.256759	0.824938	0.350059	0.601627	0.834269
0.261148	0.773204	0.250477	0.494593	0.780889
0.265537	0.703804	0.194437	0.411064	0.708546
0.269926	0.620621	0.120245	0.300491	0.622465
0.274315	0.521389	0.0933	0.219338	0.529055
0.278704	0.426957	0.054104	0.153481	0.43589
0.283093	0.330709	0.034022	0.105819	0.335535
0.287482	0.225315	0.029601	0.078841	0.23653
0.291871	0.138646	0.015613	0.056931	0.155534
0.296261	0.0784156	0.002301	0.026411	0.081493
0.30065	0.0311176	0.015744	0.031731	0.036219
0.305039	0.0243233	0.00203	0.000241	0.037815
0.309428	0.0298023	-0.005437	0.009332	0.044406
0.313817	0.0263102	-7.7e-05	-0.002367	0.048825
0.318206	0.0401254	-0.003984	-0.006367	0.055334
0.322595	0.0616282	0.008569	0.018444	0.061189
0.326984	0.0418251	0.001342	0.005273	0.033644
0.331373	0.0241383	0.001025	-0.004079	0.019275
0.335762	0.00948587	-0.015931	-0.016918	0.010935
0.340151	0.00629583	-0.004781	0.014851	0.008396
0.34454	0.0276861	-0.009095	-0.001804	0.023487
0.348929	0.012586	-0.007621	-0.013054	0.016244
0.353318	-0.0127132	-0.004678	-0.003548	-0.004781
0.357707	0.0131208	-0.003491	-0.005868	0.007092
0.362096	0.0509659	0.003881	0.008391	0.044156
0.366485	0.0450884	-0.006503	0.002341	0.043839
0.370874	0.0191194	-0.005702	-0.002769	0.01431
0.375263	0.0132051	0.00404	0.003205	0.01589
0.379652	-0.00268717	0.000111	0.002448	-0.000148
0.384041	-0.0115185	0.000135	-0.0094	-0.011184
0.38843	-0.00348155	0.008601	-0.006273	0.003501
0.39282	-0.0110949	0.002059	-0.001827	-0.002967
0.397209	-0.0300904	-0.002191	-0.000966	-0.015402
0.401598	-0.0411212	-0.003866	-0.004774	-0.024178
0.405987	-0.0164122	0.003244	0.005084	-0.007793
0.410376	0.0138361	0.003835	0.003837	0.013476
0.414765	0.0133655	0.003134	0.00394	0.005576
0.419154	0.000708809	0.002513	0.000493	-0.002655
0.423543	-0.0133328	0.004826	0.004261	-0.01155
0.427932	-0.00437405	-0.001845	0.000427	-0.005056
0.432321	0.0092796	-0.002479	-0.006927	0.008434
0.43671	0.0213443	-0.000922	-0.001376	0.020088
0.441099	0.0181087	0.000793	-0.006663	0.016611
0.445488	0.00890389	-0.004291	0.000733	0.006657
0.449877	-0.00776018	-0.005762	-0.003697	-0.007613
0.454266	-0.00314363	0.006775	0.007371	-0.007459
0.458655	-0.00946281	0.001483	-0.00106	-0.0135
0.463044	-0.00773551	0.007891	-0.002398	-0.013538
0.467433	-0.00483399	0.000898	-0.00292	-0.006833
0.471822	-0.0117001	-0.001927	-0.004668	-0.008207
0.476211	-0.0038359	0.005749	0.000728	-0.002507
0.4806	-0.00472296	0.003212	0.004516	-0.001463
0.484989	-0.00792996	0.001729	-0.002126	-0.007826
0.489379	0.000776821	-0.000218	-0.000313	-0.003126
0.493768	0.000940999	-0.000848	-0.006278	0.002488
0.498157	-0.0067288	-0.007476	-0.01033	-0.001211
0.502546	-0.00644902	0.001717	-0.007187	-0.005671
0.506935	-0.0126784	-0.004686	-0.003465	-0.010986
0.511324	-0.0122579	0.003056	-0.006709	-0.004058
0.515713	-0.0130927	-0.001966	-0.011294	-0.003831
0.520102	-0.00372245	0.000943	-0.004447	5.7e-05
0.524491	0.00594359	0.005485	0.005735	0.011226
0.52888	-0.000126156	0.000515	-0.004681	0.010674
0.533269	-0.0100137	0.006022	-0.008421	-0.002509
0.537658	0.0020522	0.002083	-0.006202	0.001922
0.542047	0.0170608	0.004376	0.008984	0.014954
0.546436	0.0169417	0.004063	0.005644	0.01767
0.550825	0.0112825	0.005739	-0.0002	0.013439
0.555214	0.00622741	-0.003941	-0.001378	0.009159

## Sheet: Fig.S6A
1/resolution	corrected	unmasked	masked	phaserandomized
0.001001	1	1	1	1
0.004706	0.999998	0.999878	0.999998	0.999998
0.009413	0.999974	0.999916	0.999974	0.999975
0.014119	0.999899	0.999651	0.999899	0.999897
0.018825	0.99951	0.998562	0.99951	0.999487
0.023532	0.99942	0.998669	0.99942	0.999408
0.028238	0.999094	0.995573	0.999094	0.999014
0.032944	0.997999	0.989411	0.997999	0.997882
0.037651	0.996342	0.980067	0.996342	0.996082
0.042357	0.993398	0.962014	0.993398	0.992718
0.047063	0.988205	0.929366	0.988205	0.987065
0.05177	0.981752	0.865558	0.981752	0.978857
0.056476	0.976614	0.827183	0.976614	0.972731
0.061182	0.972857	0.807578	0.972857	0.957244
0.065889	0.963226	0.776741	0.963226	0.882191
0.070595	0.953487	0.746145	0.953487	0.662088
0.075301	0.915802	0.72641	0.952351	0.434078
0.080008	0.938516	0.736626	0.958812	0.330107
0.084714	0.941281	0.7235	0.953467	0.207534
0.08942	0.9296	0.6963	0.941907	0.174809
0.094127	0.909276	0.659156	0.929651	0.224589
0.098833	0.897255	0.651937	0.918635	0.208084
0.103539	0.899769	0.629884	0.919969	0.201534
0.108245	0.90802	0.623841	0.923786	0.171403
0.112952	0.900748	0.606978	0.916989	0.163631
0.117658	0.876608	0.577141	0.89726	0.167371
0.122364	0.846775	0.529761	0.86847	0.141588
0.127071	0.825383	0.491395	0.845919	0.117607
0.131777	0.805673	0.467194	0.831135	0.131024
0.136483	0.780898	0.438901	0.808207	0.124639
0.14119	0.764235	0.414633	0.792538	0.120046
0.145896	0.758971	0.408781	0.784899	0.10757
0.150602	0.748461	0.392089	0.775806	0.108708
0.155309	0.734475	0.381255	0.761608	0.102189
0.160015	0.718494	0.346876	0.751967	0.118909
0.164721	0.713459	0.358911	0.740632	0.094832
0.169428	0.702326	0.351	0.723439	0.070928
0.174134	0.676342	0.312053	0.702847	0.081892
0.17884	0.680098	0.330527	0.708638	0.089216
0.183547	0.698714	0.333492	0.724307	0.084946
0.188253	0.698443	0.340799	0.719888	0.071112
0.192959	0.691564	0.321321	0.709694	0.058782
0.197666	0.691664	0.336084	0.700365	0.028219
0.202372	0.68475	0.304572	0.68361	-0.00362
0.207078	0.678276	0.283893	0.679188	0.002835
0.211785	0.656772	0.282677	0.664407	0.022245
0.216491	0.623507	0.255361	0.630207	0.017797
0.221197	0.576461	0.203473	0.585723	0.021868
0.225904	0.530813	0.179246	0.537185	0.013581
0.23061	0.469289	0.133102	0.478801	0.017922
0.235316	0.382021	0.098885	0.401444	0.03143
0.240023	0.297246	0.07132	0.32614	0.041116
0.244729	0.230375	0.041832	0.257447	0.035176
0.249435	0.191371	0.037848	0.214453	0.028545
0.254142	0.185633	0.031211	0.192126	0.007973
0.258848	0.160408	0.023018	0.160697	0.000344839
0.263554	0.094675	0.015488	0.109522	0.0164
0.268261	0.068642	0.022944	0.094315	0.027565
0.272967	0.064763	0.019014	0.093629	0.030865
0.277673	0.057657	0.017307	0.083076	0.026975
0.28238	0.026856	-0.00303	0.050623	0.024423
0.287086	0.023423	0.002285	0.034935	0.011787
0.291792	0.011081	9.02654e-05	0.022446	0.011492
0.296498	0.017095	0.011128	0.03625	0.019488
0.301205	0.010185	0.00686	0.035267	0.02534
0.305911	0.008288	0.001424	0.019675	0.011483
0.310617	0.016576	0.005342	0.019533	0.003007
0.315324	0.001559	-0.00098899	0.01344	0.0119
0.32003	-0.00554	0.001145	0.015102	0.02053
0.324736	0.01437	0.017417	0.029736	0.01559
0.329443	0.017145	0.007315	0.018063	0.000934418
0.334149	0.001978	0.00246	0.00466	0.002688
0.338855	-0.01893	0.002288	-0.0036	0.01504
0.343562	-0.00583	0.003935	-0.00167	0.004136
0.348268	-0.00686	0.002962	-0.00791	-0.00104
0.352974	-0.01233	0.007234	-0.00995	0.002355
0.357681	-0.00884	0.006907	-0.00431	0.004487
0.362387	0.001969	0.008371	0.00537	0.003407
0.367093	-0.000926193	-0.00916	0.003696	0.004618
0.3718	-0.00807	-0.00081995	0.0031	0.011076
0.376506	-0.00677	0.002211	0.007838	0.014513
0.381212	-0.0058	0.000571592	0.005106	0.01084
0.385919	0.004461	0.002317	0.006048	0.001594
0.390625	0.008829	-0.0062	0.001451	-0.00744
0.395331	0.000743456	-0.00392	-0.01198	-0.01274
0.400038	-0.00124	6.6026e-05	-0.01217	-0.01092
0.404744	-0.00169	-0.00163	-0.00753	-0.00583
0.40945	0.005019	-0.00148	0.006084	0.001071
0.414157	0.017763	0.000896802	0.008918	-0.00901
0.418863	0.012786	0.000561833	0.004355	-0.00854
0.423569	0.005505	-0.000686421	0.004478	-0.00103
0.428276	-0.00398	0.004611	0.003268	0.00722
0.432982	-0.00385	0.00644	0.004339	0.008155
0.437688	-0.00935	-0.000680261	0.000565268	0.009819
0.442395	-0.00335	0.000520172	0.001376	0.004712
0.447101	0.00444	-0.00334	0.007437	0.003011
0.451807	0.004093	-0.00156	0.008881	0.004808
0.456514	0.003208	-0.00425	0.001774	-0.00144
0.46122	0.012065	-0.000487462	0.004321	-0.00784
0.465926	0.001178	0.005314	0.005934	0.004761
0.470633	0.002426	0.005323	0.008014	0.005602
0.475339	0.006794	0.006778	0.009028	0.00225
0.480045	-0.00122	-0.00251	0.000976022	0.002189
0.484752	-0.00662	0.003363	-0.000364449	0.006212
0.489458	-0.01045	0.001407	-0.00722	0.003204
0.494164	-0.01184	0.000414267	-0.00943	0.002378
0.49887	-0.00762	0.003252	-0.00602	0.001588
0.503577	-0.00917	-0.00128	-0.00862	0.000536598
0.508283	-0.000668639	-0.00141	-0.00678	-0.0061
0.512989	-0.00484	-0.00275	-0.00915	-0.00429
0.517696	-0.00529	-0.000722959	-0.00257	0.002707
0.522402	-0.00238	-0.00378	0.003485	0.005849
0.527108	0.003491	-0.0023	0.003791	0.000301263
0.531815	0.002675	-0.00482	-0.00537	-0.00807
0.536521	0.002891	-0.000571771	-0.0051	-0.00801
0.541227	0.005066	-0.00448	-0.00232	-0.00742
0.545934	0.002723	0.001374	-0.00485	-0.00759
0.55064	0.001149	0.002862	-0.00618	-0.00734
0.555346	-0.00292	0.000206857	-0.00842	-0.00548
0.560053	0.004829	-0.0031	0.000566916	-0.00428
0.564759	0.009059	-0.00227	0.007455	-0.00162
0.569465	0.005782	-0.00169	0.003821	-0.00197
0.574172	0.006774	-0.00033909	0.004745	-0.00204
0.578878	-0.000528309	0.001512	-0.000520827	7.47853e-06
0.583584	0.000822252	-0.0059	-0.000709771	-0.00153
0.588291	0.009757	-0.00174	0.004607	-0.0052
0.592997	0.015693	0.000329439	0.011776	-0.00398
0.597703	0.013215	0.001049	0.010267	-0.00299
0.60241	0.00037402	0.000596977	-0.000395	-0.000769307

## Sheet: Fig.S6E
1/resolution	corrected	unmasked	masked	phaserandomized
0.001001	1	1	1	1
0.004389	0.999999	0.999876	0.999999	0.999999
0.008778	0.999989	0.999897	0.999989	0.999991
0.013167	0.999952	0.999764	0.999952	0.999954
0.017556	0.999844	0.999561	0.999844	0.999841
0.021945	0.999532	0.998997	0.999532	0.999516
0.026334	0.999408	0.998385	0.999408	0.999381
0.030723	0.998486	0.995917	0.998486	0.998459
0.035112	0.997953	0.993602	0.997953	0.997965
0.039501	0.996739	0.98834	0.996739	0.996683
0.04389	0.994012	0.975327	0.994012	0.994029
0.048279	0.990786	0.960076	0.990786	0.990567
0.052669	0.990635	0.949812	0.990635	0.990265
0.057058	0.989859	0.937089	0.989859	0.98949
0.061447	0.987169	0.922445	0.987169	0.986847
0.065836	0.981705	0.89474	0.981705	0.981095
0.070225	0.979481	0.879582	0.979481	0.979104
0.074614	0.97802	0.875958	0.97802	0.978326
0.079003	0.978074	0.868002	0.978074	0.978431
0.083392	0.978116	0.861287	0.978116	0.977758
0.087781	0.974822	0.837815	0.974822	0.971942
0.09217	0.970726	0.810099	0.970726	0.954502
0.096559	0.965099	0.78221	0.965099	0.868085
0.100948	0.964656	0.762229	0.964656	0.566792
0.105337	0.948828	0.746419	0.964189	0.300185
0.109726	0.949247	0.734374	0.962901	0.26903
0.114115	0.944992	0.714418	0.957349	0.224635
0.118504	0.932117	0.662335	0.94607	0.205538
0.122893	0.916709	0.631774	0.931594	0.178708
0.127282	0.903844	0.605841	0.919383	0.161608
0.131671	0.892238	0.573911	0.909763	0.162629
0.13606	0.882249	0.555042	0.901892	0.166819
0.140449	0.872525	0.523637	0.891073	0.145504
0.144838	0.857553	0.523616	0.884067	0.186129
0.149228	0.846991	0.511387	0.874186	0.177735
0.153617	0.843943	0.502807	0.871707	0.177911
0.158006	0.839734	0.501003	0.867127	0.170923
0.162395	0.846588	0.496494	0.867491	0.136256
0.166784	0.843028	0.483605	0.86243	0.123601
0.171173	0.838681	0.477167	0.855892	0.106685
0.175562	0.8418	0.474966	0.853149	0.071736
0.179951	0.843651	0.474317	0.851945	0.053045
0.18434	0.835066	0.472517	0.845781	0.064968
0.188729	0.81833	0.44829	0.832615	0.078634
0.193118	0.803833	0.436343	0.821421	0.089657
0.197507	0.793887	0.425399	0.812319	0.089428
0.201896	0.79083	0.418001	0.807562	0.079996
0.206285	0.784914	0.396987	0.797835	0.060071
0.210674	0.764987	0.385095	0.778415	0.057137
0.215063	0.740484	0.362238	0.754811	0.055204
0.219452	0.704513	0.30456	0.721849	0.058669
0.223841	0.65176	0.260022	0.679385	0.079327
0.22823	0.58161	0.209919	0.614733	0.079166
0.232619	0.491696	0.148324	0.525986	0.067461
0.237008	0.383926	0.088713	0.415502	0.051253
0.241397	0.305291	0.091147	0.336121	0.044379
0.245787	0.237055	0.05548	0.278108	0.053808
0.250176	0.155269	0.034035	0.200648	0.05372
0.254565	0.096802	0.02542	0.155215	0.064674
0.258954	0.054584	0.018615	0.118801	0.067924
0.263343	0.04336	0.011536	0.08373	0.042199
0.267732	0.03448	0.014461	0.066589	0.033255
0.272121	0.037929	0.005997	0.067895	0.031148
0.27651	0.032243	0.000639888	0.068472	0.037436
0.280899	0.021453	0.010244	0.056434	0.035748
0.285288	-0.00473	0.00995	0.034418	0.038965
0.289677	-0.03905	-0.00874	0.010516	0.0477
0.294066	-0.04583	0.003596	0.00568	0.04925
0.298455	-0.01561	0.003678	0.015584	0.030719
0.302844	-0.01288	0.005509	0.005904	0.018541
0.307233	-0.01769	-0.00355	0.000239429	0.017621
0.311622	-0.00873	-0.00394	0.010481	0.019048
0.316011	-0.00663	-0.00293	0.008663	0.015196
0.3204	-0.01609	0.000910068	-0.000886963	0.014961
0.324789	-0.01342	-0.00613	-0.00487	0.008435
0.329178	-0.00117	2.70506e-05	0.003519	0.004684
0.333567	0.005661	0.002788	0.010531	0.004898
0.337956	-0.00869	0.001305	0.001217	0.009817
0.342346	-0.01531	0.001558	0.003314	0.01834
0.346735	-0.00381	0.007737	0.006887	0.010659
0.351124	-0.00817	-0.00703	-0.00252	0.005614
0.355513	-0.00861	-0.00458	-0.00684	0.00175
0.359902	-0.00442	0.002762	-0.00183	0.002582
0.364291	-0.0161	0.005218	-0.00363	0.012276
0.36868	-0.02094	-0.000454549	-0.00496	0.015653
0.373069	-0.01762	0.009756	-0.005	0.012404
0.377458	-0.02034	0.002308	-0.00361	0.016398
0.381847	-0.02909	-0.00565	-0.0088	0.019716
0.386236	-0.03638	-0.00327	-0.00829	0.027106
0.390625	-0.03118	0.002059	-0.00683	0.02362
0.395014	-0.03056	-4.6245e-07	-0.01606	0.014071
0.399403	-0.02398	0.004134	-0.01887	0.00499
0.403792	-0.01751	-0.00422	-0.01766	-0.000151555
0.408181	-0.00329	-0.00204	-0.00343	-0.000140055
0.41257	0.002841	-0.00356	0.003825	0.000986667
0.416959	-0.01291	-0.0013	-0.00826	0.004591
0.421348	-0.01042	0.00205	-0.00637	0.004006
0.425737	-0.0011	-0.00395	0.002087	0.003187
0.430126	0.002083	0.003571	0.003519	0.001438
0.434515	-0.00641	0.005902	-0.00217	0.004207
0.438905	-0.01159	2.95463e-05	-0.00535	0.006167
0.443294	-0.01326	-0.00653	-0.00583	0.007336
0.447683	-0.0084	0.000102438	-0.00698	0.001412
0.452072	0.000839218	0.001346	0.002072	0.001234
0.456461	-0.00163	-0.00563	-0.00622	-0.00457
0.46085	-0.00827	0.000806786	-0.0115	-0.00321
0.465239	-0.00778	0.003689	-0.00495	0.002809
0.469628	-0.00412	0.000963838	-0.0058	-0.00167
0.474017	-0.000377135	0.000452367	-0.00461	-0.00423
0.478406	0.005051	0.002476	0.003785	-0.00127
0.482795	-0.00826	-0.00815	-0.00294	0.005273
0.487184	-0.01509	-0.00124	-0.00527	0.009671
0.491573	-0.00795	-0.00411	-0.00313	0.00478
0.495962	-0.001	0.003821	-0.000943927	5.86869e-05
0.500351	-0.00943	0.00077644	-0.00302	0.006346
0.50474	-3.67373e-05	0.006225	0.008269	0.008305
0.509129	0.000915231	0.004866	0.011808	0.010903
0.513518	-0.00568	-0.00164	0.001483	0.007122
0.517907	-0.00628	-0.00257	0.000665129	0.006903
0.522296	-0.00526	0.001501	0.000465961	0.005693
0.526685	-0.00784	-0.000554249	-0.00505	0.002765
0.531074	-0.01	-0.00306	-0.00693	0.003044
0.535463	-0.00188	0.000301039	0.000151422	0.002031
0.539853	0.002892	-0.00235	0.005202	0.002316
0.544242	-0.00878	0.004676	0.001293	0.009981
0.548631	-0.02275	0.00241	-0.00831	0.014121
0.55302	-0.0117	0.004225	0.002264	0.013798
0.557409	-0.00922	0.00409	0.006954	0.016023
0.561798	-0.01044	0.0047	0.005921	0.016196

[truncated: 5 more sheets: FigS9, FigS10, FigS13, FigS14, FigS15]
